# Supplementary material for: Gene conversion is a key driver of diversity hotspots in M. tuberculosis antigens and virulence-associated loci
Source: bioRxiv. 2026 Mar 11:2026.02.26.708061. Preprint. [Version 2] doi: 10.64898/2026.02.26.708061 (PMC13061034; doi:10.64898/2026.02.26.708061)
Supplement: Supplement 2 [file media-2.xlsx]

## Sheet: SD1 - Overview
File ID	SD1 - Supplemental Data 1
Description	All metadata related to genome assemblies, Mtb isolates, and sequencing data used in this study
NOTE 1:	Mtb151 refers to the primary dataset of 151 Mtb genomes used in this study. They are all complete circularized long-read assemblies polished with short-read WGS
NOTE 2:	TGEN-937-SR refers to the dataset of short-read WGS that was analyzed to find signatures of gene conversion that could at least partially be detected with the available short-read data.
	From this analysis, we selected 22 Mtb isolates for resequencing with PacBio HiFi WGS (Sequel II) to evaluate the accuracy of a subset of putative events (12 GCEs).
NOTE 3:	TBP-22-LR refers to the dataset of Mtb isolates that were resequenced with PacBio HiFi long-read WGS. This dataset was used to validate putative gene conversion events that we partially supported by the initial short-read WGS

## Sheet: Mtb151 dataset Overview (n=151)
SampleID	Flye Estimate Circular Contig Coverage	PrimaryLineage	Lineage	Mtb Set ID	Dataset_Tag	Assembly Approach
N0072	358	lineage1	lineage1,lineage1.1,lineage1.1.2	MtbSetA	ChinerOms_2019	PBrs2_LR_Flye_I3_SR_Pilon
N0153	372	lineage1	lineage1,lineage1.1,lineage1.1.1,lineage1.1.1.1	MtbSetA	ChinerOms_2019	PBrs2_LR_Flye_I3_SR_Pilon
TB3113	933	lineage2	lineage2,lineage2.2,lineage2.2.1	MtbSetB	TB_Portals_24CI_R1	PBrs2_LR_Flye_I3_SR_Pilon
TB1236	374	lineage2	lineage2,lineage2.2,lineage2.2.1	MtbSetB	TB_Portals_24CI_R1	PBrs2_LR_Flye_I3_SR_Pilon
TB2659	421	lineage2	lineage2,lineage2.2,lineage2.2.1	MtbSetB	TB_Portals_24CI_R1	PBrs2_LR_Flye_I3_SR_Pilon
TB2780	877	lineage2	lineage2,lineage2.2,lineage2.2.1	MtbSetB	TB_Portals_24CI_R1	PBrs2_LR_Flye_I3_SR_Pilon
TB1612	373	lineage2	lineage2,lineage2.2,lineage2.2.1	MtbSetB	TB_Portals_24CI_R1	PBrs2_LR_Flye_I3_SR_Pilon
TB2512	913	lineage2	lineage2,lineage2.2,lineage2.2.1	MtbSetB	TB_Portals_24CI_R1	PBrs2_LR_Flye_I3_SR_Pilon
TB2981	961	lineage2	lineage2,lineage2.2,lineage2.2.1	MtbSetB	TB_Portals_24CI_R1	PBrs2_LR_Flye_I3_SR_Pilon
TB3091	955	lineage2	lineage2,lineage2.2,lineage2.2.1	MtbSetB	TB_Portals_24CI_R1	PBrs2_LR_Flye_I3_SR_Pilon
M0003941_3	206	lineage2	lineage2,lineage2.2,lineage2.2.1	MtbSetA	Farhat_Peru_2019	PBrs2_LR_Flye_I3_SR_Pilon
TB3368	753	lineage2	lineage2,lineage2.2,lineage2.2.1	MtbSetB	TB_Portals_24CI_R1	PBrs2_LR_Flye_I3_SR_Pilon
N0145	344	lineage2	lineage2,lineage2.2,lineage2.2.1,lineage2.2.1.1	MtbSetA	ChinerOms_2019	PBrs2_LR_Flye_I3_SR_Pilon
N0155	335	lineage2	lineage2,lineage2.2,lineage2.2.1	MtbSetA	ChinerOms_2019	PBrs2_LR_Flye_I3_SR_Pilon
TB2995	437	lineage2	lineage2,lineage2.2,lineage2.2.1	MtbSetB	TB_Portals_24CI_R1	PBrs2_LR_Flye_I3_SR_Pilon
TB3396	807	lineage2	lineage2,lineage2.2,lineage2.2.1	MtbSetB	TB_Portals_24CI_R1	PBrs2_LR_Flye_I3_SR_Pilon
N0004	259	lineage3	lineage3	MtbSetA	ChinerOms_2019	PBrs2_LR_Flye_I3_SR_Pilon
N1274	366	lineage3	lineage3	MtbSetA	ChinerOms_2019	PBrs2_LR_Flye_I3_SR_Pilon
N0054	225	lineage3	lineage3	MtbSetA	ChinerOms_2019	PBrs2_LR_Flye_I3_SR_Pilon
02_R1179	249	lineage4	lineage4,lineage4.3,lineage4.3.3	MtbSetA	Farhat_Peru_2019	PBrs2_LR_Flye_I3_SR_Pilon
01_R1134	138	lineage4	lineage4	MtbSetA	Farhat_Peru_2019	PBrs2_LR_Flye_I3_SR_Pilon
M0017522_5	163	lineage4	lineage4,lineage4.1,lineage4.1.1	MtbSetA	Farhat_Peru_2019	PBrs2_LR_Flye_I3_SR_Pilon
M0016395_7	195	lineage4	lineage4,lineage4.3,lineage4.3.2	MtbSetA	Farhat_Peru_2019	PBrs2_LR_Flye_I3_SR_Pilon
M0010874_7	172	lineage4	lineage4,lineage4.3,lineage4.3.3	MtbSetA	Farhat_Peru_2019	PBrs2_LR_Flye_I3_SR_Pilon
02_R1708	193	lineage4	lineage4,lineage4.1,lineage4.1.2,lineage4.1.2.1	MtbSetA	Farhat_Peru_2019	PBrs2_LR_Flye_I3_SR_Pilon
02_R0894	191	lineage4	lineage4,lineage4.1,lineage4.1.2,lineage4.1.2.1	MtbSetA	Farhat_Peru_2019	PBrs2_LR_Flye_I3_SR_Pilon
01_R1430	227	lineage4	lineage4,lineage4.4,lineage4.4.1	MtbSetA	Farhat_Peru_2019	PBrs2_LR_Flye_I3_SR_Pilon
M0014888_3	194	lineage4	lineage4,lineage4.1,lineage4.1.2,lineage4.1.2.1	MtbSetA	Farhat_Peru_2019	PBrs2_LR_Flye_I3_SR_Pilon
02_R1896	195	lineage4	lineage4,lineage4.4,lineage4.4.1,lineage4.4.1.1	MtbSetA	Farhat_Peru_2019	PBrs2_LR_Flye_I3_SR_Pilon
TB4620	964	lineage4	lineage4,lineage4.5	MtbSetB	TB_Portals_24CI_R1	PBrs2_LR_Flye_I3_SR_Pilon
TB3162	859	lineage4	lineage4,lineage4.3,lineage4.3.3	MtbSetB	TB_Portals_24CI_R1	PBrs2_LR_Flye_I3_SR_Pilon
MT_0080	234	lineage4	lineage4,lineage4.1,lineage4.1.2	MtbSetA	Lee2020_Elife	PBrs2_LR_Flye_I3_SR_Pilon
TB3054	960	lineage4	lineage4,lineage4.6,lineage4.6.2	MtbSetB	TB_Portals_24CI_R1	PBrs2_LR_Flye_I3_SR_Pilon
TB3251	497	lineage4	lineage4,lineage4.2,lineage4.2.1	MtbSetB	TB_Portals_24CI_R1	PBrs2_LR_Flye_I3_SR_Pilon
M0016737_0	162	lineage4	lineage4,lineage4.5	MtbSetA	Farhat_Peru_2019	PBrs2_LR_Flye_I3_SR_Pilon
TB2661	86	lineage4	lineage4,lineage4.3,lineage4.3.3	MtbSetB	TB_Portals_24CI_R1	PBrs2_LR_Flye_I3_SR_Pilon
TB3237	559	lineage4	lineage4,lineage4.4,lineage4.4.1,lineage4.4.1.1	MtbSetB	TB_Portals_24CI_R1	PBrs2_LR_Flye_I3_SR_Pilon
TB3169	677	lineage4	lineage4,lineage4.1,lineage4.1.2,lineage4.1.2.1	MtbSetB	TB_Portals_24CI_R1	PBrs2_LR_Flye_I3_SR_Pilon
TB3386	555	lineage4	lineage4,lineage4.3,lineage4.3.3	MtbSetB	TB_Portals_24CI_R1	PBrs2_LR_Flye_I3_SR_Pilon
TB3334	689	lineage4	lineage4,lineage4.1,lineage4.1.2	MtbSetB	TB_Portals_24CI_R1	PBrs2_LR_Flye_I3_SR_Pilon
M0011368_9	203	lineage4	lineage4,lineage4.4,lineage4.4.1	MtbSetA	Farhat_Peru_2019	PBrs2_LR_Flye_I3_SR_Pilon
TB2968	646	lineage4	lineage4,lineage4.8	MtbSetB	TB_Portals_24CI_R1	PBrs2_LR_Flye_I3_SR_Pilon
N1272	370	lineage5	lineage5	MtbSetA	ChinerOms_2019	PBrs2_LR_Flye_I3_SR_Pilon
N1176	205	lineage5	lineage5	MtbSetA	ChinerOms_2019	PBrs2_LR_Flye_I3_SR_Pilon
N1202	362	lineage6	lineage6,lineageBOV_AFRI	MtbSetA	ChinerOms_2019	PBrs2_LR_Flye_I3_SR_Pilon
N1177	338	lineage6	lineage6,lineageBOV_AFRI	MtbSetA	ChinerOms_2019	PBrs2_LR_Flye_I3_SR_Pilon
N0091	345	lineage6	lineage6,lineageBOV_AFRI	MtbSetA	ChinerOms_2019	PBrs2_LR_Flye_I3_SR_Pilon
RW-TB008	160	lineage8	lineage8	MtbSetA	Ngabonziza_Lin8_2020	PBrs2_LR_Flye_I3_SR_Pilon
9050-05	376	lineage2	lineage2.2.1	MtbSetE	Peker2021	ONT9.4_LR_FlyeI3M_SR_Pilon_PolyPolish
4549-04	302	lineage2	lineage2.2.1	MtbSetE	Peker2021	ONT9.4_LR_FlyeI3M_SR_Pilon_PolyPolish
696-05	299	lineage2	lineage2.2.1	MtbSetE	Peker2021	ONT9.4_LR_FlyeI3M_SR_Pilon_PolyPolish
702-06	234	lineage2	lineage2.2.1	MtbSetE	Peker2021	ONT9.4_LR_FlyeI3M_SR_Pilon_PolyPolish
706-05	144	lineage2	lineage2.2.1	MtbSetE	Peker2021	ONT9.4_LR_FlyeI3M_SR_Pilon_PolyPolish
8129-04	477	lineage2	lineage2.2.1	MtbSetE	Peker2021	ONT9.4_LR_FlyeI3M_SR_Pilon_PolyPolish
3003-06	307	lineage2	lineage2.2.1	MtbSetE	Peker2021	ONT9.4_LR_FlyeI3M_SR_Pilon_PolyPolish
8651-04	194	lineage2	lineage2.2.1	MtbSetE	Peker2021	ONT9.4_LR_FlyeI3M_SR_Pilon_PolyPolish
QC-3	70	lineage3	lineage3	MtbSetE	Peker2021	ONT9.4_LR_FlyeI3M_SR_Pilon_PolyPolish
QC-9	37	lineage3	lineage3	MtbSetE	Peker2021	ONT9.4_LR_FlyeI3M_SR_Pilon_PolyPolish
QC-5	111	lineage3	lineage3	MtbSetE	Peker2021	ONT9.4_LR_FlyeI3M_SR_Pilon_PolyPolish
QC-8	35	lineage4	lineage4.1.2.1	MtbSetE	Peker2021	ONT9.4_LR_FlyeI3M_SR_Pilon_PolyPolish
QC-10	30	lineage4	lineage4.1.2.1	MtbSetE	Peker2021	ONT9.4_LR_FlyeI3M_SR_Pilon_PolyPolish
QC-4	83	lineage4	lineage4.1.2.1	MtbSetE	Peker2021	ONT9.4_LR_FlyeI3M_SR_Pilon_PolyPolish
QC-7	71	lineage4	lineage4.3	MtbSetE	Peker2021	ONT9.4_LR_FlyeI3M_SR_Pilon_PolyPolish
QC-6	25	lineage4	lineage4.3.3	MtbSetE	Peker2021	ONT9.4_LR_FlyeI3M_SR_Pilon_PolyPolish
QC-1	72	lineage4	lineage4.3.3	MtbSetE	Peker2021	ONT9.4_LR_FlyeI3M_SR_Pilon_PolyPolish
mada_1-10	146	lineage1	lineage1.1.2	MtbSetD	Hall2022	ONT9.4_LR_FlyeI3M_SR_Pilon_PolyPolish
mada_2-46	115	lineage1	lineage1.1.2	MtbSetD	Hall2022	ONT9.4_LR_FlyeI3M_SR_Pilon_PolyPolish
mada_1-1	94	lineage1	lineage1.1.2	MtbSetD	Hall2022	ONT9.4_LR_FlyeI3M_SR_Pilon_PolyPolish
mada_1-36	114	lineage1	lineage1.1.2	MtbSetD	Hall2022	ONT9.4_LR_FlyeI3M_SR_Pilon_PolyPolish
mada_1-39	146	lineage1	lineage1.1.2	MtbSetD	Hall2022	ONT9.4_LR_FlyeI3M_SR_Pilon_PolyPolish
mada_1-51	149	lineage1	lineage1.1.2	MtbSetD	Hall2022	ONT9.4_LR_FlyeI3M_SR_Pilon_PolyPolish
mada_1-44	133	lineage1	lineage1.1.2	MtbSetD	Hall2022	ONT9.4_LR_FlyeI3M_SR_Pilon_PolyPolish
mada_117	149	lineage1	lineage1.1.2	MtbSetD	Hall2022	ONT9.4_LR_FlyeI3M_SR_Pilon_PolyPolish
mada_118	148	lineage1	lineage1.1.2	MtbSetD	Hall2022	ONT9.4_LR_FlyeI3M_SR_Pilon_PolyPolish
mada_122	118	lineage1	lineage1.1.2	MtbSetD	Hall2022	ONT9.4_LR_FlyeI3M_SR_Pilon_PolyPolish
mada_107	120	lineage1	lineage1.1.2	MtbSetD	Hall2022	ONT9.4_LR_FlyeI3M_SR_Pilon_PolyPolish
R27252	149	lineage1	lineage1.2.2	MtbSetD	Hall2022	ONT9.4_LR_FlyeI3M_SR_Pilon_PolyPolish
R23887	149	lineage1	lineage1.2.2	MtbSetD	Hall2022	ONT9.4_LR_FlyeI3M_SR_Pilon_PolyPolish
R30215	148	lineage2	lineage2.2.1	MtbSetD	Hall2022	ONT9.4_LR_FlyeI3M_SR_Pilon_PolyPolish
R30078	75	lineage2	lineage2.2.1	MtbSetD	Hall2022	ONT9.4_LR_FlyeI3M_SR_Pilon_PolyPolish
R29816	95	lineage2	lineage2.2.1	MtbSetD	Hall2022	ONT9.4_LR_FlyeI3M_SR_Pilon_PolyPolish
R30234	74	lineage2	lineage2.2.1	MtbSetD	Hall2022	ONT9.4_LR_FlyeI3M_SR_Pilon_PolyPolish
18_0621851	83	lineage2	lineage2.2.1	MtbSetD	Hall2022	ONT9.4_LR_FlyeI3M_SR_Pilon_PolyPolish
R36431	56	lineage2	lineage2.2.1	MtbSetD	Hall2022	ONT9.4_LR_FlyeI3M_SR_Pilon_PolyPolish
R28703	149	lineage2	lineage2.2.1	MtbSetD	Hall2022	ONT9.4_LR_FlyeI3M_SR_Pilon_PolyPolish
mada_115	104	lineage2	lineage2.2.1	MtbSetD	Hall2022	ONT9.4_LR_FlyeI3M_SR_Pilon_PolyPolish
mada_2-42	150	lineage2	lineage2.2.1	MtbSetD	Hall2022	ONT9.4_LR_FlyeI3M_SR_Pilon_PolyPolish
R31095	150	lineage2	lineage2.2.1	MtbSetD	Hall2022	ONT9.4_LR_FlyeI3M_SR_Pilon_PolyPolish
R28012	109	lineage2	lineage2.2.1	MtbSetD	Hall2022	ONT9.4_LR_FlyeI3M_SR_Pilon_PolyPolish
R37765	150	lineage2	lineage2.2.1	MtbSetD	Hall2022	ONT9.4_LR_FlyeI3M_SR_Pilon_PolyPolish
R27657	149	lineage2	lineage2.2.1	MtbSetD	Hall2022	ONT9.4_LR_FlyeI3M_SR_Pilon_PolyPolish
R25048	145	lineage2	lineage2.2.1	MtbSetD	Hall2022	ONT9.4_LR_FlyeI3M_SR_Pilon_PolyPolish
R24120	97	lineage2	lineage2.2.1	MtbSetD	Hall2022	ONT9.4_LR_FlyeI3M_SR_Pilon_PolyPolish
R28581	66	lineage2	lineage2.2.1.1	MtbSetD	Hall2022	ONT9.4_LR_FlyeI3M_SR_Pilon_PolyPolish
R29598	43	lineage2	lineage2.2.1.1	MtbSetD	Hall2022	ONT9.4_LR_FlyeI3M_SR_Pilon_PolyPolish
mada_1-11	146	lineage2	lineage2.2.1.1	MtbSetD	Hall2022	ONT9.4_LR_FlyeI3M_SR_Pilon_PolyPolish
R24100	150	lineage2	lineage2.2.1.1	MtbSetD	Hall2022	ONT9.4_LR_FlyeI3M_SR_Pilon_PolyPolish
R21408	55	lineage2	lineage2.2.2	MtbSetD	Hall2022	ONT9.4_LR_FlyeI3M_SR_Pilon_PolyPolish
R20574	150	lineage2	lineage2.2.2	MtbSetD	Hall2022	ONT9.4_LR_FlyeI3M_SR_Pilon_PolyPolish
R20260	41	lineage2	lineage2.2.2	MtbSetD	Hall2022	ONT9.4_LR_FlyeI3M_SR_Pilon_PolyPolish
R18043	151	lineage2	lineage2.2.2	MtbSetD	Hall2022	ONT9.4_LR_FlyeI3M_SR_Pilon_PolyPolish
R22601	150	lineage2	lineage2.2.2	MtbSetD	Hall2022	ONT9.4_LR_FlyeI3M_SR_Pilon_PolyPolish
R23146	149	lineage2	lineage2.2.2	MtbSetD	Hall2022	ONT9.4_LR_FlyeI3M_SR_Pilon_PolyPolish
R32929	54	lineage2	lineage2.2.2	MtbSetD	Hall2022	ONT9.4_LR_FlyeI3M_SR_Pilon_PolyPolish
R21893	37	lineage2	lineage2.2.2	MtbSetD	Hall2022	ONT9.4_LR_FlyeI3M_SR_Pilon_PolyPolish
R30420	68	lineage2	lineage2.2.2	MtbSetD	Hall2022	ONT9.4_LR_FlyeI3M_SR_Pilon_PolyPolish
R26778	84	lineage2	lineage2.2.2	MtbSetD	Hall2022	ONT9.4_LR_FlyeI3M_SR_Pilon_PolyPolish
R26791	124	lineage2	lineage2.2.2	MtbSetD	Hall2022	ONT9.4_LR_FlyeI3M_SR_Pilon_PolyPolish
R28980	150	lineage2	lineage2.2.2	MtbSetD	Hall2022	ONT9.4_LR_FlyeI3M_SR_Pilon_PolyPolish
R27725	150	lineage2	lineage2.2.2	MtbSetD	Hall2022	ONT9.4_LR_FlyeI3M_SR_Pilon_PolyPolish
R18040	56	lineage2	lineage2.2.2	MtbSetD	Hall2022	ONT9.4_LR_FlyeI3M_SR_Pilon_PolyPolish
R27937	102	lineage2	lineage2.2.2	MtbSetD	Hall2022	ONT9.4_LR_FlyeI3M_SR_Pilon_PolyPolish
mada_1-30	115	lineage3	lineage3.1.1	MtbSetD	Hall2022	ONT9.4_LR_FlyeI3M_SR_Pilon_PolyPolish
mada_2-31	33	lineage4	lineage4.1	MtbSetD	Hall2022	ONT9.4_LR_FlyeI3M_SR_Pilon_PolyPolish
mada_1-41	144	lineage4	lineage4.1	MtbSetD	Hall2022	ONT9.4_LR_FlyeI3M_SR_Pilon_PolyPolish
R21770	113	lineage4	lineage4.1.1.3	MtbSetD	Hall2022	ONT9.4_LR_FlyeI3M_SR_Pilon_PolyPolish
R21839	150	lineage4	lineage4.1.1.3	MtbSetD	Hall2022	ONT9.4_LR_FlyeI3M_SR_Pilon_PolyPolish
mada_1-32	147	lineage4	lineage4.1.1.3	MtbSetD	Hall2022	ONT9.4_LR_FlyeI3M_SR_Pilon_PolyPolish
R30396	149	lineage4	lineage4.1.1.3	MtbSetD	Hall2022	ONT9.4_LR_FlyeI3M_SR_Pilon_PolyPolish
R21363	150	lineage4	lineage4.1.1.3	MtbSetD	Hall2022	ONT9.4_LR_FlyeI3M_SR_Pilon_PolyPolish
R20896	150	lineage4	lineage4.1.1.3	MtbSetD	Hall2022	ONT9.4_LR_FlyeI3M_SR_Pilon_PolyPolish
mada_102	149	lineage4	lineage4.1.2	MtbSetD	Hall2022	ONT9.4_LR_FlyeI3M_SR_Pilon_PolyPolish
mada_129	110	lineage4	lineage4.1.2.1	MtbSetD	Hall2022	ONT9.4_LR_FlyeI3M_SR_Pilon_PolyPolish
mada_139	133	lineage4	lineage4.1.2.1	MtbSetD	Hall2022	ONT9.4_LR_FlyeI3M_SR_Pilon_PolyPolish
mada_151	125	lineage4	lineage4.1.2.1	MtbSetD	Hall2022	ONT9.4_LR_FlyeI3M_SR_Pilon_PolyPolish
mada_105	105	lineage4	lineage4.1.2.1	MtbSetD	Hall2022	ONT9.4_LR_FlyeI3M_SR_Pilon_PolyPolish
R15311	150	lineage4	lineage4.3.2.1	MtbSetD	Hall2022	ONT9.4_LR_FlyeI3M_SR_Pilon_PolyPolish
mada_103	149	lineage4	lineage4.4.1.1	MtbSetD	Hall2022	ONT9.4_LR_FlyeI3M_SR_Pilon_PolyPolish
mada_2-25	104	lineage4	lineage4.4.1.1	MtbSetD	Hall2022	ONT9.4_LR_FlyeI3M_SR_Pilon_PolyPolish
mada_112	149	lineage4	lineage4.4.1.1	MtbSetD	Hall2022	ONT9.4_LR_FlyeI3M_SR_Pilon_PolyPolish
mada_124	150	lineage4	lineage4.4.1.1	MtbSetD	Hall2022	ONT9.4_LR_FlyeI3M_SR_Pilon_PolyPolish
mada_126	131	lineage4	lineage4.6.2.2	MtbSetD	Hall2022	ONT9.4_LR_FlyeI3M_SR_Pilon_PolyPolish
mada_120	151	lineage4	lineage4.6.2.2	MtbSetD	Hall2022	ONT9.4_LR_FlyeI3M_SR_Pilon_PolyPolish
R23571	125	lineage4	lineage4.8	MtbSetD	Hall2022	ONT9.4_LR_FlyeI3M_SR_Pilon_PolyPolish
mada_128	120	lineage4	lineage4.8	MtbSetD	Hall2022	ONT9.4_LR_FlyeI3M_SR_Pilon_PolyPolish
mada_1-12	110	lineage4	lineage4.8	MtbSetD	Hall2022	ONT9.4_LR_FlyeI3M_SR_Pilon_PolyPolish
mada_1-15	125	lineage4	lineage4.8	MtbSetD	Hall2022	ONT9.4_LR_FlyeI3M_SR_Pilon_PolyPolish
mada_2-1	150	lineage4	lineage4.8	MtbSetD	Hall2022	ONT9.4_LR_FlyeI3M_SR_Pilon_PolyPolish
mada_1-53	73	lineage4	lineage4.8	MtbSetD	Hall2022	ONT9.4_LR_FlyeI3M_SR_Pilon_PolyPolish
mada_1-50	135	lineage4	lineage4.8	MtbSetD	Hall2022	ONT9.4_LR_FlyeI3M_SR_Pilon_PolyPolish
mada_123	41	lineage4	lineage4.8	MtbSetD	Hall2022	ONT9.4_LR_FlyeI3M_SR_Pilon_PolyPolish
mada_2-53	66	lineage4	lineage4.8	MtbSetD	Hall2022	ONT9.4_LR_FlyeI3M_SR_Pilon_PolyPolish
mada_1-38	61	lineage4	lineage4.9	MtbSetD	Hall2022	ONT9.4_LR_FlyeI3M_SR_Pilon_PolyPolish
S0070-08	69	lineage2	lineage2.2.1	MtbSetC	TRUST_PB_Set1	PBccs_LR_Flye_I3_SR_Pilon
S0085-01	39	lineage2	lineage2.2.1.1	MtbSetC	TRUST_PB_Set1	PBccs_LR_Flye_I3_SR_Pilon
S0107-01	64	lineage2	lineage2.2.1.1	MtbSetC	TRUST_PB_Set1	PBccs_LR_Flye_I3_SR_Pilon
S0089-01	40	lineage2	lineage2.2.1.1	MtbSetC	TRUST_PB_Set1	PBccs_LR_Flye_I3_SR_Pilon
S0256-08	53	lineage2	lineage2.2.1.1	MtbSetC	TRUST_PB_Set1	PBccs_LR_Flye_I3_SR_Pilon
S0123-01	57	lineage4	lineage4.4.1.1	MtbSetC	TRUST_PB_Set1	PBccs_LR_Flye_I3_SR_Pilon
S0106-01	59	lineage4	lineage4.1.1.3	MtbSetC	TRUST_PB_Set1	PBccs_LR_Flye_I3_SR_Pilon
S0262-02	44	lineage4	lineage4.4.1.1	MtbSetC	TRUST_PB_Set1	PBccs_LR_Flye_I3_SR_Pilon

## Sheet: TGEN-937-SR Dataset (n=937)
Sample_Name_Used	Illumina Short-Read WGS Data - SRA/ENA Run Accession	Dataset_Tag	PrimaryLineage	Lineage	F2 Metric (To detect mixed lineage infection)	Average Genome Coverage (To H37Rv Reference)				Illumina Short-Read WGS Data - SRA/ENA Run Accession
SRR10397218	SRR10397218	TGEN-937	lineage4	lineage4,lineage4.2,lineage4.2.1	0.024989841527834213	58				SRR17234898
SRR10397230	SRR10397230	TGEN-937	lineage4	lineage4,lineage4.2,lineage4.2.1	0.024843260188087773	93				SRR17234899
SRR7516345	SRR7516345	TGEN-937	lineage4	lineage4,lineage4.2,lineage4.2.1	0.023240459527267925	54				SRR17234901
SRR10379936	SRR10379936	TGEN-937	lineage4	lineage4,lineage4.1	0.022834762045521727	98				SRR17234905
SRR7516429	SRR7516429	TGEN-937	lineage4	lineage4,lineage4.2,lineage4.2.1	0.022705992509363296	46				SRR17234906
SRR10380194	SRR10380194	TGEN-937	lineage2	lineage2,lineage2.2,lineage2.2.1	0.022567338024751277	125				SRR17234881
SRR10397215	SRR10397215	TGEN-937	lineage4	lineage4,lineage4.2,lineage4.2.1	0.022007209258205276	39				SRR17234882
SRR10380252	SRR10380252	TGEN-937	lineage4	lineage4,lineage4.2,lineage4.2.1	0.021078956770275097	37				SRR17234883
SRR10380056	SRR10380056	TGEN-937	lineage4	lineage4,lineage4.2,lineage4.2.1	0.020787929589270747	72
SRR6807671	SRR6807671	TGEN-937	lineage4	lineage4,lineage4.1,lineage4.1.2,lineage4.1.2.1	0.020629557175884758	67
SRR10397181	SRR10397181	TGEN-937	lineage4	lineage4,lineage4.2,lineage4.2.1	0.020548682087143624	114
SRR10380083	SRR10380083	TGEN-937	lineage4	lineage4,lineage4.2,lineage4.2.1	0.020493115593980142	41
SRR10380134	SRR10380134	TGEN-937	lineage4	lineage4,lineage4.1,lineage4.1.2,lineage4.1.2.1	0.019463087248322148	53
SRR6807669	SRR6807669	TGEN-937	lineage4	lineage4,lineage4.2,lineage4.2.1	0.019377729257641918	44
SRR10379962	SRR10379962	TGEN-937	lineage4	lineage4,lineage4.1,lineage4.1.2,lineage4.1.2.1	0.0191867	58
SRR10379974	SRR10379974	TGEN-937	lineage2	lineage2,lineage2.2,lineage2.2.1	0.019088	82
SRR6807728	SRR6807728	TGEN-937	lineage4	lineage4,lineage4.1,lineage4.1.2	0.0190139	77
SRR10380080	SRR10380080	TGEN-937	lineage4	lineage4,lineage4.2,lineage4.2.1	0.019013666072489603	42
SRR6807714	SRR6807714	TGEN-937	lineage4	lineage4,lineage4.2,lineage4.2.1	0.018725099601593624	38
SRR10397202	SRR10397202	TGEN-937	lineage4	lineage4,lineage4.2,lineage4.2.1	0.018691588785046728	94
SRR10379919	SRR10379919	TGEN-937	lineageBOV	lineageBOV,lineageBOV_AFRI	0.0185462	115
SRR10380030	SRR10380030	TGEN-937	lineage2	lineage2,lineage2.2,lineage2.2.1	0.0183611	66
SRR10380038	SRR10380038	TGEN-937	lineage4	lineage4,lineage4.2,lineage4.2.1	0.0183441	87
SRR6807748	SRR6807748	TGEN-937	lineage4	lineage4,lineage4.2,lineage4.2.1	0.018243243243243244	43
SRR6357008	SRR6357008	TGEN-937	lineage4	lineage4,lineage4.2,lineage4.2.1	0.0182175	88
SRR10380230	SRR10380230	TGEN-937	lineage4	lineage4,lineage4.1,lineage4.1.2,lineage4.1.2.1	0.018059596669007725	120
SRR6807683	SRR6807683	TGEN-937	lineage4	lineage4,lineage4.2,lineage4.2.1	0.0180426	55
SRR10397257	SRR10397257	TGEN-937	lineage4	lineage4,lineage4.2,lineage4.2.1	0.018022724304557917	93
SRR6356949	SRR6356949	TGEN-937	lineage4	lineage4,lineage4.2,lineage4.2.1	0.017754365427763145	123
SRR10380192	SRR10380192	TGEN-937	lineage4	lineage4,lineage4.2,lineage4.2.1	0.017690283951737273	81
SRR10380195	SRR10380195	TGEN-937	lineage4	lineage4,lineage4.1,lineage4.1.2,lineage4.1.2.1	0.017522245037645448	88
SRR10379954	SRR10379954	TGEN-937	lineage4	lineage4,lineage4.2,lineage4.2.1	0.017346226697238558	119
SRR6807704	SRR6807704	TGEN-937	lineage4	lineage4,lineage4.2,lineage4.2.1	0.0173067	71
SRR10380090	SRR10380090	TGEN-937	lineage4	lineage4,lineage4.2,lineage4.2.1	0.017226017226017225	42
SRR10430327	SRR10430327	TGEN-937	lineageBOV	lineageBOV,lineageBOV_AFRI	0.017135996507312814	93
SRR10397120	SRR10397120	TGEN-937	lineage2	lineage2,lineage2.2,lineage2.2.1	0.017103	37
SRR7516417	SRR7516417	TGEN-937	lineage4	lineage4,lineage4.2,lineage4.2.1	0.0169403	46
SRR10379883	SRR10379883	TGEN-937	lineage4	lineage4,lineage4.2,lineage4.2.1	0.0168861	43
SRR10380012	SRR10380012	TGEN-937	lineage4	lineage4,lineage4.2,lineage4.2.1	0.016851317381994232	114
SRR10380001	SRR10380001	TGEN-937	lineage4	lineage4,lineage4.2,lineage4.2.1	0.016791044776119403	114
SRR10380210	SRR10380210	TGEN-937	lineage4	lineage4,lineage4.1,lineage4.1.2,lineage4.1.2.1	0.0167853	67
SRR10380198	SRR10380198	TGEN-937	lineage4	lineage4,lineage4.1,lineage4.1.2,lineage4.1.2.1	0.0166266	65
SRR10380108	SRR10380108	TGEN-937	lineage4	lineage4,lineage4.1,lineage4.1.2,lineage4.1.2.1	0.0164756	85
SRR10380018	SRR10380018	TGEN-937	lineage4	lineage4,lineage4.2,lineage4.2.1	0.016405747372935882	66
SRR10379942	SRR10379942	TGEN-937	lineage4	lineage4,lineage4.2,lineage4.2.1	0.016381418092909536	49
SRR10397149	SRR10397149	TGEN-937	lineage2	lineage2,lineage2.2,lineage2.2.1	0.016286644951140062	37
SRR10380060	SRR10380060	TGEN-937	lineage4	lineage4,lineage4.2,lineage4.2.1	0.016236306729264474	40
SRR10380094	SRR10380094	TGEN-937	lineage4	lineage4,lineage4.2,lineage4.2.1	0.016205435053602592	49
SRR10379888	SRR10379888	TGEN-937	lineage4	lineage4,lineage4.1,lineage4.1.2,lineage4.1.2.1	0.016150943396226414	81
SRR10397273	SRR10397273	TGEN-937	lineage2	lineage2,lineage2.2,lineage2.2.1	0.016087516087516088	40
SRR6807711	SRR6807711	TGEN-937	lineage4	lineage4,lineage4.2,lineage4.2.1	0.016062683643486782	39
SRR10379976	SRR10379976	TGEN-937	lineage4	lineage4,lineage4.2,lineage4.2.1	0.016052720513687058	45
SRR10397254	SRR10397254	TGEN-937	lineage4	lineage4,lineage4.2,lineage4.2.1	0.0160033	36
SRR10380206	SRR10380206	TGEN-937	lineage4	lineage4,lineage4.2,lineage4.2.1	0.015879163439194422	74
SRR10379998	SRR10379998	TGEN-937	lineage4	lineage4,lineage4.2,lineage4.2.1	0.015852613538988862	67
SRR10380041	SRR10380041	TGEN-937	lineage4	lineage4,lineage4.2,lineage4.2.1	0.0158489	44
SRR10380028	SRR10380028	TGEN-937	lineage4	lineage4,lineage4.2,lineage4.2.1	0.015843210890740526	104
SRR6807689	SRR6807689	TGEN-937	lineage4	lineage4,lineage4.2,lineage4.2.1	0.015813686026451983	82
SRR10379900	SRR10379900	TGEN-937	lineage4	lineage4,lineage4.2,lineage4.2.1	0.015765383963383624	70
SRR10380251	SRR10380251	TGEN-937	lineage4	lineage4,lineage4.2,lineage4.2.1	0.015764222069910898	53
SRR10379903	SRR10379903	TGEN-937	lineage4	lineage4,lineage4.2,lineage4.2.1	0.015717092337917484	111
SRR10379889	SRR10379889	TGEN-937	lineage4	lineage4,lineage4.2,lineage4.2.1	0.015648397723869417	96
SRR6807687	SRR6807687	TGEN-937	lineage4	lineage4,lineage4.2,lineage4.2.1	0.015595989602673596	36
SRR10380223	SRR10380223	TGEN-937	lineage4	lineage4,lineage4.2,lineage4.2.1	0.0155566	99
SRR6807700	SRR6807700	TGEN-937	lineage4	lineage4,lineage4.2,lineage4.2.1	0.015534754033061144	38
SRR10379935	SRR10379935	TGEN-937	lineage4	lineage4,lineage4.1,lineage4.1.2,lineage4.1.2.1	0.015490096495683087	49
SRR10379963	SRR10379963	TGEN-937	lineage4	lineage4,lineage4.2,lineage4.2.1	0.015454545454545457	56
SRR10397102	SRR10397102	TGEN-937	lineage4	lineage4,lineage4.3,lineage4.3.3	0.015370284117373078	44
SRR10380139	SRR10380139	TGEN-937	lineage4	lineage4,lineage4.2,lineage4.2.1	0.015330923594665338	59
SRR10380057	SRR10380057	TGEN-937	lineage4	lineage4,lineage4.2,lineage4.2.1	0.015323926566530116	48
SRR10380153	SRR10380153	TGEN-937	lineage4	lineage4,lineage4.2,lineage4.2.1	0.015295987286452125	61
SRR10380076	SRR10380076	TGEN-937	lineage4	lineage4,lineage4.2,lineage4.2.1	0.015284146172016119	51
SRR6807690	SRR6807690	TGEN-937	lineage4	lineage4,lineage4.2,lineage4.2.1	0.015222806531967894	44
SRR10397138	SRR10397138	TGEN-937	lineage2	lineage2,lineage2.2,lineage2.2.1	0.0151674	43
SRR6807702	SRR6807702	TGEN-937	lineage4	lineage4,lineage4.2,lineage4.2.1	0.015146239554317547	43
SRR10430333	SRR10430333	TGEN-937	lineage4	lineage4,lineage4.2,lineage4.2.1	0.015080990504561534	67
SRR10397228	SRR10397228	TGEN-937	lineage2	lineage2,lineage2.2,lineage2.2.1	0.0150543	123
SRR10397100	SRR10397100	TGEN-937	lineage2	lineage2,lineage2.2,lineage2.2.1	0.015030946065428825	42
SRR10379934	SRR10379934	TGEN-937	lineage4	lineage4,lineage4.2,lineage4.2.1	0.015023721665788088	48
SRR6807676	SRR6807676	TGEN-937	lineage4	lineage4,lineage4.2,lineage4.2.1	0.0150223	38
SRR10380245	SRR10380245	TGEN-937	lineage4	lineage4,lineage4.2,lineage4.2.1	0.015008013988051872	49
SRR10430332	SRR10430332	TGEN-937	lineage4	lineage4,lineage4.5	0.015005637956457629	54
SRR10380212	SRR10380212	TGEN-937	lineage4	lineage4,lineage4.1,lineage4.1.2,lineage4.1.2.1	0.014910146747233776	153
SRR10397155	SRR10397155	TGEN-937	lineage2	lineage2,lineage2.2,lineage2.2.1	0.0148173	39
SRR10397113	SRR10397113	TGEN-937	lineage2	lineage2,lineage2.2,lineage2.2.1	0.014812001519179644	36
SRR10379957	SRR10379957	TGEN-937	lineage4	lineage4,lineage4.2,lineage4.2.1	0.014769370597591456	55
SRR10379876	SRR10379876	TGEN-937	lineage4	lineage4,lineage4.2,lineage4.2.1	0.0147685	49
SRR10380147	SRR10380147	TGEN-937	lineage4	lineage4,lineage4.2,lineage4.2.1	0.014693684085792157	61
SRR10397223	SRR10397223	TGEN-937	lineage2	lineage2,lineage2.2,lineage2.2.1	0.014621646065722037	41
SRR10379950	SRR10379950	TGEN-937	lineage4	lineage4,lineage4.2,lineage4.2.1	0.014599961066770488	38
SRR6807732	SRR6807732	TGEN-937	lineage4	lineage4,lineage4.2,lineage4.2.1	0.014532178395017541	99
SRR6807670	SRR6807670	TGEN-937	lineage4	lineage4,lineage4.2,lineage4.2.1	0.014496088357109988	53
SRR10380095	SRR10380095	TGEN-937	lineage4	lineage4,lineage4.2,lineage4.2.1	0.014481934905942071	49
SRR6807735	SRR6807735	TGEN-937	lineage4	lineage4,lineage4.2,lineage4.2.1	0.014468558708959375	64
SRR10380167	SRR10380167	TGEN-937	lineage4	lineage4,lineage4.2,lineage4.2.1	0.014435496125208934	48
SRR10379890	SRR10379890	TGEN-937	lineage4	lineage4,lineage4.2,lineage4.2.1	0.014403859407305309	104
SRR10379912	SRR10379912	TGEN-937	lineage4	lineage4,lineage4.2,lineage4.2.1	0.014390831542619003	108
SRR10379951	SRR10379951	TGEN-937	lineage4	lineage4,lineage4.2,lineage4.2.1	0.014374700527072353	103
SRR10397262	SRR10397262	TGEN-937	lineage2	lineage2,lineage2.2,lineage2.2.1	0.014359914451573481	45
SRR10380010	SRR10380010	TGEN-937	lineage4	lineage4,lineage4.2,lineage4.2.1	0.014359829534926809	76
SRR10380085	SRR10380085	TGEN-937	lineage4	lineage4,lineage4.2,lineage4.2.1	0.014356005788712012	123
SRR10380003	SRR10380003	TGEN-937	lineage4	lineage4,lineage4.2,lineage4.2.1	0.014345287739783153	129
SRR10379928	SRR10379928	TGEN-937	lineage4	lineage4,lineage4.2,lineage4.2.1	0.014343186986181563	42
SRR10380213	SRR10380213	TGEN-937	lineage4	lineage4,lineage4.2,lineage4.2.1	0.014327502835651602	119
SRR10379933	SRR10379933	TGEN-937	lineage4	lineage4,lineage4.2,lineage4.2.1	0.014324	90
SRR10380093	SRR10380093	TGEN-937	lineage4	lineage4,lineage4.2,lineage4.2.1	0.0142936	65
SRR10397131	SRR10397131	TGEN-937	lineage2	lineage2,lineage2.2,lineage2.2.1	0.014293276866066703	47
SRR10380037	SRR10380037	TGEN-937	lineage4	lineage4,lineage4.2,lineage4.2.1	0.014288716116831269	104
SRR10380240	SRR10380240	TGEN-937	lineage4	lineage4,lineage4.2,lineage4.2.1	0.014271028602527663	118
SRR10380200	SRR10380200	TGEN-937	lineage4	lineage4,lineage4.1,lineage4.1.2,lineage4.1.2.1	0.014269333673079376	94
SRR6807759	SRR6807759	TGEN-937	lineage4	lineage4,lineage4.2,lineage4.2.1	0.014228499156829682	67
SRR10397240	SRR10397240	TGEN-937	lineage2	lineage2,lineage2.2,lineage2.2.1	0.014209030628354909	41
SRR10397265	SRR10397265	TGEN-937	lineage2	lineage2,lineage2.2,lineage2.2.1	0.014195183776932829	49
SRR10397143	SRR10397143	TGEN-937	lineage2	lineage2,lineage2.2,lineage2.2.1	0.014189693801344288	50
SRR10397172	SRR10397172	TGEN-937	lineage2	lineage2,lineage2.2,lineage2.2.1	0.014180206794682425	44
SRR10397106	SRR10397106	TGEN-937	lineage2	lineage2,lineage2.2,lineage2.2.1	0.014172471775162144	51
SRR10397140	SRR10397140	TGEN-937	lineage2	lineage2,lineage2.2,lineage2.2.1	0.0141291	48
SRR10397115	SRR10397115	TGEN-937	lineage2	lineage2,lineage2.2,lineage2.2.1	0.014127297584687832	42
SRR10379877	SRR10379877	TGEN-937	lineage4	lineage4,lineage4.2,lineage4.2.1	0.014104957477701718	37
SRR10380107	SRR10380107	TGEN-937	lineage4	lineage4,lineage4.2,lineage4.2.1	0.014099676882404778	74
SRR10380160	SRR10380160	TGEN-937	lineage4	lineage4,lineage4.2,lineage4.2.1	0.0140928	87
SRR10380014	SRR10380014	TGEN-937	lineage4	lineage4,lineage4.2,lineage4.2.1	0.0140922	105
SRR10379995	SRR10379995	TGEN-937	lineage4	lineage4,lineage4.2,lineage4.2.1	0.014090413486538625	86
SRR6807718	SRR6807718	TGEN-937	lineage4	lineage4,lineage4.2,lineage4.2.1	0.014068825910931173	71
SRR10379994	SRR10379994	TGEN-937	lineage4	lineage4,lineage4.1,lineage4.1.2,lineage4.1.2.1	0.014029850746268656	83
SRR10380117	SRR10380117	TGEN-937	lineage4	lineage4,lineage4.2,lineage4.2.1	0.014026299311208516	59
SRR6807736	SRR6807736	TGEN-937	lineage4	lineage4,lineage4.2,lineage4.2.1	0.014024245305443307	91
SRR10380161	SRR10380161	TGEN-937	lineage4	lineage4,lineage4.2,lineage4.2.1	0.0139562	88
SRR10379913	SRR10379913	TGEN-937	lineage4	lineage4,lineage4.2,lineage4.2.1	0.013928317955997159	80
SRR10397147	SRR10397147	TGEN-937	lineage2	lineage2,lineage2.2,lineage2.2.1	0.013892599519102324	45
SRR10379979	SRR10379979	TGEN-937	lineage4	lineage4,lineage4.2,lineage4.2.1	0.013867749027566378	43
SRR6807738	SRR6807738	TGEN-937	lineage4	lineage4,lineage4.1,lineage4.1.2,lineage4.1.2.1	0.013838748495788207	62
SRR10379906	SRR10379906	TGEN-937	lineage4	lineage4,lineage4.2,lineage4.2.1	0.013817113637599956	131
SRR10397142	SRR10397142	TGEN-937	lineage2	lineage2,lineage2.2,lineage2.2.1	0.013816925734024179	50
SRR6807694	SRR6807694	TGEN-937	lineage4	lineage4,lineage4.2,lineage4.2.1	0.0137884	74
SRR10397243	SRR10397243	TGEN-937	lineage2	lineage2,lineage2.2,lineage2.2.1	0.013760095722405023	41
SRR10430352	SRR10430352	TGEN-937	lineage2	lineage2,lineage2.2,lineage2.2.1	0.013746420203072115	77
SRR10380097	SRR10380097	TGEN-937	lineage4	lineage4,lineage4.2,lineage4.2.1	0.013742224793866628	50
SRR10380024	SRR10380024	TGEN-937	lineage4	lineage4,lineage4.2,lineage4.2.1	0.013729977116704805	73
SRR10380050	SRR10380050	TGEN-937	lineage2	lineage2,lineage2.2,lineage2.2.1	0.013721413721413722	35
SRR10379916	SRR10379916	TGEN-937	lineage4	lineage4,lineage4.2,lineage4.2.1	0.013688095970470623	93
SRR10380055	SRR10380055	TGEN-937	lineage4	lineage4,lineage4.8	0.013671578307762418	69
SRR10380047	SRR10380047	TGEN-937	lineage4	lineage4,lineage4.2,lineage4.2.1	0.0136673	94
SRR10380154	SRR10380154	TGEN-937	lineage4	lineage4,lineage4.2,lineage4.2.1	0.0136457	94
SRR10397112	SRR10397112	TGEN-937	lineage2	lineage2,lineage2.2,lineage2.2.1	0.013644524236983842	37
SRR10397165	SRR10397165	TGEN-937	lineage2	lineage2,lineage2.2,lineage2.2.1	0.013641755634638195	42
SRR10379899	SRR10379899	TGEN-937	lineage4	lineage4,lineage4.2,lineage4.2.1	0.013629283489096571	111
SRR10379939	SRR10379939	TGEN-937	lineage4	lineage4,lineage4.2,lineage4.2.1	0.013600635873885013	82
SRR10379971	SRR10379971	TGEN-937	lineage4	lineage4,lineage4.2,lineage4.2.1	0.013568596794907588	128
SRR10380109	SRR10380109	TGEN-937	lineage4	lineage4,lineage4.2,lineage4.2.1	0.0135668	79
SRR10380059	SRR10380059	TGEN-937	lineage4	lineage4,lineage4.2,lineage4.2.1	0.013563108345300782	76
SRR10397099	SRR10397099	TGEN-937	lineage2	lineage2,lineage2.2,lineage2.2.1	0.013550135501355014	47
SRR10380165	SRR10380165	TGEN-937	lineage4	lineage4,lineage4.2,lineage4.2.1	0.013545474091593205	67
SRR6807677	SRR6807677	TGEN-937	lineage4	lineage4,lineage4.2,lineage4.2.1	0.013541959023294976	101
SRR6807719	SRR6807719	TGEN-937	lineage4	lineage4,lineage4.2,lineage4.2.1	0.013535233905760934	84
SRR6807675	SRR6807675	TGEN-937	lineage4	lineage4,lineage4.2,lineage4.2.1	0.013528909142694391	50
SRR10380043	SRR10380043	TGEN-937	lineage4	lineage4,lineage4.2,lineage4.2.1	0.0135055	85
SRR10397110	SRR10397110	TGEN-937	lineage2	lineage2,lineage2.2,lineage2.2.1	0.013499745287824758	49
SRR10380081	SRR10380081	TGEN-937	lineage4	lineage4,lineage4.2,lineage4.2.1	0.013492063492063493	45
SRR10397157	SRR10397157	TGEN-937	lineage2	lineage2,lineage2.2,lineage2.2.1	0.0134897	42
SRR10380011	SRR10380011	TGEN-937	lineage4	lineage4,lineage4.2,lineage4.2.1	0.013453968626990187	123
SRR10380130	SRR10380130	TGEN-937	lineage4	lineage4,lineage4.2,lineage4.2.1	0.013451610557696505	101
SRR10379982	SRR10379982	TGEN-937	lineage4	lineage4,lineage4.2,lineage4.2.1	0.013445007714348688	65
SRR10397249	SRR10397249	TGEN-937	lineage2	lineage2,lineage2.2,lineage2.2.1	0.0134247	43
SRR10380054	SRR10380054	TGEN-937	lineage4	lineage4,lineage4.1,lineage4.1.2,lineage4.1.2.1	0.0134161	73
SRR10397145	SRR10397145	TGEN-937	lineage2	lineage2,lineage2.2,lineage2.2.1	0.013397529830437514	116
SRR10397175	SRR10397175	TGEN-937	lineage2	lineage2,lineage2.2,lineage2.2.1	0.013349514563106795	132
SRR6807757	SRR6807757	TGEN-937	lineage4	lineage4,lineage4.2,lineage4.2.1	0.013335265980576895	49
SRR6807679	SRR6807679	TGEN-937	lineage4	lineage4,lineage4.2,lineage4.2.1	0.013329383886255923	73
SRR10380005	SRR10380005	TGEN-937	lineage4	lineage4,lineage4.2,lineage4.2.1	0.013297515110812626	106
SRR10379956	SRR10379956	TGEN-937	lineage4	lineage4,lineage4.2,lineage4.2.1	0.0132902	61
SRR10397098	SRR10397098	TGEN-937	lineage2	lineage2,lineage2.2,lineage2.2.1	0.013288009888751545	41
SRR7516362	SRR7516362	TGEN-937	lineage2	lineage2,lineage2.2,lineage2.2.1	0.013267429760665974	47
SRR10379908	SRR10379908	TGEN-937	lineage4	lineage4,lineage4.2,lineage4.2.1	0.013267336837271009	139
SRR10380144	SRR10380144	TGEN-937	lineage4	lineage4,lineage4.2,lineage4.2.1	0.0132465	66
SRR10380121	SRR10380121	TGEN-937	lineage4	lineage4,lineage4.2,lineage4.2.1	0.013230556833870227	62
SRR7516338	SRR7516338	TGEN-937	lineage2	lineage2,lineage2.2,lineage2.2.1	0.013218098627351295	47
SRR7516400	SRR7516400	TGEN-937	lineage4	lineage4,lineage4.2,lineage4.2.1	0.013215859030837005	83
SRR10397180	SRR10397180	TGEN-937	lineage2	lineage2,lineage2.2,lineage2.2.1	0.0131832	46
SRR10380002	SRR10380002	TGEN-937	lineage4	lineage4,lineage4.2,lineage4.2.1	0.013129995106834122	88
SRR10380120	SRR10380120	TGEN-937	lineage4	lineage4,lineage4.2,lineage4.2.1	0.0131024	64
SRR6807713	SRR6807713	TGEN-937	lineage4	lineage4,lineage4.2,lineage4.2.1	0.013092813500145477	52
SRR10379941	SRR10379941	TGEN-937	lineage4	lineage4,lineage4.2,lineage4.2.1	0.013086454127801754	53
SRR10379896	SRR10379896	TGEN-937	lineage4	lineage4,lineage4.2,lineage4.2.1	0.013082155939298795	97
SRR7516353	SRR7516353	TGEN-937	lineage4	lineage4,lineage4.1,lineage4.1.2,lineage4.1.2.1	0.013047138047138048	58
SRR6807755	SRR6807755	TGEN-937	lineage4	lineage4,lineage4.2,lineage4.2.1	0.013041065482796892	52
SRR10380122	SRR10380122	TGEN-937	lineage4	lineage4,lineage4.2,lineage4.2.1	0.013016596160104131	67
SRR6807731	SRR6807731	TGEN-937	lineage4	lineage4,lineage4.2,lineage4.2.1	0.013015184381778741	99
SRR10380118	SRR10380118	TGEN-937	lineage4	lineage4,lineage4.2,lineage4.2.1	0.012998818289246431	80
SRR10397173	SRR10397173	TGEN-937	lineage2	lineage2,lineage2.2,lineage2.2.1	0.012948207171314742	38
SRR6807693	SRR6807693	TGEN-937	lineage4	lineage4,lineage4.2,lineage4.2.1	0.012946558940913074	74
SRR6807737	SRR6807737	TGEN-937	lineage4	lineage4,lineage4.2,lineage4.2.1	0.0129427	61
SRR10380022	SRR10380022	TGEN-937	lineage4	lineage4,lineage4.2,lineage4.2.1	0.012924948408819376	68
SRR10380148	SRR10380148	TGEN-937	lineage4	lineage4,lineage4.2,lineage4.2.1	0.012898686679174485	63
SRR10379948	SRR10379948	TGEN-937	lineage4	lineage4,lineage4.2,lineage4.2.1	0.012894661989191241	76
SRR10380052	SRR10380052	TGEN-937	lineage4	lineage4,lineage4.2,lineage4.2.1	0.012884538553735515	71
SRR10379953	SRR10379953	TGEN-937	lineage4	lineage4,lineage4.2,lineage4.2.1	0.012883008356545959	42
SRR10380156	SRR10380156	TGEN-937	lineage4	lineage4,lineage4.2,lineage4.2.1	0.012861169837914023	68
SRR10379990	SRR10379990	TGEN-937	lineage4	lineage4,lineage4.2,lineage4.2.1	0.012860941074630558	114
SRR7516411	SRR7516411	TGEN-937	lineage2	lineage2,lineage2.2,lineage2.2.1	0.012823868097356712	48
SRR10380070	SRR10380070	TGEN-937	lineage4	lineage4,lineage4.2,lineage4.2.1	0.0128205	44
SRR10397206	SRR10397206	TGEN-937	lineage2	lineage2,lineage2.2,lineage2.2.1	0.0128186	85
SRR7516435	SRR7516435	TGEN-937	lineage2	lineage2,lineage2.2,lineage2.2.1	0.012804097311139564	57
SRR6807742	SRR6807742	TGEN-937	lineage4	lineage4,lineage4.2,lineage4.2.1	0.012802275960170695	83
SRR6807688	SRR6807688	TGEN-937	lineage4	lineage4,lineage4.2,lineage4.2.1	0.0127976	53
SRR10380226	SRR10380226	TGEN-937	lineage4	lineage4,lineage4.2,lineage4.2.1	0.0127952	85
SRR10379949	SRR10379949	TGEN-937	lineage4	lineage4,lineage4.2,lineage4.2.1	0.0127877	55
SRR10380073	SRR10380073	TGEN-937	lineage4	lineage4,lineage4.2,lineage4.2.1	0.012750716332378223	50
SRR10380241	SRR10380241	TGEN-937	lineage4	lineage4,lineage4.2,lineage4.2.1	0.0127251	97
SRR10397190	SRR10397190	TGEN-937	lineage2	lineage2,lineage2.2,lineage2.2.1	0.012712826333711692	53
SRR10380013	SRR10380013	TGEN-937	lineage4	lineage4,lineage4.2,lineage4.2.1	0.012703056432365849	92
SRR10380051	SRR10380051	TGEN-937	lineage4	lineage4,lineage4.2,lineage4.2.1	0.012697959766015123	52
SRR10380004	SRR10380004	TGEN-937	lineage4	lineage4,lineage4.2,lineage4.2.1	0.0126917	81
SRR10397144	SRR10397144	TGEN-937	lineage2	lineage2,lineage2.2,lineage2.2.1	0.012689393939393941	65
SRR10397153	SRR10397153	TGEN-937	lineage2	lineage2,lineage2.2,lineage2.2.1	0.012651265126512651	44
SRR6807674	SRR6807674	TGEN-937	lineage4	lineage4,lineage4.2,lineage4.2.1	0.0126481	80
SRR7516312	SRR7516312	TGEN-937	lineage2	lineage2,lineage2.2,lineage2.2.1	0.012645722189290654	60
SRR7516401	SRR7516401	TGEN-937	lineage2	lineage2,lineage2.2,lineage2.2.1	0.012628920227320563	58
SRR10379944	SRR10379944	TGEN-937	lineage4	lineage4,lineage4.2,lineage4.2.1	0.012616822429906542	93
SRR6807746	SRR6807746	TGEN-937	lineage4	lineage4,lineage4.2,lineage4.2.1	0.012598425196850394	39
SRR10397092	SRR10397092	TGEN-937	lineage4	lineage4,lineage4.3,lineage4.3.3	0.012586084065542626	100
SRR10397209	SRR10397209	TGEN-937	lineage2	lineage2,lineage2.2,lineage2.2.1	0.012573224746392341	86
SRR10380169	SRR10380169	TGEN-937	lineage4	lineage4,lineage4.2,lineage4.2.1	0.012559467174119886	65
SRR6807729	SRR6807729	TGEN-937	lineage4	lineage4,lineage4.2,lineage4.2.1	0.0125439	68
SRR7516346	SRR7516346	TGEN-937	lineage2	lineage2,lineage2.2,lineage2.2.1	0.012530712530712529	52
SRR10380253	SRR10380253	TGEN-937	lineage4	lineage4,lineage4.2,lineage4.2.1	0.012525687444955476	74
SRR10380009	SRR10380009	TGEN-937	lineage4	lineage4,lineage4.2,lineage4.2.1	0.012475574928603638	96
SRR10380058	SRR10380058	TGEN-937	lineage4	lineage4,lineage4.2,lineage4.2.1	0.012461059190031152	67
SRR10380166	SRR10380166	TGEN-937	lineage4	lineage4,lineage4.2,lineage4.2.1	0.012449424214130094	69
SRR10397137	SRR10397137	TGEN-937	lineage2	lineage2,lineage2.2,lineage2.2.1	0.012441679626749613	55
SRR10379901	SRR10379901	TGEN-937	lineage4	lineage4,lineage4.2,lineage4.2.1	0.012419211760233176	96
SRR6807726	SRR6807726	TGEN-937	lineage4	lineage4,lineage4.2,lineage4.2.1	0.012409989275317909	40
SRR10379965	SRR10379965	TGEN-937	lineage4	lineage4,lineage4.2,lineage4.2.1	0.012372409526755336	47
SRR10380044	SRR10380044	TGEN-937	lineage4	lineage4,lineage4.2,lineage4.2.1	0.012365376944555246	91
SRR6807698	SRR6807698	TGEN-937	lineage4	lineage4,lineage4.2,lineage4.2.1	0.0123099	42
SRR10379972	SRR10379972	TGEN-937	lineage4	lineage4,lineage4.2,lineage4.2.1	0.012306	81
SRR10397271	SRR10397271	TGEN-937	lineage2	lineage2,lineage2.2,lineage2.2.2	0.012291723572794318	46
SRR10397132	SRR10397132	TGEN-937	lineage2	lineage2,lineage2.2,lineage2.2.1	0.012277867528271405	40
SRR6807684	SRR6807684	TGEN-937	lineage4	lineage4,lineage4.2,lineage4.2.1	0.012269938650306749	60
SRR10397179	SRR10397179	TGEN-937	lineage2	lineage2,lineage2.2,lineage2.2.1	0.012269938650306749	44
SRR6807716	SRR6807716	TGEN-937	lineage4	lineage4,lineage4.2,lineage4.2.1	0.012256224466199029	90
SRR10380168	SRR10380168	TGEN-937	lineage4	lineage4,lineage4.2,lineage4.2.1	0.012246	79
SRR7516344	SRR7516344	TGEN-937	lineage2	lineage2,lineage2.2,lineage2.2.1	0.012215105020110232	78
SRR10397183	SRR10397183	TGEN-937	lineage4	lineage4,lineage4.3,lineage4.3.3	0.012212792382529498	38
SRR10380035	SRR10380035	TGEN-937	lineage4	lineage4,lineage4.2,lineage4.2.1	0.012186580753606948	51
SRR10380049	SRR10380049	TGEN-937	lineage4	lineage4,lineage4.1,lineage4.1.2,lineage4.1.2.1	0.012178845512178843	84
SRR10379983	SRR10379983	TGEN-937	lineage4	lineage4,lineage4.2,lineage4.2.1	0.012171090761562536	62
SRR10380228	SRR10380228	TGEN-937	lineage4	lineage4,lineage4.2,lineage4.2.1	0.0121105	84
SRR6807692	SRR6807692	TGEN-937	lineage4	lineage4,lineage4.2,lineage4.2.1	0.012096271355530614	58
SRR10379937	SRR10379937	TGEN-937	lineage4	lineage4,lineage4.1,lineage4.1.2,lineage4.1.2.1	0.012082785022131831	102
SRR10379987	SRR10379987	TGEN-937	lineage4	lineage4,lineage4.2,lineage4.2.1	0.012060576988967312	106
SRR7516386	SRR7516386	TGEN-937	lineage2	lineage2,lineage2.2,lineage2.2.1	0.012049737213177798	95
SRR10379966	SRR10379966	TGEN-937	lineage4	lineage4,lineage4.2,lineage4.2.1	0.012048192771084338	56
SRR10380138	SRR10380138	TGEN-937	lineage4	lineage4,lineage4.2,lineage4.2.1	0.012042045106643536	71
SRR10380071	SRR10380071	TGEN-937	lineage4	lineage4,lineage4.2,lineage4.2.1	0.012027278363298205	59
SRR6807749	SRR6807749	TGEN-937	lineage4	lineage4,lineage4.2,lineage4.2.1	0.011907164480322906	38
SRR7516310	SRR7516310	TGEN-937	lineage2	lineage2,lineage2.2,lineage2.2.1	0.011904761904761904	45
SRR10397241	SRR10397241	TGEN-937	lineage2	lineage2,lineage2.2,lineage2.2.1	0.011873920552677029	55
SRR10379917	SRR10379917	TGEN-937	lineage4	lineage4,lineage4.2,lineage4.2.1	0.011849505815540872	131
SRR10380091	SRR10380091	TGEN-937	lineage4	lineage4,lineage4.2,lineage4.2.1	0.011821661787885613	53
SRR10397188	SRR10397188	TGEN-937	lineage2	lineage2,lineage2.2,lineage2.2.1	0.011817226890756302	46
SRR10379955	SRR10379955	TGEN-937	lineage4	lineage4,lineage4.2,lineage4.2.1	0.0117773	55
SRR10397134	SRR10397134	TGEN-937	lineage2	lineage2,lineage2.2,lineage2.2.1	0.011771747805267359	60
SRR10430344	SRR10430344	TGEN-937	lineage2	lineage2,lineage2.2,lineage2.2.1	0.011715593859412874	47
SRR10397123	SRR10397123	TGEN-937	lineage2	lineage2,lineage2.2,lineage2.2.1	0.011714855433698905	48
SRR10397231	SRR10397231	TGEN-937	lineage2	lineage2,lineage2.2,lineage2.2.1	0.011694538650450241	107
SRR10380034	SRR10380034	TGEN-937	lineage4	lineage4,lineage4.2,lineage4.2.1	0.0116724	41
SRR7516347	SRR7516347	TGEN-937	lineage2	lineage2,lineage2.2,lineage2.2.1	0.011654478976234004	53
SRR7516395	SRR7516395	TGEN-937	lineage2	lineage2,lineage2.2,lineage2.2.1	0.011647254575707157	45
SRR10397177	SRR10397177	TGEN-937	lineage4	lineage4,lineage4.3,lineage4.3.3	0.011634349030470914	39
SRR10397261	SRR10397261	TGEN-937	lineage2	lineage2,lineage2.2,lineage2.2.1	0.0115677	81
SRR10397250	SRR10397250	TGEN-937	lineage4	lineage4,lineage4.1,lineage4.1.2,lineage4.1.2.1	0.011563215883058798	96
SRR6807712	SRR6807712	TGEN-937	lineage4	lineage4,lineage4.2,lineage4.2.1	0.011530249110320284	51
SRR7516404	SRR7516404	TGEN-937	lineage2	lineage2,lineage2.2,lineage2.2.1	0.011513157894736841	52
SRR10397260	SRR10397260	TGEN-937	lineage2	lineage2,lineage2.2,lineage2.2.1	0.011497326203208556	47
SRR6807691	SRR6807691	TGEN-937	lineage4	lineage4,lineage4.2,lineage4.2.1	0.011445086705202313	62
SRR10397244	SRR10397244	TGEN-937	lineage2	lineage2,lineage2.2,lineage2.2.1	0.011427052883337762	95
SRR10397234	SRR10397234	TGEN-937	lineage2	lineage2,lineage2.2,lineage2.2.1	0.011372950819672132	121
SRR7516332	SRR7516332	TGEN-937	lineage2	lineage2,lineage2.2,lineage2.2.1	0.011365593249526434	69
SRR7516300	SRR7516300	TGEN-937	lineage2	lineage2,lineage2.2,lineage2.2.1	0.011344678011344677	72
SRR10397207	SRR10397207	TGEN-937	lineage2	lineage2,lineage2.2,lineage2.2.1	0.011323838431006305	103
SRR10380062	SRR10380062	TGEN-937	lineage4	lineage4,lineage4.2,lineage4.2.1	0.011320754716981131	74
SRR7516325	SRR7516325	TGEN-937	lineage2	lineage2,lineage2.2,lineage2.2.1	0.011314	61
SRR7516387	SRR7516387	TGEN-937	lineage2	lineage2,lineage2.2,lineage2.2.1	0.011311569301260023	87
SRR10397126	SRR10397126	TGEN-937	lineage2	lineage2,lineage2.2,lineage2.2.1	0.0112869	124
SRR7516406	SRR7516406	TGEN-937	lineage2	lineage2,lineage2.2,lineage2.2.1	0.011226494527083918	44
SRR10380098	SRR10380098	TGEN-937	lineage4	lineage4,lineage4.2,lineage4.2.1	0.0112259	36
SRR7516403	SRR7516403	TGEN-937	lineage2	lineage2,lineage2.2,lineage2.2.1	0.011171032357473036	63
SRR10380159	SRR10380159	TGEN-937	lineage2	lineage2,lineage2.2,lineage2.2.1	0.011166253101736972	70
SRR7516308	SRR7516308	TGEN-937	lineage2	lineage2,lineage2.2,lineage2.2.1	0.011160714285714286	56
SRR10380227	SRR10380227	TGEN-937	lineage4	lineage4,lineage4.3,lineage4.3.4,lineage4.3.4.1	0.011159631246967493	73
SRR7516317	SRR7516317	TGEN-937	lineage2	lineage2,lineage2.2,lineage2.2.1	0.0111155	61
SRR7516441	SRR7516441	TGEN-937	lineage2	lineage2,lineage2.2,lineage2.2.1	0.0111037	55
SRR6356956	SRR6356956	TGEN-937	lineage2	lineage2,lineage2.2,lineage2.2.1	0.011094108645753636	65
SRR7516305	SRR7516305	TGEN-937	lineage2	lineage2,lineage2.2,lineage2.2.1	0.0110793	64
SRR10397122	SRR10397122	TGEN-937	lineage2	lineage2,lineage2.2,lineage2.2.1	0.011049723756906077	53
SRR6807722	SRR6807722	TGEN-937	lineage4	lineage4,lineage4.1,lineage4.1.2,lineage4.1.2.1	0.0110247	56
SRR10397192	SRR10397192	TGEN-937	lineage2	lineage2,lineage2.2,lineage2.2.1	0.011020024190297005	94
SRR10397224	SRR10397224	TGEN-937	lineage2	lineage2,lineage2.2,lineage2.2.1	0.011018609206660136	51
SRR7516355	SRR7516355	TGEN-937	lineage2	lineage2,lineage2.2,lineage2.2.1	0.010990466101694915	92
SRR10379932	SRR10379932	TGEN-937	lineage4	lineage4,lineage4.2,lineage4.2.1	0.0109845	90
SRR10379918	SRR10379918	TGEN-937	lineage2	lineage2,lineage2.2,lineage2.2.1	0.010983440351470091	98
SRR6356926	SRR6356926	TGEN-937	lineage2	lineage2,lineage2.2,lineage2.2.1	0.0109794	70
SRR7516328	SRR7516328	TGEN-937	lineage2	lineage2,lineage2.2,lineage2.2.1	0.010960016237061092	58
SRR6356999	SRR6356999	TGEN-937	lineage2	lineage2,lineage2.2,lineage2.2.1	0.0109448	74
SRR7516343	SRR7516343	TGEN-937	lineage2	lineage2,lineage2.2,lineage2.2.1	0.010944260626113514	46
SRR7516304	SRR7516304	TGEN-937	lineage2	lineage2,lineage2.2,lineage2.2.1	0.010933806146572104	82
SRR10397174	SRR10397174	TGEN-937	lineage2	lineage2,lineage2.2,lineage2.2.1	0.010918619886446351	46
SRR10397136	SRR10397136	TGEN-937	lineage2	lineage2,lineage2.2,lineage2.2.1	0.0109109	47
SRR10397097	SRR10397097	TGEN-937	lineage2	lineage2,lineage2.2,lineage2.2.1	0.010909884355225836	57
SRR7516296	SRR7516296	TGEN-937	lineage2	lineage2,lineage2.2,lineage2.2.1	0.010887316276537834	66
SRR10380072	SRR10380072	TGEN-937	lineage4	lineage4,lineage4.2,lineage4.2.1	0.010870923403723604	59
SRR10397212	SRR10397212	TGEN-937	lineage2	lineage2,lineage2.2,lineage2.2.1	0.010867025005842487	104
SRR10397162	SRR10397162	TGEN-937	lineage2	lineage2,lineage2.2,lineage2.2.1	0.010860175243736888	100
SRR7516420	SRR7516420	TGEN-937	lineage4	lineage4,lineage4.8	0.010853293413173652	94
SRR10397236	SRR10397236	TGEN-937	lineage2	lineage2,lineage2.2,lineage2.2.1	0.010841157680766624	128
SRR10380170	SRR10380170	TGEN-937	lineage2	lineage2,lineage2.2,lineage2.2.1	0.010820244328097731	71
SRR10397167	SRR10397167	TGEN-937	lineage2	lineage2,lineage2.2,lineage2.2.1	0.010817941952506595	46
SRR10397211	SRR10397211	TGEN-937	lineage2	lineage2,lineage2.2,lineage2.2.1	0.010798221469405041	115
SRR7516292	SRR7516292	TGEN-937	lineage2	lineage2,lineage2.2,lineage2.2.1	0.010795454545454546	62
SRR10397233	SRR10397233	TGEN-937	lineage2	lineage2,lineage2.2,lineage2.2.1	0.010759337125896613	103
SRR10397152	SRR10397152	TGEN-937	lineage2	lineage2,lineage2.2,lineage2.2.1	0.010751359367276322	101
SRR10430330	SRR10430330	TGEN-937	lineage2	lineage2,lineage2.2,lineage2.2.1	0.010741943542343242	52
SRR10380039	SRR10380039	TGEN-937	lineage4	lineage4,lineage4.2,lineage4.2.1	0.010733726903319788	95
SRR7516372	SRR7516372	TGEN-937	lineage2	lineage2,lineage2.2,lineage2.2.1	0.010715816545220748	57
SRR10430377	SRR10430377	TGEN-937	lineage2	lineage2,lineage2.2,lineage2.2.1	0.0106861	81
SRR10380162	SRR10380162	TGEN-937	lineage2	lineage2,lineage2.2,lineage2.2.1	0.010675086453164938	81
SRR7516327	SRR7516327	TGEN-937	lineage2	lineage2,lineage2.2,lineage2.2.1	0.010669420065393221	70
SRR10379978	SRR10379978	TGEN-937	lineage4	lineage4,lineage4.2,lineage4.2.1	0.010658728634530441	77
SRR7516442	SRR7516442	TGEN-937	lineage2	lineage2,lineage2.2,lineage2.2.1	0.0106581	69
SRR10397219	SRR10397219	TGEN-937	lineage2	lineage2,lineage2.2,lineage2.2.1	0.010654112983151637	51
SRR7516323	SRR7516323	TGEN-937	lineage2	lineage2,lineage2.2,lineage2.2.1	0.010649312231918357	84
SRR10397184	SRR10397184	TGEN-937	lineage2	lineage2,lineage2.2,lineage2.2.1	0.010643167772945756	104
SRR10397168	SRR10397168	TGEN-937	lineage2	lineage2,lineage2.2,lineage2.2.1	0.010627530364372471	49
SRR10397101	SRR10397101	TGEN-937	lineage2	lineage2,lineage2.2,lineage2.2.1	0.010627530364372471	48
SRR10397187	SRR10397187	TGEN-937	lineage2	lineage2,lineage2.2,lineage2.2.1	0.0106138	133
SRR7516431	SRR7516431	TGEN-937	lineage2	lineage2,lineage2.2,lineage2.2.1	0.010598578826930024	103
SRR10379894	SRR10379894	TGEN-937	lineage2	lineage2,lineage2.2,lineage2.2.1	0.010587612493382742	114
SRR10397232	SRR10397232	TGEN-937	lineage2	lineage2,lineage2.2,lineage2.2.1	0.0105634	115
SRR6807745	SRR6807745	TGEN-937	lineage4	lineage4,lineage4.2,lineage4.2.1	0.0105583	66
SRR6807685	SRR6807685	TGEN-937	lineage2	lineage2,lineage2.2,lineage2.2.1	0.010555415933651672	48
SRR7516451	SRR7516451	TGEN-937	lineage2	lineage2,lineage2.2,lineage2.2.1	0.010551305724083356	91
SRR10397119	SRR10397119	TGEN-937	lineage4	lineage4,lineage4.3,lineage4.3.3	0.010519671786240269	36
SRR10380225	SRR10380225	TGEN-937	lineage4	lineage4,lineage4.1,lineage4.1.2,lineage4.1.2.1	0.010489739723333115	71
SRR10397182	SRR10397182	TGEN-937	lineage2	lineage2,lineage2.2,lineage2.2.1	0.010488462691039856	40
SRR10430370	SRR10430370	TGEN-937	lineage2	lineage2,lineage2.2,lineage2.2.1	0.010448824507242936	54
SRR10397139	SRR10397139	TGEN-937	lineage2	lineage2,lineage2.2,lineage2.2.1	0.010439970171513796	49
SRR7516336	SRR7516336	TGEN-937	lineage2	lineage2,lineage2.2,lineage2.2.1	0.010436432637571158	41
SRR7516361	SRR7516361	TGEN-937	lineage2	lineage2,lineage2.2,lineage2.2.1	0.010414997596539015	76
SRR10397111	SRR10397111	TGEN-937	lineage2	lineage2,lineage2.2,lineage2.2.1	0.0103955	109
SRR10397213	SRR10397213	TGEN-937	lineage2	lineage2,lineage2.2,lineage2.2.1	0.010373049105443472	129
SRR6807705	SRR6807705	TGEN-937	lineage2	lineage2,lineage2.2,lineage2.2.1	0.0103668	47
SRR6807756	SRR6807756	TGEN-937	lineage2	lineage2,lineage2.2,lineage2.2.1	0.0103569	103
SRR10397093	SRR10397093	TGEN-937	lineage2	lineage2,lineage2.2,lineage2.2.1	0.0103481	93
SRR10380214	SRR10380214	TGEN-937	lineage2	lineage2,lineage2.2,lineage2.2.1	0.0103266	96
SRR10397217	SRR10397217	TGEN-937	lineage4	lineage4,lineage4.3,lineage4.3.3	0.010321864594894559	113
SRR6357006	SRR6357006	TGEN-937	lineage2	lineage2,lineage2.2,lineage2.2.1	0.010320134793597304	57
SRR7516289	SRR7516289	TGEN-937	lineage2	lineage2,lineage2.2,lineage2.2.1	0.0102935	57
SRR7516314	SRR7516314	TGEN-937	lineage2	lineage2,lineage2.2,lineage2.2.1	0.0102891	95
SRR7516443	SRR7516443	TGEN-937	lineage2	lineage2,lineage2.2,lineage2.2.1	0.010278372591006424	58
SRR7516383	SRR7516383	TGEN-937	lineage2	lineage2,lineage2.2,lineage2.2.1	0.010271460014673514	101
SRR7516311	SRR7516311	TGEN-937	lineage2	lineage2,lineage2.2,lineage2.2.1	0.010260795211628902	56
SRR10397239	SRR10397239	TGEN-937	lineage2	lineage2,lineage2.2,lineage2.2.1	0.010258311704362873	101
SRR10397125	SRR10397125	TGEN-937	lineage2	lineage2,lineage2.2,lineage2.2.1	0.0102539	49
SRR10379924	SRR10379924	TGEN-937	lineage4	lineage4,lineage4.1,lineage4.1.2,lineage4.1.2.1	0.0102525	43
SRR10397203	SRR10397203	TGEN-937	lineage2	lineage2,lineage2.2,lineage2.2.1	0.0102479	87
SRR10397198	SRR10397198	TGEN-937	lineage2	lineage2,lineage2.2,lineage2.2.1	0.010240112994350282	36
SRR10380087	SRR10380087	TGEN-937	lineage2	lineage2,lineage2.2,lineage2.2.1	0.010223298358891578	45
SRR10397185	SRR10397185	TGEN-937	lineage2	lineage2,lineage2.2,lineage2.2.1	0.010221465076660987	86
SRR6356997	SRR6356997	TGEN-937	lineage2	lineage2,lineage2.2,lineage2.2.1	0.0102209	39
SRR7516322	SRR7516322	TGEN-937	lineage2	lineage2,lineage2.2,lineage2.2.1	0.010208889586932621	78
SRR10380015	SRR10380015	TGEN-937	lineage4	lineage4,lineage4.2,lineage4.2.1	0.010199683953454964	51
SRR7516427	SRR7516427	TGEN-937	lineage2	lineage2,lineage2.2,lineage2.2.1	0.010186757215619695	45
SRR10397159	SRR10397159	TGEN-937	lineage2	lineage2,lineage2.2,lineage2.2.1	0.0101523	37
SRR10397135	SRR10397135	TGEN-937	lineage2	lineage2,lineage2.2,lineage2.2.1	0.0101497	49
SRR7516396	SRR7516396	TGEN-937	lineage2	lineage2,lineage2.2,lineage2.2.1	0.010147804985660713	55
SRR6356958	SRR6356958	TGEN-937	lineage2	lineage2,lineage2.2,lineage2.2.1	0.010141364474492931	81
SRR10397235	SRR10397235	TGEN-937	lineage2	lineage2,lineage2.2,lineage2.2.1	0.0101099	126
SRR7516363	SRR7516363	TGEN-937	lineage4	lineage4,lineage4.3,lineage4.3.3	0.010089526786983091	48
SRR7516299	SRR7516299	TGEN-937	lineage2	lineage2,lineage2.2,lineage2.2.1	0.010086455331412105	52
SRR7516359	SRR7516359	TGEN-937	lineage2	lineage2,lineage2.2,lineage2.2.1	0.010057039927949565	82
SRR10397118	SRR10397118	TGEN-937	lineage2	lineage2,lineage2.2,lineage2.2.1	0.010049683830171637	108
SRR7516456	SRR7516456	TGEN-937	lineage2	lineage2,lineage2.2,lineage2.2.1	0.010046367851622877	60
SRR7516452	SRR7516452	TGEN-937	lineage2	lineage2,lineage2.2,lineage2.2.1	0.010036870135190496	59
SRR7516330	SRR7516330	TGEN-937	lineage2	lineage2,lineage2.2,lineage2.2.1	0.0100032	63
SRR10430324	SRR10430324	TGEN-937	lineage2	lineage2,lineage2.2,lineage2.2.1	0.00999468	112
SRR10397127	SRR10397127	TGEN-937	lineage2	lineage2,lineage2.2,lineage2.2.1	0.00999211	46
SRR10397259	SRR10397259	TGEN-937	lineage2	lineage2,lineage2.2,lineage2.2.1	0.00998004	76
SRR10397176	SRR10397176	TGEN-937	lineage4	lineage4,lineage4.3,lineage4.3.3	0.00997365	40
SRR6356988	SRR6356988	TGEN-937	lineage2	lineage2,lineage2.2,lineage2.2.1	0.00997099	69
SRR10397242	SRR10397242	TGEN-937	lineage2	lineage2,lineage2.2,lineage2.2.1	0.00996107	107
SRR10397150	SRR10397150	TGEN-937	lineage2	lineage2,lineage2.2,lineage2.2.1	0.00994286	108
SRR10397222	SRR10397222	TGEN-937	lineage2	lineage2,lineage2.2,lineage2.2.1	0.00993377	67
SRR7516432	SRR7516432	TGEN-937	lineage2	lineage2,lineage2.2,lineage2.2.1	0.00992556	63
SRR10397264	SRR10397264	TGEN-937	lineage2	lineage2,lineage2.2,lineage2.2.1	0.00991788	115
SRR10379969	SRR10379969	TGEN-937	lineage2	lineage2,lineage2.2,lineage2.2.1	0.00991587	41
SRR10397154	SRR10397154	TGEN-937	lineage2	lineage2,lineage2.2,lineage2.2.1	0.00990405	40
SRR10380063	SRR10380063	TGEN-937	lineage2	lineage2,lineage2.2,lineage2.2.1	0.0098376	80
SRR10380099	SRR10380099	TGEN-937	lineage2	lineage2,lineage2.2,lineage2.2.1	0.00983204	59
SRR7516341	SRR7516341	TGEN-937	lineage2	lineage2,lineage2.2,lineage2.2.1	0.00982801	91
SRR10379989	SRR10379989	TGEN-937	lineage2	lineage2,lineage2.2,lineage2.2.1	0.00982667	91
SRR10397169	SRR10397169	TGEN-937	lineage2	lineage2,lineage2.2,lineage2.2.1	0.0098129	94
SRR7516419	SRR7516419	TGEN-937	lineage2	lineage2,lineage2.2,lineage2.2.1	0.00979103	83
SRR10430389	SRR10430389	TGEN-937	lineage2	lineage2,lineage2.2,lineage2.2.1	0.00978221	66
SRR10397200	SRR10397200	TGEN-937	lineage2	lineage2,lineage2.2,lineage2.2.1	0.00976971	53
SRR10397116	SRR10397116	TGEN-937	lineage2	lineage2,lineage2.2,lineage2.2.1	0.00976784	86
SRR10397096	SRR10397096	TGEN-937	lineage2	lineage2,lineage2.2,lineage2.2.1	0.00976125	92
SRR7516393	SRR7516393	TGEN-937	lineage2	lineage2,lineage2.2,lineage2.2.1	0.00976024	57
SRR10380196	SRR10380196	TGEN-937	lineage2	lineage2,lineage2.2,lineage2.2.1	0.00974849	64
SRR10379922	SRR10379922	TGEN-937	lineage2	lineage2,lineage2.2,lineage2.2.1	0.00974802	68
SRR7516356	SRR7516356	TGEN-937	lineage4	lineage4,lineage4.3,lineage4.3.3	0.00974314	54
SRR10380114	SRR10380114	TGEN-937	lineage2	lineage2,lineage2.2,lineage2.2.1	0.00973597	74
SRR7516433	SRR7516433	TGEN-937	lineage2	lineage2,lineage2.2,lineage2.2.1	0.00971566	67
SRR10379980	SRR10379980	TGEN-937	lineage2	lineage2,lineage2.2,lineage2.2.1	0.00971416	110
SRR7516458	SRR7516458	TGEN-937	lineage2	lineage2,lineage2.2,lineage2.2.1	0.00971211	42
SRR10380171	SRR10380171	TGEN-937	lineage2	lineage2,lineage2.2,lineage2.2.1	0.00970386	77
SRR10380149	SRR10380149	TGEN-937	lineage2	lineage2,lineage2.2,lineage2.2.1	0.0097033	66
SRR6807686	SRR6807686	TGEN-937	lineage2	lineage2,lineage2.2,lineage2.2.1	0.00970201	73
SRR10380187	SRR10380187	TGEN-937	lineage2	lineage2,lineage2.2,lineage2.2.1	0.00969137	84
SRR10379973	SRR10379973	TGEN-937	lineage2	lineage2,lineage2.2,lineage2.2.1	0.0096766	48
SRR10380157	SRR10380157	TGEN-937	lineage2	lineage2,lineage2.2,lineage2.2.1	0.00965137	62
SRR7516423	SRR7516423	TGEN-937	lineage2	lineage2,lineage2.2,lineage2.2.1	0.00964467	49
SRR10380032	SRR10380032	TGEN-937	lineage2	lineage2,lineage2.2,lineage2.2.1	0.0096238	57
SRR10380186	SRR10380186	TGEN-937	lineage2	lineage2,lineage2.2,lineage2.2.1	0.00961271	88
SRR7516340	SRR7516340	TGEN-937	lineage2	lineage2,lineage2.2,lineage2.2.1	0.00960412	105
SRR10397267	SRR10397267	TGEN-937	lineage2	lineage2,lineage2.2,lineage2.2.1	0.00959664	82
SRR6356976	SRR6356976	TGEN-937	lineage2	lineage2,lineage2.2,lineage2.2.1	0.00958866	88
SRR10397229	SRR10397229	TGEN-937	lineage2	lineage2,lineage2.2,lineage2.2.1	0.00958862	120
SRR6807701	SRR6807701	TGEN-937	lineage2	lineage2,lineage2.2,lineage2.2.1	0.00958126	38
SRR7516337	SRR7516337	TGEN-937	lineage2	lineage2,lineage2.2,lineage2.2.1	0.00955958	72
SRR6356977	SRR6356977	TGEN-937	lineage2	lineage2,lineage2.2,lineage2.2.1	0.00954654	72
SRR10380084	SRR10380084	TGEN-937	lineage4	lineage4,lineage4.8	0.00954607	35
SRR6807725	SRR6807725	TGEN-937	lineage4	lineage4,lineage4.2,lineage4.2.1	0.00954302	75
SRR10379882	SRR10379882	TGEN-937	lineage2	lineage2,lineage2.2,lineage2.2.1	0.009529	46
SRR7516334	SRR7516334	TGEN-937	lineage2	lineage2,lineage2.2,lineage2.2.1	0.00952504	96
SRR6807747	SRR6807747	TGEN-937	lineage2	lineage2,lineage2.2,lineage2.2.1	0.00952381	43
SRR10430356	SRR10430356	TGEN-937	lineage2	lineage2,lineage2.2,lineage2.2.1	0.00950591	112
SRR6384963	SRR6384963	TGEN-937	lineage2	lineage2,lineage2.2,lineage2.2.1	0.00947867	72
SRR7516373	SRR7516373	TGEN-937	lineage2	lineage2,lineage2.2,lineage2.2.1	0.00947226	62
SRR7516385	SRR7516385	TGEN-937	lineage2	lineage2,lineage2.2,lineage2.2.1	0.00945596	94
SRR7516333	SRR7516333	TGEN-937	lineage2	lineage2,lineage2.2,lineage2.2.1	0.00945213	71
SRR6357007	SRR6357007	TGEN-937	lineage2	lineage2,lineage2.2,lineage2.2.1	0.00942507	66
SRR10397247	SRR10397247	TGEN-937	lineage2	lineage2,lineage2.2,lineage2.2.1	0.00939548	104
SRR6384962	SRR6384962	TGEN-937	lineage2	lineage2,lineage2.2,lineage2.2.1	0.00938086	36
SRR10380075	SRR10380075	TGEN-937	lineage4	lineage4,lineage4.2,lineage4.2.1	0.00935591	77
SRR7516354	SRR7516354	TGEN-937	lineage2	lineage2,lineage2.2,lineage2.2.1	0.00934475	83
SRR7516380	SRR7516380	TGEN-937	lineage2	lineage2,lineage2.2,lineage2.2.1	0.009342	119
SRR10397121	SRR10397121	TGEN-937	lineage2	lineage2,lineage2.2,lineage2.2.1	0.00933726	119
SRR10430365	SRR10430365	TGEN-937	lineage2	lineage2,lineage2.2,lineage2.2.1	0.00932951	83
SRR10380046	SRR10380046	TGEN-937	lineage2	lineage2,lineage2.2,lineage2.2.1	0.00932546	43
SRR10380131	SRR10380131	TGEN-937	lineage2	lineage2,lineage2.2,lineage2.2.1	0.00931034	74
SRR6807699	SRR6807699	TGEN-937	lineage2	lineage2,lineage2.2,lineage2.2.1	0.00930487	46
SRR6384970	SRR6384970	TGEN-937	lineage2	lineage2,lineage2.2,lineage2.2.1	0.00930329	59
SRR10397194	SRR10397194	TGEN-937	lineage2	lineage2,lineage2.2,lineage2.2.1	0.00929341	84
SRR7516316	SRR7516316	TGEN-937	lineage2	lineage2,lineage2.2,lineage2.2.1	0.0092867	89
SRR10397201	SRR10397201	TGEN-937	lineage2	lineage2,lineage2.2,lineage2.2.1	0.00925212	48
SRR7516371	SRR7516371	TGEN-937	lineage2	lineage2,lineage2.2,lineage2.2.1	0.00923893	65
SRR7516313	SRR7516313	TGEN-937	lineage2	lineage2,lineage2.2,lineage2.2.1	0.00922996	48
SRR6356961	SRR6356961	TGEN-937	lineage2	lineage2,lineage2.2,lineage2.2.1	0.00922509	42
SRR10397095	SRR10397095	TGEN-937	lineage2	lineage2,lineage2.2,lineage2.2.1	0.00920903	98
SRR10380247	SRR10380247	TGEN-937	lineage2	lineage2,lineage2.2,lineage2.2.1	0.00919963	68
SRR6356957	SRR6356957	TGEN-937	lineage2	lineage2,lineage2.2,lineage2.2.1	0.00919652	51
SRR7516436	SRR7516436	TGEN-937	lineage2	lineage2,lineage2.2,lineage2.2.1	0.00919429	50
SRR7516392	SRR7516392	TGEN-937	lineage2	lineage2,lineage2.2,lineage2.2.1	0.00917215	101
SRR7516297	SRR7516297	TGEN-937	lineage2	lineage2,lineage2.2,lineage2.2.1	0.00917039	95
SRR7516319	SRR7516319	TGEN-937	lineage2	lineage2,lineage2.2,lineage2.2.1	0.00916914	87
SRR6356941	SRR6356941	TGEN-937	lineage2	lineage2,lineage2.2,lineage2.2.1	0.00916888	82
SRR7516430	SRR7516430	TGEN-937	lineage2	lineage2,lineage2.2,lineage2.2.1	0.00915605	92
SRR10397252	SRR10397252	TGEN-937	lineage2	lineage2,lineage2.2,lineage2.2.1	0.00914894	58
SRR6807739	SRR6807739	TGEN-937	lineage2	lineage2,lineage2.2,lineage2.2.1	0.00914634	109
SRR10380174	SRR10380174	TGEN-937	lineage2	lineage2,lineage2.2,lineage2.2.1	0.00914205	53
SRR10397130	SRR10397130	TGEN-937	lineage2	lineage2,lineage2.2,lineage2.2.1	0.0091352	37
SRR10430399	SRR10430399	TGEN-937	lineage4	lineage4,lineage4.8	0.00912839	101
SRR7516352	SRR7516352	TGEN-937	lineage2	lineage2,lineage2.2,lineage2.2.1	0.00910494	79
SRR10380066	SRR10380066	TGEN-937	lineage2	lineage2,lineage2.2,lineage2.2.1	0.00909415	70
SRR6807743	SRR6807743	TGEN-937	lineage2	lineage2,lineage2.2,lineage2.2.1	0.00909091	95
SRR7516301	SRR7516301	TGEN-937	lineage2	lineage2,lineage2.2,lineage2.2.1	0.0090568	47
SRR10397117	SRR10397117	TGEN-937	lineage2	lineage2,lineage2.2,lineage2.2.1	0.00905669	104
SRR10430381	SRR10430381	TGEN-937	lineage2	lineage2,lineage2.2,lineage2.2.1	0.00905469	103
SRR10397245	SRR10397245	TGEN-937	lineage2	lineage2,lineage2.2,lineage2.2.1	0.00904512	118
SRR7516375	SRR7516375	TGEN-937	lineage2	lineage2,lineage2.2,lineage2.2.1	0.00903832	37
SRR7516321	SRR7516321	TGEN-937	lineage2	lineage2,lineage2.2,lineage2.2.1	0.00903751	53
SRR7516294	SRR7516294	TGEN-937	lineage2	lineage2,lineage2.2,lineage2.2.1	0.00903384	79
SRR10380136	SRR10380136	TGEN-937	lineage2	lineage2,lineage2.2,lineage2.2.1	0.00903161	50
SRR6356994	SRR6356994	TGEN-937	lineage2	lineage2,lineage2.2,lineage2.2.1	0.00902708	49
SRR10380201	SRR10380201	TGEN-937	lineage2	lineage2,lineage2.2,lineage2.2.1	0.00902527	81
SRR10397094	SRR10397094	TGEN-937	lineage2	lineage2,lineage2.2,lineage2.2.1	0.00901254	96
SRR7516405	SRR7516405	TGEN-937	lineage2	lineage2,lineage2.2,lineage2.2.1	0.00899165	58
SRR10397208	SRR10397208	TGEN-937	lineage2	lineage2,lineage2.2,lineage2.2.1	0.00897196	64
SRR7516407	SRR7516407	TGEN-937	lineage4	lineage4,lineage4.1,lineage4.1.2,lineage4.1.2.1	0.0089701	56
SRR10379946	SRR10379946	TGEN-937	lineage2	lineage2,lineage2.2,lineage2.2.1	0.00896508	43
SRR10380105	SRR10380105	TGEN-937	lineage2	lineage2,lineage2.2,lineage2.2.1	0.00896371	59
SRR7516302	SRR7516302	TGEN-937	lineage2	lineage2,lineage2.2,lineage2.2.1	0.00895522	70
SRR6807763	SRR6807763	TGEN-937	lineage2	lineage2,lineage2.2,lineage2.2.1	0.00893459	75
SRR10379985	SRR10379985	TGEN-937	lineage2	lineage2,lineage2.2,lineage2.2.1	0.0089322	119
SRR10380143	SRR10380143	TGEN-937	lineage2	lineage2,lineage2.2,lineage2.2.1	0.00892551	71
SRR10397103	SRR10397103	TGEN-937	lineage2	lineage2,lineage2.2,lineage2.2.1	0.00888988	110
SRR10397237	SRR10397237	TGEN-937	lineage2	lineage2,lineage2.2,lineage2.2.1	0.00888182	131
SRR10397269	SRR10397269	TGEN-937	lineage4	lineage4,lineage4.1,lineage4.1.2,lineage4.1.2.1	0.00885605	122
SRR7516384	SRR7516384	TGEN-937	lineage2	lineage2,lineage2.2,lineage2.2.1	0.00885197	89
SRR6356947	SRR6356947	TGEN-937	lineage2	lineage2,lineage2.2,lineage2.2.1	0.00884354	53
SRR10379914	SRR10379914	TGEN-937	lineage2	lineage2,lineage2.2,lineage2.2.1	0.00882245	102
SRR10397270	SRR10397270	TGEN-937	lineage2	lineage2,lineage2.2,lineage2.2.1	0.00881789	97
SRR10397189	SRR10397189	TGEN-937	lineage2	lineage2,lineage2.2,lineage2.2.1	0.00881477	104
SRR10430358	SRR10430358	TGEN-937	lineage2	lineage2,lineage2.2,lineage2.2.1	0.00880221	70
SRR7516398	SRR7516398	TGEN-937	lineage2	lineage2,lineage2.2,lineage2.2.1	0.00880029	71
SRR10397199	SRR10397199	TGEN-937	lineage2	lineage2,lineage2.2,lineage2.2.1	0.00879375	67
SRR6807723	SRR6807723	TGEN-937	lineage2	lineage2,lineage2.2,lineage2.2.1	0.00879057	70
SRR10379947	SRR10379947	TGEN-937	lineage2	lineage2,lineage2.2,lineage2.2.1	0.00878833	66
SRR10430371	SRR10430371	TGEN-937	lineage2	lineage2,lineage2.2,lineage2.2.1	0.0087878	97
SRR6807709	SRR6807709	TGEN-937	lineage2	lineage2,lineage2.2,lineage2.2.1	0.00878039	62
SRR10430388	SRR10430388	TGEN-937	lineage2	lineage2,lineage2.2,lineage2.2.1	0.00877763	77
SRR10380150	SRR10380150	TGEN-937	lineage2	lineage2,lineage2.2,lineage2.2.1	0.00876843	62
SRR6356987	SRR6356987	TGEN-937	lineage2	lineage2,lineage2.2,lineage2.2.1	0.00876398	81
SRR10380025	SRR10380025	TGEN-937	lineage2	lineage2,lineage2.2,lineage2.2.1	0.00875274	86
SRR10430357	SRR10430357	TGEN-937	lineage2	lineage2,lineage2.2,lineage2.2.1	0.00875131	121
SRR10397133	SRR10397133	TGEN-937	lineage2	lineage2,lineage2.2,lineage2.2.1	0.00874867	46
SRR10397158	SRR10397158	TGEN-937	lineage2	lineage2,lineage2.2,lineage2.2.1	0.008738	88
SRR7516368	SRR7516368	TGEN-937	lineage4	lineage4,lineage4.3,lineage4.3.3	0.00873642	63
SRR10397164	SRR10397164	TGEN-937	lineage2	lineage2,lineage2.2,lineage2.2.1	0.00873016	61
SRR7516408	SRR7516408	TGEN-937	lineage2	lineage2,lineage2.2,lineage2.2.1	0.00872633	64
SRR10430334	SRR10430334	TGEN-937	lineage2	lineage2,lineage2.2,lineage2.2.1	0.008726	77
SRR10397210	SRR10397210	TGEN-937	lineage2	lineage2,lineage2.2,lineage2.2.1	0.00872057	100
SRR10397128	SRR10397128	TGEN-937	lineage2	lineage2,lineage2.2,lineage2.2.1	0.00871807	100
SRR10380064	SRR10380064	TGEN-937	lineage2	lineage2,lineage2.2,lineage2.2.1	0.00871731	57
SRR10397227	SRR10397227	TGEN-937	lineage2	lineage2,lineage2.2,lineage2.2.1	0.00870322	73
SRR10430347	SRR10430347	TGEN-937	lineage2	lineage2,lineage2.2,lineage2.2.1	0.00870163	54
SRR6807762	SRR6807762	TGEN-937	lineage2	lineage2,lineage2.2,lineage2.2.1	0.0086929	77
SRR6356968	SRR6356968	TGEN-937	lineage2	lineage2,lineage2.2,lineage2.2.1	0.00868531	102
SRR10397221	SRR10397221	TGEN-937	lineage2	lineage2,lineage2.2,lineage2.2.1	0.00867138	125
SRR10380188	SRR10380188	TGEN-937	lineage2	lineage2,lineage2.2,lineage2.2.1	0.00866974	90
SRR10397109	SRR10397109	TGEN-937	lineage2	lineage2,lineage2.2,lineage2.2.1	0.00865204	53
SRR10397225	SRR10397225	TGEN-937	lineage2	lineage2,lineage2.2,lineage2.2.1	0.0086316	108
SRR6356971	SRR6356971	TGEN-937	lineage2	lineage2,lineage2.2,lineage2.2.1	0.00862069	67
SRR10380065	SRR10380065	TGEN-937	lineage2	lineage2,lineage2.2,lineage2.2.1	0.00861574	65
SRR7516326	SRR7516326	TGEN-937	lineage2	lineage2,lineage2.2,lineage2.2.1	0.00860102	68
SRR10380204	SRR10380204	TGEN-937	lineage2	lineage2,lineage2.2,lineage2.2.1	0.00859561	95
SRR6356964	SRR6356964	TGEN-937	lineage2	lineage2,lineage2.2,lineage2.2.1	0.00858872	63
SRR6807682	SRR6807682	TGEN-937	lineage2	lineage2,lineage2.2,lineage2.2.1	0.00857203	57
SRR10397178	SRR10397178	TGEN-937	lineage4	lineage4,lineage4.3,lineage4.3.3	0.00856458	42
SRR10380178	SRR10380178	TGEN-937	lineage2	lineage2,lineage2.2,lineage2.2.1	0.00855298	140
SRR10430372	SRR10430372	TGEN-937	lineage2	lineage2,lineage2.2,lineage2.2.1	0.00851984	82
SRR10430340	SRR10430340	TGEN-937	lineage2	lineage2,lineage2.2,lineage2.2.1	0.00850611	114
SRR10379964	SRR10379964	TGEN-937	lineage2	lineage2,lineage2.2,lineage2.2.1	0.00850512	86
SRR10380182	SRR10380182	TGEN-937	lineage2	lineage2,lineage2.2,lineage2.2.1	0.00850091	131
SRR10430346	SRR10430346	TGEN-937	lineage2	lineage2,lineage2.2,lineage2.2.1	0.00849762	72
SRR7516382	SRR7516382	TGEN-937	lineage2	lineage2,lineage2.2,lineage2.2.1	0.00847929	88
SRR10380158	SRR10380158	TGEN-937	lineage2	lineage2,lineage2.2,lineage2.2.1	0.00846225	95
SRR10397204	SRR10397204	TGEN-937	lineage2	lineage2,lineage2.2,lineage2.2.1	0.00844126	106
SRR7516349	SRR7516349	TGEN-937	lineage4	lineage4,lineage4.6,lineage4.6.2	0.00843882	44
SRR10397263	SRR10397263	TGEN-937	lineage4	lineage4,lineage4.8	0.00839895	106
SRR6356983	SRR6356983	TGEN-937	lineage2	lineage2,lineage2.2,lineage2.2.1	0.0083976	70
SRR10379930	SRR10379930	TGEN-937	lineage2	lineage2,lineage2.2,lineage2.2.1	0.00839731	54
SRR10380248	SRR10380248	TGEN-937	lineage2	lineage2,lineage2.2,lineage2.2.1	0.00839234	47
SRR6356925	SRR6356925	TGEN-937	lineage2	lineage2,lineage2.2,lineage2.2.1	0.00838379	53
SRR6356935	SRR6356935	TGEN-937	lineage2	lineage2,lineage2.2,lineage2.2.1	0.00833901	70
SRR6356984	SRR6356984	TGEN-937	lineage2	lineage2,lineage2.2,lineage2.2.1	0.00833854	57
SRR10380116	SRR10380116	TGEN-937	lineage2	lineage2,lineage2.2,lineage2.2.1	0.00833664	88
SRR10379887	SRR10379887	TGEN-937	lineage2	lineage2,lineage2.2,lineage2.2.1	0.00832983	80
SRR6384967	SRR6384967	TGEN-937	lineage2	lineage2,lineage2.2,lineage2.2.1	0.00831863	49
SRR6356937	SRR6356937	TGEN-937	lineage2	lineage2,lineage2.2,lineage2.2.1	0.00830048	60
SRR6356982	SRR6356982	TGEN-937	lineage2	lineage2,lineage2.2,lineage2.2.1	0.00829363	70
SRR10397256	SRR10397256	TGEN-937	lineage2	lineage2,lineage2.2,lineage2.2.1	0.00828545	91
SRR10397226	SRR10397226	TGEN-937	lineage2	lineage2,lineage2.2,lineage2.2.1	0.00828491	113
SRR10379977	SRR10379977	TGEN-937	lineage2	lineage2,lineage2.2,lineage2.2.1	0.00828348	82
SRR10380176	SRR10380176	TGEN-937	lineage2	lineage2,lineage2.2,lineage2.2.1	0.00827737	78
SRR7516288	SRR7516288	TGEN-937	lineage2	lineage2,lineage2.2,lineage2.2.1	0.00827674	56
SRR6807707	SRR6807707	TGEN-937	lineage2	lineage2,lineage2.2,lineage2.2.1	0.00827379	36
SRR10397272	SRR10397272	TGEN-937	lineage2	lineage2,lineage2.2,lineage2.2.1	0.00826446	93
SRR10379984	SRR10379984	TGEN-937	lineage2	lineage2,lineage2.2,lineage2.2.1	0.00825637	89
SRR10380111	SRR10380111	TGEN-937	lineage2	lineage2,lineage2.2,lineage2.2.1	0.0082535	82
SRR10397166	SRR10397166	TGEN-937	lineage2	lineage2,lineage2.2,lineage2.2.1	0.00824918	87
SRR10397248	SRR10397248	TGEN-937	lineage2	lineage2,lineage2.2,lineage2.2.1	0.00824034	43
SRR7516391	SRR7516391	TGEN-937	lineage2	lineage2,lineage2.2,lineage2.2.1	0.00822838	71
SRR10379975	SRR10379975	TGEN-937	lineage4	lineage4,lineage4.8	0.00822562	92
SRR6356963	SRR6356963	TGEN-937	lineage2	lineage2,lineage2.2,lineage2.2.1	0.00821734	73
SRR7516409	SRR7516409	TGEN-937	lineage2	lineage2,lineage2.2,lineage2.2.1	0.00819815	69
SRR10430392	SRR10430392	TGEN-937	lineage2	lineage2,lineage2.2,lineage2.2.1	0.00819051	85
SRR6356933	SRR6356933	TGEN-937	lineage2	lineage2,lineage2.2,lineage2.2.1	0.0081803	73
SRR10397268	SRR10397268	TGEN-937	lineage2	lineage2,lineage2.2,lineage2.2.1	0.00816915	103
SRR10397129	SRR10397129	TGEN-937	lineage2	lineage2,lineage2.2,lineage2.2.1	0.00816543	54
SRR10379967	SRR10379967	TGEN-937	lineage2	lineage2,lineage2.2,lineage2.2.1	0.00814843	100
SRR10380000	SRR10380000	TGEN-937	lineage2	lineage2,lineage2.2,lineage2.2.1	0.00814687	107
SRR10430368	SRR10430368	TGEN-937	lineage2	lineage2,lineage2.2,lineage2.2.1	0.00813256	119
SRR10430335	SRR10430335	TGEN-937	lineage2	lineage2,lineage2.2,lineage2.2.1	0.008132	104
SRR7516422	SRR7516422	TGEN-937	lineage2	lineage2,lineage2.2,lineage2.2.1	0.00812458	92
SRR10380033	SRR10380033	TGEN-937	lineage2	lineage2,lineage2.2,lineage2.2.1	0.00811266	83
SRR10379992	SRR10379992	TGEN-937	lineage2	lineage2,lineage2.2,lineage2.2.1	0.00809717	140
SRR10430349	SRR10430349	TGEN-937	lineage2	lineage2,lineage2.2,lineage2.2.1	0.00808709	82
SRR6807678	SRR6807678	TGEN-937	lineage2	lineage2,lineage2.2,lineage2.2.1	0.00804759	70
SRR10430366	SRR10430366	TGEN-937	lineage2	lineage2,lineage2.2,lineage2.2.1	0.00801782	111
SRR10430325	SRR10430325	TGEN-937	lineage2	lineage2,lineage2.2,lineage2.2.1	0.00801562	59
SRR10430398	SRR10430398	TGEN-937	lineage2	lineage2,lineage2.2,lineage2.2.1	0.00800849	73
SRR6356955	SRR6356955	TGEN-937	lineage2	lineage2,lineage2.2,lineage2.2.1	0.00800534	38
SRR7516331	SRR7516331	TGEN-937	lineage2	lineage2,lineage2.2,lineage2.2.1	0.00800366	53
SRR6356929	SRR6356929	TGEN-937	lineage2	lineage2,lineage2.2,lineage2.2.1	0.008	56
SRR10430376	SRR10430376	TGEN-937	lineage2	lineage2,lineage2.2,lineage2.2.1	0.00799864	72
SRR10380205	SRR10380205	TGEN-937	lineage4	lineage4,lineage4.3,lineage4.3.3	0.00799413	71
SRR10380019	SRR10380019	TGEN-937	lineage2	lineage2,lineage2.2,lineage2.2.1	0.00798366	66
SRR10379895	SRR10379895	TGEN-937	lineage2	lineage2,lineage2.2,lineage2.2.1	0.00797946	134
SRR10380023	SRR10380023	TGEN-937	lineage2	lineage2,lineage2.2,lineage2.2.1	0.00795873	84
SRR10379996	SRR10379996	TGEN-937	lineage2	lineage2,lineage2.2,lineage2.2.1	0.00795229	118
SRR7516426	SRR7516426	TGEN-937	lineage2	lineage2,lineage2.2,lineage2.2.1	0.00793951	98
SRR10430384	SRR10430384	TGEN-937	lineage2	lineage2,lineage2.2,lineage2.2.1	0.00793651	107
SRR6356985	SRR6356985	TGEN-937	lineage2	lineage2,lineage2.2,lineage2.2.1	0.00793651	58
SRR7516428	SRR7516428	TGEN-937	lineage2	lineage2,lineage2.2,lineage2.2.1	0.00793265	75
SRR6356951	SRR6356951	TGEN-937	lineage2	lineage2,lineage2.2,lineage2.2.1	0.00793079	84
SRR7516421	SRR7516421	TGEN-937	lineage4	lineage4,lineage4.3,lineage4.3.3	0.00791043	54
SRR10380219	SRR10380219	TGEN-937	lineage4	lineage4,lineage4.3,lineage4.3.3	0.00790646	95
SRR7516320	SRR7516320	TGEN-937	lineage2	lineage2,lineage2.2,lineage2.2.1	0.00790349	88
SRR10430382	SRR10430382	TGEN-937	lineage2	lineage2,lineage2.2,lineage2.2.1	0.00788576	64
SRR7516303	SRR7516303	TGEN-937	lineage4	lineage4,lineage4.3,lineage4.3.3	0.00788342	65
SRR10379884	SRR10379884	TGEN-937	lineage2	lineage2,lineage2.2,lineage2.2.1	0.00788229	71
SRR6357005	SRR6357005	TGEN-937	lineage2	lineage2,lineage2.2,lineage2.2.1	0.00787891	61
SRR6807724	SRR6807724	TGEN-937	lineage2	lineage2,lineage2.2,lineage2.2.1	0.00787617	85
SRR10380183	SRR10380183	TGEN-937	lineage2	lineage2,lineage2.2,lineage2.2.1	0.00787402	101
SRR7516307	SRR7516307	TGEN-937	lineage2	lineage2,lineage2.2,lineage2.2.1	0.00785611	58
SRR7516424	SRR7516424	TGEN-937	lineage2	lineage2,lineage2.2,lineage2.2.1	0.00784021	63
SRR10430400	SRR10430400	TGEN-937	lineage2	lineage2,lineage2.2,lineage2.2.1	0.00782701	93
SRR6356931	SRR6356931	TGEN-937	lineage2	lineage2,lineage2.2,lineage2.2.1	0.00782241	58
SRR6356940	SRR6356940	TGEN-937	lineage2	lineage2,lineage2.2,lineage2.2.1	0.00780142	52
SRR10379927	SRR10379927	TGEN-937	lineage2	lineage2,lineage2.2,lineage2.2.1	0.00778493	120
SRR10380239	SRR10380239	TGEN-937	lineage4	lineage4,lineage4.8	0.00778474	80
SRR7516290	SRR7516290	TGEN-937	lineage2	lineage2,lineage2.2,lineage2.2.1	0.00778306	95
SRR6356967	SRR6356967	TGEN-937	lineage2	lineage2,lineage2.2,lineage2.2.1	0.00778098	84
SRR6807715	SRR6807715	TGEN-937	lineage2	lineage2,lineage2.2,lineage2.2.1	0.00777335	59
SRR10430360	SRR10430360	TGEN-937	lineage2	lineage2,lineage2.2,lineage2.2.1	0.00775349	87
SRR10380068	SRR10380068	TGEN-937	lineage2	lineage2,lineage2.2,lineage2.2.1	0.00775012	53
SRR10380092	SRR10380092	TGEN-937	lineage2	lineage2,lineage2.2,lineage2.2.1	0.00774648	52
SRR10379886	SRR10379886	TGEN-937	lineage2	lineage2,lineage2.2,lineage2.2.1	0.0077307	124
SRR10380203	SRR10380203	TGEN-937	lineage2	lineage2,lineage2.2,lineage2.2.1	0.00769625	94
SRR10380123	SRR10380123	TGEN-937	lineage2	lineage2,lineage2.2,lineage2.2.1	0.0076956	59
SRR6807733	SRR6807733	TGEN-937	lineage2	lineage2,lineage2.2,lineage2.2.1	0.00767931	80
SRR6356974	SRR6356974	TGEN-937	lineage2	lineage2,lineage2.2,lineage2.2.1	0.00766902	60
SRR10380184	SRR10380184	TGEN-937	lineage2	lineage2,lineage2.2,lineage2.2.1	0.00766843	68
SRR10379929	SRR10379929	TGEN-937	lineage2	lineage2,lineage2.2,lineage2.2.1	0.00766729	54
SRR10379923	SRR10379923	TGEN-937	lineage2	lineage2,lineage2.2,lineage2.2.1	0.00764111	101
SRR10380137	SRR10380137	TGEN-937	lineage2	lineage2,lineage2.2,lineage2.2.1	0.00763547	51
SRR6807758	SRR6807758	TGEN-937	lineage2	lineage2,lineage2.2,lineage2.2.1	0.00760989	59
SRR10380100	SRR10380100	TGEN-937	lineage2	lineage2,lineage2.2,lineage2.2.1	0.00760456	69
SRR6807681	SRR6807681	TGEN-937	lineage2	lineage2,lineage2.2,lineage2.2.1	0.00760152	62
SRR10430397	SRR10430397	TGEN-937	lineage2	lineage2,lineage2.2,lineage2.2.1	0.00759387	90
SRR10380125	SRR10380125	TGEN-937	lineage2	lineage2,lineage2.2,lineage2.2.1	0.00759259	66
SRR10430343	SRR10430343	TGEN-937	lineage2	lineage2,lineage2.2,lineage2.2.1	0.00758853	87
SRR6807740	SRR6807740	TGEN-937	lineage2	lineage2,lineage2.2,lineage2.2.1	0.0075879	102
SRR10380103	SRR10380103	TGEN-937	lineage2	lineage2,lineage2.2,lineage2.2.1	0.00758621	71
SRR7516339	SRR7516339	TGEN-937	lineage2	lineage2,lineage2.2,lineage2.2.1	0.00757788	87
SRR10430322	SRR10430322	TGEN-937	lineage2	lineage2,lineage2.2,lineage2.2.1	0.00757727	73
SRR10379943	SRR10379943	TGEN-937	lineage2	lineage2,lineage2.2,lineage2.2.1	0.00756282	101
SRR6356965	SRR6356965	TGEN-937	lineage2	lineage2,lineage2.2,lineage2.2.1	0.00756254	72
SRR6357001	SRR6357001	TGEN-937	lineage2	lineage2,lineage2.2,lineage2.2.1	0.00755235	71
SRR10430326	SRR10430326	TGEN-937	lineage2	lineage2,lineage2.2,lineage2.2.1	0.00754717	54
SRR10379997	SRR10379997	TGEN-937	lineage2	lineage2,lineage2.2,lineage2.2.1	0.00752964	77
SRR10380020	SRR10380020	TGEN-937	lineage2	lineage2,lineage2.2,lineage2.2.1	0.00752867	137
SRR6356948	SRR6356948	TGEN-937	lineage4	lineage4,lineage4.2,lineage4.2.1	0.00752729	63
SRR10380246	SRR10380246	TGEN-937	lineage2	lineage2,lineage2.2,lineage2.2.1	0.00752284	71
SRR10379970	SRR10379970	TGEN-937	lineage2	lineage2,lineage2.2,lineage2.2.1	0.00749659	109
SRR7516425	SRR7516425	TGEN-937	lineage2	lineage2,lineage2.2,lineage2.2.1	0.00747831	47
SRR10379905	SRR10379905	TGEN-937	lineage2	lineage2,lineage2.2,lineage2.2.1	0.00747587	91
SRR7516309	SRR7516309	TGEN-937	lineage2	lineage2,lineage2.2,lineage2.2.1	0.00746142	70
SRR7516412	SRR7516412	TGEN-937	lineage2	lineage2,lineage2.2,lineage2.2.1	0.00746055	44
SRR6807706	SRR6807706	TGEN-937	lineage2	lineage2,lineage2.2,lineage2.2.1	0.00745195	91
SRR6356995	SRR6356995	TGEN-937	lineage2	lineage2,lineage2.2,lineage2.2.1	0.00745077	48
SRR10380124	SRR10380124	TGEN-937	lineage2	lineage2,lineage2.2,lineage2.2.1	0.00744681	71
SRR10380190	SRR10380190	TGEN-937	lineage2	lineage2,lineage2.2,lineage2.2.1	0.00744611	91
SRR6807720	SRR6807720	TGEN-937	lineage2	lineage2,lineage2.2,lineage2.2.1	0.00744119	102
SRR6807673	SRR6807673	TGEN-937	lineage2	lineage2,lineage2.2,lineage2.2.1	0.00743934	71
SRR10380129	SRR10380129	TGEN-937	lineage2	lineage2,lineage2.2,lineage2.2.1	0.00743494	103
SRR10430393	SRR10430393	TGEN-937	lineage2	lineage2,lineage2.2,lineage2.2.1	0.00742518	109
SRR10430361	SRR10430361	TGEN-937	lineage2	lineage2,lineage2.2,lineage2.2.1	0.00740633	85
SRR10380234	SRR10380234	TGEN-937	lineage2	lineage2,lineage2.2,lineage2.2.1	0.00738916	126
SRR10380069	SRR10380069	TGEN-937	lineage4	lineage4,lineage4.3,lineage4.3.3	0.0073887	72
SRR10380007	SRR10380007	TGEN-937	lineage4	lineage4,lineage4.3,lineage4.3.3	0.00738517	93
SRR7516370	SRR7516370	TGEN-937	lineage2	lineage2,lineage2.2,lineage2.2.1	0.00737813	95
SRR10380142	SRR10380142	TGEN-937	lineage2	lineage2,lineage2.2,lineage2.2.1	0.00736793	82
SRR6356966	SRR6356966	TGEN-937	lineage2	lineage2,lineage2.2,lineage2.2.1	0.00735603	58
SRR10379878	SRR10379878	TGEN-937	lineage2	lineage2,lineage2.2,lineage2.2.1	0.00734049	65
SRR6356972	SRR6356972	TGEN-937	lineage2	lineage2,lineage2.2,lineage2.2.1	0.00732429	78
SRR10380132	SRR10380132	TGEN-937	lineage2	lineage2,lineage2.2,lineage2.2.1	0.00732018	78
SRR10430350	SRR10430350	TGEN-937	lineage2	lineage2,lineage2.2,lineage2.2.1	0.00731391	53
SRR7516414	SRR7516414	TGEN-937	lineage2	lineage2,lineage2.2,lineage2.2.1	0.00731379	110
SRR10380173	SRR10380173	TGEN-937	lineage4	lineage4,lineage4.3,lineage4.3.3	0.00730387	53
SRR10380249	SRR10380249	TGEN-937	lineage2	lineage2,lineage2.2,lineage2.2.1	0.00730255	109
SRR6807721	SRR6807721	TGEN-937	lineage2	lineage2,lineage2.2,lineage2.2.1	0.00729376	80
SRR7516413	SRR7516413	TGEN-937	lineage2	lineage2,lineage2.2,lineage2.2.1	0.00729293	69
SRR10430317	SRR10430317	TGEN-937	lineage2	lineage2,lineage2.2,lineage2.2.1	0.0072789	102
SRR6356990	SRR6356990	TGEN-937	lineage2	lineage2,lineage2.2,lineage2.2.1	0.00726744	49
SRR6357003	SRR6357003	TGEN-937	lineage2	lineage2,lineage2.2,lineage2.2.1	0.00725875	57
SRR6356934	SRR6356934	TGEN-937	lineage2	lineage2,lineage2.2,lineage2.2.1	0.00725399	117
SRR10380008	SRR10380008	TGEN-937	lineage2	lineage2,lineage2.2,lineage2.2.1	0.00725123	112
SRR6807760	SRR6807760	TGEN-937	lineage2	lineage2,lineage2.2,lineage2.2.1	0.00724263	48
SRR10380155	SRR10380155	TGEN-937	lineage2	lineage2,lineage2.2,lineage2.2.1	0.0072387	72
SRR10380127	SRR10380127	TGEN-937	lineage4	lineage4,lineage4.3,lineage4.3.3	0.00722362	84
SRR7516291	SRR7516291	TGEN-937	lineage2	lineage2,lineage2.2,lineage2.2.1	0.0072145	103
SRR6807695	SRR6807695	TGEN-937	lineage2	lineage2,lineage2.2,lineage2.2.1	0.00721226	68
SRR10430373	SRR10430373	TGEN-937	lineage2	lineage2,lineage2.2,lineage2.2.1	0.00719794	71
SRR10430369	SRR10430369	TGEN-937	lineage2	lineage2,lineage2.2,lineage2.2.1	0.00717333	109
SRR7516342	SRR7516342	TGEN-937	lineage4	lineage4,lineage4.8	0.00716451	44
SRR10379909	SRR10379909	TGEN-937	lineage2	lineage2,lineage2.2,lineage2.2.1	0.00715732	170
SRR6356945	SRR6356945	TGEN-937	lineage2	lineage2,lineage2.2,lineage2.2.1	0.00715098	75
SRR6807730	SRR6807730	TGEN-937	lineage2	lineage2,lineage2.2,lineage2.2.1	0.00714908	69
SRR10430348	SRR10430348	TGEN-937	lineage2	lineage2,lineage2.2,lineage2.2.1	0.00714872	51
SRR10379898	SRR10379898	TGEN-937	lineage2	lineage2,lineage2.2,lineage2.2.1	0.00714562	125
SRR10379991	SRR10379991	TGEN-937	lineage2	lineage2,lineage2.2,lineage2.2.1	0.00713502	112
SRR7516377	SRR7516377	TGEN-937	lineage2	lineage2,lineage2.2,lineage2.2.1	0.00712292	127
SRR6807754	SRR6807754	TGEN-937	lineage4	lineage4,lineage4.3,lineage4.3.3	0.00710506	44
SRR6807696	SRR6807696	TGEN-937	lineage2	lineage2,lineage2.2,lineage2.2.1	0.00710267	85
SRR10430339	SRR10430339	TGEN-937	lineage2	lineage2,lineage2.2,lineage2.2.1	0.00708416	89
SRR6356996	SRR6356996	TGEN-937	lineage2	lineage2,lineage2.2,lineage2.2.1	0.00707851	76
SRR10430367	SRR10430367	TGEN-937	lineage2	lineage2,lineage2.2,lineage2.2.1	0.0070714	71
SRR6807741	SRR6807741	TGEN-937	lineage2	lineage2,lineage2.2,lineage2.2.1	0.00703606	57
SRR7516381	SRR7516381	TGEN-937	lineage2	lineage2,lineage2.2,lineage2.2.1	0.00703206	59
SRR7516358	SRR7516358	TGEN-937	lineage2	lineage2,lineage2.2,lineage2.2.1	0.00702888	65
SRR10380177	SRR10380177	TGEN-937	lineage2	lineage2,lineage2.2,lineage2.2.1	0.00702835	152
SRR10430385	SRR10430385	TGEN-937	lineage2	lineage2,lineage2.2,lineage2.2.1	0.00699472	104
SRR10379885	SRR10379885	TGEN-937	lineage2	lineage2,lineage2.2,lineage2.2.1	0.00698122	57
SRR6356939	SRR6356939	TGEN-937	lineage2	lineage2,lineage2.2,lineage2.2.1	0.0069764	83
SRR10380243	SRR10380243	TGEN-937	lineage2	lineage2,lineage2.2,lineage2.2.1	0.00696923	71
SRR10430374	SRR10430374	TGEN-937	lineage2	lineage2,lineage2.2,lineage2.2.1	0.006968	66
SRR10430345	SRR10430345	TGEN-937	lineage2	lineage2,lineage2.2,lineage2.2.1	0.0069633	104
SRR10430401	SRR10430401	TGEN-937	lineage2	lineage2,lineage2.2,lineage2.2.1	0.00695825	99
SRR7516447	SRR7516447	TGEN-937	lineage2	lineage2,lineage2.2,lineage2.2.1	0.00695398	64
SRR7516295	SRR7516295	TGEN-937	lineage2	lineage2,lineage2.2,lineage2.2.1	0.00693871	72
SRR10430379	SRR10430379	TGEN-937	lineage2	lineage2,lineage2.2,lineage2.2.1	0.00692441	106
SRR10430386	SRR10430386	TGEN-937	lineage2	lineage2,lineage2.2,lineage2.2.1	0.00692252	101
SRR10379993	SRR10379993	TGEN-937	lineage2	lineage2,lineage2.2,lineage2.2.1	0.00692042	91
SRR10380074	SRR10380074	TGEN-937	lineage2	lineage2,lineage2.2,lineage2.2.1	0.00691085	89
SRR10430395	SRR10430395	TGEN-937	lineage2	lineage2,lineage2.2,lineage2.2.1	0.00690438	130
SRR7516394	SRR7516394	TGEN-937	lineage2	lineage2,lineage2.2,lineage2.2.1	0.0068998	79
SRR10430387	SRR10430387	TGEN-937	lineage2	lineage2,lineage2.2,lineage2.2.1	0.00688237	80
SRR10379986	SRR10379986	TGEN-937	lineage2	lineage2,lineage2.2,lineage2.2.1	0.00686931	73
SRR7516298	SRR7516298	TGEN-937	lineage2	lineage2,lineage2.2,lineage2.2.1	0.00685781	88
SRR10379904	SRR10379904	TGEN-937	lineage4	lineage4,lineage4.7	0.00682534	77
SRR6357004	SRR6357004	TGEN-937	lineage2	lineage2,lineage2.2,lineage2.2.1	0.00682335	65
SRR6356930	SRR6356930	TGEN-937	lineage4	lineage4,lineage4.8	0.00680954	62
SRR10430329	SRR10430329	TGEN-937	lineage2	lineage2,lineage2.2,lineage2.2.1	0.00680412	60
SRR7516410	SRR7516410	TGEN-937	lineage4	lineage4,lineage4.3,lineage4.3.3	0.00679574	54
SRR6807753	SRR6807753	TGEN-937	lineage2	lineage2,lineage2.2,lineage2.2.1	0.00678295	69
SRR10380202	SRR10380202	TGEN-937	lineage2	lineage2,lineage2.2,lineage2.2.1	0.00675157	79
SRR10380029	SRR10380029	TGEN-937	lineage2	lineage2,lineage2.2,lineage2.2.1	0.00674274	119
SRR10430391	SRR10430391	TGEN-937	lineage2	lineage2,lineage2.2,lineage2.2.1	0.00673472	115
SRR7516293	SRR7516293	TGEN-937	lineage2	lineage2,lineage2.2,lineage2.2.1	0.00672881	96
SRR10380101	SRR10380101	TGEN-937	lineage2	lineage2,lineage2.2,lineage2.2.1	0.00671282	65
SRR10380140	SRR10380140	TGEN-937	lineage2	lineage2,lineage2.2,lineage2.2.1	0.00671141	78
SRR7516399	SRR7516399	TGEN-937	lineage2	lineage2,lineage2.2,lineage2.2.1	0.00670786	70
SRR10380189	SRR10380189	TGEN-937	lineage4	lineage4,lineage4.8	0.00668896	84
SRR6807708	SRR6807708	TGEN-937	lineage2	lineage2,lineage2.2,lineage2.2.1	0.00666173	50
SRR6807751	SRR6807751	TGEN-937	lineage2	lineage2,lineage2.2,lineage2.2.1	0.00665167	69
SRR10380048	SRR10380048	TGEN-937	lineage2	lineage2,lineage2.2,lineage2.2.1	0.00664836	86
SRR10430342	SRR10430342	TGEN-937	lineage2	lineage2,lineage2.2,lineage2.2.1	0.00663423	80
SRR6356943	SRR6356943	TGEN-937	lineage2	lineage2,lineage2.2,lineage2.2.1	0.00663167	87
SRR6356969	SRR6356969	TGEN-937	lineage2	lineage2,lineage2.2,lineage2.2.1	0.00662774	77
SRR6384966	SRR6384966	TGEN-937	lineage2	lineage2,lineage2.2,lineage2.2.1	0.0066267	45
SRR10380224	SRR10380224	TGEN-937	lineage2	lineage2,lineage2.2,lineage2.2.1	0.00661504	77
SRR6384965	SRR6384965	TGEN-937	lineage2	lineage2,lineage2.2,lineage2.2.1	0.00661423	50
SRR10380238	SRR10380238	TGEN-937	lineage2	lineage2,lineage2.2,lineage2.2.1	0.00661339	90
SRR6356959	SRR6356959	TGEN-937	lineage2	lineage2,lineage2.2,lineage2.2.1	0.00658111	72
SRR7516455	SRR7516455	TGEN-937	lineage2	lineage2,lineage2.2,lineage2.2.1	0.00657813	100
SRR7516453	SRR7516453	TGEN-937	lineage2	lineage2,lineage2.2,lineage2.2.1	0.00656168	75
SRR6356952	SRR6356952	TGEN-937	lineage2	lineage2,lineage2.2,lineage2.2.1	0.0064999	62
SRR10380113	SRR10380113	TGEN-937	lineage2	lineage2,lineage2.2,lineage2.2.1	0.00649599	64
SRR10397246	SRR10397246	TGEN-937	lineage4	lineage4,lineage4.8	0.00649418	50
SRR6807734	SRR6807734	TGEN-937	lineage4	lineage4,lineage4.3,lineage4.3.3	0.00648929	72
SRR10430378	SRR10430378	TGEN-937	lineage2	lineage2,lineage2.2,lineage2.2.1	0.00648783	81
SRR10380222	SRR10380222	TGEN-937	lineage2	lineage2,lineage2.2,lineage2.2.1	0.0064711	114
SRR6807672	SRR6807672	TGEN-937	lineage2	lineage2,lineage2.2,lineage2.2.1	0.00645929	73
SRR10397251	SRR10397251	TGEN-937	lineage2	lineage2,lineage2.2,lineage2.2.1	0.00645771	78
SRR10430394	SRR10430394	TGEN-937	lineage2	lineage2,lineage2.2,lineage2.2.1	0.00645161	101
SRR10380115	SRR10380115	TGEN-937	lineage2	lineage2,lineage2.2,lineage2.2.1	0.00643228	81
SRR10430353	SRR10430353	TGEN-937	lineage2	lineage2,lineage2.2,lineage2.2.1	0.0063873	63
SRR10379940	SRR10379940	TGEN-937	lineage2	lineage2,lineage2.2,lineage2.2.1	0.00630564	101
SRR6356942	SRR6356942	TGEN-937	lineage4	lineage4,lineage4.3,lineage4.3.3	0.00629151	65
SRR7516350	SRR7516350	TGEN-937	lineage4	lineage4,lineage4.8	0.00628354	54
SRR6356953	SRR6356953	TGEN-937	lineage2	lineage2,lineage2.2,lineage2.2.1	0.00625	37
SRR6356936	SRR6356936	TGEN-937	lineage4	lineage4,lineage4.8	0.0062434	74
SRR10430318	SRR10430318	TGEN-937	lineage2	lineage2,lineage2.2,lineage2.2.1	0.00622829	59
SRR7516444	SRR7516444	TGEN-937	lineage2	lineage2,lineage2.2,lineage2.2.1	0.00618606	50
SRR10379959	SRR10379959	TGEN-937	lineage4	lineage4,lineage4.3,lineage4.3.3	0.00618413	77
SRR10380211	SRR10380211	TGEN-937	lineage4	lineage4,lineage4.4,lineage4.4.1,lineage4.4.1.1	0.00618273	43
SRR10380191	SRR10380191	TGEN-937	lineage2	lineage2,lineage2.2,lineage2.2.1	0.00617933	89
SRR10430383	SRR10430383	TGEN-937	lineage2	lineage2,lineage2.2,lineage2.2.1	0.00617098	77
SRR10379897	SRR10379897	TGEN-937	lineage2	lineage2,lineage2.2,lineage2.2.1	0.00616883	93
SRR10379958	SRR10379958	TGEN-937	lineage4	lineage4,lineage4.3,lineage4.3.4,lineage4.3.4.1	0.00616469	37
SRR10430351	SRR10430351	TGEN-937	lineage4	lineage4,lineage4.3,lineage4.3.3	0.00613627	65
SRR10380031	SRR10380031	TGEN-937	lineage2	lineage2,lineage2.2,lineage2.2.1	0.0061334	54
SRR10430363	SRR10430363	TGEN-937	lineage2	lineage2,lineage2.2,lineage2.2.1	0.00612177	76
SRR7516460	SRR7516460	TGEN-937	lineage4	lineage4,lineage4.3,lineage4.3.3	0.00609093	41
SRR10397124	SRR10397124	TGEN-937	lineage4	lineage4,lineage4.8	0.00606061	40
SRR10380021	SRR10380021	TGEN-937	lineage2	lineage2,lineage2.2,lineage2.2.1	0.00605727	92
SRR10430337	SRR10430337	TGEN-937	lineage2	lineage2,lineage2.2,lineage2.2.1	0.00605366	75
SRR10379921	SRR10379921	TGEN-937	lineage2	lineage2,lineage2.2,lineage2.2.1	0.00604337	36
SRR6356980	SRR6356980	TGEN-937	lineage2	lineage2,lineage2.2,lineage2.2.1	0.00604138	80
SRR10430336	SRR10430336	TGEN-937	lineage2	lineage2,lineage2.2,lineage2.2.1	0.00603622	82
SRR6356973	SRR6356973	TGEN-937	lineage4	lineage4,lineage4.3,lineage4.3.3	0.00603509	48
SRR10430362	SRR10430362	TGEN-937	lineage2	lineage2,lineage2.2,lineage2.2.1	0.00595145	76
SRR10430359	SRR10430359	TGEN-937	lineage2	lineage2,lineage2.2,lineage2.2.1	0.00595069	85
SRR7516390	SRR7516390	TGEN-937	lineage4	lineage4,lineage4.3,lineage4.3.3	0.00593089	47
SRR10430355	SRR10430355	TGEN-937	lineage2	lineage2,lineage2.2,lineage2.2.1	0.00592373	99
SRR6356928	SRR6356928	TGEN-937	lineage2	lineage2,lineage2.2,lineage2.2.1	0.00584405	74
SRR6807727	SRR6807727	TGEN-937	lineage4	lineage4,lineage4.4,lineage4.4.1,lineage4.4.1.1	0.00580952	69
SRR6356991	SRR6356991	TGEN-937	lineage2	lineage2,lineage2.2,lineage2.2.1	0.0057971	80
SRR10380250	SRR10380250	TGEN-937	lineage2	lineage2,lineage2.2,lineage2.2.1	0.0057957	51
SRR10397193	SRR10397193	TGEN-937	lineage4	lineage4,lineage4.3,lineage4.3.3	0.00570155	98
SRR10380185	SRR10380185	TGEN-937	lineage2	lineage2,lineage2.2,lineage2.2.1	0.00569395	69
SRR7516369	SRR7516369	TGEN-937	lineage4	lineage4,lineage4.3,lineage4.3.3	0.00568255	54
SRR10397195	SRR10397195	TGEN-937	lineage4	lineage4,lineage4.3,lineage4.3.3	0.00566528	83
SRR10380096	SRR10380096	TGEN-937	lineage2	lineage2,lineage2.2,lineage2.2.1	0.00565698	53
SRR7516379	SRR7516379	TGEN-937	lineage4	lineage4,lineage4.3,lineage4.3.3	0.00564049	47
SRR7516306	SRR7516306	TGEN-937	lineage4	lineage4,lineage4.8	0.00562139	42
SRR10430328	SRR10430328	TGEN-937	lineage2	lineage2,lineage2.2,lineage2.2.1	0.0056158	64
SRR10430364	SRR10430364	TGEN-937	lineage2	lineage2,lineage2.2,lineage2.2.1	0.00561441	114
SRR10380133	SRR10380133	TGEN-937	lineage2	lineage2,lineage2.2,lineage2.2.1	0.00560507	64
SRR6357002	SRR6357002	TGEN-937	lineage4	lineage4,lineage4.3,lineage4.3.3	0.00553633	59
SRR6356989	SRR6356989	TGEN-937	lineage4	lineage4,lineage4.3,lineage4.3.3	0.00549571	62
SRR10380104	SRR10380104	TGEN-937	lineage2	lineage2,lineage2.2,lineage2.2.1	0.00549322	57
SRR10379910	SRR10379910	TGEN-937	lineage4	lineage4,lineage4.3,lineage4.3.3	0.00547595	130
SRR10380199	SRR10380199	TGEN-937	lineage2	lineage2,lineage2.2,lineage2.2.1	0.00547292	89
SRR10430390	SRR10430390	TGEN-937	lineage2	lineage2,lineage2.2,lineage2.2.1	0.00544815	70
SRR7516450	SRR7516450	TGEN-937	lineage4	lineage4,lineage4.8	0.0054407	64
SRR10380175	SRR10380175	TGEN-937	lineage4	lineage4,lineage4.8	0.00539046	83
SRR7516357	SRR7516357	TGEN-937	lineage4	lineage4,lineage4.1,lineage4.1.2,lineage4.1.2.1	0.0053881	88
SRR7516360	SRR7516360	TGEN-937	lineage4	lineage4,lineage4.8	0.00533638	70
SRR10430320	SRR10430320	TGEN-937	lineage4	lineage4,lineage4.3,lineage4.3.3	0.00532405	66
SRR10379911	SRR10379911	TGEN-937	lineage4	lineage4,lineage4.8	0.00532175	95
SRR7516457	SRR7516457	TGEN-937	lineage4	lineage4,lineage4.8	0.00531009	68
SRR10380119	SRR10380119	TGEN-937	lineage4	lineage4,lineage4.3,lineage4.3.3	0.00530973	45
SRR10397266	SRR10397266	TGEN-937	lineage4	lineage4,lineage4.3,lineage4.3.3	0.00530017	67
SRR10430338	SRR10430338	TGEN-937	lineage4	lineage4,lineage4.3,lineage4.3.3	0.00529101	57
SRR7516445	SRR7516445	TGEN-937	lineage4	lineage4,lineage4.8	0.00525762	96
SRR10380110	SRR10380110	TGEN-937	lineage2	lineage2,lineage2.2,lineage2.2.1	0.00523649	74
SRR10380145	SRR10380145	TGEN-937	lineage2	lineage2,lineage2.2,lineage2.2.1	0.00522583	66
SRR6807680	SRR6807680	TGEN-937	lineage4	lineage4,lineage4.8	0.00516704	64
SRR7516348	SRR7516348	TGEN-937	lineage4	lineage4,lineage4.6,lineage4.6.2	0.00516529	73
SRR10379881	SRR10379881	TGEN-937	lineage4	lineage4,lineage4.3,lineage4.3.3	0.00511666	37
SRR6384968	SRR6384968	TGEN-937	lineage2	lineage2,lineage2.2,lineage2.2.1	0.005027	56
SRR10397255	SRR10397255	TGEN-937	lineage4	lineage4,lineage4.8	0.00488599	42
SRR10380233	SRR10380233	TGEN-937	lineage4	lineage4,lineage4.3,lineage4.3.3	0.00487217	139
SRR6807761	SRR6807761	TGEN-937	lineage4	lineage4,lineage4.8	0.00485688	88
SRR6356998	SRR6356998	TGEN-937	lineage2	lineage2,lineage2.2,lineage2.2.1	0.00485468	93
SRR10397171	SRR10397171	TGEN-937	lineage4	lineage4,lineage4.8	0.00482478	41
SRR10380106	SRR10380106	TGEN-937	lineage4	lineage4,lineage4.3,lineage4.3.3	0.00481974	70
SRR6356950	SRR6356950	TGEN-937	lineage2	lineage2,lineage2.2,lineage2.2.1	0.00480947	66
SRR7516378	SRR7516378	TGEN-937	lineage4	lineage4,lineage4.8	0.00467963	58
SRR10380236	SRR10380236	TGEN-937	lineage4	lineage4,lineage4.3,lineage4.3.3	0.0046608	143
SRR10379945	SRR10379945	TGEN-937	lineage4	lineage4,lineage4.8	0.00464446	76
SRR7516329	SRR7516329	TGEN-937	lineage4	lineage4,lineage4.8	0.0046225	55
SRR7516438	SRR7516438	TGEN-937	lineage4	lineage4,lineage4.3,lineage4.3.3	0.0046212	48
SRR10379880	SRR10379880	TGEN-937	lineage4	lineage4,lineage4.3,lineage4.3.3	0.00462012	41
SRR10380102	SRR10380102	TGEN-937	lineage4	lineage4,lineage4.3,lineage4.3.3	0.0045972	36
SRR6356986	SRR6356986	TGEN-937	lineage4	lineage4,lineage4.3,lineage4.3.3	0.00458565	103
SRR10380146	SRR10380146	TGEN-937	lineage4	lineage4,lineage4.8	0.00456073	51
SRR10397205	SRR10397205	TGEN-937	lineage4	lineage4,lineage4.8	0.00455524	68
SRR6356981	SRR6356981	TGEN-937	lineage4	lineage4,lineage4.3,lineage4.3.3	0.00453081	66
SRR6807697	SRR6807697	TGEN-937	lineage4	lineage4,lineage4.8	0.00452161	68
SRR7516366	SRR7516366	TGEN-937	lineage4	lineage4,lineage4.8	0.00450958	54
SRR6356927	SRR6356927	TGEN-937	lineage4	lineage4,lineage4.3,lineage4.3.3	0.00441826	61
SRR10430323	SRR10430323	TGEN-937	lineage4	lineage4,lineage4.5	0.00441685	106
SRR6807752	SRR6807752	TGEN-937	lineage4	lineage4,lineage4.8	0.00440601	45
SRR10379920	SRR10379920	TGEN-937	lineage4	lineage4,lineage4.8	0.00434635	85
SRR10430380	SRR10430380	TGEN-937	lineage2	lineage2,lineage2.2,lineage2.2.1	0.00427391	73
SRR10397163	SRR10397163	TGEN-937	lineage4	lineage4,lineage4.3,lineage4.3.3	0.00424056	86
SRR10380232	SRR10380232	TGEN-937	lineage4	lineage4,lineage4.3,lineage4.3.3	0.00422334	110
SRR7516437	SRR7516437	TGEN-937	lineage4	lineage4,lineage4.8	0.00420364	46
SRR10379891	SRR10379891	TGEN-937	lineage4	lineage4,lineage4.3,lineage4.3.3	0.00414605	49
SRR6356932	SRR6356932	TGEN-937	lineage4	lineage4,lineage4.3,lineage4.3.3	0.00412178	62
SRR10397107	SRR10397107	TGEN-937	lineage4	lineage4,lineage4.3,lineage4.3.4,lineage4.3.4.2	0.00412175	42
SRR10380229	SRR10380229	TGEN-937	lineage4	lineage4,lineage4.8	0.00411866	112
SRR6356978	SRR6356978	TGEN-937	lineage4	lineage4,lineage4.3,lineage4.3.3	0.00411451	77
SRR10380207	SRR10380207	TGEN-937	lineage4	lineage4,lineage4.3,lineage4.3.3	0.00410702	56
SRR10380141	SRR10380141	TGEN-937	lineage4	lineage4,lineage4.8	0.0040673	38
SRR10380197	SRR10380197	TGEN-937	lineage4	lineage4,lineage4.3,lineage4.3.3	0.00405888	137
SRR10430354	SRR10430354	TGEN-937	lineage4	lineage4,lineage4.3,lineage4.3.3	0.00405215	116
SRR10430375	SRR10430375	TGEN-937	lineage4	lineage4,lineage4.4,lineage4.4.1,lineage4.4.1.1	0.00405098	68
SRR7516397	SRR7516397	TGEN-937	lineage4	lineage4,lineage4.3,lineage4.3.3	0.00397993	38
SRR6356962	SRR6356962	TGEN-937	lineage4	lineage4,lineage4.3,lineage4.3.3	0.00395071	76
SRR10397108	SRR10397108	TGEN-937	lineage4	lineage4,lineage4.3,lineage4.3.3	0.00394795	90
SRR7516365	SRR7516365	TGEN-937	lineage4	lineage4,lineage4.8	0.00394322	37
SRR10430341	SRR10430341	TGEN-937	lineage4	lineage4,lineage4.5	0.00393297	80
SRR6356975	SRR6356975	TGEN-937	lineage4	lineage4,lineage4.3,lineage4.3.3	0.00392786	72
SRR10397186	SRR10397186	TGEN-937	lineage4	lineage4,lineage4.3,lineage4.3.3	0.00391095	86
SRR10379925	SRR10379925	TGEN-937	lineage4	lineage4,lineage4.8	0.0038964	63
SRR10379952	SRR10379952	TGEN-937	lineage4	lineage4,lineage4.8	0.00388896	95
SRR7516446	SRR7516446	TGEN-937	lineage4	lineage4,lineage4.8	0.00387034	42
SRR10380208	SRR10380208	TGEN-937	lineage4	lineage4,lineage4.8	0.00384263	35
SRR10380006	SRR10380006	TGEN-937	lineage4	lineage4,lineage4.8	0.00377577	132
SRR10397191	SRR10397191	TGEN-937	lineage4	lineage4,lineage4.8	0.00362424	91
SRR10380128	SRR10380128	TGEN-937	lineage4	lineage4,lineage4.3,lineage4.3.3	0.00362319	56
SRR7516389	SRR7516389	TGEN-937	lineage4	lineage4	0.00362319	40
SRR10397216	SRR10397216	TGEN-937	lineage4	lineage4,lineage4.8	0.00352796	40
SRR10379915	SRR10379915	TGEN-937	lineage4	lineage4,lineage4.8	0.00351167	114
SRR10380027	SRR10380027	TGEN-937	lineage4	lineage4,lineage4.8	0.00337561	113
SRR10380193	SRR10380193	TGEN-937	lineage4	lineage4,lineage4.8	0.00336675	90
SRR10380163	SRR10380163	TGEN-937	lineage4	lineage4,lineage4.8	0.00332518	97
SRR10379961	SRR10379961	TGEN-937	lineage4	lineage4,lineage4.8	0.00331614	42
SRR10430331	SRR10430331	TGEN-937	lineage4	lineage4,lineage4.3,lineage4.3.3	0.00331024	77
SRR7516416	SRR7516416	TGEN-937	lineage4	lineage4,lineage4.8	0.00326353	44
SRR7516440	SRR7516440	TGEN-937	lineage4	lineage4,lineage4.8	0.00325122	61
SRR10380181	SRR10380181	TGEN-937	lineage4	lineage4,lineage4.8	0.00321452	84
SRR7516364	SRR7516364	TGEN-937	lineage4	lineage4,lineage4.8	0.0032088	62
SRR10380216	SRR10380216	TGEN-937	lineage4	lineage4,lineage4.3,lineage4.3.3	0.00314567	90
SRR10397170	SRR10397170	TGEN-937	lineage4	lineage4,lineage4.8	0.00313207	101
SRR7516351	SRR7516351	TGEN-937	lineage4	lineage4,lineage4.8	0.00312752	69
SRR10380126	SRR10380126	TGEN-937	lineage4	lineage4,lineage4.8	0.00308729	77
SRR6356924	SRR6356924	TGEN-937	lineage4	lineage4,lineage4.3,lineage4.3.3	0.00307895	62
SRR7516434	SRR7516434	TGEN-937	lineage4	lineage4,lineage4.8	0.00307348	52
SRR10379999	SRR10379999	TGEN-937	lineage4	lineage4,lineage4.8	0.00304017	102
SRR6356979	SRR6356979	TGEN-937	lineage4	lineage4,lineage4.3,lineage4.3.3	0.00302328	59
SRR10397258	SRR10397258	TGEN-937	lineage4	lineage4,lineage4.8	0.00298321	99
SRR10380135	SRR10380135	TGEN-937	lineage4	lineage4,lineage4.3,lineage4.3.3	0.00294953	62
SRR6356923	SRR6356923	TGEN-937	lineage4	lineage4,lineage4.8	0.00290107	72
SRR10380088	SRR10380088	TGEN-937	lineage4	lineage4,lineage4.8	0.00287158	57
SRR6356960	SRR6356960	TGEN-937	lineage4	lineage4,lineage4.3,lineage4.3.4,lineage4.3.4.2	0.00286645	57
SRR10380179	SRR10380179	TGEN-937	lineage4	lineage4,lineage4.8	0.0028169	96
SRR7516415	SRR7516415	TGEN-937	lineage4	lineage4,lineage4.8	0.00281022	43
SRR10397220	SRR10397220	TGEN-937	lineage4	lineage4,lineage4.8	0.00280645	65
SRR10379907	SRR10379907	TGEN-937	lineage4	lineage4,lineage4.8	0.00275835	56
SRR10380180	SRR10380180	TGEN-937	lineage4	lineage4,lineage4.8	0.00270934	93
SRR10380151	SRR10380151	TGEN-937	lineage4	lineage4,lineage4.8	0.00270135	71
SRR10379893	SRR10379893	TGEN-937	lineage4	lineage4,lineage4.8	0.00263409	129
SRR10430321	SRR10430321	TGEN-937	lineage4	lineage4,lineage4.3,lineage4.3.3	0.00262998	59
SRR10380237	SRR10380237	TGEN-937	lineage4	lineage4,lineage4.3,lineage4.3.3	0.0026022	123
SRR10380218	SRR10380218	TGEN-937	lineage4	lineage4,lineage4.3,lineage4.3.4,lineage4.3.4.2	0.00255785	132
SRR10379988	SRR10379988	TGEN-937	lineage4	lineage4,lineage4.8	0.00250318	97
SRR10380016	SRR10380016	TGEN-937	lineage4	lineage4,lineage4.8	0.00250313	103
SRR10380026	SRR10380026	TGEN-937	lineage4	lineage4,lineage4.8	0.00248505	80
SRR10380067	SRR10380067	TGEN-937	lineage4	lineage4,lineage4.8	0.00219367	43
SRR10380231	SRR10380231	TGEN-937	lineage4	lineage4,lineage4.8	0.00216998	57
SRR10380217	SRR10380217	TGEN-937	lineage4	lineage4,lineage4.3,lineage4.3.4,lineage4.3.4.2	0.00216581	109
SRR10380112	SRR10380112	TGEN-937	lineage4	lineage4,lineage4.8	0.00213964	62
SRR10379902	SRR10379902	TGEN-937	lineage4	lineage4,lineage4.8	0.00209205	73
SRR10397196	SRR10397196	TGEN-937	lineage4	lineage4,lineage4.8	0.00201023	109
SRR10380220	SRR10380220	TGEN-937	lineage4	lineage4,lineage4.8	0.00198807	46
SRR10380242	SRR10380242	TGEN-937	lineage4	lineage4,lineage4.8	0.00192864	62
SRR10380235	SRR10380235	TGEN-937	lineage4	lineage4,lineage4.8	0.00189478	118
SRR10380152	SRR10380152	TGEN-937	lineage4	lineage4,lineage4.8	0.00187266	74
SRR10379968	SRR10379968	TGEN-937	lineage4	lineage4,lineage4.8	0.00174408	80
SRR10380244	SRR10380244	TGEN-937	lineage4	lineage4,lineage4.8	0.00173257	86

## Sheet: TBP-22-LR Dataset (n=22)
SampleID	TBP_SampleID	TGEN_SampleID	PacBio Long-Read WGS Data - SRA/ENA Run Accession	Illumina Short-Read WGS Data - SRA/ENA Run Accession	Lineage	PrimaryLineage	Dataset_Tag	SeqReason
TB3706	TB3706	DNA621	SRRXXXXXXXX	SRR10397096	lineage2.2.1	lineage2	TBP-22-LR	Reseq to evaluate putative GCE
TB3305	TB3305	DNA594	SRRXXXXXXXX	SRR10397175	lineage2.2.1	lineage2	TBP-22-LR	Reseq to evaluate putative GCE
TB6755	TB6755	DNA0432	SRRXXXXXXXX	SRR10379935	lineage4.1.2.1	lineage4	TBP-22-LR	Reseq to evaluate putative GCE
TB6552	TB6552	DNA199	SRRXXXXXXXX	SRR10380108	lineage4.1.2.1	lineage4	TBP-22-LR	Reseq to evaluate putative GCE
TB6765	TB6765	DNA0441	SRRXXXXXXXX	SRR10379924	lineage4.1.2.1	lineage4	TBP-22-LR	Reseq to evaluate putative GCE
TB7340	TB7340	DNA146	SRRXXXXXXXX	SRR10380093	lineage4.2.1	lineage4	TBP-22-LR	Reseq to evaluate putative GCE
TB6778	TB6778	DNA0453	SRRXXXXXXXX	SRR10380252	lineage4.2.1	lineage4	TBP-22-LR	Reseq to evaluate putative GCE
TB7044	TB7044	DNA246	SRRXXXXXXXX	SRR10380192	lineage4.2.1	lineage4	TBP-22-LR	Reseq to evaluate putative GCE
TB6973	TB6973	DNA237	SRRXXXXXXXX	SRR10380223	lineage4.2.1	lineage4	TBP-22-LR	Reseq to evaluate putative GCE
TB6807	TB6807	DNA0479	SRRXXXXXXXX	SRR10379998	lineage4.2.1	lineage4	TBP-22-LR	Reseq to evaluate putative GCE
TB6976	TB6976	DNA0527	SRRXXXXXXXX	SRR10380219	lineage4.3.3	lineage4	TBP-22-LR	Reseq to evaluate putative GCE
TB3572	TB3572	DNA361	SRRXXXXXXXX	SRR10397163	lineage4.3.3	lineage4	TBP-22-LR	Reseq to evaluate putative GCE
TB6599	TB6599	DNA0417	SRRXXXXXXXX	SRR10379958	lineage4.3.4.1	lineage4	TBP-22-LR	Reseq to evaluate putative GCE
TB6977	TB6977	DNA0530	SRRXXXXXXXX	SRR10380218	lineage4.3.4.2	lineage4	TBP-22-LR	Reseq to evaluate putative GCE
TB6846	TB6846	DNA0511	SRRXXXXXXXX	SRR10379893	lineage4.8	lineage4	TBP-22-LR	Reseq to evaluate putative GCE
TB4414	TB4414	DNA014	SRRXXXXXXXX	SRR10430399	lineage4.8	lineage4	TBP-22-LR	Reseq to evaluate putative GCE
TB6786	TB6786	DNA216	SRRXXXXXXXX	SRR10380244	lineage4.8	lineage4	TBP-22-LR	Reseq to evaluate putative GCE
TB6733	TB6733	DNA0428	SRRXXXXXXXX	SRR10379945	lineage4.8	lineage4	TBP-22-LR	Reseq to evaluate putative GCE
TB8073	TB8073	DNA125	SRRXXXXXXXX	SRR10380026	lineage4.8	lineage4	TBP-22-LR	Reseq to evaluate putative GCE
TB6596	TB6596	DNA0415	SRRXXXXXXXX	SRR10379961	lineage4.8	lineage4	TBP-22-LR	Reseq to evaluate putative GCE
TB3898	TB3898	DNA373	SRRXXXXXXXX	SRR10397263	lineage4.8	lineage4	TBP-22-LR	Reseq to evaluate putative GCE
TB3256	TB3256	DNA350	SRRXXXXXXXX	SRR10397205	lineage4.8	lineage4	TBP-22-LR	Reseq to evaluate putative GCE

## Sheet: MtbSetA - PB RSII Subreads
SampleID	Data Source	PacBio Data - Bioproject	PacBio Data - SRA/ENA Run Accession	Illumina Data - Bioproject	Illumina Data - SRA/ENA Run Accession
M0011368_9	Marin et al. (2022)	PRJNA719670	SRR17234886	PRJNA719670	SRR17234898
M0014888_3	Marin et al. (2022)	PRJNA719670	SRR17234887	PRJNA719670	SRR17234899
M0016395_7	Marin et al. (2022)	PRJNA719670	SRR17234888	PRJNA719670	SRR17234901
M0010874_7	Marin et al. (2022)	PRJNA719670	SRR17234889	PRJNA719670	SRR17234905
01_R1430	Marin et al. (2022)	PRJNA719670	SRR17234890	PRJNA719670	SRR17234906
02_R0894	Marin et al. (2022)	PRJNA719670	SRR17234891	PRJNA719670	SRR17234881
02_R1708	Marin et al. (2022)	PRJNA719670	SRR17234893	PRJNA719670	SRR17234882
02_R1896	Marin et al. (2022)	PRJNA719670	SRR17234894	PRJNA719670	SRR17234883
M0016737_0	Marin et al. (2022)	PRJNA719670	SRR17234895	PRJNA719670	SRR17234884
M0017522_5	Marin et al. (2022)	PRJNA719670	SRR17234903	PRJNA719670	SRR17234885
01_R1134	Marin et al. (2022)	PRJNA719670	SRR17234900	PRJNA719670	SRR17234892
M0003941_3	Marin et al. (2022)	PRJNA719670	SRR17234896	PRJNA719670	SRR17234902
02_R1179	Marin et al. (2022)	PRJNA719670	SRR17234897	PRJNA719670	SRR17234904
N1176	Chiner-Oms et al. (2019)	PRJEB8783	ERR1036243,ERR1025289,ERR1036244	PRJEB27802	ERR2704686
N0157	Chiner-Oms et al. (2019)	PRJEB8783	ERR956955,ERR964401	PRJEB27802	ERR2704704
N0072	Chiner-Oms et al. (2019)	PRJEB8783	ERR964402,ERR956956	PRJEB27802	ERR2704680
N0153	Chiner-Oms et al. (2019)	PRJEB8783	ERR956957,ERR964403	PRJEB31443	ERR3183990
N0145	Chiner-Oms et al. (2019)	PRJEB8783	ERR956958,ERR964404	PRJEB27802	ERR2704702
N0155	Chiner-Oms et al. (2019)	PRJEB8783	ERR964407,ERR964414	PRJEB27802	ERR2704684
N0004	Chiner-Oms et al. (2019)	PRJEB8783	ERR964408,ERR964415	PRJEB27802	ERR2704697
N1274	Chiner-Oms et al. (2019)	PRJEB8783	ERR964409,ERR964416	PRJEB27802	ERR2704693
N0054	Chiner-Oms et al. (2019)	PRJEB8783	ERR964410,ERR964417	PRJEB27802	ERR2704678
N1216	Chiner-Oms et al. (2019)	PRJEB8783	ERR964411,ERR964418	PRJEB27802	ERR2704689
N0136	Chiner-Oms et al. (2019)	PRJEB8783	ERR964412,ERR964419	PRJEB27802	ERR2704700
N1283	Chiner-Oms et al. (2019)	PRJEB8783	ERR964413,ERR968285	PRJEB27802	ERR2704709
N1272	Chiner-Oms et al. (2019)	PRJEB8783	ERR964421,ERR968287	PRJEB27802	ERR2704692
N0091	Chiner-Oms et al. (2019)	PRJEB8783	ERR964422,ERR968288	PRJEB27802	ERX2719068
N1202	Chiner-Oms et al. (2019)	PRJEB8783	ERR968284,ERR968289	PRJEB27802	ERR2704688									0
N1177	Chiner-Oms et al. (2019)	PRJEB8783	ERR987691,ERR999930	PRJEB31443	ERR3183991
N0031	Chiner-Oms et al. (2019)	PRJEB8783	ERR956960,ERR964406	PRJEB27802	ERR2704676
N0052	Chiner-Oms et al. (2019)	PRJEB8783	ERR956959,ERR964405	PRJEB27802	ERR2704699
RW-TB008	Ngabonziza et al. (2020)	PRJNA598991	SRR10828834	PRJEB27802	SRR10828835
MT-0080	Lee et al. (2020)	PRJNA549270	SRR9588640	PRJNA549270	SRR9588558

## Sheet: MtbSetB - PB Sequel2 Subreads
ncbi_bioproject	ncbi_biosample	Illumina_Reads_Run_Accession	sequenced_name	genome_name	NISC_id	NISC_assembled	Annotated	spoligotype	main_lineage	sub_lineage	TBP_DR	DST_RESIST	country	Reason	specimen_identifier	locus_tag
PRJNA421446	SAMN08143536	SRR6356966	ARR1960	TBP1612	adbho	yes	no	Beijing	lineage2	lineage2.2.1	TBP_SEN	DST_MDR	Azerbaijan	DST_GT_MISMATCH	1612	HHP00
PRJNA421446	SAMN08143558	SRR6356958	AZ_02_067	TBP2780	adbhw	yes	no	Beijing	lineage2	lineage2.2.1	TBP_SEN	DST_MDR	Azerbaijan	DST_GT_MISMATCH	2780	HHP22
PRJNA421446	SAMN08143538	SRR6356946	AZE_02_014	TBP2108	adbhq	yes	no	CAS	lineage2	lineage3	TBP_SEN	DST_XDR	Azerbaijan	LINEAGE_RES	2108	HHP02
PRJNA421446	SAMN08143493	SRR6356982	AZE_02_041	TBP2659	adbhs	yes	no	Beijing	lineage2	lineage2.2.1	TBP_SEN	DST_SEN	Azerbaijan	RES_SEN_PAIR	2659	HHO57
PRJNA421446	SAMN08143491	SRR6356981	AZE_02_042	TBP2661	adbht	yes	yes	T1	lineage4	lineage4.3.3	TBP_XDR	DST_XDR	Azerbaijan	InterestingPatterOnClustering	2661	HHO55
PRJNA421446	SAMN08815977	SRR6916544	AZE_02_047	TBP2671	adbhu	yes	yes	CAS	lineage2	lineage3	TBP_SEN	DST_XDR	Azerbaijan	HIGHLY_RESISTANT	2671	HHP48
PRJNA421446	SAMN08143514	SRR6357000	AZE_02_057	TBP2776	adbhv	yes	no	LAM9,T1	lineage4	lineage4.3.3	TBP_DR	DST_MDR	Azerbaijan	HIGHLY_RESISTANT	2776	HHO78
PRJNA480888	SAMN09651666	SRR7516389	DNA011	TBP2083	adbhp	yes	yes	T2	lineage4	lineage4	TBP_MDR	DST_MDR	Georgia	LINEAGE_PAIR	2083	HHP55
PRJNA480888	SAMN09651748	SRR7516376	DNA017	TBP3013	adbib	yes	yes	MANU2,T1,MANU1	lineage2	lineage4.8	TBP_DR	DST_MDR	Georgia	LINEAGE_RES	3013	HHQ37
PRJNA436997	SAMN08636982	SRR6807728	DNA019_Rose	TBP3334	adbhl	yes	yes	T1	lineage4	lineage4.1.2	TBP_SEN	DST_SEN	Moldova	LINEAGE_PAIR	3334	HHR40
PRJNA480888	SAMN09651782	SRR7516312	DNA019_Vash	TBP3091	adbif	yes	no	Beijing	lineage2	lineage2.2.1	TBP_XDR	DST_UNK	Georgia	HIGHLY_RESISTANT	3091	HHQ71
PRJNA436997	SAMN08636983	SRR6807727	DNA020	TBP3237	adbhi	yes	yes	LAM3,T1,H3	lineage4	lineage4.4.1.1	TBP_SEN	DST_SEN	Moldova	LINEAGE_PAIR	3237	HHR41
PRJNA480888	SAMN09651722	SRR7516404	DNA028	TBP2995	adbic	yes	yes	Beijing	lineage2	lineage2.2.1	TBP_XDR	DST_UNK	Georgia	HIGHLY_RESISTANT	2995	HHQ11
PRJNA436997	SAMN08636996	SRR6807749	DNA033	TBP3246	adbhj	yes	yes	H3	lineage4	lineage4.2.1	TBP_XDR	DST_XDR	Moldova	InterestingPatternOnClustering	3246	HHR54
PRJNA436997	SAMN08637007	SRR6807694	DNA044	TBP3251	adbhk	yes	yes	H3	lineage4	lineage4.2.1	TBP_XDR	DST_MDR	Moldova	HIGHLY_RESISTANT	3251	HHR65
PRJNA436997	SAMN08637037	SRR6807705	DNA075	TBP3368	adbij	yes	yes	Beijing	lineage2	lineage2.2.1	TBP_XDR	DST_XDR	Moldova	InterestingPatternOnClustering	3368	HHR95
PRJNA436997	SAMN08637048	SRR6807754	DNA086	TBP3386	adbik	yes	yes	T5-RUS1	lineage4	lineage4.3.3	TBP_DR	DST_MDR	Moldova	LINEAGE_RES	3386	HHS06
PRJNA480888	SAMN09651693	SRR7516302	DNA089	TBP3113	adbig	yes	no	Beijing	lineage2	lineage2.2.1	TBP_MDR	DST_UNK	Georgia	HIGHLY_RESISTANT	3113	HHP82
PRJNA436997	SAMN08637053	SRR6807763	DNA091	TBP3396	adbil	yes	yes	Beijing	lineage2	lineage2.2.1.1	TBP_XDR	DST_POLY	Moldova	LINEAGE_RES	3396	HHS11
PRJNA480888	SAMN09651664	SRR7516391	DNA096	TBP2512	adbhr	yes	no	Beijing	lineage2	lineage2.2.1	TBP_XDR	DST_SEN?	Georgia	HIGHLY_RESISTANT	2512	HHP53
PRJNA480888	SAMN09651680	SRR7516318	DNA097	TBP1423	adbhn	yes	yes	T4	lineage2	lineage4.8	TBP_SEN	DST_MDR	Georgia	LINEAGE_RES	1423	HHP69
PRJNA480888	SAMN09651704	SRR7516454	DNA099	TBP2823	adbhy	yes	no	EAI4-VNM	lineage1	lineage2.2.1	TBP_DR	DST_MDR	Georgia	LINEAGE_RES	2823	HHP93
PRJNA480888	SAMN09651715	SRR7516422	DNA114	TBP2981	adbib	yes	no	Beijing	lineage2	lineage2.2.1	TBP_MDR	DST_XDR	Georgia	HIGHLY_RESISTANT	2981	HHQ04
PRJNA480888	SAMN09651667	SRR7516388	DNA117	TBP2973	adbia	yes	no	MANU2	lineage2	lineage4	TBP_DR	DST_MDR	Georgia	LINEAGE_PAR	2973	HHP56
PRJNA480888	SAMN09651713	SRR7516420	DNA120	TBP2968	adbhz	yes	yes	T2	lineage4	lineage4.8	TBP_SEN	DST_MDR	Georgia	LINEAGE_RES	2968	HHQ02
PRJNA480888	SAMN09651755	SRR7516348	DNA124	TBP3054	adbie	yes	no	T1	lineage4	lineage4.6	TBP_SEN	DST_SEN	Georgia	LINEAGE_SEN	3054	HHQ44
PRJNA480888	SAMN09651817	SRR7516410	DNA182	TBP3162	adbhh	yes	no	LAM1	lineage4	lineage4.3.3	TBP_MDR	DST_MDR	Georgia	LINEAGE_RES	3162	HHR06
PRJNA480888	SAMN09651711	SRR7516418	DNA187	TBP3170	adbii	yes	no	MANU2	lineage2	lineage4.3.3	TBP_DR	DST_UNK	Georgia	HIGHLY_RESISTANT	3170	HHQ00
PRJNA480888	SAMN09651729	SRR7516407	DNA188	TBP3169	adbih	yes	yes	T2	lineage4	lineage4.1.2.1	TBP_MDR	DST_UNK	Georgia	LINEAGE_RES	3169	HHQ18
PRJNA587747	SAMN13208087	SRR10397197	DNA0608	TBP5238	adbin	yes	no	MANU2	lineage4	lineage4.8	TBP_MDR	DST_MDR	Georgia		5238
PRJNA421446	SAMN08143572	SRR6356988	ZRB10578980	TBP1236	adbhm	yes	no	Beijing	lineage2	lineage2.2.1	TBP_SEN	DST_MDR	Azerbaijan	LINEAGE_RES	1236	HHP36

## Sheet: MtbSetC - PB Sequel2 CCS (HiFi)
IsolateID	Data Source	PacBio Data - Bioproject	PacBio Data - SRA/ENA Run Accession	Illumina Data - Bioproject	Illumina Data - SRA/ENA Run Accession
S0070-08	TRUST PB Set 1	PRJNA1250160	PENDING	PRJNA1250160	PENDING
S0085-01	TRUST PB Set 1	PRJNA1250160	PENDING	PRJNA1250160	PENDING
S0107-01	TRUST PB Set 1	PRJNA1250160	PENDING	PRJNA1250160	PENDING
S0089-01	TRUST PB Set 1	PRJNA1250160	PENDING	PRJNA1250160	PENDING
S0256-08	TRUST PB Set 1	PRJNA1250160	PENDING	PRJNA1250160	PENDING
S0123-01	TRUST PB Set 1	PRJNA1250160	PENDING	PRJNA1250160	PENDING
S0106-01	TRUST PB Set 1	PRJNA1250160	PENDING	PRJNA1250160	PENDING
S0262-02	TRUST PB Set 1	PRJNA1250160	PENDING	PRJNA1250160	PENDING

## Sheet: MtbSetD_ONTHall2022
IsolateID	study_accession	sample_accession	secondary_sample_accession	experiment_accession	run_accession	tax_id	scientific_name	instrument_platform	instrument_model	library_name	library_layout	library_strategy	library_source	library_selection	read_count	experiment_title	study_title	study_alias	experiment_alias	run_alias	fastq_md5	fastq_ftp	submitted_md5	submitted_ftp	submitted_format	sample_alias
R24120	PRJEB49093	SAMEA13188784	ERS10792321	ERX8573658	ERR9030248	1773	Mycobacterium tuberculosis	OXFORD_NANOPORE	MinION		SINGLE	WGS	GENOMIC	unspecified	101725	MinION sequencing; Raw reads: R24120-nanopore	Nanopore sequencing for Mycobacterium tuberculosis drug susceptibility testing and outbreak investigations	aba2460d-cbbc-403e-8d67-643455ee5012	webin-reads-R24120-nanopore	webin-reads-R24120-nanopore	5430081f75a5bf737e11f03bc80618f1	ftp.sra.ebi.ac.uk/vol1/fastq/ERR903/008/ERR9030248/ERR9030248.fastq.gz	c48d3b4c4fb20efb206b05cc181a5274	ftp.sra.ebi.ac.uk/vol1/run/ERR903/ERR9030248/R24120.subsampled.fastq.gz	FASTQ	R24120
mada_123	PRJEB49093	SAMEA13188702	ERS10792239	ERX8573659	ERR9030249	1773	Mycobacterium tuberculosis	OXFORD_NANOPORE	MinION		SINGLE	WGS	GENOMIC	unspecified	88173	MinION sequencing; Raw reads: mada_123-nanopore	Nanopore sequencing for Mycobacterium tuberculosis drug susceptibility testing and outbreak investigations	aba2460d-cbbc-403e-8d67-643455ee5012	webin-reads-mada_123-nanopore	webin-reads-mada_123-nanopore	0d94555e65c128ff5908196f10050c06	ftp.sra.ebi.ac.uk/vol1/fastq/ERR903/009/ERR9030249/ERR9030249.fastq.gz	a8090bd91b7a40f8e0f20ee82526d02f	ftp.sra.ebi.ac.uk/vol1/run/ERR903/ERR9030249/mada_123.subsampled.fastq.gz	FASTQ	mada_123
mada_1-28	PRJEB49093	SAMEA13188660	ERS10792197	ERX8573661	ERR9030251	1773	Mycobacterium tuberculosis	ILLUMINA	Illumina HiSeq 2500		PAIRED	WGS	GENOMIC	unspecified	1764614	Illumina HiSeq 2500 sequencing; Raw reads: mada_1-28-illumina	Nanopore sequencing for Mycobacterium tuberculosis drug susceptibility testing and outbreak investigations	aba2460d-cbbc-403e-8d67-643455ee5012	webin-reads-mada_1-28-illumina	webin-reads-mada_1-28-illumina	aa27881856a2c42376921f51f62297cf;1065a314a357b629f65729808283f300	ftp.sra.ebi.ac.uk/vol1/fastq/ERR903/001/ERR9030251/ERR9030251_1.fastq.gz;ftp.sra.ebi.ac.uk/vol1/fastq/ERR903/001/ERR9030251/ERR9030251_2.fastq.gz	a951f4a0841762f97222cb77a1c4a3e8;06054e07bf65ff0f9dc0c7339706a25a	ftp.sra.ebi.ac.uk/vol1/run/ERR903/ERR9030251/mada_1-28.subsampled.R1.fastq.gz;ftp.sra.ebi.ac.uk/vol1/run/ERR903/ERR9030251/mada_1-28.subsampled.R2.fastq.gz	FASTQ;FASTQ	mada_1-28
mada_135	PRJEB49093	SAMEA13188661	ERS10792198	ERX8573662	ERR9030252	1773	Mycobacterium tuberculosis	OXFORD_NANOPORE	MinION		SINGLE	WGS	GENOMIC	unspecified	147997	MinION sequencing; Raw reads: mada_135-nanopore	Nanopore sequencing for Mycobacterium tuberculosis drug susceptibility testing and outbreak investigations	aba2460d-cbbc-403e-8d67-643455ee5012	webin-reads-mada_135-nanopore	webin-reads-mada_135-nanopore	425cfece7b58838abee173b547b80b42	ftp.sra.ebi.ac.uk/vol1/fastq/ERR903/002/ERR9030252/ERR9030252.fastq.gz	5280fef597c9cf3b35d27535b12fc2b4	ftp.sra.ebi.ac.uk/vol1/run/ERR903/ERR9030252/mada_135.subsampled.fastq.gz	FASTQ	mada_135
R32929	PRJEB49093	SAMEA13188780	ERS10792317	ERX8573663	ERR9030253	1773	Mycobacterium tuberculosis	OXFORD_NANOPORE	MinION		SINGLE	WGS	GENOMIC	unspecified	223986	MinION sequencing; Raw reads: R32929-nanopore	Nanopore sequencing for Mycobacterium tuberculosis drug susceptibility testing and outbreak investigations	aba2460d-cbbc-403e-8d67-643455ee5012	webin-reads-R32929-nanopore	webin-reads-R32929-nanopore	dab821ee8f5e46778e84b8654d8371f8	ftp.sra.ebi.ac.uk/vol1/fastq/ERR903/003/ERR9030253/ERR9030253.fastq.gz	96d9ea32c19874bed0d420719373e91b	ftp.sra.ebi.ac.uk/vol1/run/ERR903/ERR9030253/R32929.subsampled.fastq.gz	FASTQ	R32929
mada_118	PRJEB49093	SAMEA13188719	ERS10792256	ERX8573664	ERR9030254	1773	Mycobacterium tuberculosis	OXFORD_NANOPORE	MinION		SINGLE	WGS	GENOMIC	unspecified	176778	MinION sequencing; Raw reads: mada_118-nanopore	Nanopore sequencing for Mycobacterium tuberculosis drug susceptibility testing and outbreak investigations	aba2460d-cbbc-403e-8d67-643455ee5012	webin-reads-mada_118-nanopore	webin-reads-mada_118-nanopore	0af4b99771923aa76d12d55e1ec1444c	ftp.sra.ebi.ac.uk/vol1/fastq/ERR903/004/ERR9030254/ERR9030254.fastq.gz	b61e5582597a425cae4ac5029ab29211	ftp.sra.ebi.ac.uk/vol1/run/ERR903/ERR9030254/mada_118.subsampled.fastq.gz	FASTQ	mada_118
mada_107	PRJEB49093	SAMEA13188670	ERS10792207	ERX8573665	ERR9030255	1773	Mycobacterium tuberculosis	OXFORD_NANOPORE	MinION		SINGLE	WGS	GENOMIC	unspecified	171809	MinION sequencing; Raw reads: mada_107-nanopore	Nanopore sequencing for Mycobacterium tuberculosis drug susceptibility testing and outbreak investigations	aba2460d-cbbc-403e-8d67-643455ee5012	webin-reads-mada_107-nanopore	webin-reads-mada_107-nanopore	d4072c86ff8893f08b4c58b1f7be8916	ftp.sra.ebi.ac.uk/vol1/fastq/ERR903/005/ERR9030255/ERR9030255.fastq.gz	2069a3f25024d5c433e09a7d63ab66ec	ftp.sra.ebi.ac.uk/vol1/run/ERR903/ERR9030255/mada_107.subsampled.fastq.gz	FASTQ	mada_107
mada_1-11	PRJEB49093	SAMEA13188722	ERS10792259	ERX8573666	ERR9030256	1773	Mycobacterium tuberculosis	ILLUMINA	Illumina HiSeq 2500		PAIRED	WGS	GENOMIC	unspecified	1764614	Illumina HiSeq 2500 sequencing; Raw reads: mada_1-11-illumina	Nanopore sequencing for Mycobacterium tuberculosis drug susceptibility testing and outbreak investigations	aba2460d-cbbc-403e-8d67-643455ee5012	webin-reads-mada_1-11-illumina	webin-reads-mada_1-11-illumina	570ea9b4b0edded9f1bc7c4ed8e10843;0502bc9393e4e9abe37b4334eb456f6c	ftp.sra.ebi.ac.uk/vol1/fastq/ERR903/006/ERR9030256/ERR9030256_1.fastq.gz;ftp.sra.ebi.ac.uk/vol1/fastq/ERR903/006/ERR9030256/ERR9030256_2.fastq.gz	89b2a8d30de4b8e550c409d799faf6dd;0099b0ad92abb814514453b8a10e55d7	ftp.sra.ebi.ac.uk/vol1/run/ERR903/ERR9030256/mada_1-11.subsampled.R1.fastq.gz;ftp.sra.ebi.ac.uk/vol1/run/ERR903/ERR9030256/mada_1-11.subsampled.R2.fastq.gz	FASTQ;FASTQ	mada_1-11
mada_132	PRJEB49093	SAMEA13188689	ERS10792226	ERX8573668	ERR9030258	1773	Mycobacterium tuberculosis	OXFORD_NANOPORE	MinION		SINGLE	WGS	GENOMIC	unspecified	85413	MinION sequencing; Raw reads: mada_132-nanopore	Nanopore sequencing for Mycobacterium tuberculosis drug susceptibility testing and outbreak investigations	aba2460d-cbbc-403e-8d67-643455ee5012	webin-reads-mada_132-nanopore	webin-reads-mada_132-nanopore	cb479df2e1d9cb4221c9c78a3fd7ce20	ftp.sra.ebi.ac.uk/vol1/fastq/ERR903/008/ERR9030258/ERR9030258.fastq.gz	9f1037bef1c8a3dbd68631b9e055a1b5	ftp.sra.ebi.ac.uk/vol1/run/ERR903/ERR9030258/mada_132.subsampled.fastq.gz	FASTQ	mada_132
mada_130	PRJEB49093	SAMEA13188674	ERS10792211	ERX8573672	ERR9030262	1773	Mycobacterium tuberculosis	ILLUMINA	Illumina HiSeq 2500		PAIRED	WGS	GENOMIC	unspecified	1752928	Illumina HiSeq 2500 sequencing; Raw reads: mada_130-illumina	Nanopore sequencing for Mycobacterium tuberculosis drug susceptibility testing and outbreak investigations	aba2460d-cbbc-403e-8d67-643455ee5012	webin-reads-mada_130-illumina	webin-reads-mada_130-illumina	75b645fa2dadebe6c7537fc4b14bcdd8;979c5863bd782445991cc3ddef7862f3	ftp.sra.ebi.ac.uk/vol1/fastq/ERR903/002/ERR9030262/ERR9030262_1.fastq.gz;ftp.sra.ebi.ac.uk/vol1/fastq/ERR903/002/ERR9030262/ERR9030262_2.fastq.gz	5e4c07586e38681889c24adc43d3ec66;8c9c1d881fa9881cb99f9aac43b3b509	ftp.sra.ebi.ac.uk/vol1/run/ERR903/ERR9030262/mada_130.subsampled.R1.fastq.gz;ftp.sra.ebi.ac.uk/vol1/run/ERR903/ERR9030262/mada_130.subsampled.R2.fastq.gz	FASTQ;FASTQ	mada_130
mada_1-15	PRJEB49093	SAMEA13188729	ERS10792266	ERX8573673	ERR9030263	1773	Mycobacterium tuberculosis	ILLUMINA	Illumina HiSeq 2500		PAIRED	WGS	GENOMIC	unspecified	1752928	Illumina HiSeq 2500 sequencing; Raw reads: mada_1-15-illumina	Nanopore sequencing for Mycobacterium tuberculosis drug susceptibility testing and outbreak investigations	aba2460d-cbbc-403e-8d67-643455ee5012	webin-reads-mada_1-15-illumina	webin-reads-mada_1-15-illumina	5b75af45e067c81fa531aea3a92e617a;9b513de6c9133f366ad149c319487162	ftp.sra.ebi.ac.uk/vol1/fastq/ERR903/003/ERR9030263/ERR9030263_1.fastq.gz;ftp.sra.ebi.ac.uk/vol1/fastq/ERR903/003/ERR9030263/ERR9030263_2.fastq.gz	b01e471f1f1d22c22454ba3a0f803fc3;10228f9d6b613649e0af355ee68e6a9c	ftp.sra.ebi.ac.uk/vol1/run/ERR903/ERR9030263/mada_1-15.subsampled.R1.fastq.gz;ftp.sra.ebi.ac.uk/vol1/run/ERR903/ERR9030263/mada_1-15.subsampled.R2.fastq.gz	FASTQ;FASTQ	mada_1-15
R28182	PRJEB49093	SAMEA13188766	ERS10792303	ERX8573674	ERR9030264	1773	Mycobacterium tuberculosis	ILLUMINA	Illumina HiSeq 2500		PAIRED	WGS	GENOMIC	unspecified	1752928	Illumina HiSeq 2500 sequencing; Raw reads: R28182-illumina	Nanopore sequencing for Mycobacterium tuberculosis drug susceptibility testing and outbreak investigations	aba2460d-cbbc-403e-8d67-643455ee5012	webin-reads-R28182-illumina	webin-reads-R28182-illumina	5c8222f87d1700f7d1a376cc69d55e15;d95e1e5389b0f9a06bf9a584bf33e9bc	ftp.sra.ebi.ac.uk/vol1/fastq/ERR903/004/ERR9030264/ERR9030264_1.fastq.gz;ftp.sra.ebi.ac.uk/vol1/fastq/ERR903/004/ERR9030264/ERR9030264_2.fastq.gz	0df04e72f5b8aba7070ae82390117471;e7b98b3dacf133d25c99a2288e8d1146	ftp.sra.ebi.ac.uk/vol1/run/ERR903/ERR9030264/R28182.subsampled.R1.fastq.gz;ftp.sra.ebi.ac.uk/vol1/run/ERR903/ERR9030264/R28182.subsampled.R2.fastq.gz	FASTQ;FASTQ	R28182
mada_1-36	PRJEB49093	SAMEA13188668	ERS10792205	ERX8573675	ERR9030265	1773	Mycobacterium tuberculosis	OXFORD_NANOPORE	MinION		SINGLE	WGS	GENOMIC	unspecified	261955	MinION sequencing; Raw reads: mada_1-36-nanopore	Nanopore sequencing for Mycobacterium tuberculosis drug susceptibility testing and outbreak investigations	aba2460d-cbbc-403e-8d67-643455ee5012	webin-reads-mada_1-36-nanopore	webin-reads-mada_1-36-nanopore	4d4c10f147580d3ab48d6a7c018e1400	ftp.sra.ebi.ac.uk/vol1/fastq/ERR903/005/ERR9030265/ERR9030265.fastq.gz	c37002c5479c1d0d434e87633f349471	ftp.sra.ebi.ac.uk/vol1/run/ERR903/ERR9030265/mada_1-36.subsampled.fastq.gz	FASTQ	mada_1-36
18_0622224	PRJEB49093	SAMEA13188795	ERS10792332	ERX8573676	ERR9030266	1773	Mycobacterium tuberculosis	OXFORD_NANOPORE	GridION		SINGLE	WGS	GENOMIC	unspecified	394619	GridION sequencing; Raw reads: 18_0622224-nanopore	Nanopore sequencing for Mycobacterium tuberculosis drug susceptibility testing and outbreak investigations	aba2460d-cbbc-403e-8d67-643455ee5012	webin-reads-18_0622224-nanopore	webin-reads-18_0622224-nanopore	8748022f5ecb5ec9e03e0e9fbcd1e7eb	ftp.sra.ebi.ac.uk/vol1/fastq/ERR903/006/ERR9030266/ERR9030266.fastq.gz	51d92a94e39706e23883f58982b4c2b1	ftp.sra.ebi.ac.uk/vol1/run/ERR903/ERR9030266/18_0622224.subsampled.fastq.gz	FASTQ	18_0622224
mada_1-22	PRJEB49093	SAMEA13188667	ERS10792204	ERX8573678	ERR9030268	1773	Mycobacterium tuberculosis	ILLUMINA	Illumina HiSeq 2500		PAIRED	WGS	GENOMIC	unspecified	1764614	Illumina HiSeq 2500 sequencing; Raw reads: mada_1-22-illumina	Nanopore sequencing for Mycobacterium tuberculosis drug susceptibility testing and outbreak investigations	aba2460d-cbbc-403e-8d67-643455ee5012	webin-reads-mada_1-22-illumina	webin-reads-mada_1-22-illumina	81f37d925276dcbf2c25d133a399d22d;93b56ccea1b1aa53824eb14b131e94e0	ftp.sra.ebi.ac.uk/vol1/fastq/ERR903/008/ERR9030268/ERR9030268_1.fastq.gz;ftp.sra.ebi.ac.uk/vol1/fastq/ERR903/008/ERR9030268/ERR9030268_2.fastq.gz	e4067ea4a2429bcacee4e13b239c748a;6e1c3a9c032cb956530be83b24959967	ftp.sra.ebi.ac.uk/vol1/run/ERR903/ERR9030268/mada_1-22.subsampled.R1.fastq.gz;ftp.sra.ebi.ac.uk/vol1/run/ERR903/ERR9030268/mada_1-22.subsampled.R2.fastq.gz	FASTQ;FASTQ	mada_1-22
mada_115	PRJEB49093	SAMEA13188737	ERS10792274	ERX8573679	ERR9030269	1773	Mycobacterium tuberculosis	ILLUMINA	Illumina HiSeq 2500		PAIRED	WGS	GENOMIC	unspecified	1764614	Illumina HiSeq 2500 sequencing; Raw reads: mada_115-illumina	Nanopore sequencing for Mycobacterium tuberculosis drug susceptibility testing and outbreak investigations	aba2460d-cbbc-403e-8d67-643455ee5012	webin-reads-mada_115-illumina	webin-reads-mada_115-illumina	dd7b685cb16b9056d511b093b7971275;10b0b4ea683577c9ca664fd5dd8a0408	ftp.sra.ebi.ac.uk/vol1/fastq/ERR903/009/ERR9030269/ERR9030269_1.fastq.gz;ftp.sra.ebi.ac.uk/vol1/fastq/ERR903/009/ERR9030269/ERR9030269_2.fastq.gz	5441c16443ec7197e21b0deac42af8b5;403516a5b2cbfac4a461293f13478ca3	ftp.sra.ebi.ac.uk/vol1/run/ERR903/ERR9030269/mada_115.subsampled.R1.fastq.gz;ftp.sra.ebi.ac.uk/vol1/run/ERR903/ERR9030269/mada_115.subsampled.R2.fastq.gz	FASTQ;FASTQ	mada_115
R20260	PRJEB49093	SAMEA13188777	ERS10792314	ERX8573680	ERR9030270	1773	Mycobacterium tuberculosis	ILLUMINA	Illumina HiSeq 2500		PAIRED	WGS	GENOMIC	unspecified	1514606	Illumina HiSeq 2500 sequencing; Raw reads: R20260-illumina	Nanopore sequencing for Mycobacterium tuberculosis drug susceptibility testing and outbreak investigations	aba2460d-cbbc-403e-8d67-643455ee5012	webin-reads-R20260-illumina	webin-reads-R20260-illumina	fb4579ca5b2095656d20180354aff5de;0b7f4a447de5d46c394e6e90752f974f	ftp.sra.ebi.ac.uk/vol1/fastq/ERR903/000/ERR9030270/ERR9030270_1.fastq.gz;ftp.sra.ebi.ac.uk/vol1/fastq/ERR903/000/ERR9030270/ERR9030270_2.fastq.gz	a763f4951e1e995149d0984d83074738;19b970e8cdd4ff4000f38da50019a667	ftp.sra.ebi.ac.uk/vol1/run/ERR903/ERR9030270/R20260.subsampled.R1.fastq.gz;ftp.sra.ebi.ac.uk/vol1/run/ERR903/ERR9030270/R20260.subsampled.R2.fastq.gz	FASTQ;FASTQ	R20260
17_616026	PRJEB49093	SAMEA13188790	ERS10792327	ERX8573682	ERR9030272	1773	Mycobacterium tuberculosis	ILLUMINA	Illumina MiSeq		PAIRED	WGS	GENOMIC	unspecified	1789398	Illumina MiSeq sequencing; Raw reads: 17_616026-illumina	Nanopore sequencing for Mycobacterium tuberculosis drug susceptibility testing and outbreak investigations	aba2460d-cbbc-403e-8d67-643455ee5012	webin-reads-17_616026-illumina	webin-reads-17_616026-illumina	3652b5f15d61cb9a0fcceff879b24de8;9f56889dd8431ac8bcb34136025ef048	ftp.sra.ebi.ac.uk/vol1/fastq/ERR903/002/ERR9030272/ERR9030272_1.fastq.gz;ftp.sra.ebi.ac.uk/vol1/fastq/ERR903/002/ERR9030272/ERR9030272_2.fastq.gz	a0f6a5bc055d9ed122954629cfe80d35;e2830f5a92ea5e863bfee1b28142e58d	ftp.sra.ebi.ac.uk/vol1/run/ERR903/ERR9030272/17_616026.subsampled.R1.fastq.gz;ftp.sra.ebi.ac.uk/vol1/run/ERR903/ERR9030272/17_616026.subsampled.R2.fastq.gz	FASTQ;FASTQ	17_616026
mada_2-50	PRJEB49093	SAMEA13188664	ERS10792201	ERX8573683	ERR9030273	1773	Mycobacterium tuberculosis	ILLUMINA	Illumina HiSeq 2500		PAIRED	WGS	GENOMIC	unspecified	1764614	Illumina HiSeq 2500 sequencing; Raw reads: mada_2-50-illumina	Nanopore sequencing for Mycobacterium tuberculosis drug susceptibility testing and outbreak investigations	aba2460d-cbbc-403e-8d67-643455ee5012	webin-reads-mada_2-50-illumina	webin-reads-mada_2-50-illumina	543db4689c54682759769d809e0a3599;4181384c6cdfd2d61fd41d236c713253	ftp.sra.ebi.ac.uk/vol1/fastq/ERR903/003/ERR9030273/ERR9030273_1.fastq.gz;ftp.sra.ebi.ac.uk/vol1/fastq/ERR903/003/ERR9030273/ERR9030273_2.fastq.gz	aa3f58172b17866bf49a07627caa0a13;f4eaf64d2e14df054fc65aade08be7f4	ftp.sra.ebi.ac.uk/vol1/run/ERR903/ERR9030273/mada_2-50.subsampled.R1.fastq.gz;ftp.sra.ebi.ac.uk/vol1/run/ERR903/ERR9030273/mada_2-50.subsampled.R2.fastq.gz	FASTQ;FASTQ	mada_2-50
mada_1-32	PRJEB49093	SAMEA13188746	ERS10792283	ERX8573684	ERR9030274	1773	Mycobacterium tuberculosis	ILLUMINA	Illumina HiSeq 2500		PAIRED	WGS	GENOMIC	unspecified	1764614	Illumina HiSeq 2500 sequencing; Raw reads: mada_1-32-illumina	Nanopore sequencing for Mycobacterium tuberculosis drug susceptibility testing and outbreak investigations	aba2460d-cbbc-403e-8d67-643455ee5012	webin-reads-mada_1-32-illumina	webin-reads-mada_1-32-illumina	220c5a28df42f325ba30cb45195f0d1a;5f5e505fb7ad7e38218b57f48edd3428	ftp.sra.ebi.ac.uk/vol1/fastq/ERR903/004/ERR9030274/ERR9030274_1.fastq.gz;ftp.sra.ebi.ac.uk/vol1/fastq/ERR903/004/ERR9030274/ERR9030274_2.fastq.gz	f03446ae3a65cff927574a3f875a6124;3eed8aa6d7d3fcceb873f582a58d2cb1	ftp.sra.ebi.ac.uk/vol1/run/ERR903/ERR9030274/mada_1-32.subsampled.R1.fastq.gz;ftp.sra.ebi.ac.uk/vol1/run/ERR903/ERR9030274/mada_1-32.subsampled.R2.fastq.gz	FASTQ;FASTQ	mada_1-32
R27657	PRJEB49093	SAMEA13188763	ERS10792300	ERX8573685	ERR9030275	1773	Mycobacterium tuberculosis	ILLUMINA	NextSeq 500		PAIRED	WGS	GENOMIC	unspecified	1752928	NextSeq 500 sequencing; Raw reads: R27657-illumina	Nanopore sequencing for Mycobacterium tuberculosis drug susceptibility testing and outbreak investigations	aba2460d-cbbc-403e-8d67-643455ee5012	webin-reads-R27657-illumina	webin-reads-R27657-illumina	b9e89829d5f9c4adcd05313e4639ba67;6d1f78a6da8aebf1418956a77594f718	ftp.sra.ebi.ac.uk/vol1/fastq/ERR903/005/ERR9030275/ERR9030275_1.fastq.gz;ftp.sra.ebi.ac.uk/vol1/fastq/ERR903/005/ERR9030275/ERR9030275_2.fastq.gz	05f8dfb0badb9abe3d15366fdf9d5af3;c9afdf328c9bac0dbd36782060359e1b	ftp.sra.ebi.ac.uk/vol1/run/ERR903/ERR9030275/R27657.subsampled.R1.fastq.gz;ftp.sra.ebi.ac.uk/vol1/run/ERR903/ERR9030275/R27657.subsampled.R2.fastq.gz	FASTQ;FASTQ	R27657
R28980	PRJEB49093	SAMEA13188783	ERS10792320	ERX8573687	ERR9030277	1773	Mycobacterium tuberculosis	OXFORD_NANOPORE	MinION		SINGLE	WGS	GENOMIC	unspecified	223769	MinION sequencing; Raw reads: R28980-nanopore	Nanopore sequencing for Mycobacterium tuberculosis drug susceptibility testing and outbreak investigations	aba2460d-cbbc-403e-8d67-643455ee5012	webin-reads-R28980-nanopore	webin-reads-R28980-nanopore	920d07ac1f9250dffd45a0090f8abdcb	ftp.sra.ebi.ac.uk/vol1/fastq/ERR903/007/ERR9030277/ERR9030277.fastq.gz	cc148f7073d0a3d349555a10f4d2f356	ftp.sra.ebi.ac.uk/vol1/run/ERR903/ERR9030277/R28980.subsampled.fastq.gz	FASTQ	R28980
mada_1-21	PRJEB49093	SAMEA13188733	ERS10792270	ERX8573688	ERR9030278	1773	Mycobacterium tuberculosis	OXFORD_NANOPORE	MinION		SINGLE	WGS	GENOMIC	unspecified	98379	MinION sequencing; Raw reads: mada_1-21-nanopore	Nanopore sequencing for Mycobacterium tuberculosis drug susceptibility testing and outbreak investigations	aba2460d-cbbc-403e-8d67-643455ee5012	webin-reads-mada_1-21-nanopore	webin-reads-mada_1-21-nanopore	327d30844b9a258b1ce0e88d2a332493	ftp.sra.ebi.ac.uk/vol1/fastq/ERR903/008/ERR9030278/ERR9030278.fastq.gz	ea35c5e2d075abbf2071f555f4aa86c2	ftp.sra.ebi.ac.uk/vol1/run/ERR903/ERR9030278/mada_1-21.subsampled.fastq.gz	FASTQ	mada_1-21
18_0622158	PRJEB49093	SAMEA13188794	ERS10792331	ERX8573689	ERR9030279	1773	Mycobacterium tuberculosis	OXFORD_NANOPORE	GridION		SINGLE	WGS	GENOMIC	unspecified	275347	GridION sequencing; Raw reads: 18_0622158-nanopore	Nanopore sequencing for Mycobacterium tuberculosis drug susceptibility testing and outbreak investigations	aba2460d-cbbc-403e-8d67-643455ee5012	webin-reads-18_0622158-nanopore	webin-reads-18_0622158-nanopore	514d700625b261de47a32dae007bffd3	ftp.sra.ebi.ac.uk/vol1/fastq/ERR903/009/ERR9030279/ERR9030279.fastq.gz	6ce32d8cd879ab29da1aea49884e1d84	ftp.sra.ebi.ac.uk/vol1/run/ERR903/ERR9030279/18_0622158.subsampled.fastq.gz	FASTQ	18_0622158
R22601	PRJEB49093	SAMEA13188787	ERS10792324	ERX8573690	ERR9030280	1773	Mycobacterium tuberculosis	OXFORD_NANOPORE	MinION		SINGLE	WGS	GENOMIC	unspecified	146991	MinION sequencing; Raw reads: R22601-nanopore	Nanopore sequencing for Mycobacterium tuberculosis drug susceptibility testing and outbreak investigations	aba2460d-cbbc-403e-8d67-643455ee5012	webin-reads-R22601-nanopore	webin-reads-R22601-nanopore	5ab46eb0a37e97c439ee06db85b75280	ftp.sra.ebi.ac.uk/vol1/fastq/ERR903/000/ERR9030280/ERR9030280.fastq.gz	969e2622fcd2364303e561e4909b6a05	ftp.sra.ebi.ac.uk/vol1/run/ERR903/ERR9030280/R22601.subsampled.fastq.gz	FASTQ	R22601
mada_116	PRJEB49093	SAMEA13188685	ERS10792222	ERX8573692	ERR9030282	1773	Mycobacterium tuberculosis	ILLUMINA	Illumina HiSeq 2500		PAIRED	WGS	GENOMIC	unspecified	1752928	Illumina HiSeq 2500 sequencing; Raw reads: mada_116-illumina	Nanopore sequencing for Mycobacterium tuberculosis drug susceptibility testing and outbreak investigations	aba2460d-cbbc-403e-8d67-643455ee5012	webin-reads-mada_116-illumina	webin-reads-mada_116-illumina	6a9786eeb5ebaa271f01446d6e2f14f6;14b10d2ed6c55c4209ccb93c793da728	ftp.sra.ebi.ac.uk/vol1/fastq/ERR903/002/ERR9030282/ERR9030282_1.fastq.gz;ftp.sra.ebi.ac.uk/vol1/fastq/ERR903/002/ERR9030282/ERR9030282_2.fastq.gz	dce4ef55bd6a4bb47d1c89c44dfd2530;be8bf4078916461739b219c203ab7807	ftp.sra.ebi.ac.uk/vol1/run/ERR903/ERR9030282/mada_116.subsampled.R1.fastq.gz;ftp.sra.ebi.ac.uk/vol1/run/ERR903/ERR9030282/mada_116.subsampled.R2.fastq.gz	FASTQ;FASTQ	mada_116
R20260	PRJEB49093	SAMEA13188777	ERS10792314	ERX8573693	ERR9030283	1773	Mycobacterium tuberculosis	OXFORD_NANOPORE	MinION		SINGLE	WGS	GENOMIC	unspecified	57872	MinION sequencing; Raw reads: R20260-nanopore	Nanopore sequencing for Mycobacterium tuberculosis drug susceptibility testing and outbreak investigations	aba2460d-cbbc-403e-8d67-643455ee5012	webin-reads-R20260-nanopore	webin-reads-R20260-nanopore	4cd3e6ed9d0db857f72b86e7c83bbab2	ftp.sra.ebi.ac.uk/vol1/fastq/ERR903/003/ERR9030283/ERR9030283.fastq.gz	9ce647a96662f3b900d107974fd4c2da	ftp.sra.ebi.ac.uk/vol1/run/ERR903/ERR9030283/R20260.subsampled.fastq.gz	FASTQ	R20260
R28182	PRJEB49093	SAMEA13188766	ERS10792303	ERX8573694	ERR9030284	1773	Mycobacterium tuberculosis	OXFORD_NANOPORE	MinION		SINGLE	WGS	GENOMIC	unspecified	50169	MinION sequencing; Raw reads: R28182-nanopore	Nanopore sequencing for Mycobacterium tuberculosis drug susceptibility testing and outbreak investigations	aba2460d-cbbc-403e-8d67-643455ee5012	webin-reads-R28182-nanopore	webin-reads-R28182-nanopore	d35dc16920734a34faf3324cdda8cdd5	ftp.sra.ebi.ac.uk/vol1/fastq/ERR903/004/ERR9030284/ERR9030284.fastq.gz	fc828a8b2a092431433f538c96736eaf	ftp.sra.ebi.ac.uk/vol1/run/ERR903/ERR9030284/R28182.subsampled.fastq.gz	FASTQ	R28182
18_0622291	PRJEB49093	SAMEA13188797	ERS10792334	ERX8573695	ERR9030285	1773	Mycobacterium tuberculosis	OXFORD_NANOPORE	GridION		SINGLE	WGS	GENOMIC	unspecified	312409	GridION sequencing; Raw reads: 18_0622291-nanopore	Nanopore sequencing for Mycobacterium tuberculosis drug susceptibility testing and outbreak investigations	aba2460d-cbbc-403e-8d67-643455ee5012	webin-reads-18_0622291-nanopore	webin-reads-18_0622291-nanopore	11670b80fa4bb6f9c367f0b38c96ab14	ftp.sra.ebi.ac.uk/vol1/fastq/ERR903/005/ERR9030285/ERR9030285.fastq.gz	06454dc35daa14a95aaa72bfc9947c7b	ftp.sra.ebi.ac.uk/vol1/run/ERR903/ERR9030285/18_0622291.subsampled.fastq.gz	FASTQ	18_0622291
mada_110	PRJEB49093	SAMEA13188665	ERS10792202	ERX8573696	ERR9030286	1773	Mycobacterium tuberculosis	OXFORD_NANOPORE	MinION		SINGLE	WGS	GENOMIC	unspecified	150428	MinION sequencing; Raw reads: mada_110-nanopore	Nanopore sequencing for Mycobacterium tuberculosis drug susceptibility testing and outbreak investigations	aba2460d-cbbc-403e-8d67-643455ee5012	webin-reads-mada_110-nanopore	webin-reads-mada_110-nanopore	ddc0761e70c486bc35782af1a9f9e208	ftp.sra.ebi.ac.uk/vol1/fastq/ERR903/006/ERR9030286/ERR9030286.fastq.gz	ace29237fcbde4642c830b0def38d5f5	ftp.sra.ebi.ac.uk/vol1/run/ERR903/ERR9030286/mada_110.subsampled.fastq.gz	FASTQ	mada_110
R30420	PRJEB49093	SAMEA13188764	ERS10792301	ERX8573697	ERR9030287	1773	Mycobacterium tuberculosis	OXFORD_NANOPORE	MinION		SINGLE	WGS	GENOMIC	unspecified	83773	MinION sequencing; Raw reads: R30420-nanopore	Nanopore sequencing for Mycobacterium tuberculosis drug susceptibility testing and outbreak investigations	aba2460d-cbbc-403e-8d67-643455ee5012	webin-reads-R30420-nanopore	webin-reads-R30420-nanopore	88f3bdd7bb9930280e0e00897ca4b60d	ftp.sra.ebi.ac.uk/vol1/fastq/ERR903/007/ERR9030287/ERR9030287.fastq.gz	46b390df06f1686461761f9794be4b5a	ftp.sra.ebi.ac.uk/vol1/run/ERR903/ERR9030287/R30420.subsampled.fastq.gz	FASTQ	R30420
mada_1-12	PRJEB49093	SAMEA13188693	ERS10792230	ERX8573698	ERR9030288	1773	Mycobacterium tuberculosis	ILLUMINA	Illumina HiSeq 2500		PAIRED	WGS	GENOMIC	unspecified	1764614	Illumina HiSeq 2500 sequencing; Raw reads: mada_1-12-illumina	Nanopore sequencing for Mycobacterium tuberculosis drug susceptibility testing and outbreak investigations	aba2460d-cbbc-403e-8d67-643455ee5012	webin-reads-mada_1-12-illumina	webin-reads-mada_1-12-illumina	ea3d581296344ad8ab71b21eb7cf2995;349e79e442faba629a1bce45e64d1a90	ftp.sra.ebi.ac.uk/vol1/fastq/ERR903/008/ERR9030288/ERR9030288_1.fastq.gz;ftp.sra.ebi.ac.uk/vol1/fastq/ERR903/008/ERR9030288/ERR9030288_2.fastq.gz	8c2cd52ce11ae4f27d97d11d3122381e;c04435da4e79dc9b373c113caa997af0	ftp.sra.ebi.ac.uk/vol1/run/ERR903/ERR9030288/mada_1-12.subsampled.R1.fastq.gz;ftp.sra.ebi.ac.uk/vol1/run/ERR903/ERR9030288/mada_1-12.subsampled.R2.fastq.gz	FASTQ;FASTQ	mada_1-12
mada_129	PRJEB49093	SAMEA13188718	ERS10792255	ERX8573699	ERR9030289	1773	Mycobacterium tuberculosis	ILLUMINA	Illumina HiSeq 2500		PAIRED	WGS	GENOMIC	unspecified	1752928	Illumina HiSeq 2500 sequencing; Raw reads: mada_129-illumina	Nanopore sequencing for Mycobacterium tuberculosis drug susceptibility testing and outbreak investigations	aba2460d-cbbc-403e-8d67-643455ee5012	webin-reads-mada_129-illumina	webin-reads-mada_129-illumina	df45d3a469c8e9e1184833eadd4b8644;397be174b619d39b785359bbb389a61f	ftp.sra.ebi.ac.uk/vol1/fastq/ERR903/009/ERR9030289/ERR9030289_1.fastq.gz;ftp.sra.ebi.ac.uk/vol1/fastq/ERR903/009/ERR9030289/ERR9030289_2.fastq.gz	11a64a528f0d4dce099fcdd039d1736e;ee3f01fb838fc9c942a8ebb9269c158e	ftp.sra.ebi.ac.uk/vol1/run/ERR903/ERR9030289/mada_129.subsampled.R1.fastq.gz;ftp.sra.ebi.ac.uk/vol1/run/ERR903/ERR9030289/mada_129.subsampled.R2.fastq.gz	FASTQ;FASTQ	mada_129
mada_148	PRJEB49093	SAMEA13188743	ERS10792280	ERX8573701	ERR9030291	1773	Mycobacterium tuberculosis	ILLUMINA	Illumina HiSeq 2500		PAIRED	WGS	GENOMIC	unspecified	1764614	Illumina HiSeq 2500 sequencing; Raw reads: mada_148-illumina	Nanopore sequencing for Mycobacterium tuberculosis drug susceptibility testing and outbreak investigations	aba2460d-cbbc-403e-8d67-643455ee5012	webin-reads-mada_148-illumina	webin-reads-mada_148-illumina	bb4476c4899c9660d324258c14ef21f8;5a96cea7430e2bba485b84f1333898a0	ftp.sra.ebi.ac.uk/vol1/fastq/ERR903/001/ERR9030291/ERR9030291_1.fastq.gz;ftp.sra.ebi.ac.uk/vol1/fastq/ERR903/001/ERR9030291/ERR9030291_2.fastq.gz	2393aac006a578a88504f29fa1ef33bf;f8b043736808884256641a60cdb19cb3	ftp.sra.ebi.ac.uk/vol1/run/ERR903/ERR9030291/mada_148.subsampled.R1.fastq.gz;ftp.sra.ebi.ac.uk/vol1/run/ERR903/ERR9030291/mada_148.subsampled.R2.fastq.gz	FASTQ;FASTQ	mada_148
mada_131	PRJEB49093	SAMEA13188713	ERS10792250	ERX8573703	ERR9030293	1773	Mycobacterium tuberculosis	ILLUMINA	Illumina HiSeq 2500		PAIRED	WGS	GENOMIC	unspecified	1752928	Illumina HiSeq 2500 sequencing; Raw reads: mada_131-illumina	Nanopore sequencing for Mycobacterium tuberculosis drug susceptibility testing and outbreak investigations	aba2460d-cbbc-403e-8d67-643455ee5012	webin-reads-mada_131-illumina	webin-reads-mada_131-illumina	218547f1dd27e45d2b87f7f2f51a67a3;8c6867013d1c0f6bf9de5a93fc8c0e77	ftp.sra.ebi.ac.uk/vol1/fastq/ERR903/003/ERR9030293/ERR9030293_1.fastq.gz;ftp.sra.ebi.ac.uk/vol1/fastq/ERR903/003/ERR9030293/ERR9030293_2.fastq.gz	68a3a518968f70ec38efb15712a9fbda;a0687bbd96ca4bca3f4d2c229c8ab7d3	ftp.sra.ebi.ac.uk/vol1/run/ERR903/ERR9030293/mada_131.subsampled.R1.fastq.gz;ftp.sra.ebi.ac.uk/vol1/run/ERR903/ERR9030293/mada_131.subsampled.R2.fastq.gz	FASTQ;FASTQ	mada_131
mada_140	PRJEB49093	SAMEA13188700	ERS10792237	ERX8573704	ERR9030294	1773	Mycobacterium tuberculosis	ILLUMINA	Illumina HiSeq 2500		PAIRED	WGS	GENOMIC	unspecified	1752928	Illumina HiSeq 2500 sequencing; Raw reads: mada_140-illumina	Nanopore sequencing for Mycobacterium tuberculosis drug susceptibility testing and outbreak investigations	aba2460d-cbbc-403e-8d67-643455ee5012	webin-reads-mada_140-illumina	webin-reads-mada_140-illumina	3ce600826691ef4524a55102145ee13c;56c3167feb3f8f970e656a3e45de3238	ftp.sra.ebi.ac.uk/vol1/fastq/ERR903/004/ERR9030294/ERR9030294_1.fastq.gz;ftp.sra.ebi.ac.uk/vol1/fastq/ERR903/004/ERR9030294/ERR9030294_2.fastq.gz	f2195ba41e736ac9786cc199bc74f504;0ab02426dd7b2bb116207365fd6c6044	ftp.sra.ebi.ac.uk/vol1/run/ERR903/ERR9030294/mada_140.subsampled.R1.fastq.gz;ftp.sra.ebi.ac.uk/vol1/run/ERR903/ERR9030294/mada_140.subsampled.R2.fastq.gz	FASTQ;FASTQ	mada_140
mada_1-39	PRJEB49093	SAMEA13188687	ERS10792224	ERX8573705	ERR9030295	1773	Mycobacterium tuberculosis	ILLUMINA	Illumina HiSeq 2500		PAIRED	WGS	GENOMIC	unspecified	1764614	Illumina HiSeq 2500 sequencing; Raw reads: mada_1-39-illumina	Nanopore sequencing for Mycobacterium tuberculosis drug susceptibility testing and outbreak investigations	aba2460d-cbbc-403e-8d67-643455ee5012	webin-reads-mada_1-39-illumina	webin-reads-mada_1-39-illumina	89fbb2c162084c2f888554a84e2d81ea;41e78eed3bfc5d7314f328d8de85481f	ftp.sra.ebi.ac.uk/vol1/fastq/ERR903/005/ERR9030295/ERR9030295_1.fastq.gz;ftp.sra.ebi.ac.uk/vol1/fastq/ERR903/005/ERR9030295/ERR9030295_2.fastq.gz	b7577daa9de75edea49dd15d1100afce;e03b80841f5cbd728b914fd6c9a07674	ftp.sra.ebi.ac.uk/vol1/run/ERR903/ERR9030295/mada_1-39.subsampled.R1.fastq.gz;ftp.sra.ebi.ac.uk/vol1/run/ERR903/ERR9030295/mada_1-39.subsampled.R2.fastq.gz	FASTQ;FASTQ	mada_1-39
17_616026	PRJEB49093	SAMEA13188790	ERS10792327	ERX8573706	ERR9030296	1773	Mycobacterium tuberculosis	OXFORD_NANOPORE	MinION		SINGLE	WGS	GENOMIC	unspecified	366708	MinION sequencing; Raw reads: 17_616026-nanopore	Nanopore sequencing for Mycobacterium tuberculosis drug susceptibility testing and outbreak investigations	aba2460d-cbbc-403e-8d67-643455ee5012	webin-reads-17_616026-nanopore	webin-reads-17_616026-nanopore	b5d4f5955c8062a21e9062207e949b22	ftp.sra.ebi.ac.uk/vol1/fastq/ERR903/006/ERR9030296/ERR9030296.fastq.gz	040f90818746a0555d560a61b7901f0f	ftp.sra.ebi.ac.uk/vol1/run/ERR903/ERR9030296/17_616026.subsampled.fastq.gz	FASTQ	17_616026
mada_117	PRJEB49093	SAMEA13188705	ERS10792242	ERX8573707	ERR9030297	1773	Mycobacterium tuberculosis	ILLUMINA	Illumina HiSeq 2500		PAIRED	WGS	GENOMIC	unspecified	1764614	Illumina HiSeq 2500 sequencing; Raw reads: mada_117-illumina	Nanopore sequencing for Mycobacterium tuberculosis drug susceptibility testing and outbreak investigations	aba2460d-cbbc-403e-8d67-643455ee5012	webin-reads-mada_117-illumina	webin-reads-mada_117-illumina	6af056b46b9977346c98900b972de8bc;6c9af852350df4465b4c7c8963f06332	ftp.sra.ebi.ac.uk/vol1/fastq/ERR903/007/ERR9030297/ERR9030297_1.fastq.gz;ftp.sra.ebi.ac.uk/vol1/fastq/ERR903/007/ERR9030297/ERR9030297_2.fastq.gz	1b392c7ec386ea570732252f575733bd;46f555fe33c32b63e5d722386c60666f	ftp.sra.ebi.ac.uk/vol1/run/ERR903/ERR9030297/mada_117.subsampled.R1.fastq.gz;ftp.sra.ebi.ac.uk/vol1/run/ERR903/ERR9030297/mada_117.subsampled.R2.fastq.gz	FASTQ;FASTQ	mada_117
mada_2-42	PRJEB49093	SAMEA13188703	ERS10792240	ERX8573708	ERR9030298	1773	Mycobacterium tuberculosis	ILLUMINA	Illumina HiSeq 2500		PAIRED	WGS	GENOMIC	unspecified	1764614	Illumina HiSeq 2500 sequencing; Raw reads: mada_2-42-illumina	Nanopore sequencing for Mycobacterium tuberculosis drug susceptibility testing and outbreak investigations	aba2460d-cbbc-403e-8d67-643455ee5012	webin-reads-mada_2-42-illumina	webin-reads-mada_2-42-illumina	c84ca4e35db05ac839f1be4e973fb045;96716e9ebc48bc8c834e6c3400302f7a	ftp.sra.ebi.ac.uk/vol1/fastq/ERR903/008/ERR9030298/ERR9030298_1.fastq.gz;ftp.sra.ebi.ac.uk/vol1/fastq/ERR903/008/ERR9030298/ERR9030298_2.fastq.gz	b63b508a83c9b59960dc0098d6c70203;d704019503cc7ea9a26aee9307ba4cbb	ftp.sra.ebi.ac.uk/vol1/run/ERR903/ERR9030298/mada_2-42.subsampled.R1.fastq.gz;ftp.sra.ebi.ac.uk/vol1/run/ERR903/ERR9030298/mada_2-42.subsampled.R2.fastq.gz	FASTQ;FASTQ	mada_2-42
mada_2-1	PRJEB49093	SAMEA13188666	ERS10792203	ERX8573709	ERR9030299	1773	Mycobacterium tuberculosis	OXFORD_NANOPORE	MinION		SINGLE	WGS	GENOMIC	unspecified	346713	MinION sequencing; Raw reads: mada_2-1-nanopore	Nanopore sequencing for Mycobacterium tuberculosis drug susceptibility testing and outbreak investigations	aba2460d-cbbc-403e-8d67-643455ee5012	webin-reads-mada_2-1-nanopore	webin-reads-mada_2-1-nanopore	9729c7953fee00b99b5cf7f206225cb2	ftp.sra.ebi.ac.uk/vol1/fastq/ERR903/009/ERR9030299/ERR9030299.fastq.gz	338aef0a6791a12f68a6803d926a3079	ftp.sra.ebi.ac.uk/vol1/run/ERR903/ERR9030299/mada_2-1.subsampled.fastq.gz	FASTQ	mada_2-1
mada_106	PRJEB49093	SAMEA13188745	ERS10792282	ERX8573710	ERR9030300	1773	Mycobacterium tuberculosis	ILLUMINA	Illumina HiSeq 2500		PAIRED	WGS	GENOMIC	unspecified	1752928	Illumina HiSeq 2500 sequencing; Raw reads: mada_106-illumina	Nanopore sequencing for Mycobacterium tuberculosis drug susceptibility testing and outbreak investigations	aba2460d-cbbc-403e-8d67-643455ee5012	webin-reads-mada_106-illumina	webin-reads-mada_106-illumina	e4b259c3743ed5752061f82517b81244;66a21f4c2ccd1fccf0ae9e42512b1df6	ftp.sra.ebi.ac.uk/vol1/fastq/ERR903/000/ERR9030300/ERR9030300_1.fastq.gz;ftp.sra.ebi.ac.uk/vol1/fastq/ERR903/000/ERR9030300/ERR9030300_2.fastq.gz	4a5e499c328a1bbacbbb745c2f2a1e04;5f0ac5dfc21dbe3c54b4ee742a9868bf	ftp.sra.ebi.ac.uk/vol1/run/ERR903/ERR9030300/mada_106.subsampled.R1.fastq.gz;ftp.sra.ebi.ac.uk/vol1/run/ERR903/ERR9030300/mada_106.subsampled.R2.fastq.gz	FASTQ;FASTQ	mada_106
mada_102	PRJEB49093	SAMEA13188682	ERS10792219	ERX8573711	ERR9030301	1773	Mycobacterium tuberculosis	ILLUMINA	Illumina HiSeq 2500		PAIRED	WGS	GENOMIC	unspecified	1752928	Illumina HiSeq 2500 sequencing; Raw reads: mada_102-illumina	Nanopore sequencing for Mycobacterium tuberculosis drug susceptibility testing and outbreak investigations	aba2460d-cbbc-403e-8d67-643455ee5012	webin-reads-mada_102-illumina	webin-reads-mada_102-illumina	8d18598b68dfe97b2c1ad53f5de858bb;95abe438f006d471dbffda0f14d0a8f6	ftp.sra.ebi.ac.uk/vol1/fastq/ERR903/001/ERR9030301/ERR9030301_1.fastq.gz;ftp.sra.ebi.ac.uk/vol1/fastq/ERR903/001/ERR9030301/ERR9030301_2.fastq.gz	2d5bcb90484fae7b86a96ae259635b7f;cdad5abcf02541cba70037b889a7da75	ftp.sra.ebi.ac.uk/vol1/run/ERR903/ERR9030301/mada_102.subsampled.R1.fastq.gz;ftp.sra.ebi.ac.uk/vol1/run/ERR903/ERR9030301/mada_102.subsampled.R2.fastq.gz	FASTQ;FASTQ	mada_102
mada_1-13	PRJEB49093	SAMEA13188740	ERS10792277	ERX8573712	ERR9030302	1773	Mycobacterium tuberculosis	ILLUMINA	Illumina HiSeq 2500		PAIRED	WGS	GENOMIC	unspecified	1764614	Illumina HiSeq 2500 sequencing; Raw reads: mada_1-13-illumina	Nanopore sequencing for Mycobacterium tuberculosis drug susceptibility testing and outbreak investigations	aba2460d-cbbc-403e-8d67-643455ee5012	webin-reads-mada_1-13-illumina	webin-reads-mada_1-13-illumina	ff732dec9eb79874758f8db1e04921fa;25a908c144b697c606a7e4c8b67aef92	ftp.sra.ebi.ac.uk/vol1/fastq/ERR903/002/ERR9030302/ERR9030302_1.fastq.gz;ftp.sra.ebi.ac.uk/vol1/fastq/ERR903/002/ERR9030302/ERR9030302_2.fastq.gz	954cd047a2bb62a2e33d21abe4bc1093;ca6b554f2c2e19e943e5701d7a6c9904	ftp.sra.ebi.ac.uk/vol1/run/ERR903/ERR9030302/mada_1-13.subsampled.R1.fastq.gz;ftp.sra.ebi.ac.uk/vol1/run/ERR903/ERR9030302/mada_1-13.subsampled.R2.fastq.gz	FASTQ;FASTQ	mada_1-13
mada_1-3	PRJEB49093	SAMEA13188727	ERS10792264	ERX8573713	ERR9030303	1773	Mycobacterium tuberculosis	ILLUMINA	Illumina HiSeq 2500		PAIRED	WGS	GENOMIC	unspecified	1764614	Illumina HiSeq 2500 sequencing; Raw reads: mada_1-3-illumina	Nanopore sequencing for Mycobacterium tuberculosis drug susceptibility testing and outbreak investigations	aba2460d-cbbc-403e-8d67-643455ee5012	webin-reads-mada_1-3-illumina	webin-reads-mada_1-3-illumina	c6b431c0a8905760e376e8e2548d2811;559ddaac8336b5f031cf710528cc9e7d	ftp.sra.ebi.ac.uk/vol1/fastq/ERR903/003/ERR9030303/ERR9030303_1.fastq.gz;ftp.sra.ebi.ac.uk/vol1/fastq/ERR903/003/ERR9030303/ERR9030303_2.fastq.gz	006e123c12649a9e5b6bcdefa3bdd40e;fea2e0d364b089209e1abded59e94d2e	ftp.sra.ebi.ac.uk/vol1/run/ERR903/ERR9030303/mada_1-3.subsampled.R1.fastq.gz;ftp.sra.ebi.ac.uk/vol1/run/ERR903/ERR9030303/mada_1-3.subsampled.R2.fastq.gz	FASTQ;FASTQ	mada_1-3
mada_1-44	PRJEB49093	SAMEA13188688	ERS10792225	ERX8573714	ERR9030304	1773	Mycobacterium tuberculosis	OXFORD_NANOPORE	MinION		SINGLE	WGS	GENOMIC	unspecified	205693	MinION sequencing; Raw reads: mada_1-44-nanopore	Nanopore sequencing for Mycobacterium tuberculosis drug susceptibility testing and outbreak investigations	aba2460d-cbbc-403e-8d67-643455ee5012	webin-reads-mada_1-44-nanopore	webin-reads-mada_1-44-nanopore	8bd44fbf011d8fa95a7d6f06306f7cf8	ftp.sra.ebi.ac.uk/vol1/fastq/ERR903/004/ERR9030304/ERR9030304.fastq.gz	756257107e1d6c6ae283d6ba1221c70e	ftp.sra.ebi.ac.uk/vol1/run/ERR903/ERR9030304/mada_1-44.subsampled.fastq.gz	FASTQ	mada_1-44
mada_1-41	PRJEB49093	SAMEA13188723	ERS10792260	ERX8573715	ERR9030305	1773	Mycobacterium tuberculosis	ILLUMINA	Illumina HiSeq 2500		PAIRED	WGS	GENOMIC	unspecified	1764614	Illumina HiSeq 2500 sequencing; Raw reads: mada_1-41-illumina	Nanopore sequencing for Mycobacterium tuberculosis drug susceptibility testing and outbreak investigations	aba2460d-cbbc-403e-8d67-643455ee5012	webin-reads-mada_1-41-illumina	webin-reads-mada_1-41-illumina	b1360222dcd0fc7f45cff8cb0de9e59b;13f3c3fd90b41ce13137ab765a39a7e8	ftp.sra.ebi.ac.uk/vol1/fastq/ERR903/005/ERR9030305/ERR9030305_1.fastq.gz;ftp.sra.ebi.ac.uk/vol1/fastq/ERR903/005/ERR9030305/ERR9030305_2.fastq.gz	74358325674cb85794ee27c9b4cc2d4c;f3fe4e41df65fe145692c4b370da210d	ftp.sra.ebi.ac.uk/vol1/run/ERR903/ERR9030305/mada_1-41.subsampled.R1.fastq.gz;ftp.sra.ebi.ac.uk/vol1/run/ERR903/ERR9030305/mada_1-41.subsampled.R2.fastq.gz	FASTQ;FASTQ	mada_1-41
R22601	PRJEB49093	SAMEA13188787	ERS10792324	ERX8573716	ERR9030306	1773	Mycobacterium tuberculosis	ILLUMINA	NextSeq 500		PAIRED	WGS	GENOMIC	unspecified	1764614	NextSeq 500 sequencing; Raw reads: R22601-illumina	Nanopore sequencing for Mycobacterium tuberculosis drug susceptibility testing and outbreak investigations	aba2460d-cbbc-403e-8d67-643455ee5012	webin-reads-R22601-illumina	webin-reads-R22601-illumina	36651f1c3529ac2e47c8297c919a4809;33a43372661c8ea071e5ddf656a4953e	ftp.sra.ebi.ac.uk/vol1/fastq/ERR903/006/ERR9030306/ERR9030306_1.fastq.gz;ftp.sra.ebi.ac.uk/vol1/fastq/ERR903/006/ERR9030306/ERR9030306_2.fastq.gz	20162bd2cdfd2e176968561dee7525cb;db3fff2411e23c982868e6d8136c33cf	ftp.sra.ebi.ac.uk/vol1/run/ERR903/ERR9030306/R22601.subsampled.R1.fastq.gz;ftp.sra.ebi.ac.uk/vol1/run/ERR903/ERR9030306/R22601.subsampled.R2.fastq.gz	FASTQ;FASTQ	R22601
mada_141	PRJEB49093	SAMEA13188735	ERS10792272	ERX8573717	ERR9030307	1773	Mycobacterium tuberculosis	ILLUMINA	Illumina HiSeq 2500		PAIRED	WGS	GENOMIC	unspecified	1764614	Illumina HiSeq 2500 sequencing; Raw reads: mada_141-illumina	Nanopore sequencing for Mycobacterium tuberculosis drug susceptibility testing and outbreak investigations	aba2460d-cbbc-403e-8d67-643455ee5012	webin-reads-mada_141-illumina	webin-reads-mada_141-illumina	7907dfb8f725cb6fcc489ac5dc5110a8;061532b1a804f86864da479fbd6e73cd	ftp.sra.ebi.ac.uk/vol1/fastq/ERR903/007/ERR9030307/ERR9030307_1.fastq.gz;ftp.sra.ebi.ac.uk/vol1/fastq/ERR903/007/ERR9030307/ERR9030307_2.fastq.gz	eabc1ccd9309dced1a92d745a9f84d2b;1f3d7fbed2980671ee0050f9a2297c22	ftp.sra.ebi.ac.uk/vol1/run/ERR903/ERR9030307/mada_141.subsampled.R1.fastq.gz;ftp.sra.ebi.ac.uk/vol1/run/ERR903/ERR9030307/mada_141.subsampled.R2.fastq.gz	FASTQ;FASTQ	mada_141
mada_2-46	PRJEB49093	SAMEA13188691	ERS10792228	ERX8573718	ERR9030308	1773	Mycobacterium tuberculosis	ILLUMINA	Illumina HiSeq 2500		PAIRED	WGS	GENOMIC	unspecified	1752928	Illumina HiSeq 2500 sequencing; Raw reads: mada_2-46-illumina	Nanopore sequencing for Mycobacterium tuberculosis drug susceptibility testing and outbreak investigations	aba2460d-cbbc-403e-8d67-643455ee5012	webin-reads-mada_2-46-illumina	webin-reads-mada_2-46-illumina	c8caba0407abdf60db8a2b9661383a43;85b74699ef3c62c8b4fa3d323a5e2ae8	ftp.sra.ebi.ac.uk/vol1/fastq/ERR903/008/ERR9030308/ERR9030308_1.fastq.gz;ftp.sra.ebi.ac.uk/vol1/fastq/ERR903/008/ERR9030308/ERR9030308_2.fastq.gz	df10f8242082ca572f83b68a7e7367c5;ff1b58479f5d7cb0cb3aa5b4c7e15d78	ftp.sra.ebi.ac.uk/vol1/run/ERR903/ERR9030308/mada_2-46.subsampled.R1.fastq.gz;ftp.sra.ebi.ac.uk/vol1/run/ERR903/ERR9030308/mada_2-46.subsampled.R2.fastq.gz	FASTQ;FASTQ	mada_2-46
mada_1-6	PRJEB49093	SAMEA13188672	ERS10792209	ERX8573720	ERR9030310	1773	Mycobacterium tuberculosis	OXFORD_NANOPORE	MinION		SINGLE	WGS	GENOMIC	unspecified	1401204	MinION sequencing; Raw reads: mada_1-6-nanopore	Nanopore sequencing for Mycobacterium tuberculosis drug susceptibility testing and outbreak investigations	aba2460d-cbbc-403e-8d67-643455ee5012	webin-reads-mada_1-6-nanopore	webin-reads-mada_1-6-nanopore	568421a3b2d95604b6d83db1649a56ef	ftp.sra.ebi.ac.uk/vol1/fastq/ERR903/000/ERR9030310/ERR9030310.fastq.gz	9f09fe76d29c2073dfd52ea2830f2b5c	ftp.sra.ebi.ac.uk/vol1/run/ERR903/ERR9030310/mada_1-6.subsampled.fastq.gz	FASTQ	mada_1-6
mada_106	PRJEB49093	SAMEA13188745	ERS10792282	ERX8573721	ERR9030311	1773	Mycobacterium tuberculosis	OXFORD_NANOPORE	MinION		SINGLE	WGS	GENOMIC	unspecified	227691	MinION sequencing; Raw reads: mada_106-nanopore	Nanopore sequencing for Mycobacterium tuberculosis drug susceptibility testing and outbreak investigations	aba2460d-cbbc-403e-8d67-643455ee5012	webin-reads-mada_106-nanopore	webin-reads-mada_106-nanopore	5bd2f11e6d06b56ba7f455fa445d46fc	ftp.sra.ebi.ac.uk/vol1/fastq/ERR903/001/ERR9030311/ERR9030311.fastq.gz	ebaab2e1e23957635e0911503b04ef8f	ftp.sra.ebi.ac.uk/vol1/run/ERR903/ERR9030311/mada_106.subsampled.fastq.gz	FASTQ	mada_106
mada_1-48	PRJEB49093	SAMEA13188683	ERS10792220	ERX8573723	ERR9030313	1773	Mycobacterium tuberculosis	ILLUMINA	Illumina HiSeq 2500		PAIRED	WGS	GENOMIC	unspecified	1764614	Illumina HiSeq 2500 sequencing; Raw reads: mada_1-48-illumina	Nanopore sequencing for Mycobacterium tuberculosis drug susceptibility testing and outbreak investigations	aba2460d-cbbc-403e-8d67-643455ee5012	webin-reads-mada_1-48-illumina	webin-reads-mada_1-48-illumina	a4e34376c844ac5064b7509b89817b88;af5e2f994f10638cbc8ba8de665dc76c	ftp.sra.ebi.ac.uk/vol1/fastq/ERR903/003/ERR9030313/ERR9030313_1.fastq.gz;ftp.sra.ebi.ac.uk/vol1/fastq/ERR903/003/ERR9030313/ERR9030313_2.fastq.gz	d931f57490fe9da5f6ad163057187378;d3d30bde6b700013fab16b4409e38122	ftp.sra.ebi.ac.uk/vol1/run/ERR903/ERR9030313/mada_1-48.subsampled.R1.fastq.gz;ftp.sra.ebi.ac.uk/vol1/run/ERR903/ERR9030313/mada_1-48.subsampled.R2.fastq.gz	FASTQ;FASTQ	mada_1-48
mada_1-17	PRJEB49093	SAMEA13188739	ERS10792276	ERX8573724	ERR9030314	1773	Mycobacterium tuberculosis	OXFORD_NANOPORE	MinION		SINGLE	WGS	GENOMIC	unspecified	1121183	MinION sequencing; Raw reads: mada_1-17-nanopore	Nanopore sequencing for Mycobacterium tuberculosis drug susceptibility testing and outbreak investigations	aba2460d-cbbc-403e-8d67-643455ee5012	webin-reads-mada_1-17-nanopore	webin-reads-mada_1-17-nanopore	ad4646d7c68143f036cac4c1f83ec300	ftp.sra.ebi.ac.uk/vol1/fastq/ERR903/004/ERR9030314/ERR9030314.fastq.gz	c91a7f183c8f4d8c14831cdf5a452387	ftp.sra.ebi.ac.uk/vol1/run/ERR903/ERR9030314/mada_1-17.subsampled.fastq.gz	FASTQ	mada_1-17
mada_140	PRJEB49093	SAMEA13188700	ERS10792237	ERX8573725	ERR9030315	1773	Mycobacterium tuberculosis	OXFORD_NANOPORE	MinION		SINGLE	WGS	GENOMIC	unspecified	102143	MinION sequencing; Raw reads: mada_140-nanopore	Nanopore sequencing for Mycobacterium tuberculosis drug susceptibility testing and outbreak investigations	aba2460d-cbbc-403e-8d67-643455ee5012	webin-reads-mada_140-nanopore	webin-reads-mada_140-nanopore	03adc27478eb83b3c037c7d27606f0a4	ftp.sra.ebi.ac.uk/vol1/fastq/ERR903/005/ERR9030315/ERR9030315.fastq.gz	95e54041764c5aab45ccbf57cd1c12c3	ftp.sra.ebi.ac.uk/vol1/run/ERR903/ERR9030315/mada_140.subsampled.fastq.gz	FASTQ	mada_140
mada_102	PRJEB49093	SAMEA13188682	ERS10792219	ERX8573726	ERR9030316	1773	Mycobacterium tuberculosis	PACBIO_SMRT	Sequel		SINGLE	WGS	GENOMIC	unspecified	27637	Sequel sequencing; Raw reads: mada_102-pacbio	Nanopore sequencing for Mycobacterium tuberculosis drug susceptibility testing and outbreak investigations	aba2460d-cbbc-403e-8d67-643455ee5012	webin-reads-mada_102-pacbio	webin-reads-mada_102-pacbio	1f69e1ae7a8fa3cd08d4c65b1e6a59d0	ftp.sra.ebi.ac.uk/vol1/fastq/ERR903/006/ERR9030316/ERR9030316.fastq.gz	46604ab6590add8ce76508b03db9c4e2	ftp.sra.ebi.ac.uk/vol1/run/ERR903/ERR9030316/mada_102.pacbio.fastq.gz	FASTQ	mada_102
R30078	PRJEB49093	SAMEA13188756	ERS10792293	ERX8573727	ERR9030317	1773	Mycobacterium tuberculosis	ILLUMINA	NextSeq 500		PAIRED	WGS	GENOMIC	unspecified	1752928	NextSeq 500 sequencing; Raw reads: R30078-illumina	Nanopore sequencing for Mycobacterium tuberculosis drug susceptibility testing and outbreak investigations	aba2460d-cbbc-403e-8d67-643455ee5012	webin-reads-R30078-illumina	webin-reads-R30078-illumina	43935833e2a0cd9fe9c02a4a19eb3870;4d54b187eb6c73e866639949c1c06fc4	ftp.sra.ebi.ac.uk/vol1/fastq/ERR903/007/ERR9030317/ERR9030317_1.fastq.gz;ftp.sra.ebi.ac.uk/vol1/fastq/ERR903/007/ERR9030317/ERR9030317_2.fastq.gz	6c5096fcbf127e0ba461e3612fc9f88f;7045ce80a98e579d407b872fe0b89556	ftp.sra.ebi.ac.uk/vol1/run/ERR903/ERR9030317/R30078.subsampled.R1.fastq.gz;ftp.sra.ebi.ac.uk/vol1/run/ERR903/ERR9030317/R30078.subsampled.R2.fastq.gz	FASTQ;FASTQ	R30078
R37765	PRJEB49093	SAMEA13188769	ERS10792306	ERX8573728	ERR9030318	1773	Mycobacterium tuberculosis	ILLUMINA	NextSeq 500		PAIRED	WGS	GENOMIC	unspecified	1752928	NextSeq 500 sequencing; Raw reads: R37765-illumina	Nanopore sequencing for Mycobacterium tuberculosis drug susceptibility testing and outbreak investigations	aba2460d-cbbc-403e-8d67-643455ee5012	webin-reads-R37765-illumina	webin-reads-R37765-illumina	04db90b14fb8f101f8e54f98e73e7caa;be23d155661fbf73e62c326f160c8299	ftp.sra.ebi.ac.uk/vol1/fastq/ERR903/008/ERR9030318/ERR9030318_1.fastq.gz;ftp.sra.ebi.ac.uk/vol1/fastq/ERR903/008/ERR9030318/ERR9030318_2.fastq.gz	71501ebabbf216539ffd8e25c8ddadb7;87b989b73795f1ae597ad60aad52df84	ftp.sra.ebi.ac.uk/vol1/run/ERR903/ERR9030318/R37765.subsampled.R1.fastq.gz;ftp.sra.ebi.ac.uk/vol1/run/ERR903/ERR9030318/R37765.subsampled.R2.fastq.gz	FASTQ;FASTQ	R37765
mada_131	PRJEB49093	SAMEA13188713	ERS10792250	ERX8573729	ERR9030319	1773	Mycobacterium tuberculosis	OXFORD_NANOPORE	MinION		SINGLE	WGS	GENOMIC	unspecified	135314	MinION sequencing; Raw reads: mada_131-nanopore	Nanopore sequencing for Mycobacterium tuberculosis drug susceptibility testing and outbreak investigations	aba2460d-cbbc-403e-8d67-643455ee5012	webin-reads-mada_131-nanopore	webin-reads-mada_131-nanopore	ba581d0d174992f7cb0b05233000b3a9	ftp.sra.ebi.ac.uk/vol1/fastq/ERR903/009/ERR9030319/ERR9030319.fastq.gz	02adba199e63c460c177abad6d5ed683	ftp.sra.ebi.ac.uk/vol1/run/ERR903/ERR9030319/mada_131.subsampled.fastq.gz	FASTQ	mada_131
R28581	PRJEB49093	SAMEA13188785	ERS10792322	ERX8573731	ERR9030321	1773	Mycobacterium tuberculosis	OXFORD_NANOPORE	MinION		SINGLE	WGS	GENOMIC	unspecified	68022	MinION sequencing; Raw reads: R28581-nanopore	Nanopore sequencing for Mycobacterium tuberculosis drug susceptibility testing and outbreak investigations	aba2460d-cbbc-403e-8d67-643455ee5012	webin-reads-R28581-nanopore	webin-reads-R28581-nanopore	8bb5ddd5e34e9695bbd07c619491c6e0	ftp.sra.ebi.ac.uk/vol1/fastq/ERR903/001/ERR9030321/ERR9030321.fastq.gz	d7042a2ec87bebae2c4844ac5d177b90	ftp.sra.ebi.ac.uk/vol1/run/ERR903/ERR9030321/R28581.subsampled.fastq.gz	FASTQ	R28581
18_0622267	PRJEB49093	SAMEA13188796	ERS10792333	ERX8573732	ERR9030322	1773	Mycobacterium tuberculosis	OXFORD_NANOPORE	GridION		SINGLE	WGS	GENOMIC	unspecified	483006	GridION sequencing; Raw reads: 18_0622267-nanopore	Nanopore sequencing for Mycobacterium tuberculosis drug susceptibility testing and outbreak investigations	aba2460d-cbbc-403e-8d67-643455ee5012	webin-reads-18_0622267-nanopore	webin-reads-18_0622267-nanopore	cad923c9962725dcefa3a8c9b2b4d1e6	ftp.sra.ebi.ac.uk/vol1/fastq/ERR903/002/ERR9030322/ERR9030322.fastq.gz	2992eb21218825ac4bf59ae9002e27e9	ftp.sra.ebi.ac.uk/vol1/run/ERR903/ERR9030322/18_0622267.subsampled.fastq.gz	FASTQ	18_0622267
18_0621851	PRJEB49093	SAMEA13188792	ERS10792329	ERX8573733	ERR9030323	1773	Mycobacterium tuberculosis	OXFORD_NANOPORE	GridION		SINGLE	WGS	GENOMIC	unspecified	251957	GridION sequencing; Raw reads: 18_0621851-nanopore	Nanopore sequencing for Mycobacterium tuberculosis drug susceptibility testing and outbreak investigations	aba2460d-cbbc-403e-8d67-643455ee5012	webin-reads-18_0621851-nanopore	webin-reads-18_0621851-nanopore	e0bececffbc9a6ed078f2cb3f6f71f75	ftp.sra.ebi.ac.uk/vol1/fastq/ERR903/003/ERR9030323/ERR9030323.fastq.gz	76a73afdc4ecda5fb866e15437a8e357	ftp.sra.ebi.ac.uk/vol1/run/ERR903/ERR9030323/18_0621851.subsampled.fastq.gz	FASTQ	18_0621851
mada_2-25	PRJEB49093	SAMEA13188717	ERS10792254	ERX8573735	ERR9030325	1773	Mycobacterium tuberculosis	OXFORD_NANOPORE	MinION		SINGLE	WGS	GENOMIC	unspecified	225394	MinION sequencing; Raw reads: mada_2-25-nanopore	Nanopore sequencing for Mycobacterium tuberculosis drug susceptibility testing and outbreak investigations	aba2460d-cbbc-403e-8d67-643455ee5012	webin-reads-mada_2-25-nanopore	webin-reads-mada_2-25-nanopore	547e7a7a2a40de19bdb177a6d0d3e246	ftp.sra.ebi.ac.uk/vol1/fastq/ERR903/005/ERR9030325/ERR9030325.fastq.gz	bbdce0da07b9d8b61366b05ccf0740ed	ftp.sra.ebi.ac.uk/vol1/run/ERR903/ERR9030325/mada_2-25.subsampled.fastq.gz	FASTQ	mada_2-25
mada_1-28	PRJEB49093	SAMEA13188660	ERS10792197	ERX8573736	ERR9030326	1773	Mycobacterium tuberculosis	OXFORD_NANOPORE	MinION		SINGLE	WGS	GENOMIC	unspecified	434611	MinION sequencing; Raw reads: mada_1-28-nanopore	Nanopore sequencing for Mycobacterium tuberculosis drug susceptibility testing and outbreak investigations	aba2460d-cbbc-403e-8d67-643455ee5012	webin-reads-mada_1-28-nanopore	webin-reads-mada_1-28-nanopore	08f1b9e1b8de6fb39ba427236a020254	ftp.sra.ebi.ac.uk/vol1/fastq/ERR903/006/ERR9030326/ERR9030326.fastq.gz	2cb928d2b4e35c3bcb44885c7c42ca3a	ftp.sra.ebi.ac.uk/vol1/run/ERR903/ERR9030326/mada_1-28.subsampled.fastq.gz	FASTQ	mada_1-28
R36431	PRJEB49093	SAMEA13188752	ERS10792289	ERX8573737	ERR9030327	1773	Mycobacterium tuberculosis	OXFORD_NANOPORE	MinION		SINGLE	WGS	GENOMIC	unspecified	61171	MinION sequencing; Raw reads: R36431-nanopore	Nanopore sequencing for Mycobacterium tuberculosis drug susceptibility testing and outbreak investigations	aba2460d-cbbc-403e-8d67-643455ee5012	webin-reads-R36431-nanopore	webin-reads-R36431-nanopore	316726930df9f848528d2830b2a0b0c2	ftp.sra.ebi.ac.uk/vol1/fastq/ERR903/007/ERR9030327/ERR9030327.fastq.gz	505b1eeeec2971cc5affec7c89111b14	ftp.sra.ebi.ac.uk/vol1/run/ERR903/ERR9030327/R36431.subsampled.fastq.gz	FASTQ	R36431
mada_1-1	PRJEB49093	SAMEA13188706	ERS10792243	ERX8573738	ERR9030328	1773	Mycobacterium tuberculosis	OXFORD_NANOPORE	MinION		SINGLE	WGS	GENOMIC	unspecified	240185	MinION sequencing; Raw reads: mada_1-1-nanopore	Nanopore sequencing for Mycobacterium tuberculosis drug susceptibility testing and outbreak investigations	aba2460d-cbbc-403e-8d67-643455ee5012	webin-reads-mada_1-1-nanopore	webin-reads-mada_1-1-nanopore	e82685248f33656e716f6b9a05d7a883	ftp.sra.ebi.ac.uk/vol1/fastq/ERR903/008/ERR9030328/ERR9030328.fastq.gz	d9b830c6990d8f1eacefcb6e9def0e57	ftp.sra.ebi.ac.uk/vol1/run/ERR903/ERR9030328/mada_1-1.subsampled.fastq.gz	FASTQ	mada_1-1
mada_2-31	PRJEB49093	SAMEA13188663	ERS10792200	ERX8573739	ERR9030329	1773	Mycobacterium tuberculosis	OXFORD_NANOPORE	MinION		SINGLE	WGS	GENOMIC	unspecified	54142	MinION sequencing; Raw reads: mada_2-31-nanopore	Nanopore sequencing for Mycobacterium tuberculosis drug susceptibility testing and outbreak investigations	aba2460d-cbbc-403e-8d67-643455ee5012	webin-reads-mada_2-31-nanopore	webin-reads-mada_2-31-nanopore	aa0b5013277e6daf4ed0bf8dd7be75cf	ftp.sra.ebi.ac.uk/vol1/fastq/ERR903/009/ERR9030329/ERR9030329.fastq.gz	76784a63b09815d2b8de2b1995fd462a	ftp.sra.ebi.ac.uk/vol1/run/ERR903/ERR9030329/mada_2-31.subsampled.fastq.gz	FASTQ	mada_2-31
mada_1-20	PRJEB49093	SAMEA13188741	ERS10792278	ERX8573740	ERR9030330	1773	Mycobacterium tuberculosis	OXFORD_NANOPORE	MinION		SINGLE	WGS	GENOMIC	unspecified	234695	MinION sequencing; Raw reads: mada_1-20-nanopore	Nanopore sequencing for Mycobacterium tuberculosis drug susceptibility testing and outbreak investigations	aba2460d-cbbc-403e-8d67-643455ee5012	webin-reads-mada_1-20-nanopore	webin-reads-mada_1-20-nanopore	b3e0867ad07297a4ac8a97834d9f7336	ftp.sra.ebi.ac.uk/vol1/fastq/ERR903/000/ERR9030330/ERR9030330.fastq.gz	99bd41a76817915cc2114a36af6ec242	ftp.sra.ebi.ac.uk/vol1/run/ERR903/ERR9030330/mada_1-20.subsampled.fastq.gz	FASTQ	mada_1-20
R32929	PRJEB49093	SAMEA13188780	ERS10792317	ERX8573741	ERR9030331	1773	Mycobacterium tuberculosis	ILLUMINA	NextSeq 500		PAIRED	WGS	GENOMIC	unspecified	1752928	NextSeq 500 sequencing; Raw reads: R32929-illumina	Nanopore sequencing for Mycobacterium tuberculosis drug susceptibility testing and outbreak investigations	aba2460d-cbbc-403e-8d67-643455ee5012	webin-reads-R32929-illumina	webin-reads-R32929-illumina	7b134f68bf7ae4d0a4307225288ceeeb;f143dc2beb40a81e8b1cf578fc1842ba	ftp.sra.ebi.ac.uk/vol1/fastq/ERR903/001/ERR9030331/ERR9030331_1.fastq.gz;ftp.sra.ebi.ac.uk/vol1/fastq/ERR903/001/ERR9030331/ERR9030331_2.fastq.gz	441c169351d8e50898d8da7d25d7ee14;4a7ad6f10d5ac998c7d6e26b12178bdd	ftp.sra.ebi.ac.uk/vol1/run/ERR903/ERR9030331/R32929.subsampled.R1.fastq.gz;ftp.sra.ebi.ac.uk/vol1/run/ERR903/ERR9030331/R32929.subsampled.R2.fastq.gz	FASTQ;FASTQ	R32929
mada_125	PRJEB49093	SAMEA13188731	ERS10792268	ERX8573742	ERR9030332	1773	Mycobacterium tuberculosis	OXFORD_NANOPORE	MinION		SINGLE	WGS	GENOMIC	unspecified	134005	MinION sequencing; Raw reads: mada_125-nanopore	Nanopore sequencing for Mycobacterium tuberculosis drug susceptibility testing and outbreak investigations	aba2460d-cbbc-403e-8d67-643455ee5012	webin-reads-mada_125-nanopore	webin-reads-mada_125-nanopore	3a0cff53fc80a3ae1909c7122a1933dc	ftp.sra.ebi.ac.uk/vol1/fastq/ERR903/002/ERR9030332/ERR9030332.fastq.gz	6c980873c1c75c53ae232a44b23a9b96	ftp.sra.ebi.ac.uk/vol1/run/ERR903/ERR9030332/mada_125.subsampled.fastq.gz	FASTQ	mada_125
mada_139	PRJEB49093	SAMEA13188709	ERS10792246	ERX8573743	ERR9030333	1773	Mycobacterium tuberculosis	OXFORD_NANOPORE	MinION		SINGLE	WGS	GENOMIC	unspecified	93534	MinION sequencing; Raw reads: mada_139-nanopore	Nanopore sequencing for Mycobacterium tuberculosis drug susceptibility testing and outbreak investigations	aba2460d-cbbc-403e-8d67-643455ee5012	webin-reads-mada_139-nanopore	webin-reads-mada_139-nanopore	53e9c87f3d1968291d2050a1dd0f3299	ftp.sra.ebi.ac.uk/vol1/fastq/ERR903/003/ERR9030333/ERR9030333.fastq.gz	28c5f8d1ae6337ba57651eeaed6ffde8	ftp.sra.ebi.ac.uk/vol1/run/ERR903/ERR9030333/mada_139.subsampled.fastq.gz	FASTQ	mada_139
18_0622365	PRJEB49093	SAMEA13188801	ERS10792338	ERX8573744	ERR9030334	1773	Mycobacterium tuberculosis	OXFORD_NANOPORE	GridION		SINGLE	WGS	GENOMIC	unspecified	185442	GridION sequencing; Raw reads: 18_0622365-nanopore	Nanopore sequencing for Mycobacterium tuberculosis drug susceptibility testing and outbreak investigations	aba2460d-cbbc-403e-8d67-643455ee5012	webin-reads-18_0622365-nanopore	webin-reads-18_0622365-nanopore	7858417a214e0b165cedc4c2526dd963	ftp.sra.ebi.ac.uk/vol1/fastq/ERR903/004/ERR9030334/ERR9030334.fastq.gz	9526d41c7166df63d1466e8291afc8d6	ftp.sra.ebi.ac.uk/vol1/run/ERR903/ERR9030334/18_0622365.subsampled.fastq.gz	FASTQ	18_0622365
mada_130	PRJEB49093	SAMEA13188674	ERS10792211	ERX8573745	ERR9030335	1773	Mycobacterium tuberculosis	PACBIO_SMRT	Sequel		SINGLE	WGS	GENOMIC	unspecified	43240	Sequel sequencing; Raw reads: mada_130-pacbio	Nanopore sequencing for Mycobacterium tuberculosis drug susceptibility testing and outbreak investigations	aba2460d-cbbc-403e-8d67-643455ee5012	webin-reads-mada_130-pacbio	webin-reads-mada_130-pacbio	3de35162b953a4e41f47f64c86f46f5e	ftp.sra.ebi.ac.uk/vol1/fastq/ERR903/005/ERR9030335/ERR9030335.fastq.gz	e0782eeca3fb2aa89b9f7b005b9e9a37	ftp.sra.ebi.ac.uk/vol1/run/ERR903/ERR9030335/mada_130.pacbio.fastq.gz	FASTQ	mada_130
R30234	PRJEB49093	SAMEA13188751	ERS10792288	ERX8573746	ERR9030336	1773	Mycobacterium tuberculosis	OXFORD_NANOPORE	MinION		SINGLE	WGS	GENOMIC	unspecified	82083	MinION sequencing; Raw reads: R30234-nanopore	Nanopore sequencing for Mycobacterium tuberculosis drug susceptibility testing and outbreak investigations	aba2460d-cbbc-403e-8d67-643455ee5012	webin-reads-R30234-nanopore	webin-reads-R30234-nanopore	74883438fa4ec43588214ab7710fe328	ftp.sra.ebi.ac.uk/vol1/fastq/ERR903/006/ERR9030336/ERR9030336.fastq.gz	a27fa0bc78f93719e6c0769e7cc6cb39	ftp.sra.ebi.ac.uk/vol1/run/ERR903/ERR9030336/R30234.subsampled.fastq.gz	FASTQ	R30234
mada_109	PRJEB49093	SAMEA13188659	ERS10792196	ERX8573747	ERR9030337	1773	Mycobacterium tuberculosis	ILLUMINA	Illumina HiSeq 2500		PAIRED	WGS	GENOMIC	unspecified	1764614	Illumina HiSeq 2500 sequencing; Raw reads: mada_109-illumina	Nanopore sequencing for Mycobacterium tuberculosis drug susceptibility testing and outbreak investigations	aba2460d-cbbc-403e-8d67-643455ee5012	webin-reads-mada_109-illumina	webin-reads-mada_109-illumina	ed716374d06e7b28b94cd1995c389f31;5a0284c3abde8a350be3aa5b9674af76	ftp.sra.ebi.ac.uk/vol1/fastq/ERR903/007/ERR9030337/ERR9030337_1.fastq.gz;ftp.sra.ebi.ac.uk/vol1/fastq/ERR903/007/ERR9030337/ERR9030337_2.fastq.gz	b7209c45b00484c23e4ec7085731cbba;71396efa0ab8d26b73cd7d611f7dc1b3	ftp.sra.ebi.ac.uk/vol1/run/ERR903/ERR9030337/mada_109.subsampled.R1.fastq.gz;ftp.sra.ebi.ac.uk/vol1/run/ERR903/ERR9030337/mada_109.subsampled.R2.fastq.gz	FASTQ;FASTQ	mada_109
mada_2-1	PRJEB49093	SAMEA13188666	ERS10792203	ERX8573748	ERR9030338	1773	Mycobacterium tuberculosis	ILLUMINA	Illumina HiSeq 2500		PAIRED	WGS	GENOMIC	unspecified	1764614	Illumina HiSeq 2500 sequencing; Raw reads: mada_2-1-illumina	Nanopore sequencing for Mycobacterium tuberculosis drug susceptibility testing and outbreak investigations	aba2460d-cbbc-403e-8d67-643455ee5012	webin-reads-mada_2-1-illumina	webin-reads-mada_2-1-illumina	9ee690baeb2a22c23e2d953f71aa6e1e;64253d8cb1c2949070d14598668b54bd	ftp.sra.ebi.ac.uk/vol1/fastq/ERR903/008/ERR9030338/ERR9030338_1.fastq.gz;ftp.sra.ebi.ac.uk/vol1/fastq/ERR903/008/ERR9030338/ERR9030338_2.fastq.gz	5268142449361ae5d9a1922c239a36d9;904b6f865996e7e57bd7429c329d84fc	ftp.sra.ebi.ac.uk/vol1/run/ERR903/ERR9030338/mada_2-1.subsampled.R1.fastq.gz;ftp.sra.ebi.ac.uk/vol1/run/ERR903/ERR9030338/mada_2-1.subsampled.R2.fastq.gz	FASTQ;FASTQ	mada_2-1
mada_116	PRJEB49093	SAMEA13188685	ERS10792222	ERX8573750	ERR9030340	1773	Mycobacterium tuberculosis	OXFORD_NANOPORE	MinION		SINGLE	WGS	GENOMIC	unspecified	228140	MinION sequencing; Raw reads: mada_116-nanopore	Nanopore sequencing for Mycobacterium tuberculosis drug susceptibility testing and outbreak investigations	aba2460d-cbbc-403e-8d67-643455ee5012	webin-reads-mada_116-nanopore	webin-reads-mada_116-nanopore	5654433c485c2bd80049539a55b65a4d	ftp.sra.ebi.ac.uk/vol1/fastq/ERR903/000/ERR9030340/ERR9030340.fastq.gz	ce204f9c64c8792e7808564eea79f40f	ftp.sra.ebi.ac.uk/vol1/run/ERR903/ERR9030340/mada_116.subsampled.fastq.gz	FASTQ	mada_116
mada_151	PRJEB49093	SAMEA13188708	ERS10792245	ERX8573751	ERR9030341	1773	Mycobacterium tuberculosis	OXFORD_NANOPORE	MinION		SINGLE	WGS	GENOMIC	unspecified	148021	MinION sequencing; Raw reads: mada_151-nanopore	Nanopore sequencing for Mycobacterium tuberculosis drug susceptibility testing and outbreak investigations	aba2460d-cbbc-403e-8d67-643455ee5012	webin-reads-mada_151-nanopore	webin-reads-mada_151-nanopore	b1e79190f4f04979701b4695f292e4f5	ftp.sra.ebi.ac.uk/vol1/fastq/ERR903/001/ERR9030341/ERR9030341.fastq.gz	575a110d9fc014cc6dbbb825625ee6eb	ftp.sra.ebi.ac.uk/vol1/run/ERR903/ERR9030341/mada_151.subsampled.fastq.gz	FASTQ	mada_151
mada_1-25	PRJEB49093	SAMEA13188678	ERS10792215	ERX8573752	ERR9030342	1773	Mycobacterium tuberculosis	OXFORD_NANOPORE	MinION		SINGLE	WGS	GENOMIC	unspecified	231949	MinION sequencing; Raw reads: mada_1-25-nanopore	Nanopore sequencing for Mycobacterium tuberculosis drug susceptibility testing and outbreak investigations	aba2460d-cbbc-403e-8d67-643455ee5012	webin-reads-mada_1-25-nanopore	webin-reads-mada_1-25-nanopore	6feb36fee5889c31e242f1220fed32bf	ftp.sra.ebi.ac.uk/vol1/fastq/ERR903/002/ERR9030342/ERR9030342.fastq.gz	9c9641b92de54faba379a5ad02eba8d5	ftp.sra.ebi.ac.uk/vol1/run/ERR903/ERR9030342/mada_1-25.subsampled.fastq.gz	FASTQ	mada_1-25
R28703	PRJEB49093	SAMEA13188775	ERS10792312	ERX8573753	ERR9030343	1773	Mycobacterium tuberculosis	OXFORD_NANOPORE	MinION		SINGLE	WGS	GENOMIC	unspecified	223232	MinION sequencing; Raw reads: R28703-nanopore	Nanopore sequencing for Mycobacterium tuberculosis drug susceptibility testing and outbreak investigations	aba2460d-cbbc-403e-8d67-643455ee5012	webin-reads-R28703-nanopore	webin-reads-R28703-nanopore	19f1866e83cd6ebee3829dd250b4b115	ftp.sra.ebi.ac.uk/vol1/fastq/ERR903/003/ERR9030343/ERR9030343.fastq.gz	071eb29b800ac3dc6c038d687e8fddd3	ftp.sra.ebi.ac.uk/vol1/run/ERR903/ERR9030343/R28703.subsampled.fastq.gz	FASTQ	R28703
mada_1-2	PRJEB49093	SAMEA13188724	ERS10792261	ERX8573754	ERR9030344	1773	Mycobacterium tuberculosis	OXFORD_NANOPORE	MinION		SINGLE	WGS	GENOMIC	unspecified	167872	MinION sequencing; Raw reads: mada_1-2-nanopore	Nanopore sequencing for Mycobacterium tuberculosis drug susceptibility testing and outbreak investigations	aba2460d-cbbc-403e-8d67-643455ee5012	webin-reads-mada_1-2-nanopore	webin-reads-mada_1-2-nanopore	61047771b12efbbcbb622f514345fafe	ftp.sra.ebi.ac.uk/vol1/fastq/ERR903/004/ERR9030344/ERR9030344.fastq.gz	bc7e5dbabf17e91303a0d1fc5503a5bb	ftp.sra.ebi.ac.uk/vol1/run/ERR903/ERR9030344/mada_1-2.subsampled.fastq.gz	FASTQ	mada_1-2
mada_105	PRJEB49093	SAMEA13188730	ERS10792267	ERX8573755	ERR9030345	1773	Mycobacterium tuberculosis	OXFORD_NANOPORE	MinION		SINGLE	WGS	GENOMIC	unspecified	54088	MinION sequencing; Raw reads: mada_105-nanopore	Nanopore sequencing for Mycobacterium tuberculosis drug susceptibility testing and outbreak investigations	aba2460d-cbbc-403e-8d67-643455ee5012	webin-reads-mada_105-nanopore	webin-reads-mada_105-nanopore	8aa7ee909c4a80c0adf72aa07960be0a	ftp.sra.ebi.ac.uk/vol1/fastq/ERR903/005/ERR9030345/ERR9030345.fastq.gz	a2bd64d0dea90ca86809f3c0d4286407	ftp.sra.ebi.ac.uk/vol1/run/ERR903/ERR9030345/mada_105.subsampled.fastq.gz	FASTQ	mada_105
R29816	PRJEB49093	SAMEA13188754	ERS10792291	ERX8573756	ERR9030346	1773	Mycobacterium tuberculosis	OXFORD_NANOPORE	MinION		SINGLE	WGS	GENOMIC	unspecified	74518	MinION sequencing; Raw reads: R29816-nanopore	Nanopore sequencing for Mycobacterium tuberculosis drug susceptibility testing and outbreak investigations	aba2460d-cbbc-403e-8d67-643455ee5012	webin-reads-R29816-nanopore	webin-reads-R29816-nanopore	906e15c83105752e92962e9684deec89	ftp.sra.ebi.ac.uk/vol1/fastq/ERR903/006/ERR9030346/ERR9030346.fastq.gz	6e3298c95e5135d8d2bdc8d932c81a7a	ftp.sra.ebi.ac.uk/vol1/run/ERR903/ERR9030346/R29816.subsampled.fastq.gz	FASTQ	R29816
mada_139	PRJEB49093	SAMEA13188709	ERS10792246	ERX8573757	ERR9030347	1773	Mycobacterium tuberculosis	ILLUMINA	Illumina HiSeq 2500		PAIRED	WGS	GENOMIC	unspecified	1764614	Illumina HiSeq 2500 sequencing; Raw reads: mada_139-illumina	Nanopore sequencing for Mycobacterium tuberculosis drug susceptibility testing and outbreak investigations	aba2460d-cbbc-403e-8d67-643455ee5012	webin-reads-mada_139-illumina	webin-reads-mada_139-illumina	75ac7474f0794cff96a0b4b36024a1f4;0a45f6c4d5efccb3552fd49b3d7a9a41	ftp.sra.ebi.ac.uk/vol1/fastq/ERR903/007/ERR9030347/ERR9030347_1.fastq.gz;ftp.sra.ebi.ac.uk/vol1/fastq/ERR903/007/ERR9030347/ERR9030347_2.fastq.gz	c6293ad99abeed6d4005ba51f0800f2e;ae53a9cc232b44d4d5f8898a68d574f5	ftp.sra.ebi.ac.uk/vol1/run/ERR903/ERR9030347/mada_139.subsampled.R1.fastq.gz;ftp.sra.ebi.ac.uk/vol1/run/ERR903/ERR9030347/mada_139.subsampled.R2.fastq.gz	FASTQ;FASTQ	mada_139
mada_1-7	PRJEB49093	SAMEA13188658	ERS10792195	ERX8573758	ERR9030348	1773	Mycobacterium tuberculosis	ILLUMINA	Illumina HiSeq 2500		PAIRED	WGS	GENOMIC	unspecified	1764614	Illumina HiSeq 2500 sequencing; Raw reads: mada_1-7-illumina	Nanopore sequencing for Mycobacterium tuberculosis drug susceptibility testing and outbreak investigations	aba2460d-cbbc-403e-8d67-643455ee5012	webin-reads-mada_1-7-illumina	webin-reads-mada_1-7-illumina	63103bfde74e93f677867c52fee86454;f2c0a84cd5569f5f9704cc96c73d86d1	ftp.sra.ebi.ac.uk/vol1/fastq/ERR903/008/ERR9030348/ERR9030348_1.fastq.gz;ftp.sra.ebi.ac.uk/vol1/fastq/ERR903/008/ERR9030348/ERR9030348_2.fastq.gz	a4a7dd45d6a1d7b8b0ef3597f47b6a95;6a7c99706fdfa542313e5d4870ca0286	ftp.sra.ebi.ac.uk/vol1/run/ERR903/ERR9030348/mada_1-7.subsampled.R1.fastq.gz;ftp.sra.ebi.ac.uk/vol1/run/ERR903/ERR9030348/mada_1-7.subsampled.R2.fastq.gz	FASTQ;FASTQ	mada_1-7
mada_2-46	PRJEB49093	SAMEA13188691	ERS10792228	ERX8573759	ERR9030349	1773	Mycobacterium tuberculosis	OXFORD_NANOPORE	MinION		SINGLE	WGS	GENOMIC	unspecified	110784	MinION sequencing; Raw reads: mada_2-46-nanopore	Nanopore sequencing for Mycobacterium tuberculosis drug susceptibility testing and outbreak investigations	aba2460d-cbbc-403e-8d67-643455ee5012	webin-reads-mada_2-46-nanopore	webin-reads-mada_2-46-nanopore	ea854e605da825169d5f46f0f91610e3	ftp.sra.ebi.ac.uk/vol1/fastq/ERR903/009/ERR9030349/ERR9030349.fastq.gz	84bcbda575d81cc8a4fcdd5070abe1e2	ftp.sra.ebi.ac.uk/vol1/run/ERR903/ERR9030349/mada_2-46.subsampled.fastq.gz	FASTQ	mada_2-46
R21770	PRJEB49093	SAMEA13188776	ERS10792313	ERX8573760	ERR9030350	1773	Mycobacterium tuberculosis	OXFORD_NANOPORE	MinION		SINGLE	WGS	GENOMIC	unspecified	119966	MinION sequencing; Raw reads: R21770-nanopore	Nanopore sequencing for Mycobacterium tuberculosis drug susceptibility testing and outbreak investigations	aba2460d-cbbc-403e-8d67-643455ee5012	webin-reads-R21770-nanopore	webin-reads-R21770-nanopore	917b5d99b6c06ff50ce9c6e02e303c02	ftp.sra.ebi.ac.uk/vol1/fastq/ERR903/000/ERR9030350/ERR9030350.fastq.gz	046a3174fb2bc4d61087e1ca972a8ed9	ftp.sra.ebi.ac.uk/vol1/run/ERR903/ERR9030350/R21770.subsampled.fastq.gz	FASTQ	R21770
mada_1-25	PRJEB49093	SAMEA13188678	ERS10792215	ERX8573761	ERR9030351	1773	Mycobacterium tuberculosis	ILLUMINA	Illumina HiSeq 2500		PAIRED	WGS	GENOMIC	unspecified	1764614	Illumina HiSeq 2500 sequencing; Raw reads: mada_1-25-illumina	Nanopore sequencing for Mycobacterium tuberculosis drug susceptibility testing and outbreak investigations	aba2460d-cbbc-403e-8d67-643455ee5012	webin-reads-mada_1-25-illumina	webin-reads-mada_1-25-illumina	a85bf0f1874888bc423ace54d80736da;90f6a2d124611faa63d5bd513714eb71	ftp.sra.ebi.ac.uk/vol1/fastq/ERR903/001/ERR9030351/ERR9030351_1.fastq.gz;ftp.sra.ebi.ac.uk/vol1/fastq/ERR903/001/ERR9030351/ERR9030351_2.fastq.gz	571e717b5768896db53388d5b2457bd7;879218e6ccc1fccc046fbe640f50de5b	ftp.sra.ebi.ac.uk/vol1/run/ERR903/ERR9030351/mada_1-25.subsampled.R1.fastq.gz;ftp.sra.ebi.ac.uk/vol1/run/ERR903/ERR9030351/mada_1-25.subsampled.R2.fastq.gz	FASTQ;FASTQ	mada_1-25
mada_134	PRJEB49093	SAMEA13188701	ERS10792238	ERX8573762	ERR9030352	1773	Mycobacterium tuberculosis	ILLUMINA	Illumina HiSeq 2500		PAIRED	WGS	GENOMIC	unspecified	1764614	Illumina HiSeq 2500 sequencing; Raw reads: mada_134-illumina	Nanopore sequencing for Mycobacterium tuberculosis drug susceptibility testing and outbreak investigations	aba2460d-cbbc-403e-8d67-643455ee5012	webin-reads-mada_134-illumina	webin-reads-mada_134-illumina	b31bddb628b98ca367c419b30643f6e5;978bf39e9f534701825fa58bf872f1e7	ftp.sra.ebi.ac.uk/vol1/fastq/ERR903/002/ERR9030352/ERR9030352_1.fastq.gz;ftp.sra.ebi.ac.uk/vol1/fastq/ERR903/002/ERR9030352/ERR9030352_2.fastq.gz	24cebe1eac7ae65316bbb8fc62a8e74b;e5774ddeaae6728c001f7c766a63959f	ftp.sra.ebi.ac.uk/vol1/run/ERR903/ERR9030352/mada_134.subsampled.R1.fastq.gz;ftp.sra.ebi.ac.uk/vol1/run/ERR903/ERR9030352/mada_134.subsampled.R2.fastq.gz	FASTQ;FASTQ	mada_134
mada_1-50	PRJEB49093	SAMEA13188721	ERS10792258	ERX8573763	ERR9030353	1773	Mycobacterium tuberculosis	ILLUMINA	Illumina HiSeq 2500		PAIRED	WGS	GENOMIC	unspecified	1752928	Illumina HiSeq 2500 sequencing; Raw reads: mada_1-50-illumina	Nanopore sequencing for Mycobacterium tuberculosis drug susceptibility testing and outbreak investigations	aba2460d-cbbc-403e-8d67-643455ee5012	webin-reads-mada_1-50-illumina	webin-reads-mada_1-50-illumina	c55419dcfdf44303534b7d7ab57b2ecc;75c761bdb7b1c5642d19ed0db28e56a9	ftp.sra.ebi.ac.uk/vol1/fastq/ERR903/003/ERR9030353/ERR9030353_1.fastq.gz;ftp.sra.ebi.ac.uk/vol1/fastq/ERR903/003/ERR9030353/ERR9030353_2.fastq.gz	93d26a358dc535c9ebd32967ee3af9d2;727da369ac2f9c233a722dfed7cbf8a2	ftp.sra.ebi.ac.uk/vol1/run/ERR903/ERR9030353/mada_1-50.subsampled.R1.fastq.gz;ftp.sra.ebi.ac.uk/vol1/run/ERR903/ERR9030353/mada_1-50.subsampled.R2.fastq.gz	FASTQ;FASTQ	mada_1-50
R27657	PRJEB49093	SAMEA13188763	ERS10792300	ERX8573764	ERR9030354	1773	Mycobacterium tuberculosis	OXFORD_NANOPORE	MinION		SINGLE	WGS	GENOMIC	unspecified	319205	MinION sequencing; Raw reads: R27657-nanopore	Nanopore sequencing for Mycobacterium tuberculosis drug susceptibility testing and outbreak investigations	aba2460d-cbbc-403e-8d67-643455ee5012	webin-reads-R27657-nanopore	webin-reads-R27657-nanopore	0d4ea51f4e8dfd843d2532e44b640ce9	ftp.sra.ebi.ac.uk/vol1/fastq/ERR903/004/ERR9030354/ERR9030354.fastq.gz	1be24cb410f9d623c9a3e17806d2c3e5	ftp.sra.ebi.ac.uk/vol1/run/ERR903/ERR9030354/R27657.subsampled.fastq.gz	FASTQ	R27657
mada_1-51	PRJEB49093	SAMEA13188671	ERS10792208	ERX8573765	ERR9030355	1773	Mycobacterium tuberculosis	OXFORD_NANOPORE	MinION		SINGLE	WGS	GENOMIC	unspecified	153592	MinION sequencing; Raw reads: mada_1-51-nanopore	Nanopore sequencing for Mycobacterium tuberculosis drug susceptibility testing and outbreak investigations	aba2460d-cbbc-403e-8d67-643455ee5012	webin-reads-mada_1-51-nanopore	webin-reads-mada_1-51-nanopore	fc92258c6360ef5a3ca8018ab82978cc	ftp.sra.ebi.ac.uk/vol1/fastq/ERR903/005/ERR9030355/ERR9030355.fastq.gz	39e86b51bbc3045cdccffa1d909b798f	ftp.sra.ebi.ac.uk/vol1/run/ERR903/ERR9030355/mada_1-51.subsampled.fastq.gz	FASTQ	mada_1-51
mada_1-43	PRJEB49093	SAMEA13188662	ERS10792199	ERX8573766	ERR9030356	1773	Mycobacterium tuberculosis	ILLUMINA	Illumina HiSeq 2500		PAIRED	WGS	GENOMIC	unspecified	1764614	Illumina HiSeq 2500 sequencing; Raw reads: mada_1-43-illumina	Nanopore sequencing for Mycobacterium tuberculosis drug susceptibility testing and outbreak investigations	aba2460d-cbbc-403e-8d67-643455ee5012	webin-reads-mada_1-43-illumina	webin-reads-mada_1-43-illumina	8c3168dd2c1626623c7aec2e0635fe3c;252fb25c7dd07929c2e0e89850555978	ftp.sra.ebi.ac.uk/vol1/fastq/ERR903/006/ERR9030356/ERR9030356_1.fastq.gz;ftp.sra.ebi.ac.uk/vol1/fastq/ERR903/006/ERR9030356/ERR9030356_2.fastq.gz	31890100e551542a85caa74462f82858;cea60f3dbbd8e611b3ba845e9230f35f	ftp.sra.ebi.ac.uk/vol1/run/ERR903/ERR9030356/mada_1-43.subsampled.R1.fastq.gz;ftp.sra.ebi.ac.uk/vol1/run/ERR903/ERR9030356/mada_1-43.subsampled.R2.fastq.gz	FASTQ;FASTQ	mada_1-43
mada_111	PRJEB49093	SAMEA13188681	ERS10792218	ERX8573767	ERR9030357	1773	Mycobacterium tuberculosis	ILLUMINA	Illumina HiSeq 2500		PAIRED	WGS	GENOMIC	unspecified	1764614	Illumina HiSeq 2500 sequencing; Raw reads: mada_111-illumina	Nanopore sequencing for Mycobacterium tuberculosis drug susceptibility testing and outbreak investigations	aba2460d-cbbc-403e-8d67-643455ee5012	webin-reads-mada_111-illumina	webin-reads-mada_111-illumina	ba62282a16ce78bce7aef8060b2a16cb;2a5b1bccf6ed6781d5f452b87bea72bf	ftp.sra.ebi.ac.uk/vol1/fastq/ERR903/007/ERR9030357/ERR9030357_1.fastq.gz;ftp.sra.ebi.ac.uk/vol1/fastq/ERR903/007/ERR9030357/ERR9030357_2.fastq.gz	e2ff0e02548ecbe8b44cf61d3457ac1c;ff719850a8cbe2b7edc7f0c305ea93e1	ftp.sra.ebi.ac.uk/vol1/run/ERR903/ERR9030357/mada_111.subsampled.R1.fastq.gz;ftp.sra.ebi.ac.uk/vol1/run/ERR903/ERR9030357/mada_111.subsampled.R2.fastq.gz	FASTQ;FASTQ	mada_111
R31095	PRJEB49093	SAMEA13188758	ERS10792295	ERX8573768	ERR9030358	1773	Mycobacterium tuberculosis	ILLUMINA	NextSeq 500		PAIRED	WGS	GENOMIC	unspecified	1550494	NextSeq 500 sequencing; Raw reads: R31095-illumina	Nanopore sequencing for Mycobacterium tuberculosis drug susceptibility testing and outbreak investigations	aba2460d-cbbc-403e-8d67-643455ee5012	webin-reads-R31095-illumina	webin-reads-R31095-illumina	408770ddeec19708c15a06df9a908b2e;34c4ef3efb3a4404529517475d94d7ea	ftp.sra.ebi.ac.uk/vol1/fastq/ERR903/008/ERR9030358/ERR9030358_1.fastq.gz;ftp.sra.ebi.ac.uk/vol1/fastq/ERR903/008/ERR9030358/ERR9030358_2.fastq.gz	22e02f33b36c7b54b55427d89bbb1775;c2784cf26fce328b64e74ea78498a7f3	ftp.sra.ebi.ac.uk/vol1/run/ERR903/ERR9030358/R31095.subsampled.R1.fastq.gz;ftp.sra.ebi.ac.uk/vol1/run/ERR903/ERR9030358/R31095.subsampled.R2.fastq.gz	FASTQ;FASTQ	R31095
R18040	PRJEB49093	SAMEA13188760	ERS10792297	ERX8573769	ERR9030359	1773	Mycobacterium tuberculosis	ILLUMINA	NextSeq 500		PAIRED	WGS	GENOMIC	unspecified	1752928	NextSeq 500 sequencing; Raw reads: R18040-illumina	Nanopore sequencing for Mycobacterium tuberculosis drug susceptibility testing and outbreak investigations	aba2460d-cbbc-403e-8d67-643455ee5012	webin-reads-R18040-illumina	webin-reads-R18040-illumina	78ecc0e82a1522f7a769b29b28cf408c;44fefe4f5bb4afc5ce8d776e0fdb7886	ftp.sra.ebi.ac.uk/vol1/fastq/ERR903/009/ERR9030359/ERR9030359_1.fastq.gz;ftp.sra.ebi.ac.uk/vol1/fastq/ERR903/009/ERR9030359/ERR9030359_2.fastq.gz	250fda231b3387cab3c84f104883f866;0d59cf7e356a2dc69384dae246a6e555	ftp.sra.ebi.ac.uk/vol1/run/ERR903/ERR9030359/R18040.subsampled.R1.fastq.gz;ftp.sra.ebi.ac.uk/vol1/run/ERR903/ERR9030359/R18040.subsampled.R2.fastq.gz	FASTQ;FASTQ	R18040
R21363	PRJEB49093	SAMEA13188750	ERS10792287	ERX8573770	ERR9030360	1773	Mycobacterium tuberculosis	OXFORD_NANOPORE	MinION		SINGLE	WGS	GENOMIC	unspecified	267658	MinION sequencing; Raw reads: R21363-nanopore	Nanopore sequencing for Mycobacterium tuberculosis drug susceptibility testing and outbreak investigations	aba2460d-cbbc-403e-8d67-643455ee5012	webin-reads-R21363-nanopore	webin-reads-R21363-nanopore	7684663855c6cd89d0e0a848c0ce8267	ftp.sra.ebi.ac.uk/vol1/fastq/ERR903/000/ERR9030360/ERR9030360.fastq.gz	c861ff183484179b2029fac76d547242	ftp.sra.ebi.ac.uk/vol1/run/ERR903/ERR9030360/R21363.subsampled.fastq.gz	FASTQ	R21363
mada_1-7	PRJEB49093	SAMEA13188658	ERS10792195	ERX8573771	ERR9030361	1773	Mycobacterium tuberculosis	OXFORD_NANOPORE	MinION		SINGLE	WGS	GENOMIC	unspecified	158583	MinION sequencing; Raw reads: mada_1-7-nanopore	Nanopore sequencing for Mycobacterium tuberculosis drug susceptibility testing and outbreak investigations	aba2460d-cbbc-403e-8d67-643455ee5012	webin-reads-mada_1-7-nanopore	webin-reads-mada_1-7-nanopore	16099c65cd71c5c0a18d81e8fc7bb693	ftp.sra.ebi.ac.uk/vol1/fastq/ERR903/001/ERR9030361/ERR9030361.fastq.gz	22735aa032d363f2c1449490ca66fb2c	ftp.sra.ebi.ac.uk/vol1/run/ERR903/ERR9030361/mada_1-7.subsampled.fastq.gz	FASTQ	mada_1-7
mada_1-39	PRJEB49093	SAMEA13188687	ERS10792224	ERX8573772	ERR9030362	1773	Mycobacterium tuberculosis	OXFORD_NANOPORE	MinION		SINGLE	WGS	GENOMIC	unspecified	518334	MinION sequencing; Raw reads: mada_1-39-nanopore	Nanopore sequencing for Mycobacterium tuberculosis drug susceptibility testing and outbreak investigations	aba2460d-cbbc-403e-8d67-643455ee5012	webin-reads-mada_1-39-nanopore	webin-reads-mada_1-39-nanopore	cdeacaaf67ea92b74dd22962f55ee8e8	ftp.sra.ebi.ac.uk/vol1/fastq/ERR903/002/ERR9030362/ERR9030362.fastq.gz	75c1353e8111329311f2d3ac8b9188d2	ftp.sra.ebi.ac.uk/vol1/run/ERR903/ERR9030362/mada_1-39.subsampled.fastq.gz	FASTQ	mada_1-39
mada_1-1	PRJEB49093	SAMEA13188706	ERS10792243	ERX8573773	ERR9030363	1773	Mycobacterium tuberculosis	ILLUMINA	Illumina HiSeq 2500		PAIRED	WGS	GENOMIC	unspecified	1764614	Illumina HiSeq 2500 sequencing; Raw reads: mada_1-1-illumina	Nanopore sequencing for Mycobacterium tuberculosis drug susceptibility testing and outbreak investigations	aba2460d-cbbc-403e-8d67-643455ee5012	webin-reads-mada_1-1-illumina	webin-reads-mada_1-1-illumina	2755014b652253fb6de9a18f5727602b;7b24cfc505fc3ab14cd6eef311678fe4	ftp.sra.ebi.ac.uk/vol1/fastq/ERR903/003/ERR9030363/ERR9030363_1.fastq.gz;ftp.sra.ebi.ac.uk/vol1/fastq/ERR903/003/ERR9030363/ERR9030363_2.fastq.gz	bf9c64a917855bc588de86936098396d;0a813af7a48633efaf75764f59a96f5f	ftp.sra.ebi.ac.uk/vol1/run/ERR903/ERR9030363/mada_1-1.subsampled.R1.fastq.gz;ftp.sra.ebi.ac.uk/vol1/run/ERR903/ERR9030363/mada_1-1.subsampled.R2.fastq.gz	FASTQ;FASTQ	mada_1-1
mada_134	PRJEB49093	SAMEA13188701	ERS10792238	ERX8573774	ERR9030364	1773	Mycobacterium tuberculosis	OXFORD_NANOPORE	MinION		SINGLE	WGS	GENOMIC	unspecified	1207813	MinION sequencing; Raw reads: mada_134-nanopore	Nanopore sequencing for Mycobacterium tuberculosis drug susceptibility testing and outbreak investigations	aba2460d-cbbc-403e-8d67-643455ee5012	webin-reads-mada_134-nanopore	webin-reads-mada_134-nanopore	9df55e224020a3beab73f4911fa5fd5f	ftp.sra.ebi.ac.uk/vol1/fastq/ERR903/004/ERR9030364/ERR9030364.fastq.gz	d689aa12a207541a2235819ca10d10e9	ftp.sra.ebi.ac.uk/vol1/run/ERR903/ERR9030364/mada_134.subsampled.fastq.gz	FASTQ	mada_134
mada_1-14	PRJEB49093	SAMEA13188734	ERS10792271	ERX8573775	ERR9030365	1773	Mycobacterium tuberculosis	OXFORD_NANOPORE	MinION		SINGLE	WGS	GENOMIC	unspecified	295745	MinION sequencing; Raw reads: mada_1-14-nanopore	Nanopore sequencing for Mycobacterium tuberculosis drug susceptibility testing and outbreak investigations	aba2460d-cbbc-403e-8d67-643455ee5012	webin-reads-mada_1-14-nanopore	webin-reads-mada_1-14-nanopore	0d57eca2871184e1196861055fc0c96e	ftp.sra.ebi.ac.uk/vol1/fastq/ERR903/005/ERR9030365/ERR9030365.fastq.gz	5c77e7afd143c9a4847d08dbc130f33a	ftp.sra.ebi.ac.uk/vol1/run/ERR903/ERR9030365/mada_1-14.subsampled.fastq.gz	FASTQ	mada_1-14
mada_133	PRJEB49093	SAMEA13188698	ERS10792235	ERX8573776	ERR9030366	1773	Mycobacterium tuberculosis	OXFORD_NANOPORE	MinION		SINGLE	WGS	GENOMIC	unspecified	1103892	MinION sequencing; Raw reads: mada_133-nanopore	Nanopore sequencing for Mycobacterium tuberculosis drug susceptibility testing and outbreak investigations	aba2460d-cbbc-403e-8d67-643455ee5012	webin-reads-mada_133-nanopore	webin-reads-mada_133-nanopore	2647acb8c6f7411e745e53e443bc488f	ftp.sra.ebi.ac.uk/vol1/fastq/ERR903/006/ERR9030366/ERR9030366.fastq.gz	706e016c9d3fe35c6c2ba999430d239c	ftp.sra.ebi.ac.uk/vol1/run/ERR903/ERR9030366/mada_133.subsampled.fastq.gz	FASTQ	mada_133
mada_1-54	PRJEB49093	SAMEA13188744	ERS10792281	ERX8573777	ERR9030367	1773	Mycobacterium tuberculosis	OXFORD_NANOPORE	MinION		SINGLE	WGS	GENOMIC	unspecified	529169	MinION sequencing; Raw reads: mada_1-54-nanopore	Nanopore sequencing for Mycobacterium tuberculosis drug susceptibility testing and outbreak investigations	aba2460d-cbbc-403e-8d67-643455ee5012	webin-reads-mada_1-54-nanopore	webin-reads-mada_1-54-nanopore	c7fcdb07e772efc9914a1f5156cef7c7	ftp.sra.ebi.ac.uk/vol1/fastq/ERR903/007/ERR9030367/ERR9030367.fastq.gz	1102026c036b9ec4269fbfe2bb449328	ftp.sra.ebi.ac.uk/vol1/run/ERR903/ERR9030367/mada_1-54.subsampled.fastq.gz	FASTQ	mada_1-54
18_0622434	PRJEB49093	SAMEA13188803	ERS10792340	ERX8573778	ERR9030368	1773	Mycobacterium tuberculosis	OXFORD_NANOPORE	GridION		SINGLE	WGS	GENOMIC	unspecified	416495	GridION sequencing; Raw reads: 18_0622434-nanopore	Nanopore sequencing for Mycobacterium tuberculosis drug susceptibility testing and outbreak investigations	aba2460d-cbbc-403e-8d67-643455ee5012	webin-reads-18_0622434-nanopore	webin-reads-18_0622434-nanopore	a6d9f5f417ae686f9ae4e1cdf6e1303b	ftp.sra.ebi.ac.uk/vol1/fastq/ERR903/008/ERR9030368/ERR9030368.fastq.gz	b7c3ce36ab9db1c1d1935b047d65566c	ftp.sra.ebi.ac.uk/vol1/run/ERR903/ERR9030368/18_0622434.subsampled.fastq.gz	FASTQ	18_0622434
mada_109	PRJEB49093	SAMEA13188659	ERS10792196	ERX8573779	ERR9030369	1773	Mycobacterium tuberculosis	OXFORD_NANOPORE	MinION		SINGLE	WGS	GENOMIC	unspecified	1071624	MinION sequencing; Raw reads: mada_109-nanopore	Nanopore sequencing for Mycobacterium tuberculosis drug susceptibility testing and outbreak investigations	aba2460d-cbbc-403e-8d67-643455ee5012	webin-reads-mada_109-nanopore	webin-reads-mada_109-nanopore	7c62e0c7ae205e69dc538e8cef8a39a2	ftp.sra.ebi.ac.uk/vol1/fastq/ERR903/009/ERR9030369/ERR9030369.fastq.gz	be5cb6461725847130a763558fdfd5d4	ftp.sra.ebi.ac.uk/vol1/run/ERR903/ERR9030369/mada_109.subsampled.fastq.gz	FASTQ	mada_109
18_0622300	PRJEB49093	SAMEA13188798	ERS10792335	ERX8573780	ERR9030370	1773	Mycobacterium tuberculosis	OXFORD_NANOPORE	GridION		SINGLE	WGS	GENOMIC	unspecified	234964	GridION sequencing; Raw reads: 18_0622300-nanopore	Nanopore sequencing for Mycobacterium tuberculosis drug susceptibility testing and outbreak investigations	aba2460d-cbbc-403e-8d67-643455ee5012	webin-reads-18_0622300-nanopore	webin-reads-18_0622300-nanopore	c80415c7e00d0bc1f8b2c05fe69893ce	ftp.sra.ebi.ac.uk/vol1/fastq/ERR903/000/ERR9030370/ERR9030370.fastq.gz	77c8d98d3cbf3ed7925251665c152ad6	ftp.sra.ebi.ac.uk/vol1/run/ERR903/ERR9030370/18_0622300.subsampled.fastq.gz	FASTQ	18_0622300
mada_1-40	PRJEB49093	SAMEA13188676	ERS10792213	ERX8573781	ERR9030371	1773	Mycobacterium tuberculosis	OXFORD_NANOPORE	MinION		SINGLE	WGS	GENOMIC	unspecified	123909	MinION sequencing; Raw reads: mada_1-40-nanopore	Nanopore sequencing for Mycobacterium tuberculosis drug susceptibility testing and outbreak investigations	aba2460d-cbbc-403e-8d67-643455ee5012	webin-reads-mada_1-40-nanopore	webin-reads-mada_1-40-nanopore	ac353ecccf9566d492bfe2ed9024dedb	ftp.sra.ebi.ac.uk/vol1/fastq/ERR903/001/ERR9030371/ERR9030371.fastq.gz	50d73eba8b0fff4358f9c05e223cf77c	ftp.sra.ebi.ac.uk/vol1/run/ERR903/ERR9030371/mada_1-40.subsampled.fastq.gz	FASTQ	mada_1-40
mada_127	PRJEB49093	SAMEA13188704	ERS10792241	ERX8573782	ERR9030372	1773	Mycobacterium tuberculosis	ILLUMINA	Illumina HiSeq 2500		PAIRED	WGS	GENOMIC	unspecified	1764614	Illumina HiSeq 2500 sequencing; Raw reads: mada_127-illumina	Nanopore sequencing for Mycobacterium tuberculosis drug susceptibility testing and outbreak investigations	aba2460d-cbbc-403e-8d67-643455ee5012	webin-reads-mada_127-illumina	webin-reads-mada_127-illumina	268dd01adaef745cba4bac72aa47154a;d1c02e113f0a7e90aa6a10438a0213cf	ftp.sra.ebi.ac.uk/vol1/fastq/ERR903/002/ERR9030372/ERR9030372_1.fastq.gz;ftp.sra.ebi.ac.uk/vol1/fastq/ERR903/002/ERR9030372/ERR9030372_2.fastq.gz	e83e04c3257217efdfdff749f7e79df9;8b7c4fa98029c5977f532d5ae0c51d83	ftp.sra.ebi.ac.uk/vol1/run/ERR903/ERR9030372/mada_127.subsampled.R1.fastq.gz;ftp.sra.ebi.ac.uk/vol1/run/ERR903/ERR9030372/mada_127.subsampled.R2.fastq.gz	FASTQ;FASTQ	mada_127
mada_104	PRJEB49093	SAMEA13188715	ERS10792252	ERX8573783	ERR9030373	1773	Mycobacterium tuberculosis	ILLUMINA	Illumina HiSeq 2500		PAIRED	WGS	GENOMIC	unspecified	1752928	Illumina HiSeq 2500 sequencing; Raw reads: mada_104-illumina	Nanopore sequencing for Mycobacterium tuberculosis drug susceptibility testing and outbreak investigations	aba2460d-cbbc-403e-8d67-643455ee5012	webin-reads-mada_104-illumina	webin-reads-mada_104-illumina	977d217d2f4b58a68777ec34e5b36a2a;0caa7e0c2a8848aa6d76e31ddcdb7a6e	ftp.sra.ebi.ac.uk/vol1/fastq/ERR903/003/ERR9030373/ERR9030373_1.fastq.gz;ftp.sra.ebi.ac.uk/vol1/fastq/ERR903/003/ERR9030373/ERR9030373_2.fastq.gz	446ff64c79832ec07c610e68536ded8a;aa5f0335eee1053d96fc1fcfa4150610	ftp.sra.ebi.ac.uk/vol1/run/ERR903/ERR9030373/mada_104.subsampled.R1.fastq.gz;ftp.sra.ebi.ac.uk/vol1/run/ERR903/ERR9030373/mada_104.subsampled.R2.fastq.gz	FASTQ;FASTQ	mada_104
mada_104	PRJEB49093	SAMEA13188715	ERS10792252	ERX8573785	ERR9030375	1773	Mycobacterium tuberculosis	PACBIO_SMRT	Sequel		SINGLE	WGS	GENOMIC	unspecified	112150	Sequel sequencing; Raw reads: mada_104-pacbio	Nanopore sequencing for Mycobacterium tuberculosis drug susceptibility testing and outbreak investigations	aba2460d-cbbc-403e-8d67-643455ee5012	webin-reads-mada_104-pacbio	webin-reads-mada_104-pacbio	16a4a9754814affb8a7ffaba95290fd8	ftp.sra.ebi.ac.uk/vol1/fastq/ERR903/005/ERR9030375/ERR9030375.fastq.gz	1a14a5b153b783d98fde6952a005b68a	ftp.sra.ebi.ac.uk/vol1/run/ERR903/ERR9030375/mada_104.pacbio.fastq.gz	FASTQ	mada_104
mada_1-12	PRJEB49093	SAMEA13188693	ERS10792230	ERX8573786	ERR9030376	1773	Mycobacterium tuberculosis	OXFORD_NANOPORE	MinION		SINGLE	WGS	GENOMIC	unspecified	204782	MinION sequencing; Raw reads: mada_1-12-nanopore	Nanopore sequencing for Mycobacterium tuberculosis drug susceptibility testing and outbreak investigations	aba2460d-cbbc-403e-8d67-643455ee5012	webin-reads-mada_1-12-nanopore	webin-reads-mada_1-12-nanopore	37778eb72f0fcd035c7ecb1c70dd0c4d	ftp.sra.ebi.ac.uk/vol1/fastq/ERR903/006/ERR9030376/ERR9030376.fastq.gz	5f3b53bfec9331826d19455c79a00f92	ftp.sra.ebi.ac.uk/vol1/run/ERR903/ERR9030376/mada_1-12.subsampled.fastq.gz	FASTQ	mada_1-12
R20896	PRJEB49093	SAMEA13188767	ERS10792304	ERX8573788	ERR9030378	1773	Mycobacterium tuberculosis	OXFORD_NANOPORE	MinION		SINGLE	WGS	GENOMIC	unspecified	166046	MinION sequencing; Raw reads: R20896-nanopore	Nanopore sequencing for Mycobacterium tuberculosis drug susceptibility testing and outbreak investigations	aba2460d-cbbc-403e-8d67-643455ee5012	webin-reads-R20896-nanopore	webin-reads-R20896-nanopore	32cbee09668e8c910a00b83d43e6770f	ftp.sra.ebi.ac.uk/vol1/fastq/ERR903/008/ERR9030378/ERR9030378.fastq.gz	cd6d80426eb84a461fbd2fc90f1c3415	ftp.sra.ebi.ac.uk/vol1/run/ERR903/ERR9030378/R20896.subsampled.fastq.gz	FASTQ	R20896
mada_2-42	PRJEB49093	SAMEA13188703	ERS10792240	ERX8573789	ERR9030379	1773	Mycobacterium tuberculosis	OXFORD_NANOPORE	MinION		SINGLE	WGS	GENOMIC	unspecified	113354	MinION sequencing; Raw reads: mada_2-42-nanopore	Nanopore sequencing for Mycobacterium tuberculosis drug susceptibility testing and outbreak investigations	aba2460d-cbbc-403e-8d67-643455ee5012	webin-reads-mada_2-42-nanopore	webin-reads-mada_2-42-nanopore	001edee4bcde734dbf6b15f7b5660c5c	ftp.sra.ebi.ac.uk/vol1/fastq/ERR903/009/ERR9030379/ERR9030379.fastq.gz	afe230dd8cbe4e2a9060c9abce96c774	ftp.sra.ebi.ac.uk/vol1/run/ERR903/ERR9030379/mada_2-42.subsampled.fastq.gz	FASTQ	mada_2-42
mada_1-6	PRJEB49093	SAMEA13188672	ERS10792209	ERX8573790	ERR9030380	1773	Mycobacterium tuberculosis	ILLUMINA	Illumina HiSeq 2500		PAIRED	WGS	GENOMIC	unspecified	1764614	Illumina HiSeq 2500 sequencing; Raw reads: mada_1-6-illumina	Nanopore sequencing for Mycobacterium tuberculosis drug susceptibility testing and outbreak investigations	aba2460d-cbbc-403e-8d67-643455ee5012	webin-reads-mada_1-6-illumina	webin-reads-mada_1-6-illumina	0984bd4bdbabf2cd534394a2f700d2ac;3b4066abd80e7672d7c9bfd63bfb292e	ftp.sra.ebi.ac.uk/vol1/fastq/ERR903/000/ERR9030380/ERR9030380_1.fastq.gz;ftp.sra.ebi.ac.uk/vol1/fastq/ERR903/000/ERR9030380/ERR9030380_2.fastq.gz	c7e517126c72957fdcf8b5143882ab3b;f7645bf79560f155fa693c5d42f31e64	ftp.sra.ebi.ac.uk/vol1/run/ERR903/ERR9030380/mada_1-6.subsampled.R1.fastq.gz;ftp.sra.ebi.ac.uk/vol1/run/ERR903/ERR9030380/mada_1-6.subsampled.R2.fastq.gz	FASTQ;FASTQ	mada_1-6
mada_116	PRJEB49093	SAMEA13188685	ERS10792222	ERX8573791	ERR9030381	1773	Mycobacterium tuberculosis	PACBIO_SMRT	Sequel		SINGLE	WGS	GENOMIC	unspecified	66673	Sequel sequencing; Raw reads: mada_116-pacbio	Nanopore sequencing for Mycobacterium tuberculosis drug susceptibility testing and outbreak investigations	aba2460d-cbbc-403e-8d67-643455ee5012	webin-reads-mada_116-pacbio	webin-reads-mada_116-pacbio	fcbc6c24c4b2319105165e3894056c74	ftp.sra.ebi.ac.uk/vol1/fastq/ERR903/001/ERR9030381/ERR9030381.fastq.gz	4854ec04d33af9bfb05f7a1727586ad7	ftp.sra.ebi.ac.uk/vol1/run/ERR903/ERR9030381/mada_116.pacbio.fastq.gz	FASTQ	mada_116
mada_112	PRJEB49093	SAMEA13188692	ERS10792229	ERX8573792	ERR9030382	1773	Mycobacterium tuberculosis	OXFORD_NANOPORE	MinION		SINGLE	WGS	GENOMIC	unspecified	132634	MinION sequencing; Raw reads: mada_112-nanopore	Nanopore sequencing for Mycobacterium tuberculosis drug susceptibility testing and outbreak investigations	aba2460d-cbbc-403e-8d67-643455ee5012	webin-reads-mada_112-nanopore	webin-reads-mada_112-nanopore	5fc64ef3e96999d5665abdb4cadd7924	ftp.sra.ebi.ac.uk/vol1/fastq/ERR903/002/ERR9030382/ERR9030382.fastq.gz	49f4c67296c0f49c7364815b4c8af4fd	ftp.sra.ebi.ac.uk/vol1/run/ERR903/ERR9030382/mada_112.subsampled.fastq.gz	FASTQ	mada_112
18_0622431	PRJEB49093	SAMEA13188802	ERS10792339	ERX8573793	ERR9030383	1773	Mycobacterium tuberculosis	OXFORD_NANOPORE	GridION		SINGLE	WGS	GENOMIC	unspecified	354922	GridION sequencing; Raw reads: 18_0622431-nanopore	Nanopore sequencing for Mycobacterium tuberculosis drug susceptibility testing and outbreak investigations	aba2460d-cbbc-403e-8d67-643455ee5012	webin-reads-18_0622431-nanopore	webin-reads-18_0622431-nanopore	649a129d623f959083b90ceac1de0cc7	ftp.sra.ebi.ac.uk/vol1/fastq/ERR903/003/ERR9030383/ERR9030383.fastq.gz	e75df241c2eb5f925defe355b6f41333	ftp.sra.ebi.ac.uk/vol1/run/ERR903/ERR9030383/18_0622431.subsampled.fastq.gz	FASTQ	18_0622431
mada_1-40	PRJEB49093	SAMEA13188676	ERS10792213	ERX8573794	ERR9030384	1773	Mycobacterium tuberculosis	ILLUMINA	Illumina HiSeq 2500		PAIRED	WGS	GENOMIC	unspecified	1764614	Illumina HiSeq 2500 sequencing; Raw reads: mada_1-40-illumina	Nanopore sequencing for Mycobacterium tuberculosis drug susceptibility testing and outbreak investigations	aba2460d-cbbc-403e-8d67-643455ee5012	webin-reads-mada_1-40-illumina	webin-reads-mada_1-40-illumina	82198afffe84e3673b7a06953a220089;dba3227cc087f15c7423789614b6e7a6	ftp.sra.ebi.ac.uk/vol1/fastq/ERR903/004/ERR9030384/ERR9030384_1.fastq.gz;ftp.sra.ebi.ac.uk/vol1/fastq/ERR903/004/ERR9030384/ERR9030384_2.fastq.gz	8d46eff66d665aa445d48d916251ed43;d0a1d7eb5b096599b8d87dc5514363c1	ftp.sra.ebi.ac.uk/vol1/run/ERR903/ERR9030384/mada_1-40.subsampled.R1.fastq.gz;ftp.sra.ebi.ac.uk/vol1/run/ERR903/ERR9030384/mada_1-40.subsampled.R2.fastq.gz	FASTQ;FASTQ	mada_1-40
mada_136	PRJEB49093	SAMEA13188720	ERS10792257	ERX8573795	ERR9030385	1773	Mycobacterium tuberculosis	ILLUMINA	Illumina HiSeq 2500		PAIRED	WGS	GENOMIC	unspecified	1764614	Illumina HiSeq 2500 sequencing; Raw reads: mada_136-illumina	Nanopore sequencing for Mycobacterium tuberculosis drug susceptibility testing and outbreak investigations	aba2460d-cbbc-403e-8d67-643455ee5012	webin-reads-mada_136-illumina	webin-reads-mada_136-illumina	bf71bdd916afcb39253c7ae3a687e445;0db69cc7c59f61ece92ced930cea468b	ftp.sra.ebi.ac.uk/vol1/fastq/ERR903/005/ERR9030385/ERR9030385_1.fastq.gz;ftp.sra.ebi.ac.uk/vol1/fastq/ERR903/005/ERR9030385/ERR9030385_2.fastq.gz	f93d4e7510f52907ab82cc27d70eb02c;3273c03ddd19a1211eb96d9ea7bf1527	ftp.sra.ebi.ac.uk/vol1/run/ERR903/ERR9030385/mada_136.subsampled.R1.fastq.gz;ftp.sra.ebi.ac.uk/vol1/run/ERR903/ERR9030385/mada_136.subsampled.R2.fastq.gz	FASTQ;FASTQ	mada_136
R30078	PRJEB49093	SAMEA13188756	ERS10792293	ERX8573796	ERR9030386	1773	Mycobacterium tuberculosis	OXFORD_NANOPORE	MinION		SINGLE	WGS	GENOMIC	unspecified	123088	MinION sequencing; Raw reads: R30078-nanopore	Nanopore sequencing for Mycobacterium tuberculosis drug susceptibility testing and outbreak investigations	aba2460d-cbbc-403e-8d67-643455ee5012	webin-reads-R30078-nanopore	webin-reads-R30078-nanopore	0416746ca6e493bddb549a6127a99a81	ftp.sra.ebi.ac.uk/vol1/fastq/ERR903/006/ERR9030386/ERR9030386.fastq.gz	491c692333b51663ec9f03ff6df61137	ftp.sra.ebi.ac.uk/vol1/run/ERR903/ERR9030386/R30078.subsampled.fastq.gz	FASTQ	R30078
mada_1-38	PRJEB49093	SAMEA13188714	ERS10792251	ERX8573797	ERR9030387	1773	Mycobacterium tuberculosis	ILLUMINA	Illumina HiSeq 2500		PAIRED	WGS	GENOMIC	unspecified	1752928	Illumina HiSeq 2500 sequencing; Raw reads: mada_1-38-illumina	Nanopore sequencing for Mycobacterium tuberculosis drug susceptibility testing and outbreak investigations	aba2460d-cbbc-403e-8d67-643455ee5012	webin-reads-mada_1-38-illumina	webin-reads-mada_1-38-illumina	d8cfb417aeb8abf13867912a30014d97;33fc2f94b86d59b56c33f97ec059b6d7	ftp.sra.ebi.ac.uk/vol1/fastq/ERR903/007/ERR9030387/ERR9030387_1.fastq.gz;ftp.sra.ebi.ac.uk/vol1/fastq/ERR903/007/ERR9030387/ERR9030387_2.fastq.gz	ba14f87cdedff222f7b94d500033b24a;83f03368edb215c34cadd37421349f40	ftp.sra.ebi.ac.uk/vol1/run/ERR903/ERR9030387/mada_1-38.subsampled.R1.fastq.gz;ftp.sra.ebi.ac.uk/vol1/run/ERR903/ERR9030387/mada_1-38.subsampled.R2.fastq.gz	FASTQ;FASTQ	mada_1-38
R18043	PRJEB49093	SAMEA13188759	ERS10792296	ERX8573798	ERR9030388	1773	Mycobacterium tuberculosis	ILLUMINA	NextSeq 500		PAIRED	WGS	GENOMIC	unspecified	1752928	NextSeq 500 sequencing; Raw reads: R18043-illumina	Nanopore sequencing for Mycobacterium tuberculosis drug susceptibility testing and outbreak investigations	aba2460d-cbbc-403e-8d67-643455ee5012	webin-reads-R18043-illumina	webin-reads-R18043-illumina	fa4bc96dbdc939c96feb30e923e50c3a;441a5beca2f731e66913d755a73e6d9b	ftp.sra.ebi.ac.uk/vol1/fastq/ERR903/008/ERR9030388/ERR9030388_1.fastq.gz;ftp.sra.ebi.ac.uk/vol1/fastq/ERR903/008/ERR9030388/ERR9030388_2.fastq.gz	499b072c1391e545a9ef8c364c0fe740;130d45f633719dfbc04c1e6f8b4235dd	ftp.sra.ebi.ac.uk/vol1/run/ERR903/ERR9030388/R18043.subsampled.R1.fastq.gz;ftp.sra.ebi.ac.uk/vol1/run/ERR903/ERR9030388/R18043.subsampled.R2.fastq.gz	FASTQ;FASTQ	R18043
R20983	PRJEB49093	SAMEA13188788	ERS10792325	ERX8573799	ERR9030389	1773	Mycobacterium tuberculosis	OXFORD_NANOPORE	MinION		SINGLE	WGS	GENOMIC	unspecified	146532	MinION sequencing; Raw reads: R20983-nanopore	Nanopore sequencing for Mycobacterium tuberculosis drug susceptibility testing and outbreak investigations	aba2460d-cbbc-403e-8d67-643455ee5012	webin-reads-R20983-nanopore	webin-reads-R20983-nanopore	bd015a5103024fdb325ad1f1dc7bf3a2	ftp.sra.ebi.ac.uk/vol1/fastq/ERR903/009/ERR9030389/ERR9030389.fastq.gz	dc0afa85c9a08e9962fe5f841f3c45e3	ftp.sra.ebi.ac.uk/vol1/run/ERR903/ERR9030389/R20983.subsampled.fastq.gz	FASTQ	R20983
mada_144	PRJEB49093	SAMEA13188732	ERS10792269	ERX8573800	ERR9030390	1773	Mycobacterium tuberculosis	ILLUMINA	Illumina HiSeq 2500		PAIRED	WGS	GENOMIC	unspecified	1764614	Illumina HiSeq 2500 sequencing; Raw reads: mada_144-illumina	Nanopore sequencing for Mycobacterium tuberculosis drug susceptibility testing and outbreak investigations	aba2460d-cbbc-403e-8d67-643455ee5012	webin-reads-mada_144-illumina	webin-reads-mada_144-illumina	6e1fce73c438bfc48ec7d138b5f285d1;9760f095bbd87266c56fbd4d53b9bd72	ftp.sra.ebi.ac.uk/vol1/fastq/ERR903/000/ERR9030390/ERR9030390_1.fastq.gz;ftp.sra.ebi.ac.uk/vol1/fastq/ERR903/000/ERR9030390/ERR9030390_2.fastq.gz	6b488780bc07484741b185982845acc5;b8f56cd3d75f9bff3121729f4471df3e	ftp.sra.ebi.ac.uk/vol1/run/ERR903/ERR9030390/mada_144.subsampled.R1.fastq.gz;ftp.sra.ebi.ac.uk/vol1/run/ERR903/ERR9030390/mada_144.subsampled.R2.fastq.gz	FASTQ;FASTQ	mada_144
mada_152	PRJEB49093	SAMEA13188748	ERS10792285	ERX8573802	ERR9030392	1773	Mycobacterium tuberculosis	ILLUMINA	Illumina HiSeq 2500		PAIRED	WGS	GENOMIC	unspecified	1764614	Illumina HiSeq 2500 sequencing; Raw reads: mada_152-illumina	Nanopore sequencing for Mycobacterium tuberculosis drug susceptibility testing and outbreak investigations	aba2460d-cbbc-403e-8d67-643455ee5012	webin-reads-mada_152-illumina	webin-reads-mada_152-illumina	dac8e6ee2dfb5d493ce497664e4f6da1;b962bad35227b905fcfc9236bd1f52c5	ftp.sra.ebi.ac.uk/vol1/fastq/ERR903/002/ERR9030392/ERR9030392_1.fastq.gz;ftp.sra.ebi.ac.uk/vol1/fastq/ERR903/002/ERR9030392/ERR9030392_2.fastq.gz	b063c44cdb87aad7a6d045faddf9265f;5cb1f3d0b101d48b39c800dbdfe74418	ftp.sra.ebi.ac.uk/vol1/run/ERR903/ERR9030392/mada_152.subsampled.R1.fastq.gz;ftp.sra.ebi.ac.uk/vol1/run/ERR903/ERR9030392/mada_152.subsampled.R2.fastq.gz	FASTQ;FASTQ	mada_152
R36431	PRJEB49093	SAMEA13188752	ERS10792289	ERX8573803	ERR9030393	1773	Mycobacterium tuberculosis	ILLUMINA	NextSeq 500		PAIRED	WGS	GENOMIC	unspecified	1752928	NextSeq 500 sequencing; Raw reads: R36431-illumina	Nanopore sequencing for Mycobacterium tuberculosis drug susceptibility testing and outbreak investigations	aba2460d-cbbc-403e-8d67-643455ee5012	webin-reads-R36431-illumina	webin-reads-R36431-illumina	c7806d7a3666097da9e66db91ec093d9;8024e4985149846169c5100cdf0f5c98	ftp.sra.ebi.ac.uk/vol1/fastq/ERR903/003/ERR9030393/ERR9030393_1.fastq.gz;ftp.sra.ebi.ac.uk/vol1/fastq/ERR903/003/ERR9030393/ERR9030393_2.fastq.gz	ce1ca122cd1d6955e1dd3feafb71dfe7;20978c5f2e04d339f487ff00bc8e0b2c	ftp.sra.ebi.ac.uk/vol1/run/ERR903/ERR9030393/R36431.subsampled.R1.fastq.gz;ftp.sra.ebi.ac.uk/vol1/run/ERR903/ERR9030393/R36431.subsampled.R2.fastq.gz	FASTQ;FASTQ	R36431
R18043	PRJEB49093	SAMEA13188759	ERS10792296	ERX8573804	ERR9030394	1773	Mycobacterium tuberculosis	OXFORD_NANOPORE	MinION		SINGLE	WGS	GENOMIC	unspecified	166686	MinION sequencing; Raw reads: R18043-nanopore	Nanopore sequencing for Mycobacterium tuberculosis drug susceptibility testing and outbreak investigations	aba2460d-cbbc-403e-8d67-643455ee5012	webin-reads-R18043-nanopore	webin-reads-R18043-nanopore	7b981b2c9d8605ad829360f4670ab9dc	ftp.sra.ebi.ac.uk/vol1/fastq/ERR903/004/ERR9030394/ERR9030394.fastq.gz	e4557d6325f25b8ac444cd8e89829556	ftp.sra.ebi.ac.uk/vol1/run/ERR903/ERR9030394/R18043.subsampled.fastq.gz	FASTQ	R18043
mada_142	PRJEB49093	SAMEA13188742	ERS10792279	ERX8573805	ERR9030395	1773	Mycobacterium tuberculosis	ILLUMINA	Illumina HiSeq 2500		PAIRED	WGS	GENOMIC	unspecified	1764614	Illumina HiSeq 2500 sequencing; Raw reads: mada_142-illumina	Nanopore sequencing for Mycobacterium tuberculosis drug susceptibility testing and outbreak investigations	aba2460d-cbbc-403e-8d67-643455ee5012	webin-reads-mada_142-illumina	webin-reads-mada_142-illumina	fa32a85b7e8fc4e38f3a5c1956d51d2c;c479e8434d4a9b93d407490421ca8abb	ftp.sra.ebi.ac.uk/vol1/fastq/ERR903/005/ERR9030395/ERR9030395_1.fastq.gz;ftp.sra.ebi.ac.uk/vol1/fastq/ERR903/005/ERR9030395/ERR9030395_2.fastq.gz	f0bfe0255a867464c458ae49d44d2cdd;f76868c621c98094608f4a09c870b7d1	ftp.sra.ebi.ac.uk/vol1/run/ERR903/ERR9030395/mada_142.subsampled.R1.fastq.gz;ftp.sra.ebi.ac.uk/vol1/run/ERR903/ERR9030395/mada_142.subsampled.R2.fastq.gz	FASTQ;FASTQ	mada_142
mada_126	PRJEB49093	SAMEA13188695	ERS10792232	ERX8573806	ERR9030396	1773	Mycobacterium tuberculosis	ILLUMINA	Illumina HiSeq 2500		PAIRED	WGS	GENOMIC	unspecified	1764614	Illumina HiSeq 2500 sequencing; Raw reads: mada_126-illumina	Nanopore sequencing for Mycobacterium tuberculosis drug susceptibility testing and outbreak investigations	aba2460d-cbbc-403e-8d67-643455ee5012	webin-reads-mada_126-illumina	webin-reads-mada_126-illumina	99b98e8f1a0edd3527b7d14bf0ef6017;ea42450397b9e90ba9e5e18f3a833da2	ftp.sra.ebi.ac.uk/vol1/fastq/ERR903/006/ERR9030396/ERR9030396_1.fastq.gz;ftp.sra.ebi.ac.uk/vol1/fastq/ERR903/006/ERR9030396/ERR9030396_2.fastq.gz	adcaa55c366dba667231120a7cfa5cda;8afddd0f45ff3fb458f218350939e0ea	ftp.sra.ebi.ac.uk/vol1/run/ERR903/ERR9030396/mada_126.subsampled.R1.fastq.gz;ftp.sra.ebi.ac.uk/vol1/run/ERR903/ERR9030396/mada_126.subsampled.R2.fastq.gz	FASTQ;FASTQ	mada_126
mada_1-32	PRJEB49093	SAMEA13188746	ERS10792283	ERX8573807	ERR9030397	1773	Mycobacterium tuberculosis	OXFORD_NANOPORE	MinION		SINGLE	WGS	GENOMIC	unspecified	415083	MinION sequencing; Raw reads: mada_1-32-nanopore	Nanopore sequencing for Mycobacterium tuberculosis drug susceptibility testing and outbreak investigations	aba2460d-cbbc-403e-8d67-643455ee5012	webin-reads-mada_1-32-nanopore	webin-reads-mada_1-32-nanopore	83a3fb37cc0d8e7c38c6464b63c63f8b	ftp.sra.ebi.ac.uk/vol1/fastq/ERR903/007/ERR9030397/ERR9030397.fastq.gz	32fada88f355c39e924903ddafeca647	ftp.sra.ebi.ac.uk/vol1/run/ERR903/ERR9030397/mada_1-32.subsampled.fastq.gz	FASTQ	mada_1-32
mada_104	PRJEB49093	SAMEA13188715	ERS10792252	ERX8573808	ERR9030398	1773	Mycobacterium tuberculosis	OXFORD_NANOPORE	MinION		SINGLE	WGS	GENOMIC	unspecified	102590	MinION sequencing; Raw reads: mada_104-nanopore	Nanopore sequencing for Mycobacterium tuberculosis drug susceptibility testing and outbreak investigations	aba2460d-cbbc-403e-8d67-643455ee5012	webin-reads-mada_104-nanopore	webin-reads-mada_104-nanopore	1330b3417bf3e6839c53acbc10c6e8a8	ftp.sra.ebi.ac.uk/vol1/fastq/ERR903/008/ERR9030398/ERR9030398.fastq.gz	d02cff2ca63e1cfcb929590edb7e9a65	ftp.sra.ebi.ac.uk/vol1/run/ERR903/ERR9030398/mada_104.subsampled.fastq.gz	FASTQ	mada_104
mada_124	PRJEB49093	SAMEA13188707	ERS10792244	ERX8573809	ERR9030399	1773	Mycobacterium tuberculosis	ILLUMINA	Illumina HiSeq 2500		PAIRED	WGS	GENOMIC	unspecified	1764614	Illumina HiSeq 2500 sequencing; Raw reads: mada_124-illumina	Nanopore sequencing for Mycobacterium tuberculosis drug susceptibility testing and outbreak investigations	aba2460d-cbbc-403e-8d67-643455ee5012	webin-reads-mada_124-illumina	webin-reads-mada_124-illumina	2dfa372b846b123b4ea96b5f0d33125c;db7b5c4bad37025030012ab00073ed95	ftp.sra.ebi.ac.uk/vol1/fastq/ERR903/009/ERR9030399/ERR9030399_1.fastq.gz;ftp.sra.ebi.ac.uk/vol1/fastq/ERR903/009/ERR9030399/ERR9030399_2.fastq.gz	639c212955ed5aa4b427934f7644b181;8e880d011c3273e47000eaaed27f173e	ftp.sra.ebi.ac.uk/vol1/run/ERR903/ERR9030399/mada_124.subsampled.R1.fastq.gz;ftp.sra.ebi.ac.uk/vol1/run/ERR903/ERR9030399/mada_124.subsampled.R2.fastq.gz	FASTQ;FASTQ	mada_124
mada_1-30	PRJEB49093	SAMEA13188679	ERS10792216	ERX8573810	ERR9030400	1773	Mycobacterium tuberculosis	OXFORD_NANOPORE	MinION		SINGLE	WGS	GENOMIC	unspecified	176823	MinION sequencing; Raw reads: mada_1-30-nanopore	Nanopore sequencing for Mycobacterium tuberculosis drug susceptibility testing and outbreak investigations	aba2460d-cbbc-403e-8d67-643455ee5012	webin-reads-mada_1-30-nanopore	webin-reads-mada_1-30-nanopore	adbd8ecd1c924d6b4202abc1b5782129	ftp.sra.ebi.ac.uk/vol1/fastq/ERR903/000/ERR9030400/ERR9030400.fastq.gz	2056ccaddcf8e343389ac937f2995f15	ftp.sra.ebi.ac.uk/vol1/run/ERR903/ERR9030400/mada_1-30.subsampled.fastq.gz	FASTQ	mada_1-30
mada_122	PRJEB49093	SAMEA13188697	ERS10792234	ERX8573811	ERR9030401	1773	Mycobacterium tuberculosis	ILLUMINA	Illumina HiSeq 2500		PAIRED	WGS	GENOMIC	unspecified	1764614	Illumina HiSeq 2500 sequencing; Raw reads: mada_122-illumina	Nanopore sequencing for Mycobacterium tuberculosis drug susceptibility testing and outbreak investigations	aba2460d-cbbc-403e-8d67-643455ee5012	webin-reads-mada_122-illumina	webin-reads-mada_122-illumina	2be99dc0c3c274c53057e1d0b5493df7;743fbd9b5ab492ee5c562c1443228425	ftp.sra.ebi.ac.uk/vol1/fastq/ERR903/001/ERR9030401/ERR9030401_1.fastq.gz;ftp.sra.ebi.ac.uk/vol1/fastq/ERR903/001/ERR9030401/ERR9030401_2.fastq.gz	75600e87d28239056d62bddd9d8160fe;828690c290f2b1638ba7428cc14a1d02	ftp.sra.ebi.ac.uk/vol1/run/ERR903/ERR9030401/mada_122.subsampled.R1.fastq.gz;ftp.sra.ebi.ac.uk/vol1/run/ERR903/ERR9030401/mada_122.subsampled.R2.fastq.gz	FASTQ;FASTQ	mada_122
mada_1-18	PRJEB49093	SAMEA13188712	ERS10792249	ERX8573812	ERR9030402	1773	Mycobacterium tuberculosis	ILLUMINA	Illumina HiSeq 2500		PAIRED	WGS	GENOMIC	unspecified	1764614	Illumina HiSeq 2500 sequencing; Raw reads: mada_1-18-illumina	Nanopore sequencing for Mycobacterium tuberculosis drug susceptibility testing and outbreak investigations	aba2460d-cbbc-403e-8d67-643455ee5012	webin-reads-mada_1-18-illumina	webin-reads-mada_1-18-illumina	308e91f81c04f01e07f85a80f2d8bbe8;d7e0107e97e7b7c6d8fcfa1502f4e49e	ftp.sra.ebi.ac.uk/vol1/fastq/ERR903/002/ERR9030402/ERR9030402_1.fastq.gz;ftp.sra.ebi.ac.uk/vol1/fastq/ERR903/002/ERR9030402/ERR9030402_2.fastq.gz	fc042b37088b9a5813de63e687986834;f2cef1971b9eab66fa2d8210918d87d7	ftp.sra.ebi.ac.uk/vol1/run/ERR903/ERR9030402/mada_1-18.subsampled.R1.fastq.gz;ftp.sra.ebi.ac.uk/vol1/run/ERR903/ERR9030402/mada_1-18.subsampled.R2.fastq.gz	FASTQ;FASTQ	mada_1-18
mada_1-13	PRJEB49093	SAMEA13188740	ERS10792277	ERX8573813	ERR9030403	1773	Mycobacterium tuberculosis	OXFORD_NANOPORE	MinION		SINGLE	WGS	GENOMIC	unspecified	1350591	MinION sequencing; Raw reads: mada_1-13-nanopore	Nanopore sequencing for Mycobacterium tuberculosis drug susceptibility testing and outbreak investigations	aba2460d-cbbc-403e-8d67-643455ee5012	webin-reads-mada_1-13-nanopore	webin-reads-mada_1-13-nanopore	16c561fa28760e21652b4a4dda496889	ftp.sra.ebi.ac.uk/vol1/fastq/ERR903/003/ERR9030403/ERR9030403.fastq.gz	3740dceaaef570f5d314784a1ae05711	ftp.sra.ebi.ac.uk/vol1/run/ERR903/ERR9030403/mada_1-13.subsampled.fastq.gz	FASTQ	mada_1-13
18_0622057	PRJEB49093	SAMEA13188793	ERS10792330	ERX8573814	ERR9030404	1773	Mycobacterium tuberculosis	OXFORD_NANOPORE	GridION		SINGLE	WGS	GENOMIC	unspecified	572821	GridION sequencing; Raw reads: 18_0622057-nanopore	Nanopore sequencing for Mycobacterium tuberculosis drug susceptibility testing and outbreak investigations	aba2460d-cbbc-403e-8d67-643455ee5012	webin-reads-18_0622057-nanopore	webin-reads-18_0622057-nanopore	afc9f58a79c393fd1be20703c821b343	ftp.sra.ebi.ac.uk/vol1/fastq/ERR903/004/ERR9030404/ERR9030404.fastq.gz	296ac4bb7a7561e727323b3a432864ed	ftp.sra.ebi.ac.uk/vol1/run/ERR903/ERR9030404/18_0622057.subsampled.fastq.gz	FASTQ	18_0622057
R24100	PRJEB49093	SAMEA13188757	ERS10792294	ERX8573815	ERR9030405	1773	Mycobacterium tuberculosis	ILLUMINA	Illumina HiSeq 2500		PAIRED	WGS	GENOMIC	unspecified	1752928	Illumina HiSeq 2500 sequencing; Raw reads: R24100-illumina	Nanopore sequencing for Mycobacterium tuberculosis drug susceptibility testing and outbreak investigations	aba2460d-cbbc-403e-8d67-643455ee5012	webin-reads-R24100-illumina	webin-reads-R24100-illumina	6d0732c00ce59f0aa78a930f09f10fd4;c176690c9ce8dfb04dc2682f02434956	ftp.sra.ebi.ac.uk/vol1/fastq/ERR903/005/ERR9030405/ERR9030405_1.fastq.gz;ftp.sra.ebi.ac.uk/vol1/fastq/ERR903/005/ERR9030405/ERR9030405_2.fastq.gz	e3ba058e9409e1f680582534e32a18ca;a9588c7cd3da053dd0c7ee0c9ff0d2a1	ftp.sra.ebi.ac.uk/vol1/run/ERR903/ERR9030405/R24100.subsampled.R1.fastq.gz;ftp.sra.ebi.ac.uk/vol1/run/ERR903/ERR9030405/R24100.subsampled.R2.fastq.gz	FASTQ;FASTQ	R24100
mada_1-14	PRJEB49093	SAMEA13188734	ERS10792271	ERX8573816	ERR9030406	1773	Mycobacterium tuberculosis	ILLUMINA	Illumina HiSeq 2500		PAIRED	WGS	GENOMIC	unspecified	1764614	Illumina HiSeq 2500 sequencing; Raw reads: mada_1-14-illumina	Nanopore sequencing for Mycobacterium tuberculosis drug susceptibility testing and outbreak investigations	aba2460d-cbbc-403e-8d67-643455ee5012	webin-reads-mada_1-14-illumina	webin-reads-mada_1-14-illumina	e535a60c260269f61dbdec738d0aec57;9c8b74cbe5534809d7b6e3e57ac5ef36	ftp.sra.ebi.ac.uk/vol1/fastq/ERR903/006/ERR9030406/ERR9030406_1.fastq.gz;ftp.sra.ebi.ac.uk/vol1/fastq/ERR903/006/ERR9030406/ERR9030406_2.fastq.gz	090e47d7de6d3a77041a1a1a52a489b8;d30226d3160b1339e277aaf4daf028aa	ftp.sra.ebi.ac.uk/vol1/run/ERR903/ERR9030406/mada_1-14.subsampled.R1.fastq.gz;ftp.sra.ebi.ac.uk/vol1/run/ERR903/ERR9030406/mada_1-14.subsampled.R2.fastq.gz	FASTQ;FASTQ	mada_1-14
R25048	PRJEB49093	SAMEA13188778	ERS10792315	ERX8573817	ERR9030407	1773	Mycobacterium tuberculosis	ILLUMINA	Illumina HiSeq 2500		PAIRED	WGS	GENOMIC	unspecified	1925168	Illumina HiSeq 2500 sequencing; Raw reads: R25048-illumina	Nanopore sequencing for Mycobacterium tuberculosis drug susceptibility testing and outbreak investigations	aba2460d-cbbc-403e-8d67-643455ee5012	webin-reads-R25048-illumina	webin-reads-R25048-illumina	431c16a3f091bd551ba448e780b453ad;12f16883a9af7c393e328a0b5eca006d	ftp.sra.ebi.ac.uk/vol1/fastq/ERR903/007/ERR9030407/ERR9030407_1.fastq.gz;ftp.sra.ebi.ac.uk/vol1/fastq/ERR903/007/ERR9030407/ERR9030407_2.fastq.gz	e6f98349057bb551370e3e8e138ab907;5fe35bf52f6f713d3e7d88eda90165c5	ftp.sra.ebi.ac.uk/vol1/run/ERR903/ERR9030407/R25048.subsampled.R1.fastq.gz;ftp.sra.ebi.ac.uk/vol1/run/ERR903/ERR9030407/R25048.subsampled.R2.fastq.gz	FASTQ;FASTQ	R25048
R30396	PRJEB49093	SAMEA13188762	ERS10792299	ERX8573818	ERR9030408	1773	Mycobacterium tuberculosis	OXFORD_NANOPORE	MinION		SINGLE	WGS	GENOMIC	unspecified	194618	MinION sequencing; Raw reads: R30396-nanopore	Nanopore sequencing for Mycobacterium tuberculosis drug susceptibility testing and outbreak investigations	aba2460d-cbbc-403e-8d67-643455ee5012	webin-reads-R30396-nanopore	webin-reads-R30396-nanopore	52d50aa116af48386068d2a64d6a77a1	ftp.sra.ebi.ac.uk/vol1/fastq/ERR903/008/ERR9030408/ERR9030408.fastq.gz	824d4ad9b11fc5bd5c49949dcbe0daee	ftp.sra.ebi.ac.uk/vol1/run/ERR903/ERR9030408/R30396.subsampled.fastq.gz	FASTQ	R30396
mada_125	PRJEB49093	SAMEA13188731	ERS10792268	ERX8573819	ERR9030409	1773	Mycobacterium tuberculosis	PACBIO_SMRT	Sequel		SINGLE	WGS	GENOMIC	unspecified	68303	Sequel sequencing; Raw reads: mada_125-pacbio	Nanopore sequencing for Mycobacterium tuberculosis drug susceptibility testing and outbreak investigations	aba2460d-cbbc-403e-8d67-643455ee5012	webin-reads-mada_125-pacbio	webin-reads-mada_125-pacbio	e3c13c97f72cd92469764ec0d60005c9	ftp.sra.ebi.ac.uk/vol1/fastq/ERR903/009/ERR9030409/ERR9030409.fastq.gz	9cf6a6a470aac2e6a730b9969973cbf0	ftp.sra.ebi.ac.uk/vol1/run/ERR903/ERR9030409/mada_125.pacbio.fastq.gz	FASTQ	mada_125
mada_2-31	PRJEB49093	SAMEA13188663	ERS10792200	ERX8573820	ERR9030410	1773	Mycobacterium tuberculosis	ILLUMINA	Illumina HiSeq 2500		PAIRED	WGS	GENOMIC	unspecified	1764614	Illumina HiSeq 2500 sequencing; Raw reads: mada_2-31-illumina	Nanopore sequencing for Mycobacterium tuberculosis drug susceptibility testing and outbreak investigations	aba2460d-cbbc-403e-8d67-643455ee5012	webin-reads-mada_2-31-illumina	webin-reads-mada_2-31-illumina	2eefd1c4c0ec02ebff6b73ec9199ec22;a0f5f2f755d0f235a466344232405f6f	ftp.sra.ebi.ac.uk/vol1/fastq/ERR903/000/ERR9030410/ERR9030410_1.fastq.gz;ftp.sra.ebi.ac.uk/vol1/fastq/ERR903/000/ERR9030410/ERR9030410_2.fastq.gz	b477999e936400a3ccf9f04384c1ede3;d819b23e2f49736ee6e9b3a113f04eb6	ftp.sra.ebi.ac.uk/vol1/run/ERR903/ERR9030410/mada_2-31.subsampled.R1.fastq.gz;ftp.sra.ebi.ac.uk/vol1/run/ERR903/ERR9030410/mada_2-31.subsampled.R2.fastq.gz	FASTQ;FASTQ	mada_2-31
mada_107	PRJEB49093	SAMEA13188670	ERS10792207	ERX8573821	ERR9030411	1773	Mycobacterium tuberculosis	ILLUMINA	Illumina HiSeq 2500		PAIRED	WGS	GENOMIC	unspecified	1764614	Illumina HiSeq 2500 sequencing; Raw reads: mada_107-illumina	Nanopore sequencing for Mycobacterium tuberculosis drug susceptibility testing and outbreak investigations	aba2460d-cbbc-403e-8d67-643455ee5012	webin-reads-mada_107-illumina	webin-reads-mada_107-illumina	842c786cac031d0b8387ea299beef90a;9153d6c4494870e8a1fb4fafedac3059	ftp.sra.ebi.ac.uk/vol1/fastq/ERR903/001/ERR9030411/ERR9030411_1.fastq.gz;ftp.sra.ebi.ac.uk/vol1/fastq/ERR903/001/ERR9030411/ERR9030411_2.fastq.gz	88504f787287e34bb16c178098fcd263;a6947438d83cebe10d4de3798a0b7020	ftp.sra.ebi.ac.uk/vol1/run/ERR903/ERR9030411/mada_107.subsampled.R1.fastq.gz;ftp.sra.ebi.ac.uk/vol1/run/ERR903/ERR9030411/mada_107.subsampled.R2.fastq.gz	FASTQ;FASTQ	mada_107
mada_1-15	PRJEB49093	SAMEA13188729	ERS10792266	ERX8573822	ERR9030412	1773	Mycobacterium tuberculosis	OXFORD_NANOPORE	MinION		SINGLE	WGS	GENOMIC	unspecified	121099	MinION sequencing; Raw reads: mada_1-15-nanopore	Nanopore sequencing for Mycobacterium tuberculosis drug susceptibility testing and outbreak investigations	aba2460d-cbbc-403e-8d67-643455ee5012	webin-reads-mada_1-15-nanopore	webin-reads-mada_1-15-nanopore	4b800c4a9c22f7c20d6cac4dc9981cca	ftp.sra.ebi.ac.uk/vol1/fastq/ERR903/002/ERR9030412/ERR9030412.fastq.gz	7b9c41e08b05144636f80175d5006a40	ftp.sra.ebi.ac.uk/vol1/run/ERR903/ERR9030412/mada_1-15.subsampled.fastq.gz	FASTQ	mada_1-15
mada_2-53	PRJEB49093	SAMEA13188747	ERS10792284	ERX8573823	ERR9030413	1773	Mycobacterium tuberculosis	ILLUMINA	Illumina HiSeq 2500		PAIRED	WGS	GENOMIC	unspecified	1764614	Illumina HiSeq 2500 sequencing; Raw reads: mada_2-53-illumina	Nanopore sequencing for Mycobacterium tuberculosis drug susceptibility testing and outbreak investigations	aba2460d-cbbc-403e-8d67-643455ee5012	webin-reads-mada_2-53-illumina	webin-reads-mada_2-53-illumina	a807024c20f92b40c635a2384712b2a1;f5af41315c8659fb655fc8c5b63f742a	ftp.sra.ebi.ac.uk/vol1/fastq/ERR903/003/ERR9030413/ERR9030413_1.fastq.gz;ftp.sra.ebi.ac.uk/vol1/fastq/ERR903/003/ERR9030413/ERR9030413_2.fastq.gz	8fb5a55794af7c2b2c9ec1b48f51fb24;3a6907a8e295cbfc1070ba94841df5d6	ftp.sra.ebi.ac.uk/vol1/run/ERR903/ERR9030413/mada_2-53.subsampled.R1.fastq.gz;ftp.sra.ebi.ac.uk/vol1/run/ERR903/ERR9030413/mada_2-53.subsampled.R2.fastq.gz	FASTQ;FASTQ	mada_2-53
R26791	PRJEB49093	SAMEA13188749	ERS10792286	ERX8573824	ERR9030414	1773	Mycobacterium tuberculosis	OXFORD_NANOPORE	MinION		SINGLE	WGS	GENOMIC	unspecified	130290	MinION sequencing; Raw reads: R26791-nanopore	Nanopore sequencing for Mycobacterium tuberculosis drug susceptibility testing and outbreak investigations	aba2460d-cbbc-403e-8d67-643455ee5012	webin-reads-R26791-nanopore	webin-reads-R26791-nanopore	a1af60fff5029bb284c44288c5433fb1	ftp.sra.ebi.ac.uk/vol1/fastq/ERR903/004/ERR9030414/ERR9030414.fastq.gz	9c1ed0bea14bf8f4e34a18e00b6731bf	ftp.sra.ebi.ac.uk/vol1/run/ERR903/ERR9030414/R26791.subsampled.fastq.gz	FASTQ	R26791
R26778	PRJEB49093	SAMEA13188789	ERS10792326	ERX8573825	ERR9030415	1773	Mycobacterium tuberculosis	OXFORD_NANOPORE	MinION		SINGLE	WGS	GENOMIC	unspecified	75932	MinION sequencing; Raw reads: R26778-nanopore	Nanopore sequencing for Mycobacterium tuberculosis drug susceptibility testing and outbreak investigations	aba2460d-cbbc-403e-8d67-643455ee5012	webin-reads-R26778-nanopore	webin-reads-R26778-nanopore	cf37df1892899b4fbfc030a25bed6988	ftp.sra.ebi.ac.uk/vol1/fastq/ERR903/005/ERR9030415/ERR9030415.fastq.gz	5e68f9f1fcb6206bcafee67316d85eb7	ftp.sra.ebi.ac.uk/vol1/run/ERR903/ERR9030415/R26778.subsampled.fastq.gz	FASTQ	R26778
mada_1-22	PRJEB49093	SAMEA13188667	ERS10792204	ERX8573826	ERR9030416	1773	Mycobacterium tuberculosis	OXFORD_NANOPORE	MinION		SINGLE	WGS	GENOMIC	unspecified	1314777	MinION sequencing; Raw reads: mada_1-22-nanopore	Nanopore sequencing for Mycobacterium tuberculosis drug susceptibility testing and outbreak investigations	aba2460d-cbbc-403e-8d67-643455ee5012	webin-reads-mada_1-22-nanopore	webin-reads-mada_1-22-nanopore	3cfc06ce05b5d1454d55250f4dc5a680	ftp.sra.ebi.ac.uk/vol1/fastq/ERR903/006/ERR9030416/ERR9030416.fastq.gz	7a7186cb9f3104f126b92d16a189916c	ftp.sra.ebi.ac.uk/vol1/run/ERR903/ERR9030416/mada_1-22.subsampled.fastq.gz	FASTQ	mada_1-22
17_616156	PRJEB49093	SAMEA13188791	ERS10792328	ERX8573827	ERR9030417	1773	Mycobacterium tuberculosis	OXFORD_NANOPORE	MinION		SINGLE	WGS	GENOMIC	unspecified	423121	MinION sequencing; Raw reads: 17_616156-nanopore	Nanopore sequencing for Mycobacterium tuberculosis drug susceptibility testing and outbreak investigations	aba2460d-cbbc-403e-8d67-643455ee5012	webin-reads-17_616156-nanopore	webin-reads-17_616156-nanopore	5b33dafb49ff35672e0b2db860eb7a04	ftp.sra.ebi.ac.uk/vol1/fastq/ERR903/007/ERR9030417/ERR9030417.fastq.gz	c8ec5eda640e22862b9626b6e0db8516	ftp.sra.ebi.ac.uk/vol1/run/ERR903/ERR9030417/17_616156.subsampled.fastq.gz	FASTQ	17_616156
mada_1-50	PRJEB49093	SAMEA13188721	ERS10792258	ERX8573828	ERR9030418	1773	Mycobacterium tuberculosis	OXFORD_NANOPORE	MinION		SINGLE	WGS	GENOMIC	unspecified	145089	MinION sequencing; Raw reads: mada_1-50-nanopore	Nanopore sequencing for Mycobacterium tuberculosis drug susceptibility testing and outbreak investigations	aba2460d-cbbc-403e-8d67-643455ee5012	webin-reads-mada_1-50-nanopore	webin-reads-mada_1-50-nanopore	a367d48c80e49079ad0d85893d6c9f7a	ftp.sra.ebi.ac.uk/vol1/fastq/ERR903/008/ERR9030418/ERR9030418.fastq.gz	1fc1e7f4696cd8e8106b124f1ed6c407	ftp.sra.ebi.ac.uk/vol1/run/ERR903/ERR9030418/mada_1-50.subsampled.fastq.gz	FASTQ	mada_1-50
mada_129	PRJEB49093	SAMEA13188718	ERS10792255	ERX8573829	ERR9030419	1773	Mycobacterium tuberculosis	OXFORD_NANOPORE	MinION		SINGLE	WGS	GENOMIC	unspecified	79729	MinION sequencing; Raw reads: mada_129-nanopore	Nanopore sequencing for Mycobacterium tuberculosis drug susceptibility testing and outbreak investigations	aba2460d-cbbc-403e-8d67-643455ee5012	webin-reads-mada_129-nanopore	webin-reads-mada_129-nanopore	d5c1a1415eb32b27967bf288b7891cc2	ftp.sra.ebi.ac.uk/vol1/fastq/ERR903/009/ERR9030419/ERR9030419.fastq.gz	eb4014c9b1d60e00983a441f5f459aed	ftp.sra.ebi.ac.uk/vol1/run/ERR903/ERR9030419/mada_129.subsampled.fastq.gz	FASTQ	mada_129
mada_117	PRJEB49093	SAMEA13188705	ERS10792242	ERX8573830	ERR9030420	1773	Mycobacterium tuberculosis	OXFORD_NANOPORE	MinION		SINGLE	WGS	GENOMIC	unspecified	170546	MinION sequencing; Raw reads: mada_117-nanopore	Nanopore sequencing for Mycobacterium tuberculosis drug susceptibility testing and outbreak investigations	aba2460d-cbbc-403e-8d67-643455ee5012	webin-reads-mada_117-nanopore	webin-reads-mada_117-nanopore	65aa95e4bbe100098d34ccee787f2750	ftp.sra.ebi.ac.uk/vol1/fastq/ERR903/000/ERR9030420/ERR9030420.fastq.gz	4ffc6017b4b09c404c9ba9be720fb125	ftp.sra.ebi.ac.uk/vol1/run/ERR903/ERR9030420/mada_117.subsampled.fastq.gz	FASTQ	mada_117
mada_137	PRJEB49093	SAMEA13188738	ERS10792275	ERX8573831	ERR9030421	1773	Mycobacterium tuberculosis	OXFORD_NANOPORE	MinION		SINGLE	WGS	GENOMIC	unspecified	883857	MinION sequencing; Raw reads: mada_137-nanopore	Nanopore sequencing for Mycobacterium tuberculosis drug susceptibility testing and outbreak investigations	aba2460d-cbbc-403e-8d67-643455ee5012	webin-reads-mada_137-nanopore	webin-reads-mada_137-nanopore	9bcf186da1f173467b318a745e10c995	ftp.sra.ebi.ac.uk/vol1/fastq/ERR903/001/ERR9030421/ERR9030421.fastq.gz	d485883f508aea787698f13b992eb6f8	ftp.sra.ebi.ac.uk/vol1/run/ERR903/ERR9030421/mada_137.subsampled.fastq.gz	FASTQ	mada_137
mada_111	PRJEB49093	SAMEA13188681	ERS10792218	ERX8573832	ERR9030422	1773	Mycobacterium tuberculosis	OXFORD_NANOPORE	MinION		SINGLE	WGS	GENOMIC	unspecified	1272699	MinION sequencing; Raw reads: mada_111-nanopore	Nanopore sequencing for Mycobacterium tuberculosis drug susceptibility testing and outbreak investigations	aba2460d-cbbc-403e-8d67-643455ee5012	webin-reads-mada_111-nanopore	webin-reads-mada_111-nanopore	727a901aab8201c0eb36f3c27b89a740	ftp.sra.ebi.ac.uk/vol1/fastq/ERR903/002/ERR9030422/ERR9030422.fastq.gz	d4d8842ef08803d28aee5c70dc204869	ftp.sra.ebi.ac.uk/vol1/run/ERR903/ERR9030422/mada_111.subsampled.fastq.gz	FASTQ	mada_111
18_0622446	PRJEB49093	SAMEA13188804	ERS10792341	ERX8573833	ERR9030423	1773	Mycobacterium tuberculosis	OXFORD_NANOPORE	GridION		SINGLE	WGS	GENOMIC	unspecified	273995	GridION sequencing; Raw reads: 18_0622446-nanopore	Nanopore sequencing for Mycobacterium tuberculosis drug susceptibility testing and outbreak investigations	aba2460d-cbbc-403e-8d67-643455ee5012	webin-reads-18_0622446-nanopore	webin-reads-18_0622446-nanopore	1885be1a3ca62808b2871375c55ef624	ftp.sra.ebi.ac.uk/vol1/fastq/ERR903/003/ERR9030423/ERR9030423.fastq.gz	a0a8c1441bf5c2b2edd93a30d01382f2	ftp.sra.ebi.ac.uk/vol1/run/ERR903/ERR9030423/18_0622446.subsampled.fastq.gz	FASTQ	18_0622446
R21893	PRJEB49093	SAMEA13188771	ERS10792308	ERX8573834	ERR9030424	1773	Mycobacterium tuberculosis	OXFORD_NANOPORE	MinION		SINGLE	WGS	GENOMIC	unspecified	38640	MinION sequencing; Raw reads: R21893-nanopore	Nanopore sequencing for Mycobacterium tuberculosis drug susceptibility testing and outbreak investigations	aba2460d-cbbc-403e-8d67-643455ee5012	webin-reads-R21893-nanopore	webin-reads-R21893-nanopore	266291a44a73162ab5e30021d3a846a8	ftp.sra.ebi.ac.uk/vol1/fastq/ERR903/004/ERR9030424/ERR9030424.fastq.gz	ea09c9b700051c76cedb635c7c5edabe	ftp.sra.ebi.ac.uk/vol1/run/ERR903/ERR9030424/R21893.subsampled.fastq.gz	FASTQ	R21893
mada_143	PRJEB49093	SAMEA13188677	ERS10792214	ERX8573835	ERR9030425	1773	Mycobacterium tuberculosis	OXFORD_NANOPORE	MinION		SINGLE	WGS	GENOMIC	unspecified	1197943	MinION sequencing; Raw reads: mada_143-nanopore	Nanopore sequencing for Mycobacterium tuberculosis drug susceptibility testing and outbreak investigations	aba2460d-cbbc-403e-8d67-643455ee5012	webin-reads-mada_143-nanopore	webin-reads-mada_143-nanopore	fc2efe7bbfe756e600d40ebd9d47a260	ftp.sra.ebi.ac.uk/vol1/fastq/ERR903/005/ERR9030425/ERR9030425.fastq.gz	ba8506e9483acc3f08e02a412ea0b19c	ftp.sra.ebi.ac.uk/vol1/run/ERR903/ERR9030425/mada_143.subsampled.fastq.gz	FASTQ	mada_143
R27252	PRJEB49093	SAMEA13188753	ERS10792290	ERX8573836	ERR9030426	1773	Mycobacterium tuberculosis	OXFORD_NANOPORE	MinION		SINGLE	WGS	GENOMIC	unspecified	209693	MinION sequencing; Raw reads: R27252-nanopore	Nanopore sequencing for Mycobacterium tuberculosis drug susceptibility testing and outbreak investigations	aba2460d-cbbc-403e-8d67-643455ee5012	webin-reads-R27252-nanopore	webin-reads-R27252-nanopore	8e569c77f25697e13976e34bbe15796c	ftp.sra.ebi.ac.uk/vol1/fastq/ERR903/006/ERR9030426/ERR9030426.fastq.gz	bb8c9508c064f7d44c23be7fa811210c	ftp.sra.ebi.ac.uk/vol1/run/ERR903/ERR9030426/R27252.subsampled.fastq.gz	FASTQ	R27252
mada_1-41	PRJEB49093	SAMEA13188723	ERS10792260	ERX8573837	ERR9030427	1773	Mycobacterium tuberculosis	OXFORD_NANOPORE	MinION		SINGLE	WGS	GENOMIC	unspecified	211250	MinION sequencing; Raw reads: mada_1-41-nanopore	Nanopore sequencing for Mycobacterium tuberculosis drug susceptibility testing and outbreak investigations	aba2460d-cbbc-403e-8d67-643455ee5012	webin-reads-mada_1-41-nanopore	webin-reads-mada_1-41-nanopore	e253cb973eaa904a21ab921c5b6ee8a9	ftp.sra.ebi.ac.uk/vol1/fastq/ERR903/007/ERR9030427/ERR9030427.fastq.gz	06615757b858d732c59ab665f81f07d6	ftp.sra.ebi.ac.uk/vol1/run/ERR903/ERR9030427/mada_1-41.subsampled.fastq.gz	FASTQ	mada_1-41
mada_127	PRJEB49093	SAMEA13188704	ERS10792241	ERX8573838	ERR9030428	1773	Mycobacterium tuberculosis	OXFORD_NANOPORE	MinION		SINGLE	WGS	GENOMIC	unspecified	1441225	MinION sequencing; Raw reads: mada_127-nanopore	Nanopore sequencing for Mycobacterium tuberculosis drug susceptibility testing and outbreak investigations	aba2460d-cbbc-403e-8d67-643455ee5012	webin-reads-mada_127-nanopore	webin-reads-mada_127-nanopore	adc6e8aec470edb09b575627664ed7f0	ftp.sra.ebi.ac.uk/vol1/fastq/ERR903/008/ERR9030428/ERR9030428.fastq.gz	102efe92844193ce4480f9ba993fac0f	ftp.sra.ebi.ac.uk/vol1/run/ERR903/ERR9030428/mada_127.subsampled.fastq.gz	FASTQ	mada_127
mada_1-11	PRJEB49093	SAMEA13188722	ERS10792259	ERX8573839	ERR9030429	1773	Mycobacterium tuberculosis	OXFORD_NANOPORE	MinION		SINGLE	WGS	GENOMIC	unspecified	641269	MinION sequencing; Raw reads: mada_1-11-nanopore	Nanopore sequencing for Mycobacterium tuberculosis drug susceptibility testing and outbreak investigations	aba2460d-cbbc-403e-8d67-643455ee5012	webin-reads-mada_1-11-nanopore	webin-reads-mada_1-11-nanopore	8b76b2df5f31eb144c1e4ab538437581	ftp.sra.ebi.ac.uk/vol1/fastq/ERR903/009/ERR9030429/ERR9030429.fastq.gz	9ecb5655bed02cf59712a18592ede2c8	ftp.sra.ebi.ac.uk/vol1/run/ERR903/ERR9030429/mada_1-11.subsampled.fastq.gz	FASTQ	mada_1-11
mada_1-48	PRJEB49093	SAMEA13188683	ERS10792220	ERX8573840	ERR9030430	1773	Mycobacterium tuberculosis	OXFORD_NANOPORE	MinION		SINGLE	WGS	GENOMIC	unspecified	1345457	MinION sequencing; Raw reads: mada_1-48-nanopore	Nanopore sequencing for Mycobacterium tuberculosis drug susceptibility testing and outbreak investigations	aba2460d-cbbc-403e-8d67-643455ee5012	webin-reads-mada_1-48-nanopore	webin-reads-mada_1-48-nanopore	b9cae4f3bae9185ca8595004395d4abc	ftp.sra.ebi.ac.uk/vol1/fastq/ERR903/000/ERR9030430/ERR9030430.fastq.gz	9b135e36104537425bfa9b2d454990ad	ftp.sra.ebi.ac.uk/vol1/run/ERR903/ERR9030430/mada_1-48.subsampled.fastq.gz	FASTQ	mada_1-48
R25048	PRJEB49093	SAMEA13188778	ERS10792315	ERX8573841	ERR9030431	1773	Mycobacterium tuberculosis	OXFORD_NANOPORE	MinION		SINGLE	WGS	GENOMIC	unspecified	272229	MinION sequencing; Raw reads: R25048-nanopore	Nanopore sequencing for Mycobacterium tuberculosis drug susceptibility testing and outbreak investigations	aba2460d-cbbc-403e-8d67-643455ee5012	webin-reads-R25048-nanopore	webin-reads-R25048-nanopore	708f397869b23a9bccda23547c341653	ftp.sra.ebi.ac.uk/vol1/fastq/ERR903/001/ERR9030431/ERR9030431.fastq.gz	70e01b7f14d40fa857535a01c0e6c34a	ftp.sra.ebi.ac.uk/vol1/run/ERR903/ERR9030431/R25048.subsampled.fastq.gz	FASTQ	R25048
mada_1-8	PRJEB49093	SAMEA13188728	ERS10792265	ERX8573842	ERR9030432	1773	Mycobacterium tuberculosis	OXFORD_NANOPORE	MinION		SINGLE	WGS	GENOMIC	unspecified	1022694	MinION sequencing; Raw reads: mada_1-8-nanopore	Nanopore sequencing for Mycobacterium tuberculosis drug susceptibility testing and outbreak investigations	aba2460d-cbbc-403e-8d67-643455ee5012	webin-reads-mada_1-8-nanopore	webin-reads-mada_1-8-nanopore	bb0335c96ec9a46fce64a55ea0d48827	ftp.sra.ebi.ac.uk/vol1/fastq/ERR903/002/ERR9030432/ERR9030432.fastq.gz	bdca91cb7a7d4e88e38a4209fd4f4335	ftp.sra.ebi.ac.uk/vol1/run/ERR903/ERR9030432/mada_1-8.subsampled.fastq.gz	FASTQ	mada_1-8
mada_121	PRJEB49093	SAMEA13188710	ERS10792247	ERX8573843	ERR9030433	1773	Mycobacterium tuberculosis	OXFORD_NANOPORE	MinION		SINGLE	WGS	GENOMIC	unspecified	1512781	MinION sequencing; Raw reads: mada_121-nanopore	Nanopore sequencing for Mycobacterium tuberculosis drug susceptibility testing and outbreak investigations	aba2460d-cbbc-403e-8d67-643455ee5012	webin-reads-mada_121-nanopore	webin-reads-mada_121-nanopore	fb4e1c46df01d7f48b64250d3aeffabd	ftp.sra.ebi.ac.uk/vol1/fastq/ERR903/003/ERR9030433/ERR9030433.fastq.gz	1c9e8205b18ccbc38717d628b7933b01	ftp.sra.ebi.ac.uk/vol1/run/ERR903/ERR9030433/mada_121.subsampled.fastq.gz	FASTQ	mada_121
mada_144	PRJEB49093	SAMEA13188732	ERS10792269	ERX8573844	ERR9030434	1773	Mycobacterium tuberculosis	OXFORD_NANOPORE	MinION		SINGLE	WGS	GENOMIC	unspecified	1030556	MinION sequencing; Raw reads: mada_144-nanopore	Nanopore sequencing for Mycobacterium tuberculosis drug susceptibility testing and outbreak investigations	aba2460d-cbbc-403e-8d67-643455ee5012	webin-reads-mada_144-nanopore	webin-reads-mada_144-nanopore	2049875dc51caa90a1af3366a070490c	ftp.sra.ebi.ac.uk/vol1/fastq/ERR903/004/ERR9030434/ERR9030434.fastq.gz	a1975dd5168833d9055c4e3ddea91559	ftp.sra.ebi.ac.uk/vol1/run/ERR903/ERR9030434/mada_144.subsampled.fastq.gz	FASTQ	mada_144
mada_152	PRJEB49093	SAMEA13188748	ERS10792285	ERX8573845	ERR9030435	1773	Mycobacterium tuberculosis	OXFORD_NANOPORE	MinION		SINGLE	WGS	GENOMIC	unspecified	1582597	MinION sequencing; Raw reads: mada_152-nanopore	Nanopore sequencing for Mycobacterium tuberculosis drug susceptibility testing and outbreak investigations	aba2460d-cbbc-403e-8d67-643455ee5012	webin-reads-mada_152-nanopore	webin-reads-mada_152-nanopore	5ce54fd6147b061162a7e2592300f7a3	ftp.sra.ebi.ac.uk/vol1/fastq/ERR903/005/ERR9030435/ERR9030435.fastq.gz	c3de8f4060672794cdb9a68360a6aa93	ftp.sra.ebi.ac.uk/vol1/run/ERR903/ERR9030435/mada_152.subsampled.fastq.gz	FASTQ	mada_152
mada_2-34	PRJEB49093	SAMEA13188675	ERS10792212	ERX8573846	ERR9030436	1773	Mycobacterium tuberculosis	ILLUMINA	Illumina HiSeq 2500		PAIRED	WGS	GENOMIC	unspecified	1764614	Illumina HiSeq 2500 sequencing; Raw reads: mada_2-34-illumina	Nanopore sequencing for Mycobacterium tuberculosis drug susceptibility testing and outbreak investigations	aba2460d-cbbc-403e-8d67-643455ee5012	webin-reads-mada_2-34-illumina	webin-reads-mada_2-34-illumina	ea3d454f06e1897346561cbe64987a24;58ba890fce8456267989886097ba9cc6	ftp.sra.ebi.ac.uk/vol1/fastq/ERR903/006/ERR9030436/ERR9030436_1.fastq.gz;ftp.sra.ebi.ac.uk/vol1/fastq/ERR903/006/ERR9030436/ERR9030436_2.fastq.gz	dfdd8d6479f5e034ee21e1c8b5b2a3e3;ec35e605e21c87ecf0d11c7883420081	ftp.sra.ebi.ac.uk/vol1/run/ERR903/ERR9030436/mada_2-34.subsampled.R1.fastq.gz;ftp.sra.ebi.ac.uk/vol1/run/ERR903/ERR9030436/mada_2-34.subsampled.R2.fastq.gz	FASTQ;FASTQ	mada_2-34
mada_1-5	PRJEB49093	SAMEA13188696	ERS10792233	ERX8573847	ERR9030437	1773	Mycobacterium tuberculosis	OXFORD_NANOPORE	MinION		SINGLE	WGS	GENOMIC	unspecified	1180583	MinION sequencing; Raw reads: mada_1-5-nanopore	Nanopore sequencing for Mycobacterium tuberculosis drug susceptibility testing and outbreak investigations	aba2460d-cbbc-403e-8d67-643455ee5012	webin-reads-mada_1-5-nanopore	webin-reads-mada_1-5-nanopore	203c5f522e964dc30654fb4981ee98f6	ftp.sra.ebi.ac.uk/vol1/fastq/ERR903/007/ERR9030437/ERR9030437.fastq.gz	6944d3378c14fe150368e82b17e606de	ftp.sra.ebi.ac.uk/vol1/run/ERR903/ERR9030437/mada_1-5.subsampled.fastq.gz	FASTQ	mada_1-5
mada_136	PRJEB49093	SAMEA13188720	ERS10792257	ERX8573848	ERR9030438	1773	Mycobacterium tuberculosis	OXFORD_NANOPORE	MinION		SINGLE	WGS	GENOMIC	unspecified	1259763	MinION sequencing; Raw reads: mada_136-nanopore	Nanopore sequencing for Mycobacterium tuberculosis drug susceptibility testing and outbreak investigations	aba2460d-cbbc-403e-8d67-643455ee5012	webin-reads-mada_136-nanopore	webin-reads-mada_136-nanopore	7111de7e1313393bb490c3581b5ba553	ftp.sra.ebi.ac.uk/vol1/fastq/ERR903/008/ERR9030438/ERR9030438.fastq.gz	337b531b410ba78ec4d1d8bd892d5a1b	ftp.sra.ebi.ac.uk/vol1/run/ERR903/ERR9030438/mada_136.subsampled.fastq.gz	FASTQ	mada_136
mada_142	PRJEB49093	SAMEA13188742	ERS10792279	ERX8573849	ERR9030439	1773	Mycobacterium tuberculosis	OXFORD_NANOPORE	MinION		SINGLE	WGS	GENOMIC	unspecified	1780611	MinION sequencing; Raw reads: mada_142-nanopore	Nanopore sequencing for Mycobacterium tuberculosis drug susceptibility testing and outbreak investigations	aba2460d-cbbc-403e-8d67-643455ee5012	webin-reads-mada_142-nanopore	webin-reads-mada_142-nanopore	9fc931d8d6f4655d82d88b70cfdf96aa	ftp.sra.ebi.ac.uk/vol1/fastq/ERR903/009/ERR9030439/ERR9030439.fastq.gz	fe4ebd9aafb6d9cd12dea0893725d3d9	ftp.sra.ebi.ac.uk/vol1/run/ERR903/ERR9030439/mada_142.subsampled.fastq.gz	FASTQ	mada_142
R21408	PRJEB49093	SAMEA13188773	ERS10792310	ERX8573850	ERR9030440	1773	Mycobacterium tuberculosis	OXFORD_NANOPORE	MinION		SINGLE	WGS	GENOMIC	unspecified	98227	MinION sequencing; Raw reads: R21408-nanopore	Nanopore sequencing for Mycobacterium tuberculosis drug susceptibility testing and outbreak investigations	aba2460d-cbbc-403e-8d67-643455ee5012	webin-reads-R21408-nanopore	webin-reads-R21408-nanopore	ff83fa9e4dce2b1db8069c34bdf4f3f7	ftp.sra.ebi.ac.uk/vol1/fastq/ERR903/000/ERR9030440/ERR9030440.fastq.gz	103f63ffa96578985328265867b54017	ftp.sra.ebi.ac.uk/vol1/run/ERR903/ERR9030440/R21408.subsampled.fastq.gz	FASTQ	R21408
mada_1-36	PRJEB49093	SAMEA13188668	ERS10792205	ERX8573852	ERR9030442	1773	Mycobacterium tuberculosis	ILLUMINA	Illumina HiSeq 2500		PAIRED	WGS	GENOMIC	unspecified	1764614	Illumina HiSeq 2500 sequencing; Raw reads: mada_1-36-illumina	Nanopore sequencing for Mycobacterium tuberculosis drug susceptibility testing and outbreak investigations	aba2460d-cbbc-403e-8d67-643455ee5012	webin-reads-mada_1-36-illumina	webin-reads-mada_1-36-illumina	4f25249e588bf22454153bccd7bac0bb;2c312840328dc60f24c67d82cef6436b	ftp.sra.ebi.ac.uk/vol1/fastq/ERR903/002/ERR9030442/ERR9030442_1.fastq.gz;ftp.sra.ebi.ac.uk/vol1/fastq/ERR903/002/ERR9030442/ERR9030442_2.fastq.gz	39a936cec1a448315ce5be2c9751405d;bb3348950f69eb7bdc8af5665c0e9674	ftp.sra.ebi.ac.uk/vol1/run/ERR903/ERR9030442/mada_1-36.subsampled.R1.fastq.gz;ftp.sra.ebi.ac.uk/vol1/run/ERR903/ERR9030442/mada_1-36.subsampled.R2.fastq.gz	FASTQ;FASTQ	mada_1-36
mada_113	PRJEB49093	SAMEA13188711	ERS10792248	ERX8573853	ERR9030443	1773	Mycobacterium tuberculosis	ILLUMINA	Illumina HiSeq 2500		PAIRED	WGS	GENOMIC	unspecified	1764614	Illumina HiSeq 2500 sequencing; Raw reads: mada_113-illumina	Nanopore sequencing for Mycobacterium tuberculosis drug susceptibility testing and outbreak investigations	aba2460d-cbbc-403e-8d67-643455ee5012	webin-reads-mada_113-illumina	webin-reads-mada_113-illumina	0d8635782ffff15e793fb7cd4a39f274;a545d0a07b84025dd34ad57b7c52827c	ftp.sra.ebi.ac.uk/vol1/fastq/ERR903/003/ERR9030443/ERR9030443_1.fastq.gz;ftp.sra.ebi.ac.uk/vol1/fastq/ERR903/003/ERR9030443/ERR9030443_2.fastq.gz	80e6be6ccb2b1e8ce2154a082d72dfd5;f6f4cf03a7f6aaed11c811792968fa5b	ftp.sra.ebi.ac.uk/vol1/run/ERR903/ERR9030443/mada_113.subsampled.R1.fastq.gz;ftp.sra.ebi.ac.uk/vol1/run/ERR903/ERR9030443/mada_113.subsampled.R2.fastq.gz	FASTQ;FASTQ	mada_113
mada_120	PRJEB49093	SAMEA13188669	ERS10792206	ERX8573855	ERR9030445	1773	Mycobacterium tuberculosis	ILLUMINA	Illumina HiSeq 2500		PAIRED	WGS	GENOMIC	unspecified	1764614	Illumina HiSeq 2500 sequencing; Raw reads: mada_120-illumina	Nanopore sequencing for Mycobacterium tuberculosis drug susceptibility testing and outbreak investigations	aba2460d-cbbc-403e-8d67-643455ee5012	webin-reads-mada_120-illumina	webin-reads-mada_120-illumina	fa45faadea5fc0162e8c656177f8dd5d;e9c0920da730d917a19eaf6d5a394a56	ftp.sra.ebi.ac.uk/vol1/fastq/ERR903/005/ERR9030445/ERR9030445_1.fastq.gz;ftp.sra.ebi.ac.uk/vol1/fastq/ERR903/005/ERR9030445/ERR9030445_2.fastq.gz	6c7416311c30cf6255bfdd1ae114fe6b;8032768282b01ddacb61048884cd3577	ftp.sra.ebi.ac.uk/vol1/run/ERR903/ERR9030445/mada_120.subsampled.R1.fastq.gz;ftp.sra.ebi.ac.uk/vol1/run/ERR903/ERR9030445/mada_120.subsampled.R2.fastq.gz	FASTQ;FASTQ	mada_120
mada_105	PRJEB49093	SAMEA13188730	ERS10792267	ERX8573856	ERR9030446	1773	Mycobacterium tuberculosis	ILLUMINA	Illumina HiSeq 2500		PAIRED	WGS	GENOMIC	unspecified	1764614	Illumina HiSeq 2500 sequencing; Raw reads: mada_105-illumina	Nanopore sequencing for Mycobacterium tuberculosis drug susceptibility testing and outbreak investigations	aba2460d-cbbc-403e-8d67-643455ee5012	webin-reads-mada_105-illumina	webin-reads-mada_105-illumina	01467db35c5c34cb2f2e0824e3f8fcda;9110fe82f4cb74c0dc3f57cf888fef56	ftp.sra.ebi.ac.uk/vol1/fastq/ERR903/006/ERR9030446/ERR9030446_1.fastq.gz;ftp.sra.ebi.ac.uk/vol1/fastq/ERR903/006/ERR9030446/ERR9030446_2.fastq.gz	ac746710b4eaa5237914d2de2d351819;64ca1765bc18bdca484ecc2fc521a155	ftp.sra.ebi.ac.uk/vol1/run/ERR903/ERR9030446/mada_105.subsampled.R1.fastq.gz;ftp.sra.ebi.ac.uk/vol1/run/ERR903/ERR9030446/mada_105.subsampled.R2.fastq.gz	FASTQ;FASTQ	mada_105
R15311	PRJEB49093	SAMEA13188786	ERS10792323	ERX8573857	ERR9030447	1773	Mycobacterium tuberculosis	ILLUMINA	NextSeq 500		PAIRED	WGS	GENOMIC	unspecified	1752928	NextSeq 500 sequencing; Raw reads: R15311-illumina	Nanopore sequencing for Mycobacterium tuberculosis drug susceptibility testing and outbreak investigations	aba2460d-cbbc-403e-8d67-643455ee5012	webin-reads-R15311-illumina	webin-reads-R15311-illumina	9582552bd26abb236fd64190c4502fec;25aec03b28a636265d8b14c6e6673629	ftp.sra.ebi.ac.uk/vol1/fastq/ERR903/007/ERR9030447/ERR9030447_1.fastq.gz;ftp.sra.ebi.ac.uk/vol1/fastq/ERR903/007/ERR9030447/ERR9030447_2.fastq.gz	95523b9c787ef6ef3cacaca0ddeb3165;9a1d1dd0c41e4f682caa797e564f1e63	ftp.sra.ebi.ac.uk/vol1/run/ERR903/ERR9030447/R15311.subsampled.R1.fastq.gz;ftp.sra.ebi.ac.uk/vol1/run/ERR903/ERR9030447/R15311.subsampled.R2.fastq.gz	FASTQ;FASTQ	R15311
mada_126	PRJEB49093	SAMEA13188695	ERS10792232	ERX8573858	ERR9030448	1773	Mycobacterium tuberculosis	OXFORD_NANOPORE	MinION		SINGLE	WGS	GENOMIC	unspecified	120762	MinION sequencing; Raw reads: mada_126-nanopore	Nanopore sequencing for Mycobacterium tuberculosis drug susceptibility testing and outbreak investigations	aba2460d-cbbc-403e-8d67-643455ee5012	webin-reads-mada_126-nanopore	webin-reads-mada_126-nanopore	52a27b2287a70eff2bbcc60279614278	ftp.sra.ebi.ac.uk/vol1/fastq/ERR903/008/ERR9030448/ERR9030448.fastq.gz	e75ca09de82ae8c597c420b1d836c3b3	ftp.sra.ebi.ac.uk/vol1/run/ERR903/ERR9030448/mada_126.subsampled.fastq.gz	FASTQ	mada_126
mada_122	PRJEB49093	SAMEA13188697	ERS10792234	ERX8573859	ERR9030449	1773	Mycobacterium tuberculosis	OXFORD_NANOPORE	MinION		SINGLE	WGS	GENOMIC	unspecified	152845	MinION sequencing; Raw reads: mada_122-nanopore	Nanopore sequencing for Mycobacterium tuberculosis drug susceptibility testing and outbreak investigations	aba2460d-cbbc-403e-8d67-643455ee5012	webin-reads-mada_122-nanopore	webin-reads-mada_122-nanopore	038dc090fc4b2937fb76643354f200d2	ftp.sra.ebi.ac.uk/vol1/fastq/ERR903/009/ERR9030449/ERR9030449.fastq.gz	cae29c1e678b7ac790576f13cb72fee6	ftp.sra.ebi.ac.uk/vol1/run/ERR903/ERR9030449/mada_122.subsampled.fastq.gz	FASTQ	mada_122
mada_1-53	PRJEB49093	SAMEA13188673	ERS10792210	ERX8573860	ERR9030450	1773	Mycobacterium tuberculosis	ILLUMINA	Illumina HiSeq 2500		PAIRED	WGS	GENOMIC	unspecified	1764614	Illumina HiSeq 2500 sequencing; Raw reads: mada_1-53-illumina	Nanopore sequencing for Mycobacterium tuberculosis drug susceptibility testing and outbreak investigations	aba2460d-cbbc-403e-8d67-643455ee5012	webin-reads-mada_1-53-illumina	webin-reads-mada_1-53-illumina	e7c65d87d579f755394df69a616a48f8;08a4b4ab328baadf299261a497617175	ftp.sra.ebi.ac.uk/vol1/fastq/ERR903/000/ERR9030450/ERR9030450_1.fastq.gz;ftp.sra.ebi.ac.uk/vol1/fastq/ERR903/000/ERR9030450/ERR9030450_2.fastq.gz	67db2295156adedc96851fcf31438e06;644cae627005e938dcb99a16a2b95db8	ftp.sra.ebi.ac.uk/vol1/run/ERR903/ERR9030450/mada_1-53.subsampled.R1.fastq.gz;ftp.sra.ebi.ac.uk/vol1/run/ERR903/ERR9030450/mada_1-53.subsampled.R2.fastq.gz	FASTQ;FASTQ	mada_1-53
mada_118	PRJEB49093	SAMEA13188719	ERS10792256	ERX8573861	ERR9030451	1773	Mycobacterium tuberculosis	ILLUMINA	Illumina HiSeq 2500		PAIRED	WGS	GENOMIC	unspecified	1764614	Illumina HiSeq 2500 sequencing; Raw reads: mada_118-illumina	Nanopore sequencing for Mycobacterium tuberculosis drug susceptibility testing and outbreak investigations	aba2460d-cbbc-403e-8d67-643455ee5012	webin-reads-mada_118-illumina	webin-reads-mada_118-illumina	38035b01734cd72f09f8af4844ca584e;b61d988322e696f75ace52ea156b4cae	ftp.sra.ebi.ac.uk/vol1/fastq/ERR903/001/ERR9030451/ERR9030451_1.fastq.gz;ftp.sra.ebi.ac.uk/vol1/fastq/ERR903/001/ERR9030451/ERR9030451_2.fastq.gz	958486fa01d7b9191b9a09e84bad8ead;d22241acac0db0589bde51f09c010a52	ftp.sra.ebi.ac.uk/vol1/run/ERR903/ERR9030451/mada_118.subsampled.R1.fastq.gz;ftp.sra.ebi.ac.uk/vol1/run/ERR903/ERR9030451/mada_118.subsampled.R2.fastq.gz	FASTQ;FASTQ	mada_118
mada_115	PRJEB49093	SAMEA13188737	ERS10792274	ERX8573862	ERR9030452	1773	Mycobacterium tuberculosis	OXFORD_NANOPORE	MinION		SINGLE	WGS	GENOMIC	unspecified	116450	MinION sequencing; Raw reads: mada_115-nanopore	Nanopore sequencing for Mycobacterium tuberculosis drug susceptibility testing and outbreak investigations	aba2460d-cbbc-403e-8d67-643455ee5012	webin-reads-mada_115-nanopore	webin-reads-mada_115-nanopore	eacec880c6e6003571edb188e8e680c6	ftp.sra.ebi.ac.uk/vol1/fastq/ERR903/002/ERR9030452/ERR9030452.fastq.gz	0f99553f18af02120ee9ca4e3c23ca9f	ftp.sra.ebi.ac.uk/vol1/run/ERR903/ERR9030452/mada_115.subsampled.fastq.gz	FASTQ	mada_115
mada_1-17	PRJEB49093	SAMEA13188739	ERS10792276	ERX8573863	ERR9030453	1773	Mycobacterium tuberculosis	ILLUMINA	Illumina HiSeq 2500		PAIRED	WGS	GENOMIC	unspecified	1764614	Illumina HiSeq 2500 sequencing; Raw reads: mada_1-17-illumina	Nanopore sequencing for Mycobacterium tuberculosis drug susceptibility testing and outbreak investigations	aba2460d-cbbc-403e-8d67-643455ee5012	webin-reads-mada_1-17-illumina	webin-reads-mada_1-17-illumina	8c19003ef33117c640e434e2e0fb0af7;83c12516f41dcccfbab0b0b77bed5170	ftp.sra.ebi.ac.uk/vol1/fastq/ERR903/003/ERR9030453/ERR9030453_1.fastq.gz;ftp.sra.ebi.ac.uk/vol1/fastq/ERR903/003/ERR9030453/ERR9030453_2.fastq.gz	42ac44d74b00fa5cee178c6fb0086a99;4258a9e593221c3a448cebcc5e44ecc1	ftp.sra.ebi.ac.uk/vol1/run/ERR903/ERR9030453/mada_1-17.subsampled.R1.fastq.gz;ftp.sra.ebi.ac.uk/vol1/run/ERR903/ERR9030453/mada_1-17.subsampled.R2.fastq.gz	FASTQ;FASTQ	mada_1-17
R37765	PRJEB49093	SAMEA13188769	ERS10792306	ERX8573864	ERR9030454	1773	Mycobacterium tuberculosis	OXFORD_NANOPORE	MinION		SINGLE	WGS	GENOMIC	unspecified	179978	MinION sequencing; Raw reads: R37765-nanopore	Nanopore sequencing for Mycobacterium tuberculosis drug susceptibility testing and outbreak investigations	aba2460d-cbbc-403e-8d67-643455ee5012	webin-reads-R37765-nanopore	webin-reads-R37765-nanopore	64be1408698fce005d13deef5079e34a	ftp.sra.ebi.ac.uk/vol1/fastq/ERR903/004/ERR9030454/ERR9030454.fastq.gz	acb12432e72d8504b1140f0d7c0dc506	ftp.sra.ebi.ac.uk/vol1/run/ERR903/ERR9030454/R37765.subsampled.fastq.gz	FASTQ	R37765
mada_137	PRJEB49093	SAMEA13188738	ERS10792275	ERX8573865	ERR9030455	1773	Mycobacterium tuberculosis	ILLUMINA	Illumina HiSeq 2500		PAIRED	WGS	GENOMIC	unspecified	1764614	Illumina HiSeq 2500 sequencing; Raw reads: mada_137-illumina	Nanopore sequencing for Mycobacterium tuberculosis drug susceptibility testing and outbreak investigations	aba2460d-cbbc-403e-8d67-643455ee5012	webin-reads-mada_137-illumina	webin-reads-mada_137-illumina	666057f0daa6ce1e398dbc03e336c9da;06f7ea62ea2b3abf990d3a7c37b94120	ftp.sra.ebi.ac.uk/vol1/fastq/ERR903/005/ERR9030455/ERR9030455_1.fastq.gz;ftp.sra.ebi.ac.uk/vol1/fastq/ERR903/005/ERR9030455/ERR9030455_2.fastq.gz	bc281535307bf0d57e23de23ddec28b5;b2c97174b4463ab15b99227489328af6	ftp.sra.ebi.ac.uk/vol1/run/ERR903/ERR9030455/mada_137.subsampled.R1.fastq.gz;ftp.sra.ebi.ac.uk/vol1/run/ERR903/ERR9030455/mada_137.subsampled.R2.fastq.gz	FASTQ;FASTQ	mada_137
mada_1-19	PRJEB49093	SAMEA13188725	ERS10792262	ERX8573866	ERR9030456	1773	Mycobacterium tuberculosis	ILLUMINA	Illumina HiSeq 2500		PAIRED	WGS	GENOMIC	unspecified	1764614	Illumina HiSeq 2500 sequencing; Raw reads: mada_1-19-illumina	Nanopore sequencing for Mycobacterium tuberculosis drug susceptibility testing and outbreak investigations	aba2460d-cbbc-403e-8d67-643455ee5012	webin-reads-mada_1-19-illumina	webin-reads-mada_1-19-illumina	eff4483f51beb2bd5bdbb8852033bacd;88d982214d445524c7aef65016d5bb02	ftp.sra.ebi.ac.uk/vol1/fastq/ERR903/006/ERR9030456/ERR9030456_1.fastq.gz;ftp.sra.ebi.ac.uk/vol1/fastq/ERR903/006/ERR9030456/ERR9030456_2.fastq.gz	532c7caeec609fb6d04fc9199559f22a;b3eeb909e8954836e031d9e548f23043	ftp.sra.ebi.ac.uk/vol1/run/ERR903/ERR9030456/mada_1-19.subsampled.R1.fastq.gz;ftp.sra.ebi.ac.uk/vol1/run/ERR903/ERR9030456/mada_1-19.subsampled.R2.fastq.gz	FASTQ;FASTQ	mada_1-19
mada_125	PRJEB49093	SAMEA13188731	ERS10792268	ERX8573867	ERR9030457	1773	Mycobacterium tuberculosis	ILLUMINA	Illumina HiSeq 2500		PAIRED	WGS	GENOMIC	unspecified	1752928	Illumina HiSeq 2500 sequencing; Raw reads: mada_125-illumina	Nanopore sequencing for Mycobacterium tuberculosis drug susceptibility testing and outbreak investigations	aba2460d-cbbc-403e-8d67-643455ee5012	webin-reads-mada_125-illumina	webin-reads-mada_125-illumina	1a6f17153ba98bc6b35cd3524c91b68d;b81727f85ab41381287a849ba3b6fe94	ftp.sra.ebi.ac.uk/vol1/fastq/ERR903/007/ERR9030457/ERR9030457_1.fastq.gz;ftp.sra.ebi.ac.uk/vol1/fastq/ERR903/007/ERR9030457/ERR9030457_2.fastq.gz	78c08d8c1afb077eb99b60db6e3fc775;794fbf3a48e0e82e10d9ff2d91c9c0b9	ftp.sra.ebi.ac.uk/vol1/run/ERR903/ERR9030457/mada_125.subsampled.R1.fastq.gz;ftp.sra.ebi.ac.uk/vol1/run/ERR903/ERR9030457/mada_125.subsampled.R2.fastq.gz	FASTQ;FASTQ	mada_125
mada_151	PRJEB49093	SAMEA13188708	ERS10792245	ERX8573868	ERR9030458	1773	Mycobacterium tuberculosis	ILLUMINA	Illumina HiSeq 2500		PAIRED	WGS	GENOMIC	unspecified	1752928	Illumina HiSeq 2500 sequencing; Raw reads: mada_151-illumina	Nanopore sequencing for Mycobacterium tuberculosis drug susceptibility testing and outbreak investigations	aba2460d-cbbc-403e-8d67-643455ee5012	webin-reads-mada_151-illumina	webin-reads-mada_151-illumina	c3625f83a263d4eff66c7645bb969049;1f79a0f2e7f990e8d5d34a833b4d039c	ftp.sra.ebi.ac.uk/vol1/fastq/ERR903/008/ERR9030458/ERR9030458_1.fastq.gz;ftp.sra.ebi.ac.uk/vol1/fastq/ERR903/008/ERR9030458/ERR9030458_2.fastq.gz	5beaf83f8cd842e3f281f7762893914c;02b796ba6ffc5a66affea8b30ae9c7e4	ftp.sra.ebi.ac.uk/vol1/run/ERR903/ERR9030458/mada_151.subsampled.R1.fastq.gz;ftp.sra.ebi.ac.uk/vol1/run/ERR903/ERR9030458/mada_151.subsampled.R2.fastq.gz	FASTQ;FASTQ	mada_151
R27725	PRJEB49093	SAMEA13188772	ERS10792309	ERX8573869	ERR9030459	1773	Mycobacterium tuberculosis	ILLUMINA	Illumina HiSeq 2500		PAIRED	WGS	GENOMIC	unspecified	1592768	Illumina HiSeq 2500 sequencing; Raw reads: R27725-illumina	Nanopore sequencing for Mycobacterium tuberculosis drug susceptibility testing and outbreak investigations	aba2460d-cbbc-403e-8d67-643455ee5012	webin-reads-R27725-illumina	webin-reads-R27725-illumina	5ec859ff3172d8f793e599266da0492a;666ad1a32b32512202069652cb3bdd7a	ftp.sra.ebi.ac.uk/vol1/fastq/ERR903/009/ERR9030459/ERR9030459_1.fastq.gz;ftp.sra.ebi.ac.uk/vol1/fastq/ERR903/009/ERR9030459/ERR9030459_2.fastq.gz	e7a20941c3a8d3c3cdee2f6841c94a22;7ea6be8ea9e984c36481c4eb32548bce	ftp.sra.ebi.ac.uk/vol1/run/ERR903/ERR9030459/R27725.subsampled.R1.fastq.gz;ftp.sra.ebi.ac.uk/vol1/run/ERR903/ERR9030459/R27725.subsampled.R2.fastq.gz	FASTQ;FASTQ	R27725
mada_1-47	PRJEB49093	SAMEA13188684	ERS10792221	ERX8573870	ERR9030460	1773	Mycobacterium tuberculosis	ILLUMINA	Illumina HiSeq 2500		PAIRED	WGS	GENOMIC	unspecified	1752928	Illumina HiSeq 2500 sequencing; Raw reads: mada_1-47-illumina	Nanopore sequencing for Mycobacterium tuberculosis drug susceptibility testing and outbreak investigations	aba2460d-cbbc-403e-8d67-643455ee5012	webin-reads-mada_1-47-illumina	webin-reads-mada_1-47-illumina	541bfaaddca57232c4ac485f45912736;1bcee4927189f804bab9c52beee50879	ftp.sra.ebi.ac.uk/vol1/fastq/ERR903/000/ERR9030460/ERR9030460_1.fastq.gz;ftp.sra.ebi.ac.uk/vol1/fastq/ERR903/000/ERR9030460/ERR9030460_2.fastq.gz	8954e7abfc723e080d18334caf814bd7;4a432edf87ead3377fb8b425775bfedc	ftp.sra.ebi.ac.uk/vol1/run/ERR903/ERR9030460/mada_1-47.subsampled.R1.fastq.gz;ftp.sra.ebi.ac.uk/vol1/run/ERR903/ERR9030460/mada_1-47.subsampled.R2.fastq.gz	FASTQ;FASTQ	mada_1-47
R23146	PRJEB49093	SAMEA13188779	ERS10792316	ERX8573871	ERR9030461	1773	Mycobacterium tuberculosis	ILLUMINA	NextSeq 500		PAIRED	WGS	GENOMIC	unspecified	1752928	NextSeq 500 sequencing; Raw reads: R23146-illumina	Nanopore sequencing for Mycobacterium tuberculosis drug susceptibility testing and outbreak investigations	aba2460d-cbbc-403e-8d67-643455ee5012	webin-reads-R23146-illumina	webin-reads-R23146-illumina	391dac248aa3bb2e6a86b2e57186bb00;029724c542e684de26ec024566859f18	ftp.sra.ebi.ac.uk/vol1/fastq/ERR903/001/ERR9030461/ERR9030461_1.fastq.gz;ftp.sra.ebi.ac.uk/vol1/fastq/ERR903/001/ERR9030461/ERR9030461_2.fastq.gz	9bad96ce6d4e610ca12659faf5429666;b8dfb4af26022959d5de38a4cc5d5d66	ftp.sra.ebi.ac.uk/vol1/run/ERR903/ERR9030461/R23146.subsampled.R1.fastq.gz;ftp.sra.ebi.ac.uk/vol1/run/ERR903/ERR9030461/R23146.subsampled.R2.fastq.gz	FASTQ;FASTQ	R23146
R23146	PRJEB49093	SAMEA13188779	ERS10792316	ERX8573872	ERR9030462	1773	Mycobacterium tuberculosis	OXFORD_NANOPORE	MinION		SINGLE	WGS	GENOMIC	unspecified	310252	MinION sequencing; Raw reads: R23146-nanopore	Nanopore sequencing for Mycobacterium tuberculosis drug susceptibility testing and outbreak investigations	aba2460d-cbbc-403e-8d67-643455ee5012	webin-reads-R23146-nanopore	webin-reads-R23146-nanopore	16728d9989f4bceb2d1eaad6b94dff3c	ftp.sra.ebi.ac.uk/vol1/fastq/ERR903/002/ERR9030462/ERR9030462.fastq.gz	68fca88eae2306c9f6eb4fe4a98abfd5	ftp.sra.ebi.ac.uk/vol1/run/ERR903/ERR9030462/R23146.subsampled.fastq.gz	FASTQ	R23146
mada_1-51	PRJEB49093	SAMEA13188671	ERS10792208	ERX8573873	ERR9030463	1773	Mycobacterium tuberculosis	ILLUMINA	Illumina HiSeq 2500		PAIRED	WGS	GENOMIC	unspecified	1764614	Illumina HiSeq 2500 sequencing; Raw reads: mada_1-51-illumina	Nanopore sequencing for Mycobacterium tuberculosis drug susceptibility testing and outbreak investigations	aba2460d-cbbc-403e-8d67-643455ee5012	webin-reads-mada_1-51-illumina	webin-reads-mada_1-51-illumina	c8c533ca5d34d83833fee085f6ad1120;63754681cb4cd5302b557b27948b5db9	ftp.sra.ebi.ac.uk/vol1/fastq/ERR903/003/ERR9030463/ERR9030463_1.fastq.gz;ftp.sra.ebi.ac.uk/vol1/fastq/ERR903/003/ERR9030463/ERR9030463_2.fastq.gz	feac5a827be18aad986cd7c5ee65be1c;fe37d3ce34ffce9f0c0499f4be79b427	ftp.sra.ebi.ac.uk/vol1/run/ERR903/ERR9030463/mada_1-51.subsampled.R1.fastq.gz;ftp.sra.ebi.ac.uk/vol1/run/ERR903/ERR9030463/mada_1-51.subsampled.R2.fastq.gz	FASTQ;FASTQ	mada_1-51
mada_154	PRJEB49093	SAMEA13188694	ERS10792231	ERX8573874	ERR9030464	1773	Mycobacterium tuberculosis	ILLUMINA	Illumina HiSeq 2500		PAIRED	WGS	GENOMIC	unspecified	1764614	Illumina HiSeq 2500 sequencing; Raw reads: mada_154-illumina	Nanopore sequencing for Mycobacterium tuberculosis drug susceptibility testing and outbreak investigations	aba2460d-cbbc-403e-8d67-643455ee5012	webin-reads-mada_154-illumina	webin-reads-mada_154-illumina	216cfa978a16bb3613df6da45c56ab85;71d3549426c305b84d5b4a064f9ef1ce	ftp.sra.ebi.ac.uk/vol1/fastq/ERR903/004/ERR9030464/ERR9030464_1.fastq.gz;ftp.sra.ebi.ac.uk/vol1/fastq/ERR903/004/ERR9030464/ERR9030464_2.fastq.gz	07a3fb8fece6d6caf00ef00259647293;ba121c4a7c6a4b174ab1521fb8ba13b2	ftp.sra.ebi.ac.uk/vol1/run/ERR903/ERR9030464/mada_154.subsampled.R1.fastq.gz;ftp.sra.ebi.ac.uk/vol1/run/ERR903/ERR9030464/mada_154.subsampled.R2.fastq.gz	FASTQ;FASTQ	mada_154
R23571	PRJEB49093	SAMEA13188781	ERS10792318	ERX8573875	ERR9030465	1773	Mycobacterium tuberculosis	OXFORD_NANOPORE	MinION		SINGLE	WGS	GENOMIC	unspecified	152443	MinION sequencing; Raw reads: R23571-nanopore	Nanopore sequencing for Mycobacterium tuberculosis drug susceptibility testing and outbreak investigations	aba2460d-cbbc-403e-8d67-643455ee5012	webin-reads-R23571-nanopore	webin-reads-R23571-nanopore	1b898c2e8f099727b8361d7148d3213a	ftp.sra.ebi.ac.uk/vol1/fastq/ERR903/005/ERR9030465/ERR9030465.fastq.gz	2e45b75424b70685a732cc35efd97202	ftp.sra.ebi.ac.uk/vol1/run/ERR903/ERR9030465/R23571.subsampled.fastq.gz	FASTQ	R23571
mada_2-53	PRJEB49093	SAMEA13188747	ERS10792284	ERX8573876	ERR9030466	1773	Mycobacterium tuberculosis	OXFORD_NANOPORE	MinION		SINGLE	WGS	GENOMIC	unspecified	194494	MinION sequencing; Raw reads: mada_2-53-nanopore	Nanopore sequencing for Mycobacterium tuberculosis drug susceptibility testing and outbreak investigations	aba2460d-cbbc-403e-8d67-643455ee5012	webin-reads-mada_2-53-nanopore	webin-reads-mada_2-53-nanopore	c31220032d7a29cd498263b07b094e58	ftp.sra.ebi.ac.uk/vol1/fastq/ERR903/006/ERR9030466/ERR9030466.fastq.gz	41221badb0a0827ef5bfcd8cafd332af	ftp.sra.ebi.ac.uk/vol1/run/ERR903/ERR9030466/mada_2-53.subsampled.fastq.gz	FASTQ	mada_2-53
R18040	PRJEB49093	SAMEA13188760	ERS10792297	ERX8573877	ERR9030467	1773	Mycobacterium tuberculosis	OXFORD_NANOPORE	MinION		SINGLE	WGS	GENOMIC	unspecified	54621	MinION sequencing; Raw reads: R18040-nanopore	Nanopore sequencing for Mycobacterium tuberculosis drug susceptibility testing and outbreak investigations	aba2460d-cbbc-403e-8d67-643455ee5012	webin-reads-R18040-nanopore	webin-reads-R18040-nanopore	0d14f0255b626fbc46199b879943cdac	ftp.sra.ebi.ac.uk/vol1/fastq/ERR903/007/ERR9030467/ERR9030467.fastq.gz	ed97a21e2c7c9bc1630fc56b3bafa768	ftp.sra.ebi.ac.uk/vol1/run/ERR903/ERR9030467/R18040.subsampled.fastq.gz	FASTQ	R18040
R24100	PRJEB49093	SAMEA13188757	ERS10792294	ERX8573878	ERR9030468	1773	Mycobacterium tuberculosis	OXFORD_NANOPORE	MinION		SINGLE	WGS	GENOMIC	unspecified	149542	MinION sequencing; Raw reads: R24100-nanopore	Nanopore sequencing for Mycobacterium tuberculosis drug susceptibility testing and outbreak investigations	aba2460d-cbbc-403e-8d67-643455ee5012	webin-reads-R24100-nanopore	webin-reads-R24100-nanopore	d4578f005dff4a1edeef3a05f5a691ba	ftp.sra.ebi.ac.uk/vol1/fastq/ERR903/008/ERR9030468/ERR9030468.fastq.gz	c737bb26a4d3fa72a47b79f7e21b61da	ftp.sra.ebi.ac.uk/vol1/run/ERR903/ERR9030468/R24100.subsampled.fastq.gz	FASTQ	R24100
mada_1-3	PRJEB49093	SAMEA13188727	ERS10792264	ERX8573879	ERR9030469	1773	Mycobacterium tuberculosis	OXFORD_NANOPORE	MinION		SINGLE	WGS	GENOMIC	unspecified	1399937	MinION sequencing; Raw reads: mada_1-3-nanopore	Nanopore sequencing for Mycobacterium tuberculosis drug susceptibility testing and outbreak investigations	aba2460d-cbbc-403e-8d67-643455ee5012	webin-reads-mada_1-3-nanopore	webin-reads-mada_1-3-nanopore	22b31b2a945e39f42f56a77bc78cc266	ftp.sra.ebi.ac.uk/vol1/fastq/ERR903/009/ERR9030469/ERR9030469.fastq.gz	f858b0ff2dafaa0ad42713fa494c2364	ftp.sra.ebi.ac.uk/vol1/run/ERR903/ERR9030469/mada_1-3.subsampled.fastq.gz	FASTQ	mada_1-3
R15311	PRJEB49093	SAMEA13188786	ERS10792323	ERX8573881	ERR9030471	1773	Mycobacterium tuberculosis	OXFORD_NANOPORE	MinION		SINGLE	WGS	GENOMIC	unspecified	188150	MinION sequencing; Raw reads: R15311-nanopore	Nanopore sequencing for Mycobacterium tuberculosis drug susceptibility testing and outbreak investigations	aba2460d-cbbc-403e-8d67-643455ee5012	webin-reads-R15311-nanopore	webin-reads-R15311-nanopore	3f9d5f75da486666773e6a8e49ef20c5	ftp.sra.ebi.ac.uk/vol1/fastq/ERR903/001/ERR9030471/ERR9030471.fastq.gz	376ac0ff43c4647a04d3c935f77e8ebc	ftp.sra.ebi.ac.uk/vol1/run/ERR903/ERR9030471/R15311.subsampled.fastq.gz	FASTQ	R15311
mada_1-30	PRJEB49093	SAMEA13188679	ERS10792216	ERX8573883	ERR9030473	1773	Mycobacterium tuberculosis	ILLUMINA	Illumina HiSeq 2500		PAIRED	WGS	GENOMIC	unspecified	1764614	Illumina HiSeq 2500 sequencing; Raw reads: mada_1-30-illumina	Nanopore sequencing for Mycobacterium tuberculosis drug susceptibility testing and outbreak investigations	aba2460d-cbbc-403e-8d67-643455ee5012	webin-reads-mada_1-30-illumina	webin-reads-mada_1-30-illumina	a96a965960cb941bb9cd39a01048825a;056a95e8534e12d2b0e4ede80fb38198	ftp.sra.ebi.ac.uk/vol1/fastq/ERR903/003/ERR9030473/ERR9030473_1.fastq.gz;ftp.sra.ebi.ac.uk/vol1/fastq/ERR903/003/ERR9030473/ERR9030473_2.fastq.gz	4267864c93a9a92fe5cb7280170bc849;ee0e5b135b76912c679933ccb190e130	ftp.sra.ebi.ac.uk/vol1/run/ERR903/ERR9030473/mada_1-30.subsampled.R1.fastq.gz;ftp.sra.ebi.ac.uk/vol1/run/ERR903/ERR9030473/mada_1-30.subsampled.R2.fastq.gz	FASTQ;FASTQ	mada_1-30
mada_1-46	PRJEB49093	SAMEA13188716	ERS10792253	ERX8573884	ERR9030474	1773	Mycobacterium tuberculosis	OXFORD_NANOPORE	MinION		SINGLE	WGS	GENOMIC	unspecified	111890	MinION sequencing; Raw reads: mada_1-46-nanopore	Nanopore sequencing for Mycobacterium tuberculosis drug susceptibility testing and outbreak investigations	aba2460d-cbbc-403e-8d67-643455ee5012	webin-reads-mada_1-46-nanopore	webin-reads-mada_1-46-nanopore	5a4b402394e19be1f45b7c55c34a055f	ftp.sra.ebi.ac.uk/vol1/fastq/ERR903/004/ERR9030474/ERR9030474.fastq.gz	bdab9b0f1d4cfd5c3c7ea6f00cc74504	ftp.sra.ebi.ac.uk/vol1/run/ERR903/ERR9030474/mada_1-46.subsampled.fastq.gz	FASTQ	mada_1-46
mada_1-10	PRJEB49093	SAMEA13188726	ERS10792263	ERX8573885	ERR9030475	1773	Mycobacterium tuberculosis	OXFORD_NANOPORE	MinION		SINGLE	WGS	GENOMIC	unspecified	523947	MinION sequencing; Raw reads: mada_1-10-nanopore	Nanopore sequencing for Mycobacterium tuberculosis drug susceptibility testing and outbreak investigations	aba2460d-cbbc-403e-8d67-643455ee5012	webin-reads-mada_1-10-nanopore	webin-reads-mada_1-10-nanopore	b31ebeaef2a3bda967b037cb36b5204c	ftp.sra.ebi.ac.uk/vol1/fastq/ERR903/005/ERR9030475/ERR9030475.fastq.gz	de202888f37810955bba84e4c3ed76ab	ftp.sra.ebi.ac.uk/vol1/run/ERR903/ERR9030475/mada_1-10.subsampled.fastq.gz	FASTQ	mada_1-10
mada_1-47	PRJEB49093	SAMEA13188684	ERS10792221	ERX8573886	ERR9030476	1773	Mycobacterium tuberculosis	OXFORD_NANOPORE	MinION		SINGLE	WGS	GENOMIC	unspecified	240379	MinION sequencing; Raw reads: mada_1-47-nanopore	Nanopore sequencing for Mycobacterium tuberculosis drug susceptibility testing and outbreak investigations	aba2460d-cbbc-403e-8d67-643455ee5012	webin-reads-mada_1-47-nanopore	webin-reads-mada_1-47-nanopore	defb9f054d44ded917f1dc27fa7a5835	ftp.sra.ebi.ac.uk/vol1/fastq/ERR903/006/ERR9030476/ERR9030476.fastq.gz	7855d0377ec4e4f10c300887ecd345f8	ftp.sra.ebi.ac.uk/vol1/run/ERR903/ERR9030476/mada_1-47.subsampled.fastq.gz	FASTQ	mada_1-47
mada_103	PRJEB49093	SAMEA13188736	ERS10792273	ERX8573887	ERR9030477	1773	Mycobacterium tuberculosis	OXFORD_NANOPORE	MinION		SINGLE	WGS	GENOMIC	unspecified	134326	MinION sequencing; Raw reads: mada_103-nanopore	Nanopore sequencing for Mycobacterium tuberculosis drug susceptibility testing and outbreak investigations	aba2460d-cbbc-403e-8d67-643455ee5012	webin-reads-mada_103-nanopore	webin-reads-mada_103-nanopore	f5de36266e76e71a90c75415a3e14529	ftp.sra.ebi.ac.uk/vol1/fastq/ERR903/007/ERR9030477/ERR9030477.fastq.gz	01319f6674b0b90f679ba9ebce02b31d	ftp.sra.ebi.ac.uk/vol1/run/ERR903/ERR9030477/mada_103.subsampled.fastq.gz	FASTQ	mada_103
mada_1-19	PRJEB49093	SAMEA13188725	ERS10792262	ERX8573888	ERR9030478	1773	Mycobacterium tuberculosis	OXFORD_NANOPORE	MinION		SINGLE	WGS	GENOMIC	unspecified	154976	MinION sequencing; Raw reads: mada_1-19-nanopore	Nanopore sequencing for Mycobacterium tuberculosis drug susceptibility testing and outbreak investigations	aba2460d-cbbc-403e-8d67-643455ee5012	webin-reads-mada_1-19-nanopore	webin-reads-mada_1-19-nanopore	1e20c92f3c1006bc8fa152a93b0a9a33	ftp.sra.ebi.ac.uk/vol1/fastq/ERR903/008/ERR9030478/ERR9030478.fastq.gz	d0011b7b645bbce025c99b3f0caa3cdd	ftp.sra.ebi.ac.uk/vol1/run/ERR903/ERR9030478/mada_1-19.subsampled.fastq.gz	FASTQ	mada_1-19
18_0622456	PRJEB49093	SAMEA13188806	ERS10792343	ERX8573889	ERR9030479	1773	Mycobacterium tuberculosis	OXFORD_NANOPORE	GridION		SINGLE	WGS	GENOMIC	unspecified	516229	GridION sequencing; Raw reads: 18_0622456-nanopore	Nanopore sequencing for Mycobacterium tuberculosis drug susceptibility testing and outbreak investigations	aba2460d-cbbc-403e-8d67-643455ee5012	webin-reads-18_0622456-nanopore	webin-reads-18_0622456-nanopore	89b3aceeab2025623f33af599cc4581e	ftp.sra.ebi.ac.uk/vol1/fastq/ERR903/009/ERR9030479/ERR9030479.fastq.gz	49e9402adaf0f9e7bf5316d2ae5965c6	ftp.sra.ebi.ac.uk/vol1/run/ERR903/ERR9030479/18_0622456.subsampled.fastq.gz	FASTQ	18_0622456
mada_1-21	PRJEB49093	SAMEA13188733	ERS10792270	ERX8573890	ERR9030480	1773	Mycobacterium tuberculosis	ILLUMINA	Illumina HiSeq 2500		PAIRED	WGS	GENOMIC	unspecified	1764614	Illumina HiSeq 2500 sequencing; Raw reads: mada_1-21-illumina	Nanopore sequencing for Mycobacterium tuberculosis drug susceptibility testing and outbreak investigations	aba2460d-cbbc-403e-8d67-643455ee5012	webin-reads-mada_1-21-illumina	webin-reads-mada_1-21-illumina	2ead6b5df193dc47d4a1ca05c72f819b;94a23781daf310efb5bb8b2c2e12e759	ftp.sra.ebi.ac.uk/vol1/fastq/ERR903/000/ERR9030480/ERR9030480_1.fastq.gz;ftp.sra.ebi.ac.uk/vol1/fastq/ERR903/000/ERR9030480/ERR9030480_2.fastq.gz	86f4086096fd476e50e5536e117c0cea;179aae8337f6419c2ea6fdc7820fcf81	ftp.sra.ebi.ac.uk/vol1/run/ERR903/ERR9030480/mada_1-21.subsampled.R1.fastq.gz;ftp.sra.ebi.ac.uk/vol1/run/ERR903/ERR9030480/mada_1-21.subsampled.R2.fastq.gz	FASTQ;FASTQ	mada_1-21
mada_141	PRJEB49093	SAMEA13188735	ERS10792272	ERX8573891	ERR9030481	1773	Mycobacterium tuberculosis	OXFORD_NANOPORE	MinION		SINGLE	WGS	GENOMIC	unspecified	1183181	MinION sequencing; Raw reads: mada_141-nanopore	Nanopore sequencing for Mycobacterium tuberculosis drug susceptibility testing and outbreak investigations	aba2460d-cbbc-403e-8d67-643455ee5012	webin-reads-mada_141-nanopore	webin-reads-mada_141-nanopore	c1f9dea7db6064cb84eb3aed0a9c738f	ftp.sra.ebi.ac.uk/vol1/fastq/ERR903/001/ERR9030481/ERR9030481.fastq.gz	b7c534ae160021e7b11ed170cc13d6b2	ftp.sra.ebi.ac.uk/vol1/run/ERR903/ERR9030481/mada_141.subsampled.fastq.gz	FASTQ	mada_141
R28012	PRJEB49093	SAMEA13188774	ERS10792311	ERX8573892	ERR9030482	1773	Mycobacterium tuberculosis	ILLUMINA	NextSeq 500		PAIRED	WGS	GENOMIC	unspecified	1521928	NextSeq 500 sequencing; Raw reads: R28012-illumina	Nanopore sequencing for Mycobacterium tuberculosis drug susceptibility testing and outbreak investigations	aba2460d-cbbc-403e-8d67-643455ee5012	webin-reads-R28012-illumina	webin-reads-R28012-illumina	7e44a50179bf5bef592de965fcbb30bf;6a0ab33d9c2178ec6f505ed4ed815c6a	ftp.sra.ebi.ac.uk/vol1/fastq/ERR903/002/ERR9030482/ERR9030482_1.fastq.gz;ftp.sra.ebi.ac.uk/vol1/fastq/ERR903/002/ERR9030482/ERR9030482_2.fastq.gz	1ed227fb6452a6b391a869f4655ec77c;ead149707b1cffc172459ac6559742ec	ftp.sra.ebi.ac.uk/vol1/run/ERR903/ERR9030482/R28012.subsampled.R1.fastq.gz;ftp.sra.ebi.ac.uk/vol1/run/ERR903/ERR9030482/R28012.subsampled.R2.fastq.gz	FASTQ;FASTQ	R28012
mada_2-25	PRJEB49093	SAMEA13188717	ERS10792254	ERX8573893	ERR9030483	1773	Mycobacterium tuberculosis	ILLUMINA	Illumina HiSeq 2500		PAIRED	WGS	GENOMIC	unspecified	1764614	Illumina HiSeq 2500 sequencing; Raw reads: mada_2-25-illumina	Nanopore sequencing for Mycobacterium tuberculosis drug susceptibility testing and outbreak investigations	aba2460d-cbbc-403e-8d67-643455ee5012	webin-reads-mada_2-25-illumina	webin-reads-mada_2-25-illumina	57baeed9328f4931a9228ee48449d766;b698c3ea19212fe9ab68d2e84e7bcdc0	ftp.sra.ebi.ac.uk/vol1/fastq/ERR903/003/ERR9030483/ERR9030483_1.fastq.gz;ftp.sra.ebi.ac.uk/vol1/fastq/ERR903/003/ERR9030483/ERR9030483_2.fastq.gz	03679a8d7b0d4522fe9cdbc6132fc8e7;6f29c848c2a5013eec8f9f904e174c7b	ftp.sra.ebi.ac.uk/vol1/run/ERR903/ERR9030483/mada_2-25.subsampled.R1.fastq.gz;ftp.sra.ebi.ac.uk/vol1/run/ERR903/ERR9030483/mada_2-25.subsampled.R2.fastq.gz	FASTQ;FASTQ	mada_2-25
mada_1-20	PRJEB49093	SAMEA13188741	ERS10792278	ERX8573894	ERR9030484	1773	Mycobacterium tuberculosis	ILLUMINA	Illumina HiSeq 2500		PAIRED	WGS	GENOMIC	unspecified	1764614	Illumina HiSeq 2500 sequencing; Raw reads: mada_1-20-illumina	Nanopore sequencing for Mycobacterium tuberculosis drug susceptibility testing and outbreak investigations	aba2460d-cbbc-403e-8d67-643455ee5012	webin-reads-mada_1-20-illumina	webin-reads-mada_1-20-illumina	10c96a40590ff018a30110e1e9c90bfe;9a7487fe01b3b06594d5915c94aabcfe	ftp.sra.ebi.ac.uk/vol1/fastq/ERR903/004/ERR9030484/ERR9030484_1.fastq.gz;ftp.sra.ebi.ac.uk/vol1/fastq/ERR903/004/ERR9030484/ERR9030484_2.fastq.gz	32d847721582294d542e04cdf4a6d6d4;6e7eb87b23d7440f550e63cd698fcb3a	ftp.sra.ebi.ac.uk/vol1/run/ERR903/ERR9030484/mada_1-20.subsampled.R1.fastq.gz;ftp.sra.ebi.ac.uk/vol1/run/ERR903/ERR9030484/mada_1-20.subsampled.R2.fastq.gz	FASTQ;FASTQ	mada_1-20
R23887	PRJEB49093	SAMEA13188768	ERS10792305	ERX8573895	ERR9030485	1773	Mycobacterium tuberculosis	OXFORD_NANOPORE	MinION		SINGLE	WGS	GENOMIC	unspecified	257473	MinION sequencing; Raw reads: R23887-nanopore	Nanopore sequencing for Mycobacterium tuberculosis drug susceptibility testing and outbreak investigations	aba2460d-cbbc-403e-8d67-643455ee5012	webin-reads-R23887-nanopore	webin-reads-R23887-nanopore	eb0493cd834fc4bdb248d8e3c6a2ded0	ftp.sra.ebi.ac.uk/vol1/fastq/ERR903/005/ERR9030485/ERR9030485.fastq.gz	e6b98e161664f1f53dfc20d3447328c5	ftp.sra.ebi.ac.uk/vol1/run/ERR903/ERR9030485/R23887.subsampled.fastq.gz	FASTQ	R23887
mada_135	PRJEB49093	SAMEA13188661	ERS10792198	ERX8573896	ERR9030486	1773	Mycobacterium tuberculosis	ILLUMINA	Illumina HiSeq 2500		PAIRED	WGS	GENOMIC	unspecified	1752928	Illumina HiSeq 2500 sequencing; Raw reads: mada_135-illumina	Nanopore sequencing for Mycobacterium tuberculosis drug susceptibility testing and outbreak investigations	aba2460d-cbbc-403e-8d67-643455ee5012	webin-reads-mada_135-illumina	webin-reads-mada_135-illumina	2654cafe00fa938f23fde03e4f7db929;6dc78204f78c7908d7f0397674f72044	ftp.sra.ebi.ac.uk/vol1/fastq/ERR903/006/ERR9030486/ERR9030486_1.fastq.gz;ftp.sra.ebi.ac.uk/vol1/fastq/ERR903/006/ERR9030486/ERR9030486_2.fastq.gz	66cf1d28134748c6bb0c97c1ac6f6926;c0d1150e6ce769920ef6b3a5e2638593	ftp.sra.ebi.ac.uk/vol1/run/ERR903/ERR9030486/mada_135.subsampled.R1.fastq.gz;ftp.sra.ebi.ac.uk/vol1/run/ERR903/ERR9030486/mada_135.subsampled.R2.fastq.gz	FASTQ;FASTQ	mada_135
mada_103	PRJEB49093	SAMEA13188736	ERS10792273	ERX8573897	ERR9030487	1773	Mycobacterium tuberculosis	ILLUMINA	Illumina HiSeq 2500		PAIRED	WGS	GENOMIC	unspecified	1764614	Illumina HiSeq 2500 sequencing; Raw reads: mada_103-illumina	Nanopore sequencing for Mycobacterium tuberculosis drug susceptibility testing and outbreak investigations	aba2460d-cbbc-403e-8d67-643455ee5012	webin-reads-mada_103-illumina	webin-reads-mada_103-illumina	bc0200413b312da2cf843d73ff0abedc;6f387ab3f3c0ae3ebcbaa33cf3c97443	ftp.sra.ebi.ac.uk/vol1/fastq/ERR903/007/ERR9030487/ERR9030487_1.fastq.gz;ftp.sra.ebi.ac.uk/vol1/fastq/ERR903/007/ERR9030487/ERR9030487_2.fastq.gz	8cb920ebaa003fc2671f93d3e0ee1cc4;a81f566e1adc4d13a135cfc2c7e88099	ftp.sra.ebi.ac.uk/vol1/run/ERR903/ERR9030487/mada_103.subsampled.R1.fastq.gz;ftp.sra.ebi.ac.uk/vol1/run/ERR903/ERR9030487/mada_103.subsampled.R2.fastq.gz	FASTQ;FASTQ	mada_103
R31095	PRJEB49093	SAMEA13188758	ERS10792295	ERX8573898	ERR9030488	1773	Mycobacterium tuberculosis	OXFORD_NANOPORE	MinION		SINGLE	WGS	GENOMIC	unspecified	207731	MinION sequencing; Raw reads: R31095-nanopore	Nanopore sequencing for Mycobacterium tuberculosis drug susceptibility testing and outbreak investigations	aba2460d-cbbc-403e-8d67-643455ee5012	webin-reads-R31095-nanopore	webin-reads-R31095-nanopore	423de7b3337142dcb659c50f4f90e255	ftp.sra.ebi.ac.uk/vol1/fastq/ERR903/008/ERR9030488/ERR9030488.fastq.gz	47d454968af5dcf7d53249b9ad8b2b13	ftp.sra.ebi.ac.uk/vol1/run/ERR903/ERR9030488/R31095.subsampled.fastq.gz	FASTQ	R31095
R27937	PRJEB49093	SAMEA13188761	ERS10792298	ERX8573899	ERR9030489	1773	Mycobacterium tuberculosis	OXFORD_NANOPORE	MinION		SINGLE	WGS	GENOMIC	unspecified	74861	MinION sequencing; Raw reads: R27937-nanopore	Nanopore sequencing for Mycobacterium tuberculosis drug susceptibility testing and outbreak investigations	aba2460d-cbbc-403e-8d67-643455ee5012	webin-reads-R27937-nanopore	webin-reads-R27937-nanopore	d1fc878979dcf5489097260a194505d0	ftp.sra.ebi.ac.uk/vol1/fastq/ERR903/009/ERR9030489/ERR9030489.fastq.gz	681ccd3cc04566b41c625c1f3882d882	ftp.sra.ebi.ac.uk/vol1/run/ERR903/ERR9030489/R27937.subsampled.fastq.gz	FASTQ	R27937
mada_1-5	PRJEB49093	SAMEA13188696	ERS10792233	ERX8573900	ERR9030490	1773	Mycobacterium tuberculosis	ILLUMINA	Illumina HiSeq 2500		PAIRED	WGS	GENOMIC	unspecified	1764614	Illumina HiSeq 2500 sequencing; Raw reads: mada_1-5-illumina	Nanopore sequencing for Mycobacterium tuberculosis drug susceptibility testing and outbreak investigations	aba2460d-cbbc-403e-8d67-643455ee5012	webin-reads-mada_1-5-illumina	webin-reads-mada_1-5-illumina	b15f2f6fbcb733ea4bb0b9addab4c922;c61677de9c47dec6a2a1acb46630b1e3	ftp.sra.ebi.ac.uk/vol1/fastq/ERR903/000/ERR9030490/ERR9030490_1.fastq.gz;ftp.sra.ebi.ac.uk/vol1/fastq/ERR903/000/ERR9030490/ERR9030490_2.fastq.gz	cc0da73b1a73315521233271448c2ea1;706f797260653a5ff5f62bd144d29892	ftp.sra.ebi.ac.uk/vol1/run/ERR903/ERR9030490/mada_1-5.subsampled.R1.fastq.gz;ftp.sra.ebi.ac.uk/vol1/run/ERR903/ERR9030490/mada_1-5.subsampled.R2.fastq.gz	FASTQ;FASTQ	mada_1-5
mada_1-10	PRJEB49093	SAMEA13188726	ERS10792263	ERX8573901	ERR9030491	1773	Mycobacterium tuberculosis	ILLUMINA	Illumina HiSeq 2500		PAIRED	WGS	GENOMIC	unspecified	1764614	Illumina HiSeq 2500 sequencing; Raw reads: mada_1-10-illumina	Nanopore sequencing for Mycobacterium tuberculosis drug susceptibility testing and outbreak investigations	aba2460d-cbbc-403e-8d67-643455ee5012	webin-reads-mada_1-10-illumina	webin-reads-mada_1-10-illumina	15baf80521a1fd848cdb8a9f40f8b46f;1a9c1c7018d4c892ddad3c033f6b80db	ftp.sra.ebi.ac.uk/vol1/fastq/ERR903/001/ERR9030491/ERR9030491_1.fastq.gz;ftp.sra.ebi.ac.uk/vol1/fastq/ERR903/001/ERR9030491/ERR9030491_2.fastq.gz	413817d7774a4e307f133cfd1b9f5621;d3c96de2b6c96fdd1be89a1ab2666e3d	ftp.sra.ebi.ac.uk/vol1/run/ERR903/ERR9030491/mada_1-10.subsampled.R1.fastq.gz;ftp.sra.ebi.ac.uk/vol1/run/ERR903/ERR9030491/mada_1-10.subsampled.R2.fastq.gz	FASTQ;FASTQ	mada_1-10
mada_143	PRJEB49093	SAMEA13188677	ERS10792214	ERX8573902	ERR9030492	1773	Mycobacterium tuberculosis	ILLUMINA	Illumina HiSeq 2500		PAIRED	WGS	GENOMIC	unspecified	1764614	Illumina HiSeq 2500 sequencing; Raw reads: mada_143-illumina	Nanopore sequencing for Mycobacterium tuberculosis drug susceptibility testing and outbreak investigations	aba2460d-cbbc-403e-8d67-643455ee5012	webin-reads-mada_143-illumina	webin-reads-mada_143-illumina	a68514f3319ee1d2d8712e5adea54f3b;6507efc26e8c3c8472b555c860e77197	ftp.sra.ebi.ac.uk/vol1/fastq/ERR903/002/ERR9030492/ERR9030492_1.fastq.gz;ftp.sra.ebi.ac.uk/vol1/fastq/ERR903/002/ERR9030492/ERR9030492_2.fastq.gz	c5ee9be00f96d2331de06331b0457014;de76434715ab7116dd7b2a99b806fbd2	ftp.sra.ebi.ac.uk/vol1/run/ERR903/ERR9030492/mada_143.subsampled.R1.fastq.gz;ftp.sra.ebi.ac.uk/vol1/run/ERR903/ERR9030492/mada_143.subsampled.R2.fastq.gz	FASTQ;FASTQ	mada_143
18_0622363	PRJEB49093	SAMEA13188800	ERS10792337	ERX8573903	ERR9030493	1773	Mycobacterium tuberculosis	OXFORD_NANOPORE	GridION		SINGLE	WGS	GENOMIC	unspecified	161562	GridION sequencing; Raw reads: 18_0622363-nanopore	Nanopore sequencing for Mycobacterium tuberculosis drug susceptibility testing and outbreak investigations	aba2460d-cbbc-403e-8d67-643455ee5012	webin-reads-18_0622363-nanopore	webin-reads-18_0622363-nanopore	8a26a74652d7d646cf814819d6451e31	ftp.sra.ebi.ac.uk/vol1/fastq/ERR903/003/ERR9030493/ERR9030493.fastq.gz	6fddd1d79110cafff091e3fed03dd4a8	ftp.sra.ebi.ac.uk/vol1/run/ERR903/ERR9030493/18_0622363.subsampled.fastq.gz	FASTQ	18_0622363
mada_110	PRJEB49093	SAMEA13188665	ERS10792202	ERX8573904	ERR9030494	1773	Mycobacterium tuberculosis	ILLUMINA	Illumina HiSeq 2500		PAIRED	WGS	GENOMIC	unspecified	1752928	Illumina HiSeq 2500 sequencing; Raw reads: mada_110-illumina	Nanopore sequencing for Mycobacterium tuberculosis drug susceptibility testing and outbreak investigations	aba2460d-cbbc-403e-8d67-643455ee5012	webin-reads-mada_110-illumina	webin-reads-mada_110-illumina	580d8bc353b337dfc2f83f2ab50a7340;1a8c09d1f102529e49d1c5fe5a244317	ftp.sra.ebi.ac.uk/vol1/fastq/ERR903/004/ERR9030494/ERR9030494_1.fastq.gz;ftp.sra.ebi.ac.uk/vol1/fastq/ERR903/004/ERR9030494/ERR9030494_2.fastq.gz	e7d86a873968e06a7f420f4bc296f8b4;4ee9f60efb3b88f5029dbd724ba54edf	ftp.sra.ebi.ac.uk/vol1/run/ERR903/ERR9030494/mada_110.subsampled.R1.fastq.gz;ftp.sra.ebi.ac.uk/vol1/run/ERR903/ERR9030494/mada_110.subsampled.R2.fastq.gz	FASTQ;FASTQ	mada_110
mada_1-33	PRJEB49093	SAMEA13188680	ERS10792217	ERX8573905	ERR9030495	1773	Mycobacterium tuberculosis	ILLUMINA	Illumina HiSeq 2500		PAIRED	WGS	GENOMIC	unspecified	1764614	Illumina HiSeq 2500 sequencing; Raw reads: mada_1-33-illumina	Nanopore sequencing for Mycobacterium tuberculosis drug susceptibility testing and outbreak investigations	aba2460d-cbbc-403e-8d67-643455ee5012	webin-reads-mada_1-33-illumina	webin-reads-mada_1-33-illumina	ba642c36569a4fc7bd81c30fc643460d;d97392ee18b81c47888ff35df035f055	ftp.sra.ebi.ac.uk/vol1/fastq/ERR903/005/ERR9030495/ERR9030495_1.fastq.gz;ftp.sra.ebi.ac.uk/vol1/fastq/ERR903/005/ERR9030495/ERR9030495_2.fastq.gz	e4fb9cffc2cb439a2182699bd99a47ad;4b99abfe80257917b1dfbeaa65d08649	ftp.sra.ebi.ac.uk/vol1/run/ERR903/ERR9030495/mada_1-33.subsampled.R1.fastq.gz;ftp.sra.ebi.ac.uk/vol1/run/ERR903/ERR9030495/mada_1-33.subsampled.R2.fastq.gz	FASTQ;FASTQ	mada_1-33
mada_133	PRJEB49093	SAMEA13188698	ERS10792235	ERX8573906	ERR9030496	1773	Mycobacterium tuberculosis	ILLUMINA	Illumina HiSeq 2500		PAIRED	WGS	GENOMIC	unspecified	1764614	Illumina HiSeq 2500 sequencing; Raw reads: mada_133-illumina	Nanopore sequencing for Mycobacterium tuberculosis drug susceptibility testing and outbreak investigations	aba2460d-cbbc-403e-8d67-643455ee5012	webin-reads-mada_133-illumina	webin-reads-mada_133-illumina	04572f3cdc5857f5cd74da364e951361;14b6228ea07ebc9fcb91a1604d92d9d9	ftp.sra.ebi.ac.uk/vol1/fastq/ERR903/006/ERR9030496/ERR9030496_1.fastq.gz;ftp.sra.ebi.ac.uk/vol1/fastq/ERR903/006/ERR9030496/ERR9030496_2.fastq.gz	b09153f6947cad3b11407cc15e566184;f40b5791c0c41478ad818af067770bf6	ftp.sra.ebi.ac.uk/vol1/run/ERR903/ERR9030496/mada_133.subsampled.R1.fastq.gz;ftp.sra.ebi.ac.uk/vol1/run/ERR903/ERR9030496/mada_133.subsampled.R2.fastq.gz	FASTQ;FASTQ	mada_133
18_0622312	PRJEB49093	SAMEA13188799	ERS10792336	ERX8573907	ERR9030497	1773	Mycobacterium tuberculosis	OXFORD_NANOPORE	GridION		SINGLE	WGS	GENOMIC	unspecified	455771	GridION sequencing; Raw reads: 18_0622312-nanopore	Nanopore sequencing for Mycobacterium tuberculosis drug susceptibility testing and outbreak investigations	aba2460d-cbbc-403e-8d67-643455ee5012	webin-reads-18_0622312-nanopore	webin-reads-18_0622312-nanopore	5a754ecd950e1cfc40f38ce74abb9e32	ftp.sra.ebi.ac.uk/vol1/fastq/ERR903/007/ERR9030497/ERR9030497.fastq.gz	5921743b1be973e42d9fb169fad8963c	ftp.sra.ebi.ac.uk/vol1/run/ERR903/ERR9030497/18_0622312.subsampled.fastq.gz	FASTQ	18_0622312
R28012	PRJEB49093	SAMEA13188774	ERS10792311	ERX8573908	ERR9030498	1773	Mycobacterium tuberculosis	OXFORD_NANOPORE	MinION		SINGLE	WGS	GENOMIC	unspecified	125442	MinION sequencing; Raw reads: R28012-nanopore	Nanopore sequencing for Mycobacterium tuberculosis drug susceptibility testing and outbreak investigations	aba2460d-cbbc-403e-8d67-643455ee5012	webin-reads-R28012-nanopore	webin-reads-R28012-nanopore	e8e0a05460eac4377517e40ada65a445	ftp.sra.ebi.ac.uk/vol1/fastq/ERR903/008/ERR9030498/ERR9030498.fastq.gz	070f9dedc2bf8136ec25721489ef64cc	ftp.sra.ebi.ac.uk/vol1/run/ERR903/ERR9030498/R28012.subsampled.fastq.gz	FASTQ	R28012
mada_1-16	PRJEB49093	SAMEA13188699	ERS10792236	ERX8573910	ERR9030500	1773	Mycobacterium tuberculosis	ILLUMINA	Illumina HiSeq 2500		PAIRED	WGS	GENOMIC	unspecified	1764614	Illumina HiSeq 2500 sequencing; Raw reads: mada_1-16-illumina	Nanopore sequencing for Mycobacterium tuberculosis drug susceptibility testing and outbreak investigations	aba2460d-cbbc-403e-8d67-643455ee5012	webin-reads-mada_1-16-illumina	webin-reads-mada_1-16-illumina	0012a965fcaf4198abaedc9a2ec7d77a;e60632188a808f522fdac4026868ca6a	ftp.sra.ebi.ac.uk/vol1/fastq/ERR903/000/ERR9030500/ERR9030500_1.fastq.gz;ftp.sra.ebi.ac.uk/vol1/fastq/ERR903/000/ERR9030500/ERR9030500_2.fastq.gz	c00de0fb3204f1c71d74d8798ab77df7;6d86d9a2f349688be5f9c2526b5cd771	ftp.sra.ebi.ac.uk/vol1/run/ERR903/ERR9030500/mada_1-16.subsampled.R1.fastq.gz;ftp.sra.ebi.ac.uk/vol1/run/ERR903/ERR9030500/mada_1-16.subsampled.R2.fastq.gz	FASTQ;FASTQ	mada_1-16
mada_113	PRJEB49093	SAMEA13188711	ERS10792248	ERX8573911	ERR9030501	1773	Mycobacterium tuberculosis	OXFORD_NANOPORE	MinION		SINGLE	WGS	GENOMIC	unspecified	934475	MinION sequencing; Raw reads: mada_113-nanopore	Nanopore sequencing for Mycobacterium tuberculosis drug susceptibility testing and outbreak investigations	aba2460d-cbbc-403e-8d67-643455ee5012	webin-reads-mada_113-nanopore	webin-reads-mada_113-nanopore	50ea6d48703f1469030047c3f536c8e2	ftp.sra.ebi.ac.uk/vol1/fastq/ERR903/001/ERR9030501/ERR9030501.fastq.gz	c73fcab74264a8c316848999f27dee55	ftp.sra.ebi.ac.uk/vol1/run/ERR903/ERR9030501/mada_113.subsampled.fastq.gz	FASTQ	mada_113
mada_112	PRJEB49093	SAMEA13188692	ERS10792229	ERX8573912	ERR9030502	1773	Mycobacterium tuberculosis	ILLUMINA	Illumina HiSeq 2500		PAIRED	WGS	GENOMIC	unspecified	1752928	Illumina HiSeq 2500 sequencing; Raw reads: mada_112-illumina	Nanopore sequencing for Mycobacterium tuberculosis drug susceptibility testing and outbreak investigations	aba2460d-cbbc-403e-8d67-643455ee5012	webin-reads-mada_112-illumina	webin-reads-mada_112-illumina	bc98a8eeea9dc75de20599f65ee7e8bf;ebf2e0da2b6cbe02491743138618e1d7	ftp.sra.ebi.ac.uk/vol1/fastq/ERR903/002/ERR9030502/ERR9030502_1.fastq.gz;ftp.sra.ebi.ac.uk/vol1/fastq/ERR903/002/ERR9030502/ERR9030502_2.fastq.gz	713fbd5f974897ec348855144c9b302b;ed7436dc4172ac444f921c631f1bba84	ftp.sra.ebi.ac.uk/vol1/run/ERR903/ERR9030502/mada_112.subsampled.R1.fastq.gz;ftp.sra.ebi.ac.uk/vol1/run/ERR903/ERR9030502/mada_112.subsampled.R2.fastq.gz	FASTQ;FASTQ	mada_112
mada_132	PRJEB49093	SAMEA13188689	ERS10792226	ERX8573913	ERR9030503	1773	Mycobacterium tuberculosis	PACBIO_SMRT	Sequel		SINGLE	WGS	GENOMIC	unspecified	19622	Sequel sequencing; Raw reads: mada_132-pacbio	Nanopore sequencing for Mycobacterium tuberculosis drug susceptibility testing and outbreak investigations	aba2460d-cbbc-403e-8d67-643455ee5012	webin-reads-mada_132-pacbio	webin-reads-mada_132-pacbio	ec293c4d1eba40bd2ae78e7835fc2654	ftp.sra.ebi.ac.uk/vol1/fastq/ERR903/003/ERR9030503/ERR9030503.fastq.gz	d14e36b893211e20ac62f20e50f6968f	ftp.sra.ebi.ac.uk/vol1/run/ERR903/ERR9030503/mada_132.pacbio.fastq.gz	FASTQ	mada_132
mada_128	PRJEB49093	SAMEA13188690	ERS10792227	ERX8573914	ERR9030504	1773	Mycobacterium tuberculosis	ILLUMINA	Illumina HiSeq 2500		PAIRED	WGS	GENOMIC	unspecified	1764614	Illumina HiSeq 2500 sequencing; Raw reads: mada_128-illumina	Nanopore sequencing for Mycobacterium tuberculosis drug susceptibility testing and outbreak investigations	aba2460d-cbbc-403e-8d67-643455ee5012	webin-reads-mada_128-illumina	webin-reads-mada_128-illumina	1fa11de30e0f11608953dff5253afd4e;be260c954bf7dba3f49b71fe827ade08	ftp.sra.ebi.ac.uk/vol1/fastq/ERR903/004/ERR9030504/ERR9030504_1.fastq.gz;ftp.sra.ebi.ac.uk/vol1/fastq/ERR903/004/ERR9030504/ERR9030504_2.fastq.gz	f2e6ed64e31faf4e32c78025ea236ae9;739c08efbb871ffa3c695425beb3631e	ftp.sra.ebi.ac.uk/vol1/run/ERR903/ERR9030504/mada_128.subsampled.R1.fastq.gz;ftp.sra.ebi.ac.uk/vol1/run/ERR903/ERR9030504/mada_128.subsampled.R2.fastq.gz	FASTQ;FASTQ	mada_128
mada_1-44	PRJEB49093	SAMEA13188688	ERS10792225	ERX8573915	ERR9030505	1773	Mycobacterium tuberculosis	PACBIO_SMRT	Sequel		SINGLE	WGS	GENOMIC	unspecified	47084	Sequel sequencing; Raw reads: mada_1-44-pacbio	Nanopore sequencing for Mycobacterium tuberculosis drug susceptibility testing and outbreak investigations	aba2460d-cbbc-403e-8d67-643455ee5012	webin-reads-mada_1-44-pacbio	webin-reads-mada_1-44-pacbio	b70998d9ea472422bc6dd16a53b201b6	ftp.sra.ebi.ac.uk/vol1/fastq/ERR903/005/ERR9030505/ERR9030505.fastq.gz	5a829e0756821229009ebd56d10acaaa	ftp.sra.ebi.ac.uk/vol1/run/ERR903/ERR9030505/mada_1-44.pacbio.fastq.gz	FASTQ	mada_1-44
R30215	PRJEB49093	SAMEA13188770	ERS10792307	ERX8573916	ERR9030506	1773	Mycobacterium tuberculosis	OXFORD_NANOPORE	MinION		SINGLE	WGS	GENOMIC	unspecified	206246	MinION sequencing; Raw reads: R30215-nanopore	Nanopore sequencing for Mycobacterium tuberculosis drug susceptibility testing and outbreak investigations	aba2460d-cbbc-403e-8d67-643455ee5012	webin-reads-R30215-nanopore	webin-reads-R30215-nanopore	8517fe2b12fec64d71abf784c5f31575	ftp.sra.ebi.ac.uk/vol1/fastq/ERR903/006/ERR9030506/ERR9030506.fastq.gz	d12de3166439769b704b531de7f110eb	ftp.sra.ebi.ac.uk/vol1/run/ERR903/ERR9030506/R30215.subsampled.fastq.gz	FASTQ	R30215
mada_128	PRJEB49093	SAMEA13188690	ERS10792227	ERX8573917	ERR9030507	1773	Mycobacterium tuberculosis	OXFORD_NANOPORE	MinION		SINGLE	WGS	GENOMIC	unspecified	69705	MinION sequencing; Raw reads: mada_128-nanopore	Nanopore sequencing for Mycobacterium tuberculosis drug susceptibility testing and outbreak investigations	aba2460d-cbbc-403e-8d67-643455ee5012	webin-reads-mada_128-nanopore	webin-reads-mada_128-nanopore	550bd13dbb25d15f27a8afc7ad33a40c	ftp.sra.ebi.ac.uk/vol1/fastq/ERR903/007/ERR9030507/ERR9030507.fastq.gz	7442b619d5c88afb595ba6d58b0304e3	ftp.sra.ebi.ac.uk/vol1/run/ERR903/ERR9030507/mada_128.subsampled.fastq.gz	FASTQ	mada_128
mada_130	PRJEB49093	SAMEA13188674	ERS10792211	ERX8573918	ERR9030508	1773	Mycobacterium tuberculosis	OXFORD_NANOPORE	MinION		SINGLE	WGS	GENOMIC	unspecified	151512	MinION sequencing; Raw reads: mada_130-nanopore	Nanopore sequencing for Mycobacterium tuberculosis drug susceptibility testing and outbreak investigations	aba2460d-cbbc-403e-8d67-643455ee5012	webin-reads-mada_130-nanopore	webin-reads-mada_130-nanopore	47d4b8a4b659c8d56ad75ea48c16c7c5	ftp.sra.ebi.ac.uk/vol1/fastq/ERR903/008/ERR9030508/ERR9030508.fastq.gz	d2f7eb79498ab3c1e57ab6a4addbae52	ftp.sra.ebi.ac.uk/vol1/run/ERR903/ERR9030508/mada_130.subsampled.fastq.gz	FASTQ	mada_130
R27725	PRJEB49093	SAMEA13188772	ERS10792309	ERX8573919	ERR9030509	1773	Mycobacterium tuberculosis	OXFORD_NANOPORE	MinION		SINGLE	WGS	GENOMIC	unspecified	199259	MinION sequencing; Raw reads: R27725-nanopore	Nanopore sequencing for Mycobacterium tuberculosis drug susceptibility testing and outbreak investigations	aba2460d-cbbc-403e-8d67-643455ee5012	webin-reads-R27725-nanopore	webin-reads-R27725-nanopore	91f15f96f716dd101e33e1bcdbe4f235	ftp.sra.ebi.ac.uk/vol1/fastq/ERR903/009/ERR9030509/ERR9030509.fastq.gz	b6bc10450b53a0eecd0a4a708da23df6	ftp.sra.ebi.ac.uk/vol1/run/ERR903/ERR9030509/R27725.subsampled.fastq.gz	FASTQ	R27725
mada_1-8	PRJEB49093	SAMEA13188728	ERS10792265	ERX8573920	ERR9030510	1773	Mycobacterium tuberculosis	ILLUMINA	Illumina HiSeq 2500		PAIRED	WGS	GENOMIC	unspecified	1764614	Illumina HiSeq 2500 sequencing; Raw reads: mada_1-8-illumina	Nanopore sequencing for Mycobacterium tuberculosis drug susceptibility testing and outbreak investigations	aba2460d-cbbc-403e-8d67-643455ee5012	webin-reads-mada_1-8-illumina	webin-reads-mada_1-8-illumina	d2cc15adf8270e86d3326ccfbe63fbd4;d01423298bdd3a5a8cfc3d383dbc92bb	ftp.sra.ebi.ac.uk/vol1/fastq/ERR903/000/ERR9030510/ERR9030510_1.fastq.gz;ftp.sra.ebi.ac.uk/vol1/fastq/ERR903/000/ERR9030510/ERR9030510_2.fastq.gz	2d8b664430416e66cbc5c53fd9bf50e9;a861c488ce8d6288e7d463508f531500	ftp.sra.ebi.ac.uk/vol1/run/ERR903/ERR9030510/mada_1-8.subsampled.R1.fastq.gz;ftp.sra.ebi.ac.uk/vol1/run/ERR903/ERR9030510/mada_1-8.subsampled.R2.fastq.gz	FASTQ;FASTQ	mada_1-8
mada_1-53	PRJEB49093	SAMEA13188673	ERS10792210	ERX8573921	ERR9030511	1773	Mycobacterium tuberculosis	OXFORD_NANOPORE	MinION		SINGLE	WGS	GENOMIC	unspecified	95199	MinION sequencing; Raw reads: mada_1-53-nanopore	Nanopore sequencing for Mycobacterium tuberculosis drug susceptibility testing and outbreak investigations	aba2460d-cbbc-403e-8d67-643455ee5012	webin-reads-mada_1-53-nanopore	webin-reads-mada_1-53-nanopore	5e896f097d06d2bc3e2950236cb6137d	ftp.sra.ebi.ac.uk/vol1/fastq/ERR903/001/ERR9030511/ERR9030511.fastq.gz	d5be5cd683dc9063df59a7d2f6382d88	ftp.sra.ebi.ac.uk/vol1/run/ERR903/ERR9030511/mada_1-53.subsampled.fastq.gz	FASTQ	mada_1-53
mada_150	PRJEB49093	SAMEA13188686	ERS10792223	ERX8573922	ERR9030512	1773	Mycobacterium tuberculosis	OXFORD_NANOPORE	MinION		SINGLE	WGS	GENOMIC	unspecified	1323004	MinION sequencing; Raw reads: mada_150-nanopore	Nanopore sequencing for Mycobacterium tuberculosis drug susceptibility testing and outbreak investigations	aba2460d-cbbc-403e-8d67-643455ee5012	webin-reads-mada_150-nanopore	webin-reads-mada_150-nanopore	546afc6771be3d39d2075e0349deebfd	ftp.sra.ebi.ac.uk/vol1/fastq/ERR903/002/ERR9030512/ERR9030512.fastq.gz	1edcc3afe6e1b2c6f6364b81ac74b548	ftp.sra.ebi.ac.uk/vol1/run/ERR903/ERR9030512/mada_150.subsampled.fastq.gz	FASTQ	mada_150
mada_1-43	PRJEB49093	SAMEA13188662	ERS10792199	ERX8573923	ERR9030513	1773	Mycobacterium tuberculosis	OXFORD_NANOPORE	MinION		SINGLE	WGS	GENOMIC	unspecified	675346	MinION sequencing; Raw reads: mada_1-43-nanopore	Nanopore sequencing for Mycobacterium tuberculosis drug susceptibility testing and outbreak investigations	aba2460d-cbbc-403e-8d67-643455ee5012	webin-reads-mada_1-43-nanopore	webin-reads-mada_1-43-nanopore	daea033acfd0e28b77a4ad0e0896bcf1	ftp.sra.ebi.ac.uk/vol1/fastq/ERR903/003/ERR9030513/ERR9030513.fastq.gz	fd06a0c579a4038f4610da1ea0c04bd5	ftp.sra.ebi.ac.uk/vol1/run/ERR903/ERR9030513/mada_1-43.subsampled.fastq.gz	FASTQ	mada_1-43
mada_2-50	PRJEB49093	SAMEA13188664	ERS10792201	ERX8573924	ERR9030514	1773	Mycobacterium tuberculosis	OXFORD_NANOPORE	MinION		SINGLE	WGS	GENOMIC	unspecified	1130168	MinION sequencing; Raw reads: mada_2-50-nanopore	Nanopore sequencing for Mycobacterium tuberculosis drug susceptibility testing and outbreak investigations	aba2460d-cbbc-403e-8d67-643455ee5012	webin-reads-mada_2-50-nanopore	webin-reads-mada_2-50-nanopore	c055f8a53aa9e83d6aca81b709fc8e45	ftp.sra.ebi.ac.uk/vol1/fastq/ERR903/004/ERR9030514/ERR9030514.fastq.gz	677305ead3e0b86bbf10a2d135f174b1	ftp.sra.ebi.ac.uk/vol1/run/ERR903/ERR9030514/mada_2-50.subsampled.fastq.gz	FASTQ	mada_2-50
mada_102	PRJEB49093	SAMEA13188682	ERS10792219	ERX8573925	ERR9030515	1773	Mycobacterium tuberculosis	OXFORD_NANOPORE	MinION		SINGLE	WGS	GENOMIC	unspecified	282181	MinION sequencing; Raw reads: mada_102-nanopore	Nanopore sequencing for Mycobacterium tuberculosis drug susceptibility testing and outbreak investigations	aba2460d-cbbc-403e-8d67-643455ee5012	webin-reads-mada_102-nanopore	webin-reads-mada_102-nanopore	d0b971b1634b000499336c7c3c57f85c	ftp.sra.ebi.ac.uk/vol1/fastq/ERR903/005/ERR9030515/ERR9030515.fastq.gz	07bf0392d9737a946a2d9d9e1390849b	ftp.sra.ebi.ac.uk/vol1/run/ERR903/ERR9030515/mada_102.subsampled.fastq.gz	FASTQ	mada_102
18_620606	PRJEB49093	SAMEA13188808	ERS10792345	ERX8573927	ERR9030517	1773	Mycobacterium tuberculosis	OXFORD_NANOPORE	GridION		SINGLE	WGS	GENOMIC	unspecified	182960	GridION sequencing; Raw reads: 18_620606-nanopore	Nanopore sequencing for Mycobacterium tuberculosis drug susceptibility testing and outbreak investigations	aba2460d-cbbc-403e-8d67-643455ee5012	webin-reads-18_620606-nanopore	webin-reads-18_620606-nanopore	41709f3b1dd1d388c013bbd43904db8c	ftp.sra.ebi.ac.uk/vol1/fastq/ERR903/007/ERR9030517/ERR9030517.fastq.gz	291c31a9b60d5f26cc5c67e066684f02	ftp.sra.ebi.ac.uk/vol1/run/ERR903/ERR9030517/18_620606.subsampled.fastq.gz	FASTQ	18_620606
18_0622455	PRJEB49093	SAMEA13188805	ERS10792342	ERX8573928	ERR9030518	1773	Mycobacterium tuberculosis	OXFORD_NANOPORE	GridION		SINGLE	WGS	GENOMIC	unspecified	236620	GridION sequencing; Raw reads: 18_0622455-nanopore	Nanopore sequencing for Mycobacterium tuberculosis drug susceptibility testing and outbreak investigations	aba2460d-cbbc-403e-8d67-643455ee5012	webin-reads-18_0622455-nanopore	webin-reads-18_0622455-nanopore	26ae9abc3e363db6c606cc3998521f0a	ftp.sra.ebi.ac.uk/vol1/fastq/ERR903/008/ERR9030518/ERR9030518.fastq.gz	127f7e803a3fcd11a0a18f0e18075ba8	ftp.sra.ebi.ac.uk/vol1/run/ERR903/ERR9030518/18_0622455.subsampled.fastq.gz	FASTQ	18_0622455
mada_1-44	PRJEB49093	SAMEA13188688	ERS10792225	ERX8573929	ERR9030519	1773	Mycobacterium tuberculosis	ILLUMINA	Illumina HiSeq 2500		PAIRED	WGS	GENOMIC	unspecified	1752928	Illumina HiSeq 2500 sequencing; Raw reads: mada_1-44-illumina	Nanopore sequencing for Mycobacterium tuberculosis drug susceptibility testing and outbreak investigations	aba2460d-cbbc-403e-8d67-643455ee5012	webin-reads-mada_1-44-illumina	webin-reads-mada_1-44-illumina	20995e96f7314ff5f7d8ad29d338a8ad;0bf082825e88890c29179443155fe2ed	ftp.sra.ebi.ac.uk/vol1/fastq/ERR903/009/ERR9030519/ERR9030519_1.fastq.gz;ftp.sra.ebi.ac.uk/vol1/fastq/ERR903/009/ERR9030519/ERR9030519_2.fastq.gz	d1e89f465d1ca5ae892769023d693b1e;13e0a73e98d75a1e82822f41780c23f9	ftp.sra.ebi.ac.uk/vol1/run/ERR903/ERR9030519/mada_1-44.subsampled.R1.fastq.gz;ftp.sra.ebi.ac.uk/vol1/run/ERR903/ERR9030519/mada_1-44.subsampled.R2.fastq.gz	FASTQ;FASTQ	mada_1-44
R29598	PRJEB49093	SAMEA13188755	ERS10792292	ERX8573930	ERR9030520	1773	Mycobacterium tuberculosis	OXFORD_NANOPORE	MinION		SINGLE	WGS	GENOMIC	unspecified	52334	MinION sequencing; Raw reads: R29598-nanopore	Nanopore sequencing for Mycobacterium tuberculosis drug susceptibility testing and outbreak investigations	aba2460d-cbbc-403e-8d67-643455ee5012	webin-reads-R29598-nanopore	webin-reads-R29598-nanopore	6017e102b4c4ce4d7b8fe7eb220fc12d	ftp.sra.ebi.ac.uk/vol1/fastq/ERR903/000/ERR9030520/ERR9030520.fastq.gz	d89f38d597b0f245bca282e06d3d9224	ftp.sra.ebi.ac.uk/vol1/run/ERR903/ERR9030520/R29598.subsampled.fastq.gz	FASTQ	R29598
mada_1-33	PRJEB49093	SAMEA13188680	ERS10792217	ERX8573931	ERR9030521	1773	Mycobacterium tuberculosis	OXFORD_NANOPORE	MinION		SINGLE	WGS	GENOMIC	unspecified	1080696	MinION sequencing; Raw reads: mada_1-33-nanopore	Nanopore sequencing for Mycobacterium tuberculosis drug susceptibility testing and outbreak investigations	aba2460d-cbbc-403e-8d67-643455ee5012	webin-reads-mada_1-33-nanopore	webin-reads-mada_1-33-nanopore	17101a4ff1abcca7a71d2e22e6cdd538	ftp.sra.ebi.ac.uk/vol1/fastq/ERR903/001/ERR9030521/ERR9030521.fastq.gz	7511675f11d96a6add670555b627c52e	ftp.sra.ebi.ac.uk/vol1/run/ERR903/ERR9030521/mada_1-33.subsampled.fastq.gz	FASTQ	mada_1-33
mada_1-16	PRJEB49093	SAMEA13188699	ERS10792236	ERX8573932	ERR9030522	1773	Mycobacterium tuberculosis	OXFORD_NANOPORE	MinION		SINGLE	WGS	GENOMIC	unspecified	324107	MinION sequencing; Raw reads: mada_1-16-nanopore	Nanopore sequencing for Mycobacterium tuberculosis drug susceptibility testing and outbreak investigations	aba2460d-cbbc-403e-8d67-643455ee5012	webin-reads-mada_1-16-nanopore	webin-reads-mada_1-16-nanopore	99e05d14a8d79d5ac34c2805a929a730	ftp.sra.ebi.ac.uk/vol1/fastq/ERR903/002/ERR9030522/ERR9030522.fastq.gz	7e939a916a0c83a79a3d29c5218c45c1	ftp.sra.ebi.ac.uk/vol1/run/ERR903/ERR9030522/mada_1-16.subsampled.fastq.gz	FASTQ	mada_1-16
mada_1-38	PRJEB49093	SAMEA13188714	ERS10792251	ERX8573933	ERR9030523	1773	Mycobacterium tuberculosis	OXFORD_NANOPORE	MinION		SINGLE	WGS	GENOMIC	unspecified	173861	MinION sequencing; Raw reads: mada_1-38-nanopore	Nanopore sequencing for Mycobacterium tuberculosis drug susceptibility testing and outbreak investigations	aba2460d-cbbc-403e-8d67-643455ee5012	webin-reads-mada_1-38-nanopore	webin-reads-mada_1-38-nanopore	98dc8f21892adeea61b74dd1f78cba1d	ftp.sra.ebi.ac.uk/vol1/fastq/ERR903/003/ERR9030523/ERR9030523.fastq.gz	c57c1fb06a822e3c477d217c9fa8a6de	ftp.sra.ebi.ac.uk/vol1/run/ERR903/ERR9030523/mada_1-38.subsampled.fastq.gz	FASTQ	mada_1-38
R26778	PRJEB49093	SAMEA13188789	ERS10792326	ERX8573934	ERR9030524	1773	Mycobacterium tuberculosis	ILLUMINA	Illumina HiSeq 2500		PAIRED	WGS	GENOMIC	unspecified	1752928	Illumina HiSeq 2500 sequencing; Raw reads: R26778-illumina	Nanopore sequencing for Mycobacterium tuberculosis drug susceptibility testing and outbreak investigations	aba2460d-cbbc-403e-8d67-643455ee5012	webin-reads-R26778-illumina	webin-reads-R26778-illumina	7f114cdb52a9f923f9f1ca89ace150aa;593ae714b82d246ec125ad1f772d8887	ftp.sra.ebi.ac.uk/vol1/fastq/ERR903/004/ERR9030524/ERR9030524_1.fastq.gz;ftp.sra.ebi.ac.uk/vol1/fastq/ERR903/004/ERR9030524/ERR9030524_2.fastq.gz	b6be72b75791bf928075ad0360cb93f9;cbf202d984e9d9092362ffb5c563b6fa	ftp.sra.ebi.ac.uk/vol1/run/ERR903/ERR9030524/R26778.subsampled.R1.fastq.gz;ftp.sra.ebi.ac.uk/vol1/run/ERR903/ERR9030524/R26778.subsampled.R2.fastq.gz	FASTQ;FASTQ	R26778
mada_121	PRJEB49093	SAMEA13188710	ERS10792247	ERX8573935	ERR9030525	1773	Mycobacterium tuberculosis	ILLUMINA	Illumina HiSeq 2500		PAIRED	WGS	GENOMIC	unspecified	1764614	Illumina HiSeq 2500 sequencing; Raw reads: mada_121-illumina	Nanopore sequencing for Mycobacterium tuberculosis drug susceptibility testing and outbreak investigations	aba2460d-cbbc-403e-8d67-643455ee5012	webin-reads-mada_121-illumina	webin-reads-mada_121-illumina	a6897598419bd234e5032e52cf63413d;4af359cd0e02c486120bde9c9eb27641	ftp.sra.ebi.ac.uk/vol1/fastq/ERR903/005/ERR9030525/ERR9030525_1.fastq.gz;ftp.sra.ebi.ac.uk/vol1/fastq/ERR903/005/ERR9030525/ERR9030525_2.fastq.gz	fc54984e871258dc0b3124bac25916a5;7368e89b2b8c7bf64bf81238662b204f	ftp.sra.ebi.ac.uk/vol1/run/ERR903/ERR9030525/mada_121.subsampled.R1.fastq.gz;ftp.sra.ebi.ac.uk/vol1/run/ERR903/ERR9030525/mada_121.subsampled.R2.fastq.gz	FASTQ;FASTQ	mada_121
R30234	PRJEB49093	SAMEA13188751	ERS10792288	ERX8573936	ERR9030526	1773	Mycobacterium tuberculosis	ILLUMINA	NextSeq 500		PAIRED	WGS	GENOMIC	unspecified	1752928	NextSeq 500 sequencing; Raw reads: R30234-illumina	Nanopore sequencing for Mycobacterium tuberculosis drug susceptibility testing and outbreak investigations	aba2460d-cbbc-403e-8d67-643455ee5012	webin-reads-R30234-illumina	webin-reads-R30234-illumina	1fb2e97c991c7d813bdceca2e8ba0a46;454ac2d1085c8a6e395ac46d77c2bfa6	ftp.sra.ebi.ac.uk/vol1/fastq/ERR903/006/ERR9030526/ERR9030526_1.fastq.gz;ftp.sra.ebi.ac.uk/vol1/fastq/ERR903/006/ERR9030526/ERR9030526_2.fastq.gz	996433450131ae0f127e712193ffd5ea;86d4f1f0deaa15b2ab1e9a1a3eec659c	ftp.sra.ebi.ac.uk/vol1/run/ERR903/ERR9030526/R30234.subsampled.R1.fastq.gz;ftp.sra.ebi.ac.uk/vol1/run/ERR903/ERR9030526/R30234.subsampled.R2.fastq.gz	FASTQ;FASTQ	R30234
mada_120	PRJEB49093	SAMEA13188669	ERS10792206	ERX8573937	ERR9030527	1773	Mycobacterium tuberculosis	OXFORD_NANOPORE	MinION		SINGLE	WGS	GENOMIC	unspecified	92928	MinION sequencing; Raw reads: mada_120-nanopore	Nanopore sequencing for Mycobacterium tuberculosis drug susceptibility testing and outbreak investigations	aba2460d-cbbc-403e-8d67-643455ee5012	webin-reads-mada_120-nanopore	webin-reads-mada_120-nanopore	2c3bde3ef8532ec85c540fe47d96c150	ftp.sra.ebi.ac.uk/vol1/fastq/ERR903/007/ERR9030527/ERR9030527.fastq.gz	0b047cf3210dd7be2157125a033d7da8	ftp.sra.ebi.ac.uk/vol1/run/ERR903/ERR9030527/mada_120.subsampled.fastq.gz	FASTQ	mada_120
mada_1-2	PRJEB49093	SAMEA13188724	ERS10792261	ERX8573938	ERR9030528	1773	Mycobacterium tuberculosis	ILLUMINA	Illumina HiSeq 2500		PAIRED	WGS	GENOMIC	unspecified	1752928	Illumina HiSeq 2500 sequencing; Raw reads: mada_1-2-illumina	Nanopore sequencing for Mycobacterium tuberculosis drug susceptibility testing and outbreak investigations	aba2460d-cbbc-403e-8d67-643455ee5012	webin-reads-mada_1-2-illumina	webin-reads-mada_1-2-illumina	d671df93e44745359a22b65a5c196788;5e6d8954465d33ce4a3fc9e373a97630	ftp.sra.ebi.ac.uk/vol1/fastq/ERR903/008/ERR9030528/ERR9030528_1.fastq.gz;ftp.sra.ebi.ac.uk/vol1/fastq/ERR903/008/ERR9030528/ERR9030528_2.fastq.gz	65b3de45fbeef4504630e1308bf88a75;f2a1cd470ea0cd7da6d7983254d22344	ftp.sra.ebi.ac.uk/vol1/run/ERR903/ERR9030528/mada_1-2.subsampled.R1.fastq.gz;ftp.sra.ebi.ac.uk/vol1/run/ERR903/ERR9030528/mada_1-2.subsampled.R2.fastq.gz	FASTQ;FASTQ	mada_1-2
mada_1-46	PRJEB49093	SAMEA13188716	ERS10792253	ERX8573939	ERR9030529	1773	Mycobacterium tuberculosis	ILLUMINA	Illumina HiSeq 2500		PAIRED	WGS	GENOMIC	unspecified	1752928	Illumina HiSeq 2500 sequencing; Raw reads: mada_1-46-illumina	Nanopore sequencing for Mycobacterium tuberculosis drug susceptibility testing and outbreak investigations	aba2460d-cbbc-403e-8d67-643455ee5012	webin-reads-mada_1-46-illumina	webin-reads-mada_1-46-illumina	7f8f76ebe3c882b121a7c402a2f78a12;65508dcfe047f9e2b7940052c95f5813	ftp.sra.ebi.ac.uk/vol1/fastq/ERR903/009/ERR9030529/ERR9030529_1.fastq.gz;ftp.sra.ebi.ac.uk/vol1/fastq/ERR903/009/ERR9030529/ERR9030529_2.fastq.gz	309f9ec23ea45f3323de28e633ffbd3a;f15460e1898bcb88aef17a34d4410a93	ftp.sra.ebi.ac.uk/vol1/run/ERR903/ERR9030529/mada_1-46.subsampled.R1.fastq.gz;ftp.sra.ebi.ac.uk/vol1/run/ERR903/ERR9030529/mada_1-46.subsampled.R2.fastq.gz	FASTQ;FASTQ	mada_1-46
R20574	PRJEB49093	SAMEA13188782	ERS10792319	ERX8573940	ERR9030530	1773	Mycobacterium tuberculosis	OXFORD_NANOPORE	MinION		SINGLE	WGS	GENOMIC	unspecified	275396	MinION sequencing; Raw reads: R20574-nanopore	Nanopore sequencing for Mycobacterium tuberculosis drug susceptibility testing and outbreak investigations	aba2460d-cbbc-403e-8d67-643455ee5012	webin-reads-R20574-nanopore	webin-reads-R20574-nanopore	1e8848708d203c6a05d16ff7fc7833f1	ftp.sra.ebi.ac.uk/vol1/fastq/ERR903/000/ERR9030530/ERR9030530.fastq.gz	aea475328720204ac32e8569a8e94c5b	ftp.sra.ebi.ac.uk/vol1/run/ERR903/ERR9030530/R20574.subsampled.fastq.gz	FASTQ	R20574
mada_150	PRJEB49093	SAMEA13188686	ERS10792223	ERX8573941	ERR9030531	1773	Mycobacterium tuberculosis	ILLUMINA	Illumina HiSeq 2500		PAIRED	WGS	GENOMIC	unspecified	1764614	Illumina HiSeq 2500 sequencing; Raw reads: mada_150-illumina	Nanopore sequencing for Mycobacterium tuberculosis drug susceptibility testing and outbreak investigations	aba2460d-cbbc-403e-8d67-643455ee5012	webin-reads-mada_150-illumina	webin-reads-mada_150-illumina	83a1da7054aba863122a98cc065becaa;74c2231a85e676259663be8f404c24e3	ftp.sra.ebi.ac.uk/vol1/fastq/ERR903/001/ERR9030531/ERR9030531_1.fastq.gz;ftp.sra.ebi.ac.uk/vol1/fastq/ERR903/001/ERR9030531/ERR9030531_2.fastq.gz	44566d59b983d41dd33ef5bf55dfa204;c980cb89d9e37b9c4ad15ab8aff4db29	ftp.sra.ebi.ac.uk/vol1/run/ERR903/ERR9030531/mada_150.subsampled.R1.fastq.gz;ftp.sra.ebi.ac.uk/vol1/run/ERR903/ERR9030531/mada_150.subsampled.R2.fastq.gz	FASTQ;FASTQ	mada_150
mada_1-18	PRJEB49093	SAMEA13188712	ERS10792249	ERX8573942	ERR9030532	1773	Mycobacterium tuberculosis	OXFORD_NANOPORE	MinION		SINGLE	WGS	GENOMIC	unspecified	205569	MinION sequencing; Raw reads: mada_1-18-nanopore	Nanopore sequencing for Mycobacterium tuberculosis drug susceptibility testing and outbreak investigations	aba2460d-cbbc-403e-8d67-643455ee5012	webin-reads-mada_1-18-nanopore	webin-reads-mada_1-18-nanopore	6951bb88845fe5072ed53e1460d595b0	ftp.sra.ebi.ac.uk/vol1/fastq/ERR903/002/ERR9030532/ERR9030532.fastq.gz	f3b7badae8ed68a9fcdbbf12c6155247	ftp.sra.ebi.ac.uk/vol1/run/ERR903/ERR9030532/mada_1-18.subsampled.fastq.gz	FASTQ	mada_1-18
R21839	PRJEB49093	SAMEA13188765	ERS10792302	ERX8573943	ERR9030533	1773	Mycobacterium tuberculosis	OXFORD_NANOPORE	MinION		SINGLE	WGS	GENOMIC	unspecified	237213	MinION sequencing; Raw reads: R21839-nanopore	Nanopore sequencing for Mycobacterium tuberculosis drug susceptibility testing and outbreak investigations	aba2460d-cbbc-403e-8d67-643455ee5012	webin-reads-R21839-nanopore	webin-reads-R21839-nanopore	e330a410372873a1bf5c6361fc2b0316	ftp.sra.ebi.ac.uk/vol1/fastq/ERR903/003/ERR9030533/ERR9030533.fastq.gz	4bb84a7ceeb06ef01615ae124dbfa40f	ftp.sra.ebi.ac.uk/vol1/run/ERR903/ERR9030533/R21839.subsampled.fastq.gz	FASTQ	R21839
mada_1-54	PRJEB49093	SAMEA13188744	ERS10792281	ERX8573944	ERR9030534	1773	Mycobacterium tuberculosis	ILLUMINA	Illumina HiSeq 2500		PAIRED	WGS	GENOMIC	unspecified	1764614	Illumina HiSeq 2500 sequencing; Raw reads: mada_1-54-illumina	Nanopore sequencing for Mycobacterium tuberculosis drug susceptibility testing and outbreak investigations	aba2460d-cbbc-403e-8d67-643455ee5012	webin-reads-mada_1-54-illumina	webin-reads-mada_1-54-illumina	2ad18b2edfe63d869443bbd7c2b6e124;02e2f98285174446219d0f4d392c73f9	ftp.sra.ebi.ac.uk/vol1/fastq/ERR903/004/ERR9030534/ERR9030534_1.fastq.gz;ftp.sra.ebi.ac.uk/vol1/fastq/ERR903/004/ERR9030534/ERR9030534_2.fastq.gz	74b24e45e527d4ee172856cabcbf5a3b;81a97da4ca0db5dc94630670d5e8417c	ftp.sra.ebi.ac.uk/vol1/run/ERR903/ERR9030534/mada_1-54.subsampled.R1.fastq.gz;ftp.sra.ebi.ac.uk/vol1/run/ERR903/ERR9030534/mada_1-54.subsampled.R2.fastq.gz	FASTQ;FASTQ	mada_1-54
mada_123	PRJEB49093	SAMEA13188702	ERS10792239	ERX8573945	ERR9030535	1773	Mycobacterium tuberculosis	ILLUMINA	Illumina HiSeq 2500		PAIRED	WGS	GENOMIC	unspecified	1752928	Illumina HiSeq 2500 sequencing; Raw reads: mada_123-illumina	Nanopore sequencing for Mycobacterium tuberculosis drug susceptibility testing and outbreak investigations	aba2460d-cbbc-403e-8d67-643455ee5012	webin-reads-mada_123-illumina	webin-reads-mada_123-illumina	6585d77a3382009e5cee69dc5c489b9f;95f70154647c3efb21fea3994ec2861e	ftp.sra.ebi.ac.uk/vol1/fastq/ERR903/005/ERR9030535/ERR9030535_1.fastq.gz;ftp.sra.ebi.ac.uk/vol1/fastq/ERR903/005/ERR9030535/ERR9030535_2.fastq.gz	319e41e2ac826f04251393f716de0e0d;63c7a8d6c5723458ff1ba0a9ab0d0d57	ftp.sra.ebi.ac.uk/vol1/run/ERR903/ERR9030535/mada_123.subsampled.R1.fastq.gz;ftp.sra.ebi.ac.uk/vol1/run/ERR903/ERR9030535/mada_123.subsampled.R2.fastq.gz	FASTQ;FASTQ	mada_123
mada_148	PRJEB49093	SAMEA13188743	ERS10792280	ERX8573946	ERR9030536	1773	Mycobacterium tuberculosis	OXFORD_NANOPORE	MinION		SINGLE	WGS	GENOMIC	unspecified	1305598	MinION sequencing; Raw reads: mada_148-nanopore	Nanopore sequencing for Mycobacterium tuberculosis drug susceptibility testing and outbreak investigations	aba2460d-cbbc-403e-8d67-643455ee5012	webin-reads-mada_148-nanopore	webin-reads-mada_148-nanopore	a01beb8a63d2fc0f19825b966b234766	ftp.sra.ebi.ac.uk/vol1/fastq/ERR903/006/ERR9030536/ERR9030536.fastq.gz	39423020b08f0ec3729245409c3e68b3	ftp.sra.ebi.ac.uk/vol1/run/ERR903/ERR9030536/mada_148.subsampled.fastq.gz	FASTQ	mada_148
mada_2-34	PRJEB49093	SAMEA13188675	ERS10792212	ERX8573947	ERR9030537	1773	Mycobacterium tuberculosis	OXFORD_NANOPORE	MinION		SINGLE	WGS	GENOMIC	unspecified	2225069	MinION sequencing; Raw reads: mada_2-34-nanopore	Nanopore sequencing for Mycobacterium tuberculosis drug susceptibility testing and outbreak investigations	aba2460d-cbbc-403e-8d67-643455ee5012	webin-reads-mada_2-34-nanopore	webin-reads-mada_2-34-nanopore	3c5e799abe2015aa41311ff610104b84	ftp.sra.ebi.ac.uk/vol1/fastq/ERR903/007/ERR9030537/ERR9030537.fastq.gz	6d114d4355c19829b715c38f7886a954	ftp.sra.ebi.ac.uk/vol1/run/ERR903/ERR9030537/mada_2-34.subsampled.fastq.gz	FASTQ	mada_2-34
mada_132	PRJEB49093	SAMEA13188689	ERS10792226	ERX8573949	ERR9030539	1773	Mycobacterium tuberculosis	ILLUMINA	Illumina HiSeq 2500		PAIRED	WGS	GENOMIC	unspecified	1752928	Illumina HiSeq 2500 sequencing; Raw reads: mada_132-illumina	Nanopore sequencing for Mycobacterium tuberculosis drug susceptibility testing and outbreak investigations	aba2460d-cbbc-403e-8d67-643455ee5012	webin-reads-mada_132-illumina	webin-reads-mada_132-illumina	5468c77327ffdc1cf299c01e106b5f75;94e5247a9032b06dfc1e7e0a5a862bb4	ftp.sra.ebi.ac.uk/vol1/fastq/ERR903/009/ERR9030539/ERR9030539_1.fastq.gz;ftp.sra.ebi.ac.uk/vol1/fastq/ERR903/009/ERR9030539/ERR9030539_2.fastq.gz	bd853ef5f5c9bed43209142b652318aa;6f3802e402a1b8c21451a21cd42a1ed2	ftp.sra.ebi.ac.uk/vol1/run/ERR903/ERR9030539/mada_132.subsampled.R1.fastq.gz;ftp.sra.ebi.ac.uk/vol1/run/ERR903/ERR9030539/mada_132.subsampled.R2.fastq.gz	FASTQ;FASTQ	mada_132
mada_124	PRJEB49093	SAMEA13188707	ERS10792244	ERX8573950	ERR9030540	1773	Mycobacterium tuberculosis	OXFORD_NANOPORE	MinION		SINGLE	WGS	GENOMIC	unspecified	187103	MinION sequencing; Raw reads: mada_124-nanopore	Nanopore sequencing for Mycobacterium tuberculosis drug susceptibility testing and outbreak investigations	aba2460d-cbbc-403e-8d67-643455ee5012	webin-reads-mada_124-nanopore	webin-reads-mada_124-nanopore	7901c53179eb516c75261acb800491cb	ftp.sra.ebi.ac.uk/vol1/fastq/ERR903/000/ERR9030540/ERR9030540.fastq.gz	6724ab47b55a9486095b860040bf930f	ftp.sra.ebi.ac.uk/vol1/run/ERR903/ERR9030540/mada_124.subsampled.fastq.gz	FASTQ	mada_124
mada_154	PRJEB49093	SAMEA13188694	ERS10792231	ERX8573952	ERR9030542	1773	Mycobacterium tuberculosis	OXFORD_NANOPORE	MinION		SINGLE	WGS	GENOMIC	unspecified	1415222	MinION sequencing; Raw reads: mada_154-nanopore	Nanopore sequencing for Mycobacterium tuberculosis drug susceptibility testing and outbreak investigations	aba2460d-cbbc-403e-8d67-643455ee5012	webin-reads-mada_154-nanopore	webin-reads-mada_154-nanopore	2c1fb84607b1e1a36b4012ae5fc5e921	ftp.sra.ebi.ac.uk/vol1/fastq/ERR903/002/ERR9030542/ERR9030542.fastq.gz	e97070333214cde1454c3fea6533b3c4	ftp.sra.ebi.ac.uk/vol1/run/ERR903/ERR9030542/mada_154.subsampled.fastq.gz	FASTQ	mada_154
18_0622465	PRJEB49093	SAMEA13188807	ERS10792344	ERX8573953	ERR9030543	1773	Mycobacterium tuberculosis	OXFORD_NANOPORE	GridION		SINGLE	WGS	GENOMIC	unspecified	669865	GridION sequencing; Raw reads: 18_0622465-nanopore	Nanopore sequencing for Mycobacterium tuberculosis drug susceptibility testing and outbreak investigations	aba2460d-cbbc-403e-8d67-643455ee5012	webin-reads-18_0622465-nanopore	webin-reads-18_0622465-nanopore	059c67e41bba2b0cbbec9a31394e9eba	ftp.sra.ebi.ac.uk/vol1/fastq/ERR903/003/ERR9030543/ERR9030543.fastq.gz	a5ed1f0d1f6642e0cf6c65b46f185853	ftp.sra.ebi.ac.uk/vol1/run/ERR903/ERR9030543/18_0622465.subsampled.fastq.gz	FASTQ	18_0622465

## Sheet: MtbSetE_ONT_Peker2022
study_accession	sample_accession	experiment_accession	run_accession	tax_id	scientific_name	instrument_platform	instrument_model	library_name	library_layout	library_strategy	library_source	library_selection	read_count	experiment_title	study_title	study_alias	experiment_alias	run_alias	fastq_md5	fastq_ftp	sample_alias
PRJNA720906	SAMN18521319	SRX10563666	SRR14196814	1494075	Mycobacterium tuberculosis complex sp.	OXFORD_NANOPORE	MinION	9689-04_LR	SINGLE	WGS	GENOMIC	RANDOM	2643347	MinION sequencing; Whole-genome long-read sequencing of M. tuberculosis	Short- and long-read whole-genome sequencing of Mycobacterium tuberculosis	PRJNA720906	9689-04_LR	9689-04.fastq	3c038d2a55fa366f98ccfcb2b47e5914	ftp.sra.ebi.ac.uk/vol1/fastq/SRR141/014/SRR14196814/SRR14196814_1.fastq.gz	9689-04
PRJNA720906	SAMN18521319	SRX10563665	SRR14196815	1494075	Mycobacterium tuberculosis complex sp.	ILLUMINA	NextSeq 500	9689-04_SR	PAIRED	WGS	GENOMIC	RANDOM	1970572	NextSeq 500 sequencing; Whole-genome short-read sequencing of M. tuberculosis	Short- and long-read whole-genome sequencing of Mycobacterium tuberculosis	PRJNA720906	9689-04_SR	9689-04.R1.fastq	551aca593df42c3664d8a1db739498d9;d9135d7a57f3f60a6b33b752977ec113	ftp.sra.ebi.ac.uk/vol1/fastq/SRR141/015/SRR14196815/SRR14196815_1.fastq.gz;ftp.sra.ebi.ac.uk/vol1/fastq/SRR141/015/SRR14196815/SRR14196815_2.fastq.gz	9689-04
PRJNA720906	SAMN18521318	SRX10563664	SRR14196816	1494075	Mycobacterium tuberculosis complex sp.	OXFORD_NANOPORE	GridION	9050-05_LR	SINGLE	WGS	GENOMIC	RANDOM	605947	GridION sequencing; Whole-genome long-read sequencing of M. tuberculosis	Short- and long-read whole-genome sequencing of Mycobacterium tuberculosis	PRJNA720906	9050-05_LR	9050-05.fastq	fd24d7b976797618008e9fa35facf0c8	ftp.sra.ebi.ac.uk/vol1/fastq/SRR141/016/SRR14196816/SRR14196816_1.fastq.gz	9050-05
PRJNA720906	SAMN18521318	SRX10563663	SRR14196817	1494075	Mycobacterium tuberculosis complex sp.	ILLUMINA	NextSeq 500	9050-05_SR	PAIRED	WGS	GENOMIC	RANDOM	2601695	NextSeq 500 sequencing; Whole-genome short-read sequencing of M. tuberculosis	Short- and long-read whole-genome sequencing of Mycobacterium tuberculosis	PRJNA720906	9050-05_SR	9050-05.R1.fastq	6dfcebcef0dcd8a630c0016d91902fc9;c0226c2766c2aacf0431db9c07f7d92e	ftp.sra.ebi.ac.uk/vol1/fastq/SRR141/017/SRR14196817/SRR14196817_1.fastq.gz;ftp.sra.ebi.ac.uk/vol1/fastq/SRR141/017/SRR14196817/SRR14196817_2.fastq.gz	9050-05
PRJNA720906	SAMN18521317	SRX10563662	SRR14196818	1494075	Mycobacterium tuberculosis complex sp.	OXFORD_NANOPORE	GridION	8644-04_LR	SINGLE	WGS	GENOMIC	RANDOM	398498	GridION sequencing; Whole-genome long-read sequencing of M. tuberculosis	Short- and long-read whole-genome sequencing of Mycobacterium tuberculosis	PRJNA720906	8644-04_LR	8644-04.fastq	d31421b309bef2c7a67adc0cfb748e79	ftp.sra.ebi.ac.uk/vol1/fastq/SRR141/018/SRR14196818/SRR14196818_1.fastq.gz	8644-04
PRJNA720906	SAMN18521339	SRX10563661	SRR14196819	1494075	Mycobacterium tuberculosis complex sp.	OXFORD_NANOPORE	MinION	QC-10_LR	SINGLE	WGS	GENOMIC	RANDOM	40875	MinION sequencing; Whole-genome long-read sequencing of M. tuberculosis	Short- and long-read whole-genome sequencing of Mycobacterium tuberculosis	PRJNA720906	QC-10_LR	QC-10.fastq	5e7c3fdc4e44a7cb6cfdedc2fae245b3	ftp.sra.ebi.ac.uk/vol1/fastq/SRR141/019/SRR14196819/SRR14196819_1.fastq.gz	QC-10
PRJNA720906	SAMN18521339	SRX10563660	SRR14196820	1494075	Mycobacterium tuberculosis complex sp.	ILLUMINA	NextSeq 500	QC-10_SR	PAIRED	WGS	GENOMIC	RANDOM	1784219	NextSeq 500 sequencing; Whole-genome short-read sequencing of M. tuberculosis	Short- and long-read whole-genome sequencing of Mycobacterium tuberculosis	PRJNA720906	QC-10_SR	QC-10.R1.fastq	ff5a4ddd3455c9a700ca1cd717e57dbf;83ec562ee1a4c8f140a491b34da4e95e	ftp.sra.ebi.ac.uk/vol1/fastq/SRR141/020/SRR14196820/SRR14196820_1.fastq.gz;ftp.sra.ebi.ac.uk/vol1/fastq/SRR141/020/SRR14196820/SRR14196820_2.fastq.gz	QC-10
PRJNA720906	SAMN18521338	SRX10563659	SRR14196821	1494075	Mycobacterium tuberculosis complex sp.	OXFORD_NANOPORE	MinION	QC-9_LR	SINGLE	WGS	GENOMIC	RANDOM	93101	MinION sequencing; Whole-genome long-read sequencing of M. tuberculosis	Short- and long-read whole-genome sequencing of Mycobacterium tuberculosis	PRJNA720906	QC-9_LR	QC-9.fastq	394329a5a57e107ea82771455870d20b	ftp.sra.ebi.ac.uk/vol1/fastq/SRR141/021/SRR14196821/SRR14196821_1.fastq.gz	QC-9
PRJNA720906	SAMN18521338	SRX10563658	SRR14196822	1494075	Mycobacterium tuberculosis complex sp.	ILLUMINA	NextSeq 500	QC-9_SR	PAIRED	WGS	GENOMIC	RANDOM	2214783	NextSeq 500 sequencing; Whole-genome short-read sequencing of M. tuberculosis	Short- and long-read whole-genome sequencing of Mycobacterium tuberculosis	PRJNA720906	QC-9_SR	QC-9.R1.fastq	83b81f6e0e360fa0b4454dd46f1d1588;58f22ba6ee2dd13cd7c5f90089ddaf7c	ftp.sra.ebi.ac.uk/vol1/fastq/SRR141/022/SRR14196822/SRR14196822_1.fastq.gz;ftp.sra.ebi.ac.uk/vol1/fastq/SRR141/022/SRR14196822/SRR14196822_2.fastq.gz	QC-9
PRJNA720906	SAMN18521337	SRX10563657	SRR14196823	1494075	Mycobacterium tuberculosis complex sp.	OXFORD_NANOPORE	MinION	QC-8_LR	SINGLE	WGS	GENOMIC	RANDOM	46129	MinION sequencing; Whole-genome long-read sequencing of M. tuberculosis	Short- and long-read whole-genome sequencing of Mycobacterium tuberculosis	PRJNA720906	QC-8_LR	QC-8.fastq	72fdb68d6ecbc9d0f3c1d66a130295c5	ftp.sra.ebi.ac.uk/vol1/fastq/SRR141/023/SRR14196823/SRR14196823_1.fastq.gz	QC-8
PRJNA720906	SAMN18521337	SRX10563656	SRR14196824	1494075	Mycobacterium tuberculosis complex sp.	ILLUMINA	NextSeq 500	QC-8_SR	PAIRED	WGS	GENOMIC	RANDOM	1922556	NextSeq 500 sequencing; Whole-genome short-read sequencing of M. tuberculosis	Short- and long-read whole-genome sequencing of Mycobacterium tuberculosis	PRJNA720906	QC-8_SR	QC-8.R1.fastq	36b25bb19032d353b5c2c1c3278841da;e91bba4c02d1758901a57955306d459a	ftp.sra.ebi.ac.uk/vol1/fastq/SRR141/024/SRR14196824/SRR14196824_1.fastq.gz;ftp.sra.ebi.ac.uk/vol1/fastq/SRR141/024/SRR14196824/SRR14196824_2.fastq.gz	QC-8
PRJNA720906	SAMN18521336	SRX10563655	SRR14196825	1494075	Mycobacterium tuberculosis complex sp.	OXFORD_NANOPORE	MinION	QC-7_LR	SINGLE	WGS	GENOMIC	RANDOM	123338	MinION sequencing; Whole-genome long-read sequencing of M. tuberculosis	Short- and long-read whole-genome sequencing of Mycobacterium tuberculosis	PRJNA720906	QC-7_LR	QC-7.fastq	0c285cb8c82ae49f9066b6b9cd5b9d46	ftp.sra.ebi.ac.uk/vol1/fastq/SRR141/025/SRR14196825/SRR14196825_1.fastq.gz	QC-7
PRJNA720906	SAMN18521336	SRX10563654	SRR14196826	1494075	Mycobacterium tuberculosis complex sp.	ILLUMINA	NextSeq 500	QC-7_SR	PAIRED	WGS	GENOMIC	RANDOM	1928810	NextSeq 500 sequencing; Whole-genome short-read sequencing of M. tuberculosis	Short- and long-read whole-genome sequencing of Mycobacterium tuberculosis	PRJNA720906	QC-7_SR	QC-7.R1.fastq	94da6692f93637c69ae88763c99b7caf;e32b1aabf3891044ea70bf804281381f	ftp.sra.ebi.ac.uk/vol1/fastq/SRR141/026/SRR14196826/SRR14196826_1.fastq.gz;ftp.sra.ebi.ac.uk/vol1/fastq/SRR141/026/SRR14196826/SRR14196826_2.fastq.gz	QC-7
PRJNA720906	SAMN18521335	SRX10563653	SRR14196827	1494075	Mycobacterium tuberculosis complex sp.	OXFORD_NANOPORE	MinION	QC-6_LR	SINGLE	WGS	GENOMIC	RANDOM	75453	MinION sequencing; Whole-genome long-read sequencing of M. tuberculosis	Short- and long-read whole-genome sequencing of Mycobacterium tuberculosis	PRJNA720906	QC-6_LR	QC-6.fastq	1ae0735c7327f06715df7911af1dd4ab	ftp.sra.ebi.ac.uk/vol1/fastq/SRR141/027/SRR14196827/SRR14196827_1.fastq.gz	QC-6
PRJNA720906	SAMN18521335	SRX10563652	SRR14196828	1494075	Mycobacterium tuberculosis complex sp.	ILLUMINA	NextSeq 500	QC-6_SR	PAIRED	WGS	GENOMIC	RANDOM	1622324	NextSeq 500 sequencing; Whole-genome short-read sequencing of M. tuberculosis	Short- and long-read whole-genome sequencing of Mycobacterium tuberculosis	PRJNA720906	QC-6_SR	QC-6.R1.fastq	92fc2aa78a8144441a12a3c09fdf376f;4931f67b31a038714c4700a798481656	ftp.sra.ebi.ac.uk/vol1/fastq/SRR141/028/SRR14196828/SRR14196828_1.fastq.gz;ftp.sra.ebi.ac.uk/vol1/fastq/SRR141/028/SRR14196828/SRR14196828_2.fastq.gz	QC-6
PRJNA720906	SAMN18521317	SRX10563651	SRR14196829	1494075	Mycobacterium tuberculosis complex sp.	ILLUMINA	NextSeq 500	8644-04_SR	PAIRED	WGS	GENOMIC	RANDOM	2191299	NextSeq 500 sequencing; Whole-genome short-read sequencing of M. tuberculosis	Short- and long-read whole-genome sequencing of Mycobacterium tuberculosis	PRJNA720906	8644-04_SR	8644-04.R1.fastq	e6184b5d029e43e4cfd42f0dd6bdcb42;a35ecc6bd9229d9d5058a0e63522276c	ftp.sra.ebi.ac.uk/vol1/fastq/SRR141/029/SRR14196829/SRR14196829_1.fastq.gz;ftp.sra.ebi.ac.uk/vol1/fastq/SRR141/029/SRR14196829/SRR14196829_2.fastq.gz	8644-04
PRJNA720906	SAMN18521334	SRX10563650	SRR14196830	1494075	Mycobacterium tuberculosis complex sp.	OXFORD_NANOPORE	MinION	QC-5_LR	SINGLE	WGS	GENOMIC	RANDOM	252169	MinION sequencing; Whole-genome long-read sequencing of M. tuberculosis	Short- and long-read whole-genome sequencing of Mycobacterium tuberculosis	PRJNA720906	QC-5_LR	QC-5.fastq	6712229a8669927815a5d6c53caa231d	ftp.sra.ebi.ac.uk/vol1/fastq/SRR141/030/SRR14196830/SRR14196830_1.fastq.gz	QC-5
PRJNA720906	SAMN18521334	SRX10563649	SRR14196831	1494075	Mycobacterium tuberculosis complex sp.	ILLUMINA	NextSeq 500	QC-5_SR	PAIRED	WGS	GENOMIC	RANDOM	1671281	NextSeq 500 sequencing; Whole-genome short-read sequencing of M. tuberculosis	Short- and long-read whole-genome sequencing of Mycobacterium tuberculosis	PRJNA720906	QC-5_SR	QC-5.R1.fastq	76d17480152df7f7012ab18ec0a70cf1;b1a96f36fd5c6cc9e93603504da24e59	ftp.sra.ebi.ac.uk/vol1/fastq/SRR141/031/SRR14196831/SRR14196831_1.fastq.gz;ftp.sra.ebi.ac.uk/vol1/fastq/SRR141/031/SRR14196831/SRR14196831_2.fastq.gz	QC-5
PRJNA720906	SAMN18521333	SRX10563648	SRR14196832	1494075	Mycobacterium tuberculosis complex sp.	OXFORD_NANOPORE	MinION	QC-4_LR	SINGLE	WGS	GENOMIC	RANDOM	142912	MinION sequencing; Whole-genome long-read sequencing of M. tuberculosis	Short- and long-read whole-genome sequencing of Mycobacterium tuberculosis	PRJNA720906	QC-4_LR	QC-4.fastq	40c969d5d8b1cc4c081a7ef35f3aa75c	ftp.sra.ebi.ac.uk/vol1/fastq/SRR141/032/SRR14196832/SRR14196832_1.fastq.gz	QC-4
PRJNA720906	SAMN18521333	SRX10563647	SRR14196833	1494075	Mycobacterium tuberculosis complex sp.	ILLUMINA	NextSeq 500	QC-4_SR	PAIRED	WGS	GENOMIC	RANDOM	1911139	NextSeq 500 sequencing; Whole-genome short-read sequencing of M. tuberculosis	Short- and long-read whole-genome sequencing of Mycobacterium tuberculosis	PRJNA720906	QC-4_SR	QC-4.R1.fastq	033563ad31d11a79ce685d56ba9a7c6b;92bbee7b647414a2f70f04732e8c10db	ftp.sra.ebi.ac.uk/vol1/fastq/SRR141/033/SRR14196833/SRR14196833_1.fastq.gz;ftp.sra.ebi.ac.uk/vol1/fastq/SRR141/033/SRR14196833/SRR14196833_2.fastq.gz	QC-4
PRJNA720906	SAMN18521332	SRX10563646	SRR14196834	1494075	Mycobacterium tuberculosis complex sp.	OXFORD_NANOPORE	MinION	QC-3_LR	SINGLE	WGS	GENOMIC	RANDOM	165867	MinION sequencing; Whole-genome long-read sequencing of M. tuberculosis	Short- and long-read whole-genome sequencing of Mycobacterium tuberculosis	PRJNA720906	QC-3_LR	QC-3.fastq	5c3f2e677d629f6967d957db4595f4d2	ftp.sra.ebi.ac.uk/vol1/fastq/SRR141/034/SRR14196834/SRR14196834_1.fastq.gz	QC-3
PRJNA720906	SAMN18521332	SRX10563645	SRR14196835	1494075	Mycobacterium tuberculosis complex sp.	ILLUMINA	NextSeq 500	QC-3_SR	PAIRED	WGS	GENOMIC	RANDOM	1934321	NextSeq 500 sequencing; Whole-genome short-read sequencing of M. tuberculosis	Short- and long-read whole-genome sequencing of Mycobacterium tuberculosis	PRJNA720906	QC-3_SR	QC-3.R1.fastq	c27506d2aee345bc552103ca1aae9d0b;cbf571147624ed7b15ef7d2b16f367f6	ftp.sra.ebi.ac.uk/vol1/fastq/SRR141/035/SRR14196835/SRR14196835_1.fastq.gz;ftp.sra.ebi.ac.uk/vol1/fastq/SRR141/035/SRR14196835/SRR14196835_2.fastq.gz	QC-3
PRJNA720906	SAMN18521330	SRX10563642	SRR14196838	1494075	Mycobacterium tuberculosis complex sp.	OXFORD_NANOPORE	MinION	QC-1_LR	SINGLE	WGS	GENOMIC	RANDOM	108258	MinION sequencing; Whole-genome long-read sequencing of M. tuberculosis	Short- and long-read whole-genome sequencing of Mycobacterium tuberculosis	PRJNA720906	QC-1_LR	QC-1.fastq	ee11ae263ff0103629d6ee2537508f93	ftp.sra.ebi.ac.uk/vol1/fastq/SRR141/038/SRR14196838/SRR14196838_1.fastq.gz	QC-1
PRJNA720906	SAMN18521330	SRX10563641	SRR14196839	1494075	Mycobacterium tuberculosis complex sp.	ILLUMINA	NextSeq 500	QC-1_SR	PAIRED	WGS	GENOMIC	RANDOM	1703872	NextSeq 500 sequencing; Whole-genome short-read sequencing of M. tuberculosis	Short- and long-read whole-genome sequencing of Mycobacterium tuberculosis	PRJNA720906	QC-1_SR	QC-1.R1.fastq	fa82e45aa79ef82b7ad9b173716e78ad;bf7a17b8f32f56bc595ff219641ab23c	ftp.sra.ebi.ac.uk/vol1/fastq/SRR141/039/SRR14196839/SRR14196839_1.fastq.gz;ftp.sra.ebi.ac.uk/vol1/fastq/SRR141/039/SRR14196839/SRR14196839_2.fastq.gz	QC-1
PRJNA720906	SAMN18521316	SRX10563640	SRR14196840	1494075	Mycobacterium tuberculosis complex sp.	OXFORD_NANOPORE	GridION	8129-04_LR	SINGLE	WGS	GENOMIC	RANDOM	1205625	GridION sequencing; Whole-genome long-read sequencing of M. tuberculosis	Short- and long-read whole-genome sequencing of Mycobacterium tuberculosis	PRJNA720906	8129-04_LR	8129-04.fastq	54822649d9ce789271cafd51a4572293	ftp.sra.ebi.ac.uk/vol1/fastq/SRR141/040/SRR14196840/SRR14196840_1.fastq.gz	8129-04
PRJNA720906	SAMN18521329	SRX10563639	SRR14196841	1494075	Mycobacterium tuberculosis complex sp.	OXFORD_NANOPORE	GridION	706-05_LR	SINGLE	WGS	GENOMIC	RANDOM	353587	GridION sequencing; Whole-genome long-read sequencing of M. tuberculosis	Short- and long-read whole-genome sequencing of Mycobacterium tuberculosis	PRJNA720906	706-05_LR	706-05.fastq	04201e17ac9b575808c4264c8dc48795	ftp.sra.ebi.ac.uk/vol1/fastq/SRR141/041/SRR14196841/SRR14196841_1.fastq.gz	706-05
PRJNA720906	SAMN18521329	SRX10563638	SRR14196842	1494075	Mycobacterium tuberculosis complex sp.	ILLUMINA	NextSeq 500	706-05_SR	PAIRED	WGS	GENOMIC	RANDOM	2032770	NextSeq 500 sequencing; Whole-genome short-read sequencing of M. tuberculosis	Short- and long-read whole-genome sequencing of Mycobacterium tuberculosis	PRJNA720906	706-05_SR	706-05.R1.fastq	47265b0b4e223bee2e8e7de28e7be371;86512e195b9ff285d6207263b654df6f	ftp.sra.ebi.ac.uk/vol1/fastq/SRR141/042/SRR14196842/SRR14196842_1.fastq.gz;ftp.sra.ebi.ac.uk/vol1/fastq/SRR141/042/SRR14196842/SRR14196842_2.fastq.gz	706-05
PRJNA720906	SAMN18521328	SRX10563637	SRR14196843	1494075	Mycobacterium tuberculosis complex sp.	OXFORD_NANOPORE	GridION	702-06_LR	SINGLE	WGS	GENOMIC	RANDOM	612588	GridION sequencing; Whole-genome long-read sequencing of M. tuberculosis	Short- and long-read whole-genome sequencing of Mycobacterium tuberculosis	PRJNA720906	702-06_LR	702-06.fastq	6683729ca2b17eb23a6dada999122f02	ftp.sra.ebi.ac.uk/vol1/fastq/SRR141/043/SRR14196843/SRR14196843_1.fastq.gz	702-06
PRJNA720906	SAMN18521328	SRX10563636	SRR14196844	1494075	Mycobacterium tuberculosis complex sp.	ILLUMINA	NextSeq 500	702-06_SR	PAIRED	WGS	GENOMIC	RANDOM	1932216	NextSeq 500 sequencing; Whole-genome short-read sequencing of M. tuberculosis	Short- and long-read whole-genome sequencing of Mycobacterium tuberculosis	PRJNA720906	702-06_SR	702-06.R1.fastq	027380212eb9ce50855bef8cadc3d0d8;ec5ec5dfc5947b4af74668dc56aff29a	ftp.sra.ebi.ac.uk/vol1/fastq/SRR141/044/SRR14196844/SRR14196844_1.fastq.gz;ftp.sra.ebi.ac.uk/vol1/fastq/SRR141/044/SRR14196844/SRR14196844_2.fastq.gz	702-06
PRJNA720906	SAMN18521327	SRX10563635	SRR14196845	1494075	Mycobacterium tuberculosis complex sp.	OXFORD_NANOPORE	GridION	696-05_LR	SINGLE	WGS	GENOMIC	RANDOM	679859	GridION sequencing; Whole-genome long-read sequencing of M. tuberculosis	Short- and long-read whole-genome sequencing of Mycobacterium tuberculosis	PRJNA720906	696-05_LR	696-05.fastq	c4cc8afc1efd0efd6ba7c25ccb075f80	ftp.sra.ebi.ac.uk/vol1/fastq/SRR141/045/SRR14196845/SRR14196845_1.fastq.gz	696-05
PRJNA720906	SAMN18521327	SRX10563634	SRR14196846	1494075	Mycobacterium tuberculosis complex sp.	ILLUMINA	NextSeq 500	696-05_SR	PAIRED	WGS	GENOMIC	RANDOM	2052388	NextSeq 500 sequencing; Whole-genome short-read sequencing of M. tuberculosis	Short- and long-read whole-genome sequencing of Mycobacterium tuberculosis	PRJNA720906	696-05_SR	696-05.R1.fastq	d4d95db033e284e06e8a6bfc1b0dc160;743fb0bbe0b7d25c589a407fc7913519	ftp.sra.ebi.ac.uk/vol1/fastq/SRR141/046/SRR14196846/SRR14196846_1.fastq.gz;ftp.sra.ebi.ac.uk/vol1/fastq/SRR141/046/SRR14196846/SRR14196846_2.fastq.gz	696-05
PRJNA720906	SAMN18521326	SRX10563633	SRR14196847	1494075	Mycobacterium tuberculosis complex sp.	OXFORD_NANOPORE	MinION	674-04_LR	SINGLE	WGS	GENOMIC	RANDOM	1963341	MinION sequencing; Whole-genome long-read sequencing of M. tuberculosis	Short- and long-read whole-genome sequencing of Mycobacterium tuberculosis	PRJNA720906	674-04_LR	674-04.fastq	fc2682f00f502d16209f334cc8072bce	ftp.sra.ebi.ac.uk/vol1/fastq/SRR141/047/SRR14196847/SRR14196847_1.fastq.gz	674-04
PRJNA720906	SAMN18521326	SRX10563632	SRR14196848	1494075	Mycobacterium tuberculosis complex sp.	ILLUMINA	NextSeq 500	674-04_SR	PAIRED	WGS	GENOMIC	RANDOM	1927208	NextSeq 500 sequencing; Whole-genome short-read sequencing of M. tuberculosis	Short- and long-read whole-genome sequencing of Mycobacterium tuberculosis	PRJNA720906	674-04_SR	674-04.R1.fastq	42f5163235b2ca614dc4636294a537bb;11300b1d20e07a9f7773b65b32c49b77	ftp.sra.ebi.ac.uk/vol1/fastq/SRR141/048/SRR14196848/SRR14196848_1.fastq.gz;ftp.sra.ebi.ac.uk/vol1/fastq/SRR141/048/SRR14196848/SRR14196848_2.fastq.gz	674-04
PRJNA720906	SAMN18521325	SRX10563631	SRR14196849	1494075	Mycobacterium tuberculosis complex sp.	OXFORD_NANOPORE	MinION	6581-05_LR	SINGLE	WGS	GENOMIC	RANDOM	151142	MinION sequencing; Whole-genome long-read sequencing of M. tuberculosis	Short- and long-read whole-genome sequencing of Mycobacterium tuberculosis	PRJNA720906	6581-05_LR	6581-05.fastq	a4c05fbda876a91121a897a116fe2c2d	ftp.sra.ebi.ac.uk/vol1/fastq/SRR141/049/SRR14196849/SRR14196849_1.fastq.gz	6581-05
PRJNA720906	SAMN18521325	SRX10563630	SRR14196850	1494075	Mycobacterium tuberculosis complex sp.	ILLUMINA	NextSeq 500	6581-05_SR	PAIRED	WGS	GENOMIC	RANDOM	1833391	NextSeq 500 sequencing; Whole-genome short-read sequencing of M. tuberculosis	Short- and long-read whole-genome sequencing of Mycobacterium tuberculosis	PRJNA720906	6581-05_SR	6581-05.R1.fastq	4693d3fc7d11ba18d3f4eb14162d33f4;6e10bced177b33317056d8a11264052a	ftp.sra.ebi.ac.uk/vol1/fastq/SRR141/050/SRR14196850/SRR14196850_1.fastq.gz;ftp.sra.ebi.ac.uk/vol1/fastq/SRR141/050/SRR14196850/SRR14196850_2.fastq.gz	6581-05
PRJNA720906	SAMN18521316	SRX10563629	SRR14196851	1494075	Mycobacterium tuberculosis complex sp.	ILLUMINA	NextSeq 500	8129-04_SR	PAIRED	WGS	GENOMIC	RANDOM	2007663	NextSeq 500 sequencing; Whole-genome short-read sequencing of M. tuberculosis	Short- and long-read whole-genome sequencing of Mycobacterium tuberculosis	PRJNA720906	8129-04_SR	8129-04.R1.fastq	74ac23e5637a92df39fa71d97aab9aa1;b9249f51ab495378e84b366f8e8015ec	ftp.sra.ebi.ac.uk/vol1/fastq/SRR141/051/SRR14196851/SRR14196851_1.fastq.gz;ftp.sra.ebi.ac.uk/vol1/fastq/SRR141/051/SRR14196851/SRR14196851_2.fastq.gz	8129-04
PRJNA720906	SAMN18521324	SRX10563628	SRR14196852	1494075	Mycobacterium tuberculosis complex sp.	OXFORD_NANOPORE	GridION	4549-04_LR	SINGLE	WGS	GENOMIC	RANDOM	889434	GridION sequencing; Whole-genome long-read sequencing of M. tuberculosis	Short- and long-read whole-genome sequencing of Mycobacterium tuberculosis	PRJNA720906	4549-04_LR	4549-04.fastq	482b5c437a8fa5db0a3a2c7842da98c1	ftp.sra.ebi.ac.uk/vol1/fastq/SRR141/052/SRR14196852/SRR14196852_1.fastq.gz	4549-04
PRJNA720906	SAMN18521324	SRX10563627	SRR14196853	1494075	Mycobacterium tuberculosis complex sp.	ILLUMINA	NextSeq 500	4549-04_SR	PAIRED	WGS	GENOMIC	RANDOM	1680992	NextSeq 500 sequencing; Whole-genome short-read sequencing of M. tuberculosis	Short- and long-read whole-genome sequencing of Mycobacterium tuberculosis	PRJNA720906	4549-04_SR	4549-04.R1.fastq	1060a3d44feeb2457be9ae78856bdbc3;a91d71dc95f88185be61d5959dffd5c5	ftp.sra.ebi.ac.uk/vol1/fastq/SRR141/053/SRR14196853/SRR14196853_1.fastq.gz;ftp.sra.ebi.ac.uk/vol1/fastq/SRR141/053/SRR14196853/SRR14196853_2.fastq.gz	4549-04
PRJNA720906	SAMN18521323	SRX10563626	SRR14196854	1494075	Mycobacterium tuberculosis complex sp.	OXFORD_NANOPORE	MinION	4536-04_LR	SINGLE	WGS	GENOMIC	RANDOM	2176832	MinION sequencing; Whole-genome long-read sequencing of M. tuberculosis	Short- and long-read whole-genome sequencing of Mycobacterium tuberculosis	PRJNA720906	4536-04_LR	4536-04.fastq	8c0ae166c70fc23061f5ab204f32e6a7	ftp.sra.ebi.ac.uk/vol1/fastq/SRR141/054/SRR14196854/SRR14196854_1.fastq.gz	4536-04
PRJNA720906	SAMN18521323	SRX10563625	SRR14196855	1494075	Mycobacterium tuberculosis complex sp.	ILLUMINA	NextSeq 500	4536-04_SR	PAIRED	WGS	GENOMIC	RANDOM	2013984	NextSeq 500 sequencing; Whole-genome short-read sequencing of M. tuberculosis	Short- and long-read whole-genome sequencing of Mycobacterium tuberculosis	PRJNA720906	4536-04_SR	4536-04.R1.fastq	80a34e9cde2460fb81dce5b4ed0d84fe;497bbe08914c0734a7ab44eac5ec3006	ftp.sra.ebi.ac.uk/vol1/fastq/SRR141/055/SRR14196855/SRR14196855_1.fastq.gz;ftp.sra.ebi.ac.uk/vol1/fastq/SRR141/055/SRR14196855/SRR14196855_2.fastq.gz	4536-04
PRJNA720906	SAMN18521322	SRX10563624	SRR14196856	1494075	Mycobacterium tuberculosis complex sp.	OXFORD_NANOPORE	MinION	3678-04_LR	SINGLE	WGS	GENOMIC	RANDOM	6140780	MinION sequencing; Whole-genome long-read sequencing of M. tuberculosis	Short- and long-read whole-genome sequencing of Mycobacterium tuberculosis	PRJNA720906	3678-04_LR	3678-04.fastq	79470878bfe8d31d730b3127040eac90	ftp.sra.ebi.ac.uk/vol1/fastq/SRR141/056/SRR14196856/SRR14196856_1.fastq.gz	3678-04
PRJNA720906	SAMN18521322	SRX10563623	SRR14196857	1494075	Mycobacterium tuberculosis complex sp.	ILLUMINA	NextSeq 500	3678-04_SR	PAIRED	WGS	GENOMIC	RANDOM	1878640	NextSeq 500 sequencing; Whole-genome short-read sequencing of M. tuberculosis	Short- and long-read whole-genome sequencing of Mycobacterium tuberculosis	PRJNA720906	3678-04_SR	3678-04.R1.fastq	380a367bc761cfa1ed17bfaca15f9ffc;7dd0451feaaf07d3a274de221cde05ec	ftp.sra.ebi.ac.uk/vol1/fastq/SRR141/057/SRR14196857/SRR14196857_1.fastq.gz;ftp.sra.ebi.ac.uk/vol1/fastq/SRR141/057/SRR14196857/SRR14196857_2.fastq.gz	3678-04
PRJNA720906	SAMN18521321	SRX10563622	SRR14196858	1494075	Mycobacterium tuberculosis complex sp.	OXFORD_NANOPORE	GridION	3003-06_LR	SINGLE	WGS	GENOMIC	RANDOM	1006913	GridION sequencing; Whole-genome long-read sequencing of M. tuberculosis	Short- and long-read whole-genome sequencing of Mycobacterium tuberculosis	PRJNA720906	3003-06_LR	3003-06.fastq	49db337399c3218efea589162558ceba	ftp.sra.ebi.ac.uk/vol1/fastq/SRR141/058/SRR14196858/SRR14196858_1.fastq.gz	3003-06
PRJNA720906	SAMN18521321	SRX10563621	SRR14196859	1494075	Mycobacterium tuberculosis complex sp.	ILLUMINA	NextSeq 500	3003-06_SR	PAIRED	WGS	GENOMIC	RANDOM	2165161	NextSeq 500 sequencing; Whole-genome short-read sequencing of M. tuberculosis	Short- and long-read whole-genome sequencing of Mycobacterium tuberculosis	PRJNA720906	3003-06_SR	3003-06.R1.fastq	03f4fe136afef89e137e7d0ae6132a5f;8880ff711f21227abfc937e78473a6a4	ftp.sra.ebi.ac.uk/vol1/fastq/SRR141/059/SRR14196859/SRR14196859_1.fastq.gz;ftp.sra.ebi.ac.uk/vol1/fastq/SRR141/059/SRR14196859/SRR14196859_2.fastq.gz	3003-06
PRJNA720906	SAMN18521320	SRX10563620	SRR14196860	1494075	Mycobacterium tuberculosis complex sp.	OXFORD_NANOPORE	GridION	8651-04_LR	SINGLE	WGS	GENOMIC	RANDOM	589240	GridION sequencing; Whole-genome long-read sequencing of M. tuberculosis	Short- and long-read whole-genome sequencing of Mycobacterium tuberculosis	PRJNA720906	8651-04_LR	8651-04.fastq	446f554cd12694ab693ed2ce71b74355	ftp.sra.ebi.ac.uk/vol1/fastq/SRR141/060/SRR14196860/SRR14196860_1.fastq.gz	8651-04
PRJNA720906	SAMN18521320	SRX10563619	SRR14196861	1494075	Mycobacterium tuberculosis complex sp.	ILLUMINA	NextSeq 500	8651-04_SR	PAIRED	WGS	GENOMIC	RANDOM	1070850	NextSeq 500 sequencing; Whole-genome short-read sequencing of M. tuberculosis	Short- and long-read whole-genome sequencing of Mycobacterium tuberculosis	PRJNA720906	8651-04_SR	8651-04.R1.fastq	3e33c5e9154fe94349287a8a0ccfd235;98a795d414cfda53f0b3bf798200dd34	ftp.sra.ebi.ac.uk/vol1/fastq/SRR141/061/SRR14196861/SRR14196861_1.fastq.gz;ftp.sra.ebi.ac.uk/vol1/fastq/SRR141/061/SRR14196861/SRR14196861_2.fastq.gz	8651-04
PRJNA720906	SAMN18521315	SRX10563618	SRR14196862	1494075	Mycobacterium tuberculosis complex sp.	OXFORD_NANOPORE	MinION	8121-04_LR	SINGLE	WGS	GENOMIC	RANDOM	1371159	MinION sequencing; Whole-genome long-read sequencing of M. tuberculosis	Short- and long-read whole-genome sequencing of Mycobacterium tuberculosis	PRJNA720906	8121-04_LR	8121-04.fastq	26b77f2508feb973a92053994e356470	ftp.sra.ebi.ac.uk/vol1/fastq/SRR141/062/SRR14196862/SRR14196862_1.fastq.gz	8121-04
PRJNA720906	SAMN18521315	SRX10563617	SRR14196863	1494075	Mycobacterium tuberculosis complex sp.	ILLUMINA	NextSeq 500	8121-04_SR	PAIRED	WGS	GENOMIC	RANDOM	1837811	NextSeq 500 sequencing; Whole-genome short-read sequencing of M. tuberculosis	Short- and long-read whole-genome sequencing of Mycobacterium tuberculosis	PRJNA720906	8121-04_SR	8121-04.R1.fastq	37321346db2819b6b512d950ae4e6ec5;316d41e447754fee1303ba68d6266b9d	ftp.sra.ebi.ac.uk/vol1/fastq/SRR141/063/SRR14196863/SRR14196863_1.fastq.gz;ftp.sra.ebi.ac.uk/vol1/fastq/SRR141/063/SRR14196863/SRR14196863_2.fastq.gz	8121-04
