# Supplementary material for: Gene conversion is a key driver of diversity hotspots in M. tuberculosis antigens and virulence-associated loci
Source: bioRxiv. 2026 Mar 11:2026.02.26.708061. Preprint. [Version 2] doi: 10.64898/2026.02.26.708061 (PMC13061034; doi:10.64898/2026.02.26.708061)
Supplement: Supplement 3 [file media-3.xlsx]

## Sheet: SD2 - Overview
File ID	SD2 (Supplemental Data 2)
Description	This file contains all tables defining different types of non-unique sequence content detected in the H37Rv reference genome.
	NOTE: Non-unique sequence content refers to any form of repetitive and/or highly homology sequences found within the same genome.
Table ID	Description
NonUniqueSeq UNION	The union of ALL 4 types of non-unique sequence content within the H37Rv genome
LCR - LowComplexityRegions	Low complexity sequences identified using the longdust software
LPM - LowPileupMappability	Low pileup mappability sequences identified using the genmap/pupmapper software. This metric is based on repeating highly similar k-mers.
LRR - LocalRepeatRegions	Local Repeat Regions (LRRs) identified using the within genome homology map generated by minimap2. LRRs were defines as cases where a sequence partially aligned to itself within the genome.
PR - ParalogousRegions	Paralogous regions were identified using the within genome homology map generated by minimap2. PRs represent any region with an identified alignment to another sequence within the genome.
PR - HmMap Alignments	Within genome alignments between paralogous sequences. These alignments are the basis for defining each of the paralogous regions.
PR - HmMap Alignment Variants	Variants found within genome alignments between paralogous sequences . These variants define sequence differences between paralogous sequences within H37Rv.

## Sheet: NonUniqueSeq UNION
chrom	start	end	n_intervals	Length	Overlap_Genes
NC_000962.3	7158	7172	1	14	gyrB
NC_000962.3	17896	17904	1	8	pknA
NC_000962.3	18053	18067	1	14	pknA
NC_000962.3	23172	23237	1	65	pstP
NC_000962.3	50046	50057	1	11	ino1
NC_000962.3	55533	55555	1	22	ponA1
NC_000962.3	79498	79573	2	75	Rv0071
NC_000962.3	80180	80523	3	343	Rv0071
NC_000962.3	80623	82664	3	2041	Rv0072,Rv0073
NC_000962.3	103701	105136	4	1435	Rv0094c,Rv0095c
NC_000962.3	131748	132837	2	1089	PE_PGRS1
NC_000962.3	149571	149808	2	237	PE_PGRS2
NC_000962.3	149824	150930	3	1106	PE_PGRS2
NC_000962.3	154108	154244	1	136	treS,mak
NC_000962.3	157277	157330	1	53	fbpC
NC_000962.3	157381	157432	1	51	fbpC
NC_000962.3	161525	161576	1	51	_
NC_000962.3	177093	177179	1	86	_
NC_000962.3	177203	177447	3	244	_
NC_000962.3	196950	204585	9	7635	yrbE1A,yrbE1B,mce1A,mce1B,mce1C,mce1D,lprK
NC_000962.3	241465	241499	1	34	_
NC_000962.3	253597	253665	1	68	pckA
NC_000962.3	261809	261824	1	15	Rv0218
NC_000962.3	267756	267811	1	55	Rv0223c
NC_000962.3	271330	271343	1	13	Rv0226c
NC_000962.3	272847	272956	2	109	_
NC_000962.3	278389	278402	1	13	Rv0232
NC_000962.3	279524	279600	1	76	nrdB
NC_000962.3	289406	289419	1	13	vapC24
NC_000962.3	293723	293791	1	68	_
NC_000962.3	294284	294336	1	52	fadE5
NC_000962.3	308996	309532	2	536	PPE2
NC_000962.3	309898	310109	2	211	Rv0257
NC_000962.3	332698	336384	20	3686	vapC25,vapB25,PE_PGRS3
NC_000962.3	336565	339147	11	2582	PE_PGRS4
NC_000962.3	339372	339909	2	537	PPE3
NC_000962.3	340617	340645	1	28	PPE3
NC_000962.3	341204	341266	1	62	Rv0281
NC_000962.3	341270	341283	1	13	Rv0281
NC_000962.3	350295	350359	1	64	PPE4
NC_000962.3	351569	351658	1	89	esxG
NC_000962.3	351889	351939	1	50	esxH
NC_000962.3	361334	363100	4	1766	PE_PGRS5
NC_000962.3	366430	375121	39	8691	PPE5,PPE6
NC_000962.3	375258	375328	1	70	PPE6
NC_000962.3	400146	401705	2	1559	Rv0336
NC_000962.3	424006	432951	33	8945	hspR,PPE7,PPE8
NC_000962.3	433399	434095	5	696	PPE8
NC_000962.3	434226	434310	1	84	PPE8
NC_000962.3	459876	459929	1	53	clpB
NC_000962.3	460996	461068	1	72	clpB
NC_000962.3	461349	461431	1	82	clpB
NC_000962.3	472442	472495	1	53	ndhA
NC_000962.3	472711	472749	1	38	_
NC_000962.3	473740	474108	3	368	Rv0393
NC_000962.3	475806	476182	3	376	Rv0397
NC_000962.3	488166	488221	1	55	pks6
NC_000962.3	531326	531644	2	318	PPE10
NC_000962.3	538774	538839	1	65	mmpL4
NC_000962.3	543554	543638	1	84	PPE11
NC_000962.3	560890	560940	1	50	pcaA
NC_000962.3	561273	561338	1	65	pcaA
NC_000962.3	561531	561657	1	126	pcaA
NC_000962.3	562302	562396	2	94	Rv0471c
NC_000962.3	566270	580820	14	14550	hbhA,Rv0476,Rv0477,deoC,Rv0479c,Rv0480c,Rv0481c,murB,lprQ,Rv0484c,Rv0485,mshA,Rv0487,Rv0488,gpm1,senX3,regX3
NC_000962.3	585978	585991	1	13	Rv0495c
NC_000962.3	594516	594568	1	52	cmaA2
NC_000962.3	595329	595452	1	123	_
NC_000962.3	598878	598931	1	53	mmpL2
NC_000962.3	606505	608063	2	1558	Rv0515,Rv0516c
NC_000962.3	613371	613386	1	15	gabP
NC_000962.3	619973	619986	1	13	ccsA
NC_000962.3	622889	622944	1	55	PE_PGRS6
NC_000962.3	623097	624421	7	1324	PE_PGRS6
NC_000962.3	631279	631536	3	257	Rv0538
NC_000962.3	633815	633828	1	13	Rv0541c
NC_000962.3	642713	642817	2	104	fadD8
NC_000962.3	663387	663451	1	64	_
NC_000962.3	669262	669313	1	51	Rv0575c
NC_000962.3	671963	675614	4	3651	PE_PGRS7
NC_000962.3	677063	677127	1	64	Rv0580c
NC_000962.3	685218	692589	9	7371	yrbE2A,yrbE2B,mce2A,mce2B,Rv0590A,mce2C,mce2D,lprL
NC_000962.3	699978	699989	1	11	Rv0603
NC_000962.3	701241	701310	1	69	_
NC_000962.3	701312	702728	5	1416	Rv0605,Rv0606
NC_000962.3	709419	709488	1	69	Rv0613c,Rv0614
NC_000962.3	709491	709543	1	52	Rv0613c,Rv0614
NC_000962.3	709580	709665	1	85	Rv0614
NC_000962.3	711562	711704	1	142	galTa
NC_000962.3	716626	716677	1	51	vapB30,vapC30
NC_000962.3	717241	717294	1	53	Rv0625c
NC_000962.3	717639	717716	1	77	Rv0625c
NC_000962.3	718308	718365	1	57	vapC5
NC_000962.3	718763	719929	7	1166	Rv0628c
NC_000962.3	722323	722336	1	13	recB
NC_000962.3	736225	736297	1	72	_
NC_000962.3	737307	737389	1	82	mmaA3
NC_000962.3	737988	738060	1	72	mmaA3
NC_000962.3	738336	738418	1	82	mmaA2
NC_000962.3	738722	738787	1	65	mmaA2
NC_000962.3	738921	738973	1	52	mmaA2
NC_000962.3	738980	739051	1	71	mmaA2
NC_000962.3	739052	739143	1	91	mmaA2
NC_000962.3	742561	742637	1	76	Rv0647c
NC_000962.3	747948	747999	1	51	_
NC_000962.3	755258	755330	1	72	_
NC_000962.3	776714	776767	1	53	mmpL5
NC_000962.3	786024	786080	1	56	_
NC_000962.3	794307	794318	1	11	lldD1
NC_000962.3	795467	795526	1	59	Rv0695,Rv0696
NC_000962.3	798662	798738	1	76	_
NC_000962.3	798997	799068	1	71	Rv0698
NC_000962.3	812847	812897	1	50	_
NC_000962.3	815580	815591	1	11	rplO
NC_000962.3	818307	818357	1	50	Rv0725c
NC_000962.3	829701	829772	1	71	Rv0737
NC_000962.3	830628	830684	1	56	_
NC_000962.3	830711	830764	1	53	_
NC_000962.3	831187	831262	1	75	Rv0739
NC_000962.3	832044	832361	2	317	Rv0740
NC_000962.3	832653	832757	1	104	Rv0741
NC_000962.3	833148	833199	1	51	PE_PGRS8
NC_000962.3	833208	833260	1	52	PE_PGRS8
NC_000962.3	833317	833495	1	178	PE_PGRS8
NC_000962.3	835079	835202	1	123	Rv0745
NC_000962.3	835404	835457	1	53	Rv0745
NC_000962.3	835775	841665	26	5890	PE_PGRS9,PE_PGRS10,vapB31,vapC31
NC_000962.3	841940	842015	1	75	_
NC_000962.3	842019	842469	2	450	Rv0750,mmsB
NC_000962.3	846346	846359	1	13	PE_PGRS11
NC_000962.3	849911	849964	1	53	PPE12
NC_000962.3	854252	854261	1	9	_
NC_000962.3	863184	863259	1	75	Rv0770
NC_000962.3	863816	863829	1	13	Rv0770
NC_000962.3	889012	891465	2	2453	Rv0795,Rv0796,Rv0797
NC_000962.3	898274	898287	1	13	Rv0804
NC_000962.3	908175	909350	2	1175	sseC2,cysA2
NC_000962.3	917605	930126	20	12521	Rv0823c,desA1,Rv0825c,Rv0826,kmtR,Rv0828c,Rv0829,Rv0830,Rv0831c,lysT,gluT,aspT,pheU,PE_PGRS12,PE_PGRS13,PE_PGRS14
NC_000962.3	958453	958521	1	68	fadB
NC_000962.3	960160	965086	6	4926	Rv0862c,Rv0863,moaC2,mog,moaE2,rpfA
NC_000962.3	968431	969933	3	1502	PE_PGRS15
NC_000962.3	972557	973723	7	1166	Rv0874c
NC_000962.3	976889	976906	1	17	PPE13
NC_000962.3	977516	977569	1	53	PPE13
NC_000962.3	977978	978030	1	52	PPE13
NC_000962.3	978086	978142	1	56	PPE13
NC_000962.3	996026	996088	1	62	Rv0893c
NC_000962.3	1031393	1031406	1	13	mntH
NC_000962.3	1064046	1064117	1	71	sucD,Rv0953c
NC_000962.3	1071257	1071317	1	60	Rv0958,Rv0959
NC_000962.3	1082349	1082362	1	13	echA7
NC_000962.3	1083551	1083565	1	14	fadE12
NC_000962.3	1090731	1092330	2	1599	PE_PGRS16
NC_000962.3	1093195	1094592	4	1397	PE_PGRS17
NC_000962.3	1094827	1096698	6	1871	Rv0979c,rpmF,PE_PGRS18
NC_000962.3	1112922	1112948	1	26	Rv0996
NC_000962.3	1121039	1121089	1	50	Rv1004c
NC_000962.3	1121120	1121170	1	50	Rv1004c
NC_000962.3	1121656	1121730	2	74	Rv1004c
NC_000962.3	1159194	1159244	1	50	Rv1034c
NC_000962.3	1160330	1160420	1	90	Rv1036c
NC_000962.3	1160536	1161167	2	631	esxI,esxJ
NC_000962.3	1161300	1161364	1	64	PPE15
NC_000962.3	1162561	1162611	1	50	PE8
NC_000962.3	1164563	1165554	2	991	Rv1041c,Rv1042c
NC_000962.3	1169291	1170738	2	1447	Rv1047
NC_000962.3	1179345	1179396	1	51	Rv1057
NC_000962.3	1182320	1182381	1	61	_
NC_000962.3	1188072	1188091	1	19	Rv1066
NC_000962.3	1188420	1190176	8	1756	PE_PGRS19
NC_000962.3	1190248	1190298	1	50	PE_PGRS19
NC_000962.3	1190756	1191900	5	1144	PE_PGRS20
NC_000962.3	1203526	1203539	1	13	pra
NC_000962.3	1211526	1213878	8	2352	PE_PGRS21
NC_000962.3	1216433	1218986	10	2553	PE_PGRS22
NC_000962.3	1230570	1230647	1	77	_
NC_000962.3	1251677	1251751	1	74	Rv1128c
NC_000962.3	1262324	1267268	6	4944	PPE16,Rv1135A,Rv1136,Rv1137c,Rv1138c,Rv1139c
NC_000962.3	1275554	1275606	1	52	_
NC_000962.3	1275921	1276055	2	134	_
NC_000962.3	1276288	1278828	5	2540	Rv1148c,Rv1149,Rv1150
NC_000962.3	1281894	1282021	1	127	_
NC_000962.3	1284406	1284472	1	66	Rv1158c
NC_000962.3	1284490	1284556	1	66	Rv1158c
NC_000962.3	1287354	1288094	3	740	narG
NC_000962.3	1293001	1293069	1	68	narJ
NC_000962.3	1305489	1305664	2	175	fbiC
NC_000962.3	1318263	1318277	1	14	pks4
NC_000962.3	1319184	1319261	1	77	pks4
NC_000962.3	1326282	1326332	1	50	fadD21
NC_000962.3	1338923	1340433	6	1510	PE13,PPE18
NC_000962.3	1340490	1342738	3	2248	PPE18,esxK,esxL,Rv1199c
NC_000962.3	1351193	1351282	1	89	folP2
NC_000962.3	1357059	1357128	1	69	_
NC_000962.3	1357246	1357301	1	55	PE14
NC_000962.3	1357376	1357613	1	237	PE14
NC_000962.3	1385041	1386358	3	1317	PE_PGRS23
NC_000962.3	1386450	1386500	1	50	PE_PGRS23
NC_000962.3	1388109	1388169	1	60	Rv1245c
NC_000962.3	1408677	1408728	1	51	Rv1260
NC_000962.3	1441363	1441791	2	428	Rv1288
NC_000962.3	1443432	1443485	1	53	Rv1290c
NC_000962.3	1451771	1452002	4	231	thrC,thrB
NC_000962.3	1456571	1456624	1	53	hemK
NC_000962.3	1457458	1457567	1	109	hemK,Rv1301
NC_000962.3	1468105	1468116	1	11	Rv1312
NC_000962.3	1468141	1469654	2	1513	Rv1313c
NC_000962.3	1479277	1484143	15	4866	Rv1318c,Rv1319c,Rv1320c
NC_000962.3	1488082	1488146	1	64	_
NC_000962.3	1488185	1489833	5	1648	PE_PGRS24
NC_000962.3	1532461	1533657	3	1196	PPE19
NC_000962.3	1535297	1535329	1	32	Rv1363c
NC_000962.3	1541943	1543318	2	1375	Rv1369c,Rv1370c
NC_000962.3	1568047	1568105	1	58	_
NC_000962.3	1572180	1573856	4	1676	PE_PGRS25
NC_000962.3	1606513	1606564	1	51	PE16
NC_000962.3	1612558	1612664	2	106	Rv1435c
NC_000962.3	1618234	1619361	5	1127	PE_PGRS26
NC_000962.3	1619404	1619456	1	52	PE_PGRS26
NC_000962.3	1625332	1625345	1	13	opcA
NC_000962.3	1625353	1625421	1	68	opcA,zwf2
NC_000962.3	1626613	1626627	1	14	zwf2
NC_000962.3	1628116	1628129	1	13	tkt
NC_000962.3	1630647	1634796	12	4149	PE_PGRS27
NC_000962.3	1636015	1639561	6	3546	PE_PGRS28,Rv1453
NC_000962.3	1644241	1644371	2	130	Rv1458c,Rv1459c
NC_000962.3	1654153	1654205	1	52	fadE15
NC_000962.3	1655641	1656409	3	768	PE_PGRS29
NC_000962.3	1656515	1656595	1	80	PE_PGRS29
NC_000962.3	1672404	1672465	1	61	Rv1482c
NC_000962.3	1677746	1677759	1	13	Rv1488
NC_000962.3	1678949	1679018	1	69	Rv1489A
NC_000962.3	1685476	1685545	1	69	mutB
NC_000962.3	1699862	1699919	1	57	Rv1508c,Rv1508A
NC_000962.3	1701374	1702581	3	1207	Rv1510
NC_000962.3	1702675	1702853	2	178	_
NC_000962.3	1703070	1703127	1	57	gmdA
NC_000962.3	1710883	1710944	1	61	Rv1519
NC_000962.3	1712841	1712891	1	50	fadD25
NC_000962.3	1713496	1713546	1	50	fadD25
NC_000962.3	1713672	1713752	1	80	fadD25
NC_000962.3	1722178	1728375	6	6197	pks5
NC_000962.3	1730044	1730094	1	50	fadD24
NC_000962.3	1730875	1730955	1	80	fadD24
NC_000962.3	1731134	1731202	1	68	fadD24
NC_000962.3	1735509	1735826	2	317	_
NC_000962.3	1753011	1753061	1	50	PPE21
NC_000962.3	1753286	1753336	1	50	PPE21
NC_000962.3	1773951	1774108	2	157	Rv1566c
NC_000962.3	1778080	1778093	1	13	bioD
NC_000962.3	1779803	1780583	6	780	Rv1574,Rv1575
NC_000962.3	1780615	1782817	11	2202	Rv1575,Rv1576c,Rv1577c,Rv1578c
NC_000962.3	1786159	1786304	1	145	Rv1583c
NC_000962.3	1788505	1789871	2	1366	Rv1587c,Rv1588c
NC_000962.3	1814849	1815129	2	280	_
NC_000962.3	1828799	1828859	1	60	_
NC_000962.3	1830065	1830124	1	59	Rv1627c,Rv1628c
NC_000962.3	1835388	1835402	1	14	coaE
NC_000962.3	1837485	1837498	1	13	uvrB
NC_000962.3	1863299	1865069	2	1770	PE_PGRS30
NC_000962.3	1875403	1878873	6	3470	pks7
NC_000962.3	1879286	1879380	2	94	pks7
NC_000962.3	1879512	1879564	1	52	pks7
NC_000962.3	1880679	1880747	1	68	pks7
NC_000962.3	1880755	1880808	1	53	pks7
NC_000962.3	1880822	1880876	1	54	pks7
NC_000962.3	1880883	1880942	1	59	pks7
NC_000962.3	1881800	1883442	8	1642	pks8
NC_000962.3	1885849	1885901	1	52	pks8
NC_000962.3	1886334	1886386	1	52	pks8
NC_000962.3	1886689	1886750	1	61	pks17
NC_000962.3	1886988	1887056	1	68	pks17
NC_000962.3	1887064	1887117	1	53	pks17
NC_000962.3	1887131	1887185	1	54	pks17
NC_000962.3	1887192	1887251	1	59	pks17
NC_000962.3	1889504	1889554	1	50	pks9
NC_000962.3	1895346	1895598	5	252	_
NC_000962.3	1907451	1907582	2	131	_
NC_000962.3	1915533	1915544	1	11	lprJ
NC_000962.3	1933296	1933383	1	87	PPE23
NC_000962.3	1933711	1933761	1	50	PPE23
NC_000962.3	1946845	1947026	2	181	_
NC_000962.3	1955432	1955482	1	50	Rv1729c
NC_000962.3	1963152	1963220	1	68	narX
NC_000962.3	1963419	1964160	3	741	narX
NC_000962.3	1967879	1967930	1	51	vapB34,vapC34
NC_000962.3	1971232	1971333	1	101	Rv1744c
NC_000962.3	1981807	1981862	1	55	PPE24
NC_000962.3	1981992	1983331	5	1339	PPE24
NC_000962.3	1983727	1983814	1	87	PPE24
NC_000962.3	1987172	1987240	1	68	plcD
NC_000962.3	1987343	1987405	1	62	plcD
NC_000962.3	1987686	1989067	2	1381	plcD,Rv1756c,Rv1757c,cut1
NC_000962.3	1989863	1992237	6	2374	wag22
NC_000962.3	1992281	1992333	2	52	wag22
NC_000962.3	1996091	1998617	2	2526	Rv1763,Rv1764,Rv1765c
NC_000962.3	2000923	2002437	3	1514	PE_PGRS31
NC_000962.3	2025295	2026166	3	871	PPE25
NC_000962.3	2028419	2029245	2	826	PPE27
NC_000962.3	2030327	2030985	3	658	esxM,esxN
NC_000962.3	2034251	2034264	1	13	mycP5
NC_000962.3	2039730	2039780	1	50	PPE28
NC_000962.3	2043796	2043857	1	61	PPE30
NC_000962.3	2045000	2046473	1	1473	PE_PGRS32
NC_000962.3	2047595	2047908	2	313	Rv1805c
NC_000962.3	2048788	2048841	1	53	PPE31
NC_000962.3	2050286	2050397	1	111	PPE32
NC_000962.3	2059424	2062368	9	2944	Rv1817,PE_PGRS33
NC_000962.3	2062447	2062514	1	67	PE_PGRS33
NC_000962.3	2062541	2062554	1	13	PE_PGRS33
NC_000962.3	2069015	2069068	1	53	_
NC_000962.3	2074429	2074638	5	209	Rv1829
NC_000962.3	2077682	2077695	1	13	gcvB
NC_000962.3	2088006	2089162	2	1156	PE_PGRS34
NC_000962.3	2089291	2089347	1	56	PE_PGRS34
NC_000962.3	2102845	2102898	1	53	ndh
NC_000962.3	2115707	2115757	1	50	_
NC_000962.3	2118994	2119007	1	13	Rv1868
NC_000962.3	2133992	2134045	1	53	rpfC
NC_000962.3	2134921	2134974	1	53	fbpB
NC_000962.3	2135423	2135492	1	69	fbpB
NC_000962.3	2135532	2135615	1	83	fbpB
NC_000962.3	2135664	2135747	1	83	fbpB
NC_000962.3	2156797	2156877	1	80	Rv1910c
NC_000962.3	2157476	2157556	1	80	lppC
NC_000962.3	2163192	2163251	1	59	PPE34
NC_000962.3	2163321	2169168	19	5847	PPE34,PPE35
NC_000962.3	2169570	2169627	1	57	PPE35
NC_000962.3	2170280	2170333	1	53	PPE35
NC_000962.3	2195856	2197364	4	1508	Rv1944c,Rv1945
NC_000962.3	2198684	2198818	2	134	Rv1948c
NC_000962.3	2216720	2216733	1	13	Rv1972
NC_000962.3	2230719	2230772	1	53	_
NC_000962.3	2260252	2260308	1	56	_
NC_000962.3	2260342	2260438	1	96	_
NC_000962.3	2261439	2261517	1	78	Rv2014
NC_000962.3	2262003	2263174	2	1171	Rv2015c
NC_000962.3	2294814	2298269	7	3455	pks12
NC_000962.3	2299185	2300826	4	1641	pks12
NC_000962.3	2300910	2306889	10	5979	pks12
NC_000962.3	2323136	2323149	1	13	cobH
NC_000962.3	2330142	2330213	1	71	cobL
NC_000962.3	2337936	2338101	2	165	Rv2081c
NC_000962.3	2338194	2338202	1	8	Rv2081c
NC_000962.3	2339362	2339431	1	69	Rv2082
NC_000962.3	2339440	2339509	1	69	Rv2082
NC_000962.3	2340529	2340694	2	165	Rv2082
NC_000962.3	2341059	2341697	2	638	Rv2083
NC_000962.3	2347379	2347619	4	240	Rv2090
NC_000962.3	2356759	2357900	2	1141	PE_PGRS36
NC_000962.3	2358106	2358119	1	13	PE21
NC_000962.3	2358502	2360031	9	1529	Rv2100
NC_000962.3	2365403	2366777	2	1374	Rv2105,Rv2106
NC_000962.3	2372307	2372321	1	14	dop
NC_000962.3	2372429	2372564	2	135	dop
NC_000962.3	2381445	2381512	1	67	PPE37
NC_000962.3	2387281	2387833	1	552	PE_PGRS37
NC_000962.3	2401812	2401935	1	123	_
NC_000962.3	2414504	2414525	1	21	ftsW
NC_000962.3	2423283	2424536	3	1253	PE_PGRS38
NC_000962.3	2430106	2431480	2	1374	Rv2167c,Rv2168c
NC_000962.3	2439139	2439953	2	814	pknL,Rv2177c
NC_000962.3	2440278	2440333	1	55	aroG
NC_000962.3	2455970	2455984	1	14	trpD
NC_000962.3	2458390	2458470	1	80	qcrC,qcrA
NC_000962.3	2461319	2461509	5	190	qcrB,Rv2197c
NC_000962.3	2482060	2482110	1	50	dlaT
NC_000962.3	2482417	2482467	1	50	dlaT
NC_000962.3	2521691	2521704	1	13	accD6
NC_000962.3	2522172	2522232	1	60	_
NC_000962.3	2523181	2523238	1	57	_
NC_000962.3	2531885	2536740	6	4855	Rv2258c,mscR,Rv2260,Rv2261c,Rv2262c,Rv2263,Rv2264c
NC_000962.3	2546431	2546496	1	65	mazF8
NC_000962.3	2550001	2551377	2	1376	Rv2277c,Rv2278,Rv2279
NC_000962.3	2554863	2554932	1	69	_
NC_000962.3	2577284	2577361	1	77	Rv2306A
NC_000962.3	2577678	2577731	1	53	Rv2306A,Rv2306B
NC_000962.3	2604156	2604191	1	35	lppP
NC_000962.3	2608579	2608593	1	14	_
NC_000962.3	2617341	2617406	1	65	mmpL9
NC_000962.3	2625881	2626687	2	806	esxO,esxP,Rv2348c
NC_000962.3	2627502	2627555	1	53	plcC
NC_000962.3	2627992	2632010	8	4018	plcC,plcB,plcA
NC_000962.3	2633619	2633684	1	65	PPE38
NC_000962.3	2633738	2633829	1	91	PPE38
NC_000962.3	2634002	2634015	1	13	PPE38
NC_000962.3	2634051	2634108	1	57	PPE38
NC_000962.3	2634780	2637036	4	2256	PPE39,Rv2354,Rv2355
NC_000962.3	2637068	2637535	2	467	_
NC_000962.3	2637886	2639621	10	1735	PPE40
NC_000962.3	2650377	2651923	2	1546	Rv2370c,PE_PGRS40
NC_000962.3	2683500	2683553	1	53	rpfD
NC_000962.3	2687128	2687256	2	128	cysH,che1
NC_000962.3	2693158	2693846	1	688	PE_PGRS41
NC_000962.3	2700465	2700530	1	65	_
NC_000962.3	2703890	2704018	1	128	Rv2406c
NC_000962.3	2716307	2716391	1	84	Rv2417c
NC_000962.3	2720634	2721447	2	813	Rv2423,Rv2424c
NC_000962.3	2721811	2721866	1	55	Rv2425c
NC_000962.3	2742142	2742158	1	16	dctA,rne
NC_000962.3	2742249	2742415	1	166	rne
NC_000962.3	2751595	2751657	1	62	_
NC_000962.3	2769272	2769286	1	14	pepN
NC_000962.3	2780760	2780774	1	14	gdh
NC_000962.3	2784600	2785981	2	1381	Rv2478c,Rv2479c,Rv2480c
NC_000962.3	2795361	2797499	6	2138	PE_PGRS42,Rv2488c
NC_000962.3	2801275	2806355	8	5080	PE_PGRS43
NC_000962.3	2815031	2815047	1	16	accA1
NC_000962.3	2816385	2816398	1	13	accA1
NC_000962.3	2818381	2818394	1	13	accD1
NC_000962.3	2828485	2829937	2	1452	Rv2512c
NC_000962.3	2836271	2836323	1	52	PE26
NC_000962.3	2850916	2850998	1	82	_
NC_000962.3	2866464	2867778	7	1314	lppA,lppB
NC_000962.3	2873093	2873109	1	16	Rv2553c
NC_000962.3	2877242	2877304	1	62	Rv2557
NC_000962.3	2878034	2878096	1	62	Rv2558
NC_000962.3	2882289	2884330	3	2041	Rv2563,glnQ
NC_000962.3	2899441	2899454	1	13	Rv2575
NC_000962.3	2921943	2923167	3	1224	PE_PGRS44
NC_000962.3	2935118	2935171	1	53	PPE42
NC_000962.3	2943577	2945232	4	1655	Rv2614A,PE_PGRS45
NC_000962.3	2953435	2953512	1	77	Rv2627c
NC_000962.3	2960158	2961814	1	1656	PE_PGRS46
NC_000962.3	2971754	2971989	3	235	Rv2647
NC_000962.3	2972100	2973472	2	1372	Rv2648,Rv2649
NC_000962.3	2973775	2975987	11	2212	Rv2650c,Rv2651c,Rv2652c
NC_000962.3	2978904	2979049	1	145	Rv2656c,Rv2657c
NC_000962.3	2982930	2983858	3	928	Rv2665,Rv2666
NC_000962.3	2990577	2996172	5	5595	aftC,msrB,Rv2675c,Rv2676c,hemY,hemE,echA15,Rv2680
NC_000962.3	2997736	2997749	1	13	Rv2681
NC_000962.3	3000614	3001893	6	1279	arsA
NC_000962.3	3001983	3003262	6	1279	arsB1
NC_000962.3	3007031	3007226	4	195	Rv2689c
NC_000962.3	3008060	3008073	1	13	Rv2690c
NC_000962.3	3018716	3018766	1	50	sigA
NC_000962.3	3018794	3018853	1	59	sigA
NC_000962.3	3022727	3022777	1	50	sigB
NC_000962.3	3022805	3022864	1	59	sigB
NC_000962.3	3054262	3055453	2	1191	PE_PGRS47
NC_000962.3	3057086	3057100	1	14	Rv2743c
NC_000962.3	3059791	3059849	1	58	_
NC_000962.3	3062509	3062523	1	14	Rv2749
NC_000962.3	3073061	3073135	1	74	dfrA
NC_000962.3	3076897	3076961	1	64	PPE43
NC_000962.3	3078167	3078217	1	50	PE27
NC_000962.3	3082461	3082769	3	308	Rv2774c
NC_000962.3	3097653	3097714	1	61	fadE21
NC_000962.3	3100169	3102233	12	2064	Rv2791c,Rv2792c
NC_000962.3	3102339	3102389	1	50	truB
NC_000962.3	3104975	3105043	2	68	_
NC_000962.3	3107859	3107873	1	14	Rv2799
NC_000962.3	3112883	3113179	2	296	Rv2804c,Rv2805
NC_000962.3	3113641	3113937	2	296	Rv2807
NC_000962.3	3116413	3116521	1	108	Rv2811
NC_000962.3	3116681	3116765	1	84	Rv2811
NC_000962.3	3116842	3116988	1	146	Rv2812
NC_000962.3	3119182	3123577	9	4395	Rv2814c,Rv2815c
NC_000962.3	3132886	3133460	2	574	Rv2825c
NC_000962.3	3135782	3136356	2	574	Rv2828c,Rv2828A
NC_000962.3	3138021	3138084	1	63	_
NC_000962.3	3155874	3156093	5	219	_
NC_000962.3	3160525	3160586	1	61	mqo
NC_000962.3	3162620	3164033	4	1413	PE_PGRS48
NC_000962.3	3171448	3171633	4	185	Rv2859c,glnA4
NC_000962.3	3186588	3186602	1	14	dipZ
NC_000962.3	3189478	3192362	5	2884	Rv2879c,Rv2880c,cdsA,frr
NC_000962.3	3194135	3196202	7	2067	Rv2884,Rv2885c,Rv2886c
NC_000962.3	3201555	3201654	1	99	PPE45
NC_000962.3	3226324	3226401	1	77	Rv2917
NC_000962.3	3232646	3239829	7	7183	ftsY,smc,acyP,Rv2923c,fpg,rnc
NC_000962.3	3245097	3245165	1	68	fadD26
NC_000962.3	3245320	3245388	1	68	fadD26
NC_000962.3	3246396	3248376	5	1980	ppsA
NC_000962.3	3251410	3251469	1	59	ppsB
NC_000962.3	3251819	3253802	5	1983	ppsB
NC_000962.3	3257961	3258023	1	62	ppsC
NC_000962.3	3258180	3258231	1	51	ppsC
NC_000962.3	3262592	3262651	1	59	ppsD
NC_000962.3	3276484	3282708	4	6224	mas
NC_000962.3	3284729	3284809	1	80	fadD28
NC_000962.3	3287949	3288004	1	55	_
NC_000962.3	3290431	3290481	1	50	Rv2944
NC_000962.3	3291392	3291509	1	117	pks1
NC_000962.3	3292982	3293051	1	69	pks1
NC_000962.3	3293177	3293236	1	59	pks1
NC_000962.3	3295506	3295561	1	55	pks1
NC_000962.3	3296593	3296664	1	71	pks15
NC_000962.3	3297172	3297237	1	65	pks15
NC_000962.3	3311026	3311089	1	63	Rv2958c
NC_000962.3	3311307	3311392	1	85	Rv2958c
NC_000962.3	3311533	3311598	1	65	Rv2958c
NC_000962.3	3313345	3313395	1	50	Rv2961
NC_000962.3	3314115	3314178	1	63	Rv2962c
NC_000962.3	3314396	3314481	1	85	Rv2962c
NC_000962.3	3314622	3314687	1	65	Rv2962c
NC_000962.3	3317533	3317742	2	209	_
NC_000962.3	3319467	3319670	2	203	pca
NC_000962.3	3333752	3335814	13	2062	thiL,Rv2978c,Rv2979c
NC_000962.3	3336499	3336802	3	303	Rv2980,ddlA
NC_000962.3	3343199	3343490	2	291	hupB
NC_000962.3	3348476	3348543	1	67	_
NC_000962.3	3349178	3349192	1	14	gltS
NC_000962.3	3351083	3351219	2	136	_
NC_000962.3	3364855	3364863	1	8	lppZ
NC_000962.3	3376745	3376808	1	63	esxQ
NC_000962.3	3376920	3378450	4	1530	PPE46,PE27A
NC_000962.3	3378894	3378959	1	65	esxR
NC_000962.3	3379195	3379284	1	89	esxS
NC_000962.3	3379357	3381026	4	1669	PPE47,PPE48,PE29
NC_000962.3	3381306	3382754	2	1448	Rv3023c
NC_000962.3	3430331	3430387	1	56	mmr
NC_000962.3	3451378	3451438	1	60	Rv3085
NC_000962.3	3477288	3477403	1	115	Rv3108
NC_000962.3	3481317	3482768	2	1451	Rv3115
NC_000962.3	3483941	3485116	2	1175	moeB2,cysA3,sseC1
NC_000962.3	3491172	3491237	1	65	PPE49
NC_000962.3	3491291	3491382	1	91	PPE49
NC_000962.3	3491604	3491661	1	57	PPE49
NC_000962.3	3491744	3491859	1	115	Rv3126c
NC_000962.3	3501606	3501620	1	14	PPE50
NC_000962.3	3502154	3502264	1	110	PPE51
NC_000962.3	3524463	3524526	1	63	nuoM
NC_000962.3	3527948	3529180	6	1232	PPE53
NC_000962.3	3551212	3552593	2	1381	Rv3184,Rv3185
NC_000962.3	3552703	3554074	2	1371	Rv3186,Rv3187
NC_000962.3	3572553	3572609	1	56	Rv3200c
NC_000962.3	3583119	3583132	1	13	moeB1
NC_000962.3	3590629	3590686	1	57	_
NC_000962.3	3593979	3593993	1	14	Rv3217c
NC_000962.3	3594261	3594464	5	203	_
NC_000962.3	3598348	3598404	1	56	rshA,Rv3222c
NC_000962.3	3598435	3598531	1	96	Rv3222c
NC_000962.3	3598640	3598718	1	78	Rv3222c
NC_000962.3	3626605	3626666	1	61	mtrB,mtrA
NC_000962.3	3628083	3628146	1	63	_
NC_000962.3	3629331	3629345	1	14	sahH
NC_000962.3	3658634	3658711	1	77	purE,purK
NC_000962.3	3663698	3663999	3	301	accD5,accE5
NC_000962.3	3666868	3666881	1	13	accA3
NC_000962.3	3687965	3687979	1	14	glpD2
NC_000962.3	3690943	3691093	2	150	_
NC_000962.3	3704902	3704990	1	88	_
NC_000962.3	3707576	3707633	1	57	_
NC_000962.3	3710373	3712826	2	2453	Rv3324A,Rv3325,Rv3326,Rv3327
NC_000962.3	3717562	3717575	1	13	sugI
NC_000962.3	3724547	3724617	1	70	Rv3338,icd1
NC_000962.3	3729447	3729596	1	149	PPE54
NC_000962.3	3729625	3729675	1	50	PPE54
NC_000962.3	3730344	3731070	2	726	PPE54
NC_000962.3	3731331	3731398	1	67	PPE54
NC_000962.3	3732072	3732798	2	726	PPE54
NC_000962.3	3732943	3732956	1	13	PPE54
NC_000962.3	3734470	3734528	1	58	PPE54
NC_000962.3	3735633	3736314	2	681	PPE54
NC_000962.3	3736500	3736554	1	54	PPE54
NC_000962.3	3736692	3736746	1	54	PPE54
NC_000962.3	3736804	3736817	1	13	PPE54
NC_000962.3	3736989	3742395	13	5406	PE_PGRS49,PE_PGRS50
NC_000962.3	3743210	3743501	2	291	Rv3346c
NC_000962.3	3743506	3743602	1	96	_
NC_000962.3	3743709	3753180	28	9471	PPE55
NC_000962.3	3753325	3754367	2	1042	Rv3348,Rv3349c
NC_000962.3	3755950	3767119	40	11169	PPE56
NC_000962.3	3769526	3769853	3	327	Rv3355c,folD
NC_000962.3	3770992	3771088	1	96	relJ,relK
NC_000962.3	3778969	3780331	1	1362	PE_PGRS51
NC_000962.3	3783406	3783427	1	21	dnaE2
NC_000962.3	3795041	3796426	2	1385	Rv3380c,Rv3381c
NC_000962.3	3800029	3800119	1	90	Rv3386
NC_000962.3	3801823	3801873	1	50	PE_PGRS52
NC_000962.3	3802042	3803918	8	1876	PE_PGRS52
NC_000962.3	3808261	3808420	1	159	cmaA1
NC_000962.3	3820386	3820597	2	211	Rv3401
NC_000962.3	3820710	3820771	1	61	Rv3402c
NC_000962.3	3835201	3835263	1	62	_
NC_000962.3	3841532	3842906	5	1374	Rv3424c,PPE57
NC_000962.3	3842946	3843704	5	758	PPE58
NC_000962.3	3846460	3847895	5	1435	PPE59,Rv3430c
NC_000962.3	3878555	3878659	1	104	rpsD
NC_000962.3	3883535	3884925	2	1390	Rv3466,Rv3467
NC_000962.3	3890770	3892142	2	1372	Rv3474,Rv3475
NC_000962.3	3894016	3895588	5	1572	PE31,PPE60
NC_000962.3	3905039	3905052	1	13	Rv3485c
NC_000962.3	3909752	3909822	1	70	_
NC_000962.3	3920469	3920548	1	79	yrbE4A
NC_000962.3	3926937	3951335	40	24398	PE_PGRS53,PE_PGRS54,ilvX,Rv3510c,PE_PGRS55,PE_PGRS56,fadD18,PE_PGRS57,fadD19
NC_000962.3	3953331	3953402	1	71	echA19
NC_000962.3	3967609	3967623	1	14	Rv3530c
NC_000962.3	3969423	3969438	1	15	PPE61
NC_000962.3	3970706	3971928	3	1222	PPE62
NC_000962.3	3971980	3972033	1	53	PPE62
NC_000962.3	3972080	3972194	1	114	PPE62
NC_000962.3	3972210	3972289	2	79	PPE62
NC_000962.3	3972336	3972392	1	56	PPE62
NC_000962.3	3991560	3991618	1	58	_
NC_000962.3	3998149	3998203	1	54	PPE64
NC_000962.3	3998522	3999431	3	909	PPE64
NC_000962.3	4021387	4021459	2	72	Rv3579c
NC_000962.3	4029034	4029049	1	15	Rv3587c
NC_000962.3	4031420	4032819	3	1399	PE_PGRS58
NC_000962.3	4036733	4037685	1	952	PE_PGRS59
NC_000962.3	4037831	4037882	1	51	PE_PGRS59
NC_000962.3	4038740	4038793	1	53	clpC1
NC_000962.3	4039674	4039746	1	72	clpC1
NC_000962.3	4040021	4040103	1	82	clpC1
NC_000962.3	4052948	4053554	5	606	Rv3611,Rv3612c
NC_000962.3	4053631	4054094	2	463	Rv3612c,Rv3613c
NC_000962.3	4059976	4060594	2	618	esxV,esxW
NC_000962.3	4061421	4061525	1	104	PPE65
NC_000962.3	4066914	4066927	1	13	Rv3627c
NC_000962.3	4069248	4070458	3	1210	Rv3630
NC_000962.3	4077655	4077705	1	50	Rv3638
NC_000962.3	4077787	4078204	4	417	Rv3639c
NC_000962.3	4087475	4087625	2	150	Rv3647c
NC_000962.3	4090856	4090909	1	53	Rv3649
NC_000962.3	4091335	4091422	1	87	PE33
NC_000962.3	4094020	4094494	2	474	PE_PGRS61
NC_000962.3	4095252	4095273	1	21	Rv3655c
NC_000962.3	4099026	4099039	1	13	Rv3660c
NC_000962.3	4101191	4101255	1	64	_
NC_000962.3	4107449	4107525	1	76	_
NC_000962.3	4112683	4112697	1	14	Rv3671c
NC_000962.3	4120912	4121059	2	147	Rv3680
NC_000962.3	4134599	4134729	2	130	Rv3693
NC_000962.3	4143718	4143731	1	13	Rv3700c
NC_000962.3	4143899	4143955	1	56	Rv3700c,Rv3701c
NC_000962.3	4153363	4153379	1	16	ask
NC_000962.3	4155452	4156974	4	1522	leuA,dnaQ
NC_000962.3	4160544	4160574	1	30	Rv3716c
NC_000962.3	4168445	4168482	1	37	_
NC_000962.3	4189438	4189508	1	70	PPE66
NC_000962.3	4190055	4190143	1	88	PPE66
NC_000962.3	4199121	4199188	1	67	serX
NC_000962.3	4216125	4216271	1	146	Rv3770B
NC_000962.3	4216346	4216430	1	84	Rv3771c
NC_000962.3	4216590	4216698	1	108	Rv3771c
NC_000962.3	4221088	4222560	9	1472	Rv3776
NC_000962.3	4222571	4222638	1	67	Rv3776,serU
NC_000962.3	4227026	4227040	1	14	Rv3780
NC_000962.3	4237929	4237997	1	68	aftA
NC_000962.3	4240441	4240491	1	50	embC
NC_000962.3	4247056	4247106	1	50	embB
NC_000962.3	4252853	4254367	2	1514	fadE35,Rv3798
NC_000962.3	4265703	4265756	1	53	fbpA
NC_000962.3	4266205	4266274	1	69	fbpA
NC_000962.3	4266314	4266397	1	83	fbpA
NC_000962.3	4266446	4266529	1	83	fbpA
NC_000962.3	4275150	4275163	1	13	Rv3811
NC_000962.3	4279825	4279838	1	13	Rv3814c
NC_000962.3	4283420	4283433	1	13	Rv3818
NC_000962.3	4288131	4288217	1	86	_
NC_000962.3	4293408	4299541	6	6133	pks2
NC_000962.3	4301212	4301286	1	74	fadD23
NC_000962.3	4301539	4303432	12	1893	fadD23,Rv3827c,Rv3828c,Rv3829c
NC_000962.3	4317962	4318063	1	101	_
NC_000962.3	4318101	4318153	1	52	_
NC_000962.3	4318335	4319377	2	1042	Rv3844,Rv3845
NC_000962.3	4320039	4320111	2	72	_
NC_000962.3	4334216	4334230	1	14	gltB
NC_000962.3	4348718	4353444	3	4726	eccCa1,eccCb1,PE35,PPE68,esxB,esxA,espI
NC_000962.3	4364059	4364073	1	14	mycP1
NC_000962.3	4378048	4378061	1	13	eccC2
NC_000962.3	4383094	4383754	2	660	Rv3897c,Rv3898c

## Sheet: LCR - LowComplexityRegions
chrom	start	end	Length	Overlap_Genes	Type
NC_000962.3	7158	7172	14	gyrB	LowComplexityRegion
NC_000962.3	17896	17904	8	pknA
NC_000962.3	18053	18067	14	pknA
NC_000962.3	50046	50057	11	ino1
NC_000962.3	55533	55555	22	ponA1
NC_000962.3	79504	79557	53	Rv0071
NC_000962.3	131748	132837	1089	PE_PGRS1
NC_000962.3	149872	150930	1058	PE_PGRS2
NC_000962.3	241465	241499	34	_
NC_000962.3	261809	261824	15	Rv0218
NC_000962.3	271330	271343	13	Rv0226c
NC_000962.3	278389	278402	13	Rv0232
NC_000962.3	289406	289419	13	vapC24
NC_000962.3	333539	335974	2435	PE_PGRS3
NC_000962.3	336578	338746	2168	PE_PGRS4
NC_000962.3	340617	340645	28	PPE3
NC_000962.3	341270	341283	13	Rv0281
NC_000962.3	361677	363100	1423	PE_PGRS5
NC_000962.3	366467	367628	1161	PPE5
NC_000962.3	367939	368491	552	PPE5
NC_000962.3	369305	369858	553	PPE5
NC_000962.3	371859	372477	618	PPE5
NC_000962.3	374531	374723	192	PPE6
NC_000962.3	424011	424143	132	hspR
NC_000962.3	424880	425581	701	PPE8
NC_000962.3	426343	427416	1073	PPE8
NC_000962.3	428096	428500	404	PPE8
NC_000962.3	429536	430544	1008	PPE8
NC_000962.3	430980	431489	509	PPE8
NC_000962.3	433457	434022	565	PPE8
NC_000962.3	472711	472749	38	_
NC_000962.3	531326	531644	318	PPE10
NC_000962.3	566276	566382	106	hbhA
NC_000962.3	569820	569978	158	_
NC_000962.3	577285	577496	211	Rv0487
NC_000962.3	578789	578803	14	gpm1
NC_000962.3	580575	580814	239	senX3,regX3
NC_000962.3	585978	585991	13	Rv0495c
NC_000962.3	613371	613386	15	gabP
NC_000962.3	619973	619986	13	ccsA
NC_000962.3	623114	624421	1307	PE_PGRS6
NC_000962.3	631279	631536	257	Rv0538
NC_000962.3	633815	633828	13	Rv0541c
NC_000962.3	671963	675574	3611	PE_PGRS7
NC_000962.3	699978	699989	11	Rv0603
NC_000962.3	722323	722336	13	recB
NC_000962.3	794307	794318	11	lldD1
NC_000962.3	815580	815591	11	rplO
NC_000962.3	836073	838016	1943	PE_PGRS9
NC_000962.3	838769	840824	2055	PE_PGRS10
NC_000962.3	846346	846359	13	PE_PGRS11
NC_000962.3	854252	854261	9	_
NC_000962.3	863816	863829	13	Rv0770
NC_000962.3	898274	898287	13	Rv0804
NC_000962.3	925280	927624	2344	PE_PGRS12,PE_PGRS13
NC_000962.3	927879	930126	2247	PE_PGRS14
NC_000962.3	960166	960323	157	_
NC_000962.3	964577	965086	509	rpfA
NC_000962.3	968431	969896	1465	PE_PGRS15
NC_000962.3	976889	976906	17	PPE13
NC_000962.3	1031393	1031406	13	mntH
NC_000962.3	1082349	1082362	13	echA7
NC_000962.3	1083551	1083565	14	fadE12
NC_000962.3	1090731	1092330	1599	PE_PGRS16
NC_000962.3	1095058	1096065	1007	rpmF,PE_PGRS18
NC_000962.3	1112922	1112948	26	Rv0996
NC_000962.3	1121663	1121718	55	Rv1004c
NC_000962.3	1188072	1188091	19	Rv1066
NC_000962.3	1188422	1190081	1659	PE_PGRS19
NC_000962.3	1190777	1191808	1031	PE_PGRS20
NC_000962.3	1203526	1203539	13	pra
NC_000962.3	1211924	1213878	1954	PE_PGRS21
NC_000962.3	1216825	1218986	2161	PE_PGRS22
NC_000962.3	1262324	1263543	1219	PPE16
NC_000962.3	1318263	1318277	14	pks4
NC_000962.3	1339817	1339843	26	PPE18
NC_000962.3	1385041	1386328	1287	PE_PGRS23
NC_000962.3	1451778	1451995	217	thrC
NC_000962.3	1468105	1468116	11	Rv1312
NC_000962.3	1479785	1479799	14	Rv1318c
NC_000962.3	1481459	1481473	14	Rv1319c
NC_000962.3	1488185	1489618	1433	PE_PGRS24
NC_000962.3	1535297	1535329	32	Rv1363c
NC_000962.3	1572180	1573531	1351	PE_PGRS25
NC_000962.3	1612558	1612662	104	Rv1435c
NC_000962.3	1618234	1619323	1089	PE_PGRS26
NC_000962.3	1625332	1625345	13	opcA
NC_000962.3	1626613	1626627	14	zwf2
NC_000962.3	1628116	1628129	13	tkt
NC_000962.3	1630647	1634257	3610	PE_PGRS27
NC_000962.3	1634527	1634540	13	PE_PGRS27
NC_000962.3	1636015	1637867	1852	PE_PGRS28
NC_000962.3	1655641	1656374	733	PE_PGRS29
NC_000962.3	1677746	1677759	13	Rv1488
NC_000962.3	1773958	1774106	148	Rv1566c
NC_000962.3	1778080	1778093	13	bioD
NC_000962.3	1835388	1835402	14	coaE
NC_000962.3	1837485	1837498	13	uvrB
NC_000962.3	1863299	1865037	1738	PE_PGRS30
NC_000962.3	1895352	1895591	239	_
NC_000962.3	1915533	1915544	11	lprJ
NC_000962.3	1981992	1982378	386	PPE24
NC_000962.3	1982886	1983325	439	PPE24
NC_000962.3	1989863	1992237	2374	wag22
NC_000962.3	1992323	1992331	8	wag22
NC_000962.3	2000969	2002437	1468	PE_PGRS31
NC_000962.3	2034251	2034264	13	mycP5
NC_000962.3	2045000	2046473	1473	PE_PGRS32
NC_000962.3	2061204	2062307	1103	PE_PGRS33
NC_000962.3	2062541	2062554	13	PE_PGRS33
NC_000962.3	2074435	2074634	199	Rv1829
NC_000962.3	2077682	2077695	13	gcvB
NC_000962.3	2088006	2089162	1156	PE_PGRS34
NC_000962.3	2118994	2119007	13	Rv1868
NC_000962.3	2163730	2164085	355	PPE34
NC_000962.3	2165326	2165574	248	PPE34
NC_000962.3	2216720	2216733	13	Rv1972
NC_000962.3	2323136	2323149	13	cobH
NC_000962.3	2338194	2338202	8	Rv2081c
NC_000962.3	2347394	2347613	219	Rv2090
NC_000962.3	2356759	2357863	1104	PE_PGRS36
NC_000962.3	2358106	2358119	13	PE21
NC_000962.3	2372307	2372321	14	dop
NC_000962.3	2387281	2387833	552	PE_PGRS37
NC_000962.3	2414504	2414525	21	ftsW
NC_000962.3	2423283	2424495	1212	PE_PGRS38
NC_000962.3	2455970	2455984	14	trpD
NC_000962.3	2461325	2461504	179	qcrB,Rv2197c
NC_000962.3	2521691	2521704	13	accD6
NC_000962.3	2531889	2532209	320	Rv2258c
NC_000962.3	2536688	2536740	52	Rv2264c
NC_000962.3	2604156	2604191	35	lppP
NC_000962.3	2608579	2608593	14	_
NC_000962.3	2634002	2634015	13	PPE38
NC_000962.3	2637886	2638909	1023	PPE40
NC_000962.3	2639031	2639048	17	PPE40
NC_000962.3	2639331	2639346	15	PPE40
NC_000962.3	2639443	2639458	15	PPE40
NC_000962.3	2693158	2693846	688	PE_PGRS41
NC_000962.3	2742142	2742158	16	dctA,rne
NC_000962.3	2742249	2742415	166	rne
NC_000962.3	2769272	2769286	14	pepN
NC_000962.3	2780760	2780774	14	gdh
NC_000962.3	2795361	2797038	1677	PE_PGRS42
NC_000962.3	2801275	2805850	4575	PE_PGRS43
NC_000962.3	2815031	2815047	16	accA1
NC_000962.3	2816385	2816398	13	accA1
NC_000962.3	2818381	2818394	13	accD1
NC_000962.3	2873093	2873109	16	Rv2553c
NC_000962.3	2899441	2899454	13	Rv2575
NC_000962.3	2921943	2923167	1224	PE_PGRS44
NC_000962.3	2943577	2944640	1063	Rv2614A,PE_PGRS45
NC_000962.3	2960158	2961814	1656	PE_PGRS46
NC_000962.3	2982930	2982944	14	Rv2665
NC_000962.3	2996003	2996168	165	Rv2680
NC_000962.3	2997736	2997749	13	Rv2681
NC_000962.3	3007037	3007220	183	Rv2689c
NC_000962.3	3008060	3008073	13	Rv2690c
NC_000962.3	3054262	3055453	1191	PE_PGRS47
NC_000962.3	3057086	3057100	14	Rv2743c
NC_000962.3	3062509	3062523	14	Rv2749
NC_000962.3	3107859	3107873	14	Rv2799
NC_000962.3	3119182	3120524	1342	_
NC_000962.3	3121877	3123577	1700	_
NC_000962.3	3155882	3156089	207	_
NC_000962.3	3162620	3164033	1413	PE_PGRS48
NC_000962.3	3171467	3171626	159	Rv2859c
NC_000962.3	3186588	3186602	14	dipZ
NC_000962.3	3192198	3192353	155	frr
NC_000962.3	3232650	3232866	216	_
NC_000962.3	3234322	3234335	13	smc
NC_000962.3	3239470	3239821	351	_
NC_000962.3	3336503	3336798	295	Rv2980,ddlA
NC_000962.3	3343199	3343490	291	hupB
NC_000962.3	3349178	3349192	14	gltS
NC_000962.3	3364855	3364863	8	lppZ
NC_000962.3	3501606	3501620	14	PPE50
NC_000962.3	3528953	3528986	33	PPE53
NC_000962.3	3583119	3583132	13	moeB1
NC_000962.3	3593979	3593993	14	Rv3217c
NC_000962.3	3594262	3594458	196	_
NC_000962.3	3629331	3629345	14	sahH
NC_000962.3	3663698	3663995	297	accD5,accE5
NC_000962.3	3666868	3666881	13	accA3
NC_000962.3	3687965	3687979	14	glpD2
NC_000962.3	3717562	3717575	13	sugI
NC_000962.3	3732943	3732956	13	PPE54
NC_000962.3	3736804	3736817	13	PPE54
NC_000962.3	3736989	3742395	5406	PE_PGRS49,PE_PGRS50
NC_000962.3	3748323	3749042	719	PPE55
NC_000962.3	3752992	3753007	15	PPE55
NC_000962.3	3758740	3759755	1015	PPE56
NC_000962.3	3760519	3761184	665	PPE56
NC_000962.3	3766910	3766925	15	PPE56
NC_000962.3	3778969	3780331	1362	PE_PGRS51
NC_000962.3	3783406	3783427	21	dnaE2
NC_000962.3	3802042	3803845	1803	PE_PGRS52
NC_000962.3	3820390	3820589	199	Rv3401
NC_000962.3	3878555	3878659	104	rpsD
NC_000962.3	3905039	3905052	13	Rv3485c
NC_000962.3	3926937	3930693	3756	PE_PGRS53
NC_000962.3	3931376	3936711	5335	PE_PGRS54
NC_000962.3	3937884	3937897	13	ilvX
NC_000962.3	3939981	3944958	4977	PE_PGRS55,PE_PGRS56
NC_000962.3	3946165	3950264	4099	PE_PGRS57
NC_000962.3	3967609	3967623	14	Rv3530c
NC_000962.3	3969423	3969438	15	PPE61
NC_000962.3	3970706	3971928	1222	PPE62
NC_000962.3	3972244	3972275	31	PPE62
NC_000962.3	3998522	3999431	909	PPE64
NC_000962.3	4029034	4029049	15	Rv3587c
NC_000962.3	4031420	4032812	1392	PE_PGRS58
NC_000962.3	4036733	4037685	952	PE_PGRS59
NC_000962.3	4052948	4053549	601	Rv3611,Rv3612c
NC_000962.3	4066914	4066927	13	Rv3627c
NC_000962.3	4094020	4094494	474	PE_PGRS61
NC_000962.3	4095252	4095273	21	Rv3655c
NC_000962.3	4099026	4099039	13	Rv3660c
NC_000962.3	4112683	4112697	14	Rv3671c
NC_000962.3	4143718	4143731	13	Rv3700c
NC_000962.3	4153363	4153379	16	ask
NC_000962.3	4156798	4156967	169	_
NC_000962.3	4160544	4160574	30	Rv3716c
NC_000962.3	4168445	4168482	37	_
NC_000962.3	4227026	4227040	14	Rv3780
NC_000962.3	4275150	4275163	13	Rv3811
NC_000962.3	4279825	4279838	13	Rv3814c
NC_000962.3	4283420	4283433	13	Rv3818
NC_000962.3	4334216	4334230	14	gltB
NC_000962.3	4364059	4364073	14	mycP1
NC_000962.3	4378048	4378061	13	eccC2

## Sheet: LPM - LowPileupMappability
chrom	start	end	Length	Overlap_Genes	Type
NC_000962.3	23172	23237	65	pstP	LowPileupMappability
NC_000962.3	79498	79573	75	Rv0071
NC_000962.3	80180	80379	199	Rv0071
NC_000962.3	80458	80517	59	_
NC_000962.3	82165	82237	72	Rv0073
NC_000962.3	82371	82486	115	Rv0073
NC_000962.3	103701	104784	1083	Rv0094c
NC_000962.3	104829	104940	111	Rv0095c
NC_000962.3	104941	105136	195	Rv0095c
NC_000962.3	131784	131843	59	PE_PGRS1
NC_000962.3	149633	149759	126	PE_PGRS2
NC_000962.3	149824	149945	121	PE_PGRS2
NC_000962.3	150477	150527	50	PE_PGRS2
NC_000962.3	154108	154244	136	treS,mak
NC_000962.3	157277	157330	53	fbpC
NC_000962.3	157381	157432	51	fbpC
NC_000962.3	161525	161576	51	_
NC_000962.3	177093	177179	86	_
NC_000962.3	177224	177321	97	_
NC_000962.3	177336	177407	71	_
NC_000962.3	197076	197129	53	yrbE1A
NC_000962.3	197190	197310	120	yrbE1A
NC_000962.3	197836	198005	169	yrbE1B
NC_000962.3	198088	198169	81	yrbE1B
NC_000962.3	198476	198536	60	yrbE1B,mce1A
NC_000962.3	198960	199040	80	mce1A
NC_000962.3	199749	199831	82	mce1A
NC_000962.3	201951	202013	62	mce1C
NC_000962.3	253597	253665	68	pckA
NC_000962.3	267756	267811	55	Rv0223c
NC_000962.3	272847	272956	109	_
NC_000962.3	279524	279600	76	nrdB
NC_000962.3	293723	293791	68	_
NC_000962.3	294284	294336	52	fadE5
NC_000962.3	309083	309190	107	PPE2
NC_000962.3	309926	310109	183	Rv0257
NC_000962.3	332698	333140	442	vapC25
NC_000962.3	333156	333222	66	vapB25
NC_000962.3	333291	333405	114	vapB25
NC_000962.3	333507	333558	51	PE_PGRS3
NC_000962.3	333562	333640	78	PE_PGRS3
NC_000962.3	333954	334018	64	PE_PGRS3
NC_000962.3	334057	334118	61	PE_PGRS3
NC_000962.3	334129	334190	61	PE_PGRS3
NC_000962.3	334484	334534	50	PE_PGRS3
NC_000962.3	334554	334764	210	PE_PGRS3
NC_000962.3	334875	334937	62	PE_PGRS3
NC_000962.3	334954	335004	50	PE_PGRS3
NC_000962.3	335161	335216	55	PE_PGRS3
NC_000962.3	335506	335567	61	PE_PGRS3
NC_000962.3	335763	336163	400	PE_PGRS3
NC_000962.3	336176	336233	57	PE_PGRS3
NC_000962.3	336234	336384	150	PE_PGRS3
NC_000962.3	336620	336685	65	PE_PGRS4
NC_000962.3	336903	336967	64	PE_PGRS4
NC_000962.3	337491	337616	125	PE_PGRS4
NC_000962.3	338297	338347	50	PE_PGRS4
NC_000962.3	338390	338442	52	PE_PGRS4
NC_000962.3	338544	338789	245	PE_PGRS4
NC_000962.3	338792	338926	134	PE_PGRS4
NC_000962.3	338939	338996	57	PE_PGRS4
NC_000962.3	338997	339147	150	PE_PGRS4
NC_000962.3	339714	339821	107	PPE3
NC_000962.3	341204	341266	62	Rv0281
NC_000962.3	350295	350359	64	PPE4
NC_000962.3	351569	351658	89	esxG
NC_000962.3	351889	351939	50	esxH
NC_000962.3	361633	361725	92	PE_PGRS5
NC_000962.3	361739	361828	89	PE_PGRS5
NC_000962.3	366574	366704	130	PPE5
NC_000962.3	366715	366871	156	PPE5
NC_000962.3	366886	367007	121	PPE5
NC_000962.3	367014	367071	57	PPE5
NC_000962.3	367298	367369	71	PPE5
NC_000962.3	367878	367988	110	PPE5
NC_000962.3	367991	368041	50	PPE5
NC_000962.3	368154	368421	267	PPE5
NC_000962.3	368675	368798	123	PPE5
NC_000962.3	368859	368930	71	PPE5
NC_000962.3	369235	369329	94	PPE5
NC_000962.3	369358	369419	61	PPE5
NC_000962.3	369426	369647	221	PPE5
NC_000962.3	369660	369752	92	PPE5
NC_000962.3	369753	369823	70	PPE5
NC_000962.3	370557	370611	54	PPE5
NC_000962.3	370623	370673	50	PPE5
NC_000962.3	370677	371011	334	PPE5
NC_000962.3	371364	371480	116	PPE5
NC_000962.3	371910	372109	199	PPE5
NC_000962.3	372111	372299	188	PPE5
NC_000962.3	372326	372450	124	PPE5
NC_000962.3	372650	372740	90	PPE5
NC_000962.3	372776	372833	57	PPE6
NC_000962.3	373193	373248	55	PPE6
NC_000962.3	373279	373371	92	PPE6
NC_000962.3	373393	373470	77	PPE6
NC_000962.3	373526	373656	130	PPE6
NC_000962.3	373971	374025	54	PPE6
NC_000962.3	374050	374184	134	PPE6
NC_000962.3	374463	374982	519	PPE6
NC_000962.3	375258	375328	70	PPE6
NC_000962.3	400146	401705	1559	Rv0336
NC_000962.3	424006	424149	143	hspR
NC_000962.3	424842	425032	190	PPE8
NC_000962.3	425095	425153	58	PPE8
NC_000962.3	425167	425271	104	PPE8
NC_000962.3	425283	425409	126	PPE8
NC_000962.3	425410	425592	182	PPE8
NC_000962.3	426575	426671	96	PPE8
NC_000962.3	426735	426860	125	PPE8
NC_000962.3	426909	426997	88	PPE8
NC_000962.3	427069	427199	130	PPE8
NC_000962.3	427295	427382	87	PPE8
NC_000962.3	428402	428502	100	PPE8
NC_000962.3	428524	428761	237	PPE8
NC_000962.3	429118	429180	62	PPE8
NC_000962.3	429631	429715	84	PPE8
NC_000962.3	429790	430173	383	PPE8
NC_000962.3	431042	431093	51	PPE8
NC_000962.3	431125	431183	58	PPE8
NC_000962.3	431191	431262	71	PPE8
NC_000962.3	431272	431441	169	PPE8
NC_000962.3	431453	431550	97	PPE8
NC_000962.3	431883	431934	51	PPE8
NC_000962.3	432374	432435	61	PPE8
NC_000962.3	432532	432591	59	PPE8
NC_000962.3	432604	432803	199	PPE8
NC_000962.3	433690	433800	110	PPE8
NC_000962.3	433847	433929	82	PPE8
NC_000962.3	433939	434005	66	PPE8
NC_000962.3	434226	434310	84	PPE8
NC_000962.3	459876	459929	53	clpB
NC_000962.3	460996	461068	72	clpB
NC_000962.3	461349	461431	82	clpB
NC_000962.3	472442	472495	53	ndhA
NC_000962.3	473740	474044	304	Rv0393
NC_000962.3	474046	474108	62	Rv0393
NC_000962.3	475806	476110	304	Rv0397
NC_000962.3	476124	476182	58	Rv0397
NC_000962.3	488166	488221	55	pks6
NC_000962.3	531535	531590	55	PPE10
NC_000962.3	538774	538839	65	mmpL4
NC_000962.3	543554	543638	84	PPE11
NC_000962.3	560890	560940	50	pcaA
NC_000962.3	561273	561338	65	pcaA
NC_000962.3	561531	561657	126	pcaA
NC_000962.3	562302	562396	94	Rv0471c
NC_000962.3	566270	566344	74	hbhA
NC_000962.3	569810	569984	174	_
NC_000962.3	577280	577502	222	Rv0487
NC_000962.3	580565	580820	255	senX3,regX3
NC_000962.3	594516	594568	52	cmaA2
NC_000962.3	595329	595452	123	_
NC_000962.3	598878	598931	53	mmpL2
NC_000962.3	606505	608063	1558	Rv0515,Rv0516c
NC_000962.3	622889	622944	55	PE_PGRS6
NC_000962.3	623097	623259	162	PE_PGRS6
NC_000962.3	623406	623466	60	PE_PGRS6
NC_000962.3	623521	623592	71	PE_PGRS6
NC_000962.3	623821	623892	71	PE_PGRS6
NC_000962.3	623938	624009	71	PE_PGRS6
NC_000962.3	624151	624222	71	PE_PGRS6
NC_000962.3	631281	631439	158	Rv0538
NC_000962.3	642734	642817	83	fadD8
NC_000962.3	669262	669313	51	Rv0575c
NC_000962.3	673939	673991	52	PE_PGRS7
NC_000962.3	675485	675547	62	PE_PGRS7
NC_000962.3	675554	675614	60	PE_PGRS7
NC_000962.3	677063	677127	64	Rv0580c
NC_000962.3	685344	685397	53	yrbE2A
NC_000962.3	685458	685578	120	yrbE2A
NC_000962.3	686122	686291	169	yrbE2B
NC_000962.3	686374	686455	81	yrbE2B
NC_000962.3	686762	686822	60	yrbE2B,mce2A
NC_000962.3	687244	687324	80	mce2A
NC_000962.3	687886	687968	82	mce2A
NC_000962.3	690078	690140	62	mce2C
NC_000962.3	701241	701310	69	_
NC_000962.3	701312	701437	125	Rv0605
NC_000962.3	702054	702168	114	Rv0606
NC_000962.3	702278	702357	79	Rv0606
NC_000962.3	702537	702626	89	Rv0606
NC_000962.3	709419	709488	69	Rv0613c,Rv0614
NC_000962.3	709491	709543	52	Rv0613c,Rv0614
NC_000962.3	709580	709665	85	Rv0614
NC_000962.3	711562	711704	142	galTa
NC_000962.3	716626	716677	51	vapB30,vapC30
NC_000962.3	717241	717294	53	Rv0625c
NC_000962.3	717639	717716	77	Rv0625c
NC_000962.3	718308	718365	57	vapC5
NC_000962.3	718810	718862	52	Rv0628c
NC_000962.3	718863	718925	62	Rv0628c
NC_000962.3	719127	719199	72	Rv0628c
NC_000962.3	719382	719464	82	Rv0628c
NC_000962.3	719465	719545	80	Rv0628c
NC_000962.3	719636	719687	51	Rv0628c
NC_000962.3	736225	736297	72	_
NC_000962.3	737307	737389	82	mmaA3
NC_000962.3	737988	738060	72	mmaA3
NC_000962.3	738336	738418	82	mmaA2
NC_000962.3	738722	738787	65	mmaA2
NC_000962.3	738921	738973	52	mmaA2
NC_000962.3	738980	739051	71	mmaA2
NC_000962.3	739052	739143	91	mmaA2
NC_000962.3	742561	742637	76	Rv0647c
NC_000962.3	747948	747999	51	_
NC_000962.3	755258	755330	72	_
NC_000962.3	776714	776767	53	mmpL5
NC_000962.3	786024	786080	56	_
NC_000962.3	795467	795526	59	Rv0695,Rv0696
NC_000962.3	798662	798738	76	_
NC_000962.3	798997	799068	71	Rv0698
NC_000962.3	812847	812897	50	_
NC_000962.3	818307	818357	50	Rv0725c
NC_000962.3	829701	829772	71	Rv0737
NC_000962.3	830628	830684	56	_
NC_000962.3	830711	830764	53	_
NC_000962.3	831187	831262	75	Rv0739
NC_000962.3	832082	832361	279	Rv0740
NC_000962.3	832653	832757	104	Rv0741
NC_000962.3	833148	833199	51	PE_PGRS8
NC_000962.3	833208	833260	52	PE_PGRS8
NC_000962.3	833317	833495	178	PE_PGRS8
NC_000962.3	835079	835202	123	Rv0745
NC_000962.3	835404	835457	53	Rv0745
NC_000962.3	835803	835890	87	PE_PGRS9
NC_000962.3	836060	836121	61	PE_PGRS9
NC_000962.3	836180	836251	71	PE_PGRS9
NC_000962.3	837907	837987	80	PE_PGRS9
NC_000962.3	838694	838762	68	PE_PGRS10
NC_000962.3	838769	838896	127	PE_PGRS10
NC_000962.3	839254	839307	53	PE_PGRS10
NC_000962.3	839353	839422	69	PE_PGRS10
NC_000962.3	839445	839507	62	PE_PGRS10
NC_000962.3	839624	839763	139	PE_PGRS10
NC_000962.3	839791	839841	50	PE_PGRS10
NC_000962.3	839915	839987	72	PE_PGRS10
NC_000962.3	839999	840071	72	PE_PGRS10
NC_000962.3	840134	840196	62	PE_PGRS10
NC_000962.3	840209	840270	61	PE_PGRS10
NC_000962.3	840329	840381	52	PE_PGRS10
NC_000962.3	840690	840759	69	PE_PGRS10
NC_000962.3	840799	840850	51	PE_PGRS10
NC_000962.3	840958	841072	114	vapB31
NC_000962.3	841141	841207	66	vapB31
NC_000962.3	841223	841665	442	vapC31
NC_000962.3	841940	842015	75	_
NC_000962.3	842057	842469	412	Rv0750,mmsB
NC_000962.3	849911	849964	53	PPE12
NC_000962.3	863184	863259	75	Rv0770
NC_000962.3	889012	891465	2453	Rv0795,Rv0796,Rv0797
NC_000962.3	908175	909350	1175	sseC2,cysA2
NC_000962.3	917605	917739	134	Rv0823c,desA1
NC_000962.3	921572	921896	324	Rv0828c,Rv0829
NC_000962.3	925069	925132	63	PE_PGRS12
NC_000962.3	925261	925404	143	PE_PGRS12,PE_PGRS13
NC_000962.3	925730	925801	71	PE_PGRS13
NC_000962.3	925811	925882	71	PE_PGRS13
NC_000962.3	926012	926098	86	PE_PGRS13
NC_000962.3	926117	926203	86	PE_PGRS13
NC_000962.3	926216	926293	77	PE_PGRS13
NC_000962.3	926315	926392	77	PE_PGRS13
NC_000962.3	926514	926595	81	PE_PGRS13
NC_000962.3	926629	926687	58	PE_PGRS13
NC_000962.3	926902	926960	58	PE_PGRS13
NC_000962.3	927379	927458	79	PE_PGRS13
NC_000962.3	927889	927939	50	PE_PGRS14
NC_000962.3	958453	958521	68	fadB
NC_000962.3	960160	960331	171	_
NC_000962.3	964576	965081	505	rpfA
NC_000962.3	968778	968828	50	PE_PGRS15
NC_000962.3	969873	969933	60	PE_PGRS15
NC_000962.3	972604	972656	52	Rv0874c
NC_000962.3	972657	972719	62	Rv0874c
NC_000962.3	972921	972993	72	Rv0874c
NC_000962.3	973176	973258	82	Rv0874c
NC_000962.3	973259	973339	80	Rv0874c
NC_000962.3	973430	973481	51	Rv0874c
NC_000962.3	977516	977569	53	PPE13
NC_000962.3	977978	978030	52	PPE13
NC_000962.3	978086	978142	56	PPE13
NC_000962.3	996026	996088	62	Rv0893c
NC_000962.3	1064046	1064117	71	sucD,Rv0953c
NC_000962.3	1071257	1071317	60	Rv0958,Rv0959
NC_000962.3	1090965	1091020	55	PE_PGRS16
NC_000962.3	1093231	1093319	88	_
NC_000962.3	1093449	1093646	197	PE_PGRS17
NC_000962.3	1093649	1094592	943	PE_PGRS17
NC_000962.3	1094864	1094952	88	rpmF
NC_000962.3	1095202	1095324	122	PE_PGRS18
NC_000962.3	1095330	1095744	414	PE_PGRS18
NC_000962.3	1095842	1096698	856	PE_PGRS18
NC_000962.3	1121039	1121089	50	Rv1004c
NC_000962.3	1121120	1121170	50	Rv1004c
NC_000962.3	1121656	1121730	74	Rv1004c
NC_000962.3	1159194	1159244	50	Rv1034c
NC_000962.3	1160330	1160420	90	Rv1036c
NC_000962.3	1160536	1161158	622	esxI,esxJ
NC_000962.3	1161300	1161364	64	PPE15
NC_000962.3	1162561	1162611	50	PE8
NC_000962.3	1164563	1165554	991	Rv1041c,Rv1042c
NC_000962.3	1169291	1170738	1447	Rv1047
NC_000962.3	1179345	1179396	51	Rv1057
NC_000962.3	1182320	1182381	61	_
NC_000962.3	1188517	1188617	100	PE_PGRS19
NC_000962.3	1188811	1188902	91	PE_PGRS19
NC_000962.3	1188973	1189046	73	PE_PGRS19
NC_000962.3	1189338	1189392	54	PE_PGRS19
NC_000962.3	1189421	1189539	118	PE_PGRS19
NC_000962.3	1189727	1190176	449	PE_PGRS19
NC_000962.3	1190248	1190298	50	PE_PGRS19
NC_000962.3	1190853	1190943	90	PE_PGRS20
NC_000962.3	1191129	1191220	91	PE_PGRS20
NC_000962.3	1191276	1191900	624	PE_PGRS20
NC_000962.3	1211638	1211690	52	PE_PGRS21
NC_000962.3	1211727	1211787	60	PE_PGRS21
NC_000962.3	1211807	1211859	52	PE_PGRS21
NC_000962.3	1211905	1212011	106	PE_PGRS21
NC_000962.3	1212012	1212128	116	PE_PGRS21
NC_000962.3	1212309	1212379	70	PE_PGRS21
NC_000962.3	1216547	1216648	101	PE_PGRS22
NC_000962.3	1216716	1216768	52	PE_PGRS22
NC_000962.3	1216816	1216920	104	PE_PGRS22
NC_000962.3	1216921	1217037	116	PE_PGRS22
NC_000962.3	1217581	1217641	60	PE_PGRS22
NC_000962.3	1217653	1217713	60	PE_PGRS22
NC_000962.3	1218069	1218131	62	PE_PGRS22
NC_000962.3	1230570	1230647	77	_
NC_000962.3	1251677	1251751	74	Rv1128c
NC_000962.3	1262917	1263030	113	PPE16
NC_000962.3	1263083	1263189	106	PPE16
NC_000962.3	1263706	1263759	53	PPE16
NC_000962.3	1267218	1267268	50	_
NC_000962.3	1275554	1275606	52	_
NC_000962.3	1275921	1276055	134	_
NC_000962.3	1276288	1276797	509	Rv1148c
NC_000962.3	1276873	1277747	874	Rv1148c
NC_000962.3	1277796	1278828	1032	Rv1149,Rv1150
NC_000962.3	1281894	1282021	127	_
NC_000962.3	1284406	1284472	66	Rv1158c
NC_000962.3	1284490	1284556	66	Rv1158c
NC_000962.3	1287558	1287626	68	narG
NC_000962.3	1287809	1288094	285	narG
NC_000962.3	1293001	1293069	68	narJ
NC_000962.3	1305489	1305664	175	fbiC
NC_000962.3	1319184	1319261	77	pks4
NC_000962.3	1326282	1326332	50	fadD21
NC_000962.3	1339342	1339838	496	PPE18
NC_000962.3	1339885	1340000	115	PPE18
NC_000962.3	1340005	1340059	54	PPE18
NC_000962.3	1340060	1340396	336	PPE18
NC_000962.3	1340490	1342738	2248	PPE18,esxK,esxL,Rv1199c
NC_000962.3	1351193	1351282	89	folP2
NC_000962.3	1357059	1357128	69	_
NC_000962.3	1357246	1357301	55	PE14
NC_000962.3	1386153	1386213	60	PE_PGRS23
NC_000962.3	1386284	1386358	74	PE_PGRS23
NC_000962.3	1386450	1386500	50	PE_PGRS23
NC_000962.3	1388109	1388169	60	Rv1245c
NC_000962.3	1408677	1408728	51	Rv1260
NC_000962.3	1441363	1441724	361	Rv1288
NC_000962.3	1443432	1443485	53	Rv1290c
NC_000962.3	1451771	1452002	231	thrC,thrB
NC_000962.3	1456571	1456624	53	hemK
NC_000962.3	1457458	1457567	109	hemK,Rv1301
NC_000962.3	1468159	1469622	1463	Rv1313c
NC_000962.3	1479347	1479408	61	Rv1318c
NC_000962.3	1479486	1479537	51	Rv1318c
NC_000962.3	1479715	1479924	209	Rv1318c
NC_000962.3	1481021	1481082	61	Rv1319c
NC_000962.3	1481103	1481158	55	Rv1319c
NC_000962.3	1481160	1481211	51	Rv1319c
NC_000962.3	1481389	1481442	53	Rv1319c
NC_000962.3	1481443	1481598	155	Rv1319c
NC_000962.3	1482822	1482877	55	Rv1320c
NC_000962.3	1483108	1483164	56	Rv1320c
NC_000962.3	1483195	1483253	58	Rv1320c
NC_000962.3	1483263	1483317	54	Rv1320c
NC_000962.3	1488082	1488146	64	_
NC_000962.3	1489372	1489422	50	PE_PGRS24
NC_000962.3	1489536	1489646	110	PE_PGRS24
NC_000962.3	1489737	1489797	60	PE_PGRS24
NC_000962.3	1532534	1532921	387	PPE19
NC_000962.3	1532985	1533657	672	PPE19
NC_000962.3	1541943	1543314	1371	Rv1369c,Rv1370c
NC_000962.3	1568047	1568105	58	_
NC_000962.3	1573396	1573529	133	PE_PGRS25
NC_000962.3	1573554	1573605	51	PE_PGRS25
NC_000962.3	1606513	1606564	51	PE16
NC_000962.3	1612561	1612664	103	Rv1435c
NC_000962.3	1618324	1618378	54	PE_PGRS26
NC_000962.3	1618466	1618526	60	PE_PGRS26
NC_000962.3	1618615	1618676	61	PE_PGRS26
NC_000962.3	1619291	1619361	70	PE_PGRS26
NC_000962.3	1619404	1619456	52	PE_PGRS26
NC_000962.3	1625353	1625421	68	opcA,zwf2
NC_000962.3	1631061	1631116	55	PE_PGRS27
NC_000962.3	1631415	1631466	51	PE_PGRS27
NC_000962.3	1631764	1631832	68	PE_PGRS27
NC_000962.3	1632056	1632127	71	PE_PGRS27
NC_000962.3	1632761	1632823	62	PE_PGRS27
NC_000962.3	1633404	1633466	62	PE_PGRS27
NC_000962.3	1633476	1634540	1064	PE_PGRS27
NC_000962.3	1634592	1634796	204	PE_PGRS27
NC_000962.3	1636798	1636861	63	PE_PGRS28
NC_000962.3	1636871	1636939	68	PE_PGRS28
NC_000962.3	1637126	1638142	1016	PE_PGRS28
NC_000962.3	1638194	1638398	204	PE_PGRS28,Rv1453
NC_000962.3	1644241	1644371	130	Rv1458c,Rv1459c
NC_000962.3	1654153	1654205	52	fadE15
NC_000962.3	1656140	1656199	59	PE_PGRS29
NC_000962.3	1656327	1656409	82	PE_PGRS29
NC_000962.3	1656515	1656595	80	PE_PGRS29
NC_000962.3	1672404	1672465	61	Rv1482c
NC_000962.3	1678949	1679018	69	Rv1489A
NC_000962.3	1685476	1685545	69	mutB
NC_000962.3	1699862	1699919	57	Rv1508c,Rv1508A
NC_000962.3	1702155	1702205	50	Rv1510
NC_000962.3	1702383	1702469	86	Rv1510
NC_000962.3	1702675	1702853	178	_
NC_000962.3	1703070	1703127	57	gmdA
NC_000962.3	1710883	1710944	61	Rv1519
NC_000962.3	1712841	1712891	50	fadD25
NC_000962.3	1713496	1713546	50	fadD25
NC_000962.3	1713672	1713752	80	fadD25
NC_000962.3	1722649	1722699	50	pks5
NC_000962.3	1722808	1722889	81	pks5
NC_000962.3	1723226	1723283	57	pks5
NC_000962.3	1723514	1723594	80	pks5
NC_000962.3	1725515	1725565	50	pks5
NC_000962.3	1730044	1730094	50	fadD24
NC_000962.3	1730875	1730955	80	fadD24
NC_000962.3	1731134	1731202	68	fadD24
NC_000962.3	1735540	1735634	94	_
NC_000962.3	1753011	1753061	50	PPE21
NC_000962.3	1753286	1753336	50	PPE21
NC_000962.3	1773951	1774108	157	Rv1566c
NC_000962.3	1779803	1779883	80	_
NC_000962.3	1779890	1780152	262	Rv1574
NC_000962.3	1780237	1780583	346	Rv1574,Rv1575
NC_000962.3	1780897	1781009	112	Rv1576c
NC_000962.3	1781120	1781192	72	Rv1576c
NC_000962.3	1781257	1781498	241	Rv1576c
NC_000962.3	1781499	1781605	106	Rv1576c
NC_000962.3	1781614	1781759	145	Rv1576c
NC_000962.3	1781760	1781983	223	Rv1576c
NC_000962.3	1782092	1782158	66	Rv1577c
NC_000962.3	1782219	1782290	71	Rv1577c
NC_000962.3	1782294	1782526	232	Rv1577c
NC_000962.3	1782555	1782791	236	Rv1577c,Rv1578c
NC_000962.3	1786159	1786304	145	Rv1583c
NC_000962.3	1788505	1789871	1366	Rv1587c,Rv1588c
NC_000962.3	1814849	1815129	280	_
NC_000962.3	1828799	1828859	60	_
NC_000962.3	1830065	1830124	59	Rv1627c,Rv1628c
NC_000962.3	1865011	1865069	58	PE_PGRS30
NC_000962.3	1875414	1875503	89	pks7
NC_000962.3	1875876	1875966	90	pks7
NC_000962.3	1876149	1876233	84	pks7
NC_000962.3	1876403	1876591	188	pks7
NC_000962.3	1876599	1876673	74	pks7
NC_000962.3	1879286	1879380	94	pks7
NC_000962.3	1879512	1879564	52	pks7
NC_000962.3	1880679	1880747	68	pks7
NC_000962.3	1880755	1880808	53	pks7
NC_000962.3	1880822	1880876	54	pks7
NC_000962.3	1880883	1880942	59	pks7
NC_000962.3	1881811	1881900	89	pks8
NC_000962.3	1882243	1882357	114	pks8
NC_000962.3	1882540	1882624	84	pks8
NC_000962.3	1882693	1882759	66	pks8
NC_000962.3	1882791	1882978	187	pks8
NC_000962.3	1882987	1883061	74	pks8
NC_000962.3	1883353	1883403	50	pks8
NC_000962.3	1885849	1885901	52	pks8
NC_000962.3	1886334	1886386	52	pks8
NC_000962.3	1886689	1886750	61	pks17
NC_000962.3	1886988	1887056	68	pks17
NC_000962.3	1887064	1887117	53	pks17
NC_000962.3	1887131	1887185	54	pks17
NC_000962.3	1887192	1887251	59	pks17
NC_000962.3	1889504	1889554	50	pks9
NC_000962.3	1895346	1895598	252	_
NC_000962.3	1907451	1907582	131	_
NC_000962.3	1933296	1933383	87	PPE23
NC_000962.3	1933711	1933761	50	PPE23
NC_000962.3	1946845	1947026	181	_
NC_000962.3	1955432	1955482	50	Rv1729c
NC_000962.3	1963152	1963220	68	narX
NC_000962.3	1963419	1963704	285	narX
NC_000962.3	1963887	1963955	68	narX
NC_000962.3	1967879	1967930	51	vapB34,vapC34
NC_000962.3	1971232	1971333	101	Rv1744c
NC_000962.3	1981807	1981862	55	PPE24
NC_000962.3	1982011	1982230	219	PPE24
NC_000962.3	1982877	1983331	454	PPE24
NC_000962.3	1983727	1983814	87	PPE24
NC_000962.3	1987172	1987240	68	plcD
NC_000962.3	1987343	1987405	62	plcD
NC_000962.3	1987692	1989067	1375	plcD,Rv1756c,Rv1757c,cut1
NC_000962.3	1989893	1989971	78	wag22
NC_000962.3	1991218	1991281	63	wag22
NC_000962.3	1991426	1991479	53	wag22
NC_000962.3	1991788	1991849	61	wag22
NC_000962.3	1992053	1992110	57	wag22
NC_000962.3	1992281	1992333	52	wag22
NC_000962.3	1996091	1998617	2526	Rv1763,Rv1764,Rv1765c
NC_000962.3	2000923	2000997	74	PE_PGRS31
NC_000962.3	2001008	2001061	53	PE_PGRS31
NC_000962.3	2025295	2025857	562	PPE25
NC_000962.3	2025890	2026166	276	PPE25
NC_000962.3	2028419	2029245	826	PPE27
NC_000962.3	2030327	2030647	320	esxM
NC_000962.3	2030702	2030985	283	esxN
NC_000962.3	2039730	2039780	50	PPE28
NC_000962.3	2043796	2043857	61	PPE30
NC_000962.3	2047626	2047720	94	Rv1805c
NC_000962.3	2048788	2048841	53	PPE31
NC_000962.3	2050286	2050397	111	PPE32
NC_000962.3	2059424	2059607	183	Rv1817
NC_000962.3	2061694	2061744	50	PE_PGRS33
NC_000962.3	2061799	2061865	66	PE_PGRS33
NC_000962.3	2061961	2062039	78	PE_PGRS33
NC_000962.3	2062060	2062128	68	PE_PGRS33
NC_000962.3	2062285	2062368	83	PE_PGRS33
NC_000962.3	2062447	2062514	67	PE_PGRS33
NC_000962.3	2069015	2069068	53	_
NC_000962.3	2074429	2074638	209	Rv1829
NC_000962.3	2089091	2089161	70	PE_PGRS34
NC_000962.3	2089291	2089347	56	PE_PGRS34
NC_000962.3	2102845	2102898	53	ndh
NC_000962.3	2115707	2115757	50	_
NC_000962.3	2133992	2134045	53	rpfC
NC_000962.3	2134921	2134974	53	fbpB
NC_000962.3	2135423	2135492	69	fbpB
NC_000962.3	2135532	2135615	83	fbpB
NC_000962.3	2135664	2135747	83	fbpB
NC_000962.3	2156797	2156877	80	Rv1910c
NC_000962.3	2157476	2157556	80	lppC
NC_000962.3	2163192	2163251	59	PPE34
NC_000962.3	2163321	2163489	168	PPE34
NC_000962.3	2163724	2164094	370	PPE34
NC_000962.3	2164433	2164535	102	PPE34
NC_000962.3	2165160	2165219	59	PPE34
NC_000962.3	2165320	2165585	265	PPE34
NC_000962.3	2166076	2166139	63	PPE34
NC_000962.3	2166373	2166469	96	PPE34
NC_000962.3	2166486	2166561	75	PPE34
NC_000962.3	2166979	2167032	53	PPE34
NC_000962.3	2167845	2167900	55	PPE35
NC_000962.3	2168807	2168871	64	PPE35
NC_000962.3	2168885	2168949	64	PPE35
NC_000962.3	2168981	2169055	74	PPE35
NC_000962.3	2169059	2169133	74	PPE35
NC_000962.3	2169570	2169627	57	PPE35
NC_000962.3	2170280	2170333	53	PPE35
NC_000962.3	2195905	2196779	874	Rv1944c,Rv1945
NC_000962.3	2196855	2197247	392	Rv1945
NC_000962.3	2197278	2197364	86	Rv1945
NC_000962.3	2198684	2198818	134	Rv1948c
NC_000962.3	2230719	2230772	53	_
NC_000962.3	2260252	2260308	56	_
NC_000962.3	2260342	2260438	96	_
NC_000962.3	2261439	2261517	78	Rv2014
NC_000962.3	2262003	2263174	1171	Rv2015c
NC_000962.3	2294814	2294910	96	pks12
NC_000962.3	2295173	2295241	68	pks12
NC_000962.3	2295288	2296014	726	pks12
NC_000962.3	2296028	2296426	398	pks12
NC_000962.3	2296958	2297044	86	pks12
NC_000962.3	2298088	2298159	71	pks12
NC_000962.3	2299185	2300127	942	pks12
NC_000962.3	2300206	2300387	181	pks12
NC_000962.3	2300445	2300579	134	pks12
NC_000962.3	2300910	2301006	96	pks12
NC_000962.3	2301263	2301331	68	pks12
NC_000962.3	2301378	2302104	726	pks12
NC_000962.3	2302118	2302516	398	pks12
NC_000962.3	2303045	2303131	86	pks12
NC_000962.3	2304130	2304201	71	pks12
NC_000962.3	2305254	2306196	942	pks12
NC_000962.3	2306275	2306456	181	pks12
NC_000962.3	2306511	2306645	134	pks12
NC_000962.3	2330142	2330213	71	cobL
NC_000962.3	2337967	2338101	134	Rv2081c
NC_000962.3	2339362	2339431	69	Rv2082
NC_000962.3	2339440	2339509	69	Rv2082
NC_000962.3	2340560	2340694	134	Rv2082
NC_000962.3	2341428	2341478	50	Rv2083
NC_000962.3	2347385	2347619	234	Rv2090
NC_000962.3	2357840	2357900	60	PE_PGRS36
NC_000962.3	2358658	2358714	56	Rv2100
NC_000962.3	2358754	2358831	77	Rv2100
NC_000962.3	2358917	2358990	73	Rv2100
NC_000962.3	2358994	2359056	62	Rv2100
NC_000962.3	2359162	2359212	50	Rv2100
NC_000962.3	2359553	2359612	59	Rv2100
NC_000962.3	2359777	2359851	74	Rv2100
NC_000962.3	2359922	2359981	59	Rv2100
NC_000962.3	2365406	2366777	1371	Rv2105,Rv2106
NC_000962.3	2372429	2372564	135	dop
NC_000962.3	2381445	2381512	67	PPE37
NC_000962.3	2401812	2401935	123	_
NC_000962.3	2423327	2423386	59	PE_PGRS38
NC_000962.3	2424482	2424536	54	PE_PGRS38
NC_000962.3	2430106	2431480	1374	Rv2167c,Rv2168c
NC_000962.3	2439176	2439953	777	Rv2177c
NC_000962.3	2440278	2440333	55	aroG
NC_000962.3	2458390	2458470	80	qcrC,qcrA
NC_000962.3	2461321	2461509	188	qcrB,Rv2197c
NC_000962.3	2482060	2482110	50	dlaT
NC_000962.3	2482417	2482467	50	dlaT
NC_000962.3	2523181	2523238	57	_
NC_000962.3	2531885	2532216	331	Rv2258c
NC_000962.3	2546431	2546496	65	mazF8
NC_000962.3	2550001	2551377	1376	Rv2277c,Rv2278,Rv2279
NC_000962.3	2554863	2554932	69	_
NC_000962.3	2577284	2577361	77	Rv2306A
NC_000962.3	2577678	2577731	53	Rv2306A,Rv2306B
NC_000962.3	2617341	2617406	65	mmpL9
NC_000962.3	2625881	2626687	806	esxO,esxP,Rv2348c
NC_000962.3	2627502	2627555	53	plcC
NC_000962.3	2629273	2629353	80	plcB
NC_000962.3	2629592	2629671	79	plcB
NC_000962.3	2630143	2630238	95	plcB
NC_000962.3	2630867	2630925	58	plcA
NC_000962.3	2631041	2631118	77	plcA
NC_000962.3	2631357	2631436	79	plcA
NC_000962.3	2631899	2631994	95	plcA
NC_000962.3	2633619	2633684	65	PPE38
NC_000962.3	2633738	2633829	91	PPE38
NC_000962.3	2634051	2634108	57	PPE38
NC_000962.3	2635269	2635411	142	PPE39
NC_000962.3	2635464	2635561	97	PPE39
NC_000962.3	2635567	2637036	1469	PPE39,Rv2354,Rv2355
NC_000962.3	2637254	2637533	279	_
NC_000962.3	2638348	2638559	211	PPE40
NC_000962.3	2639034	2639106	72	PPE40
NC_000962.3	2639119	2639184	65	PPE40
NC_000962.3	2639266	2639359	93	PPE40
NC_000962.3	2639484	2639621	137	PPE40
NC_000962.3	2651842	2651909	67	PE_PGRS40
NC_000962.3	2683500	2683553	53	rpfD
NC_000962.3	2687128	2687256	128	cysH,che1
NC_000962.3	2700465	2700530	65	_
NC_000962.3	2703890	2704018	128	Rv2406c
NC_000962.3	2716307	2716391	84	Rv2417c
NC_000962.3	2720670	2721447	777	Rv2424c
NC_000962.3	2721811	2721866	55	Rv2425c
NC_000962.3	2751595	2751657	62	_
NC_000962.3	2784600	2785981	1381	Rv2478c,Rv2479c,Rv2480c
NC_000962.3	2795673	2795723	50	PE_PGRS42
NC_000962.3	2795923	2796010	87	PE_PGRS42
NC_000962.3	2796870	2796922	52	PE_PGRS42
NC_000962.3	2797258	2797354	96	PE_PGRS42
NC_000962.3	2803064	2803161	97	PE_PGRS43
NC_000962.3	2803822	2803875	53	PE_PGRS43
NC_000962.3	2804101	2804163	62	PE_PGRS43
NC_000962.3	2804755	2804817	62	PE_PGRS43
NC_000962.3	2806109	2806205	96	PE_PGRS43
NC_000962.3	2828485	2829937	1452	Rv2512c
NC_000962.3	2836271	2836323	52	PE26
NC_000962.3	2850916	2850998	82	_
NC_000962.3	2866464	2866758	294	lppA
NC_000962.3	2866850	2866997	147	lppA
NC_000962.3	2866998	2867414	416	lppA,lppB
NC_000962.3	2867506	2867653	147	lppB
NC_000962.3	2867654	2867778	124	lppB
NC_000962.3	2877242	2877304	62	Rv2557
NC_000962.3	2878034	2878096	62	Rv2558
NC_000962.3	2883831	2883903	72	glnQ
NC_000962.3	2884037	2884152	115	glnQ
NC_000962.3	2921968	2922025	57	PE_PGRS44
NC_000962.3	2923090	2923142	52	PE_PGRS44
NC_000962.3	2935118	2935171	53	PPE42
NC_000962.3	2944269	2944321	52	PE_PGRS45
NC_000962.3	2944376	2945232	856	PE_PGRS45
NC_000962.3	2953435	2953512	77	Rv2627c
NC_000962.3	2971754	2971867	113	Rv2647
NC_000962.3	2971939	2971989	50	Rv2647
NC_000962.3	2972100	2973472	1372	Rv2648,Rv2649
NC_000962.3	2974049	2974161	112	Rv2650c
NC_000962.3	2974272	2974344	72	Rv2650c
NC_000962.3	2974409	2974650	241	Rv2650c
NC_000962.3	2974651	2974757	106	Rv2650c
NC_000962.3	2974766	2974911	145	Rv2650c
NC_000962.3	2974912	2975135	223	Rv2650c
NC_000962.3	2975262	2975328	66	Rv2651c
NC_000962.3	2975389	2975460	71	Rv2651c
NC_000962.3	2975464	2975696	232	Rv2651c
NC_000962.3	2975725	2975961	236	Rv2651c,Rv2652c
NC_000962.3	2978904	2979049	145	Rv2656c,Rv2657c
NC_000962.3	2982936	2983858	922	Rv2665,Rv2666
NC_000962.3	2990577	2990705	128	aftC
NC_000962.3	2995999	2996172	173	Rv2680
NC_000962.3	3000926	3000996	70	arsA
NC_000962.3	3001075	3001135	60	arsA
NC_000962.3	3001303	3001384	81	arsA
NC_000962.3	3001420	3001479	59	arsA
NC_000962.3	3001759	3001810	51	arsA
NC_000962.3	3002295	3002365	70	arsB1
NC_000962.3	3002444	3002504	60	arsB1
NC_000962.3	3002672	3002753	81	arsB1
NC_000962.3	3002789	3002848	59	arsB1
NC_000962.3	3003128	3003179	51	arsB1
NC_000962.3	3007031	3007226	195	Rv2689c
NC_000962.3	3018716	3018766	50	sigA
NC_000962.3	3018794	3018853	59	sigA
NC_000962.3	3022727	3022777	50	sigB
NC_000962.3	3022805	3022864	59	sigB
NC_000962.3	3054669	3054719	50	PE_PGRS47
NC_000962.3	3059791	3059849	58	_
NC_000962.3	3073061	3073135	74	dfrA
NC_000962.3	3076897	3076961	64	PPE43
NC_000962.3	3078167	3078217	50	PE27
NC_000962.3	3082461	3082660	199	Rv2774c
NC_000962.3	3082703	3082762	59	Rv2774c
NC_000962.3	3097653	3097714	61	fadE21
NC_000962.3	3100169	3100400	231	Rv2791c
NC_000962.3	3100445	3100510	65	Rv2791c
NC_000962.3	3100514	3100570	56	Rv2791c
NC_000962.3	3100693	3100798	105	Rv2791c
NC_000962.3	3100878	3100938	60	Rv2791c
NC_000962.3	3100964	3101131	167	Rv2791c
NC_000962.3	3101234	3101376	142	Rv2791c
NC_000962.3	3101428	3101542	114	Rv2791c
NC_000962.3	3101659	3101730	71	Rv2792c
NC_000962.3	3101860	3101910	50	Rv2792c
NC_000962.3	3102098	3102228	130	Rv2792c
NC_000962.3	3102339	3102389	50	truB
NC_000962.3	3104975	3105043	68	_
NC_000962.3	3113016	3113103	87	Rv2804c,Rv2805
NC_000962.3	3113774	3113861	87	Rv2807
NC_000962.3	3116413	3116521	108	Rv2811
NC_000962.3	3116681	3116765	84	Rv2811
NC_000962.3	3116842	3116988	146	Rv2812
NC_000962.3	3120513	3121887	1374	Rv2814c,Rv2815c
NC_000962.3	3122082	3122134	52	_
NC_000962.3	3122154	3122206	52	_
NC_000962.3	3122294	3122346	52	_
NC_000962.3	3122802	3122854	52	_
NC_000962.3	3132886	3133460	574	Rv2825c
NC_000962.3	3135782	3136356	574	Rv2828c,Rv2828A
NC_000962.3	3138021	3138084	63	_
NC_000962.3	3155874	3156093	219	_
NC_000962.3	3160525	3160586	61	mqo
NC_000962.3	3162642	3162702	60	PE_PGRS48
NC_000962.3	3163469	3163521	52	PE_PGRS48
NC_000962.3	3163680	3163730	50	PE_PGRS48
NC_000962.3	3171458	3171633	175	Rv2859c,glnA4
NC_000962.3	3189478	3189616	138	Rv2879c
NC_000962.3	3192189	3192362	173	frr
NC_000962.3	3194135	3194534	399	Rv2884,Rv2885c
NC_000962.3	3194657	3194762	105	Rv2885c
NC_000962.3	3194934	3195044	110	Rv2885c
NC_000962.3	3195057	3195119	62	Rv2885c
NC_000962.3	3195202	3195282	80	Rv2885c
NC_000962.3	3196070	3196121	51	Rv2886c
NC_000962.3	3201555	3201654	99	PPE45
NC_000962.3	3226324	3226401	77	Rv2917
NC_000962.3	3232646	3232870	224	_
NC_000962.3	3239465	3239793	328	fpg
NC_000962.3	3245097	3245165	68	fadD26
NC_000962.3	3245320	3245388	68	fadD26
NC_000962.3	3247232	3247303	71	ppsA
NC_000962.3	3247312	3247470	158	ppsA
NC_000962.3	3247556	3247738	182	ppsA
NC_000962.3	3247808	3248172	364	ppsA
NC_000962.3	3251410	3251469	59	ppsB
NC_000962.3	3252646	3252717	71	ppsB
NC_000962.3	3252726	3252884	158	ppsB
NC_000962.3	3252970	3253152	182	ppsB
NC_000962.3	3253222	3253586	364	ppsB
NC_000962.3	3257961	3258023	62	ppsC
NC_000962.3	3258180	3258231	51	ppsC
NC_000962.3	3262592	3262651	59	ppsD
NC_000962.3	3276955	3277005	50	mas
NC_000962.3	3277820	3277903	83	mas
NC_000962.3	3281069	3281122	53	mas
NC_000962.3	3284729	3284809	80	fadD28
NC_000962.3	3287949	3288004	55	_
NC_000962.3	3290431	3290481	50	Rv2944
NC_000962.3	3291392	3291509	117	pks1
NC_000962.3	3292982	3293051	69	pks1
NC_000962.3	3293177	3293236	59	pks1
NC_000962.3	3295506	3295561	55	pks1
NC_000962.3	3296593	3296664	71	pks15
NC_000962.3	3297172	3297237	65	pks15
NC_000962.3	3311026	3311089	63	Rv2958c
NC_000962.3	3311307	3311392	85	Rv2958c
NC_000962.3	3311533	3311598	65	Rv2958c
NC_000962.3	3313345	3313395	50	Rv2961
NC_000962.3	3314115	3314178	63	Rv2962c
NC_000962.3	3314396	3314481	85	Rv2962c
NC_000962.3	3314622	3314687	65	Rv2962c
NC_000962.3	3317571	3317742	171	_
NC_000962.3	3319467	3319664	197	pca
NC_000962.3	3333752	3333983	231	thiL,Rv2978c
NC_000962.3	3333989	3334183	194	Rv2978c
NC_000962.3	3334238	3334369	131	Rv2978c
NC_000962.3	3334556	3334608	52	Rv2978c
NC_000962.3	3334645	3334738	93	Rv2978c
NC_000962.3	3334821	3334959	138	Rv2978c
NC_000962.3	3335015	3335083	68	Rv2978c
NC_000962.3	3335245	3335316	71	Rv2979c
NC_000962.3	3335356	3335409	53	Rv2979c
NC_000962.3	3335446	3335496	50	Rv2979c
NC_000962.3	3335503	3335565	62	Rv2979c
NC_000962.3	3335740	3335814	74	Rv2979c
NC_000962.3	3336499	3336802	303	Rv2980,ddlA
NC_000962.3	3343347	3343446	99	hupB
NC_000962.3	3348476	3348543	67	_
NC_000962.3	3351083	3351219	136	_
NC_000962.3	3376745	3376808	63	esxQ
NC_000962.3	3376920	3377367	447	PPE46
NC_000962.3	3377644	3378275	631	PPE46
NC_000962.3	3378328	3378442	114	PE27A
NC_000962.3	3378894	3378959	65	esxR
NC_000962.3	3379195	3379284	89	esxS
NC_000962.3	3379357	3379804	447	PPE47
NC_000962.3	3380084	3380714	630	PPE47,PPE48,PE29
NC_000962.3	3380906	3381020	114	PE29
NC_000962.3	3381306	3382754	1448	Rv3023c
NC_000962.3	3430331	3430387	56	mmr
NC_000962.3	3451378	3451438	60	Rv3085
NC_000962.3	3477288	3477403	115	Rv3108
NC_000962.3	3481317	3482768	1451	Rv3115
NC_000962.3	3483941	3485116	1175	moeB2,cysA3,sseC1
NC_000962.3	3491172	3491237	65	PPE49
NC_000962.3	3491291	3491382	91	PPE49
NC_000962.3	3491604	3491661	57	PPE49
NC_000962.3	3491744	3491859	115	Rv3126c
NC_000962.3	3502154	3502264	110	PPE51
NC_000962.3	3524463	3524526	63	nuoM
NC_000962.3	3528674	3528746	72	PPE53
NC_000962.3	3528759	3528904	145	PPE53
NC_000962.3	3528906	3528997	91	PPE53
NC_000962.3	3529115	3529165	50	PPE53
NC_000962.3	3551222	3552593	1371	Rv3184,Rv3185
NC_000962.3	3552703	3554074	1371	Rv3186,Rv3187
NC_000962.3	3572553	3572609	56	Rv3200c
NC_000962.3	3590629	3590686	57	_
NC_000962.3	3594261	3594464	203	_
NC_000962.3	3598348	3598404	56	rshA,Rv3222c
NC_000962.3	3598435	3598531	96	Rv3222c
NC_000962.3	3598640	3598718	78	Rv3222c
NC_000962.3	3626605	3626666	61	mtrB,mtrA
NC_000962.3	3628083	3628146	63	_
NC_000962.3	3658634	3658711	77	purE,purK
NC_000962.3	3663722	3663999	277	accE5
NC_000962.3	3690943	3691076	133	_
NC_000962.3	3704902	3704990	88	_
NC_000962.3	3707576	3707633	57	_
NC_000962.3	3710373	3712826	2453	Rv3324A,Rv3325,Rv3326,Rv3327
NC_000962.3	3724547	3724617	70	Rv3338,icd1
NC_000962.3	3729447	3729596	149	PPE54
NC_000962.3	3729625	3729675	50	PPE54
NC_000962.3	3730344	3731070	726	PPE54
NC_000962.3	3731331	3731398	67	PPE54
NC_000962.3	3732072	3732798	726	PPE54
NC_000962.3	3734470	3734528	58	PPE54
NC_000962.3	3735633	3736287	654	PPE54
NC_000962.3	3736500	3736554	54	PPE54
NC_000962.3	3736692	3736746	54	PPE54
NC_000962.3	3737999	3738053	54	PE_PGRS49
NC_000962.3	3738321	3738373	52	PE_PGRS49,PE_PGRS50
NC_000962.3	3738609	3738662	53	PE_PGRS50
NC_000962.3	3738729	3738782	53	PE_PGRS50
NC_000962.3	3739838	3739898	60	PE_PGRS50
NC_000962.3	3739959	3740009	50	PE_PGRS50
NC_000962.3	3740073	3740123	50	PE_PGRS50
NC_000962.3	3740888	3740938	50	PE_PGRS50
NC_000962.3	3741532	3741584	52	PE_PGRS50
NC_000962.3	3741624	3741677	53	PE_PGRS50
NC_000962.3	3741965	3742015	50	PE_PGRS50
NC_000962.3	3743210	3743501	291	Rv3346c
NC_000962.3	3743506	3743602	96	_
NC_000962.3	3743798	3743943	145	PPE55
NC_000962.3	3744168	3744238	70	PPE55
NC_000962.3	3744725	3744922	197	PPE55
NC_000962.3	3744962	3745184	222	PPE55
NC_000962.3	3745205	3745332	127	PPE55
NC_000962.3	3745696	3745759	63	PPE55
NC_000962.3	3745760	3745828	68	PPE55
NC_000962.3	3745905	3745981	76	PPE55
NC_000962.3	3746510	3746999	489	PPE55
NC_000962.3	3747444	3747541	97	PPE55
NC_000962.3	3747629	3747712	83	PPE55
NC_000962.3	3748162	3748215	53	PPE55
NC_000962.3	3748223	3748467	244	PPE55
NC_000962.3	3748509	3748821	312	PPE55
NC_000962.3	3748841	3748895	54	PPE55
NC_000962.3	3750137	3750768	631	PPE55
NC_000962.3	3751112	3751168	56	PPE55
NC_000962.3	3751254	3751312	58	PPE55
NC_000962.3	3751882	3752062	180	PPE55
NC_000962.3	3752102	3752248	146	PPE55
NC_000962.3	3752325	3752403	78	PPE55
NC_000962.3	3752516	3752599	83	PPE55
NC_000962.3	3752633	3752794	161	PPE55
NC_000962.3	3752841	3752908	67	PPE55
NC_000962.3	3752910	3753180	270	PPE55
NC_000962.3	3753325	3754367	1042	Rv3348,Rv3349c
NC_000962.3	3756035	3756184	149	PPE56
NC_000962.3	3756409	3756479	70	PPE56
NC_000962.3	3756940	3757477	537	PPE56
NC_000962.3	3757569	3757628	59	PPE56
NC_000962.3	3757772	3757827	55	PPE56
NC_000962.3	3757878	3757970	92	PPE56
NC_000962.3	3757971	3758039	68	PPE56
NC_000962.3	3758116	3758192	76	PPE56
NC_000962.3	3758715	3759098	383	PPE56
NC_000962.3	3759106	3759185	79	PPE56
NC_000962.3	3759330	3759389	59	PPE56
NC_000962.3	3759533	3759588	55	PPE56
NC_000962.3	3759678	3759737	59	PPE56
NC_000962.3	3759825	3759908	83	PPE56
NC_000962.3	3760355	3760408	53	PPE56
NC_000962.3	3760416	3760674	258	PPE56
NC_000962.3	3760752	3760984	232	PPE56
NC_000962.3	3762383	3762654	271	PPE56
NC_000962.3	3762660	3762817	157	PPE56
NC_000962.3	3763047	3763100	53	PPE56
NC_000962.3	3763222	3763274	52	PPE56
NC_000962.3	3763281	3763331	50	PPE56
NC_000962.3	3764058	3764113	55	PPE56
NC_000962.3	3764133	3764236	103	PPE56
NC_000962.3	3764250	3764522	272	PPE56
NC_000962.3	3764808	3764861	53	PPE56
NC_000962.3	3764979	3765075	96	PPE56
NC_000962.3	3765160	3765218	58	PPE56
NC_000962.3	3765797	3765986	189	PPE56
NC_000962.3	3766017	3766178	161	PPE56
NC_000962.3	3766214	3766395	181	PPE56
NC_000962.3	3766434	3766517	83	PPE56
NC_000962.3	3766551	3766721	170	PPE56
NC_000962.3	3766759	3766818	59	PPE56
NC_000962.3	3766828	3767098	270	PPE56
NC_000962.3	3769526	3769723	197	Rv3355c
NC_000962.3	3769748	3769853	105	Rv3355c,folD
NC_000962.3	3770992	3771088	96	relJ,relK
NC_000962.3	3795043	3796421	1378	Rv3380c,Rv3381c
NC_000962.3	3800029	3800119	90	Rv3386
NC_000962.3	3801823	3801873	50	PE_PGRS52
NC_000962.3	3802055	3802112	57	PE_PGRS52
NC_000962.3	3802121	3802232	111	PE_PGRS52
NC_000962.3	3802427	3802497	70	PE_PGRS52
NC_000962.3	3802900	3802958	58	PE_PGRS52
NC_000962.3	3803131	3803189	58	PE_PGRS52
NC_000962.3	3803843	3803918	75	PE_PGRS52
NC_000962.3	3808261	3808420	159	cmaA1
NC_000962.3	3820386	3820597	211	Rv3401
NC_000962.3	3820710	3820771	61	Rv3402c
NC_000962.3	3835201	3835263	62	_
NC_000962.3	3841618	3842311	693	Rv3424c,PPE57
NC_000962.3	3842378	3842453	75	PPE57
NC_000962.3	3842559	3842669	110	PPE57
NC_000962.3	3842724	3842906	182	PPE57
NC_000962.3	3842978	3843116	138	PPE58
NC_000962.3	3843181	3843274	93	PPE58
NC_000962.3	3843316	3843467	151	PPE58
NC_000962.3	3843522	3843704	182	PPE58
NC_000962.3	3846546	3847245	699	PPE59
NC_000962.3	3847304	3847403	99	PPE59
NC_000962.3	3847445	3847580	135	PPE59
NC_000962.3	3847713	3847895	182	Rv3430c
NC_000962.3	3883542	3884925	1383	Rv3466,Rv3467
NC_000962.3	3890770	3892142	1372	Rv3474,Rv3475
NC_000962.3	3894401	3894789	388	PPE60
NC_000962.3	3894862	3895077	215	PPE60
NC_000962.3	3895082	3895136	54	PPE60
NC_000962.3	3895183	3895524	341	PPE60
NC_000962.3	3909752	3909822	70	_
NC_000962.3	3920469	3920548	79	yrbE4A
NC_000962.3	3927172	3927237	65	PE_PGRS53
NC_000962.3	3927268	3927333	65	PE_PGRS53
NC_000962.3	3928254	3928360	106	PE_PGRS53
NC_000962.3	3929238	3929308	70	PE_PGRS53
NC_000962.3	3929468	3929518	50	PE_PGRS53
NC_000962.3	3930984	3932144	1160	PE_PGRS54
NC_000962.3	3932293	3932356	63	PE_PGRS54
NC_000962.3	3932428	3932479	51	PE_PGRS54
NC_000962.3	3932573	3932640	67	PE_PGRS54
NC_000962.3	3932693	3932971	278	PE_PGRS54
NC_000962.3	3933152	3933211	59	PE_PGRS54
NC_000962.3	3933381	3934768	1387	PE_PGRS54
NC_000962.3	3934791	3936362	1571	PE_PGRS54
NC_000962.3	3936544	3936594	50	PE_PGRS54
NC_000962.3	3939707	3939768	61	PE_PGRS55
NC_000962.3	3940273	3940327	54	PE_PGRS55
NC_000962.3	3940507	3940561	54	PE_PGRS55
NC_000962.3	3940807	3940857	50	PE_PGRS55
NC_000962.3	3941218	3941973	755	PE_PGRS55,PE_PGRS56
NC_000962.3	3943104	3943200	96	PE_PGRS56
NC_000962.3	3943768	3943829	61	PE_PGRS56
NC_000962.3	3943839	3943910	71	PE_PGRS56
NC_000962.3	3944251	3944304	53	PE_PGRS56
NC_000962.3	3944389	3944442	53	PE_PGRS56
NC_000962.3	3944455	3944512	57	PE_PGRS56
NC_000962.3	3944542	3944595	53	PE_PGRS56
NC_000962.3	3945088	3945603	515	fadD18
NC_000962.3	3945773	3948659	2886	PE_PGRS57
NC_000962.3	3948671	3948745	74	PE_PGRS57
NC_000962.3	3948747	3950002	1255	PE_PGRS57
NC_000962.3	3950820	3951335	515	fadD19
NC_000962.3	3953331	3953402	71	echA19
NC_000962.3	3971369	3971454	85	PPE62
NC_000962.3	3971457	3971523	66	PPE62
NC_000962.3	3971980	3972033	53	PPE62
NC_000962.3	3972080	3972194	114	PPE62
NC_000962.3	3972210	3972289	79	PPE62
NC_000962.3	3972336	3972392	56	PPE62
NC_000962.3	3991560	3991618	58	_
NC_000962.3	3998149	3998203	54	PPE64
NC_000962.3	3998827	3998941	114	PPE64
NC_000962.3	3998990	3999070	80	PPE64
NC_000962.3	4021387	4021459	72	Rv3579c
NC_000962.3	4031605	4031659	54	PE_PGRS58
NC_000962.3	4032756	4032819	63	PE_PGRS58
NC_000962.3	4037831	4037882	51	PE_PGRS59
NC_000962.3	4038740	4038793	53	clpC1
NC_000962.3	4039674	4039746	72	clpC1
NC_000962.3	4040021	4040103	82	clpC1
NC_000962.3	4052963	4053554	591	Rv3611,Rv3612c
NC_000962.3	4053633	4053851	218	Rv3612c
NC_000962.3	4059976	4060594	618	esxV,esxW
NC_000962.3	4061421	4061525	104	PPE65
NC_000962.3	4070032	4070082	50	Rv3630
NC_000962.3	4070260	4070346	86	Rv3630
NC_000962.3	4077655	4077705	50	Rv3638
NC_000962.3	4077787	4077859	72	_
NC_000962.3	4077889	4077960	71	Rv3639c
NC_000962.3	4077976	4078204	228	Rv3639c
NC_000962.3	4087475	4087625	150	Rv3647c
NC_000962.3	4090856	4090909	53	Rv3649
NC_000962.3	4091335	4091422	87	PE33
NC_000962.3	4094097	4094154	57	PE_PGRS61
NC_000962.3	4101191	4101255	64	_
NC_000962.3	4107449	4107525	76	_
NC_000962.3	4120912	4121059	147	Rv3680
NC_000962.3	4134599	4134729	130	Rv3693
NC_000962.3	4143899	4143955	56	Rv3700c,Rv3701c
NC_000962.3	4155452	4155588	136	leuA
NC_000962.3	4156792	4156974	182	_
NC_000962.3	4189438	4189508	70	PPE66
NC_000962.3	4190055	4190143	88	PPE66
NC_000962.3	4199121	4199188	67	serX
NC_000962.3	4216125	4216271	146	Rv3770B
NC_000962.3	4216346	4216430	84	Rv3771c
NC_000962.3	4216590	4216698	108	Rv3771c
NC_000962.3	4221244	4221300	56	Rv3776
NC_000962.3	4221340	4221417	77	Rv3776
NC_000962.3	4221503	4221576	73	Rv3776
NC_000962.3	4221580	4221642	62	Rv3776
NC_000962.3	4221748	4221798	50	Rv3776
NC_000962.3	4222094	4222153	59	Rv3776
NC_000962.3	4222318	4222392	74	Rv3776
NC_000962.3	4222463	4222522	59	Rv3776
NC_000962.3	4222571	4222638	67	Rv3776,serU
NC_000962.3	4237929	4237997	68	aftA
NC_000962.3	4240441	4240491	50	embC
NC_000962.3	4247056	4247106	50	embB
NC_000962.3	4252875	4254338	1463	Rv3798
NC_000962.3	4265703	4265756	53	fbpA
NC_000962.3	4266205	4266274	69	fbpA
NC_000962.3	4266314	4266397	83	fbpA
NC_000962.3	4266446	4266529	83	fbpA
NC_000962.3	4288131	4288217	86	_
NC_000962.3	4293983	4294055	72	pks2
NC_000962.3	4294401	4294458	57	pks2
NC_000962.3	4294716	4294772	56	pks2
NC_000962.3	4296684	4296734	50	pks2
NC_000962.3	4297902	4297955	53	pks2
NC_000962.3	4301212	4301286	74	fadD23
NC_000962.3	4301539	4301805	266	fadD23,Rv3827c
NC_000962.3	4301860	4302003	143	Rv3827c
NC_000962.3	4302083	4302143	60	Rv3827c
NC_000962.3	4302169	4302247	78	Rv3827c
NC_000962.3	4302439	4302522	83	Rv3827c
NC_000962.3	4302526	4302576	50	Rv3827c
NC_000962.3	4302651	4302714	63	Rv3827c
NC_000962.3	4302867	4302923	56	Rv3828c
NC_000962.3	4302975	4303028	53	Rv3828c
NC_000962.3	4303122	4303184	62	Rv3828c
NC_000962.3	4303303	4303432	129	Rv3828c,Rv3829c
NC_000962.3	4317962	4318063	101	_
NC_000962.3	4318101	4318153	52	_
NC_000962.3	4318335	4319377	1042	Rv3844,Rv3845
NC_000962.3	4320039	4320111	72	_
NC_000962.3	4348718	4348833	115	eccCa1,eccCb1
NC_000962.3	4353276	4353437	161	espI
NC_000962.3	4383308	4383358	50	Rv3897c

## Sheet: LRR - LocalRepeatRegions
Chr	Start	End	Center	Length	Overlap_Genes	HmRegionID	NOvrlap_Transposase	num_HmAln_All	num_HmAln_PR_BelowSeqID100	num_HmAln_PR_MinSeqID99
NC_000962.3	333811	335879	334845	2068	PE_PGRS3	LR_HmRegion_000	0	1	1	1
NC_000962.3	366430	375121	370776	8691	PPE5,PPE6	LR_HmRegion_001	0	6	6	6
NC_000962.3	424011	432951	428481	8940	hspR,PPE7,PPE8	LR_HmRegion_002	0	5	4	4
NC_000962.3	566288	580814	573551	14526	hbhA,Rv0476,Rv0477,deoC,Rv0479c,Rv0480c,Rv0481c,murB,lprQ,Rv0484c,Rv0485,mshA,Rv0487,Rv0488,gpm1,senX3,regX3	LR_HmRegion_003	0	4	2	1
NC_000962.3	631298	631436	631367	138	Rv0538	LR_HmRegion_004	0	2	2	2
NC_000962.3	663387	663451	663419	64	_	LR_HmRegion_005	0	1	1	1
NC_000962.3	837191	840336	838764	3145	PE_PGRS9,PE_PGRS10	LR_HmRegion_006	0	2	2	2
NC_000962.3	917610	929903	923756	12293	Rv0823c,desA1,Rv0825c,Rv0826,kmtR,Rv0828c,Rv0829,Rv0830,Rv0831c,lysT,gluT,aspT,pheU,PE_PGRS12,PE_PGRS13,PE_PGRS14	LR_HmRegion_007	1	3	2	2
NC_000962.3	960166	965086	962626	4920	Rv0862c,Rv0863,moaC2,mog,moaE2,rpfA	LR_HmRegion_008	0	5	4	4
NC_000962.3	1217612	1218128	1217870	516	PE_PGRS22	LR_HmRegion_009	0	2	2	2
NC_000962.3	1263098	1267244	1265171	4146	PPE16,Rv1135A,Rv1136,Rv1137c,Rv1138c,Rv1139c	LR_HmRegion_010	0	1	1	1
NC_000962.3	1305494	1305661	1.30558e+06	167	fbiC	LR_HmRegion_011	0	2	2	0
NC_000962.3	1441365	1441791	1441578	426	Rv1288	LR_HmRegion_012	0	1	1	1
NC_000962.3	1451778	1451995	1.45189e+06	217	thrC	LR_HmRegion_013	0	2	0	0
NC_000962.3	1479277	1484143	1481710	4866	Rv1318c,Rv1319c,Rv1320c	LR_HmRegion_014	0	2	2	2
NC_000962.3	1779808	1780580	1780194	772	Rv1574,Rv1575	LR_HmRegion_015	0	2	2	2
NC_000962.3	1895352	1895591	1.89547e+06	239	_	LR_HmRegion_016	0	3	0	0
NC_000962.3	1907459	1907575	1907517	116	_	LR_HmRegion_017	0	1	0	0
NC_000962.3	1982012	1983329	1.98267e+06	1317	PPE24	LR_HmRegion_018	0	4	4	4
NC_000962.3	2059429	2062170	2.0608e+06	2741	Rv1817,PE_PGRS33	LR_HmRegion_019	0	2	1	1
NC_000962.3	2074435	2074633	2074534	198	Rv1829	LR_HmRegion_020	0	2	2	0
NC_000962.3	2163327	2169168	2.16625e+06	5841	PPE34,PPE35	LR_HmRegion_021	0	4	4	4
NC_000962.3	2347394	2347613	2.3475e+06	219	Rv2090	LR_HmRegion_022	0	2	2	0
NC_000962.3	2372436	2372560	2372498	124	dop	LR_HmRegion_023	0	2	2	2
NC_000962.3	2461319	2461504	2.46141e+06	185	qcrB,Rv2197c	LR_HmRegion_024	0	2	2	0
NC_000962.3	2522172	2522232	2522202	60	_	LR_HmRegion_025	0	1	1	1
NC_000962.3	2531892	2536734	2534313	4842	Rv2258c,mscR,Rv2260,Rv2261c,Rv2262c,Rv2263,Rv2264c	LR_HmRegion_026	0	2	2	1
NC_000962.3	2627992	2632010	2630001	4018	plcC,plcB,plcA	LR_HmRegion_027	0	2	2	2
NC_000962.3	2801490	2805669	2.80358e+06	4179	PE_PGRS43	LR_HmRegion_028	0	1	1	1
NC_000962.3	2990584	2996168	2993376	5584	aftC,msrB,Rv2675c,Rv2676c,hemY,hemE,echA15,Rv2680	LR_HmRegion_029	0	3	1	0
NC_000962.3	3007037	3007220	3.00713e+06	183	Rv2689c	LR_HmRegion_030	0	2	0	0
NC_000962.3	3104980	3105036	3105008	56	_	LR_HmRegion_031	0	1	0	0
NC_000962.3	3119184	3123577	3.12138e+06	4393	Rv2814c,Rv2815c	LR_HmRegion_032	2	9	9	9
NC_000962.3	3155882	3156089	3.15599e+06	207	_	LR_HmRegion_033	0	1	0	0
NC_000962.3	3171467	3171626	3.17155e+06	159	Rv2859c	LR_HmRegion_034	0	1	0	0
NC_000962.3	3189538	3192353	3.19095e+06	2815	Rv2879c,Rv2880c,cdsA,frr	LR_HmRegion_035	0	2	2	1
NC_000962.3	3232650	3239829	3.23624e+06	7179	ftsY,smc,acyP,Rv2923c,fpg,rnc	LR_HmRegion_036	0	3	3	2
NC_000962.3	3336503	3336802	3.33665e+06	299	Rv2980,ddlA	LR_HmRegion_037	0	3	3	2
NC_000962.3	3351090	3351214	3351152	124	_	LR_HmRegion_038	0	1	0	0
NC_000962.3	3594262	3594458	3594360	196	_	LR_HmRegion_039	0	2	2	2
NC_000962.3	3663727	3663995	3663861	268	accE5	LR_HmRegion_040	0	4	4	4
NC_000962.3	3690950	3691093	3.69102e+06	143	_	LR_HmRegion_041	0	2	2	2
NC_000962.3	3756941	3765107	3761024	8166	PPE56	LR_HmRegion_042	0	4	4	4
NC_000962.3	3927090	3950060	3938575	22970	PE_PGRS53,PE_PGRS54,ilvX,Rv3510c,PE_PGRS55,PE_PGRS56,fadD18,PE_PGRS57	LR_HmRegion_043	0	16	16	16
NC_000962.3	4021392	4021454	4021423	62	Rv3579c	LR_HmRegion_044	0	1	0	0
NC_000962.3	4052970	4053549	4.05326e+06	579	Rv3611,Rv3612c	LR_HmRegion_045	0	4	0	0
NC_000962.3	4087479	4087619	4087549	140	Rv3647c	LR_HmRegion_046	0	2	2	2
NC_000962.3	4120916	4121053	4.12098e+06	137	Rv3680	LR_HmRegion_047	0	2	2	2
NC_000962.3	4155459	4156967	4156213	1508	leuA,dnaQ	LR_HmRegion_048	0	3	1	1
NC_000962.3	4348777	4353444	4.35111e+06	4667	eccCb1,PE35,PPE68,esxB,esxA,espI	LR_HmRegion_049	0	1	1	1

## Sheet: PR - ParalogousRegions
Chr	Start	End	Center	Length	Overlap_Genes	HmRegionID	NOvrlap_IS6110_Label	Paralog_NetworkID	NOvrlap_Transposase	num_HmAln_All	num_HmAln_PR_BelowSeqID100	num_HmAln_PR_MinSeqID99
NC_000962.3	80184	80523	80353.5	339	Rv0071	PR_HmRegion_000	0	PR_Set_1	0	1	1	1
NC_000962.3	80623	82664	81643.5	2041	Rv0072,Rv0073	PR_HmRegion_001	0	PR_Set_2	0	1	1	1
NC_000962.3	103705	105130	104418	1425	Rv0094c,Rv0095c	PR_HmRegion_002	0	PR_Set_3	0	2	2	2
NC_000962.3	149571	149808	149690	237	PE_PGRS2	PR_HmRegion_003	0	PR_Set_4	0	1	1	1
NC_000962.3	177203	177447	177325	244	_	PR_HmRegion_004	0	PR_Set_5	0	1	1	1
NC_000962.3	196950	204585	200768	7635	yrbE1A,yrbE1B,mce1A,mce1B,mce1C,mce1D,lprK	PR_HmRegion_005	0	PR_Set_6	0	1	1	1
NC_000962.3	272850	272955	272902	105	_	PR_HmRegion_006	0	PR_Set_7	0	1	1	1
NC_000962.3	308996	309532	309264	536	PPE2	PR_HmRegion_007	0	PR_Set_8	0	1	1	1
NC_000962.3	309898	310101	310000	203	Rv0257	PR_HmRegion_008	0	PR_Set_9	0	3	3	3
NC_000962.3	332698	336379	334538	3681	vapC25,vapB25,PE_PGRS3	PR_HmRegion_009	0	PR_Set_10	0	4	4	4
NC_000962.3	336565	339142	337854	2577	PE_PGRS4	PR_HmRegion_010	0	PR_Set_10	0	2	2	2
NC_000962.3	339372	339909	339640	537	PPE3	PR_HmRegion_011	0	PR_Set_8	0	1	1	1
NC_000962.3	361334	362020	361677	686	PE_PGRS5	PR_HmRegion_012	0	PR_Set_11	0	1	1	1
NC_000962.3	366432	368602	367517	2170	PPE5	PR_HmRegion_013	0	PR_Set_12	0	1	1	1
NC_000962.3	373173	375119	374146	1946	PPE6	PR_HmRegion_014	0	PR_Set_12	0	1	1	1
NC_000962.3	400151	401701	400926	1550	Rv0336	PR_HmRegion_015	0	PR_Set_13	0	1	1	0
NC_000962.3	424843	425566	425204	723	PPE8	PR_HmRegion_016	0	PR_Set_14	0	1	1	1
NC_000962.3	433399	434095	433747	696	PPE8	PR_HmRegion_017	0	PR_Set_14	0	1	1	1
NC_000962.3	473743	474099	473921	356	Rv0393	PR_HmRegion_018	0	PR_Set_15	0	1	1	1
NC_000962.3	475809	476177	475993	368	Rv0397	PR_HmRegion_019	0	PR_Set_15	0	1	1	1
NC_000962.3	562306	562394	562350	88	Rv0471c	PR_HmRegion_020	0	PR_Set_16	0	1	1	1
NC_000962.3	577285	577380	577332	95	Rv0487	PR_HmRegion_021	0	PR_Set_17	0	1	0	0
NC_000962.3	577401	577496	577448	95	_	PR_HmRegion_022	0	PR_Set_17	0	0	0	0
NC_000962.3	580576	580660	580618	84	senX3	PR_HmRegion_023	0	PR_Set_18	0	1	0	0
NC_000962.3	580730	580814	580772	84	regX3	PR_HmRegion_024	0	PR_Set_18	0	1	0	0
NC_000962.3	606510	608060	607285	1550	Rv0515,Rv0516c	PR_HmRegion_025	0	PR_Set_13	0	1	1	0
NC_000962.3	642713	642814	642764	101	fadD8	PR_HmRegion_026	0	PR_Set_19	0	1	1	1
NC_000962.3	685218	692589	688904	7371	yrbE2A,yrbE2B,mce2A,mce2B,Rv0590A,mce2C,mce2D,lprL	PR_HmRegion_027	0	PR_Set_6	0	1	1	1
NC_000962.3	701363	702728	702046	1365	Rv0605,Rv0606	PR_HmRegion_028	0	PR_Set_20	1	1	1	1
NC_000962.3	718763	719929	719346	1166	Rv0628c	PR_HmRegion_029	0	PR_Set_21	0	1	1	1
NC_000962.3	832044	832356	832200	312	Rv0740	PR_HmRegion_030	0	PR_Set_22	0	1	1	1
NC_000962.3	835775	836519	836147	744	PE_PGRS9	PR_HmRegion_031	0	PR_Set_23	0	2	2	2
NC_000962.3	838485	841665	840075	3180	PE_PGRS10,vapB31,vapC31	PR_HmRegion_032	0	PR_Set_10	0	8	8	8
NC_000962.3	842019	842331	842175	312	Rv0750	PR_HmRegion_033	0	PR_Set_22	0	1	1	1
NC_000962.3	889019	891461	890240	2442	Rv0795,Rv0796,Rv0797	PR_HmRegion_034	2	PR_Set_24	3	15	1	0
NC_000962.3	908180	909346	908763	1166	sseC2,cysA2	PR_HmRegion_035	0	PR_Set_25	0	1	0	0
NC_000962.3	921579	921893	921736	314	Rv0828c,Rv0829	PR_HmRegion_036	0	PR_Set_20	1	3	3	3
NC_000962.3	925071	927514	926292	2443	PE_PGRS12,PE_PGRS13	PR_HmRegion_037	0	PR_Set_10	0	3	3	3
NC_000962.3	960166	960326	960246	160	_	PR_HmRegion_038	0	PR_Set_26	0	8	5	5
NC_000962.3	972557	973723	973140	1166	Rv0874c	PR_HmRegion_039	0	PR_Set_21	0	1	1	1
NC_000962.3	1093195	1094592	1.09389e+06	1397	PE_PGRS17	PR_HmRegion_040	0	PR_Set_27	0	2	2	2
NC_000962.3	1094827	1096692	1.09576e+06	1865	Rv0979c,rpmF,PE_PGRS18	PR_HmRegion_041	0	PR_Set_27	0	2	2	2
NC_000962.3	1160538	1161167	1.16085e+06	629	esxI,esxJ	PR_HmRegion_042	0	PR_Set_28	0	4	4	3
NC_000962.3	1164571	1165549	1165060	978	Rv1041c,Rv1042c	PR_HmRegion_043	0	PR_Set_29	2	1	0	0
NC_000962.3	1169296	1170733	1.17001e+06	1437	Rv1047	PR_HmRegion_044	0	PR_Set_30	1	5	3	0
NC_000962.3	1188420	1190175	1.1893e+06	1755	PE_PGRS19	PR_HmRegion_045	0	PR_Set_31	0	1	1	1
NC_000962.3	1190756	1191899	1.19133e+06	1143	PE_PGRS20	PR_HmRegion_046	0	PR_Set_31	0	1	1	1
NC_000962.3	1211526	1212209	1.21187e+06	683	PE_PGRS21	PR_HmRegion_047	0	PR_Set_32	0	1	1	1
NC_000962.3	1216433	1217118	1.21678e+06	685	PE_PGRS22	PR_HmRegion_048	0	PR_Set_32	0	1	1	1
NC_000962.3	1275924	1276053	1.27599e+06	129	_	PR_HmRegion_049	0	PR_Set_33	0	1	1	1
NC_000962.3	1276292	1277797	1.27704e+06	1505	Rv1148c	PR_HmRegion_050	0	PR_Set_34	0	1	1	1
NC_000962.3	1277842	1278820	1278331	978	Rv1149,Rv1150	PR_HmRegion_051	0	PR_Set_29	2	1	0	0
NC_000962.3	1287354	1288094	1287724	740	narG	PR_HmRegion_052	0	PR_Set_35	0	1	1	1
NC_000962.3	1338923	1340433	1339678	1510	PE13,PPE18	PR_HmRegion_053	0	PR_Set_36	0	2	2	2
NC_000962.3	1340494	1341292	1340893	798	PPE18,esxK,esxL	PR_HmRegion_054	0	PR_Set_28	0	4	4	4
NC_000962.3	1341295	1342730	1.34201e+06	1435	Rv1199c	PR_HmRegion_055	0	PR_Set_30	1	5	4	0
NC_000962.3	1357376	1357613	1.35749e+06	237	PE14	PR_HmRegion_056	0	PR_Set_4	0	1	1	1
NC_000962.3	1451777	1451998	1.45189e+06	221	thrC,thrB	PR_HmRegion_057	0	PR_Set_37	0	7	5	5
NC_000962.3	1468141	1469654	1.4689e+06	1513	Rv1313c	PR_HmRegion_058	0	PR_Set_38	1	1	1	1
NC_000962.3	1489087	1489833	1489460	746	PE_PGRS24	PR_HmRegion_059	0	PR_Set_10	0	1	1	1
NC_000962.3	1532461	1533653	1533057	1192	PPE19	PR_HmRegion_060	0	PR_Set_36	0	2	2	2
NC_000962.3	1541948	1543318	1542633	1370	Rv1369c,Rv1370c	PR_HmRegion_061	1	PR_Set_24	2	15	1	0
NC_000962.3	1573170	1573856	1573513	686	PE_PGRS25	PR_HmRegion_062	0	PR_Set_11	0	1	1	1
NC_000962.3	1631389	1632123	1631756	734	PE_PGRS27	PR_HmRegion_063	0	PR_Set_39	0	1	1	1
NC_000962.3	1633310	1634790	1634050	1480	PE_PGRS27	PR_HmRegion_064	0	PR_Set_23	0	2	2	2
NC_000962.3	1636705	1639561	1638133	2856	PE_PGRS28,Rv1453	PR_HmRegion_065	0	PR_Set_23	0	3	3	3
NC_000962.3	1644262	1644365	1.64431e+06	103	Rv1459c	PR_HmRegion_066	0	PR_Set_40	0	2	2	2
NC_000962.3	1701374	1702581	1.70198e+06	1207	Rv1510	PR_HmRegion_067	0	PR_Set_41	0	1	1	1
NC_000962.3	1702675	1702849	1702762	174	_	PR_HmRegion_068	0	PR_Set_9	0	2	2	2
NC_000962.3	1722178	1728375	1.72528e+06	6197	pks5	PR_HmRegion_069	0	PR_Set_42	0	2	2	2
NC_000962.3	1735509	1735826	1.73567e+06	317	_	PR_HmRegion_070	0	PR_Set_43	0	1	1	1
NC_000962.3	1779808	1780054	1779931	246	Rv1574	PR_HmRegion_071	0	PR_Set_44	0	1	1	1
NC_000962.3	1780334	1780580	1780457	246	Rv1575	PR_HmRegion_072	0	PR_Set_44	0	2	2	2
NC_000962.3	1780615	1782817	1781716	2202	Rv1575,Rv1576c,Rv1577c,Rv1578c	PR_HmRegion_073	0	PR_Set_45	0	1	1	1
NC_000962.3	1788513	1789865	1789189	1352	Rv1587c,Rv1588c	PR_HmRegion_074	0	PR_Set_3	0	2	2	1
NC_000962.3	1814852	1815128	1814990	276	_	PR_HmRegion_075	0	PR_Set_9	0	3	3	3
NC_000962.3	1875403	1878873	1877138	3470	pks7	PR_HmRegion_076	0	PR_Set_46	0	3	3	3
NC_000962.3	1879290	1879378	1879334	88	pks7	PR_HmRegion_077	0	PR_Set_16	0	1	1	1
NC_000962.3	1881800	1883442	1882621	1642	pks8	PR_HmRegion_078	0	PR_Set_46	0	1	1	1
NC_000962.3	1895352	1895420	1895386	68	_	PR_HmRegion_079	0	PR_Set_47	0	1	0	0
NC_000962.3	1895523	1895591	1895557	68	_	PR_HmRegion_080	0	PR_Set_47	0	1	0	0
NC_000962.3	1946848	1947023	1.94694e+06	175	_	PR_HmRegion_081	0	PR_Set_48	0	1	1	1
NC_000962.3	1963419	1964160	1.96379e+06	741	narX	PR_HmRegion_082	0	PR_Set_35	0	1	1	1
NC_000962.3	1987686	1989059	1.98837e+06	1373	plcD,Rv1756c,Rv1757c,cut1	PR_HmRegion_083	1	PR_Set_24	2	15	1	0
NC_000962.3	1996098	1998612	1997355	2514	Rv1763,Rv1764,Rv1765c	PR_HmRegion_084	1	PR_Set_24	2	16	1	0
NC_000962.3	2025301	2026163	2025732	862	PPE25	PR_HmRegion_085	0	PR_Set_49	0	1	1	1
NC_000962.3	2028425	2029242	2.02883e+06	817	PPE27	PR_HmRegion_086	0	PR_Set_49	0	1	1	1
NC_000962.3	2030331	2030983	2030657	652	esxM,esxN	PR_HmRegion_087	0	PR_Set_28	0	4	4	4
NC_000962.3	2047595	2047908	2.04775e+06	313	Rv1805c	PR_HmRegion_088	0	PR_Set_43	0	1	1	1
NC_000962.3	2059429	2059579	2059504	150	_	PR_HmRegion_089	0	PR_Set_19	0	2	2	2
NC_000962.3	2074435	2074521	2074478	86	Rv1829	PR_HmRegion_090	0	PR_Set_50	0	1	1	1
NC_000962.3	2074547	2074633	2074590	86	_	PR_HmRegion_091	0	PR_Set_50	0	1	1	1
NC_000962.3	2165326	2165433	2.16538e+06	107	PPE34	PR_HmRegion_092	0	PR_Set_51	0	0	0	0
NC_000962.3	2165476	2165583	2.16553e+06	107	PPE34	PR_HmRegion_093	0	PR_Set_51	0	1	1	1
NC_000962.3	2195856	2197360	2196608	1504	Rv1944c,Rv1945	PR_HmRegion_094	0	PR_Set_34	0	1	1	1
NC_000962.3	2198686	2198815	2.19875e+06	129	Rv1948c	PR_HmRegion_095	0	PR_Set_33	0	1	1	1
NC_000962.3	2262009	2263169	2262589	1160	Rv2015c	PR_HmRegion_096	0	PR_Set_24	0	1	0	0
NC_000962.3	2294816	2298269	2.29654e+06	3453	pks12	PR_HmRegion_097	0	PR_Set_46	0	1	1	1
NC_000962.3	2299196	2300826	2300011	1630	pks12	PR_HmRegion_098	0	PR_Set_46	0	2	2	2
NC_000962.3	2300912	2306889	2.3039e+06	5977	pks12	PR_HmRegion_099	0	PR_Set_46	0	3	3	3
NC_000962.3	2337936	2338094	2338015	158	Rv2081c	PR_HmRegion_100	0	PR_Set_52	0	1	1	1
NC_000962.3	2340529	2340687	2340608	158	Rv2082	PR_HmRegion_101	0	PR_Set_52	0	1	1	1
NC_000962.3	2341059	2341697	2341378	638	Rv2083	PR_HmRegion_102	0	PR_Set_53	0	1	1	1
NC_000962.3	2347379	2347613	2347496	234	Rv2090	PR_HmRegion_103	0	PR_Set_37	0	7	7	5
NC_000962.3	2358502	2360031	2.35927e+06	1529	Rv2100	PR_HmRegion_104	0	PR_Set_54	0	1	1	1
NC_000962.3	2365403	2366771	2366087	1368	Rv2105,Rv2106	PR_HmRegion_105	1	PR_Set_24	2	15	1	0
NC_000962.3	2430113	2431474	2.43079e+06	1361	Rv2167c,Rv2168c	PR_HmRegion_106	1	PR_Set_24	2	15	0	0
NC_000962.3	2439139	2439948	2.43954e+06	809	pknL,Rv2177c	PR_HmRegion_107	0	PR_Set_55	1	1	1	1
NC_000962.3	2461319	2461390	2.46135e+06	71	qcrB	PR_HmRegion_108	0	PR_Set_56	0	1	1	1
NC_000962.3	2461434	2461504	2461469	70	Rv2197c	PR_HmRegion_109	0	PR_Set_56	0	1	1	1
NC_000962.3	2531892	2532002	2531947	110	Rv2258c	PR_HmRegion_110	0	PR_Set_40	0	2	2	1
NC_000962.3	2532005	2532209	2532107	204	_	PR_HmRegion_111	0	PR_Set_40	0	2	2	1
NC_000962.3	2550005	2551370	2.55069e+06	1365	Rv2277c,Rv2278,Rv2279	PR_HmRegion_112	1	PR_Set_24	2	15	2	0
NC_000962.3	2625885	2626683	2626284	798	esxO,esxP,Rv2348c	PR_HmRegion_113	0	PR_Set_28	0	4	4	4
NC_000962.3	2634780	2637028	2635904	2248	PPE39,Rv2354,Rv2355	PR_HmRegion_114	1	PR_Set_24	2	17	3	2
NC_000962.3	2637068	2637535	2.6373e+06	467	_	PR_HmRegion_115	0	PR_Set_9	0	3	3	3
NC_000962.3	2637928	2639613	2.63877e+06	1685	PPE40	PR_HmRegion_116	0	PR_Set_24	0	3	3	3
NC_000962.3	2650377	2651923	2651150	1546	Rv2370c,PE_PGRS40	PR_HmRegion_117	0	PR_Set_23	0	1	1	1
NC_000962.3	2687131	2687217	2687174	86	che1	PR_HmRegion_118	0	PR_Set_26	0	3	3	3
NC_000962.3	2720634	2721442	2721038	808	Rv2423,Rv2424c	PR_HmRegion_119	0	PR_Set_55	1	1	1	1
NC_000962.3	2784600	2785977	2.78529e+06	1377	Rv2478c,Rv2479c,Rv2480c	PR_HmRegion_120	1	PR_Set_24	2	15	2	0
NC_000962.3	2796717	2797499	2797108	782	PE_PGRS42,Rv2488c	PR_HmRegion_121	0	PR_Set_57	0	1	1	1
NC_000962.3	2805574	2806355	2.80596e+06	781	PE_PGRS43	PR_HmRegion_122	0	PR_Set_57	0	1	1	1
NC_000962.3	2828493	2829936	2.82921e+06	1443	Rv2512c	PR_HmRegion_123	0	PR_Set_30	1	5	4	0
NC_000962.3	2866468	2867121	2.86679e+06	653	lppA	PR_HmRegion_124	0	PR_Set_58	0	1	1	1
NC_000962.3	2867124	2867777	2.86745e+06	653	lppA,lppB	PR_HmRegion_125	0	PR_Set_58	0	1	1	1
NC_000962.3	2882289	2884330	2.88331e+06	2041	Rv2563,glnQ	PR_HmRegion_126	0	PR_Set_2	0	1	1	1
NC_000962.3	2944267	2945226	2.94475e+06	959	PE_PGRS45	PR_HmRegion_127	0	PR_Set_27	0	2	2	2
NC_000962.3	2971756	2971987	2.97187e+06	231	Rv2647	PR_HmRegion_128	0	PR_Set_44	0	1	1	1
NC_000962.3	2972104	2973463	2.97278e+06	1359	Rv2648,Rv2649	PR_HmRegion_129	2	PR_Set_24	2	15	1	0
NC_000962.3	2973775	2975987	2974881	2212	Rv2650c,Rv2651c,Rv2652c	PR_HmRegion_130	0	PR_Set_45	0	1	1	1
NC_000962.3	2982934	2983854	2983394	920	Rv2665,Rv2666	PR_HmRegion_131	0	PR_Set_30	1	5	5	0
NC_000962.3	2996010	2996160	2996085	150	Rv2680	PR_HmRegion_132	0	PR_Set_26	0	2	2	2
NC_000962.3	3000614	3001893	3.00125e+06	1279	arsA	PR_HmRegion_133	0	PR_Set_59	0	1	1	1
NC_000962.3	3001983	3003262	3.00262e+06	1279	arsB1	PR_HmRegion_134	0	PR_Set_59	0	1	1	1
NC_000962.3	3007037	3007220	3.00713e+06	183	Rv2689c	PR_HmRegion_135	0	PR_Set_26	0	3	1	1
NC_000962.3	3082465	3082769	3082617	304	Rv2774c	PR_HmRegion_136	0	PR_Set_1	0	1	1	1
NC_000962.3	3100173	3102233	3101203	2060	Rv2791c,Rv2792c	PR_HmRegion_137	0	PR_Set_20	1	5	5	5
NC_000962.3	3112883	3113179	3113031	296	Rv2804c,Rv2805	PR_HmRegion_138	0	PR_Set_60	0	0	0	0
NC_000962.3	3113641	3113937	3113789	296	Rv2807	PR_HmRegion_139	0	PR_Set_60	0	1	1	1
NC_000962.3	3119183	3123577	3121380	4394	Rv2814c,Rv2815c	PR_HmRegion_140	0	PR_Set_24	2	48	35	33
NC_000962.3	3132891	3133455	3133173	564	Rv2825c	PR_HmRegion_141	0	PR_Set_61	0	1	1	1
NC_000962.3	3135787	3136351	3136069	564	Rv2828c,Rv2828A	PR_HmRegion_142	0	PR_Set_61	0	1	1	1
NC_000962.3	3155882	3155981	3.15593e+06	99	_	PR_HmRegion_143	0	PR_Set_62	0	1	0	0
NC_000962.3	3155990	3156089	3.15604e+06	99	_	PR_HmRegion_144	0	PR_Set_62	0	1	0	0
NC_000962.3	3171448	3171627	3.17154e+06	179	Rv2859c,glnA4	PR_HmRegion_145	0	PR_Set_63	0	4	4	4
NC_000962.3	3192203	3192354	3.19228e+06	151	_	PR_HmRegion_146	0	PR_Set_26	0	8	7	7
NC_000962.3	3194137	3196202	3.19517e+06	2065	Rv2884,Rv2885c,Rv2886c	PR_HmRegion_147	0	PR_Set_20	1	3	3	3
NC_000962.3	3239454	3239775	3.23961e+06	321	fpg	PR_HmRegion_148	0	PR_Set_63	0	4	4	4
NC_000962.3	3246396	3248376	3247386	1980	ppsA	PR_HmRegion_149	0	PR_Set_64	0	1	1	1
NC_000962.3	3251819	3253802	3.25281e+06	1983	ppsB	PR_HmRegion_150	0	PR_Set_64	0	1	1	1
NC_000962.3	3276484	3282708	3279596	6224	mas	PR_HmRegion_151	0	PR_Set_42	0	1	1	1
NC_000962.3	3317533	3317739	3317636	206	_	PR_HmRegion_152	0	PR_Set_5	0	1	1	1
NC_000962.3	3319468	3319670	3319569	202	pca	PR_HmRegion_153	0	PR_Set_19	0	4	4	4
NC_000962.3	3333757	3335814	3.33479e+06	2057	thiL,Rv2978c,Rv2979c	PR_HmRegion_154	0	PR_Set_20	1	4	4	4
NC_000962.3	3376926	3378450	3377688	1524	PPE46,PE27A	PR_HmRegion_155	0	PR_Set_65	0	1	1	1
NC_000962.3	3379363	3381026	3.38019e+06	1663	PPE47,PPE48,PE29	PR_HmRegion_156	0	PR_Set_65	0	1	1	1
NC_000962.3	3381311	3382749	3382030	1438	Rv3023c	PR_HmRegion_157	0	PR_Set_30	1	5	3	0
NC_000962.3	3481324	3482760	3482042	1436	Rv3115	PR_HmRegion_158	0	PR_Set_30	1	5	3	0
NC_000962.3	3483945	3485111	3484528	1166	cysA3,sseC1	PR_HmRegion_159	0	PR_Set_25	0	1	0	0
NC_000962.3	3527948	3529180	3528564	1232	PPE53	PR_HmRegion_160	0	PR_Set_24	0	2	2	2
NC_000962.3	3551212	3552587	3.5519e+06	1375	Rv3184,Rv3185	PR_HmRegion_161	1	PR_Set_24	2	15	2	0
NC_000962.3	3552704	3554070	3553387	1366	Rv3186,Rv3187	PR_HmRegion_162	1	PR_Set_24	2	15	1	0
NC_000962.3	3594262	3594343	3.5943e+06	81	_	PR_HmRegion_163	0	PR_Set_66	0	1	1	1
NC_000962.3	3594374	3594455	3.59441e+06	81	_	PR_HmRegion_164	0	PR_Set_66	0	1	1	1
NC_000962.3	3710379	3712822	3.7116e+06	2443	Rv3325,Rv3326,Rv3327	PR_HmRegion_165	1	PR_Set_24	3	15	1	0
NC_000962.3	3730350	3731064	3730707	714	PPE54	PR_HmRegion_166	0	PR_Set_67	0	2	2	2
NC_000962.3	3732078	3732792	3732435	714	PPE54	PR_HmRegion_167	0	PR_Set_67	0	1	1	1
NC_000962.3	3735635	3736314	3.73597e+06	679	PPE54	PR_HmRegion_168	0	PR_Set_67	0	1	1	1
NC_000962.3	3738002	3738776	3738389	774	PE_PGRS49,PE_PGRS50	PR_HmRegion_169	0	PR_Set_39	0	1	1	1
NC_000962.3	3743243	3743501	3743372	258	Rv3346c	PR_HmRegion_170	0	PR_Set_68	0	1	1	1
NC_000962.3	3743709	3753178	3.74844e+06	9469	PPE55	PR_HmRegion_171	0	PR_Set_24	0	16	16	16
NC_000962.3	3753330	3754361	3.75385e+06	1031	Rv3348,Rv3349c	PR_HmRegion_172	0	PR_Set_69	2	1	0	0
NC_000962.3	3755950	3767119	3.76153e+06	11169	PPE56	PR_HmRegion_173	0	PR_Set_24	0	14	14	14
NC_000962.3	3769559	3769853	3769706	294	Rv3355c,folD	PR_HmRegion_174	0	PR_Set_68	0	1	1	1
NC_000962.3	3795041	3796426	3.79573e+06	1385	Rv3380c,Rv3381c	PR_HmRegion_175	1	PR_Set_24	2	15	3	0
NC_000962.3	3802143	3802720	3.80243e+06	577	PE_PGRS52	PR_HmRegion_176	0	PR_Set_10	0	1	1	1
NC_000962.3	3841532	3842904	3842218	1372	Rv3424c,PPE57	PR_HmRegion_177	0	PR_Set_48	0	2	2	2
NC_000962.3	3842946	3843702	3843324	756	PPE58	PR_HmRegion_178	0	PR_Set_48	0	1	1	1
NC_000962.3	3846460	3847892	3847176	1432	PPE59,Rv3430c	PR_HmRegion_179	0	PR_Set_48	1	2	2	2
NC_000962.3	3883535	3884921	3884228	1386	Rv3466,Rv3467	PR_HmRegion_180	0	PR_Set_3	0	2	2	1
NC_000962.3	3890771	3892140	3.89146e+06	1369	Rv3474,Rv3475	PR_HmRegion_181	2	PR_Set_24	2	15	2	0
NC_000962.3	3894016	3895588	3894802	1572	PE31,PPE60	PR_HmRegion_182	0	PR_Set_36	0	2	2	2
NC_000962.3	3930988	3936438	3933713	5450	PE_PGRS54	PR_HmRegion_183	0	PR_Set_10	0	6	6	6
NC_000962.3	3941407	3945597	3943502	4190	PE_PGRS55,PE_PGRS56,fadD18	PR_HmRegion_184	0	PR_Set_10	0	1	1	1
NC_000962.3	3945777	3951329	3948553	5552	PE_PGRS57,fadD19	PR_HmRegion_185	0	PR_Set_10	0	4	4	4
NC_000962.3	4052970	4053216	4053093	246	Rv3611	PR_HmRegion_186	0	PR_Set_70	0	2	0	0
NC_000962.3	4053303	4053549	4053426	246	Rv3611,Rv3612c	PR_HmRegion_187	0	PR_Set_70	0	2	0	0
NC_000962.3	4053631	4054094	4.05386e+06	463	Rv3612c,Rv3613c	PR_HmRegion_188	0	PR_Set_9	0	3	3	3
NC_000962.3	4059983	4060591	4060287	608	esxV,esxW	PR_HmRegion_189	0	PR_Set_28	0	4	4	3
NC_000962.3	4069248	4070458	4069853	1210	Rv3630	PR_HmRegion_190	0	PR_Set_41	0	1	1	1
NC_000962.3	4077792	4078201	4.078e+06	409	Rv3639c	PR_HmRegion_191	0	PR_Set_5	0	3	2	2
NC_000962.3	4134600	4134729	4.13466e+06	129	Rv3693	PR_HmRegion_192	0	PR_Set_7	0	1	1	1
NC_000962.3	4221088	4222560	4221824	1472	Rv3776	PR_HmRegion_193	0	PR_Set_54	0	1	1	1
NC_000962.3	4252853	4254367	4253610	1514	fadE35,Rv3798	PR_HmRegion_194	0	PR_Set_38	1	1	1	1
NC_000962.3	4293408	4299541	4.29647e+06	6133	pks2	PR_HmRegion_195	0	PR_Set_42	0	1	1	1
NC_000962.3	4301541	4303432	4.30249e+06	1891	fadD23,Rv3827c,Rv3828c,Rv3829c	PR_HmRegion_196	0	PR_Set_20	1	2	2	2
NC_000962.3	4318340	4319371	4.31886e+06	1031	Rv3844,Rv3845	PR_HmRegion_197	0	PR_Set_69	1	1	0	0
NC_000962.3	4320044	4320106	4320075	62	_	PR_HmRegion_198	0	PR_Set_5	0	1	0	0
NC_000962.3	4383094	4383754	4383424	660	Rv3897c,Rv3898c	PR_HmRegion_199	0	PR_Set_53	0	1	1	1

## Sheet: PR - HmMap Alignments
Query_Name	Query_Start	Query_End	Strand	Target_Name	Target_Start	Target_End	Num_ResidueMatches	Aln_BlockLength	SeqID	Target_Middle	Query_Middle	Dist_Middles	Query_Length	Target_Length	QueryOverlap_Genes	TargetOverlap_Genes	AlnOverlapsWithSelf	PerfectRepeat	Query_NOvrlap_Transposase	Target_NOvrlap_Transposase	QueryCoords	TargetCoords	QueryToTarget_ID	Query_Cluster	Query_Cluster_Start	Query_Cluster_End	Target_Cluster	Target_Cluster_Start	Target_Cluster_End	Query_HmRegionID	Target_HmRegionID	Query_HmRegionNum	Target_HmRegionNum	Query_NOvrlap_IS6110_Label	Target_NOvrlap_IS6110_Label	Paralog_NetworkID
NC_000962.3	80184	80523	+	NC_000962.3	3082465	3082769	283	340	0.8323529411764706	3082617	80353.5	1.40927e+06	339	304	Rv0071	Rv2774c	FALSE	FALSE	0	0	NC_000962.3:80184-80523	NC_000962.3:3082465-3082769	NC_000962.3:80184-80523;NC_000962.3:3082465-3082769	0	80184	80523	134	3082465	3082769	PR_HmRegion_000	PR_HmRegion_136	0	136	0	0	PR_Set_1
NC_000962.3	80623	82664	+	NC_000962.3	2882289	2884330	1650	2058	0.8017492711370262	2.88331e+06	81643.5	1609866	2041	2041	Rv0072,Rv0073	Rv2563,glnQ	FALSE	FALSE	0	0	NC_000962.3:80623-82664	NC_000962.3:2882289-2884330	NC_000962.3:80623-82664;NC_000962.3:2882289-2884330	1	80623	82664	124	2882289	2884330	PR_HmRegion_001	PR_HmRegion_126	1	126	0	0	PR_Set_2
NC_000962.3	103705	105090	-	NC_000962.3	3883535	3884921	1346	1390	0.9683453237410072	3884228	104398	631702	1385	1386	Rv0094c,Rv0095c	Rv3466,Rv3467	FALSE	FALSE	0	0	NC_000962.3:103705-105090	NC_000962.3:3883535-3884921	NC_000962.3:103705-105090;NC_000962.3:3883535-3884921	2	103705	105130	177	3883535	3884921	PR_HmRegion_002	PR_HmRegion_180	2	180	0	0	PR_Set_3
NC_000962.3	103779	105130	+	NC_000962.3	1788513	1789865	1316	1354	0.9719350073855244	1789189	104454	1.68473e+06	1351	1352	Rv0094c,Rv0095c	Rv1587c,Rv1588c	FALSE	FALSE	0	0	NC_000962.3:103779-105130	NC_000962.3:1788513-1789865	NC_000962.3:103779-105130;NC_000962.3:1788513-1789865	2	103705	105130	73	1788513	1789865	PR_HmRegion_002	PR_HmRegion_074	2	74	0	0	PR_Set_3
NC_000962.3	149571	149808	-	NC_000962.3	1357376	1357613	195	241	0.8091286307053942	1.35749e+06	149690	1207805	237	237	PE_PGRS2	PE14	FALSE	FALSE	0	0	NC_000962.3:149571-149808	NC_000962.3:1357376-1357613	NC_000962.3:149571-149808;NC_000962.3:1357376-1357613	3	149571	149808	55	1357376	1357613	PR_HmRegion_003	PR_HmRegion_056	3	56	0	0	PR_Set_4
NC_000962.3	177203	177447	-	NC_000962.3	4077851	4078093	218	247	0.8825910931174089	4077972	177325	510885	244	242		Rv3639c	FALSE	FALSE	0	0	NC_000962.3:177203-177447	NC_000962.3:4077851-4078093	NC_000962.3:177203-177447;NC_000962.3:4077851-4078093	4	177203	177447	188	4077792	4078201	PR_HmRegion_004	PR_HmRegion_191	4	191	0	0	PR_Set_5
NC_000962.3	196950	204585	+	NC_000962.3	685218	692589	5568	7849	0.70939	688904	200768	488136	7635	7371	yrbE1A,yrbE1B,mce1A,mce1B,mce1C,mce1D,lprK	yrbE2A,yrbE2B,mce2A,mce2B,Rv0590A,mce2C,mce2D,lprL	FALSE	FALSE	0	0	NC_000962.3:196950-204585	NC_000962.3:685218-692589	NC_000962.3:196950-204585;NC_000962.3:685218-692589	5	196950	204585	26	685218	692589	PR_HmRegion_005	PR_HmRegion_027	5	27	0	0	PR_Set_6
NC_000962.3	272850	272955	-	NC_000962.3	4134600	4134729	99	129	0.7674418604651163	4.13466e+06	272902	549770	105	129		Rv3693	FALSE	FALSE	0	0	NC_000962.3:272850-272955	NC_000962.3:4134600-4134729	NC_000962.3:272850-272955;NC_000962.3:4134600-4134729	6	272850	272955	189	4134600	4134729	PR_HmRegion_006	PR_HmRegion_192	6	192	0	0	PR_Set_7
NC_000962.3	308996	309532	-	NC_000962.3	339372	339909	426	538	0.791822	339640	309264	30376.5	536	537	PPE2	PPE3	FALSE	FALSE	0	0	NC_000962.3:308996-309532	NC_000962.3:339372-339909	NC_000962.3:308996-309532;NC_000962.3:339372-339909	7	308996	309532	11	339372	339909	PR_HmRegion_007	PR_HmRegion_011	7	11	0	0	PR_Set_8
NC_000962.3	309898	310042	+	NC_000962.3	1702706	1702849	128	144	0.8888888888888888	1.70278e+06	309970	1.39281e+06	144	143	Rv0257		FALSE	FALSE	0	0	NC_000962.3:309898-310042	NC_000962.3:1702706-1702849	NC_000962.3:309898-310042;NC_000962.3:1702706-1702849	8	309898	310101	67	1702675	1702849	PR_HmRegion_008	PR_HmRegion_068	8	68	0	0	PR_Set_9
NC_000962.3	309898	310101	-	NC_000962.3	1814894	1815098	188	204	0.9215686274509803	1814996	310000	1.505e+06	203	204	Rv0257		FALSE	FALSE	0	0	NC_000962.3:309898-310101	NC_000962.3:1814894-1815098	NC_000962.3:309898-310101;NC_000962.3:1814894-1815098	8	309898	310101	74	1814852	1815128	PR_HmRegion_008	PR_HmRegion_075	8	75	0	0	PR_Set_9
NC_000962.3	309900	310101	-	NC_000962.3	2637299	2637501	187	202	0.9257425742574258	2637400	310000	2.08413e+06	201	202	Rv0257		FALSE	FALSE	0	0	NC_000962.3:309900-310101	NC_000962.3:2637299-2637501	NC_000962.3:309900-310101;NC_000962.3:2637299-2637501	8	309898	310101	113	2637068	2637535	PR_HmRegion_008	PR_HmRegion_115	8	115	0	0	PR_Set_9
NC_000962.3	332698	336275	-	NC_000962.3	838485	841665	2601	3723	0.6986301369863014	840075	334486	505588	3577	3180	vapC25,vapB25,PE_PGRS3	PE_PGRS10,vapB31,vapC31	FALSE	FALSE	0	0	NC_000962.3:332698-336275	NC_000962.3:838485-841665	NC_000962.3:332698-336275;NC_000962.3:838485-841665	9	332698	336379	31	838485	841665	PR_HmRegion_009	PR_HmRegion_032	9	32	0	0	PR_Set_10
NC_000962.3	333510	336379	+	NC_000962.3	336565	339142	2150	2933	0.733038	337854	334944	2909	2869	2577	PE_PGRS3	PE_PGRS4	FALSE	FALSE	0	0	NC_000962.3:333510-336379	NC_000962.3:336565-339142	NC_000962.3:333510-336379;NC_000962.3:336565-339142	9	332698	336379	10	336565	339142	PR_HmRegion_009	PR_HmRegion_010	9	10	0	0	PR_Set_10
NC_000962.3	333603	336275	-	NC_000962.3	838485	840727	1806	2771	0.6517502706604114	839606	334939	504667	2672	2242	PE_PGRS3	PE_PGRS10	FALSE	FALSE	0	0	NC_000962.3:333603-336275	NC_000962.3:838485-840727	NC_000962.3:333603-336275;NC_000962.3:838485-840727	9	332698	336379	31	838485	841665	PR_HmRegion_009	PR_HmRegion_032	9	32	0	0	PR_Set_10
NC_000962.3	334966	335983	-	NC_000962.3	839656	840754	786	1165	0.6746781115879829	840205	335474	504730	1017	1098	PE_PGRS3	PE_PGRS10	FALSE	FALSE	0	0	NC_000962.3:334966-335983	NC_000962.3:839656-840754	NC_000962.3:334966-335983;NC_000962.3:839656-840754	9	332698	336379	31	838485	841665	PR_HmRegion_009	PR_HmRegion_032	9	32	0	0	PR_Set_10
NC_000962.3	336565	339038	-	NC_000962.3	838485	840847	1736	2732	0.6354319180087847	839666	337802	501864	2473	2362	PE_PGRS4	PE_PGRS10	FALSE	FALSE	0	0	NC_000962.3:336565-339038	NC_000962.3:838485-840847	NC_000962.3:336565-339038;NC_000962.3:838485-840847	10	336565	339142	31	838485	841665	PR_HmRegion_010	PR_HmRegion_032	10	32	0	0	PR_Set_10
NC_000962.3	336565	339142	+	NC_000962.3	333510	336379	2150	2933	0.733038	334944	337854	2909	2577	2869	PE_PGRS4	PE_PGRS3	FALSE	FALSE	0	0	NC_000962.3:336565-339142	NC_000962.3:333510-336379	NC_000962.3:336565-339142;NC_000962.3:333510-336379	10	336565	339142	9	332698	336379	PR_HmRegion_010	PR_HmRegion_009	10	9	0	0	PR_Set_10
NC_000962.3	339372	339909	-	NC_000962.3	308996	309532	426	538	0.791822	309264	339640	30376.5	537	536	PPE3	PPE2	FALSE	FALSE	0	0	NC_000962.3:339372-339909	NC_000962.3:308996-309532	NC_000962.3:339372-339909;NC_000962.3:308996-309532	11	339372	339909	7	308996	309532	PR_HmRegion_011	PR_HmRegion_007	11	7	0	0	PR_Set_8
NC_000962.3	361334	362020	-	NC_000962.3	1573170	1573856	535	706	0.7577903682719547	1573513	361677	1211836	686	686	PE_PGRS5	PE_PGRS25	FALSE	FALSE	0	0	NC_000962.3:361334-362020	NC_000962.3:1573170-1573856	NC_000962.3:361334-362020;NC_000962.3:1573170-1573856	12	361334	362020	61	1573170	1573856	PR_HmRegion_012	PR_HmRegion_062	12	62	0	0	PR_Set_11
NC_000962.3	366432	368602	+	NC_000962.3	373173	375119	1516	2252	0.6731793960923623	374146	367517	6629	2170	1946	PPE5	PPE6	FALSE	FALSE	0	0	NC_000962.3:366432-368602	NC_000962.3:373173-375119	NC_000962.3:366432-368602;NC_000962.3:373173-375119	13	366432	368602	14	373173	375119	PR_HmRegion_013	PR_HmRegion_014	13	14	0	0	PR_Set_12
NC_000962.3	373173	375119	+	NC_000962.3	366432	368602	1516	2253	0.6728806036395917	367517	374146	6629	1946	2170	PPE6	PPE5	FALSE	FALSE	0	0	NC_000962.3:373173-375119	NC_000962.3:366432-368602	NC_000962.3:373173-375119;NC_000962.3:366432-368602	14	373173	375119	13	366432	368602	PR_HmRegion_014	PR_HmRegion_013	14	13	0	0	PR_Set_12
NC_000962.3	400151	401701	+	NC_000962.3	606510	608060	1549	1550	0.9993548387096775	607285	400926	206359	1550	1550	Rv0336	Rv0515,Rv0516c	FALSE	FALSE	0	0	NC_000962.3:400151-401701	NC_000962.3:606510-608060	NC_000962.3:400151-401701;NC_000962.3:606510-608060	15	400151	401701	24	606510	608060	PR_HmRegion_015	PR_HmRegion_025	15	25	0	0	PR_Set_13
NC_000962.3	424843	425566	+	NC_000962.3	433399	434095	554	726	0.7630853994490359	433747	425204	8542.5	723	696	PPE8	PPE8	FALSE	FALSE	0	0	NC_000962.3:424843-425566	NC_000962.3:433399-434095	NC_000962.3:424843-425566;NC_000962.3:433399-434095	16	424843	425566	17	433399	434095	PR_HmRegion_016	PR_HmRegion_017	16	17	0	0	PR_Set_14
NC_000962.3	433399	434095	+	NC_000962.3	424843	425566	554	726	0.7630853994490359	425204	433747	8542.5	696	723	PPE8	PPE8	FALSE	FALSE	0	0	NC_000962.3:433399-434095	NC_000962.3:424843-425566	NC_000962.3:433399-434095;NC_000962.3:424843-425566	17	433399	434095	16	424843	425566	PR_HmRegion_017	PR_HmRegion_016	17	16	0	0	PR_Set_14
NC_000962.3	473743	474099	+	NC_000962.3	475809	476177	337	369	0.9132791327913279	475993	473921	2072	356	368	Rv0393	Rv0397	FALSE	FALSE	0	0	NC_000962.3:473743-474099	NC_000962.3:475809-476177	NC_000962.3:473743-474099;NC_000962.3:475809-476177	18	473743	474099	19	475809	476177	PR_HmRegion_018	PR_HmRegion_019	18	19	0	0	PR_Set_15
NC_000962.3	475809	476177	+	NC_000962.3	473743	474099	337	369	0.9132791327913279	473921	475993	2072	368	356	Rv0397	Rv0393	FALSE	FALSE	0	0	NC_000962.3:475809-476177	NC_000962.3:473743-474099	NC_000962.3:475809-476177;NC_000962.3:473743-474099	19	475809	476177	18	473743	474099	PR_HmRegion_019	PR_HmRegion_018	19	18	0	0	PR_Set_15
NC_000962.3	562306	562394	+	NC_000962.3	1879290	1879378	84	88	0.9545454545454546	1879334	562350	1316984	88	88	Rv0471c	pks7	FALSE	FALSE	0	0	NC_000962.3:562306-562394	NC_000962.3:1879290-1879378	NC_000962.3:562306-562394;NC_000962.3:1879290-1879378	20	562306	562394	76	1879290	1879378	PR_HmRegion_020	PR_HmRegion_077	20	77	0	0	PR_Set_16
NC_000962.3	577285	577380	+	NC_000962.3	577401	577496	95	95	1	577448	577332	116	95	95	Rv0487		FALSE	TRUE	0	0	NC_000962.3:577285-577380	NC_000962.3:577401-577496	NC_000962.3:577285-577380;NC_000962.3:577401-577496	21	577285	577380	21	577401	577496	PR_HmRegion_021	PR_HmRegion_022	21	22	0	0	PR_Set_17
NC_000962.3	580576	580660	+	NC_000962.3	580730	580814	84	84	1	580772	580618	154	84	84	senX3	regX3	FALSE	TRUE	0	0	NC_000962.3:580576-580660	NC_000962.3:580730-580814	NC_000962.3:580576-580660;NC_000962.3:580730-580814	22	580576	580660	23	580730	580814	PR_HmRegion_023	PR_HmRegion_024	23	24	0	0	PR_Set_18
NC_000962.3	580730	580814	+	NC_000962.3	580576	580660	84	84	1	580618	580772	154	84	84	regX3	senX3	FALSE	TRUE	0	0	NC_000962.3:580730-580814	NC_000962.3:580576-580660	NC_000962.3:580730-580814;NC_000962.3:580576-580660	23	580730	580814	22	580576	580660	PR_HmRegion_024	PR_HmRegion_023	24	23	0	0	PR_Set_18
NC_000962.3	606510	608060	+	NC_000962.3	400151	401701	1549	1550	0.9993548387096775	400926	607285	206359	1550	1550	Rv0515,Rv0516c	Rv0336	FALSE	FALSE	0	0	NC_000962.3:606510-608060	NC_000962.3:400151-401701	NC_000962.3:606510-608060;NC_000962.3:400151-401701	24	606510	608060	15	400151	401701	PR_HmRegion_025	PR_HmRegion_015	25	15	0	0	PR_Set_13
NC_000962.3	642713	642814	+	NC_000962.3	3319469	3319571	97	102	0.9509803921568627	3319520	642764	1.73478e+06	101	102	fadD8		FALSE	FALSE	0	0	NC_000962.3:642713-642814	NC_000962.3:3319469-3319571	NC_000962.3:642713-642814;NC_000962.3:3319469-3319571	25	642713	642814	150	3319468	3319662	PR_HmRegion_026	PR_HmRegion_153	26	153	0	0	PR_Set_19
NC_000962.3	685218	692589	+	NC_000962.3	196950	204585	5568	7851	0.7092090179594956	200768	688904	488136	7371	7635	yrbE2A,yrbE2B,mce2A,mce2B,Rv0590A,mce2C,mce2D,lprL	yrbE1A,yrbE1B,mce1A,mce1B,mce1C,mce1D,lprK	FALSE	FALSE	0	0	NC_000962.3:685218-692589	NC_000962.3:196950-204585	NC_000962.3:685218-692589;NC_000962.3:196950-204585	26	685218	692589	5	196950	204585	PR_HmRegion_027	PR_HmRegion_005	27	5	0	0	PR_Set_6
NC_000962.3	701363	702728	-	NC_000962.3	3100868	3102228	1118	1378	0.8113207547169812	3101548	702046	2.01203e+06	1365	1360	Rv0605,Rv0606	Rv2791c,Rv2792c	FALSE	FALSE	1	1	NC_000962.3:701363-702728	NC_000962.3:3100868-3102228	NC_000962.3:701363-702728;NC_000962.3:3100868-3102228	27	701363	702728	135	3100173	3102233	PR_HmRegion_028	PR_HmRegion_137	28	137	0	0	PR_Set_20
NC_000962.3	718763	719929	+	NC_000962.3	972557	973723	991	1173	0.8448422847399829	973140	719346	253794	1166	1166	Rv0628c	Rv0874c	FALSE	FALSE	0	0	NC_000962.3:718763-719929	NC_000962.3:972557-973723	NC_000962.3:718763-719929;NC_000962.3:972557-973723	28	718763	719929	38	972557	973723	PR_HmRegion_029	PR_HmRegion_039	29	39	0	0	PR_Set_21
NC_000962.3	832044	832356	+	NC_000962.3	842019	842331	301	312	0.9647435897435898	842175	832200	9975	312	312	Rv0740	Rv0750	FALSE	FALSE	0	0	NC_000962.3:832044-832356	NC_000962.3:842019-842331	NC_000962.3:832044-832356;NC_000962.3:842019-842331	29	832044	832356	32	842019	842331	PR_HmRegion_030	PR_HmRegion_033	30	33	0	0	PR_Set_22
NC_000962.3	835775	836519	-	NC_000962.3	1633838	1634552	542	774	0.7002583979328165	1634195	836147	798048	744	714	PE_PGRS9	PE_PGRS27	FALSE	FALSE	0	0	NC_000962.3:835775-836519	NC_000962.3:1633838-1634552	NC_000962.3:835775-836519;NC_000962.3:1633838-1634552	30	835775	836519	63	1633310	1634790	PR_HmRegion_031	PR_HmRegion_064	31	64	0	0	PR_Set_23
NC_000962.3	836147	836519	-	NC_000962.3	1637440	1637794	283	391	0.7237851662404092	1637617	836333	801284	372	354	PE_PGRS9	PE_PGRS28	FALSE	FALSE	0	0	NC_000962.3:836147-836519	NC_000962.3:1637440-1637794	NC_000962.3:836147-836519;NC_000962.3:1637440-1637794	30	835775	836519	64	1636705	1639561	PR_HmRegion_031	PR_HmRegion_065	31	65	0	0	PR_Set_23
NC_000962.3	838485	840847	-	NC_000962.3	336565	339038	1734	2732	0.6346998535871157	337802	839666	501864	2362	2473	PE_PGRS10	PE_PGRS4	FALSE	FALSE	0	0	NC_000962.3:838485-840847	NC_000962.3:336565-339038	NC_000962.3:838485-840847;NC_000962.3:336565-339038	31	838485	841665	10	336565	339142	PR_HmRegion_032	PR_HmRegion_010	32	10	0	0	PR_Set_10
NC_000962.3	838485	841665	-	NC_000962.3	332698	336275	2599	3725	0.6977181208053691	334486	840075	505588	3180	3577	PE_PGRS10,vapB31,vapC31	vapC25,vapB25,PE_PGRS3	FALSE	FALSE	0	0	NC_000962.3:838485-841665	NC_000962.3:332698-336275	NC_000962.3:838485-841665;NC_000962.3:332698-336275	31	838485	841665	9	332698	336379	PR_HmRegion_032	PR_HmRegion_009	32	9	0	0	PR_Set_10
NC_000962.3	838571	840652	+	NC_000962.3	925071	927514	1599	2541	0.6292798110979929	926292	839612	86681	2081	2443	PE_PGRS10	PE_PGRS12,PE_PGRS13	FALSE	FALSE	0	0	NC_000962.3:838571-840652	NC_000962.3:925071-927514	NC_000962.3:838571-840652;NC_000962.3:925071-927514	31	838485	841665	36	925071	927514	PR_HmRegion_032	PR_HmRegion_037	32	37	0	0	PR_Set_10
NC_000962.3	838915	840652	+	NC_000962.3	925780	927514	1315	1839	0.7150625339858618	926647	839784	86863.5	1737	1734	PE_PGRS10	PE_PGRS13	FALSE	FALSE	0	0	NC_000962.3:838915-840652	NC_000962.3:925780-927514	NC_000962.3:838915-840652;NC_000962.3:925780-927514	31	838485	841665	36	925071	927514	PR_HmRegion_032	PR_HmRegion_037	32	37	0	0	PR_Set_10
NC_000962.3	839158	839900	+	NC_000962.3	3935705	3936438	523	818	0.6393643031784841	3.93607e+06	839529	1.31499e+06	742	733	PE_PGRS10	PE_PGRS54	FALSE	FALSE	0	0	NC_000962.3:839158-839900	NC_000962.3:3935705-3936438	NC_000962.3:839158-839900;NC_000962.3:3935705-3936438	31	838485	841665	180	3930988	3936438	PR_HmRegion_032	PR_HmRegion_183	32	183	0	0	PR_Set_10
NC_000962.3	839167	839513	+	NC_000962.3	3949543	3949970	283	432	0.6550925925925926	3.94976e+06	839340	1.30112e+06	346	427	PE_PGRS10	PE_PGRS57	FALSE	FALSE	0	0	NC_000962.3:839167-839513	NC_000962.3:3949543-3949970	NC_000962.3:839167-839513;NC_000962.3:3949543-3949970	31	838485	841665	182	3945777	3951329	PR_HmRegion_032	PR_HmRegion_185	32	185	0	0	PR_Set_10
NC_000962.3	839656	840747	-	NC_000962.3	334964	335983	787	1159	0.6790336496980155	335474	840202	504728	1091	1019	PE_PGRS10	PE_PGRS3	FALSE	FALSE	0	0	NC_000962.3:839656-840747	NC_000962.3:334964-335983	NC_000962.3:839656-840747;NC_000962.3:334964-335983	31	838485	841665	9	332698	336379	PR_HmRegion_032	PR_HmRegion_009	32	9	0	0	PR_Set_10
NC_000962.3	839696	840277	+	NC_000962.3	3802143	3802720	431	646	0.6671826625386997	3.80243e+06	839986	1449087	581	577	PE_PGRS10	PE_PGRS52	FALSE	FALSE	0	0	NC_000962.3:839696-840277	NC_000962.3:3802143-3802720	NC_000962.3:839696-840277;NC_000962.3:3802143-3802720	31	838485	841665	173	3802143	3802720	PR_HmRegion_032	PR_HmRegion_176	32	176	0	0	PR_Set_10
NC_000962.3	842019	842331	+	NC_000962.3	832044	832356	301	312	0.9647435897435898	832200	842175	9975	312	312	Rv0750	Rv0740	FALSE	FALSE	0	0	NC_000962.3:842019-842331	NC_000962.3:832044-832356	NC_000962.3:842019-842331;NC_000962.3:832044-832356	32	842019	842331	29	832044	832356	PR_HmRegion_033	PR_HmRegion_030	33	30	0	0	PR_Set_22
NC_000962.3	889019	890375	+	NC_000962.3	2550012	2551368	1356	1356	1	2550690	889697	1660993	1356	1356	Rv0795,Rv0796	Rv2277c,Rv2278,Rv2279	FALSE	TRUE	2	2	NC_000962.3:889019-890375	NC_000962.3:2550012-2551368	NC_000962.3:889019-890375;NC_000962.3:2550012-2551368	33	889019	891461	110	2550005	2551370	PR_HmRegion_034	PR_HmRegion_112	34	112	2	1	PR_Set_24
NC_000962.3	889019	890375	-	NC_000962.3	2784614	2785970	1356	1356	1	2785292	889697	1895595	1356	1356	Rv0795,Rv0796	Rv2479c,Rv2480c	FALSE	TRUE	2	2	NC_000962.3:889019-890375	NC_000962.3:2784614-2785970	NC_000962.3:889019-890375;NC_000962.3:2784614-2785970	33	889019	891461	118	2784600	2785977	PR_HmRegion_034	PR_HmRegion_120	34	120	2	1	PR_Set_24
NC_000962.3	889019	890375	+	NC_000962.3	2972107	2973463	1356	1356	1	2972785	889697	2083088	1356	1356	Rv0795,Rv0796	Rv2648,Rv2649	FALSE	TRUE	2	2	NC_000962.3:889019-890375	NC_000962.3:2972107-2973463	NC_000962.3:889019-890375;NC_000962.3:2972107-2973463	33	889019	891461	127	2972104	2973463	PR_HmRegion_034	PR_HmRegion_129	34	129	2	2	PR_Set_24
NC_000962.3	889020	890375	-	NC_000962.3	1987702	1989057	1355	1355	1	1.98838e+06	889698	1098682	1355	1355	Rv0795,Rv0796	Rv1756c,Rv1757c,cut1	FALSE	TRUE	2	2	NC_000962.3:889020-890375	NC_000962.3:1987702-1989057	NC_000962.3:889020-890375;NC_000962.3:1987702-1989057	33	889019	891461	82	1987686	1989059	PR_HmRegion_034	PR_HmRegion_083	34	83	2	1	PR_Set_24
NC_000962.3	889020	890375	+	NC_000962.3	2365413	2366768	1355	1355	1	2.36609e+06	889698	1476393	1355	1355	Rv0795,Rv0796	Rv2105,Rv2106	FALSE	TRUE	2	2	NC_000962.3:889020-890375	NC_000962.3:2365413-2366768	NC_000962.3:889020-890375;NC_000962.3:2365413-2366768	33	889019	891461	103	2365403	2366771	PR_HmRegion_034	PR_HmRegion_105	34	105	2	1	PR_Set_24
NC_000962.3	889020	890375	-	NC_000962.3	2430116	2431471	1355	1355	1	2.43079e+06	889698	1541096	1355	1355	Rv0795,Rv0796	Rv2167c,Rv2168c	FALSE	TRUE	2	2	NC_000962.3:889020-890375	NC_000962.3:2430116-2431471	NC_000962.3:889020-890375;NC_000962.3:2430116-2431471	33	889019	891461	104	2430113	2431474	PR_HmRegion_034	PR_HmRegion_106	34	106	2	1	PR_Set_24
NC_000962.3	889020	890375	+	NC_000962.3	2635576	2636931	1355	1355	1	2.63625e+06	889698	1746556	1355	1355	Rv0795,Rv0796	PPE39,Rv2354,Rv2355	FALSE	TRUE	2	2	NC_000962.3:889020-890375	NC_000962.3:2635576-2636931	NC_000962.3:889020-890375;NC_000962.3:2635576-2636931	33	889019	891461	112	2634780	2637028	PR_HmRegion_034	PR_HmRegion_114	34	114	2	1	PR_Set_24
NC_000962.3	889020	890375	-	NC_000962.3	3120523	3121878	1355	1355	1	3.1212e+06	889698	2180029	1355	1355	Rv0795,Rv0796	Rv2814c,Rv2815c	FALSE	TRUE	2	2	NC_000962.3:889020-890375	NC_000962.3:3120523-3121878	NC_000962.3:889020-890375;NC_000962.3:3120523-3121878	33	889019	891461	137	3119183	3123577	PR_HmRegion_034	PR_HmRegion_140	34	140	2	0	PR_Set_24
NC_000962.3	889020	890375	+	NC_000962.3	3551229	3552584	1355	1355	1	3.55191e+06	889698	1749323	1355	1355	Rv0795,Rv0796	Rv3184,Rv3185	FALSE	TRUE	2	2	NC_000962.3:889020-890375	NC_000962.3:3551229-3552584	NC_000962.3:889020-890375;NC_000962.3:3551229-3552584	33	889019	891461	158	3551212	3552587	PR_HmRegion_034	PR_HmRegion_161	34	161	2	1	PR_Set_24
NC_000962.3	889020	890375	+	NC_000962.3	3552712	3554067	1355	1355	1	3.55339e+06	889698	1747840	1355	1355	Rv0795,Rv0796	Rv3186,Rv3187	FALSE	TRUE	2	2	NC_000962.3:889020-890375	NC_000962.3:3552712-3554067	NC_000962.3:889020-890375;NC_000962.3:3552712-3554067	33	889019	891461	159	3552704	3554070	PR_HmRegion_034	PR_HmRegion_162	34	162	2	1	PR_Set_24
NC_000962.3	889020	890375	-	NC_000962.3	3795057	3796412	1355	1355	1	3.79573e+06	889698	1505495	1355	1355	Rv0795,Rv0796	Rv3380c,Rv3381c	FALSE	TRUE	2	2	NC_000962.3:889020-890375	NC_000962.3:3795057-3796412	NC_000962.3:889020-890375;NC_000962.3:3795057-3796412	33	889019	891461	172	3795041	3796426	PR_HmRegion_034	PR_HmRegion_175	34	175	2	1	PR_Set_24
NC_000962.3	889020	890376	-	NC_000962.3	1541950	1543306	1356	1356	1	1542628	889698	652930	1356	1356	Rv0795,Rv0796	Rv1369c,Rv1370c	FALSE	TRUE	2	2	NC_000962.3:889020-890376	NC_000962.3:1541950-1543306	NC_000962.3:889020-890376;NC_000962.3:1541950-1543306	33	889019	891461	60	1541948	1543318	PR_HmRegion_034	PR_HmRegion_061	34	61	2	1	PR_Set_24
NC_000962.3	889020	890376	+	NC_000962.3	1996100	1997456	1356	1356	1	1996778	889698	1107080	1356	1356	Rv0795,Rv0796	Rv1763,Rv1764,Rv1765c	FALSE	TRUE	2	2	NC_000962.3:889020-890376	NC_000962.3:1996100-1997456	NC_000962.3:889020-890376;NC_000962.3:1996100-1997456	33	889019	891461	83	1996098	1998612	PR_HmRegion_034	PR_HmRegion_084	34	84	2	1	PR_Set_24
NC_000962.3	889020	890377	+	NC_000962.3	3890778	3892135	1357	1357	1	3.89146e+06	889698	1409774	1357	1357	Rv0795,Rv0796	Rv3474,Rv3475	FALSE	TRUE	2	2	NC_000962.3:889020-890377	NC_000962.3:3890778-3892135	NC_000962.3:889020-890377;NC_000962.3:3890778-3892135	33	889019	891461	178	3890771	3892140	PR_HmRegion_034	PR_HmRegion_181	34	181	2	2	PR_Set_24
NC_000962.3	889020	891461	+	NC_000962.3	3710381	3712822	2440	2441	0.9995903318312167	3.7116e+06	890240	1590171	2441	2441	Rv0795,Rv0796,Rv0797	Rv3325,Rv3326,Rv3327	FALSE	FALSE	3	3	NC_000962.3:889020-891461	NC_000962.3:3710381-3712822	NC_000962.3:889020-891461;NC_000962.3:3710381-3712822	33	889019	891461	162	3710379	3712822	PR_HmRegion_034	PR_HmRegion_165	34	165	2	1	PR_Set_24
NC_000962.3	908180	909346	-	NC_000962.3	3483945	3485111	1166	1166	1	3484528	908763	1835767	1166	1166	sseC2,cysA2	cysA3,sseC1	FALSE	TRUE	0	0	NC_000962.3:908180-909346	NC_000962.3:3483945-3485111	NC_000962.3:908180-909346;NC_000962.3:3483945-3485111	34	908180	909346	156	3483945	3485111	PR_HmRegion_035	PR_HmRegion_159	35	159	0	0	PR_Set_25
NC_000962.3	921579	921892	-	NC_000962.3	3100174	3100487	279	317	0.8801261829652997	3.10033e+06	921736	2178595	313	313	Rv0828c,Rv0829	Rv2791c	FALSE	FALSE	1	1	NC_000962.3:921579-921892	NC_000962.3:3100174-3100487	NC_000962.3:921579-921892;NC_000962.3:3100174-3100487	35	921579	921893	135	3100173	3102233	PR_HmRegion_036	PR_HmRegion_137	36	137	0	0	PR_Set_20
NC_000962.3	921579	921892	-	NC_000962.3	3333757	3334070	281	316	0.8892405063291139	3.33391e+06	921736	1999354	313	313	Rv0828c,Rv0829	thiL,Rv2978c	FALSE	FALSE	1	1	NC_000962.3:921579-921892	NC_000962.3:3333757-3334070	NC_000962.3:921579-921892;NC_000962.3:3333757-3334070	35	921579	921893	151	3333757	3335814	PR_HmRegion_036	PR_HmRegion_154	36	154	0	0	PR_Set_20
NC_000962.3	921579	921893	-	NC_000962.3	3194137	3194451	310	314	0.9872611464968153	3194294	921736	2138974	314	314	Rv0828c,Rv0829	Rv2884,Rv2885c	FALSE	FALSE	1	1	NC_000962.3:921579-921893	NC_000962.3:3194137-3194451	NC_000962.3:921579-921893;NC_000962.3:3194137-3194451	35	921579	921893	144	3194137	3196202	PR_HmRegion_036	PR_HmRegion_147	36	147	0	0	PR_Set_20
NC_000962.3	925071	927514	+	NC_000962.3	838571	840652	1599	2541	0.6292798110979929	839612	926292	86681	2443	2081	PE_PGRS12,PE_PGRS13	PE_PGRS10	FALSE	FALSE	0	0	NC_000962.3:925071-927514	NC_000962.3:838571-840652	NC_000962.3:925071-927514;NC_000962.3:838571-840652	36	925071	927514	31	838485	841665	PR_HmRegion_037	PR_HmRegion_032	37	32	0	0	PR_Set_10
NC_000962.3	925082	925833	-	NC_000962.3	1489087	1489833	564	780	0.7230769230769231	1489460	925458	564002	751	746	PE_PGRS12,PE_PGRS13	PE_PGRS24	FALSE	FALSE	0	0	NC_000962.3:925082-925833	NC_000962.3:1489087-1489833	NC_000962.3:925082-925833;NC_000962.3:1489087-1489833	36	925071	927514	58	1489087	1489833	PR_HmRegion_037	PR_HmRegion_059	37	59	0	0	PR_Set_10
NC_000962.3	925780	927514	+	NC_000962.3	838915	840652	1315	1839	0.7150625339858618	839784	926647	86863.5	1734	1737	PE_PGRS13	PE_PGRS10	FALSE	FALSE	0	0	NC_000962.3:925780-927514	NC_000962.3:838915-840652	NC_000962.3:925780-927514;NC_000962.3:838915-840652	36	925071	927514	31	838485	841665	PR_HmRegion_037	PR_HmRegion_032	37	32	0	0	PR_Set_10
NC_000962.3	960166	960217	+	NC_000962.3	960272	960323	51	51	1	960298	960192	106	51	51			FALSE	TRUE	0	0	NC_000962.3:960166-960217	NC_000962.3:960272-960323	NC_000962.3:960166-960217;NC_000962.3:960272-960323	37	960166	960326	37	960166	960326	PR_HmRegion_038	PR_HmRegion_038	38	38	0	0	PR_Set_26
NC_000962.3	960167	960323	-	NC_000962.3	2996010	2996160	146	156	0.9358974358974359	2996085	960245	2035840	156	150		Rv2680	FALSE	FALSE	0	0	NC_000962.3:960167-960323	NC_000962.3:2996010-2996160	NC_000962.3:960167-960323;NC_000962.3:2996010-2996160	37	960166	960326	130	2996010	2996160	PR_HmRegion_038	PR_HmRegion_132	38	132	0	0	PR_Set_26
NC_000962.3	960174	960270	+	NC_000962.3	3192256	3192352	89	96	0.9270833333333334	3192304	960222	2179450	96	96			FALSE	FALSE	0	0	NC_000962.3:960174-960270	NC_000962.3:3192256-3192352	NC_000962.3:960174-960270;NC_000962.3:3192256-3192352	37	960166	960326	143	3192203	3192354	PR_HmRegion_038	PR_HmRegion_146	38	146	0	0	PR_Set_26
NC_000962.3	960174	960325	+	NC_000962.3	3192203	3192354	137	151	0.9072847682119205	3.19228e+06	960250	2179503	151	151			FALSE	FALSE	0	0	NC_000962.3:960174-960325	NC_000962.3:3192203-3192354	NC_000962.3:960174-960325;NC_000962.3:3192203-3192354	37	960166	960326	143	3192203	3192354	PR_HmRegion_038	PR_HmRegion_146	38	146	0	0	PR_Set_26
NC_000962.3	960227	960324	+	NC_000962.3	3192203	3192300	90	97	0.9278350515463918	3.19225e+06	960276	2179556	97	97			FALSE	FALSE	0	0	NC_000962.3:960227-960324	NC_000962.3:3192203-3192300	NC_000962.3:960227-960324;NC_000962.3:3192203-3192300	37	960166	960326	143	3192203	3192354	PR_HmRegion_038	PR_HmRegion_146	38	146	0	0	PR_Set_26
NC_000962.3	960241	960326	-	NC_000962.3	2687131	2687217	81	87	0.9310344827586207	2687174	960284	1.72689e+06	85	86		che1	FALSE	FALSE	0	0	NC_000962.3:960241-960326	NC_000962.3:2687131-2687217	NC_000962.3:960241-960326;NC_000962.3:2687131-2687217	37	960166	960326	116	2687131	2687217	PR_HmRegion_038	PR_HmRegion_118	38	118	0	0	PR_Set_26
NC_000962.3	960272	960323	+	NC_000962.3	960166	960217	51	51	1	960192	960298	106	51	51			FALSE	TRUE	0	0	NC_000962.3:960272-960323	NC_000962.3:960166-960217	NC_000962.3:960272-960323;NC_000962.3:960166-960217	37	960166	960326	37	960166	960326	PR_HmRegion_038	PR_HmRegion_038	38	38	0	0	PR_Set_26
NC_000962.3	960280	960324	+	NC_000962.3	3192203	3192247	44	44	1	3192225	960302	2179609	44	44			FALSE	TRUE	0	0	NC_000962.3:960280-960324	NC_000962.3:3192203-3192247	NC_000962.3:960280-960324;NC_000962.3:3192203-3192247	37	960166	960326	143	3192203	3192354	PR_HmRegion_038	PR_HmRegion_146	38	146	0	0	PR_Set_26
NC_000962.3	972557	973723	+	NC_000962.3	718763	719929	991	1173	0.8448422847399829	719346	973140	253794	1166	1166	Rv0874c	Rv0628c	FALSE	FALSE	0	0	NC_000962.3:972557-973723	NC_000962.3:718763-719929	NC_000962.3:972557-973723;NC_000962.3:718763-719929	38	972557	973723	28	718763	719929	PR_HmRegion_039	PR_HmRegion_029	39	29	0	0	PR_Set_21
NC_000962.3	1093366	1094592	+	NC_000962.3	1095248	1096687	1164	1451	0.8022053756030324	1.09597e+06	1093979	1988.5	1226	1439	PE_PGRS17	PE_PGRS18	FALSE	FALSE	0	0	NC_000962.3:1093366-1094592	NC_000962.3:1095248-1096687	NC_000962.3:1093366-1094592;NC_000962.3:1095248-1096687	39	1093366	1094592	40	1095248	1096692	PR_HmRegion_040	PR_HmRegion_041	40	41	0	0	PR_Set_27
NC_000962.3	1093740	1094592	+	NC_000962.3	2944363	2945221	814	864	0.9421296296296297	2944792	1094166	1850626	852	858	PE_PGRS17	PE_PGRS45	FALSE	FALSE	0	0	NC_000962.3:1093740-1094592	NC_000962.3:2944363-2945221	NC_000962.3:1093740-1094592;NC_000962.3:2944363-2945221	39	1093366	1094592	125	2944267	2945226	PR_HmRegion_040	PR_HmRegion_127	40	127	0	0	PR_Set_27
NC_000962.3	1094827	1096687	+	NC_000962.3	1093195	1094592	1333	1865	0.7147453083109919	1.09389e+06	1095757	1863.5	1860	1397	Rv0979c,rpmF,PE_PGRS18	PE_PGRS17	FALSE	FALSE	0	0	NC_000962.3:1094827-1096687	NC_000962.3:1093195-1094592	NC_000962.3:1094827-1096687;NC_000962.3:1093195-1094592	40	1094827	1096692	39	1093195	1094592	PR_HmRegion_041	PR_HmRegion_040	41	40	0	0	PR_Set_27
NC_000962.3	1095712	1096692	+	NC_000962.3	2944267	2945226	924	982	0.9409368635437881	2.94475e+06	1096202	1.84854e+06	980	959	PE_PGRS18	PE_PGRS45	FALSE	FALSE	0	0	NC_000962.3:1095712-1096692	NC_000962.3:2944267-2945226	NC_000962.3:1095712-1096692;NC_000962.3:2944267-2945226	40	1094827	1096692	125	2944267	2945226	PR_HmRegion_041	PR_HmRegion_127	41	127	0	0	PR_Set_27
NC_000962.3	1160538	1161165	-	NC_000962.3	2030331	2030983	594	652	0.911043	2030657	1.16085e+06	869806	627	652	esxI,esxJ	esxM,esxN	FALSE	FALSE	0	0	NC_000962.3:1160538-1161165	NC_000962.3:2030331-2030983	NC_000962.3:1160538-1161165;NC_000962.3:2030331-2030983	41	1160538	1161167	86	2030331	2030983	PR_HmRegion_042	PR_HmRegion_087	42	87	0	0	PR_Set_28
NC_000962.3	1160543	1161151	+	NC_000962.3	4059983	4060591	605	608	0.9950657894736842	4060287	1160847	1512092	608	608	esxI,esxJ	esxV,esxW	FALSE	FALSE	0	0	NC_000962.3:1160543-1161151	NC_000962.3:4059983-4060591	NC_000962.3:1160543-1161151;NC_000962.3:4059983-4060591	41	1160538	1161167	186	4059983	4060591	PR_HmRegion_042	PR_HmRegion_189	42	189	0	0	PR_Set_28
NC_000962.3	1160545	1161167	-	NC_000962.3	1340641	1341288	603	647	0.9319938176197836	1.34096e+06	1160856	180108	622	647	esxI,esxJ	esxK,esxL	FALSE	FALSE	0	0	NC_000962.3:1160545-1161167	NC_000962.3:1340641-1341288	NC_000962.3:1160545-1161167;NC_000962.3:1340641-1341288	41	1160538	1161167	53	1340494	1341292	PR_HmRegion_042	PR_HmRegion_054	42	54	0	0	PR_Set_28
NC_000962.3	1160545	1161167	+	NC_000962.3	2625889	2626536	595	647	0.919629	2.62621e+06	1160856	1.46536e+06	622	647	esxI,esxJ	esxO,esxP	FALSE	FALSE	0	0	NC_000962.3:1160545-1161167	NC_000962.3:2625889-2626536	NC_000962.3:1160545-1161167;NC_000962.3:2625889-2626536	41	1160538	1161167	111	2625885	2626683	PR_HmRegion_042	PR_HmRegion_113	42	113	0	0	PR_Set_28
NC_000962.3	1164571	1165549	-	NC_000962.3	1277842	1278820	978	978	1	1278331	1165060	113271	978	978	Rv1041c,Rv1042c	Rv1149,Rv1150	FALSE	TRUE	2	2	NC_000962.3:1164571-1165549	NC_000962.3:1277842-1278820	NC_000962.3:1164571-1165549;NC_000962.3:1277842-1278820	42	1164571	1165549	50	1277842	1278820	PR_HmRegion_043	PR_HmRegion_051	43	51	0	0	PR_Set_29
NC_000962.3	1169296	1170206	+	NC_000962.3	2982944	2983854	909	910	0.9989010989010989	2983399	1169751	1813648	910	910	Rv1047	Rv2665,Rv2666	FALSE	FALSE	1	1	NC_000962.3:1169296-1170206	NC_000962.3:2982944-2983854	NC_000962.3:1169296-1170206;NC_000962.3:2982944-2983854	43	1169296	1170733	129	2982934	2983854	PR_HmRegion_044	PR_HmRegion_131	44	131	0	0	PR_Set_30
NC_000962.3	1169297	1170732	-	NC_000962.3	1341295	1342730	1433	1435	0.9986062717770035	1.34201e+06	1.17001e+06	171998	1435	1435	Rv1047	Rv1199c	FALSE	FALSE	1	1	NC_000962.3:1169297-1170732	NC_000962.3:1341295-1342730	NC_000962.3:1169297-1170732;NC_000962.3:1341295-1342730	43	1169296	1170733	54	1341295	1342730	PR_HmRegion_044	PR_HmRegion_055	44	55	0	0	PR_Set_30
NC_000962.3	1169297	1170732	-	NC_000962.3	2828493	2829928	1433	1435	0.9986062717770035	2.82921e+06	1.17001e+06	1659196	1435	1435	Rv1047	Rv2512c	FALSE	FALSE	1	1	NC_000962.3:1169297-1170732	NC_000962.3:2828493-2829928	NC_000962.3:1169297-1170732;NC_000962.3:2828493-2829928	43	1169296	1170733	121	2828493	2829936	PR_HmRegion_044	PR_HmRegion_123	44	123	0	0	PR_Set_30
NC_000962.3	1169297	1170732	+	NC_000962.3	3481325	3482760	1435	1435	1	3.48204e+06	1.17001e+06	2099504	1435	1435	Rv1047	Rv3115	FALSE	TRUE	1	1	NC_000962.3:1169297-1170732	NC_000962.3:3481325-3482760	NC_000962.3:1169297-1170732;NC_000962.3:3481325-3482760	43	1169296	1170733	155	3481324	3482760	PR_HmRegion_044	PR_HmRegion_158	44	158	0	0	PR_Set_30
NC_000962.3	1169297	1170733	-	NC_000962.3	3381311	3382747	1436	1436	1	3382029	1170015	2199518	1436	1436	Rv1047	Rv3023c	FALSE	TRUE	1	1	NC_000962.3:1169297-1170733	NC_000962.3:3381311-3382747	NC_000962.3:1169297-1170733;NC_000962.3:3381311-3382747	43	1169296	1170733	154	3381311	3382749	PR_HmRegion_044	PR_HmRegion_157	44	157	0	0	PR_Set_30
NC_000962.3	1188420	1190175	+	NC_000962.3	1190756	1191899	1052	1755	0.5994301994301995	1.19133e+06	1.1893e+06	2030	1755	1143	PE_PGRS19	PE_PGRS20	FALSE	FALSE	0	0	NC_000962.3:1188420-1190175	NC_000962.3:1190756-1191899	NC_000962.3:1188420-1190175;NC_000962.3:1190756-1191899	44	1188420	1190175	45	1190756	1191899	PR_HmRegion_045	PR_HmRegion_046	45	46	0	0	PR_Set_31
NC_000962.3	1190756	1191899	+	NC_000962.3	1188420	1190175	1052	1755	0.5994301994301995	1.1893e+06	1.19133e+06	2030	1143	1755	PE_PGRS20	PE_PGRS19	FALSE	FALSE	0	0	NC_000962.3:1190756-1191899	NC_000962.3:1188420-1190175	NC_000962.3:1190756-1191899;NC_000962.3:1188420-1190175	45	1190756	1191899	44	1188420	1190175	PR_HmRegion_046	PR_HmRegion_045	46	45	0	0	PR_Set_31
NC_000962.3	1211526	1212209	+	NC_000962.3	1216433	1217118	577	692	0.8338150289017341	1.21678e+06	1.21187e+06	4908	683	685	PE_PGRS21	PE_PGRS22	FALSE	FALSE	0	0	NC_000962.3:1211526-1212209	NC_000962.3:1216433-1217118	NC_000962.3:1211526-1212209;NC_000962.3:1216433-1217118	46	1211526	1212209	47	1216433	1217118	PR_HmRegion_047	PR_HmRegion_048	47	48	0	0	PR_Set_32
NC_000962.3	1216433	1217118	+	NC_000962.3	1211526	1212209	577	692	0.8338150289017341	1.21187e+06	1.21678e+06	4908	685	683	PE_PGRS22	PE_PGRS21	FALSE	FALSE	0	0	NC_000962.3:1216433-1217118	NC_000962.3:1211526-1212209	NC_000962.3:1216433-1217118;NC_000962.3:1211526-1212209	47	1216433	1217118	46	1211526	1212209	PR_HmRegion_048	PR_HmRegion_047	48	47	0	0	PR_Set_32
NC_000962.3	1275924	1276053	-	NC_000962.3	2198686	2198815	124	129	0.9612403100775194	2.19875e+06	1.27599e+06	922762	129	129		Rv1948c	FALSE	FALSE	0	0	NC_000962.3:1275924-1276053	NC_000962.3:2198686-2198815	NC_000962.3:1275924-1276053;NC_000962.3:2198686-2198815	48	1275924	1276053	93	2198686	2198815	PR_HmRegion_049	PR_HmRegion_095	49	95	0	0	PR_Set_33
NC_000962.3	1276292	1277797	-	NC_000962.3	2195856	2197360	1441	1506	0.9568393094289509	2196608	1.27704e+06	919564	1505	1504	Rv1148c	Rv1944c,Rv1945	FALSE	FALSE	0	0	NC_000962.3:1276292-1277797	NC_000962.3:2195856-2197360	NC_000962.3:1276292-1277797;NC_000962.3:2195856-2197360	49	1276292	1277797	92	2195856	2197360	PR_HmRegion_050	PR_HmRegion_094	50	94	0	0	PR_Set_34
NC_000962.3	1277842	1278820	-	NC_000962.3	1164571	1165549	978	978	1	1165060	1278331	113271	978	978	Rv1149,Rv1150	Rv1041c,Rv1042c	FALSE	TRUE	2	2	NC_000962.3:1277842-1278820	NC_000962.3:1164571-1165549	NC_000962.3:1277842-1278820;NC_000962.3:1164571-1165549	50	1277842	1278820	42	1164571	1165549	PR_HmRegion_051	PR_HmRegion_043	51	43	0	0	PR_Set_29
NC_000962.3	1287354	1288094	-	NC_000962.3	1963419	1964160	640	742	0.862534	1.96379e+06	1287724	676066	740	741	narG	narX	FALSE	FALSE	0	0	NC_000962.3:1287354-1288094	NC_000962.3:1963419-1964160	NC_000962.3:1287354-1288094;NC_000962.3:1963419-1964160	51	1287354	1288094	81	1963419	1964160	PR_HmRegion_052	PR_HmRegion_082	52	82	0	0	PR_Set_35
NC_000962.3	1338923	1340433	+	NC_000962.3	3894016	3895519	1303	1541	0.845555	3.89477e+06	1339678	1.85644e+06	1510	1503	PE13,PPE18	PE31,PPE60	FALSE	FALSE	0	0	NC_000962.3:1338923-1340433	NC_000962.3:3894016-3895519	NC_000962.3:1338923-1340433;NC_000962.3:3894016-3895519	52	1338923	1340433	179	3894016	3895588	PR_HmRegion_053	PR_HmRegion_182	53	182	0	0	PR_Set_36
NC_000962.3	1339349	1340433	-	NC_000962.3	1532539	1533632	1009	1097	0.9197812215132178	1.53309e+06	1339891	193194	1084	1093	PPE18	PPE19	FALSE	FALSE	0	0	NC_000962.3:1339349-1340433	NC_000962.3:1532539-1533632	NC_000962.3:1339349-1340433;NC_000962.3:1532539-1533632	52	1338923	1340433	59	1532461	1533653	PR_HmRegion_053	PR_HmRegion_060	53	60	0	0	PR_Set_36
NC_000962.3	1340494	1341292	-	NC_000962.3	2625885	2626683	778	798	0.974937	2626284	1340893	1285391	798	798	PPE18,esxK,esxL	esxO,esxP,Rv2348c	FALSE	FALSE	0	0	NC_000962.3:1340494-1341292	NC_000962.3:2625885-2626683	NC_000962.3:1340494-1341292;NC_000962.3:2625885-2626683	53	1340494	1341292	111	2625885	2626683	PR_HmRegion_054	PR_HmRegion_113	54	113	0	0	PR_Set_28
NC_000962.3	1340641	1341288	-	NC_000962.3	1160545	1161167	603	647	0.9319938176197836	1160856	1.34096e+06	180108	647	622	esxK,esxL	esxI,esxJ	FALSE	FALSE	0	0	NC_000962.3:1340641-1341288	NC_000962.3:1160545-1161167	NC_000962.3:1340641-1341288;NC_000962.3:1160545-1161167	53	1340494	1341292	41	1160538	1161167	PR_HmRegion_054	PR_HmRegion_042	54	42	0	0	PR_Set_28
NC_000962.3	1340643	1341288	+	NC_000962.3	2030331	2030976	604	655	0.9221374045801527	2.03065e+06	1.34097e+06	689688	645	645	esxK,esxL	esxM,esxN	FALSE	FALSE	0	0	NC_000962.3:1340643-1341288	NC_000962.3:2030331-2030976	NC_000962.3:1340643-1341288;NC_000962.3:2030331-2030976	53	1340494	1341292	86	2030331	2030983	PR_HmRegion_054	PR_HmRegion_087	54	87	0	0	PR_Set_28
NC_000962.3	1340658	1341288	-	NC_000962.3	4059985	4060591	589	630	0.9349206349206349	4060288	1340973	1692217	630	606	esxK,esxL	esxV,esxW	FALSE	FALSE	0	0	NC_000962.3:1340658-1341288	NC_000962.3:4059985-4060591	NC_000962.3:1340658-1341288;NC_000962.3:4059985-4060591	53	1340494	1341292	186	4059983	4060591	PR_HmRegion_054	PR_HmRegion_189	54	189	0	0	PR_Set_28
NC_000962.3	1341295	1342730	-	NC_000962.3	1169297	1170732	1433	1435	0.9986062717770035	1.17001e+06	1.34201e+06	171998	1435	1435	Rv1199c	Rv1047	FALSE	FALSE	1	1	NC_000962.3:1341295-1342730	NC_000962.3:1169297-1170732	NC_000962.3:1341295-1342730;NC_000962.3:1169297-1170732	54	1341295	1342730	43	1169296	1170733	PR_HmRegion_055	PR_HmRegion_044	55	44	0	0	PR_Set_30
NC_000962.3	1341295	1342730	+	NC_000962.3	2828493	2829928	1435	1435	1	2.82921e+06	1.34201e+06	1487198	1435	1435	Rv1199c	Rv2512c	FALSE	TRUE	1	1	NC_000962.3:1341295-1342730	NC_000962.3:2828493-2829928	NC_000962.3:1341295-1342730;NC_000962.3:2828493-2829928	54	1341295	1342730	121	2828493	2829936	PR_HmRegion_055	PR_HmRegion_123	55	123	0	0	PR_Set_30
NC_000962.3	1341295	1342730	+	NC_000962.3	3381312	3382747	1433	1435	0.9986062717770035	3.38203e+06	1.34201e+06	2040017	1435	1435	Rv1199c	Rv3023c	FALSE	FALSE	1	1	NC_000962.3:1341295-1342730	NC_000962.3:3381312-3382747	NC_000962.3:1341295-1342730;NC_000962.3:3381312-3382747	54	1341295	1342730	154	3381311	3382749	PR_HmRegion_055	PR_HmRegion_157	55	157	0	0	PR_Set_30
NC_000962.3	1341295	1342730	-	NC_000962.3	3481325	3482760	1433	1435	0.9986062717770035	3.48204e+06	1.34201e+06	2140030	1435	1435	Rv1199c	Rv3115	FALSE	FALSE	1	1	NC_000962.3:1341295-1342730	NC_000962.3:3481325-3482760	NC_000962.3:1341295-1342730;NC_000962.3:3481325-3482760	54	1341295	1342730	155	3481324	3482760	PR_HmRegion_055	PR_HmRegion_158	55	158	0	0	PR_Set_30
NC_000962.3	1341821	1342730	-	NC_000962.3	2982945	2983854	908	909	0.9988998899889989	2.9834e+06	1.34228e+06	1641124	909	909	Rv1199c	Rv2665,Rv2666	FALSE	FALSE	1	1	NC_000962.3:1341821-1342730	NC_000962.3:2982945-2983854	NC_000962.3:1341821-1342730;NC_000962.3:2982945-2983854	54	1341295	1342730	129	2982934	2983854	PR_HmRegion_055	PR_HmRegion_131	55	131	0	0	PR_Set_30
NC_000962.3	1357376	1357613	-	NC_000962.3	149571	149808	195	241	0.8091286307053942	149690	1.35749e+06	1207805	237	237	PE14	PE_PGRS2	FALSE	FALSE	0	0	NC_000962.3:1357376-1357613	NC_000962.3:149571-149808	NC_000962.3:1357376-1357613;NC_000962.3:149571-149808	55	1357376	1357613	3	149571	149808	PR_HmRegion_056	PR_HmRegion_003	56	3	0	0	PR_Set_4
NC_000962.3	1451777	1451895	-	NC_000962.3	2347379	2347497	104	118	0.8813559322033898	2347438	1451836	895602	118	118	thrC	Rv2090	FALSE	FALSE	0	0	NC_000962.3:1451777-1451895	NC_000962.3:2347379-2347497	NC_000962.3:1451777-1451895;NC_000962.3:2347379-2347497	56	1451777	1451998	101	2347379	2347613	PR_HmRegion_057	PR_HmRegion_103	57	103	0	0	PR_Set_37
NC_000962.3	1451777	1451952	-	NC_000962.3	2347379	2347554	152	175	0.8685714285714285	2.34747e+06	1.45186e+06	895602	175	175	thrC	Rv2090	FALSE	FALSE	0	0	NC_000962.3:1451777-1451952	NC_000962.3:2347379-2347554	NC_000962.3:1451777-1451952;NC_000962.3:2347379-2347554	56	1451777	1451998	101	2347379	2347613	PR_HmRegion_057	PR_HmRegion_103	57	103	0	0	PR_Set_37
NC_000962.3	1451777	1451998	-	NC_000962.3	2347390	2347611	193	221	0.8733031674208145	2.3475e+06	1.45189e+06	895613	221	221	thrC,thrB	Rv2090	FALSE	FALSE	0	0	NC_000962.3:1451777-1451998	NC_000962.3:2347390-2347611	NC_000962.3:1451777-1451998;NC_000962.3:2347390-2347611	56	1451777	1451998	101	2347379	2347613	PR_HmRegion_057	PR_HmRegion_103	57	103	0	0	PR_Set_37
NC_000962.3	1451778	1451881	+	NC_000962.3	1451892	1451995	103	103	1	1.45194e+06	1.45183e+06	114	103	103	thrC		FALSE	TRUE	0	0	NC_000962.3:1451778-1451881	NC_000962.3:1451892-1451995	NC_000962.3:1451778-1451881;NC_000962.3:1451892-1451995	56	1451777	1451998	56	1451777	1451998	PR_HmRegion_057	PR_HmRegion_057	57	57	0	0	PR_Set_37
NC_000962.3	1451835	1451994	-	NC_000962.3	2347451	2347610	139	159	0.8742138364779874	2.34753e+06	1.45191e+06	895616	159	159		Rv2090	FALSE	FALSE	0	0	NC_000962.3:1451835-1451994	NC_000962.3:2347451-2347610	NC_000962.3:1451835-1451994;NC_000962.3:2347451-2347610	56	1451777	1451998	101	2347379	2347613	PR_HmRegion_057	PR_HmRegion_103	57	103	0	0	PR_Set_37
NC_000962.3	1451892	1451994	-	NC_000962.3	2347508	2347610	91	102	0.8921568627450981	2347559	1451943	895616	102	102		Rv2090	FALSE	FALSE	0	0	NC_000962.3:1451892-1451994	NC_000962.3:2347508-2347610	NC_000962.3:1451892-1451994;NC_000962.3:2347508-2347610	56	1451777	1451998	101	2347379	2347613	PR_HmRegion_057	PR_HmRegion_103	57	103	0	0	PR_Set_37
NC_000962.3	1451892	1451995	+	NC_000962.3	1451778	1451881	103	103	1	1.45183e+06	1.45194e+06	114	103	103		thrC	FALSE	TRUE	0	0	NC_000962.3:1451892-1451995	NC_000962.3:1451778-1451881	NC_000962.3:1451892-1451995;NC_000962.3:1451778-1451881	56	1451777	1451998	56	1451777	1451998	PR_HmRegion_057	PR_HmRegion_057	57	57	0	0	PR_Set_37
NC_000962.3	1468141	1469654	-	NC_000962.3	4252853	4254367	1498	1524	0.9829396325459318	4253610	1.4689e+06	1.62682e+06	1513	1514	Rv1313c	fadE35,Rv3798	FALSE	FALSE	1	1	NC_000962.3:1468141-1469654	NC_000962.3:4252853-4254367	NC_000962.3:1468141-1469654;NC_000962.3:4252853-4254367	57	1468141	1469654	191	4252853	4254367	PR_HmRegion_058	PR_HmRegion_194	58	194	0	0	PR_Set_38
NC_000962.3	1489087	1489833	-	NC_000962.3	925082	925833	560	770	0.7272727272727273	925458	1489460	564002	746	751	PE_PGRS24	PE_PGRS12,PE_PGRS13	FALSE	FALSE	0	0	NC_000962.3:1489087-1489833	NC_000962.3:925082-925833	NC_000962.3:1489087-1489833;NC_000962.3:925082-925833	58	1489087	1489833	36	925071	927514	PR_HmRegion_059	PR_HmRegion_037	59	37	0	0	PR_Set_10
NC_000962.3	1532461	1533653	-	NC_000962.3	3894405	3895588	1099	1196	0.9188963210702341	3.895e+06	1533057	2.04959e+06	1192	1183	PPE19	PPE60	FALSE	FALSE	0	0	NC_000962.3:1532461-1533653	NC_000962.3:3894405-3895588	NC_000962.3:1532461-1533653;NC_000962.3:3894405-3895588	59	1532461	1533653	179	3894016	3895588	PR_HmRegion_060	PR_HmRegion_182	60	182	0	0	PR_Set_36
NC_000962.3	1532539	1533632	-	NC_000962.3	1339349	1340433	1009	1097	0.9197812215132178	1339891	1.53309e+06	193194	1093	1084	PPE19	PPE18	FALSE	FALSE	0	0	NC_000962.3:1532539-1533632	NC_000962.3:1339349-1340433	NC_000962.3:1532539-1533632;NC_000962.3:1339349-1340433	59	1532461	1533653	52	1338923	1340433	PR_HmRegion_060	PR_HmRegion_053	60	53	0	0	PR_Set_36
NC_000962.3	1541948	1543307	-	NC_000962.3	1996099	1997458	1359	1359	1	1.99678e+06	1.54263e+06	454151	1359	1359	Rv1369c,Rv1370c	Rv1763,Rv1764,Rv1765c	FALSE	TRUE	2	2	NC_000962.3:1541948-1543307	NC_000962.3:1996099-1997458	NC_000962.3:1541948-1543307;NC_000962.3:1996099-1997458	60	1541948	1543318	83	1996098	1998612	PR_HmRegion_061	PR_HmRegion_084	61	84	1	1	PR_Set_24
NC_000962.3	1541950	1543306	-	NC_000962.3	889020	890376	1356	1356	1	889698	1542628	652930	1356	1356	Rv1369c,Rv1370c	Rv0795,Rv0796	FALSE	TRUE	2	2	NC_000962.3:1541950-1543306	NC_000962.3:889020-890376	NC_000962.3:1541950-1543306;NC_000962.3:889020-890376	60	1541948	1543318	33	889019	891461	PR_HmRegion_061	PR_HmRegion_034	61	34	1	2	PR_Set_24
NC_000962.3	1541950	1543307	-	NC_000962.3	3710380	3711737	1357	1357	1	3.71106e+06	1.54263e+06	2168430	1357	1357	Rv1369c,Rv1370c	Rv3325,Rv3326	FALSE	TRUE	2	2	NC_000962.3:1541950-1543307	NC_000962.3:3710380-3711737	NC_000962.3:1541950-1543307;NC_000962.3:3710380-3711737	60	1541948	1543318	162	3710379	3712822	PR_HmRegion_061	PR_HmRegion_165	61	165	1	1	PR_Set_24
NC_000962.3	1541950	1543307	-	NC_000962.3	3890777	3892134	1357	1357	1	3.89146e+06	1.54263e+06	2062705	1357	1357	Rv1369c,Rv1370c	Rv3474,Rv3475	FALSE	TRUE	2	2	NC_000962.3:1541950-1543307	NC_000962.3:3890777-3892134	NC_000962.3:1541950-1543307;NC_000962.3:3890777-3892134	60	1541948	1543318	178	3890771	3892140	PR_HmRegion_061	PR_HmRegion_181	61	181	1	2	PR_Set_24
NC_000962.3	1541951	1543306	-	NC_000962.3	2550013	2551368	1355	1355	1	2.55069e+06	1.54263e+06	1008062	1355	1355	Rv1369c,Rv1370c	Rv2277c,Rv2278,Rv2279	FALSE	TRUE	2	2	NC_000962.3:1541951-1543306	NC_000962.3:2550013-2551368	NC_000962.3:1541951-1543306;NC_000962.3:2550013-2551368	60	1541948	1543318	110	2550005	2551370	PR_HmRegion_061	PR_HmRegion_112	61	112	1	1	PR_Set_24
NC_000962.3	1541951	1543306	+	NC_000962.3	2784614	2785969	1355	1355	1	2.78529e+06	1.54263e+06	1242663	1355	1355	Rv1369c,Rv1370c	Rv2479c,Rv2480c	FALSE	TRUE	2	2	NC_000962.3:1541951-1543306	NC_000962.3:2784614-2785969	NC_000962.3:1541951-1543306;NC_000962.3:2784614-2785969	60	1541948	1543318	118	2784600	2785977	PR_HmRegion_061	PR_HmRegion_120	61	120	1	1	PR_Set_24
NC_000962.3	1541951	1543306	-	NC_000962.3	2972108	2973463	1355	1355	1	2.97279e+06	1.54263e+06	1430157	1355	1355	Rv1369c,Rv1370c	Rv2648,Rv2649	FALSE	TRUE	2	2	NC_000962.3:1541951-1543306	NC_000962.3:2972108-2973463	NC_000962.3:1541951-1543306;NC_000962.3:2972108-2973463	60	1541948	1543318	127	2972104	2973463	PR_HmRegion_061	PR_HmRegion_129	61	129	1	2	PR_Set_24
NC_000962.3	1541951	1543306	-	NC_000962.3	3551229	3552584	1355	1355	1	3.55191e+06	1.54263e+06	2009278	1355	1355	Rv1369c,Rv1370c	Rv3184,Rv3185	FALSE	TRUE	2	2	NC_000962.3:1541951-1543306	NC_000962.3:3551229-3552584	NC_000962.3:1541951-1543306;NC_000962.3:3551229-3552584	60	1541948	1543318	158	3551212	3552587	PR_HmRegion_061	PR_HmRegion_161	61	161	1	1	PR_Set_24
NC_000962.3	1541951	1543306	-	NC_000962.3	3552712	3554067	1355	1355	1	3.55339e+06	1.54263e+06	2010761	1355	1355	Rv1369c,Rv1370c	Rv3186,Rv3187	FALSE	TRUE	2	2	NC_000962.3:1541951-1543306	NC_000962.3:3552712-3554067	NC_000962.3:1541951-1543306;NC_000962.3:3552712-3554067	60	1541948	1543318	159	3552704	3554070	PR_HmRegion_061	PR_HmRegion_162	61	162	1	1	PR_Set_24
NC_000962.3	1541951	1543306	+	NC_000962.3	3795057	3796412	1355	1355	1	3.79573e+06	1.54263e+06	2158426	1355	1355	Rv1369c,Rv1370c	Rv3380c,Rv3381c	FALSE	TRUE	2	2	NC_000962.3:1541951-1543306	NC_000962.3:3795057-3796412	NC_000962.3:1541951-1543306;NC_000962.3:3795057-3796412	60	1541948	1543318	172	3795041	3796426	PR_HmRegion_061	PR_HmRegion_175	61	175	1	1	PR_Set_24
NC_000962.3	1541951	1543307	+	NC_000962.3	1987702	1989058	1356	1356	1	1988380	1542629	445751	1356	1356	Rv1369c,Rv1370c	Rv1756c,Rv1757c,cut1	FALSE	TRUE	2	2	NC_000962.3:1541951-1543307	NC_000962.3:1987702-1989058	NC_000962.3:1541951-1543307;NC_000962.3:1987702-1989058	60	1541948	1543318	82	1987686	1989059	PR_HmRegion_061	PR_HmRegion_083	61	83	1	1	PR_Set_24
NC_000962.3	1541951	1543307	+	NC_000962.3	2430116	2431472	1356	1356	1	2430794	1542629	888165	1356	1356	Rv1369c,Rv1370c	Rv2167c,Rv2168c	FALSE	TRUE	2	2	NC_000962.3:1541951-1543307	NC_000962.3:2430116-2431472	NC_000962.3:1541951-1543307;NC_000962.3:2430116-2431472	60	1541948	1543318	104	2430113	2431474	PR_HmRegion_061	PR_HmRegion_106	61	106	1	1	PR_Set_24
NC_000962.3	1541951	1543307	-	NC_000962.3	2635575	2636931	1356	1356	1	2636253	1542629	1093624	1356	1356	Rv1369c,Rv1370c	PPE39,Rv2354,Rv2355	FALSE	TRUE	2	2	NC_000962.3:1541951-1543307	NC_000962.3:2635575-2636931	NC_000962.3:1541951-1543307;NC_000962.3:2635575-2636931	60	1541948	1543318	112	2634780	2637028	PR_HmRegion_061	PR_HmRegion_114	61	114	1	1	PR_Set_24
NC_000962.3	1541951	1543307	+	NC_000962.3	3120523	3121879	1356	1356	1	3121201	1542629	1578572	1356	1356	Rv1369c,Rv1370c	Rv2814c,Rv2815c	FALSE	TRUE	2	2	NC_000962.3:1541951-1543307	NC_000962.3:3120523-3121879	NC_000962.3:1541951-1543307;NC_000962.3:3120523-3121879	60	1541948	1543318	137	3119183	3123577	PR_HmRegion_061	PR_HmRegion_140	61	140	1	0	PR_Set_24
NC_000962.3	1541951	1543318	-	NC_000962.3	2365403	2366768	1364	1367	0.9978054133138259	2.36609e+06	1.54263e+06	823451	1367	1365	Rv1369c,Rv1370c	Rv2105,Rv2106	FALSE	FALSE	2	2	NC_000962.3:1541951-1543318	NC_000962.3:2365403-2366768	NC_000962.3:1541951-1543318;NC_000962.3:2365403-2366768	60	1541948	1543318	103	2365403	2366771	PR_HmRegion_061	PR_HmRegion_105	61	105	1	1	PR_Set_24
NC_000962.3	1573170	1573856	-	NC_000962.3	361334	362020	535	706	0.7577903682719547	361677	1573513	1211836	686	686	PE_PGRS25	PE_PGRS5	FALSE	FALSE	0	0	NC_000962.3:1573170-1573856	NC_000962.3:361334-362020	NC_000962.3:1573170-1573856;NC_000962.3:361334-362020	61	1573170	1573856	12	361334	362020	PR_HmRegion_062	PR_HmRegion_012	62	12	0	0	PR_Set_11
NC_000962.3	1631389	1632123	+	NC_000962.3	3738002	3738776	555	823	0.6743620899149453	3738389	1631756	2106633	734	774	PE_PGRS27	PE_PGRS49,PE_PGRS50	FALSE	FALSE	0	0	NC_000962.3:1631389-1632123	NC_000962.3:3738002-3738776	NC_000962.3:1631389-1632123;NC_000962.3:3738002-3738776	62	1631389	1632123	166	3738002	3738776	PR_HmRegion_063	PR_HmRegion_169	63	169	0	0	PR_Set_39
NC_000962.3	1633310	1634790	+	NC_000962.3	1636705	1638392	1432	1693	0.8458357944477259	1.63755e+06	1634050	3498.5	1480	1687	PE_PGRS27	PE_PGRS28,Rv1453	FALSE	FALSE	0	0	NC_000962.3:1633310-1634790	NC_000962.3:1636705-1638392	NC_000962.3:1633310-1634790;NC_000962.3:1636705-1638392	63	1633310	1634790	64	1636705	1639561	PR_HmRegion_064	PR_HmRegion_065	64	65	0	0	PR_Set_23
NC_000962.3	1633838	1634552	-	NC_000962.3	835775	836519	540	773	0.6985769728331177	836147	1634195	798048	714	744	PE_PGRS27	PE_PGRS9	FALSE	FALSE	0	0	NC_000962.3:1633838-1634552	NC_000962.3:835775-836519	NC_000962.3:1633838-1634552;NC_000962.3:835775-836519	63	1633310	1634790	30	835775	836519	PR_HmRegion_064	PR_HmRegion_031	64	31	0	0	PR_Set_23
NC_000962.3	1636705	1638392	+	NC_000962.3	1633310	1634790	1432	1693	0.8458357944477259	1634050	1.63755e+06	3498.5	1687	1480	PE_PGRS28,Rv1453	PE_PGRS27	FALSE	FALSE	0	0	NC_000962.3:1636705-1638392	NC_000962.3:1633310-1634790	NC_000962.3:1636705-1638392;NC_000962.3:1633310-1634790	64	1636705	1639561	63	1633310	1634790	PR_HmRegion_065	PR_HmRegion_064	65	64	0	0	PR_Set_23
NC_000962.3	1637440	1637794	-	NC_000962.3	836147	836519	281	389	0.7223650385604113	836333	1637617	801284	354	372	PE_PGRS28	PE_PGRS9	FALSE	FALSE	0	0	NC_000962.3:1637440-1637794	NC_000962.3:836147-836519	NC_000962.3:1637440-1637794;NC_000962.3:836147-836519	64	1636705	1639561	30	835775	836519	PR_HmRegion_065	PR_HmRegion_031	65	31	0	0	PR_Set_23
NC_000962.3	1638061	1639561	-	NC_000962.3	2650377	2651923	1145	1573	0.7279084551811824	2651150	1638811	1012339	1500	1546	PE_PGRS28,Rv1453	Rv2370c,PE_PGRS40	FALSE	FALSE	0	0	NC_000962.3:1638061-1639561	NC_000962.3:2650377-2651923	NC_000962.3:1638061-1639561;NC_000962.3:2650377-2651923	64	1636705	1639561	115	2650377	2651923	PR_HmRegion_065	PR_HmRegion_117	65	117	0	0	PR_Set_23
NC_000962.3	1644262	1644365	+	NC_000962.3	2531899	2532002	93	103	0.9029126213592233	2.53195e+06	1.64431e+06	887637	103	103	Rv1459c		FALSE	FALSE	0	0	NC_000962.3:1644262-1644365	NC_000962.3:2531899-2532002	NC_000962.3:1644262-1644365;NC_000962.3:2531899-2532002	65	1644262	1644365	108	2531892	2532002	PR_HmRegion_066	PR_HmRegion_110	66	110	0	0	PR_Set_40
NC_000962.3	1644262	1644365	+	NC_000962.3	2532005	2532108	91	103	0.883495	2.53206e+06	1.64431e+06	887743	103	103	Rv1459c		FALSE	FALSE	0	0	NC_000962.3:1644262-1644365	NC_000962.3:2532005-2532108	NC_000962.3:1644262-1644365;NC_000962.3:2532005-2532108	65	1644262	1644365	109	2532005	2532209	PR_HmRegion_066	PR_HmRegion_111	66	111	0	0	PR_Set_40
NC_000962.3	1701374	1702581	+	NC_000962.3	4069248	4070458	945	1225	0.7714285714285715	4069853	1.70198e+06	2.04366e+06	1207	1210	Rv1510	Rv3630	FALSE	FALSE	0	0	NC_000962.3:1701374-1702581	NC_000962.3:4069248-4070458	NC_000962.3:1701374-1702581;NC_000962.3:4069248-4070458	66	1701374	1702581	187	4069248	4070458	PR_HmRegion_067	PR_HmRegion_190	67	190	0	0	PR_Set_41
NC_000962.3	1702675	1702849	+	NC_000962.3	4053632	4053799	153	175	0.8742857142857143	4.05372e+06	1702762	2.06058e+06	174	167		Rv3612c	FALSE	FALSE	0	0	NC_000962.3:1702675-1702849	NC_000962.3:4053632-4053799	NC_000962.3:1702675-1702849;NC_000962.3:4053632-4053799	67	1702675	1702849	185	4053631	4054094	PR_HmRegion_068	PR_HmRegion_188	68	188	0	0	PR_Set_9
NC_000962.3	1702706	1702849	+	NC_000962.3	309898	310042	128	144	0.8888888888888888	309970	1.70278e+06	1.39281e+06	143	144		Rv0257	FALSE	FALSE	0	0	NC_000962.3:1702706-1702849	NC_000962.3:309898-310042	NC_000962.3:1702706-1702849;NC_000962.3:309898-310042	67	1702675	1702849	8	309898	310101	PR_HmRegion_068	PR_HmRegion_008	68	8	0	0	PR_Set_9
NC_000962.3	1722178	1728375	+	NC_000962.3	3276484	3282708	4556	6401	0.7117637869082956	3279596	1.72528e+06	1.55432e+06	6197	6224	pks5	mas	FALSE	FALSE	0	0	NC_000962.3:1722178-1728375	NC_000962.3:3276484-3282708	NC_000962.3:1722178-1728375;NC_000962.3:3276484-3282708	68	1722178	1728375	148	3276484	3282708	PR_HmRegion_069	PR_HmRegion_151	69	151	0	0	PR_Set_42
NC_000962.3	1722257	1728375	+	NC_000962.3	4293408	4299541	4593	6302	0.7288162488099016	4.29647e+06	1725316	1.84037e+06	6118	6133	pks5	pks2	FALSE	FALSE	0	0	NC_000962.3:1722257-1728375	NC_000962.3:4293408-4299541	NC_000962.3:1722257-1728375;NC_000962.3:4293408-4299541	68	1722178	1728375	192	4293408	4299541	PR_HmRegion_069	PR_HmRegion_195	69	195	0	0	PR_Set_42
NC_000962.3	1735509	1735826	+	NC_000962.3	2047595	2047908	259	329	0.7872340425531915	2.04775e+06	1.73567e+06	312084	317	313		Rv1805c	FALSE	FALSE	0	0	NC_000962.3:1735509-1735826	NC_000962.3:2047595-2047908	NC_000962.3:1735509-1735826;NC_000962.3:2047595-2047908	69	1735509	1735826	87	2047595	2047908	PR_HmRegion_070	PR_HmRegion_088	70	88	0	0	PR_Set_43
NC_000962.3	1779808	1780054	+	NC_000962.3	1780334	1780580	231	249	0.927711	1780457	1779931	526	246	246	Rv1574	Rv1575	FALSE	FALSE	0	0	NC_000962.3:1779808-1780054	NC_000962.3:1780334-1780580	NC_000962.3:1779808-1780054;NC_000962.3:1780334-1780580	70	1779808	1780054	71	1780334	1780580	PR_HmRegion_071	PR_HmRegion_072	71	72	0	0	PR_Set_44
NC_000962.3	1780334	1780580	+	NC_000962.3	1779808	1780054	231	248	0.9314516129032258	1779931	1780457	526	246	246	Rv1575	Rv1574	FALSE	FALSE	0	0	NC_000962.3:1780334-1780580	NC_000962.3:1779808-1780054	NC_000962.3:1780334-1780580;NC_000962.3:1779808-1780054	71	1780334	1780580	70	1779808	1780054	PR_HmRegion_072	PR_HmRegion_071	72	71	0	0	PR_Set_44
NC_000962.3	1780349	1780580	+	NC_000962.3	2971756	2971987	206	233	0.8841201716738197	2.97187e+06	1.78046e+06	1191407	231	231	Rv1575	Rv2647	FALSE	FALSE	0	0	NC_000962.3:1780349-1780580	NC_000962.3:2971756-2971987	NC_000962.3:1780349-1780580;NC_000962.3:2971756-2971987	71	1780334	1780580	126	2971756	2971987	PR_HmRegion_072	PR_HmRegion_128	72	128	0	0	PR_Set_44
NC_000962.3	1780615	1782817	+	NC_000962.3	2973775	2975987	1933	2231	0.8664276109367997	2974881	1781716	1193165	2202	2212	Rv1575,Rv1576c,Rv1577c,Rv1578c	Rv2650c,Rv2651c,Rv2652c	FALSE	FALSE	0	0	NC_000962.3:1780615-1782817	NC_000962.3:2973775-2975987	NC_000962.3:1780615-1782817;NC_000962.3:2973775-2975987	72	1780615	1782817	128	2973775	2975987	PR_HmRegion_073	PR_HmRegion_130	73	130	0	0	PR_Set_45
NC_000962.3	1788513	1789825	-	NC_000962.3	3883535	3884847	1308	1314	0.9954337899543378	3884191	1789169	2095022	1312	1312	Rv1587c,Rv1588c	Rv3466,Rv3467	FALSE	FALSE	0	0	NC_000962.3:1788513-1789825	NC_000962.3:3883535-3884847	NC_000962.3:1788513-1789825;NC_000962.3:3883535-3884847	73	1788513	1789865	177	3883535	3884921	PR_HmRegion_074	PR_HmRegion_180	74	180	0	0	PR_Set_3
NC_000962.3	1788513	1789865	+	NC_000962.3	103779	105130	1316	1354	0.9719350073855244	104454	1789189	1.68473e+06	1352	1351	Rv1587c,Rv1588c	Rv0094c,Rv0095c	FALSE	FALSE	0	0	NC_000962.3:1788513-1789865	NC_000962.3:103779-105130	NC_000962.3:1788513-1789865;NC_000962.3:103779-105130	73	1788513	1789865	2	103705	105130	PR_HmRegion_074	PR_HmRegion_002	74	2	0	0	PR_Set_3
NC_000962.3	1814852	1815128	+	NC_000962.3	2637257	2637533	263	276	0.9528985507246377	2637395	1814990	822405	276	276			FALSE	FALSE	0	0	NC_000962.3:1814852-1815128	NC_000962.3:2637257-2637533	NC_000962.3:1814852-1815128;NC_000962.3:2637257-2637533	74	1814852	1815128	113	2637068	2637535	PR_HmRegion_075	PR_HmRegion_115	75	115	0	0	PR_Set_9
NC_000962.3	1814852	1815128	-	NC_000962.3	4053633	4053900	242	277	0.8736462093862816	4.05377e+06	1814990	2.17276e+06	276	267		Rv3612c,Rv3613c	FALSE	FALSE	0	0	NC_000962.3:1814852-1815128	NC_000962.3:4053633-4053900	NC_000962.3:1814852-1815128;NC_000962.3:4053633-4053900	74	1814852	1815128	185	4053631	4054094	PR_HmRegion_075	PR_HmRegion_188	75	188	0	0	PR_Set_9
NC_000962.3	1814894	1815098	-	NC_000962.3	309898	310101	188	204	0.9215686274509803	310000	1814996	1.505e+06	204	203		Rv0257	FALSE	FALSE	0	0	NC_000962.3:1814894-1815098	NC_000962.3:309898-310101	NC_000962.3:1814894-1815098;NC_000962.3:309898-310101	74	1814852	1815128	8	309898	310101	PR_HmRegion_075	PR_HmRegion_008	75	8	0	0	PR_Set_9
NC_000962.3	1875403	1877048	+	NC_000962.3	1881800	1883442	1340	1670	0.8023952095808383	1882621	1.87623e+06	6395.5	1645	1642	pks7	pks8	FALSE	FALSE	0	0	NC_000962.3:1875403-1877048	NC_000962.3:1881800-1883442	NC_000962.3:1875403-1877048;NC_000962.3:1881800-1883442	75	1875403	1878873	77	1881800	1883442	PR_HmRegion_076	PR_HmRegion_078	76	78	0	0	PR_Set_46
NC_000962.3	1875404	1878873	-	NC_000962.3	2303443	2306885	2568	3619	0.7095882840563692	2305164	1.87714e+06	428026	3469	3442	pks7	pks12	FALSE	FALSE	0	0	NC_000962.3:1875404-1878873	NC_000962.3:2303443-2306885	NC_000962.3:1875404-1878873;NC_000962.3:2303443-2306885	75	1875403	1878873	97	2300912	2306889	PR_HmRegion_076	PR_HmRegion_099	76	99	0	0	PR_Set_46
NC_000962.3	1875420	1877034	-	NC_000962.3	2299198	2300803	1221	1680	0.7267857142857143	2.3e+06	1876227	423774	1614	1605	pks7	pks12	FALSE	FALSE	0	0	NC_000962.3:1875420-1877034	NC_000962.3:2299198-2300803	NC_000962.3:1875420-1877034;NC_000962.3:2299198-2300803	75	1875403	1878873	96	2299196	2300826	PR_HmRegion_076	PR_HmRegion_098	76	98	0	0	PR_Set_46
NC_000962.3	1879290	1879378	+	NC_000962.3	562306	562394	84	88	0.9545454545454546	562350	1879334	1316984	88	88	pks7	Rv0471c	FALSE	FALSE	0	0	NC_000962.3:1879290-1879378	NC_000962.3:562306-562394	NC_000962.3:1879290-1879378;NC_000962.3:562306-562394	76	1879290	1879378	20	562306	562394	PR_HmRegion_077	PR_HmRegion_020	77	20	0	0	PR_Set_16
NC_000962.3	1881800	1883442	+	NC_000962.3	1875403	1877048	1340	1670	0.8023952095808383	1.87623e+06	1882621	6395.5	1642	1645	pks8	pks7	FALSE	FALSE	0	0	NC_000962.3:1881800-1883442	NC_000962.3:1875403-1877048	NC_000962.3:1881800-1883442;NC_000962.3:1875403-1877048	77	1881800	1883442	75	1875403	1878873	PR_HmRegion_078	PR_HmRegion_076	78	76	0	0	PR_Set_46
NC_000962.3	1895352	1895420	+	NC_000962.3	1895523	1895591	68	68	1	1895557	1895386	171	68	68			FALSE	TRUE	0	0	NC_000962.3:1895352-1895420	NC_000962.3:1895523-1895591	NC_000962.3:1895352-1895420;NC_000962.3:1895523-1895591	78	1895352	1895420	79	1895523	1895591	PR_HmRegion_079	PR_HmRegion_080	79	80	0	0	PR_Set_47
NC_000962.3	1895523	1895591	+	NC_000962.3	1895352	1895420	68	68	1	1895386	1895557	171	68	68			FALSE	TRUE	0	0	NC_000962.3:1895523-1895591	NC_000962.3:1895352-1895420	NC_000962.3:1895523-1895591;NC_000962.3:1895352-1895420	79	1895523	1895591	78	1895352	1895420	PR_HmRegion_080	PR_HmRegion_079	80	79	0	0	PR_Set_47
NC_000962.3	1946848	1947023	-	NC_000962.3	3847716	3847892	172	176	0.9772727272727273	3847804	1.94694e+06	1.90087e+06	175	176		Rv3430c	FALSE	FALSE	0	1	NC_000962.3:1946848-1947023	NC_000962.3:3847716-3847892	NC_000962.3:1946848-1947023;NC_000962.3:3847716-3847892	80	1946848	1947023	176	3846460	3847892	PR_HmRegion_081	PR_HmRegion_179	81	179	0	0	PR_Set_48
NC_000962.3	1963419	1964160	-	NC_000962.3	1287354	1288094	640	742	0.862534	1287724	1.96379e+06	676066	741	740	narX	narG	FALSE	FALSE	0	0	NC_000962.3:1963419-1964160	NC_000962.3:1287354-1288094	NC_000962.3:1963419-1964160;NC_000962.3:1287354-1288094	81	1963419	1964160	51	1287354	1288094	PR_HmRegion_082	PR_HmRegion_052	82	52	0	0	PR_Set_35
NC_000962.3	1987686	1989057	+	NC_000962.3	3795041	3796412	1368	1373	0.9963583394027676	3.79573e+06	1.98837e+06	1807355	1371	1371	plcD,Rv1756c,Rv1757c,cut1	Rv3380c,Rv3381c	FALSE	FALSE	2	2	NC_000962.3:1987686-1989057	NC_000962.3:3795041-3796412	NC_000962.3:1987686-1989057;NC_000962.3:3795041-3796412	82	1987686	1989059	172	3795041	3796426	PR_HmRegion_083	PR_HmRegion_175	83	175	1	1	PR_Set_24
NC_000962.3	1987700	1989057	+	NC_000962.3	2784612	2785969	1357	1357	1	2.78529e+06	1.98838e+06	796912	1357	1357	Rv1756c,Rv1757c,cut1	Rv2479c,Rv2480c	FALSE	TRUE	2	2	NC_000962.3:1987700-1989057	NC_000962.3:2784612-2785969	NC_000962.3:1987700-1989057;NC_000962.3:2784612-2785969	82	1987686	1989059	118	2784600	2785977	PR_HmRegion_083	PR_HmRegion_120	83	120	1	1	PR_Set_24
NC_000962.3	1987701	1989057	-	NC_000962.3	2365413	2366769	1356	1356	1	2366091	1988379	377712	1356	1356	Rv1756c,Rv1757c,cut1	Rv2105,Rv2106	FALSE	TRUE	2	2	NC_000962.3:1987701-1989057	NC_000962.3:2365413-2366769	NC_000962.3:1987701-1989057;NC_000962.3:2365413-2366769	82	1987686	1989059	103	2365403	2366771	PR_HmRegion_083	PR_HmRegion_105	83	105	1	1	PR_Set_24
NC_000962.3	1987701	1989057	-	NC_000962.3	2550013	2551369	1356	1356	1	2550691	1988379	562312	1356	1356	Rv1756c,Rv1757c,cut1	Rv2277c,Rv2278,Rv2279	FALSE	TRUE	2	2	NC_000962.3:1987701-1989057	NC_000962.3:2550013-2551369	NC_000962.3:1987701-1989057;NC_000962.3:2550013-2551369	82	1987686	1989059	110	2550005	2551370	PR_HmRegion_083	PR_HmRegion_112	83	112	1	1	PR_Set_24
NC_000962.3	1987701	1989057	-	NC_000962.3	3551229	3552585	1356	1356	1	3551907	1988379	1563528	1356	1356	Rv1756c,Rv1757c,cut1	Rv3184,Rv3185	FALSE	TRUE	2	2	NC_000962.3:1987701-1989057	NC_000962.3:3551229-3552585	NC_000962.3:1987701-1989057;NC_000962.3:3551229-3552585	82	1987686	1989059	158	3551212	3552587	PR_HmRegion_083	PR_HmRegion_161	83	161	1	1	PR_Set_24
NC_000962.3	1987701	1989058	+	NC_000962.3	2430115	2431472	1357	1357	1	2.43079e+06	1.98838e+06	442414	1357	1357	Rv1756c,Rv1757c,cut1	Rv2167c,Rv2168c	FALSE	TRUE	2	2	NC_000962.3:1987701-1989058	NC_000962.3:2430115-2431472	NC_000962.3:1987701-1989058;NC_000962.3:2430115-2431472	82	1987686	1989059	104	2430113	2431474	PR_HmRegion_083	PR_HmRegion_106	83	106	1	1	PR_Set_24
NC_000962.3	1987701	1989058	+	NC_000962.3	3120522	3121879	1357	1357	1	3.1212e+06	1.98838e+06	1132821	1357	1357	Rv1756c,Rv1757c,cut1	Rv2814c,Rv2815c	FALSE	TRUE	2	2	NC_000962.3:1987701-1989058	NC_000962.3:3120522-3121879	NC_000962.3:1987701-1989058;NC_000962.3:3120522-3121879	82	1987686	1989059	137	3119183	3123577	PR_HmRegion_083	PR_HmRegion_140	83	140	1	0	PR_Set_24
NC_000962.3	1987702	1989057	-	NC_000962.3	889020	890375	1355	1355	1	889698	1.98838e+06	1098682	1355	1355	Rv1756c,Rv1757c,cut1	Rv0795,Rv0796	FALSE	TRUE	2	2	NC_000962.3:1987702-1989057	NC_000962.3:889020-890375	NC_000962.3:1987702-1989057;NC_000962.3:889020-890375	82	1987686	1989059	33	889019	891461	PR_HmRegion_083	PR_HmRegion_034	83	34	1	2	PR_Set_24
NC_000962.3	1987702	1989057	-	NC_000962.3	2972108	2973463	1355	1355	1	2.97279e+06	1.98838e+06	984406	1355	1355	Rv1756c,Rv1757c,cut1	Rv2648,Rv2649	FALSE	TRUE	2	2	NC_000962.3:1987702-1989057	NC_000962.3:2972108-2973463	NC_000962.3:1987702-1989057;NC_000962.3:2972108-2973463	82	1987686	1989059	127	2972104	2973463	PR_HmRegion_083	PR_HmRegion_129	83	129	1	2	PR_Set_24
NC_000962.3	1987702	1989057	-	NC_000962.3	3552712	3554067	1355	1355	1	3.55339e+06	1.98838e+06	1565010	1355	1355	Rv1756c,Rv1757c,cut1	Rv3186,Rv3187	FALSE	TRUE	2	2	NC_000962.3:1987702-1989057	NC_000962.3:3552712-3554067	NC_000962.3:1987702-1989057;NC_000962.3:3552712-3554067	82	1987686	1989059	159	3552704	3554070	PR_HmRegion_083	PR_HmRegion_162	83	162	1	1	PR_Set_24
NC_000962.3	1987702	1989058	+	NC_000962.3	1541951	1543307	1356	1356	1	1542629	1988380	445751	1356	1356	Rv1756c,Rv1757c,cut1	Rv1369c,Rv1370c	FALSE	TRUE	2	2	NC_000962.3:1987702-1989058	NC_000962.3:1541951-1543307	NC_000962.3:1987702-1989058;NC_000962.3:1541951-1543307	82	1987686	1989059	60	1541948	1543318	PR_HmRegion_083	PR_HmRegion_061	83	61	1	1	PR_Set_24
NC_000962.3	1987702	1989058	-	NC_000962.3	1996099	1997455	1356	1356	1	1996777	1988380	8397	1356	1356	Rv1756c,Rv1757c,cut1	Rv1763,Rv1764,Rv1765c	FALSE	TRUE	2	2	NC_000962.3:1987702-1989058	NC_000962.3:1996099-1997455	NC_000962.3:1987702-1989058;NC_000962.3:1996099-1997455	82	1987686	1989059	83	1996098	1998612	PR_HmRegion_083	PR_HmRegion_084	83	84	1	1	PR_Set_24
NC_000962.3	1987702	1989058	-	NC_000962.3	3710380	3711736	1356	1356	1	3711058	1988380	1722678	1356	1356	Rv1756c,Rv1757c,cut1	Rv3325,Rv3326	FALSE	TRUE	2	2	NC_000962.3:1987702-1989058	NC_000962.3:3710380-3711736	NC_000962.3:1987702-1989058;NC_000962.3:3710380-3711736	82	1987686	1989059	162	3710379	3712822	PR_HmRegion_083	PR_HmRegion_165	83	165	1	1	PR_Set_24
NC_000962.3	1987702	1989058	-	NC_000962.3	3890777	3892133	1356	1356	1	3891455	1988380	1903075	1356	1356	Rv1756c,Rv1757c,cut1	Rv3474,Rv3475	FALSE	TRUE	2	2	NC_000962.3:1987702-1989058	NC_000962.3:3890777-3892133	NC_000962.3:1987702-1989058;NC_000962.3:3890777-3892133	82	1987686	1989059	178	3890771	3892140	PR_HmRegion_083	PR_HmRegion_181	83	181	1	2	PR_Set_24
NC_000962.3	1987702	1989059	-	NC_000962.3	2635574	2636931	1357	1357	1	2.63625e+06	1.98838e+06	647872	1357	1357	Rv1756c,Rv1757c,cut1	PPE39,Rv2354,Rv2355	FALSE	TRUE	2	2	NC_000962.3:1987702-1989059	NC_000962.3:2635574-2636931	NC_000962.3:1987702-1989059;NC_000962.3:2635574-2636931	82	1987686	1989059	112	2634780	2637028	PR_HmRegion_083	PR_HmRegion_114	83	114	1	1	PR_Set_24
NC_000962.3	1996098	1997455	-	NC_000962.3	2430116	2431473	1357	1357	1	2.43079e+06	1.99678e+06	434018	1357	1357	Rv1763,Rv1764,Rv1765c	Rv2167c,Rv2168c	FALSE	TRUE	2	2	NC_000962.3:1996098-1997455	NC_000962.3:2430116-2431473	NC_000962.3:1996098-1997455;NC_000962.3:2430116-2431473	83	1996098	1998612	104	2430113	2431474	PR_HmRegion_084	PR_HmRegion_106	84	106	1	1	PR_Set_24
NC_000962.3	1996098	1997463	-	NC_000962.3	3120517	3121880	1363	1365	0.9985347985347985	3.1212e+06	1.99678e+06	1124418	1365	1363	Rv1763,Rv1764,Rv1765c	Rv2814c,Rv2815c	FALSE	FALSE	2	2	NC_000962.3:1996098-1997463	NC_000962.3:3120517-3121880	NC_000962.3:1996098-1997463;NC_000962.3:3120517-3121880	83	1996098	1998612	137	3119183	3123577	PR_HmRegion_084	PR_HmRegion_140	84	140	1	0	PR_Set_24
NC_000962.3	1996099	1997455	-	NC_000962.3	1987702	1989058	1356	1356	1	1988380	1996777	8397	1356	1356	Rv1763,Rv1764,Rv1765c	Rv1756c,Rv1757c,cut1	FALSE	TRUE	2	2	NC_000962.3:1996099-1997455	NC_000962.3:1987702-1989058	NC_000962.3:1996099-1997455;NC_000962.3:1987702-1989058	83	1996098	1998612	82	1987686	1989059	PR_HmRegion_084	PR_HmRegion_083	84	83	1	1	PR_Set_24
NC_000962.3	1996099	1997455	+	NC_000962.3	2635575	2636931	1356	1356	1	2636253	1996777	639476	1356	1356	Rv1763,Rv1764,Rv1765c	PPE39,Rv2354,Rv2355	FALSE	TRUE	2	2	NC_000962.3:1996099-1997455	NC_000962.3:2635575-2636931	NC_000962.3:1996099-1997455;NC_000962.3:2635575-2636931	83	1996098	1998612	112	2634780	2637028	PR_HmRegion_084	PR_HmRegion_114	84	114	1	1	PR_Set_24
NC_000962.3	1996099	1997456	+	NC_000962.3	3710380	3711737	1357	1357	1	3.71106e+06	1.99678e+06	1714281	1357	1357	Rv1763,Rv1764,Rv1765c	Rv3325,Rv3326	FALSE	TRUE	2	2	NC_000962.3:1996099-1997456	NC_000962.3:3710380-3711737	NC_000962.3:1996099-1997456;NC_000962.3:3710380-3711737	83	1996098	1998612	162	3710379	3712822	PR_HmRegion_084	PR_HmRegion_165	84	165	1	1	PR_Set_24
NC_000962.3	1996099	1997456	+	NC_000962.3	3890777	3892134	1357	1357	1	3.89146e+06	1.99678e+06	1894678	1357	1357	Rv1763,Rv1764,Rv1765c	Rv3474,Rv3475	FALSE	TRUE	2	2	NC_000962.3:1996099-1997456	NC_000962.3:3890777-3892134	NC_000962.3:1996099-1997456;NC_000962.3:3890777-3892134	83	1996098	1998612	178	3890771	3892140	PR_HmRegion_084	PR_HmRegion_181	84	181	1	2	PR_Set_24
NC_000962.3	1996099	1997458	-	NC_000962.3	1541948	1543307	1359	1359	1	1.54263e+06	1.99678e+06	454151	1359	1359	Rv1763,Rv1764,Rv1765c	Rv1369c,Rv1370c	FALSE	TRUE	2	2	NC_000962.3:1996099-1997458	NC_000962.3:1541948-1543307	NC_000962.3:1996099-1997458;NC_000962.3:1541948-1543307	83	1996098	1998612	60	1541948	1543318	PR_HmRegion_084	PR_HmRegion_061	84	61	1	1	PR_Set_24
NC_000962.3	1996100	1997455	+	NC_000962.3	2365413	2366768	1355	1355	1	2.36609e+06	1.99678e+06	369313	1355	1355	Rv1763,Rv1764,Rv1765c	Rv2105,Rv2106	FALSE	TRUE	2	2	NC_000962.3:1996100-1997455	NC_000962.3:2365413-2366768	NC_000962.3:1996100-1997455;NC_000962.3:2365413-2366768	83	1996098	1998612	103	2365403	2366771	PR_HmRegion_084	PR_HmRegion_105	84	105	1	1	PR_Set_24
NC_000962.3	1996100	1997455	+	NC_000962.3	2550013	2551368	1355	1355	1	2.55069e+06	1.99678e+06	553913	1355	1355	Rv1763,Rv1764,Rv1765c	Rv2277c,Rv2278,Rv2279	FALSE	TRUE	2	2	NC_000962.3:1996100-1997455	NC_000962.3:2550013-2551368	NC_000962.3:1996100-1997455;NC_000962.3:2550013-2551368	83	1996098	1998612	110	2550005	2551370	PR_HmRegion_084	PR_HmRegion_112	84	112	1	1	PR_Set_24
NC_000962.3	1996100	1997455	-	NC_000962.3	2784614	2785969	1355	1355	1	2.78529e+06	1.99678e+06	788514	1355	1355	Rv1763,Rv1764,Rv1765c	Rv2479c,Rv2480c	FALSE	TRUE	2	2	NC_000962.3:1996100-1997455	NC_000962.3:2784614-2785969	NC_000962.3:1996100-1997455;NC_000962.3:2784614-2785969	83	1996098	1998612	118	2784600	2785977	PR_HmRegion_084	PR_HmRegion_120	84	120	1	1	PR_Set_24
NC_000962.3	1996100	1997455	+	NC_000962.3	2972108	2973463	1355	1355	1	2.97279e+06	1.99678e+06	976008	1355	1355	Rv1763,Rv1764,Rv1765c	Rv2648,Rv2649	FALSE	TRUE	2	2	NC_000962.3:1996100-1997455	NC_000962.3:2972108-2973463	NC_000962.3:1996100-1997455;NC_000962.3:2972108-2973463	83	1996098	1998612	127	2972104	2973463	PR_HmRegion_084	PR_HmRegion_129	84	129	1	2	PR_Set_24
NC_000962.3	1996100	1997455	+	NC_000962.3	3551229	3552584	1355	1355	1	3.55191e+06	1.99678e+06	1555129	1355	1355	Rv1763,Rv1764,Rv1765c	Rv3184,Rv3185	FALSE	TRUE	2	2	NC_000962.3:1996100-1997455	NC_000962.3:3551229-3552584	NC_000962.3:1996100-1997455;NC_000962.3:3551229-3552584	83	1996098	1998612	158	3551212	3552587	PR_HmRegion_084	PR_HmRegion_161	84	161	1	1	PR_Set_24
NC_000962.3	1996100	1997455	+	NC_000962.3	3552712	3554067	1355	1355	1	3.55339e+06	1.99678e+06	1556612	1355	1355	Rv1763,Rv1764,Rv1765c	Rv3186,Rv3187	FALSE	TRUE	2	2	NC_000962.3:1996100-1997455	NC_000962.3:3552712-3554067	NC_000962.3:1996100-1997455;NC_000962.3:3552712-3554067	83	1996098	1998612	159	3552704	3554070	PR_HmRegion_084	PR_HmRegion_162	84	162	1	1	PR_Set_24
NC_000962.3	1996100	1997455	-	NC_000962.3	3795057	3796412	1355	1355	1	3.79573e+06	1.99678e+06	1798957	1355	1355	Rv1763,Rv1764,Rv1765c	Rv3380c,Rv3381c	FALSE	TRUE	2	2	NC_000962.3:1996100-1997455	NC_000962.3:3795057-3796412	NC_000962.3:1996100-1997455;NC_000962.3:3795057-3796412	83	1996098	1998612	172	3795041	3796426	PR_HmRegion_084	PR_HmRegion_175	84	175	1	1	PR_Set_24
NC_000962.3	1996100	1997456	+	NC_000962.3	889020	890376	1356	1356	1	889698	1996778	1107080	1356	1356	Rv1763,Rv1764,Rv1765c	Rv0795,Rv0796	FALSE	TRUE	2	2	NC_000962.3:1996100-1997456	NC_000962.3:889020-890376	NC_000962.3:1996100-1997456;NC_000962.3:889020-890376	83	1996098	1998612	33	889019	891461	PR_HmRegion_084	PR_HmRegion_034	84	34	1	2	PR_Set_24
NC_000962.3	1997452	1998612	+	NC_000962.3	2262009	2263169	1160	1160	1	2262589	1998032	264557	1160	1160	Rv1765c	Rv2015c	FALSE	TRUE	0	0	NC_000962.3:1997452-1998612	NC_000962.3:2262009-2263169	NC_000962.3:1997452-1998612;NC_000962.3:2262009-2263169	83	1996098	1998612	94	2262009	2263169	PR_HmRegion_084	PR_HmRegion_096	84	96	0	0	PR_Set_24
NC_000962.3	2025301	2026163	+	NC_000962.3	2028425	2029242	807	863	0.9351100811123986	2.02883e+06	2025732	3101.5	862	817	PPE25	PPE27	FALSE	FALSE	0	0	NC_000962.3:2025301-2026163	NC_000962.3:2028425-2029242	NC_000962.3:2025301-2026163;NC_000962.3:2028425-2029242	84	2025301	2026163	85	2028425	2029242	PR_HmRegion_085	PR_HmRegion_086	85	86	0	0	PR_Set_49
NC_000962.3	2028425	2029242	+	NC_000962.3	2025301	2026163	807	863	0.9351100811123986	2025732	2.02883e+06	3101.5	817	862	PPE27	PPE25	FALSE	FALSE	0	0	NC_000962.3:2028425-2029242	NC_000962.3:2025301-2026163	NC_000962.3:2028425-2029242;NC_000962.3:2025301-2026163	85	2028425	2029242	84	2025301	2026163	PR_HmRegion_086	PR_HmRegion_085	86	85	0	0	PR_Set_49
NC_000962.3	2030331	2030976	+	NC_000962.3	1340643	1341288	604	655	0.9221374045801527	1.34097e+06	2.03065e+06	689688	645	645	esxM,esxN	esxK,esxL	FALSE	FALSE	0	0	NC_000962.3:2030331-2030976	NC_000962.3:1340643-1341288	NC_000962.3:2030331-2030976;NC_000962.3:1340643-1341288	86	2030331	2030983	53	1340494	1341292	PR_HmRegion_087	PR_HmRegion_054	87	54	0	0	PR_Set_28
NC_000962.3	2030331	2030976	-	NC_000962.3	2625889	2626534	604	654	0.9235474006116208	2.62621e+06	2.03065e+06	595558	645	645	esxM,esxN	esxO,esxP	FALSE	FALSE	0	0	NC_000962.3:2030331-2030976	NC_000962.3:2625889-2626534	NC_000962.3:2030331-2030976;NC_000962.3:2625889-2626534	86	2030331	2030983	111	2625885	2626683	PR_HmRegion_087	PR_HmRegion_113	87	113	0	0	PR_Set_28
NC_000962.3	2030331	2030983	-	NC_000962.3	1160538	1161165	594	652	0.911043	1.16085e+06	2030657	869806	652	627	esxM,esxN	esxI,esxJ	FALSE	FALSE	0	0	NC_000962.3:2030331-2030983	NC_000962.3:1160538-1161165	NC_000962.3:2030331-2030983;NC_000962.3:1160538-1161165	86	2030331	2030983	41	1160538	1161167	PR_HmRegion_087	PR_HmRegion_042	87	42	0	0	PR_Set_28
NC_000962.3	2030346	2030978	-	NC_000962.3	4059983	4060591	578	632	0.9145569620253164	4060287	2030662	2029625	632	608	esxM,esxN	esxV,esxW	FALSE	FALSE	0	0	NC_000962.3:2030346-2030978	NC_000962.3:4059983-4060591	NC_000962.3:2030346-2030978;NC_000962.3:4059983-4060591	86	2030331	2030983	186	4059983	4060591	PR_HmRegion_087	PR_HmRegion_189	87	189	0	0	PR_Set_28
NC_000962.3	2047595	2047908	+	NC_000962.3	1735509	1735826	259	330	0.7848484848484848	1.73567e+06	2.04775e+06	312084	313	317	Rv1805c		FALSE	FALSE	0	0	NC_000962.3:2047595-2047908	NC_000962.3:1735509-1735826	NC_000962.3:2047595-2047908;NC_000962.3:1735509-1735826	87	2047595	2047908	69	1735509	1735826	PR_HmRegion_088	PR_HmRegion_070	88	70	0	0	PR_Set_43
NC_000962.3	2059429	2059502	-	NC_000962.3	3319506	3319579	69	73	0.9452054794520548	3.31954e+06	2.05947e+06	1260077	73	73			FALSE	FALSE	0	0	NC_000962.3:2059429-2059502	NC_000962.3:3319506-3319579	NC_000962.3:2059429-2059502;NC_000962.3:3319506-3319579	88	2059429	2059579	150	3319468	3319662	PR_HmRegion_089	PR_HmRegion_153	89	153	0	0	PR_Set_19
NC_000962.3	2059445	2059579	-	NC_000962.3	3319506	3319662	128	156	0.8205128205128205	3319584	2059512	1260072	134	156			FALSE	FALSE	0	0	NC_000962.3:2059445-2059579	NC_000962.3:3319506-3319662	NC_000962.3:2059445-2059579;NC_000962.3:3319506-3319662	88	2059429	2059579	150	3319468	3319662	PR_HmRegion_089	PR_HmRegion_153	89	153	0	0	PR_Set_19
NC_000962.3	2074435	2074521	+	NC_000962.3	2074547	2074633	85	86	0.9883720930232558	2074590	2074478	112	86	86	Rv1829		FALSE	FALSE	0	0	NC_000962.3:2074435-2074521	NC_000962.3:2074547-2074633	NC_000962.3:2074435-2074521;NC_000962.3:2074547-2074633	89	2074435	2074521	90	2074547	2074633	PR_HmRegion_090	PR_HmRegion_091	90	91	0	0	PR_Set_50
NC_000962.3	2074547	2074633	+	NC_000962.3	2074435	2074521	85	86	0.9883720930232558	2074478	2074590	112	86	86		Rv1829	FALSE	FALSE	0	0	NC_000962.3:2074547-2074633	NC_000962.3:2074435-2074521	NC_000962.3:2074547-2074633;NC_000962.3:2074435-2074521	90	2074547	2074633	89	2074435	2074521	PR_HmRegion_091	PR_HmRegion_090	91	90	0	0	PR_Set_50
NC_000962.3	2165476	2165583	+	NC_000962.3	2165326	2165433	104	107	0.9719626168224299	2.16538e+06	2.16553e+06	150	107	107	PPE34	PPE34	FALSE	FALSE	0	0	NC_000962.3:2165476-2165583	NC_000962.3:2165326-2165433	NC_000962.3:2165476-2165583;NC_000962.3:2165326-2165433	91	2165476	2165583	91	2165326	2165433	PR_HmRegion_093	PR_HmRegion_092	93	92	0	0	PR_Set_51
NC_000962.3	2195856	2197360	-	NC_000962.3	1276292	1277797	1441	1506	0.9568393094289509	1.27704e+06	2196608	919564	1504	1505	Rv1944c,Rv1945	Rv1148c	FALSE	FALSE	0	0	NC_000962.3:2195856-2197360	NC_000962.3:1276292-1277797	NC_000962.3:2195856-2197360;NC_000962.3:1276292-1277797	92	2195856	2197360	49	1276292	1277797	PR_HmRegion_094	PR_HmRegion_050	94	50	0	0	PR_Set_34
NC_000962.3	2198686	2198815	-	NC_000962.3	1275924	1276053	124	129	0.9612403100775194	1.27599e+06	2.19875e+06	922762	129	129	Rv1948c		FALSE	FALSE	0	0	NC_000962.3:2198686-2198815	NC_000962.3:1275924-1276053	NC_000962.3:2198686-2198815;NC_000962.3:1275924-1276053	93	2198686	2198815	48	1275924	1276053	PR_HmRegion_095	PR_HmRegion_049	95	49	0	0	PR_Set_33
NC_000962.3	2262009	2263169	+	NC_000962.3	1997452	1998612	1160	1160	1	1998032	2262589	264557	1160	1160	Rv2015c	Rv1765c	FALSE	TRUE	0	0	NC_000962.3:2262009-2263169	NC_000962.3:1997452-1998612	NC_000962.3:2262009-2263169;NC_000962.3:1997452-1998612	94	2262009	2263169	83	1996098	1998612	PR_HmRegion_096	PR_HmRegion_084	96	84	0	0	PR_Set_24
NC_000962.3	2294816	2298269	+	NC_000962.3	2300912	2304311	2864	3502	0.817818	2.30261e+06	2.29654e+06	6069	3453	3399	pks12	pks12	FALSE	FALSE	0	0	NC_000962.3:2294816-2298269	NC_000962.3:2300912-2304311	NC_000962.3:2294816-2298269;NC_000962.3:2300912-2304311	95	2294816	2298269	97	2300912	2306889	PR_HmRegion_097	PR_HmRegion_099	97	99	0	0	PR_Set_46
NC_000962.3	2299196	2300826	+	NC_000962.3	2305265	2306889	1516	1639	0.924954	2306077	2300011	6066	1630	1624	pks12	pks12	FALSE	FALSE	0	0	NC_000962.3:2299196-2300826	NC_000962.3:2305265-2306889	NC_000962.3:2299196-2300826;NC_000962.3:2305265-2306889	96	2299196	2300826	97	2300912	2306889	PR_HmRegion_098	PR_HmRegion_099	98	99	0	0	PR_Set_46
NC_000962.3	2299198	2300803	-	NC_000962.3	1875420	1877034	1225	1679	0.7296009529481834	1876227	2.3e+06	423774	1605	1614	pks12	pks7	FALSE	FALSE	0	0	NC_000962.3:2299198-2300803	NC_000962.3:1875420-1877034	NC_000962.3:2299198-2300803;NC_000962.3:1875420-1877034	96	2299196	2300826	75	1875403	1878873	PR_HmRegion_098	PR_HmRegion_076	98	76	0	0	PR_Set_46
NC_000962.3	2300912	2304311	+	NC_000962.3	2294816	2298269	2864	3503	0.8175849272052527	2.29654e+06	2.30261e+06	6069	3399	3453	pks12	pks12	FALSE	FALSE	0	0	NC_000962.3:2300912-2304311	NC_000962.3:2294816-2298269	NC_000962.3:2300912-2304311;NC_000962.3:2294816-2298269	97	2300912	2306889	95	2294816	2298269	PR_HmRegion_099	PR_HmRegion_097	99	97	0	0	PR_Set_46
NC_000962.3	2303443	2306885	-	NC_000962.3	1875404	1878873	2560	3594	0.7122982749026154	1.87714e+06	2305164	428026	3442	3469	pks12	pks7	FALSE	FALSE	0	0	NC_000962.3:2303443-2306885	NC_000962.3:1875404-1878873	NC_000962.3:2303443-2306885;NC_000962.3:1875404-1878873	97	2300912	2306889	75	1875403	1878873	PR_HmRegion_099	PR_HmRegion_076	99	76	0	0	PR_Set_46
NC_000962.3	2305265	2306889	+	NC_000962.3	2299196	2300826	1516	1639	0.924954	2300011	2306077	6066	1624	1630	pks12	pks12	FALSE	FALSE	0	0	NC_000962.3:2305265-2306889	NC_000962.3:2299196-2300826	NC_000962.3:2305265-2306889;NC_000962.3:2299196-2300826	97	2300912	2306889	96	2299196	2300826	PR_HmRegion_099	PR_HmRegion_098	99	98	0	0	PR_Set_46
NC_000962.3	2337936	2338094	+	NC_000962.3	2340529	2340687	146	158	0.9240506329113924	2340608	2338015	2593	158	158	Rv2081c	Rv2082	FALSE	FALSE	0	0	NC_000962.3:2337936-2338094	NC_000962.3:2340529-2340687	NC_000962.3:2337936-2338094;NC_000962.3:2340529-2340687	98	2337936	2338094	99	2340529	2340687	PR_HmRegion_100	PR_HmRegion_101	100	101	0	0	PR_Set_52
NC_000962.3	2340529	2340687	+	NC_000962.3	2337936	2338094	146	158	0.9240506329113924	2338015	2340608	2593	158	158	Rv2082	Rv2081c	FALSE	FALSE	0	0	NC_000962.3:2340529-2340687	NC_000962.3:2337936-2338094	NC_000962.3:2340529-2340687;NC_000962.3:2337936-2338094	99	2340529	2340687	98	2337936	2338094	PR_HmRegion_101	PR_HmRegion_100	101	100	0	0	PR_Set_52
NC_000962.3	2341059	2341697	-	NC_000962.3	4383094	4383754	513	675	0.76	4383424	2341378	2042046	638	660	Rv2083	Rv3897c,Rv3898c	FALSE	FALSE	0	0	NC_000962.3:2341059-2341697	NC_000962.3:4383094-4383754	NC_000962.3:2341059-2341697;NC_000962.3:4383094-4383754	100	2341059	2341697	196	4383094	4383754	PR_HmRegion_102	PR_HmRegion_199	102	199	0	0	PR_Set_53
NC_000962.3	2347379	2347497	-	NC_000962.3	1451777	1451895	104	118	0.8813559322033898	1451836	2347438	895602	118	118	Rv2090	thrC	FALSE	FALSE	0	0	NC_000962.3:2347379-2347497	NC_000962.3:1451777-1451895	NC_000962.3:2347379-2347497;NC_000962.3:1451777-1451895	101	2347379	2347613	56	1451777	1451998	PR_HmRegion_103	PR_HmRegion_057	103	57	0	0	PR_Set_37
NC_000962.3	2347379	2347554	-	NC_000962.3	1451777	1451952	152	175	0.8685714285714285	1.45186e+06	2.34747e+06	895602	175	175	Rv2090	thrC	FALSE	FALSE	0	0	NC_000962.3:2347379-2347554	NC_000962.3:1451777-1451952	NC_000962.3:2347379-2347554;NC_000962.3:1451777-1451952	101	2347379	2347613	56	1451777	1451998	PR_HmRegion_103	PR_HmRegion_057	103	57	0	0	PR_Set_37
NC_000962.3	2347390	2347611	-	NC_000962.3	1451777	1451998	193	221	0.8733031674208145	1.45189e+06	2.3475e+06	895613	221	221	Rv2090	thrC,thrB	FALSE	FALSE	0	0	NC_000962.3:2347390-2347611	NC_000962.3:1451777-1451998	NC_000962.3:2347390-2347611;NC_000962.3:1451777-1451998	101	2347379	2347613	56	1451777	1451998	PR_HmRegion_103	PR_HmRegion_057	103	57	0	0	PR_Set_37
NC_000962.3	2347394	2347499	+	NC_000962.3	2347508	2347613	104	105	0.9904761904761905	2.34756e+06	2.34745e+06	114	105	105	Rv2090	Rv2090	FALSE	FALSE	0	0	NC_000962.3:2347394-2347499	NC_000962.3:2347508-2347613	NC_000962.3:2347394-2347499;NC_000962.3:2347508-2347613	101	2347379	2347613	101	2347379	2347613	PR_HmRegion_103	PR_HmRegion_103	103	103	0	0	PR_Set_37
NC_000962.3	2347451	2347610	-	NC_000962.3	1451835	1451994	139	159	0.8742138364779874	1.45191e+06	2.34753e+06	895616	159	159	Rv2090		FALSE	FALSE	0	0	NC_000962.3:2347451-2347610	NC_000962.3:1451835-1451994	NC_000962.3:2347451-2347610;NC_000962.3:1451835-1451994	101	2347379	2347613	56	1451777	1451998	PR_HmRegion_103	PR_HmRegion_057	103	57	0	0	PR_Set_37
NC_000962.3	2347508	2347610	-	NC_000962.3	1451892	1451994	91	102	0.8921568627450981	1451943	2347559	895616	102	102	Rv2090		FALSE	FALSE	0	0	NC_000962.3:2347508-2347610	NC_000962.3:1451892-1451994	NC_000962.3:2347508-2347610;NC_000962.3:1451892-1451994	101	2347379	2347613	56	1451777	1451998	PR_HmRegion_103	PR_HmRegion_057	103	57	0	0	PR_Set_37
NC_000962.3	2347508	2347613	+	NC_000962.3	2347394	2347499	104	105	0.9904761904761905	2.34745e+06	2.34756e+06	114	105	105	Rv2090	Rv2090	FALSE	FALSE	0	0	NC_000962.3:2347508-2347613	NC_000962.3:2347394-2347499	NC_000962.3:2347508-2347613;NC_000962.3:2347394-2347499	101	2347379	2347613	101	2347379	2347613	PR_HmRegion_103	PR_HmRegion_103	103	103	0	0	PR_Set_37
NC_000962.3	2358502	2360031	+	NC_000962.3	4221088	4222560	1234	1536	0.8033854166666666	4221824	2.35927e+06	1.86256e+06	1529	1472	Rv2100	Rv3776	FALSE	FALSE	0	0	NC_000962.3:2358502-2360031	NC_000962.3:4221088-4222560	NC_000962.3:2358502-2360031;NC_000962.3:4221088-4222560	102	2358502	2360031	190	4221088	4222560	PR_HmRegion_104	PR_HmRegion_193	104	193	0	0	PR_Set_54
NC_000962.3	2365403	2366768	-	NC_000962.3	1541951	1543318	1364	1367	0.9978054133138259	1.54263e+06	2.36609e+06	823451	1365	1367	Rv2105,Rv2106	Rv1369c,Rv1370c	FALSE	FALSE	2	2	NC_000962.3:2365403-2366768	NC_000962.3:1541951-1543318	NC_000962.3:2365403-2366768;NC_000962.3:1541951-1543318	103	2365403	2366771	60	1541948	1543318	PR_HmRegion_105	PR_HmRegion_061	105	61	1	1	PR_Set_24
NC_000962.3	2365410	2366771	+	NC_000962.3	3551226	3552587	1361	1361	1	3.55191e+06	2.36609e+06	1185816	1361	1361	Rv2105,Rv2106	Rv3184,Rv3185	FALSE	TRUE	2	2	NC_000962.3:2365410-2366771	NC_000962.3:3551226-3552587	NC_000962.3:2365410-2366771;NC_000962.3:3551226-3552587	103	2365403	2366771	158	3551212	3552587	PR_HmRegion_105	PR_HmRegion_161	105	161	1	1	PR_Set_24
NC_000962.3	2365413	2366768	+	NC_000962.3	889020	890375	1355	1355	1	889698	2.36609e+06	1476393	1355	1355	Rv2105,Rv2106	Rv0795,Rv0796	FALSE	TRUE	2	2	NC_000962.3:2365413-2366768	NC_000962.3:889020-890375	NC_000962.3:2365413-2366768;NC_000962.3:889020-890375	103	2365403	2366771	33	889019	891461	PR_HmRegion_105	PR_HmRegion_034	105	34	1	2	PR_Set_24
NC_000962.3	2365413	2366768	+	NC_000962.3	1996100	1997455	1355	1355	1	1.99678e+06	2.36609e+06	369313	1355	1355	Rv2105,Rv2106	Rv1763,Rv1764,Rv1765c	FALSE	TRUE	2	2	NC_000962.3:2365413-2366768	NC_000962.3:1996100-1997455	NC_000962.3:2365413-2366768;NC_000962.3:1996100-1997455	103	2365403	2366771	83	1996098	1998612	PR_HmRegion_105	PR_HmRegion_084	105	84	1	1	PR_Set_24
NC_000962.3	2365413	2366768	+	NC_000962.3	2635576	2636931	1355	1355	1	2.63625e+06	2.36609e+06	270163	1355	1355	Rv2105,Rv2106	PPE39,Rv2354,Rv2355	FALSE	TRUE	2	2	NC_000962.3:2365413-2366768	NC_000962.3:2635576-2636931	NC_000962.3:2365413-2366768;NC_000962.3:2635576-2636931	103	2365403	2366771	112	2634780	2637028	PR_HmRegion_105	PR_HmRegion_114	105	114	1	1	PR_Set_24
NC_000962.3	2365413	2366768	+	NC_000962.3	2972108	2973463	1355	1355	1	2.97279e+06	2.36609e+06	606695	1355	1355	Rv2105,Rv2106	Rv2648,Rv2649	FALSE	TRUE	2	2	NC_000962.3:2365413-2366768	NC_000962.3:2972108-2973463	NC_000962.3:2365413-2366768;NC_000962.3:2972108-2973463	103	2365403	2366771	127	2972104	2973463	PR_HmRegion_105	PR_HmRegion_129	105	129	1	2	PR_Set_24
NC_000962.3	2365413	2366768	+	NC_000962.3	3552712	3554067	1355	1355	1	3.55339e+06	2.36609e+06	1187299	1355	1355	Rv2105,Rv2106	Rv3186,Rv3187	FALSE	TRUE	2	2	NC_000962.3:2365413-2366768	NC_000962.3:3552712-3554067	NC_000962.3:2365413-2366768;NC_000962.3:3552712-3554067	103	2365403	2366771	159	3552704	3554070	PR_HmRegion_105	PR_HmRegion_162	105	162	1	1	PR_Set_24
NC_000962.3	2365413	2366768	+	NC_000962.3	3710381	3711736	1355	1355	1	3.71106e+06	2.36609e+06	1344968	1355	1355	Rv2105,Rv2106	Rv3325,Rv3326	FALSE	TRUE	2	2	NC_000962.3:2365413-2366768	NC_000962.3:3710381-3711736	NC_000962.3:2365413-2366768;NC_000962.3:3710381-3711736	103	2365403	2366771	162	3710379	3712822	PR_HmRegion_105	PR_HmRegion_165	105	165	1	1	PR_Set_24
NC_000962.3	2365413	2366768	-	NC_000962.3	3795057	3796412	1355	1355	1	3.79573e+06	2.36609e+06	1429644	1355	1355	Rv2105,Rv2106	Rv3380c,Rv3381c	FALSE	TRUE	2	2	NC_000962.3:2365413-2366768	NC_000962.3:3795057-3796412	NC_000962.3:2365413-2366768;NC_000962.3:3795057-3796412	103	2365403	2366771	172	3795041	3796426	PR_HmRegion_105	PR_HmRegion_175	105	175	1	1	PR_Set_24
NC_000962.3	2365413	2366768	+	NC_000962.3	3890778	3892133	1355	1355	1	3.89146e+06	2.36609e+06	1525365	1355	1355	Rv2105,Rv2106	Rv3474,Rv3475	FALSE	TRUE	2	2	NC_000962.3:2365413-2366768	NC_000962.3:3890778-3892133	NC_000962.3:2365413-2366768;NC_000962.3:3890778-3892133	103	2365403	2366771	178	3890771	3892140	PR_HmRegion_105	PR_HmRegion_181	105	181	1	2	PR_Set_24
NC_000962.3	2365413	2366769	-	NC_000962.3	1987701	1989057	1356	1356	1	1988379	2366091	377712	1356	1356	Rv2105,Rv2106	Rv1756c,Rv1757c,cut1	FALSE	TRUE	2	2	NC_000962.3:2365413-2366769	NC_000962.3:1987701-1989057	NC_000962.3:2365413-2366769;NC_000962.3:1987701-1989057	103	2365403	2366771	82	1987686	1989059	PR_HmRegion_105	PR_HmRegion_083	105	83	1	1	PR_Set_24
NC_000962.3	2365413	2366769	-	NC_000962.3	2430115	2431471	1356	1356	1	2430793	2366091	64702	1356	1356	Rv2105,Rv2106	Rv2167c,Rv2168c	FALSE	TRUE	2	2	NC_000962.3:2365413-2366769	NC_000962.3:2430115-2431471	NC_000962.3:2365413-2366769;NC_000962.3:2430115-2431471	103	2365403	2366771	104	2430113	2431474	PR_HmRegion_105	PR_HmRegion_106	105	106	1	1	PR_Set_24
NC_000962.3	2365413	2366769	+	NC_000962.3	2550013	2551369	1356	1356	1	2550691	2366091	184600	1356	1356	Rv2105,Rv2106	Rv2277c,Rv2278,Rv2279	FALSE	TRUE	2	2	NC_000962.3:2365413-2366769	NC_000962.3:2550013-2551369	NC_000962.3:2365413-2366769;NC_000962.3:2550013-2551369	103	2365403	2366771	110	2550005	2551370	PR_HmRegion_105	PR_HmRegion_112	105	112	1	1	PR_Set_24
NC_000962.3	2365413	2366769	-	NC_000962.3	2784613	2785969	1356	1356	1	2785291	2366091	419200	1356	1356	Rv2105,Rv2106	Rv2479c,Rv2480c	FALSE	TRUE	2	2	NC_000962.3:2365413-2366769	NC_000962.3:2784613-2785969	NC_000962.3:2365413-2366769;NC_000962.3:2784613-2785969	103	2365403	2366771	118	2784600	2785977	PR_HmRegion_105	PR_HmRegion_120	105	120	1	1	PR_Set_24
NC_000962.3	2365413	2366769	-	NC_000962.3	3120522	3121878	1356	1356	1	3121200	2366091	755109	1356	1356	Rv2105,Rv2106	Rv2814c,Rv2815c	FALSE	TRUE	2	2	NC_000962.3:2365413-2366769	NC_000962.3:3120522-3121878	NC_000962.3:2365413-2366769;NC_000962.3:3120522-3121878	103	2365403	2366771	137	3119183	3123577	PR_HmRegion_105	PR_HmRegion_140	105	140	1	0	PR_Set_24
NC_000962.3	2430113	2431474	+	NC_000962.3	3120520	3121881	1361	1361	1	3.1212e+06	2.43079e+06	690407	1361	1361	Rv2167c,Rv2168c	Rv2814c,Rv2815c	FALSE	TRUE	2	2	NC_000962.3:2430113-2431474	NC_000962.3:3120520-3121881	NC_000962.3:2430113-2431474;NC_000962.3:3120520-3121881	104	2430113	2431474	137	3119183	3123577	PR_HmRegion_106	PR_HmRegion_140	106	140	1	0	PR_Set_24
NC_000962.3	2430114	2431471	-	NC_000962.3	2550013	2551370	1357	1357	1	2.55069e+06	2.43079e+06	119899	1357	1357	Rv2167c,Rv2168c	Rv2277c,Rv2278,Rv2279	FALSE	TRUE	2	2	NC_000962.3:2430114-2431471	NC_000962.3:2550013-2551370	NC_000962.3:2430114-2431471;NC_000962.3:2550013-2551370	104	2430113	2431474	110	2550005	2551370	PR_HmRegion_106	PR_HmRegion_112	106	112	1	1	PR_Set_24
NC_000962.3	2430115	2431471	-	NC_000962.3	2365413	2366769	1356	1356	1	2366091	2430793	64702	1356	1356	Rv2167c,Rv2168c	Rv2105,Rv2106	FALSE	TRUE	2	2	NC_000962.3:2430115-2431471	NC_000962.3:2365413-2366769	NC_000962.3:2430115-2431471;NC_000962.3:2365413-2366769	104	2430113	2431474	103	2365403	2366771	PR_HmRegion_106	PR_HmRegion_105	106	105	1	1	PR_Set_24
NC_000962.3	2430115	2431471	+	NC_000962.3	2784613	2785969	1356	1356	1	2785291	2430793	354498	1356	1356	Rv2167c,Rv2168c	Rv2479c,Rv2480c	FALSE	TRUE	2	2	NC_000962.3:2430115-2431471	NC_000962.3:2784613-2785969	NC_000962.3:2430115-2431471;NC_000962.3:2784613-2785969	104	2430113	2431474	118	2784600	2785977	PR_HmRegion_106	PR_HmRegion_120	106	120	1	1	PR_Set_24
NC_000962.3	2430115	2431471	-	NC_000962.3	3551229	3552585	1356	1356	1	3551907	2430793	1121114	1356	1356	Rv2167c,Rv2168c	Rv3184,Rv3185	FALSE	TRUE	2	2	NC_000962.3:2430115-2431471	NC_000962.3:3551229-3552585	NC_000962.3:2430115-2431471;NC_000962.3:3551229-3552585	104	2430113	2431474	158	3551212	3552587	PR_HmRegion_106	PR_HmRegion_161	106	161	1	1	PR_Set_24
NC_000962.3	2430115	2431472	+	NC_000962.3	1987701	1989058	1357	1357	1	1.98838e+06	2.43079e+06	442414	1357	1357	Rv2167c,Rv2168c	Rv1756c,Rv1757c,cut1	FALSE	TRUE	2	2	NC_000962.3:2430115-2431472	NC_000962.3:1987701-1989058	NC_000962.3:2430115-2431472;NC_000962.3:1987701-1989058	104	2430113	2431474	82	1987686	1989059	PR_HmRegion_106	PR_HmRegion_083	106	83	1	1	PR_Set_24
NC_000962.3	2430116	2431471	-	NC_000962.3	889020	890375	1355	1355	1	889698	2.43079e+06	1541096	1355	1355	Rv2167c,Rv2168c	Rv0795,Rv0796	FALSE	TRUE	2	2	NC_000962.3:2430116-2431471	NC_000962.3:889020-890375	NC_000962.3:2430116-2431471;NC_000962.3:889020-890375	104	2430113	2431474	33	889019	891461	PR_HmRegion_106	PR_HmRegion_034	106	34	1	2	PR_Set_24
NC_000962.3	2430116	2431471	-	NC_000962.3	2972108	2973463	1355	1355	1	2.97279e+06	2.43079e+06	541992	1355	1355	Rv2167c,Rv2168c	Rv2648,Rv2649	FALSE	TRUE	2	2	NC_000962.3:2430116-2431471	NC_000962.3:2972108-2973463	NC_000962.3:2430116-2431471;NC_000962.3:2972108-2973463	104	2430113	2431474	127	2972104	2973463	PR_HmRegion_106	PR_HmRegion_129	106	129	1	2	PR_Set_24
NC_000962.3	2430116	2431471	-	NC_000962.3	3552712	3554067	1355	1355	1	3.55339e+06	2.43079e+06	1122596	1355	1355	Rv2167c,Rv2168c	Rv3186,Rv3187	FALSE	TRUE	2	2	NC_000962.3:2430116-2431471	NC_000962.3:3552712-3554067	NC_000962.3:2430116-2431471;NC_000962.3:3552712-3554067	104	2430113	2431474	159	3552704	3554070	PR_HmRegion_106	PR_HmRegion_162	106	162	1	1	PR_Set_24
NC_000962.3	2430116	2431471	+	NC_000962.3	3795057	3796412	1355	1355	1	3.79573e+06	2.43079e+06	1364941	1355	1355	Rv2167c,Rv2168c	Rv3380c,Rv3381c	FALSE	TRUE	2	2	NC_000962.3:2430116-2431471	NC_000962.3:3795057-3796412	NC_000962.3:2430116-2431471;NC_000962.3:3795057-3796412	104	2430113	2431474	172	3795041	3796426	PR_HmRegion_106	PR_HmRegion_175	106	175	1	1	PR_Set_24
NC_000962.3	2430116	2431472	+	NC_000962.3	1541951	1543307	1356	1356	1	1542629	2430794	888165	1356	1356	Rv2167c,Rv2168c	Rv1369c,Rv1370c	FALSE	TRUE	2	2	NC_000962.3:2430116-2431472	NC_000962.3:1541951-1543307	NC_000962.3:2430116-2431472;NC_000962.3:1541951-1543307	104	2430113	2431474	60	1541948	1543318	PR_HmRegion_106	PR_HmRegion_061	106	61	1	1	PR_Set_24
NC_000962.3	2430116	2431472	-	NC_000962.3	2635575	2636931	1356	1356	1	2636253	2430794	205459	1356	1356	Rv2167c,Rv2168c	PPE39,Rv2354,Rv2355	FALSE	TRUE	2	2	NC_000962.3:2430116-2431472	NC_000962.3:2635575-2636931	NC_000962.3:2430116-2431472;NC_000962.3:2635575-2636931	104	2430113	2431474	112	2634780	2637028	PR_HmRegion_106	PR_HmRegion_114	106	114	1	1	PR_Set_24
NC_000962.3	2430116	2431472	-	NC_000962.3	3710380	3711736	1356	1356	1	3711058	2430794	1280264	1356	1356	Rv2167c,Rv2168c	Rv3325,Rv3326	FALSE	TRUE	2	2	NC_000962.3:2430116-2431472	NC_000962.3:3710380-3711736	NC_000962.3:2430116-2431472;NC_000962.3:3710380-3711736	104	2430113	2431474	162	3710379	3712822	PR_HmRegion_106	PR_HmRegion_165	106	165	1	1	PR_Set_24
NC_000962.3	2430116	2431472	-	NC_000962.3	3890777	3892133	1356	1356	1	3891455	2430794	1460661	1356	1356	Rv2167c,Rv2168c	Rv3474,Rv3475	FALSE	TRUE	2	2	NC_000962.3:2430116-2431472	NC_000962.3:3890777-3892133	NC_000962.3:2430116-2431472;NC_000962.3:3890777-3892133	104	2430113	2431474	178	3890771	3892140	PR_HmRegion_106	PR_HmRegion_181	106	181	1	2	PR_Set_24
NC_000962.3	2430116	2431473	-	NC_000962.3	1996098	1997455	1357	1357	1	1.99678e+06	2.43079e+06	434018	1357	1357	Rv2167c,Rv2168c	Rv1763,Rv1764,Rv1765c	FALSE	TRUE	2	2	NC_000962.3:2430116-2431473	NC_000962.3:1996098-1997455	NC_000962.3:2430116-2431473;NC_000962.3:1996098-1997455	104	2430113	2431474	83	1996098	1998612	PR_HmRegion_106	PR_HmRegion_084	106	84	1	1	PR_Set_24
NC_000962.3	2439139	2439948	+	NC_000962.3	2720634	2721442	794	810	0.980247	2721038	2.43954e+06	281494	809	808	pknL,Rv2177c	Rv2423,Rv2424c	FALSE	FALSE	1	1	NC_000962.3:2439139-2439948	NC_000962.3:2720634-2721442	NC_000962.3:2439139-2439948;NC_000962.3:2720634-2721442	105	2439139	2439948	117	2720634	2721442	PR_HmRegion_107	PR_HmRegion_119	107	119	0	0	PR_Set_55
NC_000962.3	2461319	2461390	+	NC_000962.3	2461434	2461504	70	71	0.9859154929577465	2461469	2.46135e+06	114.5	71	70	qcrB	Rv2197c	FALSE	FALSE	0	0	NC_000962.3:2461319-2461390	NC_000962.3:2461434-2461504	NC_000962.3:2461319-2461390;NC_000962.3:2461434-2461504	106	2461319	2461390	107	2461434	2461504	PR_HmRegion_108	PR_HmRegion_109	108	109	0	0	PR_Set_56
NC_000962.3	2461434	2461504	+	NC_000962.3	2461319	2461390	70	71	0.9859154929577465	2.46135e+06	2461469	114.5	70	71	Rv2197c	qcrB	FALSE	FALSE	0	0	NC_000962.3:2461434-2461504	NC_000962.3:2461319-2461390	NC_000962.3:2461434-2461504;NC_000962.3:2461319-2461390	107	2461434	2461504	106	2461319	2461390	PR_HmRegion_109	PR_HmRegion_108	109	108	0	0	PR_Set_56
NC_000962.3	2531892	2531997	+	NC_000962.3	2532104	2532209	104	105	0.9904761904761905	2.53216e+06	2.53194e+06	212	105	105	Rv2258c		FALSE	FALSE	0	0	NC_000962.3:2531892-2531997	NC_000962.3:2532104-2532209	NC_000962.3:2531892-2531997;NC_000962.3:2532104-2532209	108	2531892	2532002	109	2532005	2532209	PR_HmRegion_110	PR_HmRegion_111	110	111	0	0	PR_Set_40
NC_000962.3	2531899	2532002	+	NC_000962.3	1644262	1644365	93	103	0.9029126213592233	1.64431e+06	2.53195e+06	887637	103	103		Rv1459c	FALSE	FALSE	0	0	NC_000962.3:2531899-2532002	NC_000962.3:1644262-1644365	NC_000962.3:2531899-2532002;NC_000962.3:1644262-1644365	108	2531892	2532002	65	1644262	1644365	PR_HmRegion_110	PR_HmRegion_066	110	66	0	0	PR_Set_40
NC_000962.3	2532005	2532108	+	NC_000962.3	1644262	1644365	91	103	0.883495	1.64431e+06	2.53206e+06	887743	103	103		Rv1459c	FALSE	FALSE	0	0	NC_000962.3:2532005-2532108	NC_000962.3:1644262-1644365	NC_000962.3:2532005-2532108;NC_000962.3:1644262-1644365	109	2532005	2532209	65	1644262	1644365	PR_HmRegion_111	PR_HmRegion_066	111	66	0	0	PR_Set_40
NC_000962.3	2532104	2532209	+	NC_000962.3	2531892	2531997	104	105	0.9904761904761905	2.53194e+06	2.53216e+06	212	105	105		Rv2258c	FALSE	FALSE	0	0	NC_000962.3:2532104-2532209	NC_000962.3:2531892-2531997	NC_000962.3:2532104-2532209;NC_000962.3:2531892-2531997	109	2532005	2532209	108	2531892	2532002	PR_HmRegion_111	PR_HmRegion_110	111	110	0	0	PR_Set_40
NC_000962.3	2550005	2551369	-	NC_000962.3	2784613	2785977	1363	1364	0.999267	2785295	2550687	234608	1364	1364	Rv2277c,Rv2278,Rv2279	Rv2479c,Rv2480c	FALSE	FALSE	2	2	NC_000962.3:2550005-2551369	NC_000962.3:2784613-2785977	NC_000962.3:2550005-2551369;NC_000962.3:2784613-2785977	110	2550005	2551370	118	2784600	2785977	PR_HmRegion_112	PR_HmRegion_120	112	120	1	1	PR_Set_24
NC_000962.3	2550009	2551370	-	NC_000962.3	3120521	3121882	1360	1361	0.9992652461425422	3.1212e+06	2.55069e+06	570512	1361	1361	Rv2277c,Rv2278,Rv2279	Rv2814c,Rv2815c	FALSE	FALSE	2	2	NC_000962.3:2550009-2551370	NC_000962.3:3120521-3121882	NC_000962.3:2550009-2551370;NC_000962.3:3120521-3121882	110	2550005	2551370	137	3119183	3123577	PR_HmRegion_112	PR_HmRegion_140	112	140	1	0	PR_Set_24
NC_000962.3	2550011	2551368	+	NC_000962.3	2972106	2973463	1357	1357	1	2.97278e+06	2.55069e+06	422095	1357	1357	Rv2277c,Rv2278,Rv2279	Rv2648,Rv2649	FALSE	TRUE	2	2	NC_000962.3:2550011-2551368	NC_000962.3:2972106-2973463	NC_000962.3:2550011-2551368;NC_000962.3:2972106-2973463	110	2550005	2551370	127	2972104	2973463	PR_HmRegion_112	PR_HmRegion_129	112	129	1	2	PR_Set_24
NC_000962.3	2550012	2551368	+	NC_000962.3	889019	890375	1356	1356	1	889697	2550690	1660993	1356	1356	Rv2277c,Rv2278,Rv2279	Rv0795,Rv0796	FALSE	TRUE	2	2	NC_000962.3:2550012-2551368	NC_000962.3:889019-890375	NC_000962.3:2550012-2551368;NC_000962.3:889019-890375	110	2550005	2551370	33	889019	891461	PR_HmRegion_112	PR_HmRegion_034	112	34	1	2	PR_Set_24
NC_000962.3	2550013	2551368	-	NC_000962.3	1541951	1543306	1355	1355	1	1.54263e+06	2.55069e+06	1008062	1355	1355	Rv2277c,Rv2278,Rv2279	Rv1369c,Rv1370c	FALSE	TRUE	2	2	NC_000962.3:2550013-2551368	NC_000962.3:1541951-1543306	NC_000962.3:2550013-2551368;NC_000962.3:1541951-1543306	110	2550005	2551370	60	1541948	1543318	PR_HmRegion_112	PR_HmRegion_061	112	61	1	1	PR_Set_24
NC_000962.3	2550013	2551368	+	NC_000962.3	1996100	1997455	1355	1355	1	1.99678e+06	2.55069e+06	553913	1355	1355	Rv2277c,Rv2278,Rv2279	Rv1763,Rv1764,Rv1765c	FALSE	TRUE	2	2	NC_000962.3:2550013-2551368	NC_000962.3:1996100-1997455	NC_000962.3:2550013-2551368;NC_000962.3:1996100-1997455	110	2550005	2551370	83	1996098	1998612	PR_HmRegion_112	PR_HmRegion_084	112	84	1	1	PR_Set_24
NC_000962.3	2550013	2551368	+	NC_000962.3	2635576	2636931	1355	1355	1	2.63625e+06	2.55069e+06	85563	1355	1355	Rv2277c,Rv2278,Rv2279	PPE39,Rv2354,Rv2355	FALSE	TRUE	2	2	NC_000962.3:2550013-2551368	NC_000962.3:2635576-2636931	NC_000962.3:2550013-2551368;NC_000962.3:2635576-2636931	110	2550005	2551370	112	2634780	2637028	PR_HmRegion_112	PR_HmRegion_114	112	114	1	1	PR_Set_24
NC_000962.3	2550013	2551368	+	NC_000962.3	3552712	3554067	1355	1355	1	3.55339e+06	2.55069e+06	1002699	1355	1355	Rv2277c,Rv2278,Rv2279	Rv3186,Rv3187	FALSE	TRUE	2	2	NC_000962.3:2550013-2551368	NC_000962.3:3552712-3554067	NC_000962.3:2550013-2551368;NC_000962.3:3552712-3554067	110	2550005	2551370	159	3552704	3554070	PR_HmRegion_112	PR_HmRegion_162	112	162	1	1	PR_Set_24
NC_000962.3	2550013	2551368	+	NC_000962.3	3710381	3711736	1355	1355	1	3.71106e+06	2.55069e+06	1160368	1355	1355	Rv2277c,Rv2278,Rv2279	Rv3325,Rv3326	FALSE	TRUE	2	2	NC_000962.3:2550013-2551368	NC_000962.3:3710381-3711736	NC_000962.3:2550013-2551368;NC_000962.3:3710381-3711736	110	2550005	2551370	162	3710379	3712822	PR_HmRegion_112	PR_HmRegion_165	112	165	1	1	PR_Set_24
NC_000962.3	2550013	2551368	-	NC_000962.3	3795057	3796412	1355	1355	1	3.79573e+06	2.55069e+06	1245044	1355	1355	Rv2277c,Rv2278,Rv2279	Rv3380c,Rv3381c	FALSE	TRUE	2	2	NC_000962.3:2550013-2551368	NC_000962.3:3795057-3796412	NC_000962.3:2550013-2551368;NC_000962.3:3795057-3796412	110	2550005	2551370	172	3795041	3796426	PR_HmRegion_112	PR_HmRegion_175	112	175	1	1	PR_Set_24
NC_000962.3	2550013	2551368	+	NC_000962.3	3890778	3892133	1355	1355	1	3.89146e+06	2.55069e+06	1340765	1355	1355	Rv2277c,Rv2278,Rv2279	Rv3474,Rv3475	FALSE	TRUE	2	2	NC_000962.3:2550013-2551368	NC_000962.3:3890778-3892133	NC_000962.3:2550013-2551368;NC_000962.3:3890778-3892133	110	2550005	2551370	178	3890771	3892140	PR_HmRegion_112	PR_HmRegion_181	112	181	1	2	PR_Set_24
NC_000962.3	2550013	2551369	-	NC_000962.3	1987701	1989057	1356	1356	1	1988379	2550691	562312	1356	1356	Rv2277c,Rv2278,Rv2279	Rv1756c,Rv1757c,cut1	FALSE	TRUE	2	2	NC_000962.3:2550013-2551369	NC_000962.3:1987701-1989057	NC_000962.3:2550013-2551369;NC_000962.3:1987701-1989057	110	2550005	2551370	82	1987686	1989059	PR_HmRegion_112	PR_HmRegion_083	112	83	1	1	PR_Set_24
NC_000962.3	2550013	2551369	+	NC_000962.3	2365413	2366769	1356	1356	1	2366091	2550691	184600	1356	1356	Rv2277c,Rv2278,Rv2279	Rv2105,Rv2106	FALSE	TRUE	2	2	NC_000962.3:2550013-2551369	NC_000962.3:2365413-2366769	NC_000962.3:2550013-2551369;NC_000962.3:2365413-2366769	110	2550005	2551370	103	2365403	2366771	PR_HmRegion_112	PR_HmRegion_105	112	105	1	1	PR_Set_24
NC_000962.3	2550013	2551369	+	NC_000962.3	3551229	3552585	1356	1356	1	3551907	2550691	1001216	1356	1356	Rv2277c,Rv2278,Rv2279	Rv3184,Rv3185	FALSE	TRUE	2	2	NC_000962.3:2550013-2551369	NC_000962.3:3551229-3552585	NC_000962.3:2550013-2551369;NC_000962.3:3551229-3552585	110	2550005	2551370	158	3551212	3552587	PR_HmRegion_112	PR_HmRegion_161	112	161	1	1	PR_Set_24
NC_000962.3	2550013	2551370	-	NC_000962.3	2430114	2431471	1357	1357	1	2.43079e+06	2.55069e+06	119899	1357	1357	Rv2277c,Rv2278,Rv2279	Rv2167c,Rv2168c	FALSE	TRUE	2	2	NC_000962.3:2550013-2551370	NC_000962.3:2430114-2431471	NC_000962.3:2550013-2551370;NC_000962.3:2430114-2431471	110	2550005	2551370	104	2430113	2431474	PR_HmRegion_112	PR_HmRegion_106	112	106	1	1	PR_Set_24
NC_000962.3	2625885	2626683	-	NC_000962.3	1340494	1341292	778	798	0.974937	1340893	2626284	1285391	798	798	esxO,esxP,Rv2348c	PPE18,esxK,esxL	FALSE	FALSE	0	0	NC_000962.3:2625885-2626683	NC_000962.3:1340494-1341292	NC_000962.3:2625885-2626683;NC_000962.3:1340494-1341292	111	2625885	2626683	53	1340494	1341292	PR_HmRegion_113	PR_HmRegion_054	113	54	0	0	PR_Set_28
NC_000962.3	2625889	2626510	+	NC_000962.3	4059985	4060582	572	621	0.9210950080515298	4.06028e+06	2.6262e+06	1434084	621	597	esxO,esxP	esxV,esxW	FALSE	FALSE	0	0	NC_000962.3:2625889-2626510	NC_000962.3:4059985-4060582	NC_000962.3:2625889-2626510;NC_000962.3:4059985-4060582	111	2625885	2626683	186	4059983	4060591	PR_HmRegion_113	PR_HmRegion_189	113	189	0	0	PR_Set_28
NC_000962.3	2625889	2626534	-	NC_000962.3	2030331	2030976	604	655	0.9221374045801527	2.03065e+06	2.62621e+06	595558	645	645	esxO,esxP	esxM,esxN	FALSE	FALSE	0	0	NC_000962.3:2625889-2626534	NC_000962.3:2030331-2030976	NC_000962.3:2625889-2626534;NC_000962.3:2030331-2030976	111	2625885	2626683	86	2030331	2030983	PR_HmRegion_113	PR_HmRegion_087	113	87	0	0	PR_Set_28
NC_000962.3	2625889	2626536	+	NC_000962.3	1160545	1161167	595	647	0.919629	1160856	2.62621e+06	1.46536e+06	647	622	esxO,esxP	esxI,esxJ	FALSE	FALSE	0	0	NC_000962.3:2625889-2626536	NC_000962.3:1160545-1161167	NC_000962.3:2625889-2626536;NC_000962.3:1160545-1161167	111	2625885	2626683	41	1160538	1161167	PR_HmRegion_113	PR_HmRegion_042	113	42	0	0	PR_Set_28
NC_000962.3	2634780	2635576	+	NC_000962.3	2637928	2638724	611	807	0.7571251548946716	2638326	2635178	3148	796	796	PPE39	PPE40	FALSE	FALSE	0	0	NC_000962.3:2634780-2635576	NC_000962.3:2637928-2638724	NC_000962.3:2634780-2635576;NC_000962.3:2637928-2638724	112	2634780	2637028	114	2637928	2639613	PR_HmRegion_114	PR_HmRegion_116	114	116	0	0	PR_Set_24
NC_000962.3	2635574	2636931	-	NC_000962.3	1987702	1989059	1357	1357	1	1.98838e+06	2.63625e+06	647872	1357	1357	PPE39,Rv2354,Rv2355	Rv1756c,Rv1757c,cut1	FALSE	TRUE	2	2	NC_000962.3:2635574-2636931	NC_000962.3:1987702-1989059	NC_000962.3:2635574-2636931;NC_000962.3:1987702-1989059	112	2634780	2637028	82	1987686	1989059	PR_HmRegion_114	PR_HmRegion_083	114	83	1	1	PR_Set_24
NC_000962.3	2635575	2636931	-	NC_000962.3	1541951	1543307	1356	1356	1	1542629	2636253	1093624	1356	1356	PPE39,Rv2354,Rv2355	Rv1369c,Rv1370c	FALSE	TRUE	2	2	NC_000962.3:2635575-2636931	NC_000962.3:1541951-1543307	NC_000962.3:2635575-2636931;NC_000962.3:1541951-1543307	112	2634780	2637028	60	1541948	1543318	PR_HmRegion_114	PR_HmRegion_061	114	61	1	1	PR_Set_24
NC_000962.3	2635575	2636931	+	NC_000962.3	1996099	1997455	1356	1356	1	1996777	2636253	639476	1356	1356	PPE39,Rv2354,Rv2355	Rv1763,Rv1764,Rv1765c	FALSE	TRUE	2	2	NC_000962.3:2635575-2636931	NC_000962.3:1996099-1997455	NC_000962.3:2635575-2636931;NC_000962.3:1996099-1997455	112	2634780	2637028	83	1996098	1998612	PR_HmRegion_114	PR_HmRegion_084	114	84	1	1	PR_Set_24
NC_000962.3	2635575	2636931	-	NC_000962.3	2430116	2431472	1356	1356	1	2430794	2636253	205459	1356	1356	PPE39,Rv2354,Rv2355	Rv2167c,Rv2168c	FALSE	TRUE	2	2	NC_000962.3:2635575-2636931	NC_000962.3:2430116-2431472	NC_000962.3:2635575-2636931;NC_000962.3:2430116-2431472	112	2634780	2637028	104	2430113	2431474	PR_HmRegion_114	PR_HmRegion_106	114	106	1	1	PR_Set_24
NC_000962.3	2635575	2636931	-	NC_000962.3	3120523	3121879	1356	1356	1	3121201	2636253	484948	1356	1356	PPE39,Rv2354,Rv2355	Rv2814c,Rv2815c	FALSE	TRUE	2	2	NC_000962.3:2635575-2636931	NC_000962.3:3120523-3121879	NC_000962.3:2635575-2636931;NC_000962.3:3120523-3121879	112	2634780	2637028	137	3119183	3123577	PR_HmRegion_114	PR_HmRegion_140	114	140	1	0	PR_Set_24
NC_000962.3	2635575	2636931	+	NC_000962.3	3710380	3711736	1356	1356	1	3711058	2636253	1074805	1356	1356	PPE39,Rv2354,Rv2355	Rv3325,Rv3326	FALSE	TRUE	2	2	NC_000962.3:2635575-2636931	NC_000962.3:3710380-3711736	NC_000962.3:2635575-2636931;NC_000962.3:3710380-3711736	112	2634780	2637028	162	3710379	3712822	PR_HmRegion_114	PR_HmRegion_165	114	165	1	1	PR_Set_24
NC_000962.3	2635575	2636937	+	NC_000962.3	3890777	3892140	1362	1363	0.9992663242846662	3.89146e+06	2636256	1.2552e+06	1362	1363	PPE39,Rv2354,Rv2355	Rv3474,Rv3475	FALSE	FALSE	2	2	NC_000962.3:2635575-2636937	NC_000962.3:3890777-3892140	NC_000962.3:2635575-2636937;NC_000962.3:3890777-3892140	112	2634780	2637028	178	3890771	3892140	PR_HmRegion_114	PR_HmRegion_181	114	181	1	2	PR_Set_24
NC_000962.3	2635576	2636931	+	NC_000962.3	889020	890375	1355	1355	1	889698	2.63625e+06	1746556	1355	1355	PPE39,Rv2354,Rv2355	Rv0795,Rv0796	FALSE	TRUE	2	2	NC_000962.3:2635576-2636931	NC_000962.3:889020-890375	NC_000962.3:2635576-2636931;NC_000962.3:889020-890375	112	2634780	2637028	33	889019	891461	PR_HmRegion_114	PR_HmRegion_034	114	34	1	2	PR_Set_24
NC_000962.3	2635576	2636931	+	NC_000962.3	2365413	2366768	1355	1355	1	2.36609e+06	2.63625e+06	270163	1355	1355	PPE39,Rv2354,Rv2355	Rv2105,Rv2106	FALSE	TRUE	2	2	NC_000962.3:2635576-2636931	NC_000962.3:2365413-2366768	NC_000962.3:2635576-2636931;NC_000962.3:2365413-2366768	112	2634780	2637028	103	2365403	2366771	PR_HmRegion_114	PR_HmRegion_105	114	105	1	1	PR_Set_24
NC_000962.3	2635576	2636931	+	NC_000962.3	2550013	2551368	1355	1355	1	2.55069e+06	2.63625e+06	85563	1355	1355	PPE39,Rv2354,Rv2355	Rv2277c,Rv2278,Rv2279	FALSE	TRUE	2	2	NC_000962.3:2635576-2636931	NC_000962.3:2550013-2551368	NC_000962.3:2635576-2636931;NC_000962.3:2550013-2551368	112	2634780	2637028	110	2550005	2551370	PR_HmRegion_114	PR_HmRegion_112	114	112	1	1	PR_Set_24
NC_000962.3	2635576	2636931	-	NC_000962.3	2784614	2785969	1355	1355	1	2.78529e+06	2.63625e+06	149038	1355	1355	PPE39,Rv2354,Rv2355	Rv2479c,Rv2480c	FALSE	TRUE	2	2	NC_000962.3:2635576-2636931	NC_000962.3:2784614-2785969	NC_000962.3:2635576-2636931;NC_000962.3:2784614-2785969	112	2634780	2637028	118	2784600	2785977	PR_HmRegion_114	PR_HmRegion_120	114	120	1	1	PR_Set_24
NC_000962.3	2635576	2636931	+	NC_000962.3	2972108	2973463	1355	1355	1	2.97279e+06	2.63625e+06	336532	1355	1355	PPE39,Rv2354,Rv2355	Rv2648,Rv2649	FALSE	TRUE	2	2	NC_000962.3:2635576-2636931	NC_000962.3:2972108-2973463	NC_000962.3:2635576-2636931;NC_000962.3:2972108-2973463	112	2634780	2637028	127	2972104	2973463	PR_HmRegion_114	PR_HmRegion_129	114	129	1	2	PR_Set_24
NC_000962.3	2635576	2636931	+	NC_000962.3	3551229	3552584	1355	1355	1	3.55191e+06	2.63625e+06	915653	1355	1355	PPE39,Rv2354,Rv2355	Rv3184,Rv3185	FALSE	TRUE	2	2	NC_000962.3:2635576-2636931	NC_000962.3:3551229-3552584	NC_000962.3:2635576-2636931;NC_000962.3:3551229-3552584	112	2634780	2637028	158	3551212	3552587	PR_HmRegion_114	PR_HmRegion_161	114	161	1	1	PR_Set_24
NC_000962.3	2635576	2636932	+	NC_000962.3	3552712	3554068	1356	1356	1	3553390	2636254	917136	1356	1356	PPE39,Rv2354,Rv2355	Rv3186,Rv3187	FALSE	TRUE	2	2	NC_000962.3:2635576-2636932	NC_000962.3:3552712-3554068	NC_000962.3:2635576-2636932;NC_000962.3:3552712-3554068	112	2634780	2637028	159	3552704	3554070	PR_HmRegion_114	PR_HmRegion_162	114	162	1	1	PR_Set_24
NC_000962.3	2635576	2636932	-	NC_000962.3	3795056	3796412	1356	1356	1	3795734	2636254	1159480	1356	1356	PPE39,Rv2354,Rv2355	Rv3380c,Rv3381c	FALSE	TRUE	2	2	NC_000962.3:2635576-2636932	NC_000962.3:3795056-3796412	NC_000962.3:2635576-2636932;NC_000962.3:3795056-3796412	112	2634780	2637028	172	3795041	3796426	PR_HmRegion_114	PR_HmRegion_175	114	175	1	1	PR_Set_24
NC_000962.3	2636922	2637028	+	NC_000962.3	2639509	2639613	104	106	0.9811320754716981	2639561	2636975	2586	106	104		PPE40	FALSE	FALSE	0	0	NC_000962.3:2636922-2637028	NC_000962.3:2639509-2639613	NC_000962.3:2636922-2637028;NC_000962.3:2639509-2639613	112	2634780	2637028	114	2637928	2639613	PR_HmRegion_114	PR_HmRegion_116	114	116	0	0	PR_Set_24
NC_000962.3	2637068	2637535	-	NC_000962.3	4053631	4054094	390	488	0.7991803278688525	4.05386e+06	2.6373e+06	1416561	467	463		Rv3612c,Rv3613c	FALSE	FALSE	0	0	NC_000962.3:2637068-2637535	NC_000962.3:4053631-4054094	NC_000962.3:2637068-2637535;NC_000962.3:4053631-4054094	113	2637068	2637535	185	4053631	4054094	PR_HmRegion_115	PR_HmRegion_188	115	188	0	0	PR_Set_9
NC_000962.3	2637257	2637533	+	NC_000962.3	1814852	1815128	263	276	0.9528985507246377	1814990	2637395	822405	276	276			FALSE	FALSE	0	0	NC_000962.3:2637257-2637533	NC_000962.3:1814852-1815128	NC_000962.3:2637257-2637533;NC_000962.3:1814852-1815128	113	2637068	2637535	74	1814852	1815128	PR_HmRegion_115	PR_HmRegion_075	115	75	0	0	PR_Set_9
NC_000962.3	2637299	2637501	-	NC_000962.3	309900	310101	187	202	0.9257425742574258	310000	2637400	2.08413e+06	202	201		Rv0257	FALSE	FALSE	0	0	NC_000962.3:2637299-2637501	NC_000962.3:309900-310101	NC_000962.3:2637299-2637501;NC_000962.3:309900-310101	113	2637068	2637535	8	309898	310101	PR_HmRegion_115	PR_HmRegion_008	115	8	0	0	PR_Set_9
NC_000962.3	2637928	2638724	+	NC_000962.3	2634780	2635576	611	807	0.7571251548946716	2635178	2638326	3148	796	796	PPE40	PPE39	FALSE	FALSE	0	0	NC_000962.3:2637928-2638724	NC_000962.3:2634780-2635576	NC_000962.3:2637928-2638724;NC_000962.3:2634780-2635576	114	2637928	2639613	112	2634780	2637028	PR_HmRegion_116	PR_HmRegion_114	116	114	0	0	PR_Set_24
NC_000962.3	2638257	2639531	+	NC_000962.3	3527948	3529162	965	1303	0.740599	3528555	2638894	889661	1274	1214	PPE40	PPE53	FALSE	FALSE	0	0	NC_000962.3:2638257-2639531	NC_000962.3:3527948-3529162	NC_000962.3:2638257-2639531;NC_000962.3:3527948-3529162	114	2637928	2639613	157	3527948	3529180	PR_HmRegion_116	PR_HmRegion_160	116	160	0	0	PR_Set_24
NC_000962.3	2639509	2639613	+	NC_000962.3	2636922	2637028	104	106	0.9811320754716981	2636975	2639561	2586	104	106	PPE40		FALSE	FALSE	0	0	NC_000962.3:2639509-2639613	NC_000962.3:2636922-2637028	NC_000962.3:2639509-2639613;NC_000962.3:2636922-2637028	114	2637928	2639613	112	2634780	2637028	PR_HmRegion_116	PR_HmRegion_114	116	114	0	0	PR_Set_24
NC_000962.3	2650377	2651923	-	NC_000962.3	1638061	1639561	1145	1566	0.731162	1638811	2651150	1012339	1546	1500	Rv2370c,PE_PGRS40	PE_PGRS28,Rv1453	FALSE	FALSE	0	0	NC_000962.3:2650377-2651923	NC_000962.3:1638061-1639561	NC_000962.3:2650377-2651923;NC_000962.3:1638061-1639561	115	2650377	2651923	64	1636705	1639561	PR_HmRegion_117	PR_HmRegion_065	117	65	0	0	PR_Set_23
NC_000962.3	2687131	2687217	-	NC_000962.3	960241	960326	81	87	0.9310344827586207	960284	2687174	1.72689e+06	86	85	che1		FALSE	FALSE	0	0	NC_000962.3:2687131-2687217	NC_000962.3:960241-960326	NC_000962.3:2687131-2687217;NC_000962.3:960241-960326	116	2687131	2687217	37	960166	960326	PR_HmRegion_118	PR_HmRegion_038	118	38	0	0	PR_Set_26
NC_000962.3	2687132	2687217	-	NC_000962.3	3192270	3192354	76	86	0.8837209302325582	3192312	2.68717e+06	505138	85	84	che1		FALSE	FALSE	0	0	NC_000962.3:2687132-2687217	NC_000962.3:3192270-3192354	NC_000962.3:2687132-2687217;NC_000962.3:3192270-3192354	116	2687131	2687217	143	3192203	3192354	PR_HmRegion_118	PR_HmRegion_146	118	146	0	0	PR_Set_26
NC_000962.3	2687133	2687217	-	NC_000962.3	3192217	3192300	75	85	0.8823529411764706	3.19226e+06	2687175	505084	84	83	che1		FALSE	FALSE	0	0	NC_000962.3:2687133-2687217	NC_000962.3:3192217-3192300	NC_000962.3:2687133-2687217;NC_000962.3:3192217-3192300	116	2687131	2687217	143	3192203	3192354	PR_HmRegion_118	PR_HmRegion_146	118	146	0	0	PR_Set_26
NC_000962.3	2720634	2721442	+	NC_000962.3	2439139	2439948	794	810	0.980247	2.43954e+06	2721038	281494	808	809	Rv2423,Rv2424c	pknL,Rv2177c	FALSE	FALSE	1	1	NC_000962.3:2720634-2721442	NC_000962.3:2439139-2439948	NC_000962.3:2720634-2721442;NC_000962.3:2439139-2439948	117	2720634	2721442	105	2439139	2439948	PR_HmRegion_119	PR_HmRegion_107	119	107	0	0	PR_Set_55
NC_000962.3	2784600	2785969	+	NC_000962.3	3795043	3796412	1365	1369	0.9970781592403214	3.79573e+06	2.78528e+06	1010443	1369	1369	Rv2478c,Rv2479c,Rv2480c	Rv3380c,Rv3381c	FALSE	FALSE	2	2	NC_000962.3:2784600-2785969	NC_000962.3:3795043-3796412	NC_000962.3:2784600-2785969;NC_000962.3:3795043-3796412	118	2784600	2785977	172	3795041	3796426	PR_HmRegion_120	PR_HmRegion_175	120	175	1	1	PR_Set_24
NC_000962.3	2784612	2785969	+	NC_000962.3	1987700	1989057	1357	1357	1	1.98838e+06	2.78529e+06	796912	1357	1357	Rv2479c,Rv2480c	Rv1756c,Rv1757c,cut1	FALSE	TRUE	2	2	NC_000962.3:2784612-2785969	NC_000962.3:1987700-1989057	NC_000962.3:2784612-2785969;NC_000962.3:1987700-1989057	118	2784600	2785977	82	1987686	1989059	PR_HmRegion_120	PR_HmRegion_083	120	83	1	1	PR_Set_24
NC_000962.3	2784613	2785969	-	NC_000962.3	2365413	2366769	1356	1356	1	2366091	2785291	419200	1356	1356	Rv2479c,Rv2480c	Rv2105,Rv2106	FALSE	TRUE	2	2	NC_000962.3:2784613-2785969	NC_000962.3:2365413-2366769	NC_000962.3:2784613-2785969;NC_000962.3:2365413-2366769	118	2784600	2785977	103	2365403	2366771	PR_HmRegion_120	PR_HmRegion_105	120	105	1	1	PR_Set_24
NC_000962.3	2784613	2785969	+	NC_000962.3	2430115	2431471	1356	1356	1	2430793	2785291	354498	1356	1356	Rv2479c,Rv2480c	Rv2167c,Rv2168c	FALSE	TRUE	2	2	NC_000962.3:2784613-2785969	NC_000962.3:2430115-2431471	NC_000962.3:2784613-2785969;NC_000962.3:2430115-2431471	118	2784600	2785977	104	2430113	2431474	PR_HmRegion_120	PR_HmRegion_106	120	106	1	1	PR_Set_24
NC_000962.3	2784613	2785969	+	NC_000962.3	3120522	3121878	1356	1356	1	3121200	2785291	335909	1356	1356	Rv2479c,Rv2480c	Rv2814c,Rv2815c	FALSE	TRUE	2	2	NC_000962.3:2784613-2785969	NC_000962.3:3120522-3121878	NC_000962.3:2784613-2785969;NC_000962.3:3120522-3121878	118	2784600	2785977	137	3119183	3123577	PR_HmRegion_120	PR_HmRegion_140	120	140	1	0	PR_Set_24
NC_000962.3	2784613	2785969	-	NC_000962.3	3551229	3552585	1356	1356	1	3551907	2785291	766616	1356	1356	Rv2479c,Rv2480c	Rv3184,Rv3185	FALSE	TRUE	2	2	NC_000962.3:2784613-2785969	NC_000962.3:3551229-3552585	NC_000962.3:2784613-2785969;NC_000962.3:3551229-3552585	118	2784600	2785977	158	3551212	3552587	PR_HmRegion_120	PR_HmRegion_161	120	161	1	1	PR_Set_24
NC_000962.3	2784613	2785977	-	NC_000962.3	2550005	2551369	1363	1364	0.999267	2550687	2785295	234608	1364	1364	Rv2479c,Rv2480c	Rv2277c,Rv2278,Rv2279	FALSE	FALSE	2	2	NC_000962.3:2784613-2785977	NC_000962.3:2550005-2551369	NC_000962.3:2784613-2785977;NC_000962.3:2550005-2551369	118	2784600	2785977	110	2550005	2551370	PR_HmRegion_120	PR_HmRegion_112	120	112	1	1	PR_Set_24
NC_000962.3	2784614	2785969	+	NC_000962.3	1541951	1543306	1355	1355	1	1.54263e+06	2.78529e+06	1242663	1355	1355	Rv2479c,Rv2480c	Rv1369c,Rv1370c	FALSE	TRUE	2	2	NC_000962.3:2784614-2785969	NC_000962.3:1541951-1543306	NC_000962.3:2784614-2785969;NC_000962.3:1541951-1543306	118	2784600	2785977	60	1541948	1543318	PR_HmRegion_120	PR_HmRegion_061	120	61	1	1	PR_Set_24
NC_000962.3	2784614	2785969	-	NC_000962.3	1996100	1997455	1355	1355	1	1.99678e+06	2.78529e+06	788514	1355	1355	Rv2479c,Rv2480c	Rv1763,Rv1764,Rv1765c	FALSE	TRUE	2	2	NC_000962.3:2784614-2785969	NC_000962.3:1996100-1997455	NC_000962.3:2784614-2785969;NC_000962.3:1996100-1997455	118	2784600	2785977	83	1996098	1998612	PR_HmRegion_120	PR_HmRegion_084	120	84	1	1	PR_Set_24
NC_000962.3	2784614	2785969	-	NC_000962.3	2635576	2636931	1355	1355	1	2.63625e+06	2.78529e+06	149038	1355	1355	Rv2479c,Rv2480c	PPE39,Rv2354,Rv2355	FALSE	TRUE	2	2	NC_000962.3:2784614-2785969	NC_000962.3:2635576-2636931	NC_000962.3:2784614-2785969;NC_000962.3:2635576-2636931	118	2784600	2785977	112	2634780	2637028	PR_HmRegion_120	PR_HmRegion_114	120	114	1	1	PR_Set_24
NC_000962.3	2784614	2785969	-	NC_000962.3	3552712	3554067	1355	1355	1	3.55339e+06	2.78529e+06	768098	1355	1355	Rv2479c,Rv2480c	Rv3186,Rv3187	FALSE	TRUE	2	2	NC_000962.3:2784614-2785969	NC_000962.3:3552712-3554067	NC_000962.3:2784614-2785969;NC_000962.3:3552712-3554067	118	2784600	2785977	159	3552704	3554070	PR_HmRegion_120	PR_HmRegion_162	120	162	1	1	PR_Set_24
NC_000962.3	2784614	2785969	-	NC_000962.3	3710381	3711736	1355	1355	1	3.71106e+06	2.78529e+06	925767	1355	1355	Rv2479c,Rv2480c	Rv3325,Rv3326	FALSE	TRUE	2	2	NC_000962.3:2784614-2785969	NC_000962.3:3710381-3711736	NC_000962.3:2784614-2785969;NC_000962.3:3710381-3711736	118	2784600	2785977	162	3710379	3712822	PR_HmRegion_120	PR_HmRegion_165	120	165	1	1	PR_Set_24
NC_000962.3	2784614	2785969	-	NC_000962.3	3890778	3892133	1355	1355	1	3.89146e+06	2.78529e+06	1106164	1355	1355	Rv2479c,Rv2480c	Rv3474,Rv3475	FALSE	TRUE	2	2	NC_000962.3:2784614-2785969	NC_000962.3:3890778-3892133	NC_000962.3:2784614-2785969;NC_000962.3:3890778-3892133	118	2784600	2785977	178	3890771	3892140	PR_HmRegion_120	PR_HmRegion_181	120	181	1	2	PR_Set_24
NC_000962.3	2784614	2785970	-	NC_000962.3	889019	890375	1356	1356	1	889697	2785292	1895595	1356	1356	Rv2479c,Rv2480c	Rv0795,Rv0796	FALSE	TRUE	2	2	NC_000962.3:2784614-2785970	NC_000962.3:889019-890375	NC_000962.3:2784614-2785970;NC_000962.3:889019-890375	118	2784600	2785977	33	889019	891461	PR_HmRegion_120	PR_HmRegion_034	120	34	1	2	PR_Set_24
NC_000962.3	2784614	2785970	-	NC_000962.3	2972107	2973463	1356	1356	1	2972785	2785292	187493	1356	1356	Rv2479c,Rv2480c	Rv2648,Rv2649	FALSE	TRUE	2	2	NC_000962.3:2784614-2785970	NC_000962.3:2972107-2973463	NC_000962.3:2784614-2785970;NC_000962.3:2972107-2973463	118	2784600	2785977	127	2972104	2973463	PR_HmRegion_120	PR_HmRegion_129	120	129	1	2	PR_Set_24
NC_000962.3	2796717	2797499	+	NC_000962.3	2805574	2806355	608	807	0.7534076827757125	2.80596e+06	2797108	8856.5	782	781	PE_PGRS42,Rv2488c	PE_PGRS43	FALSE	FALSE	0	0	NC_000962.3:2796717-2797499	NC_000962.3:2805574-2806355	NC_000962.3:2796717-2797499;NC_000962.3:2805574-2806355	119	2796717	2797499	120	2805574	2806355	PR_HmRegion_121	PR_HmRegion_122	121	122	0	0	PR_Set_57
NC_000962.3	2805574	2806355	+	NC_000962.3	2796717	2797499	608	806	0.7543424317617866	2797108	2.80596e+06	8856.5	781	782	PE_PGRS43	PE_PGRS42,Rv2488c	FALSE	FALSE	0	0	NC_000962.3:2805574-2806355	NC_000962.3:2796717-2797499	NC_000962.3:2805574-2806355;NC_000962.3:2796717-2797499	120	2805574	2806355	119	2796717	2797499	PR_HmRegion_122	PR_HmRegion_121	122	121	0	0	PR_Set_57
NC_000962.3	2828493	2829928	-	NC_000962.3	1169297	1170732	1433	1435	0.9986062717770035	1.17001e+06	2.82921e+06	1659196	1435	1435	Rv2512c	Rv1047	FALSE	FALSE	1	1	NC_000962.3:2828493-2829928	NC_000962.3:1169297-1170732	NC_000962.3:2828493-2829928;NC_000962.3:1169297-1170732	121	2828493	2829936	43	1169296	1170733	PR_HmRegion_123	PR_HmRegion_044	123	44	0	0	PR_Set_30
NC_000962.3	2828493	2829928	+	NC_000962.3	1341295	1342730	1435	1435	1	1.34201e+06	2.82921e+06	1487198	1435	1435	Rv2512c	Rv1199c	FALSE	TRUE	1	1	NC_000962.3:2828493-2829928	NC_000962.3:1341295-1342730	NC_000962.3:2828493-2829928;NC_000962.3:1341295-1342730	121	2828493	2829936	54	1341295	1342730	PR_HmRegion_123	PR_HmRegion_055	123	55	0	0	PR_Set_30
NC_000962.3	2828493	2829929	-	NC_000962.3	3481324	3482760	1434	1436	0.9986072423398329	3482042	2829211	652831	1436	1436	Rv2512c	Rv3115	FALSE	FALSE	1	1	NC_000962.3:2828493-2829929	NC_000962.3:3481324-3482760	NC_000962.3:2828493-2829929;NC_000962.3:3481324-3482760	121	2828493	2829936	155	3481324	3482760	PR_HmRegion_123	PR_HmRegion_158	123	158	0	0	PR_Set_30
NC_000962.3	2828493	2829930	+	NC_000962.3	3381312	3382749	1435	1437	0.9986082115518441	3.38203e+06	2.82921e+06	552819	1437	1437	Rv2512c	Rv3023c	FALSE	FALSE	1	1	NC_000962.3:2828493-2829930	NC_000962.3:3381312-3382749	NC_000962.3:2828493-2829930;NC_000962.3:3381312-3382749	121	2828493	2829936	154	3381311	3382749	PR_HmRegion_123	PR_HmRegion_157	123	157	0	0	PR_Set_30
NC_000962.3	2829019	2829936	-	NC_000962.3	2982934	2983854	916	920	0.9956521739130435	2983394	2.82948e+06	153916	917	920	Rv2512c	Rv2665,Rv2666	FALSE	FALSE	1	1	NC_000962.3:2829019-2829936	NC_000962.3:2982934-2983854	NC_000962.3:2829019-2829936;NC_000962.3:2982934-2983854	121	2828493	2829936	129	2982934	2983854	PR_HmRegion_123	PR_HmRegion_131	123	131	0	0	PR_Set_30
NC_000962.3	2866468	2867121	+	NC_000962.3	2867124	2867777	590	660	0.8939393939393939	2.86745e+06	2.86679e+06	656	653	653	lppA	lppA,lppB	FALSE	FALSE	0	0	NC_000962.3:2866468-2867121	NC_000962.3:2867124-2867777	NC_000962.3:2866468-2867121;NC_000962.3:2867124-2867777	122	2866468	2867121	123	2867124	2867777	PR_HmRegion_124	PR_HmRegion_125	124	125	0	0	PR_Set_58
NC_000962.3	2867124	2867777	+	NC_000962.3	2866468	2867121	590	660	0.8939393939393939	2.86679e+06	2.86745e+06	656	653	653	lppA,lppB	lppA	FALSE	FALSE	0	0	NC_000962.3:2867124-2867777	NC_000962.3:2866468-2867121	NC_000962.3:2867124-2867777;NC_000962.3:2866468-2867121	123	2867124	2867777	122	2866468	2867121	PR_HmRegion_125	PR_HmRegion_124	125	124	0	0	PR_Set_58
NC_000962.3	2882289	2884330	+	NC_000962.3	80623	82664	1650	2058	0.8017492711370262	81643.5	2.88331e+06	1609866	2041	2041	Rv2563,glnQ	Rv0072,Rv0073	FALSE	FALSE	0	0	NC_000962.3:2882289-2884330	NC_000962.3:80623-82664	NC_000962.3:2882289-2884330;NC_000962.3:80623-82664	124	2882289	2884330	1	80623	82664	PR_HmRegion_126	PR_HmRegion_001	126	1	0	0	PR_Set_2
NC_000962.3	2944267	2945226	+	NC_000962.3	1095712	1096692	924	982	0.9409368635437881	1096202	2.94475e+06	1.84854e+06	959	980	PE_PGRS45	PE_PGRS18	FALSE	FALSE	0	0	NC_000962.3:2944267-2945226	NC_000962.3:1095712-1096692	NC_000962.3:2944267-2945226;NC_000962.3:1095712-1096692	125	2944267	2945226	40	1095248	1096692	PR_HmRegion_127	PR_HmRegion_041	127	41	0	0	PR_Set_27
NC_000962.3	2944363	2945221	+	NC_000962.3	1093740	1094592	814	864	0.9421296296296297	1094166	2944792	1850626	858	852	PE_PGRS45	PE_PGRS17	FALSE	FALSE	0	0	NC_000962.3:2944363-2945221	NC_000962.3:1093740-1094592	NC_000962.3:2944363-2945221;NC_000962.3:1093740-1094592	125	2944267	2945226	39	1093195	1094592	PR_HmRegion_127	PR_HmRegion_040	127	40	0	0	PR_Set_27
NC_000962.3	2971756	2971987	+	NC_000962.3	1780349	1780580	206	233	0.8841201716738197	1.78046e+06	2.97187e+06	1191407	231	231	Rv2647	Rv1575	FALSE	FALSE	0	0	NC_000962.3:2971756-2971987	NC_000962.3:1780349-1780580	NC_000962.3:2971756-2971987;NC_000962.3:1780349-1780580	126	2971756	2971987	71	1780334	1780580	PR_HmRegion_128	PR_HmRegion_072	128	72	0	0	PR_Set_44
NC_000962.3	2972104	2973463	+	NC_000962.3	3551224	3552584	1359	1360	0.9992647058823529	3551904	2.97278e+06	579120	1359	1360	Rv2648,Rv2649	Rv3184,Rv3185	FALSE	FALSE	2	2	NC_000962.3:2972104-2973463	NC_000962.3:3551224-3552584	NC_000962.3:2972104-2973463;NC_000962.3:3551224-3552584	127	2972104	2973463	158	3551212	3552587	PR_HmRegion_129	PR_HmRegion_161	129	161	2	1	PR_Set_24
NC_000962.3	2972106	2973463	+	NC_000962.3	2550011	2551368	1357	1357	1	2.55069e+06	2.97278e+06	422095	1357	1357	Rv2648,Rv2649	Rv2277c,Rv2278,Rv2279	FALSE	TRUE	2	2	NC_000962.3:2972106-2973463	NC_000962.3:2550011-2551368	NC_000962.3:2972106-2973463;NC_000962.3:2550011-2551368	127	2972104	2973463	110	2550005	2551370	PR_HmRegion_129	PR_HmRegion_112	129	112	2	1	PR_Set_24
NC_000962.3	2972107	2973463	+	NC_000962.3	889019	890375	1356	1356	1	889697	2972785	2083088	1356	1356	Rv2648,Rv2649	Rv0795,Rv0796	FALSE	TRUE	2	2	NC_000962.3:2972107-2973463	NC_000962.3:889019-890375	NC_000962.3:2972107-2973463;NC_000962.3:889019-890375	127	2972104	2973463	33	889019	891461	PR_HmRegion_129	PR_HmRegion_034	129	34	2	2	PR_Set_24
NC_000962.3	2972107	2973463	-	NC_000962.3	2784614	2785970	1356	1356	1	2785292	2972785	187493	1356	1356	Rv2648,Rv2649	Rv2479c,Rv2480c	FALSE	TRUE	2	2	NC_000962.3:2972107-2973463	NC_000962.3:2784614-2785970	NC_000962.3:2972107-2973463;NC_000962.3:2784614-2785970	127	2972104	2973463	118	2784600	2785977	PR_HmRegion_129	PR_HmRegion_120	129	120	2	1	PR_Set_24
NC_000962.3	2972108	2973463	-	NC_000962.3	1541951	1543306	1355	1355	1	1.54263e+06	2.97279e+06	1430157	1355	1355	Rv2648,Rv2649	Rv1369c,Rv1370c	FALSE	TRUE	2	2	NC_000962.3:2972108-2973463	NC_000962.3:1541951-1543306	NC_000962.3:2972108-2973463;NC_000962.3:1541951-1543306	127	2972104	2973463	60	1541948	1543318	PR_HmRegion_129	PR_HmRegion_061	129	61	2	1	PR_Set_24
NC_000962.3	2972108	2973463	-	NC_000962.3	1987702	1989057	1355	1355	1	1.98838e+06	2.97279e+06	984406	1355	1355	Rv2648,Rv2649	Rv1756c,Rv1757c,cut1	FALSE	TRUE	2	2	NC_000962.3:2972108-2973463	NC_000962.3:1987702-1989057	NC_000962.3:2972108-2973463;NC_000962.3:1987702-1989057	127	2972104	2973463	82	1987686	1989059	PR_HmRegion_129	PR_HmRegion_083	129	83	2	1	PR_Set_24
NC_000962.3	2972108	2973463	+	NC_000962.3	1996100	1997455	1355	1355	1	1.99678e+06	2.97279e+06	976008	1355	1355	Rv2648,Rv2649	Rv1763,Rv1764,Rv1765c	FALSE	TRUE	2	2	NC_000962.3:2972108-2973463	NC_000962.3:1996100-1997455	NC_000962.3:2972108-2973463;NC_000962.3:1996100-1997455	127	2972104	2973463	83	1996098	1998612	PR_HmRegion_129	PR_HmRegion_084	129	84	2	1	PR_Set_24
NC_000962.3	2972108	2973463	+	NC_000962.3	2365413	2366768	1355	1355	1	2.36609e+06	2.97279e+06	606695	1355	1355	Rv2648,Rv2649	Rv2105,Rv2106	FALSE	TRUE	2	2	NC_000962.3:2972108-2973463	NC_000962.3:2365413-2366768	NC_000962.3:2972108-2973463;NC_000962.3:2365413-2366768	127	2972104	2973463	103	2365403	2366771	PR_HmRegion_129	PR_HmRegion_105	129	105	2	1	PR_Set_24
NC_000962.3	2972108	2973463	-	NC_000962.3	2430116	2431471	1355	1355	1	2.43079e+06	2.97279e+06	541992	1355	1355	Rv2648,Rv2649	Rv2167c,Rv2168c	FALSE	TRUE	2	2	NC_000962.3:2972108-2973463	NC_000962.3:2430116-2431471	NC_000962.3:2972108-2973463;NC_000962.3:2430116-2431471	127	2972104	2973463	104	2430113	2431474	PR_HmRegion_129	PR_HmRegion_106	129	106	2	1	PR_Set_24
NC_000962.3	2972108	2973463	+	NC_000962.3	2635576	2636931	1355	1355	1	2.63625e+06	2.97279e+06	336532	1355	1355	Rv2648,Rv2649	PPE39,Rv2354,Rv2355	FALSE	TRUE	2	2	NC_000962.3:2972108-2973463	NC_000962.3:2635576-2636931	NC_000962.3:2972108-2973463;NC_000962.3:2635576-2636931	127	2972104	2973463	112	2634780	2637028	PR_HmRegion_129	PR_HmRegion_114	129	114	2	1	PR_Set_24
NC_000962.3	2972108	2973463	-	NC_000962.3	3120523	3121878	1355	1355	1	3.1212e+06	2.97279e+06	148415	1355	1355	Rv2648,Rv2649	Rv2814c,Rv2815c	FALSE	TRUE	2	2	NC_000962.3:2972108-2973463	NC_000962.3:3120523-3121878	NC_000962.3:2972108-2973463;NC_000962.3:3120523-3121878	127	2972104	2973463	137	3119183	3123577	PR_HmRegion_129	PR_HmRegion_140	129	140	2	0	PR_Set_24
NC_000962.3	2972108	2973463	+	NC_000962.3	3552712	3554067	1355	1355	1	3.55339e+06	2.97279e+06	580604	1355	1355	Rv2648,Rv2649	Rv3186,Rv3187	FALSE	TRUE	2	2	NC_000962.3:2972108-2973463	NC_000962.3:3552712-3554067	NC_000962.3:2972108-2973463;NC_000962.3:3552712-3554067	127	2972104	2973463	159	3552704	3554070	PR_HmRegion_129	PR_HmRegion_162	129	162	2	1	PR_Set_24
NC_000962.3	2972108	2973463	+	NC_000962.3	3710381	3711736	1355	1355	1	3.71106e+06	2.97279e+06	738273	1355	1355	Rv2648,Rv2649	Rv3325,Rv3326	FALSE	TRUE	2	2	NC_000962.3:2972108-2973463	NC_000962.3:3710381-3711736	NC_000962.3:2972108-2973463;NC_000962.3:3710381-3711736	127	2972104	2973463	162	3710379	3712822	PR_HmRegion_129	PR_HmRegion_165	129	165	2	1	PR_Set_24
NC_000962.3	2972108	2973463	-	NC_000962.3	3795057	3796412	1355	1355	1	3.79573e+06	2.97279e+06	822949	1355	1355	Rv2648,Rv2649	Rv3380c,Rv3381c	FALSE	TRUE	2	2	NC_000962.3:2972108-2973463	NC_000962.3:3795057-3796412	NC_000962.3:2972108-2973463;NC_000962.3:3795057-3796412	127	2972104	2973463	172	3795041	3796426	PR_HmRegion_129	PR_HmRegion_175	129	175	2	1	PR_Set_24
NC_000962.3	2972108	2973463	+	NC_000962.3	3890778	3892133	1355	1355	1	3.89146e+06	2.97279e+06	918670	1355	1355	Rv2648,Rv2649	Rv3474,Rv3475	FALSE	TRUE	2	2	NC_000962.3:2972108-2973463	NC_000962.3:3890778-3892133	NC_000962.3:2972108-2973463;NC_000962.3:3890778-3892133	127	2972104	2973463	178	3890771	3892140	PR_HmRegion_129	PR_HmRegion_181	129	181	2	2	PR_Set_24
NC_000962.3	2973775	2975987	+	NC_000962.3	1780615	1782817	1933	2231	0.8664276109367997	1781716	2974881	1193165	2212	2202	Rv2650c,Rv2651c,Rv2652c	Rv1575,Rv1576c,Rv1577c,Rv1578c	FALSE	FALSE	0	0	NC_000962.3:2973775-2975987	NC_000962.3:1780615-1782817	NC_000962.3:2973775-2975987;NC_000962.3:1780615-1782817	128	2973775	2975987	72	1780615	1782817	PR_HmRegion_130	PR_HmRegion_073	130	73	0	0	PR_Set_45
NC_000962.3	2982934	2983854	-	NC_000962.3	2829019	2829936	916	920	0.9956521739130435	2.82948e+06	2983394	153916	920	917	Rv2665,Rv2666	Rv2512c	FALSE	FALSE	1	1	NC_000962.3:2982934-2983854	NC_000962.3:2829019-2829936	NC_000962.3:2982934-2983854;NC_000962.3:2829019-2829936	129	2982934	2983854	121	2828493	2829936	PR_HmRegion_131	PR_HmRegion_123	131	123	0	0	PR_Set_30
NC_000962.3	2982944	2983854	+	NC_000962.3	1169296	1170206	909	910	0.9989010989010989	1169751	2983399	1813648	910	910	Rv2665,Rv2666	Rv1047	FALSE	FALSE	1	1	NC_000962.3:2982944-2983854	NC_000962.3:1169296-1170206	NC_000962.3:2982944-2983854;NC_000962.3:1169296-1170206	129	2982934	2983854	43	1169296	1170733	PR_HmRegion_131	PR_HmRegion_044	131	44	0	0	PR_Set_30
NC_000962.3	2982945	2983854	-	NC_000962.3	1341821	1342730	908	909	0.9988998899889989	1.34228e+06	2.9834e+06	1641124	909	909	Rv2665,Rv2666	Rv1199c	FALSE	FALSE	1	1	NC_000962.3:2982945-2983854	NC_000962.3:1341821-1342730	NC_000962.3:2982945-2983854;NC_000962.3:1341821-1342730	129	2982934	2983854	54	1341295	1342730	PR_HmRegion_131	PR_HmRegion_055	131	55	0	0	PR_Set_30
NC_000962.3	2982945	2983854	-	NC_000962.3	3381838	3382747	908	909	0.9988998899889989	3.38229e+06	2.9834e+06	398893	909	909	Rv2665,Rv2666	Rv3023c	FALSE	FALSE	1	1	NC_000962.3:2982945-2983854	NC_000962.3:3381838-3382747	NC_000962.3:2982945-2983854;NC_000962.3:3381838-3382747	129	2982934	2983854	154	3381311	3382749	PR_HmRegion_131	PR_HmRegion_157	131	157	0	0	PR_Set_30
NC_000962.3	2982945	2983854	+	NC_000962.3	3481325	3482234	908	909	0.9988998899889989	3.48178e+06	2.9834e+06	498380	909	909	Rv2665,Rv2666	Rv3115	FALSE	FALSE	1	1	NC_000962.3:2982945-2983854	NC_000962.3:3481325-3482234	NC_000962.3:2982945-2983854;NC_000962.3:3481325-3482234	129	2982934	2983854	155	3481324	3482760	PR_HmRegion_131	PR_HmRegion_158	131	158	0	0	PR_Set_30
NC_000962.3	2996010	2996155	-	NC_000962.3	3192203	3192352	135	157	0.8598726114649682	3.19228e+06	2.99608e+06	196195	145	149	Rv2680		FALSE	FALSE	0	0	NC_000962.3:2996010-2996155	NC_000962.3:3192203-3192352	NC_000962.3:2996010-2996155;NC_000962.3:3192203-3192352	130	2996010	2996160	143	3192203	3192354	PR_HmRegion_132	PR_HmRegion_146	132	146	0	0	PR_Set_26
NC_000962.3	2996010	2996160	-	NC_000962.3	960167	960323	146	156	0.9358974358974359	960245	2996085	2035840	150	156	Rv2680		FALSE	FALSE	0	0	NC_000962.3:2996010-2996160	NC_000962.3:960167-960323	NC_000962.3:2996010-2996160;NC_000962.3:960167-960323	130	2996010	2996160	37	960166	960326	PR_HmRegion_132	PR_HmRegion_038	132	38	0	0	PR_Set_26
NC_000962.3	3000614	3001893	+	NC_000962.3	3001983	3003262	1030	1293	0.7965970610982211	3.00262e+06	3.00125e+06	1369	1279	1279	arsA	arsB1	FALSE	FALSE	0	0	NC_000962.3:3000614-3001893	NC_000962.3:3001983-3003262	NC_000962.3:3000614-3001893;NC_000962.3:3001983-3003262	131	3000614	3001893	132	3001983	3003262	PR_HmRegion_133	PR_HmRegion_134	133	134	0	0	PR_Set_59
NC_000962.3	3001983	3003262	+	NC_000962.3	3000614	3001893	1030	1294	0.7959814528593508	3.00125e+06	3.00262e+06	1369	1279	1279	arsB1	arsA	FALSE	FALSE	0	0	NC_000962.3:3001983-3003262	NC_000962.3:3000614-3001893	NC_000962.3:3001983-3003262;NC_000962.3:3000614-3001893	132	3001983	3003262	131	3000614	3001893	PR_HmRegion_134	PR_HmRegion_133	134	133	0	0	PR_Set_59
NC_000962.3	3007037	3007114	+	NC_000962.3	3007143	3007220	77	77	1	3.00718e+06	3.00708e+06	106	77	77	Rv2689c		FALSE	TRUE	0	0	NC_000962.3:3007037-3007114	NC_000962.3:3007143-3007220	NC_000962.3:3007037-3007114;NC_000962.3:3007143-3007220	133	3007037	3007220	133	3007037	3007220	PR_HmRegion_135	PR_HmRegion_135	135	135	0	0	PR_Set_26
NC_000962.3	3007064	3007215	+	NC_000962.3	3192203	3192354	132	153	0.8627450980392157	3.19228e+06	3.00714e+06	185139	151	151			FALSE	FALSE	0	0	NC_000962.3:3007064-3007215	NC_000962.3:3192203-3192354	NC_000962.3:3007064-3007215;NC_000962.3:3192203-3192354	133	3007037	3007220	143	3192203	3192354	PR_HmRegion_135	PR_HmRegion_146	135	146	0	0	PR_Set_26
NC_000962.3	3007143	3007220	+	NC_000962.3	3007037	3007114	77	77	1	3.00708e+06	3.00718e+06	106	77	77		Rv2689c	FALSE	TRUE	0	0	NC_000962.3:3007143-3007220	NC_000962.3:3007037-3007114	NC_000962.3:3007143-3007220;NC_000962.3:3007037-3007114	133	3007037	3007220	133	3007037	3007220	PR_HmRegion_135	PR_HmRegion_135	135	135	0	0	PR_Set_26
NC_000962.3	3082465	3082769	+	NC_000962.3	80184	80523	283	340	0.8323529411764706	80353.5	3082617	1.40927e+06	304	339	Rv2774c	Rv0071	FALSE	FALSE	0	0	NC_000962.3:3082465-3082769	NC_000962.3:80184-80523	NC_000962.3:3082465-3082769;NC_000962.3:80184-80523	134	3082465	3082769	0	80184	80523	PR_HmRegion_136	PR_HmRegion_000	136	0	0	0	PR_Set_1
NC_000962.3	3100173	3102227	+	NC_000962.3	4301541	4303432	1596	2060	0.7747572815533981	4.30249e+06	3101200	1.20129e+06	2054	1891	Rv2791c,Rv2792c	fadD23,Rv3827c,Rv3828c,Rv3829c	FALSE	FALSE	1	1	NC_000962.3:3100173-3102227	NC_000962.3:4301541-4303432	NC_000962.3:3100173-3102227;NC_000962.3:4301541-4303432	135	3100173	3102233	193	4301541	4303432	PR_HmRegion_137	PR_HmRegion_196	137	196	0	0	PR_Set_20
NC_000962.3	3100174	3100487	-	NC_000962.3	921579	921892	279	318	0.8773584905660378	921736	3.10033e+06	2178595	313	313	Rv2791c	Rv0828c,Rv0829	FALSE	FALSE	1	1	NC_000962.3:3100174-3100487	NC_000962.3:921579-921892	NC_000962.3:3100174-3100487;NC_000962.3:921579-921892	135	3100173	3102233	35	921579	921893	PR_HmRegion_137	PR_HmRegion_036	137	36	0	0	PR_Set_20
NC_000962.3	3100174	3102228	+	NC_000962.3	3333757	3335814	1717	2077	0.8266730861819933	3.33479e+06	3101201	233584	2054	2057	Rv2791c,Rv2792c	thiL,Rv2978c,Rv2979c	FALSE	FALSE	1	1	NC_000962.3:3100174-3102228	NC_000962.3:3333757-3335814	NC_000962.3:3100174-3102228;NC_000962.3:3333757-3335814	135	3100173	3102233	151	3333757	3335814	PR_HmRegion_137	PR_HmRegion_154	137	154	0	0	PR_Set_20
NC_000962.3	3100174	3102233	+	NC_000962.3	3194138	3196202	1673	2084	0.8027831094049904	3195170	3.1012e+06	93966.5	2059	2064	Rv2791c,Rv2792c	Rv2884,Rv2885c,Rv2886c	FALSE	FALSE	1	1	NC_000962.3:3100174-3102233	NC_000962.3:3194138-3196202	NC_000962.3:3100174-3102233;NC_000962.3:3194138-3196202	135	3100173	3102233	144	3194137	3196202	PR_HmRegion_137	PR_HmRegion_147	137	147	0	0	PR_Set_20
NC_000962.3	3100868	3102228	-	NC_000962.3	701363	702728	1118	1378	0.8113207547169812	702046	3101548	2.01203e+06	1360	1365	Rv2791c,Rv2792c	Rv0605,Rv0606	FALSE	FALSE	1	1	NC_000962.3:3100868-3102228	NC_000962.3:701363-702728	NC_000962.3:3100868-3102228;NC_000962.3:701363-702728	135	3100173	3102233	27	701363	702728	PR_HmRegion_137	PR_HmRegion_028	137	28	0	0	PR_Set_20
NC_000962.3	3113641	3113937	+	NC_000962.3	3112883	3113179	259	298	0.8691275167785235	3113031	3113789	758	296	296	Rv2807	Rv2804c,Rv2805	FALSE	FALSE	0	0	NC_000962.3:3113641-3113937	NC_000962.3:3112883-3113179	NC_000962.3:3113641-3113937;NC_000962.3:3112883-3113179	136	3113641	3113937	136	3112883	3113179	PR_HmRegion_139	PR_HmRegion_138	139	138	0	0	PR_Set_60
NC_000962.3	3119183	3119721	+	NC_000962.3	3119993	3120524	423	593	0.7133220910623946	3.12026e+06	3119452	806.5	538	531			FALSE	FALSE	0	0	NC_000962.3:3119183-3119721	NC_000962.3:3119993-3120524	NC_000962.3:3119183-3119721;NC_000962.3:3119993-3120524	137	3119183	3123577	137	3119183	3123577	PR_HmRegion_140	PR_HmRegion_140	140	140	0	0	PR_Set_24
NC_000962.3	3119183	3120248	+	NC_000962.3	3122511	3123576	841	1162	0.7237521514629949	3.12304e+06	3.11972e+06	3328	1065	1065			FALSE	FALSE	0	0	NC_000962.3:3119183-3120248	NC_000962.3:3122511-3123576	NC_000962.3:3119183-3120248;NC_000962.3:3122511-3123576	137	3119183	3123577	137	3119183	3123577	PR_HmRegion_140	PR_HmRegion_140	140	140	0	0	PR_Set_24
NC_000962.3	3119184	3119519	+	NC_000962.3	3123247	3123576	266	353	0.7535410764872521	3.12341e+06	3.11935e+06	4060	335	329			FALSE	FALSE	0	0	NC_000962.3:3119184-3119519	NC_000962.3:3123247-3123576	NC_000962.3:3119184-3119519;NC_000962.3:3123247-3123576	137	3119183	3123577	137	3119183	3123577	PR_HmRegion_140	PR_HmRegion_140	140	140	0	0	PR_Set_24
NC_000962.3	3119184	3119736	+	NC_000962.3	3122954	3123576	435	669	0.6502242152466368	3123265	3119460	3805	552	622			FALSE	FALSE	0	0	NC_000962.3:3119184-3119736	NC_000962.3:3122954-3123576	NC_000962.3:3119184-3119736;NC_000962.3:3122954-3123576	137	3119183	3123577	137	3119183	3123577	PR_HmRegion_140	PR_HmRegion_140	140	140	0	0	PR_Set_24
NC_000962.3	3119184	3119883	+	NC_000962.3	3122881	3123576	554	767	0.7222946544980443	3.12323e+06	3.11953e+06	3695	699	695			FALSE	FALSE	0	0	NC_000962.3:3119184-3119883	NC_000962.3:3122881-3123576	NC_000962.3:3119184-3119883;NC_000962.3:3122881-3123576	137	3119183	3123577	137	3119183	3123577	PR_HmRegion_140	PR_HmRegion_140	140	140	0	0	PR_Set_24
NC_000962.3	3119184	3120176	+	NC_000962.3	3122660	3123576	735	1071	0.6862745098039216	3123118	3119680	3438	992	916			FALSE	FALSE	0	0	NC_000962.3:3119184-3120176	NC_000962.3:3122660-3123576	NC_000962.3:3119184-3120176;NC_000962.3:3122660-3123576	137	3119183	3123577	137	3119183	3123577	PR_HmRegion_140	PR_HmRegion_140	140	140	0	0	PR_Set_24
NC_000962.3	3119184	3120524	+	NC_000962.3	3121937	3123338	1060	1536	0.6901041666666666	3.12264e+06	3119854	2783.5	1340	1401			FALSE	FALSE	0	0	NC_000962.3:3119184-3120524	NC_000962.3:3121937-3123338	NC_000962.3:3119184-3120524;NC_000962.3:3121937-3123338	137	3119183	3123577	137	3119183	3123577	PR_HmRegion_140	PR_HmRegion_140	140	140	0	0	PR_Set_24
NC_000962.3	3119184	3120524	+	NC_000962.3	3122229	3123561	1045	1466	0.7128240109140518	3122895	3119854	3041	1340	1332			FALSE	FALSE	0	0	NC_000962.3:3119184-3120524	NC_000962.3:3122229-3123561	NC_000962.3:3119184-3120524;NC_000962.3:3122229-3123561	137	3119183	3123577	137	3119183	3123577	PR_HmRegion_140	PR_HmRegion_140	140	140	0	0	PR_Set_24
NC_000962.3	3119189	3120394	+	NC_000962.3	3122379	3123576	961	1330	0.7225563909774436	3.12298e+06	3.11979e+06	3186	1205	1197			FALSE	FALSE	0	0	NC_000962.3:3119189-3120394	NC_000962.3:3122379-3123576	NC_000962.3:3119189-3120394;NC_000962.3:3122379-3123576	137	3119183	3123577	137	3119183	3123577	PR_HmRegion_140	PR_HmRegion_140	140	140	0	0	PR_Set_24
NC_000962.3	3119334	3120524	+	NC_000962.3	3121937	3123193	933	1372	0.6800291545189504	3122565	3119929	2636	1190	1256			FALSE	FALSE	0	0	NC_000962.3:3119334-3120524	NC_000962.3:3121937-3123193	NC_000962.3:3119334-3120524;NC_000962.3:3121937-3123193	137	3119183	3123577	137	3119183	3123577	PR_HmRegion_140	PR_HmRegion_140	140	140	0	0	PR_Set_24
NC_000962.3	3119415	3120524	+	NC_000962.3	3122307	3123410	869	1218	0.7134646962233169	3.12286e+06	3.11997e+06	2889	1109	1103			FALSE	FALSE	0	0	NC_000962.3:3119415-3120524	NC_000962.3:3122307-3123410	NC_000962.3:3119415-3120524;NC_000962.3:3122307-3123410	137	3119183	3123577	137	3119183	3123577	PR_HmRegion_140	PR_HmRegion_140	140	140	0	0	PR_Set_24
NC_000962.3	3119427	3120468	+	NC_000962.3	3121878	3122917	824	1133	0.7272727272727273	3.1224e+06	3.11995e+06	2450	1041	1039			FALSE	FALSE	0	0	NC_000962.3:3119427-3120468	NC_000962.3:3121878-3122917	NC_000962.3:3119427-3120468;NC_000962.3:3121878-3122917	137	3119183	3123577	137	3119183	3123577	PR_HmRegion_140	PR_HmRegion_140	140	140	0	0	PR_Set_24
NC_000962.3	3119847	3120468	+	NC_000962.3	3119184	3119812	489	680	0.7191176470588235	3119498	3.12016e+06	659.5	621	628			FALSE	FALSE	0	0	NC_000962.3:3119847-3120468	NC_000962.3:3119184-3119812	NC_000962.3:3119847-3120468;NC_000962.3:3119184-3119812	137	3119183	3123577	137	3119183	3123577	PR_HmRegion_140	PR_HmRegion_140	140	140	0	0	PR_Set_24
NC_000962.3	3119847	3120524	+	NC_000962.3	3121937	3122533	486	722	0.6731301939058172	3122235	3.12019e+06	2049.5	677	596			FALSE	FALSE	0	0	NC_000962.3:3119847-3120524	NC_000962.3:3121937-3122533	NC_000962.3:3119847-3120524;NC_000962.3:3121937-3122533	137	3119183	3123577	137	3119183	3123577	PR_HmRegion_140	PR_HmRegion_140	140	140	0	0	PR_Set_24
NC_000962.3	3119920	3120524	+	NC_000962.3	3122157	3122758	479	654	0.7324159021406728	3.12246e+06	3120222	2235.5	604	601			FALSE	FALSE	0	0	NC_000962.3:3119920-3120524	NC_000962.3:3122157-3122758	NC_000962.3:3119920-3120524;NC_000962.3:3122157-3122758	137	3119183	3123577	137	3119183	3123577	PR_HmRegion_140	PR_HmRegion_140	140	140	0	0	PR_Set_24
NC_000962.3	3119993	3120524	+	NC_000962.3	3119183	3119721	423	593	0.7133220910623946	3119452	3.12026e+06	806.5	531	538			FALSE	FALSE	0	0	NC_000962.3:3119993-3120524	NC_000962.3:3119183-3119721	NC_000962.3:3119993-3120524;NC_000962.3:3119183-3119721	137	3119183	3123577	137	3119183	3123577	PR_HmRegion_140	PR_HmRegion_140	140	140	0	0	PR_Set_24
NC_000962.3	3120067	3120469	+	NC_000962.3	3119184	3119592	322	445	0.7235955056179775	3119388	3120268	880	402	408			FALSE	FALSE	0	0	NC_000962.3:3120067-3120469	NC_000962.3:3119184-3119592	NC_000962.3:3120067-3120469;NC_000962.3:3119184-3119592	137	3119183	3123577	137	3119183	3123577	PR_HmRegion_140	PR_HmRegion_140	140	140	0	0	PR_Set_24
NC_000962.3	3120212	3120524	+	NC_000962.3	3119184	3119504	251	350	0.7171428571428572	3119344	3120368	1024	312	320			FALSE	FALSE	0	0	NC_000962.3:3120212-3120524	NC_000962.3:3119184-3119504	NC_000962.3:3120212-3120524;NC_000962.3:3119184-3119504	137	3119183	3123577	137	3119183	3123577	PR_HmRegion_140	PR_HmRegion_140	140	140	0	0	PR_Set_24
NC_000962.3	3120517	3121880	-	NC_000962.3	1996098	1997463	1363	1365	0.9985347985347985	1.99678e+06	3.1212e+06	1124418	1363	1365	Rv2814c,Rv2815c	Rv1763,Rv1764,Rv1765c	FALSE	FALSE	2	2	NC_000962.3:3120517-3121880	NC_000962.3:1996098-1997463	NC_000962.3:3120517-3121880;NC_000962.3:1996098-1997463	137	3119183	3123577	83	1996098	1998612	PR_HmRegion_140	PR_HmRegion_084	140	84	0	1	PR_Set_24
NC_000962.3	3120520	3121881	+	NC_000962.3	2430113	2431474	1361	1361	1	2.43079e+06	3.1212e+06	690407	1361	1361	Rv2814c,Rv2815c	Rv2167c,Rv2168c	FALSE	TRUE	2	2	NC_000962.3:3120520-3121881	NC_000962.3:2430113-2431474	NC_000962.3:3120520-3121881;NC_000962.3:2430113-2431474	137	3119183	3123577	104	2430113	2431474	PR_HmRegion_140	PR_HmRegion_106	140	106	0	1	PR_Set_24
NC_000962.3	3120521	3121882	-	NC_000962.3	2550009	2551370	1360	1361	0.9992652461425422	2.55069e+06	3.1212e+06	570512	1361	1361	Rv2814c,Rv2815c	Rv2277c,Rv2278,Rv2279	FALSE	FALSE	2	2	NC_000962.3:3120521-3121882	NC_000962.3:2550009-2551370	NC_000962.3:3120521-3121882;NC_000962.3:2550009-2551370	137	3119183	3123577	110	2550005	2551370	PR_HmRegion_140	PR_HmRegion_112	140	112	0	1	PR_Set_24
NC_000962.3	3120522	3121878	-	NC_000962.3	2365413	2366769	1356	1356	1	2366091	3121200	755109	1356	1356	Rv2814c,Rv2815c	Rv2105,Rv2106	FALSE	TRUE	2	2	NC_000962.3:3120522-3121878	NC_000962.3:2365413-2366769	NC_000962.3:3120522-3121878;NC_000962.3:2365413-2366769	137	3119183	3123577	103	2365403	2366771	PR_HmRegion_140	PR_HmRegion_105	140	105	0	1	PR_Set_24
NC_000962.3	3120522	3121878	+	NC_000962.3	2784613	2785969	1356	1356	1	2785291	3121200	335909	1356	1356	Rv2814c,Rv2815c	Rv2479c,Rv2480c	FALSE	TRUE	2	2	NC_000962.3:3120522-3121878	NC_000962.3:2784613-2785969	NC_000962.3:3120522-3121878;NC_000962.3:2784613-2785969	137	3119183	3123577	118	2784600	2785977	PR_HmRegion_140	PR_HmRegion_120	140	120	0	1	PR_Set_24
NC_000962.3	3120522	3121878	-	NC_000962.3	3551229	3552585	1356	1356	1	3551907	3121200	430707	1356	1356	Rv2814c,Rv2815c	Rv3184,Rv3185	FALSE	TRUE	2	2	NC_000962.3:3120522-3121878	NC_000962.3:3551229-3552585	NC_000962.3:3120522-3121878;NC_000962.3:3551229-3552585	137	3119183	3123577	158	3551212	3552587	PR_HmRegion_140	PR_HmRegion_161	140	161	0	1	PR_Set_24
NC_000962.3	3120522	3121879	+	NC_000962.3	1987701	1989058	1357	1357	1	1.98838e+06	3.1212e+06	1132821	1357	1357	Rv2814c,Rv2815c	Rv1756c,Rv1757c,cut1	FALSE	TRUE	2	2	NC_000962.3:3120522-3121879	NC_000962.3:1987701-1989058	NC_000962.3:3120522-3121879;NC_000962.3:1987701-1989058	137	3119183	3123577	82	1987686	1989059	PR_HmRegion_140	PR_HmRegion_083	140	83	0	1	PR_Set_24
NC_000962.3	3120523	3121878	-	NC_000962.3	889020	890375	1355	1355	1	889698	3.1212e+06	2180029	1355	1355	Rv2814c,Rv2815c	Rv0795,Rv0796	FALSE	TRUE	2	2	NC_000962.3:3120523-3121878	NC_000962.3:889020-890375	NC_000962.3:3120523-3121878;NC_000962.3:889020-890375	137	3119183	3123577	33	889019	891461	PR_HmRegion_140	PR_HmRegion_034	140	34	0	2	PR_Set_24
NC_000962.3	3120523	3121878	-	NC_000962.3	2972108	2973463	1355	1355	1	2.97279e+06	3.1212e+06	148415	1355	1355	Rv2814c,Rv2815c	Rv2648,Rv2649	FALSE	TRUE	2	2	NC_000962.3:3120523-3121878	NC_000962.3:2972108-2973463	NC_000962.3:3120523-3121878;NC_000962.3:2972108-2973463	137	3119183	3123577	127	2972104	2973463	PR_HmRegion_140	PR_HmRegion_129	140	129	0	2	PR_Set_24
NC_000962.3	3120523	3121878	-	NC_000962.3	3552712	3554067	1355	1355	1	3.55339e+06	3.1212e+06	432189	1355	1355	Rv2814c,Rv2815c	Rv3186,Rv3187	FALSE	TRUE	2	2	NC_000962.3:3120523-3121878	NC_000962.3:3552712-3554067	NC_000962.3:3120523-3121878;NC_000962.3:3552712-3554067	137	3119183	3123577	159	3552704	3554070	PR_HmRegion_140	PR_HmRegion_162	140	162	0	1	PR_Set_24
NC_000962.3	3120523	3121878	+	NC_000962.3	3795057	3796412	1355	1355	1	3.79573e+06	3.1212e+06	674534	1355	1355	Rv2814c,Rv2815c	Rv3380c,Rv3381c	FALSE	TRUE	2	2	NC_000962.3:3120523-3121878	NC_000962.3:3795057-3796412	NC_000962.3:3120523-3121878;NC_000962.3:3795057-3796412	137	3119183	3123577	172	3795041	3796426	PR_HmRegion_140	PR_HmRegion_175	140	175	0	1	PR_Set_24
NC_000962.3	3120523	3121879	+	NC_000962.3	1541951	1543307	1356	1356	1	1542629	3121201	1578572	1356	1356	Rv2814c,Rv2815c	Rv1369c,Rv1370c	FALSE	TRUE	2	2	NC_000962.3:3120523-3121879	NC_000962.3:1541951-1543307	NC_000962.3:3120523-3121879;NC_000962.3:1541951-1543307	137	3119183	3123577	60	1541948	1543318	PR_HmRegion_140	PR_HmRegion_061	140	61	0	1	PR_Set_24
NC_000962.3	3120523	3121879	-	NC_000962.3	2635575	2636931	1356	1356	1	2636253	3121201	484948	1356	1356	Rv2814c,Rv2815c	PPE39,Rv2354,Rv2355	FALSE	TRUE	2	2	NC_000962.3:3120523-3121879	NC_000962.3:2635575-2636931	NC_000962.3:3120523-3121879;NC_000962.3:2635575-2636931	137	3119183	3123577	112	2634780	2637028	PR_HmRegion_140	PR_HmRegion_114	140	114	0	1	PR_Set_24
NC_000962.3	3120523	3121879	-	NC_000962.3	3710380	3711736	1356	1356	1	3711058	3121201	589857	1356	1356	Rv2814c,Rv2815c	Rv3325,Rv3326	FALSE	TRUE	2	2	NC_000962.3:3120523-3121879	NC_000962.3:3710380-3711736	NC_000962.3:3120523-3121879;NC_000962.3:3710380-3711736	137	3119183	3123577	162	3710379	3712822	PR_HmRegion_140	PR_HmRegion_165	140	165	0	1	PR_Set_24
NC_000962.3	3120523	3121879	-	NC_000962.3	3890777	3892133	1356	1356	1	3891455	3121201	770254	1356	1356	Rv2814c,Rv2815c	Rv3474,Rv3475	FALSE	TRUE	2	2	NC_000962.3:3120523-3121879	NC_000962.3:3890777-3892133	NC_000962.3:3120523-3121879;NC_000962.3:3890777-3892133	137	3119183	3123577	178	3890771	3892140	PR_HmRegion_140	PR_HmRegion_181	140	181	0	2	PR_Set_24
NC_000962.3	3121878	3122917	+	NC_000962.3	3119427	3120468	824	1134	0.7266313932980599	3.11995e+06	3.1224e+06	2450	1039	1041			FALSE	FALSE	0	0	NC_000962.3:3121878-3122917	NC_000962.3:3119427-3120468	NC_000962.3:3121878-3122917;NC_000962.3:3119427-3120468	137	3119183	3123577	137	3119183	3123577	PR_HmRegion_140	PR_HmRegion_140	140	140	0	0	PR_Set_24
NC_000962.3	3121937	3122339	+	NC_000962.3	3123172	3123577	329	439	0.7494305239179955	3.12337e+06	3122138	1236.5	402	405			FALSE	FALSE	0	0	NC_000962.3:3121937-3122339	NC_000962.3:3123172-3123577	NC_000962.3:3121937-3122339;NC_000962.3:3123172-3123577	137	3119183	3123577	137	3119183	3123577	PR_HmRegion_140	PR_HmRegion_140	140	140	0	0	PR_Set_24
NC_000962.3	3121937	3122533	+	NC_000962.3	3119847	3120524	471	732	0.6434426229508197	3.12019e+06	3122235	2049.5	596	677			FALSE	FALSE	0	0	NC_000962.3:3121937-3122533	NC_000962.3:3119847-3120524	NC_000962.3:3121937-3122533;NC_000962.3:3119847-3120524	137	3119183	3123577	137	3119183	3123577	PR_HmRegion_140	PR_HmRegion_140	140	140	0	0	PR_Set_24
NC_000962.3	3121937	3123193	+	NC_000962.3	3119334	3120524	933	1375	0.6785454545454546	3119929	3122565	2636	1256	1190			FALSE	FALSE	0	0	NC_000962.3:3121937-3123193	NC_000962.3:3119334-3120524	NC_000962.3:3121937-3123193;NC_000962.3:3119334-3120524	137	3119183	3123577	137	3119183	3123577	PR_HmRegion_140	PR_HmRegion_140	140	140	0	0	PR_Set_24
NC_000962.3	3121937	3123338	+	NC_000962.3	3119184	3120524	1060	1535	0.6905537459283387	3119854	3.12264e+06	2783.5	1401	1340			FALSE	FALSE	0	0	NC_000962.3:3121937-3123338	NC_000962.3:3119184-3120524	NC_000962.3:3121937-3123338;NC_000962.3:3119184-3120524	137	3119183	3123577	137	3119183	3123577	PR_HmRegion_140	PR_HmRegion_140	140	140	0	0	PR_Set_24
NC_000962.3	3122016	3122758	+	NC_000962.3	3119780	3120524	588	809	0.7268232385661311	3120152	3122387	2235	742	744			FALSE	FALSE	0	0	NC_000962.3:3122016-3122758	NC_000962.3:3119780-3120524	NC_000962.3:3122016-3122758;NC_000962.3:3119780-3120524	137	3119183	3123577	137	3119183	3123577	PR_HmRegion_140	PR_HmRegion_140	140	140	0	0	PR_Set_24
NC_000962.3	3122084	3123410	+	NC_000962.3	3119183	3120524	1049	1471	0.7131203263086335	3.11985e+06	3122747	2893.5	1326	1341			FALSE	FALSE	0	0	NC_000962.3:3122084-3123410	NC_000962.3:3119183-3120524	NC_000962.3:3122084-3123410;NC_000962.3:3119183-3120524	137	3119183	3123577	137	3119183	3123577	PR_HmRegion_140	PR_HmRegion_140	140	140	0	0	PR_Set_24
NC_000962.3	3122229	3123561	+	NC_000962.3	3119184	3120524	1045	1466	0.7128240109140518	3119854	3122895	3041	1332	1340			FALSE	FALSE	0	0	NC_000962.3:3122229-3123561	NC_000962.3:3119184-3120524	NC_000962.3:3122229-3123561;NC_000962.3:3119184-3120524	137	3119183	3123577	137	3119183	3123577	PR_HmRegion_140	PR_HmRegion_140	140	140	0	0	PR_Set_24
NC_000962.3	3122374	3123576	+	NC_000962.3	3119184	3120394	966	1334	0.7241379310344828	3119789	3122975	3186	1202	1210			FALSE	FALSE	0	0	NC_000962.3:3122374-3123576	NC_000962.3:3119184-3120394	NC_000962.3:3122374-3123576;NC_000962.3:3119184-3120394	137	3119183	3123577	137	3119183	3123577	PR_HmRegion_140	PR_HmRegion_140	140	140	0	0	PR_Set_24
NC_000962.3	3122511	3123576	+	NC_000962.3	3119183	3120248	841	1161	0.7243755383290267	3.11972e+06	3.12304e+06	3328	1065	1065			FALSE	FALSE	0	0	NC_000962.3:3122511-3123576	NC_000962.3:3119183-3120248	NC_000962.3:3122511-3123576;NC_000962.3:3119183-3120248	137	3119183	3123577	137	3119183	3123577	PR_HmRegion_140	PR_HmRegion_140	140	140	0	0	PR_Set_24
NC_000962.3	3122660	3123576	+	NC_000962.3	3119184	3120176	735	1072	0.6856343283582089	3119680	3123118	3438	916	992			FALSE	FALSE	0	0	NC_000962.3:3122660-3123576	NC_000962.3:3119184-3120176	NC_000962.3:3122660-3123576;NC_000962.3:3119184-3120176	137	3119183	3123577	137	3119183	3123577	PR_HmRegion_140	PR_HmRegion_140	140	140	0	0	PR_Set_24
NC_000962.3	3122881	3123576	+	NC_000962.3	3119184	3119883	552	766	0.720627	3.11953e+06	3.12323e+06	3695	695	699			FALSE	FALSE	0	0	NC_000962.3:3122881-3123576	NC_000962.3:3119184-3119883	NC_000962.3:3122881-3123576;NC_000962.3:3119184-3119883	137	3119183	3123577	137	3119183	3123577	PR_HmRegion_140	PR_HmRegion_140	140	140	0	0	PR_Set_24
NC_000962.3	3122954	3123576	+	NC_000962.3	3119184	3119736	435	669	0.6502242152466368	3119460	3123265	3805	622	552			FALSE	FALSE	0	0	NC_000962.3:3122954-3123576	NC_000962.3:3119184-3119736	NC_000962.3:3122954-3123576;NC_000962.3:3119184-3119736	137	3119183	3123577	137	3119183	3123577	PR_HmRegion_140	PR_HmRegion_140	140	140	0	0	PR_Set_24
NC_000962.3	3123172	3123577	+	NC_000962.3	3121937	3122339	329	439	0.7494305239179955	3122138	3.12337e+06	1236.5	405	402			FALSE	FALSE	0	0	NC_000962.3:3123172-3123577	NC_000962.3:3121937-3122339	NC_000962.3:3123172-3123577;NC_000962.3:3121937-3122339	137	3119183	3123577	137	3119183	3123577	PR_HmRegion_140	PR_HmRegion_140	140	140	0	0	PR_Set_24
NC_000962.3	3123247	3123576	+	NC_000962.3	3119184	3119519	266	353	0.7535410764872521	3.11935e+06	3.12341e+06	4060	329	335			FALSE	FALSE	0	0	NC_000962.3:3123247-3123576	NC_000962.3:3119184-3119519	NC_000962.3:3123247-3123576;NC_000962.3:3119184-3119519	137	3119183	3123577	137	3119183	3123577	PR_HmRegion_140	PR_HmRegion_140	140	140	0	0	PR_Set_24
NC_000962.3	3132891	3133455	+	NC_000962.3	3135787	3136351	556	564	0.9858156028368794	3136069	3133173	2896	564	564	Rv2825c	Rv2828c,Rv2828A	FALSE	FALSE	0	0	NC_000962.3:3132891-3133455	NC_000962.3:3135787-3136351	NC_000962.3:3132891-3133455;NC_000962.3:3135787-3136351	138	3132891	3133455	139	3135787	3136351	PR_HmRegion_141	PR_HmRegion_142	141	142	0	0	PR_Set_61
NC_000962.3	3135787	3136351	+	NC_000962.3	3132891	3133455	556	564	0.9858156028368794	3133173	3136069	2896	564	564	Rv2828c,Rv2828A	Rv2825c	FALSE	FALSE	0	0	NC_000962.3:3135787-3136351	NC_000962.3:3132891-3133455	NC_000962.3:3135787-3136351;NC_000962.3:3132891-3133455	139	3135787	3136351	138	3132891	3133455	PR_HmRegion_142	PR_HmRegion_141	142	141	0	0	PR_Set_61
NC_000962.3	3155882	3155981	+	NC_000962.3	3155990	3156089	99	99	1	3.15604e+06	3.15593e+06	108	99	99			FALSE	TRUE	0	0	NC_000962.3:3155882-3155981	NC_000962.3:3155990-3156089	NC_000962.3:3155882-3155981;NC_000962.3:3155990-3156089	140	3155882	3155981	141	3155990	3156089	PR_HmRegion_143	PR_HmRegion_144	143	144	0	0	PR_Set_62
NC_000962.3	3155990	3156089	+	NC_000962.3	3155882	3155981	99	99	1	3.15593e+06	3.15604e+06	108	99	99			FALSE	TRUE	0	0	NC_000962.3:3155990-3156089	NC_000962.3:3155882-3155981	NC_000962.3:3155990-3156089;NC_000962.3:3155882-3155981	141	3155990	3156089	140	3155882	3155981	PR_HmRegion_144	PR_HmRegion_143	144	143	0	0	PR_Set_62
NC_000962.3	3171448	3171607	+	NC_000962.3	3239454	3239617	144	165	0.8727272727272727	3.23954e+06	3.17153e+06	68008	159	163	Rv2859c	fpg	FALSE	FALSE	0	0	NC_000962.3:3171448-3171607	NC_000962.3:3239454-3239617	NC_000962.3:3171448-3171607;NC_000962.3:3239454-3239617	142	3171448	3171627	145	3239454	3239775	PR_HmRegion_145	PR_HmRegion_148	145	148	0	0	PR_Set_63
NC_000962.3	3171462	3171607	+	NC_000962.3	3239525	3239696	132	173	0.7630057803468208	3.23961e+06	3.17153e+06	68076	145	171	Rv2859c		FALSE	FALSE	0	0	NC_000962.3:3171462-3171607	NC_000962.3:3239525-3239696	NC_000962.3:3171462-3171607;NC_000962.3:3239525-3239696	142	3171448	3171627	145	3239454	3239775	PR_HmRegion_145	PR_HmRegion_148	145	148	0	0	PR_Set_63
NC_000962.3	3171462	3171607	+	NC_000962.3	3239580	3239775	131	197	0.6649746192893401	3.23968e+06	3.17153e+06	68143	145	195	Rv2859c		FALSE	FALSE	0	0	NC_000962.3:3171462-3171607	NC_000962.3:3239580-3239775	NC_000962.3:3171462-3171607;NC_000962.3:3239580-3239775	142	3171448	3171627	145	3239454	3239775	PR_HmRegion_145	PR_HmRegion_148	145	148	0	0	PR_Set_63
NC_000962.3	3171524	3171627	+	NC_000962.3	3239478	3239582	95	105	0.9047619047619048	3239530	3.17158e+06	67954.5	103	104	Rv2859c,glnA4		FALSE	FALSE	0	0	NC_000962.3:3171524-3171627	NC_000962.3:3239478-3239582	NC_000962.3:3171524-3171627;NC_000962.3:3239478-3239582	142	3171448	3171627	145	3239454	3239775	PR_HmRegion_145	PR_HmRegion_148	145	148	0	0	PR_Set_63
NC_000962.3	3192203	3192247	+	NC_000962.3	960280	960324	44	44	1	960302	3192225	2179609	44	44			FALSE	TRUE	0	0	NC_000962.3:3192203-3192247	NC_000962.3:960280-960324	NC_000962.3:3192203-3192247;NC_000962.3:960280-960324	143	3192203	3192354	37	960166	960326	PR_HmRegion_146	PR_HmRegion_038	146	38	0	0	PR_Set_26
NC_000962.3	3192203	3192300	+	NC_000962.3	960227	960324	90	97	0.9278350515463918	960276	3.19225e+06	2179556	97	97			FALSE	FALSE	0	0	NC_000962.3:3192203-3192300	NC_000962.3:960227-960324	NC_000962.3:3192203-3192300;NC_000962.3:960227-960324	143	3192203	3192354	37	960166	960326	PR_HmRegion_146	PR_HmRegion_038	146	38	0	0	PR_Set_26
NC_000962.3	3192203	3192352	-	NC_000962.3	2996010	2996155	135	157	0.8598726114649682	2.99608e+06	3.19228e+06	196195	149	145		Rv2680	FALSE	FALSE	0	0	NC_000962.3:3192203-3192352	NC_000962.3:2996010-2996155	NC_000962.3:3192203-3192352;NC_000962.3:2996010-2996155	143	3192203	3192354	130	2996010	2996160	PR_HmRegion_146	PR_HmRegion_132	146	132	0	0	PR_Set_26
NC_000962.3	3192203	3192354	+	NC_000962.3	960174	960325	137	151	0.9072847682119205	960250	3.19228e+06	2179503	151	151			FALSE	FALSE	0	0	NC_000962.3:3192203-3192354	NC_000962.3:960174-960325	NC_000962.3:3192203-3192354;NC_000962.3:960174-960325	143	3192203	3192354	37	960166	960326	PR_HmRegion_146	PR_HmRegion_038	146	38	0	0	PR_Set_26
NC_000962.3	3192203	3192354	+	NC_000962.3	3007064	3007215	132	153	0.8627450980392157	3.00714e+06	3.19228e+06	185139	151	151			FALSE	FALSE	0	0	NC_000962.3:3192203-3192354	NC_000962.3:3007064-3007215	NC_000962.3:3192203-3192354;NC_000962.3:3007064-3007215	143	3192203	3192354	133	3007037	3007220	PR_HmRegion_146	PR_HmRegion_135	146	135	0	0	PR_Set_26
NC_000962.3	3192217	3192300	-	NC_000962.3	2687133	2687217	75	85	0.8823529411764706	2687175	3.19226e+06	505084	83	84		che1	FALSE	FALSE	0	0	NC_000962.3:3192217-3192300	NC_000962.3:2687133-2687217	NC_000962.3:3192217-3192300;NC_000962.3:2687133-2687217	143	3192203	3192354	116	2687131	2687217	PR_HmRegion_146	PR_HmRegion_118	146	118	0	0	PR_Set_26
NC_000962.3	3192256	3192352	+	NC_000962.3	960174	960270	89	96	0.9270833333333334	960222	3192304	2179450	96	96			FALSE	FALSE	0	0	NC_000962.3:3192256-3192352	NC_000962.3:960174-960270	NC_000962.3:3192256-3192352;NC_000962.3:960174-960270	143	3192203	3192354	37	960166	960326	PR_HmRegion_146	PR_HmRegion_038	146	38	0	0	PR_Set_26
NC_000962.3	3192270	3192354	-	NC_000962.3	2687132	2687217	76	86	0.8837209302325582	2.68717e+06	3192312	505138	84	85		che1	FALSE	FALSE	0	0	NC_000962.3:3192270-3192354	NC_000962.3:2687132-2687217	NC_000962.3:3192270-3192354;NC_000962.3:2687132-2687217	143	3192203	3192354	116	2687131	2687217	PR_HmRegion_146	PR_HmRegion_118	146	118	0	0	PR_Set_26
NC_000962.3	3194137	3194451	-	NC_000962.3	921579	921893	310	314	0.9872611464968153	921736	3194294	2138974	314	314	Rv2884,Rv2885c	Rv0828c,Rv0829	FALSE	FALSE	1	1	NC_000962.3:3194137-3194451	NC_000962.3:921579-921893	NC_000962.3:3194137-3194451;NC_000962.3:921579-921893	144	3194137	3196202	35	921579	921893	PR_HmRegion_147	PR_HmRegion_036	147	36	0	0	PR_Set_20
NC_000962.3	3194138	3196197	+	NC_000962.3	3333757	3335814	1626	2080	0.7817307692307692	3.33479e+06	3.19517e+06	139618	2059	2057	Rv2884,Rv2885c,Rv2886c	thiL,Rv2978c,Rv2979c	FALSE	FALSE	1	1	NC_000962.3:3194138-3196197	NC_000962.3:3333757-3335814	NC_000962.3:3194138-3196197;NC_000962.3:3333757-3335814	144	3194137	3196202	151	3333757	3335814	PR_HmRegion_147	PR_HmRegion_154	147	154	0	0	PR_Set_20
NC_000962.3	3194138	3196202	+	NC_000962.3	3100174	3102233	1673	2083	0.8031685069611137	3.1012e+06	3195170	93966.5	2064	2059	Rv2884,Rv2885c,Rv2886c	Rv2791c,Rv2792c	FALSE	FALSE	1	1	NC_000962.3:3194138-3196202	NC_000962.3:3100174-3102233	NC_000962.3:3194138-3196202;NC_000962.3:3100174-3102233	144	3194137	3196202	135	3100173	3102233	PR_HmRegion_147	PR_HmRegion_137	147	137	0	0	PR_Set_20
NC_000962.3	3239454	3239617	+	NC_000962.3	3171448	3171607	144	165	0.8727272727272727	3.17153e+06	3.23954e+06	68008	163	159	fpg	Rv2859c	FALSE	FALSE	0	0	NC_000962.3:3239454-3239617	NC_000962.3:3171448-3171607	NC_000962.3:3239454-3239617;NC_000962.3:3171448-3171607	145	3239454	3239775	142	3171448	3171627	PR_HmRegion_148	PR_HmRegion_145	148	145	0	0	PR_Set_63
NC_000962.3	3239478	3239582	+	NC_000962.3	3171524	3171627	95	105	0.9047619047619048	3.17158e+06	3239530	67954.5	104	103		Rv2859c,glnA4	FALSE	FALSE	0	0	NC_000962.3:3239478-3239582	NC_000962.3:3171524-3171627	NC_000962.3:3239478-3239582;NC_000962.3:3171524-3171627	145	3239454	3239775	142	3171448	3171627	PR_HmRegion_148	PR_HmRegion_145	148	145	0	0	PR_Set_63
NC_000962.3	3239525	3239696	+	NC_000962.3	3171462	3171607	132	173	0.7630057803468208	3.17153e+06	3.23961e+06	68076	171	145		Rv2859c	FALSE	FALSE	0	0	NC_000962.3:3239525-3239696	NC_000962.3:3171462-3171607	NC_000962.3:3239525-3239696;NC_000962.3:3171462-3171607	145	3239454	3239775	142	3171448	3171627	PR_HmRegion_148	PR_HmRegion_145	148	145	0	0	PR_Set_63
NC_000962.3	3239580	3239775	+	NC_000962.3	3171462	3171607	131	197	0.6649746192893401	3.17153e+06	3.23968e+06	68143	195	145		Rv2859c	FALSE	FALSE	0	0	NC_000962.3:3239580-3239775	NC_000962.3:3171462-3171607	NC_000962.3:3239580-3239775;NC_000962.3:3171462-3171607	145	3239454	3239775	142	3171448	3171627	PR_HmRegion_148	PR_HmRegion_145	148	145	0	0	PR_Set_63
NC_000962.3	3246396	3248376	+	NC_000962.3	3251819	3253802	1618	2040	0.7931372549019607	3.25281e+06	3247386	5424.5	1980	1983	ppsA	ppsB	FALSE	FALSE	0	0	NC_000962.3:3246396-3248376	NC_000962.3:3251819-3253802	NC_000962.3:3246396-3248376;NC_000962.3:3251819-3253802	146	3246396	3248376	147	3251819	3253802	PR_HmRegion_149	PR_HmRegion_150	149	150	0	0	PR_Set_64
NC_000962.3	3251819	3253802	+	NC_000962.3	3246396	3248376	1616	2039	0.7925453653751839	3247386	3.25281e+06	5424.5	1983	1980	ppsB	ppsA	FALSE	FALSE	0	0	NC_000962.3:3251819-3253802	NC_000962.3:3246396-3248376	NC_000962.3:3251819-3253802;NC_000962.3:3246396-3248376	147	3251819	3253802	146	3246396	3248376	PR_HmRegion_150	PR_HmRegion_149	150	149	0	0	PR_Set_64
NC_000962.3	3276484	3282708	+	NC_000962.3	1722178	1728375	4554	6398	0.7117849327914973	1.72528e+06	3279596	1.55432e+06	6224	6197	mas	pks5	FALSE	FALSE	0	0	NC_000962.3:3276484-3282708	NC_000962.3:1722178-1728375	NC_000962.3:3276484-3282708;NC_000962.3:1722178-1728375	148	3276484	3282708	68	1722178	1728375	PR_HmRegion_151	PR_HmRegion_069	151	69	0	0	PR_Set_42
NC_000962.3	3317533	3317739	+	NC_000962.3	4077998	4078201	195	207	0.9420289855072463	4.0781e+06	3317636	760464	206	203		Rv3639c	FALSE	FALSE	0	0	NC_000962.3:3317533-3317739	NC_000962.3:4077998-4078201	NC_000962.3:3317533-3317739;NC_000962.3:4077998-4078201	149	3317533	3317739	188	4077792	4078201	PR_HmRegion_152	PR_HmRegion_191	152	191	0	0	PR_Set_5
NC_000962.3	3319469	3319571	+	NC_000962.3	642713	642814	97	102	0.9509803921568627	642764	3319520	1.73478e+06	102	101		fadD8	FALSE	FALSE	0	0	NC_000962.3:3319469-3319571	NC_000962.3:642713-642814	NC_000962.3:3319469-3319571;NC_000962.3:642713-642814	150	3319469	3319670	25	642713	642814	PR_HmRegion_153	PR_HmRegion_026	153	26	0	0	PR_Set_19
NC_000962.3	3319506	3319579	-	NC_000962.3	2059429	2059502	69	73	0.9452054794520548	2.05947e+06	3.31954e+06	1260077	73	73			FALSE	FALSE	0	0	NC_000962.3:3319506-3319579	NC_000962.3:2059429-2059502	NC_000962.3:3319506-3319579;NC_000962.3:2059429-2059502	150	3319469	3319670	88	2059429	2059579	PR_HmRegion_153	PR_HmRegion_089	153	89	0	0	PR_Set_19
NC_000962.3	3319506	3319662	-	NC_000962.3	2059445	2059579	128	156	0.8205128205128205	2059512	3319584	1260072	156	134			FALSE	FALSE	0	0	NC_000962.3:3319506-3319662	NC_000962.3:2059445-2059579	NC_000962.3:3319506-3319662;NC_000962.3:2059445-2059579	150	3319469	3319670	88	2059429	2059579	PR_HmRegion_153	PR_HmRegion_089	153	89	0	0	PR_Set_19
NC_000962.3	3319569	3319670	+	NC_000962.3	3319468	3319567	95	104	0.9134615384615384	3.31952e+06	3.31962e+06	102	101	99	pca		FALSE	FALSE	0	0	NC_000962.3:3319569-3319670	NC_000962.3:3319468-3319567	NC_000962.3:3319569-3319670;NC_000962.3:3319468-3319567	150	3319469	3319670	150	3319468	3319662	PR_HmRegion_153	PR_HmRegion_153	153	153	0	0	PR_Set_19
NC_000962.3	3333757	3334070	-	NC_000962.3	921579	921892	281	316	0.8892405063291139	921736	3.33391e+06	1999354	313	313	thiL,Rv2978c	Rv0828c,Rv0829	FALSE	FALSE	1	1	NC_000962.3:3333757-3334070	NC_000962.3:921579-921892	NC_000962.3:3333757-3334070;NC_000962.3:921579-921892	151	3333757	3335814	35	921579	921893	PR_HmRegion_154	PR_HmRegion_036	154	36	0	0	PR_Set_20
NC_000962.3	3333757	3335813	+	NC_000962.3	4301542	4303432	1549	2066	0.749758	4302487	3334785	967702	2056	1890	thiL,Rv2978c,Rv2979c	fadD23,Rv3827c,Rv3828c,Rv3829c	FALSE	FALSE	1	1	NC_000962.3:3333757-3335813	NC_000962.3:4301542-4303432	NC_000962.3:3333757-3335813;NC_000962.3:4301542-4303432	151	3333757	3335814	193	4301541	4303432	PR_HmRegion_154	PR_HmRegion_196	154	196	0	0	PR_Set_20
NC_000962.3	3333757	3335814	+	NC_000962.3	3100174	3102228	1717	2076	0.8270712909441233	3101201	3.33479e+06	233584	2057	2054	thiL,Rv2978c,Rv2979c	Rv2791c,Rv2792c	FALSE	FALSE	1	1	NC_000962.3:3333757-3335814	NC_000962.3:3100174-3102228	NC_000962.3:3333757-3335814;NC_000962.3:3100174-3102228	151	3333757	3335814	135	3100173	3102233	PR_HmRegion_154	PR_HmRegion_137	154	137	0	0	PR_Set_20
NC_000962.3	3333757	3335814	+	NC_000962.3	3194138	3196197	1626	2079	0.7821067821067821	3.19517e+06	3.33479e+06	139618	2057	2059	thiL,Rv2978c,Rv2979c	Rv2884,Rv2885c,Rv2886c	FALSE	FALSE	1	1	NC_000962.3:3333757-3335814	NC_000962.3:3194138-3196197	NC_000962.3:3333757-3335814;NC_000962.3:3194138-3196197	151	3333757	3335814	144	3194137	3196202	PR_HmRegion_154	PR_HmRegion_147	154	147	0	0	PR_Set_20
NC_000962.3	3376926	3378450	+	NC_000962.3	3379363	3381026	1397	1710	0.8169590643274853	3.38019e+06	3377688	2506.5	1524	1663	PPE46,PE27A	PPE47,PPE48,PE29	FALSE	FALSE	0	0	NC_000962.3:3376926-3378450	NC_000962.3:3379363-3381026	NC_000962.3:3376926-3378450;NC_000962.3:3379363-3381026	152	3376926	3378450	153	3379363	3381026	PR_HmRegion_155	PR_HmRegion_156	155	156	0	0	PR_Set_65
NC_000962.3	3379363	3381026	+	NC_000962.3	3376926	3378450	1397	1710	0.8169590643274853	3377688	3.38019e+06	2506.5	1663	1524	PPE47,PPE48,PE29	PPE46,PE27A	FALSE	FALSE	0	0	NC_000962.3:3379363-3381026	NC_000962.3:3376926-3378450	NC_000962.3:3379363-3381026;NC_000962.3:3376926-3378450	153	3379363	3381026	152	3376926	3378450	PR_HmRegion_156	PR_HmRegion_155	156	155	0	0	PR_Set_65
NC_000962.3	3381311	3382747	-	NC_000962.3	1169297	1170733	1436	1436	1	1170015	3382029	2199518	1436	1436	Rv3023c	Rv1047	FALSE	TRUE	1	1	NC_000962.3:3381311-3382747	NC_000962.3:1169297-1170733	NC_000962.3:3381311-3382747;NC_000962.3:1169297-1170733	154	3381311	3382749	43	1169296	1170733	PR_HmRegion_157	PR_HmRegion_044	157	44	0	0	PR_Set_30
NC_000962.3	3381312	3382747	+	NC_000962.3	1341295	1342730	1433	1435	0.9986062717770035	1.34201e+06	3.38203e+06	2040017	1435	1435	Rv3023c	Rv1199c	FALSE	FALSE	1	1	NC_000962.3:3381312-3382747	NC_000962.3:1341295-1342730	NC_000962.3:3381312-3382747;NC_000962.3:1341295-1342730	154	3381311	3382749	54	1341295	1342730	PR_HmRegion_157	PR_HmRegion_055	157	55	0	0	PR_Set_30
NC_000962.3	3381312	3382748	-	NC_000962.3	3481324	3482760	1436	1436	1	3482042	3382030	100012	1436	1436	Rv3023c	Rv3115	FALSE	TRUE	1	1	NC_000962.3:3381312-3382748	NC_000962.3:3481324-3482760	NC_000962.3:3381312-3382748;NC_000962.3:3481324-3482760	154	3381311	3382749	155	3481324	3482760	PR_HmRegion_157	PR_HmRegion_158	157	158	0	0	PR_Set_30
NC_000962.3	3381312	3382749	+	NC_000962.3	2828493	2829930	1435	1437	0.9986082115518441	2.82921e+06	3.38203e+06	552819	1437	1437	Rv3023c	Rv2512c	FALSE	FALSE	1	1	NC_000962.3:3381312-3382749	NC_000962.3:2828493-2829930	NC_000962.3:3381312-3382749;NC_000962.3:2828493-2829930	154	3381311	3382749	121	2828493	2829936	PR_HmRegion_157	PR_HmRegion_123	157	123	0	0	PR_Set_30
NC_000962.3	3381838	3382747	-	NC_000962.3	2982945	2983854	908	909	0.9988998899889989	2.9834e+06	3.38229e+06	398893	909	909	Rv3023c	Rv2665,Rv2666	FALSE	FALSE	1	1	NC_000962.3:3381838-3382747	NC_000962.3:2982945-2983854	NC_000962.3:3381838-3382747;NC_000962.3:2982945-2983854	154	3381311	3382749	129	2982934	2983854	PR_HmRegion_157	PR_HmRegion_131	157	131	0	0	PR_Set_30
NC_000962.3	3481324	3482760	-	NC_000962.3	2828493	2829929	1434	1436	0.9986072423398329	2829211	3482042	652831	1436	1436	Rv3115	Rv2512c	FALSE	FALSE	1	1	NC_000962.3:3481324-3482760	NC_000962.3:2828493-2829929	NC_000962.3:3481324-3482760;NC_000962.3:2828493-2829929	155	3481324	3482760	121	2828493	2829936	PR_HmRegion_158	PR_HmRegion_123	158	123	0	0	PR_Set_30
NC_000962.3	3481324	3482760	-	NC_000962.3	3381312	3382748	1436	1436	1	3382030	3482042	100012	1436	1436	Rv3115	Rv3023c	FALSE	TRUE	1	1	NC_000962.3:3481324-3482760	NC_000962.3:3381312-3382748	NC_000962.3:3481324-3482760;NC_000962.3:3381312-3382748	155	3481324	3482760	154	3381311	3382749	PR_HmRegion_158	PR_HmRegion_157	158	157	0	0	PR_Set_30
NC_000962.3	3481325	3482234	+	NC_000962.3	2982945	2983854	908	909	0.9988998899889989	2.9834e+06	3.48178e+06	498380	909	909	Rv3115	Rv2665,Rv2666	FALSE	FALSE	1	1	NC_000962.3:3481325-3482234	NC_000962.3:2982945-2983854	NC_000962.3:3481325-3482234;NC_000962.3:2982945-2983854	155	3481324	3482760	129	2982934	2983854	PR_HmRegion_158	PR_HmRegion_131	158	131	0	0	PR_Set_30
NC_000962.3	3481325	3482760	+	NC_000962.3	1169297	1170732	1435	1435	1	1.17001e+06	3.48204e+06	2099504	1435	1435	Rv3115	Rv1047	FALSE	TRUE	1	1	NC_000962.3:3481325-3482760	NC_000962.3:1169297-1170732	NC_000962.3:3481325-3482760;NC_000962.3:1169297-1170732	155	3481324	3482760	43	1169296	1170733	PR_HmRegion_158	PR_HmRegion_044	158	44	0	0	PR_Set_30
NC_000962.3	3481325	3482760	-	NC_000962.3	1341295	1342730	1433	1435	0.9986062717770035	1.34201e+06	3.48204e+06	2140030	1435	1435	Rv3115	Rv1199c	FALSE	FALSE	1	1	NC_000962.3:3481325-3482760	NC_000962.3:1341295-1342730	NC_000962.3:3481325-3482760;NC_000962.3:1341295-1342730	155	3481324	3482760	54	1341295	1342730	PR_HmRegion_158	PR_HmRegion_055	158	55	0	0	PR_Set_30
NC_000962.3	3483945	3485111	-	NC_000962.3	908180	909346	1166	1166	1	908763	3484528	1835767	1166	1166	cysA3,sseC1	sseC2,cysA2	FALSE	TRUE	0	0	NC_000962.3:3483945-3485111	NC_000962.3:908180-909346	NC_000962.3:3483945-3485111;NC_000962.3:908180-909346	156	3483945	3485111	34	908180	909346	PR_HmRegion_159	PR_HmRegion_035	159	35	0	0	PR_Set_25
NC_000962.3	3527948	3529162	+	NC_000962.3	2638257	2639531	963	1304	0.7384969325153374	2638894	3528555	889661	1214	1274	PPE53	PPE40	FALSE	FALSE	0	0	NC_000962.3:3527948-3529162	NC_000962.3:2638257-2639531	NC_000962.3:3527948-3529162;NC_000962.3:2638257-2639531	157	3527948	3529180	114	2637928	2639613	PR_HmRegion_160	PR_HmRegion_116	160	116	0	0	PR_Set_24
NC_000962.3	3528674	3529180	+	NC_000962.3	3766610	3767119	411	525	0.7828571428571428	3.76686e+06	3528927	237938	506	509	PPE53	PPE56	FALSE	FALSE	0	0	NC_000962.3:3528674-3529180	NC_000962.3:3766610-3767119	NC_000962.3:3528674-3529180;NC_000962.3:3766610-3767119	157	3527948	3529180	170	3755950	3767119	PR_HmRegion_160	PR_HmRegion_173	160	173	0	0	PR_Set_24
NC_000962.3	3551212	3552584	-	NC_000962.3	3795057	3796426	1367	1372	0.9963556851311953	3.79574e+06	3551898	243844	1372	1369	Rv3184,Rv3185	Rv3380c,Rv3381c	FALSE	FALSE	2	2	NC_000962.3:3551212-3552584	NC_000962.3:3795057-3796426	NC_000962.3:3551212-3552584;NC_000962.3:3795057-3796426	158	3551212	3552587	172	3795041	3796426	PR_HmRegion_161	PR_HmRegion_175	161	175	1	1	PR_Set_24
NC_000962.3	3551224	3552584	+	NC_000962.3	2972104	2973463	1359	1360	0.9992647058823529	2.97278e+06	3551904	579120	1360	1359	Rv3184,Rv3185	Rv2648,Rv2649	FALSE	FALSE	2	2	NC_000962.3:3551224-3552584	NC_000962.3:2972104-2973463	NC_000962.3:3551224-3552584;NC_000962.3:2972104-2973463	158	3551212	3552587	127	2972104	2973463	PR_HmRegion_161	PR_HmRegion_129	161	129	1	2	PR_Set_24
NC_000962.3	3551226	3552587	+	NC_000962.3	2365410	2366771	1361	1361	1	2.36609e+06	3.55191e+06	1185816	1361	1361	Rv3184,Rv3185	Rv2105,Rv2106	FALSE	TRUE	2	2	NC_000962.3:3551226-3552587	NC_000962.3:2365410-2366771	NC_000962.3:3551226-3552587;NC_000962.3:2365410-2366771	158	3551212	3552587	103	2365403	2366771	PR_HmRegion_161	PR_HmRegion_105	161	105	1	1	PR_Set_24
NC_000962.3	3551229	3552584	+	NC_000962.3	889020	890375	1355	1355	1	889698	3.55191e+06	1749323	1355	1355	Rv3184,Rv3185	Rv0795,Rv0796	FALSE	TRUE	2	2	NC_000962.3:3551229-3552584	NC_000962.3:889020-890375	NC_000962.3:3551229-3552584;NC_000962.3:889020-890375	158	3551212	3552587	33	889019	891461	PR_HmRegion_161	PR_HmRegion_034	161	34	1	2	PR_Set_24
NC_000962.3	3551229	3552584	-	NC_000962.3	1541951	1543306	1355	1355	1	1.54263e+06	3.55191e+06	2009278	1355	1355	Rv3184,Rv3185	Rv1369c,Rv1370c	FALSE	TRUE	2	2	NC_000962.3:3551229-3552584	NC_000962.3:1541951-1543306	NC_000962.3:3551229-3552584;NC_000962.3:1541951-1543306	158	3551212	3552587	60	1541948	1543318	PR_HmRegion_161	PR_HmRegion_061	161	61	1	1	PR_Set_24
NC_000962.3	3551229	3552584	+	NC_000962.3	1996100	1997455	1355	1355	1	1.99678e+06	3.55191e+06	1555129	1355	1355	Rv3184,Rv3185	Rv1763,Rv1764,Rv1765c	FALSE	TRUE	2	2	NC_000962.3:3551229-3552584	NC_000962.3:1996100-1997455	NC_000962.3:3551229-3552584;NC_000962.3:1996100-1997455	158	3551212	3552587	83	1996098	1998612	PR_HmRegion_161	PR_HmRegion_084	161	84	1	1	PR_Set_24
NC_000962.3	3551229	3552584	+	NC_000962.3	2635576	2636931	1355	1355	1	2.63625e+06	3.55191e+06	915653	1355	1355	Rv3184,Rv3185	PPE39,Rv2354,Rv2355	FALSE	TRUE	2	2	NC_000962.3:3551229-3552584	NC_000962.3:2635576-2636931	NC_000962.3:3551229-3552584;NC_000962.3:2635576-2636931	158	3551212	3552587	112	2634780	2637028	PR_HmRegion_161	PR_HmRegion_114	161	114	1	1	PR_Set_24
NC_000962.3	3551229	3552584	+	NC_000962.3	3552712	3554067	1355	1355	1	3.55339e+06	3.55191e+06	1483	1355	1355	Rv3184,Rv3185	Rv3186,Rv3187	FALSE	TRUE	2	2	NC_000962.3:3551229-3552584	NC_000962.3:3552712-3554067	NC_000962.3:3551229-3552584;NC_000962.3:3552712-3554067	158	3551212	3552587	159	3552704	3554070	PR_HmRegion_161	PR_HmRegion_162	161	162	1	1	PR_Set_24
NC_000962.3	3551229	3552584	+	NC_000962.3	3710381	3711736	1355	1355	1	3.71106e+06	3.55191e+06	159152	1355	1355	Rv3184,Rv3185	Rv3325,Rv3326	FALSE	TRUE	2	2	NC_000962.3:3551229-3552584	NC_000962.3:3710381-3711736	NC_000962.3:3551229-3552584;NC_000962.3:3710381-3711736	158	3551212	3552587	162	3710379	3712822	PR_HmRegion_161	PR_HmRegion_165	161	165	1	1	PR_Set_24
NC_000962.3	3551229	3552584	+	NC_000962.3	3890778	3892133	1355	1355	1	3.89146e+06	3.55191e+06	339549	1355	1355	Rv3184,Rv3185	Rv3474,Rv3475	FALSE	TRUE	2	2	NC_000962.3:3551229-3552584	NC_000962.3:3890778-3892133	NC_000962.3:3551229-3552584;NC_000962.3:3890778-3892133	158	3551212	3552587	178	3890771	3892140	PR_HmRegion_161	PR_HmRegion_181	161	181	1	2	PR_Set_24
NC_000962.3	3551229	3552585	-	NC_000962.3	1987701	1989057	1356	1356	1	1988379	3551907	1563528	1356	1356	Rv3184,Rv3185	Rv1756c,Rv1757c,cut1	FALSE	TRUE	2	2	NC_000962.3:3551229-3552585	NC_000962.3:1987701-1989057	NC_000962.3:3551229-3552585;NC_000962.3:1987701-1989057	158	3551212	3552587	82	1987686	1989059	PR_HmRegion_161	PR_HmRegion_083	161	83	1	1	PR_Set_24
NC_000962.3	3551229	3552585	-	NC_000962.3	2430115	2431471	1356	1356	1	2430793	3551907	1121114	1356	1356	Rv3184,Rv3185	Rv2167c,Rv2168c	FALSE	TRUE	2	2	NC_000962.3:3551229-3552585	NC_000962.3:2430115-2431471	NC_000962.3:3551229-3552585;NC_000962.3:2430115-2431471	158	3551212	3552587	104	2430113	2431474	PR_HmRegion_161	PR_HmRegion_106	161	106	1	1	PR_Set_24
NC_000962.3	3551229	3552585	+	NC_000962.3	2550013	2551369	1356	1356	1	2550691	3551907	1001216	1356	1356	Rv3184,Rv3185	Rv2277c,Rv2278,Rv2279	FALSE	TRUE	2	2	NC_000962.3:3551229-3552585	NC_000962.3:2550013-2551369	NC_000962.3:3551229-3552585;NC_000962.3:2550013-2551369	158	3551212	3552587	110	2550005	2551370	PR_HmRegion_161	PR_HmRegion_112	161	112	1	1	PR_Set_24
NC_000962.3	3551229	3552585	-	NC_000962.3	2784613	2785969	1356	1356	1	2785291	3551907	766616	1356	1356	Rv3184,Rv3185	Rv2479c,Rv2480c	FALSE	TRUE	2	2	NC_000962.3:3551229-3552585	NC_000962.3:2784613-2785969	NC_000962.3:3551229-3552585;NC_000962.3:2784613-2785969	158	3551212	3552587	118	2784600	2785977	PR_HmRegion_161	PR_HmRegion_120	161	120	1	1	PR_Set_24
NC_000962.3	3551229	3552585	-	NC_000962.3	3120522	3121878	1356	1356	1	3121200	3551907	430707	1356	1356	Rv3184,Rv3185	Rv2814c,Rv2815c	FALSE	TRUE	2	2	NC_000962.3:3551229-3552585	NC_000962.3:3120522-3121878	NC_000962.3:3551229-3552585;NC_000962.3:3120522-3121878	158	3551212	3552587	137	3119183	3123577	PR_HmRegion_161	PR_HmRegion_140	161	140	1	0	PR_Set_24
NC_000962.3	3552704	3554067	+	NC_000962.3	3890771	3892133	1361	1363	0.9985326485693323	3891452	3.55339e+06	338066	1363	1362	Rv3186,Rv3187	Rv3474,Rv3475	FALSE	FALSE	2	2	NC_000962.3:3552704-3554067	NC_000962.3:3890771-3892133	NC_000962.3:3552704-3554067;NC_000962.3:3890771-3892133	159	3552704	3554070	178	3890771	3892140	PR_HmRegion_162	PR_HmRegion_181	162	181	1	2	PR_Set_24
NC_000962.3	3552708	3554070	-	NC_000962.3	3795054	3796416	1362	1362	1	3795735	3553389	242346	1362	1362	Rv3186,Rv3187	Rv3380c,Rv3381c	FALSE	TRUE	2	2	NC_000962.3:3552708-3554070	NC_000962.3:3795054-3796416	NC_000962.3:3552708-3554070;NC_000962.3:3795054-3796416	159	3552704	3554070	172	3795041	3796426	PR_HmRegion_162	PR_HmRegion_175	162	175	1	1	PR_Set_24
NC_000962.3	3552712	3554067	+	NC_000962.3	889020	890375	1355	1355	1	889698	3.55339e+06	1747840	1355	1355	Rv3186,Rv3187	Rv0795,Rv0796	FALSE	TRUE	2	2	NC_000962.3:3552712-3554067	NC_000962.3:889020-890375	NC_000962.3:3552712-3554067;NC_000962.3:889020-890375	159	3552704	3554070	33	889019	891461	PR_HmRegion_162	PR_HmRegion_034	162	34	1	2	PR_Set_24
NC_000962.3	3552712	3554067	-	NC_000962.3	1541951	1543306	1355	1355	1	1.54263e+06	3.55339e+06	2010761	1355	1355	Rv3186,Rv3187	Rv1369c,Rv1370c	FALSE	TRUE	2	2	NC_000962.3:3552712-3554067	NC_000962.3:1541951-1543306	NC_000962.3:3552712-3554067;NC_000962.3:1541951-1543306	159	3552704	3554070	60	1541948	1543318	PR_HmRegion_162	PR_HmRegion_061	162	61	1	1	PR_Set_24
NC_000962.3	3552712	3554067	-	NC_000962.3	1987702	1989057	1355	1355	1	1.98838e+06	3.55339e+06	1565010	1355	1355	Rv3186,Rv3187	Rv1756c,Rv1757c,cut1	FALSE	TRUE	2	2	NC_000962.3:3552712-3554067	NC_000962.3:1987702-1989057	NC_000962.3:3552712-3554067;NC_000962.3:1987702-1989057	159	3552704	3554070	82	1987686	1989059	PR_HmRegion_162	PR_HmRegion_083	162	83	1	1	PR_Set_24
NC_000962.3	3552712	3554067	+	NC_000962.3	1996100	1997455	1355	1355	1	1.99678e+06	3.55339e+06	1556612	1355	1355	Rv3186,Rv3187	Rv1763,Rv1764,Rv1765c	FALSE	TRUE	2	2	NC_000962.3:3552712-3554067	NC_000962.3:1996100-1997455	NC_000962.3:3552712-3554067;NC_000962.3:1996100-1997455	159	3552704	3554070	83	1996098	1998612	PR_HmRegion_162	PR_HmRegion_084	162	84	1	1	PR_Set_24
NC_000962.3	3552712	3554067	+	NC_000962.3	2365413	2366768	1355	1355	1	2.36609e+06	3.55339e+06	1187299	1355	1355	Rv3186,Rv3187	Rv2105,Rv2106	FALSE	TRUE	2	2	NC_000962.3:3552712-3554067	NC_000962.3:2365413-2366768	NC_000962.3:3552712-3554067;NC_000962.3:2365413-2366768	159	3552704	3554070	103	2365403	2366771	PR_HmRegion_162	PR_HmRegion_105	162	105	1	1	PR_Set_24
NC_000962.3	3552712	3554067	-	NC_000962.3	2430116	2431471	1355	1355	1	2.43079e+06	3.55339e+06	1122596	1355	1355	Rv3186,Rv3187	Rv2167c,Rv2168c	FALSE	TRUE	2	2	NC_000962.3:3552712-3554067	NC_000962.3:2430116-2431471	NC_000962.3:3552712-3554067;NC_000962.3:2430116-2431471	159	3552704	3554070	104	2430113	2431474	PR_HmRegion_162	PR_HmRegion_106	162	106	1	1	PR_Set_24
NC_000962.3	3552712	3554067	+	NC_000962.3	2550013	2551368	1355	1355	1	2.55069e+06	3.55339e+06	1002699	1355	1355	Rv3186,Rv3187	Rv2277c,Rv2278,Rv2279	FALSE	TRUE	2	2	NC_000962.3:3552712-3554067	NC_000962.3:2550013-2551368	NC_000962.3:3552712-3554067;NC_000962.3:2550013-2551368	159	3552704	3554070	110	2550005	2551370	PR_HmRegion_162	PR_HmRegion_112	162	112	1	1	PR_Set_24
NC_000962.3	3552712	3554067	-	NC_000962.3	2784614	2785969	1355	1355	1	2.78529e+06	3.55339e+06	768098	1355	1355	Rv3186,Rv3187	Rv2479c,Rv2480c	FALSE	TRUE	2	2	NC_000962.3:3552712-3554067	NC_000962.3:2784614-2785969	NC_000962.3:3552712-3554067;NC_000962.3:2784614-2785969	159	3552704	3554070	118	2784600	2785977	PR_HmRegion_162	PR_HmRegion_120	162	120	1	1	PR_Set_24
NC_000962.3	3552712	3554067	+	NC_000962.3	2972108	2973463	1355	1355	1	2.97279e+06	3.55339e+06	580604	1355	1355	Rv3186,Rv3187	Rv2648,Rv2649	FALSE	TRUE	2	2	NC_000962.3:3552712-3554067	NC_000962.3:2972108-2973463	NC_000962.3:3552712-3554067;NC_000962.3:2972108-2973463	159	3552704	3554070	127	2972104	2973463	PR_HmRegion_162	PR_HmRegion_129	162	129	1	2	PR_Set_24
NC_000962.3	3552712	3554067	-	NC_000962.3	3120523	3121878	1355	1355	1	3.1212e+06	3.55339e+06	432189	1355	1355	Rv3186,Rv3187	Rv2814c,Rv2815c	FALSE	TRUE	2	2	NC_000962.3:3552712-3554067	NC_000962.3:3120523-3121878	NC_000962.3:3552712-3554067;NC_000962.3:3120523-3121878	159	3552704	3554070	137	3119183	3123577	PR_HmRegion_162	PR_HmRegion_140	162	140	1	0	PR_Set_24
NC_000962.3	3552712	3554067	+	NC_000962.3	3551229	3552584	1355	1355	1	3.55191e+06	3.55339e+06	1483	1355	1355	Rv3186,Rv3187	Rv3184,Rv3185	FALSE	TRUE	2	2	NC_000962.3:3552712-3554067	NC_000962.3:3551229-3552584	NC_000962.3:3552712-3554067;NC_000962.3:3551229-3552584	159	3552704	3554070	158	3551212	3552587	PR_HmRegion_162	PR_HmRegion_161	162	161	1	1	PR_Set_24
NC_000962.3	3552712	3554067	+	NC_000962.3	3710381	3711736	1355	1355	1	3.71106e+06	3.55339e+06	157669	1355	1355	Rv3186,Rv3187	Rv3325,Rv3326	FALSE	TRUE	2	2	NC_000962.3:3552712-3554067	NC_000962.3:3710381-3711736	NC_000962.3:3552712-3554067;NC_000962.3:3710381-3711736	159	3552704	3554070	162	3710379	3712822	PR_HmRegion_162	PR_HmRegion_165	162	165	1	1	PR_Set_24
NC_000962.3	3552712	3554068	+	NC_000962.3	2635576	2636932	1356	1356	1	2636254	3553390	917136	1356	1356	Rv3186,Rv3187	PPE39,Rv2354,Rv2355	FALSE	TRUE	2	2	NC_000962.3:3552712-3554068	NC_000962.3:2635576-2636932	NC_000962.3:3552712-3554068;NC_000962.3:2635576-2636932	159	3552704	3554070	112	2634780	2637028	PR_HmRegion_162	PR_HmRegion_114	162	114	1	1	PR_Set_24
NC_000962.3	3594262	3594343	+	NC_000962.3	3594374	3594455	77	81	0.9506172839506173	3.59441e+06	3.5943e+06	112	81	81			FALSE	FALSE	0	0	NC_000962.3:3594262-3594343	NC_000962.3:3594374-3594455	NC_000962.3:3594262-3594343;NC_000962.3:3594374-3594455	160	3594262	3594343	161	3594374	3594455	PR_HmRegion_163	PR_HmRegion_164	163	164	0	0	PR_Set_66
NC_000962.3	3594374	3594455	+	NC_000962.3	3594262	3594343	77	81	0.9506172839506173	3.5943e+06	3.59441e+06	112	81	81			FALSE	FALSE	0	0	NC_000962.3:3594374-3594455	NC_000962.3:3594262-3594343	NC_000962.3:3594374-3594455;NC_000962.3:3594262-3594343	161	3594374	3594455	160	3594262	3594343	PR_HmRegion_164	PR_HmRegion_163	164	163	0	0	PR_Set_66
NC_000962.3	3710379	3711738	+	NC_000962.3	3890776	3892135	1359	1359	1	3.89146e+06	3.71106e+06	180397	1359	1359	Rv3325,Rv3326	Rv3474,Rv3475	FALSE	TRUE	2	2	NC_000962.3:3710379-3711738	NC_000962.3:3890776-3892135	NC_000962.3:3710379-3711738;NC_000962.3:3890776-3892135	162	3710379	3712822	178	3890771	3892140	PR_HmRegion_165	PR_HmRegion_181	165	181	1	2	PR_Set_24
NC_000962.3	3710380	3711736	-	NC_000962.3	1987702	1989058	1356	1356	1	1988380	3711058	1722678	1356	1356	Rv3325,Rv3326	Rv1756c,Rv1757c,cut1	FALSE	TRUE	2	2	NC_000962.3:3710380-3711736	NC_000962.3:1987702-1989058	NC_000962.3:3710380-3711736;NC_000962.3:1987702-1989058	162	3710379	3712822	82	1987686	1989059	PR_HmRegion_165	PR_HmRegion_083	165	83	1	1	PR_Set_24
NC_000962.3	3710380	3711736	-	NC_000962.3	2430116	2431472	1356	1356	1	2430794	3711058	1280264	1356	1356	Rv3325,Rv3326	Rv2167c,Rv2168c	FALSE	TRUE	2	2	NC_000962.3:3710380-3711736	NC_000962.3:2430116-2431472	NC_000962.3:3710380-3711736;NC_000962.3:2430116-2431472	162	3710379	3712822	104	2430113	2431474	PR_HmRegion_165	PR_HmRegion_106	165	106	1	1	PR_Set_24
NC_000962.3	3710380	3711736	+	NC_000962.3	2635575	2636931	1356	1356	1	2636253	3711058	1074805	1356	1356	Rv3325,Rv3326	PPE39,Rv2354,Rv2355	FALSE	TRUE	2	2	NC_000962.3:3710380-3711736	NC_000962.3:2635575-2636931	NC_000962.3:3710380-3711736;NC_000962.3:2635575-2636931	162	3710379	3712822	112	2634780	2637028	PR_HmRegion_165	PR_HmRegion_114	165	114	1	1	PR_Set_24
NC_000962.3	3710380	3711736	-	NC_000962.3	3120523	3121879	1356	1356	1	3121201	3711058	589857	1356	1356	Rv3325,Rv3326	Rv2814c,Rv2815c	FALSE	TRUE	2	2	NC_000962.3:3710380-3711736	NC_000962.3:3120523-3121879	NC_000962.3:3710380-3711736;NC_000962.3:3120523-3121879	162	3710379	3712822	137	3119183	3123577	PR_HmRegion_165	PR_HmRegion_140	165	140	1	0	PR_Set_24
NC_000962.3	3710380	3711737	-	NC_000962.3	1541950	1543307	1357	1357	1	1.54263e+06	3.71106e+06	2168430	1357	1357	Rv3325,Rv3326	Rv1369c,Rv1370c	FALSE	TRUE	2	2	NC_000962.3:3710380-3711737	NC_000962.3:1541950-1543307	NC_000962.3:3710380-3711737;NC_000962.3:1541950-1543307	162	3710379	3712822	60	1541948	1543318	PR_HmRegion_165	PR_HmRegion_061	165	61	1	1	PR_Set_24
NC_000962.3	3710380	3711737	+	NC_000962.3	1996099	1997456	1357	1357	1	1.99678e+06	3.71106e+06	1714281	1357	1357	Rv3325,Rv3326	Rv1763,Rv1764,Rv1765c	FALSE	TRUE	2	2	NC_000962.3:3710380-3711737	NC_000962.3:1996099-1997456	NC_000962.3:3710380-3711737;NC_000962.3:1996099-1997456	162	3710379	3712822	83	1996098	1998612	PR_HmRegion_165	PR_HmRegion_084	165	84	1	1	PR_Set_24
NC_000962.3	3710381	3711736	+	NC_000962.3	2365413	2366768	1355	1355	1	2.36609e+06	3.71106e+06	1344968	1355	1355	Rv3325,Rv3326	Rv2105,Rv2106	FALSE	TRUE	2	2	NC_000962.3:3710381-3711736	NC_000962.3:2365413-2366768	NC_000962.3:3710381-3711736;NC_000962.3:2365413-2366768	162	3710379	3712822	103	2365403	2366771	PR_HmRegion_165	PR_HmRegion_105	165	105	1	1	PR_Set_24
NC_000962.3	3710381	3711736	+	NC_000962.3	2550013	2551368	1355	1355	1	2.55069e+06	3.71106e+06	1160368	1355	1355	Rv3325,Rv3326	Rv2277c,Rv2278,Rv2279	FALSE	TRUE	2	2	NC_000962.3:3710381-3711736	NC_000962.3:2550013-2551368	NC_000962.3:3710381-3711736;NC_000962.3:2550013-2551368	162	3710379	3712822	110	2550005	2551370	PR_HmRegion_165	PR_HmRegion_112	165	112	1	1	PR_Set_24
NC_000962.3	3710381	3711736	-	NC_000962.3	2784614	2785969	1355	1355	1	2.78529e+06	3.71106e+06	925767	1355	1355	Rv3325,Rv3326	Rv2479c,Rv2480c	FALSE	TRUE	2	2	NC_000962.3:3710381-3711736	NC_000962.3:2784614-2785969	NC_000962.3:3710381-3711736;NC_000962.3:2784614-2785969	162	3710379	3712822	118	2784600	2785977	PR_HmRegion_165	PR_HmRegion_120	165	120	1	1	PR_Set_24
NC_000962.3	3710381	3711736	+	NC_000962.3	2972108	2973463	1355	1355	1	2.97279e+06	3.71106e+06	738273	1355	1355	Rv3325,Rv3326	Rv2648,Rv2649	FALSE	TRUE	2	2	NC_000962.3:3710381-3711736	NC_000962.3:2972108-2973463	NC_000962.3:3710381-3711736;NC_000962.3:2972108-2973463	162	3710379	3712822	127	2972104	2973463	PR_HmRegion_165	PR_HmRegion_129	165	129	1	2	PR_Set_24
NC_000962.3	3710381	3711736	+	NC_000962.3	3551229	3552584	1355	1355	1	3.55191e+06	3.71106e+06	159152	1355	1355	Rv3325,Rv3326	Rv3184,Rv3185	FALSE	TRUE	2	2	NC_000962.3:3710381-3711736	NC_000962.3:3551229-3552584	NC_000962.3:3710381-3711736;NC_000962.3:3551229-3552584	162	3710379	3712822	158	3551212	3552587	PR_HmRegion_165	PR_HmRegion_161	165	161	1	1	PR_Set_24
NC_000962.3	3710381	3711736	+	NC_000962.3	3552712	3554067	1355	1355	1	3.55339e+06	3.71106e+06	157669	1355	1355	Rv3325,Rv3326	Rv3186,Rv3187	FALSE	TRUE	2	2	NC_000962.3:3710381-3711736	NC_000962.3:3552712-3554067	NC_000962.3:3710381-3711736;NC_000962.3:3552712-3554067	162	3710379	3712822	159	3552704	3554070	PR_HmRegion_165	PR_HmRegion_162	165	162	1	1	PR_Set_24
NC_000962.3	3710381	3711736	-	NC_000962.3	3795057	3796412	1355	1355	1	3.79573e+06	3.71106e+06	84676	1355	1355	Rv3325,Rv3326	Rv3380c,Rv3381c	FALSE	TRUE	2	2	NC_000962.3:3710381-3711736	NC_000962.3:3795057-3796412	NC_000962.3:3710381-3711736;NC_000962.3:3795057-3796412	162	3710379	3712822	172	3795041	3796426	PR_HmRegion_165	PR_HmRegion_175	165	175	1	1	PR_Set_24
NC_000962.3	3710381	3712822	+	NC_000962.3	889020	891461	2440	2441	0.9995903318312167	890240	3.7116e+06	1590171	2441	2441	Rv3325,Rv3326,Rv3327	Rv0795,Rv0796,Rv0797	FALSE	FALSE	3	3	NC_000962.3:3710381-3712822	NC_000962.3:889020-891461	NC_000962.3:3710381-3712822;NC_000962.3:889020-891461	162	3710379	3712822	33	889019	891461	PR_HmRegion_165	PR_HmRegion_034	165	34	1	2	PR_Set_24
NC_000962.3	3730350	3731064	+	NC_000962.3	3732078	3732792	704	714	0.9859943977591037	3732435	3730707	1728	714	714	PPE54	PPE54	FALSE	FALSE	0	0	NC_000962.3:3730350-3731064	NC_000962.3:3732078-3732792	NC_000962.3:3730350-3731064;NC_000962.3:3732078-3732792	163	3730350	3731064	164	3732078	3732792	PR_HmRegion_166	PR_HmRegion_167	166	167	0	0	PR_Set_67
NC_000962.3	3730352	3731031	+	NC_000962.3	3735635	3736314	659	679	0.9705449189985272	3.73597e+06	3.73069e+06	5283	679	679	PPE54	PPE54	FALSE	FALSE	0	0	NC_000962.3:3730352-3731031	NC_000962.3:3735635-3736314	NC_000962.3:3730352-3731031;NC_000962.3:3735635-3736314	163	3730350	3731064	165	3735635	3736314	PR_HmRegion_166	PR_HmRegion_168	166	168	0	0	PR_Set_67
NC_000962.3	3732078	3732792	+	NC_000962.3	3730350	3731064	704	714	0.9859943977591037	3730707	3732435	1728	714	714	PPE54	PPE54	FALSE	FALSE	0	0	NC_000962.3:3732078-3732792	NC_000962.3:3730350-3731064	NC_000962.3:3732078-3732792;NC_000962.3:3730350-3731064	164	3732078	3732792	163	3730350	3731064	PR_HmRegion_167	PR_HmRegion_166	167	166	0	0	PR_Set_67
NC_000962.3	3735635	3736314	+	NC_000962.3	3730352	3731031	659	679	0.9705449189985272	3.73069e+06	3.73597e+06	5283	679	679	PPE54	PPE54	FALSE	FALSE	0	0	NC_000962.3:3735635-3736314	NC_000962.3:3730352-3731031	NC_000962.3:3735635-3736314;NC_000962.3:3730352-3731031	165	3735635	3736314	163	3730350	3731064	PR_HmRegion_168	PR_HmRegion_166	168	166	0	0	PR_Set_67
NC_000962.3	3738002	3738776	+	NC_000962.3	1631389	1632123	555	824	0.6735436893203883	1631756	3738389	2106633	774	734	PE_PGRS49,PE_PGRS50	PE_PGRS27	FALSE	FALSE	0	0	NC_000962.3:3738002-3738776	NC_000962.3:1631389-1632123	NC_000962.3:3738002-3738776;NC_000962.3:1631389-1632123	166	3738002	3738776	62	1631389	1632123	PR_HmRegion_169	PR_HmRegion_063	169	63	0	0	PR_Set_39
NC_000962.3	3743243	3743501	+	NC_000962.3	3769559	3769853	251	294	0.8537414965986394	3769706	3743372	26334	258	294	Rv3346c	Rv3355c,folD	FALSE	FALSE	0	0	NC_000962.3:3743243-3743501	NC_000962.3:3769559-3769853	NC_000962.3:3743243-3743501;NC_000962.3:3769559-3769853	167	3743243	3743501	171	3769559	3769853	PR_HmRegion_170	PR_HmRegion_174	170	174	0	0	PR_Set_68
NC_000962.3	3743709	3753178	+	NC_000962.3	3755950	3767096	7612	11427	0.6661415944692395	3761523	3.74844e+06	13079.5	9469	11146	PPE55	PPE56	FALSE	FALSE	0	0	NC_000962.3:3743709-3753178	NC_000962.3:3755950-3767096	NC_000962.3:3743709-3753178;NC_000962.3:3755950-3767096	168	3743709	3753178	170	3755950	3767119	PR_HmRegion_171	PR_HmRegion_173	171	173	0	0	PR_Set_24
NC_000962.3	3744687	3747553	+	NC_000962.3	3762283	3765089	2156	2970	0.725926	3763686	3746120	17566	2866	2806	PPE55	PPE56	FALSE	FALSE	0	0	NC_000962.3:3744687-3747553	NC_000962.3:3762283-3765089	NC_000962.3:3744687-3747553;NC_000962.3:3762283-3765089	168	3743709	3753178	170	3755950	3767119	PR_HmRegion_171	PR_HmRegion_173	171	173	0	0	PR_Set_24
NC_000962.3	3744694	3745777	+	NC_000962.3	3764036	3765089	828	1092	0.7582417582417582	3.76456e+06	3.74524e+06	19327	1083	1053	PPE55	PPE56	FALSE	FALSE	0	0	NC_000962.3:3744694-3745777	NC_000962.3:3764036-3765089	NC_000962.3:3744694-3745777;NC_000962.3:3764036-3765089	168	3743709	3753178	170	3755950	3767119	PR_HmRegion_171	PR_HmRegion_173	171	173	0	0	PR_Set_24
NC_000962.3	3744703	3745798	+	NC_000962.3	3750139	3751204	891	1099	0.8107370336669699	3.75067e+06	3.74525e+06	5421	1095	1065	PPE55	PPE55	FALSE	FALSE	0	0	NC_000962.3:3744703-3745798	NC_000962.3:3750139-3751204	NC_000962.3:3744703-3745798;NC_000962.3:3750139-3751204	168	3743709	3753178	168	3743709	3753178	PR_HmRegion_171	PR_HmRegion_171	171	171	0	0	PR_Set_24
NC_000962.3	3744703	3745805	+	NC_000962.3	3746512	3747584	893	1120	0.7973214285714286	3747048	3745254	1794	1102	1072	PPE55	PPE55	FALSE	FALSE	0	0	NC_000962.3:3744703-3745805	NC_000962.3:3746512-3747584	NC_000962.3:3744703-3745805;NC_000962.3:3746512-3747584	168	3743709	3753178	168	3743709	3753178	PR_HmRegion_171	PR_HmRegion_171	171	171	0	0	PR_Set_24
NC_000962.3	3746506	3747586	+	NC_000962.3	3762293	3763361	866	1087	0.796688	3762827	3747046	15781	1080	1068	PPE55	PPE56	FALSE	FALSE	0	0	NC_000962.3:3746506-3747586	NC_000962.3:3762293-3763361	NC_000962.3:3746506-3747586;NC_000962.3:3762293-3763361	168	3743709	3753178	170	3755950	3767119	PR_HmRegion_171	PR_HmRegion_173	171	173	0	0	PR_Set_24
NC_000962.3	3746506	3748890	+	NC_000962.3	3750133	3752472	1866	2468	0.7560777957860616	3.7513e+06	3747698	3604.5	2384	2339	PPE55	PPE55	FALSE	FALSE	0	0	NC_000962.3:3746506-3748890	NC_000962.3:3750133-3752472	NC_000962.3:3746506-3748890;NC_000962.3:3750133-3752472	168	3743709	3753178	168	3743709	3753178	PR_HmRegion_171	PR_HmRegion_171	171	171	0	0	PR_Set_24
NC_000962.3	3746510	3747596	+	NC_000962.3	3756942	3758031	908	1097	0.8277119416590701	3.75749e+06	3747053	10433.5	1086	1089	PPE55	PPE56	FALSE	FALSE	0	0	NC_000962.3:3746510-3747596	NC_000962.3:3756942-3758031	NC_000962.3:3746510-3747596;NC_000962.3:3756942-3758031	168	3743709	3753178	170	3755950	3767119	PR_HmRegion_171	PR_HmRegion_173	171	173	0	0	PR_Set_24
NC_000962.3	3746512	3747584	+	NC_000962.3	3744703	3745805	893	1120	0.7973214285714286	3745254	3747048	1794	1072	1102	PPE55	PPE55	FALSE	FALSE	0	0	NC_000962.3:3746512-3747584	NC_000962.3:3744703-3745805	NC_000962.3:3746512-3747584;NC_000962.3:3744703-3745805	168	3743709	3753178	168	3743709	3753178	PR_HmRegion_171	PR_HmRegion_171	171	171	0	0	PR_Set_24
NC_000962.3	3746539	3747233	+	NC_000962.3	3748321	3749015	595	697	0.8536585365853658	3748668	3746886	1782	694	694	PPE55	PPE55	FALSE	FALSE	0	0	NC_000962.3:3746539-3747233	NC_000962.3:3748321-3749015	NC_000962.3:3746539-3747233;NC_000962.3:3748321-3749015	168	3743709	3753178	168	3743709	3753178	PR_HmRegion_171	PR_HmRegion_171	171	171	0	0	PR_Set_24
NC_000962.3	3748268	3748972	+	NC_000962.3	3758679	3759386	577	709	0.8138222849083215	3.75903e+06	3748620	10412.5	704	707	PPE55	PPE56	FALSE	FALSE	0	0	NC_000962.3:3748268-3748972	NC_000962.3:3758679-3759386	NC_000962.3:3748268-3748972;NC_000962.3:3758679-3759386	168	3743709	3753178	170	3755950	3767119	PR_HmRegion_171	PR_HmRegion_173	171	173	0	0	PR_Set_24
NC_000962.3	3748321	3749015	+	NC_000962.3	3746539	3747233	595	697	0.8536585365853658	3746886	3748668	1782	694	694	PPE55	PPE55	FALSE	FALSE	0	0	NC_000962.3:3748321-3749015	NC_000962.3:3746539-3747233	NC_000962.3:3748321-3749015;NC_000962.3:3746539-3747233	168	3743709	3753178	168	3743709	3753178	PR_HmRegion_171	PR_HmRegion_171	171	171	0	0	PR_Set_24
NC_000962.3	3748321	3749045	+	NC_000962.3	3744730	3745463	595	734	0.8106267029972752	3.7451e+06	3748683	3586.5	724	733	PPE55	PPE55	FALSE	FALSE	0	0	NC_000962.3:3748321-3749045	NC_000962.3:3744730-3745463	NC_000962.3:3748321-3749045;NC_000962.3:3744730-3745463	168	3743709	3753178	168	3743709	3753178	PR_HmRegion_171	PR_HmRegion_171	171	171	0	0	PR_Set_24
NC_000962.3	3750133	3752472	+	NC_000962.3	3746506	3748890	1866	2468	0.7560777957860616	3747698	3.7513e+06	3604.5	2339	2384	PPE55	PPE55	FALSE	FALSE	0	0	NC_000962.3:3750133-3752472	NC_000962.3:3746506-3748890	NC_000962.3:3750133-3752472;NC_000962.3:3746506-3748890	168	3743709	3753178	168	3743709	3753178	PR_HmRegion_171	PR_HmRegion_171	171	171	0	0	PR_Set_24
NC_000962.3	3750136	3751204	+	NC_000962.3	3756941	3758009	881	1077	0.8180129990714949	3757475	3750670	6805	1068	1068	PPE55	PPE56	FALSE	FALSE	0	0	NC_000962.3:3750136-3751204	NC_000962.3:3756941-3758009	NC_000962.3:3750136-3751204;NC_000962.3:3756941-3758009	168	3743709	3753178	170	3755950	3767119	PR_HmRegion_171	PR_HmRegion_173	171	173	0	0	PR_Set_24
NC_000962.3	3750139	3751204	+	NC_000962.3	3744703	3745798	891	1099	0.8107370336669699	3.74525e+06	3.75067e+06	5421	1065	1095	PPE55	PPE55	FALSE	FALSE	0	0	NC_000962.3:3750139-3751204	NC_000962.3:3744703-3745798	NC_000962.3:3750139-3751204;NC_000962.3:3744703-3745798	168	3743709	3753178	168	3743709	3753178	PR_HmRegion_171	PR_HmRegion_171	171	171	0	0	PR_Set_24
NC_000962.3	3753330	3754361	+	NC_000962.3	4318340	4319371	1031	1031	1	4.31886e+06	3.75385e+06	565010	1031	1031	Rv3348,Rv3349c	Rv3844,Rv3845	FALSE	TRUE	2	1	NC_000962.3:3753330-3754361	NC_000962.3:4318340-4319371	NC_000962.3:3753330-3754361;NC_000962.3:4318340-4319371	169	3753330	3754361	194	4318340	4319371	PR_HmRegion_172	PR_HmRegion_197	172	197	0	0	PR_Set_69
NC_000962.3	3755950	3767096	+	NC_000962.3	3743709	3753178	7608	11422	0.6660829977236912	3.74844e+06	3761523	13079.5	11146	9469	PPE56	PPE55	FALSE	FALSE	0	0	NC_000962.3:3755950-3767096	NC_000962.3:3743709-3753178	NC_000962.3:3755950-3767096;NC_000962.3:3743709-3753178	170	3755950	3767119	168	3743709	3753178	PR_HmRegion_173	PR_HmRegion_171	173	171	0	0	PR_Set_24
NC_000962.3	3756932	3757625	+	NC_000962.3	3760475	3761168	578	698	0.82808	3.76082e+06	3.75728e+06	3543	693	693	PPE56	PPE56	FALSE	FALSE	0	0	NC_000962.3:3756932-3757625	NC_000962.3:3760475-3761168	NC_000962.3:3756932-3757625;NC_000962.3:3760475-3761168	170	3755950	3767119	170	3755950	3767119	PR_HmRegion_173	PR_HmRegion_173	173	173	0	0	PR_Set_24
NC_000962.3	3756932	3757657	+	NC_000962.3	3748282	3749034	611	758	0.8060686015831134	3748658	3.75729e+06	8636.5	725	752	PPE56	PPE55	FALSE	FALSE	0	0	NC_000962.3:3756932-3757657	NC_000962.3:3748282-3749034	NC_000962.3:3756932-3757657;NC_000962.3:3748282-3749034	170	3755950	3767119	168	3743709	3753178	PR_HmRegion_173	PR_HmRegion_171	173	171	0	0	PR_Set_24
NC_000962.3	3756941	3758009	+	NC_000962.3	3750136	3751204	881	1077	0.8180129990714949	3750670	3757475	6805	1068	1068	PPE56	PPE55	FALSE	FALSE	0	0	NC_000962.3:3756941-3758009	NC_000962.3:3750136-3751204	NC_000962.3:3756941-3758009;NC_000962.3:3750136-3751204	170	3755950	3767119	168	3743709	3753178	PR_HmRegion_173	PR_HmRegion_171	173	171	0	0	PR_Set_24
NC_000962.3	3756941	3759769	+	NC_000962.3	3762296	3765109	2213	2913	0.7596979059388946	3.7637e+06	3758355	5347.5	2828	2813	PPE56	PPE56	FALSE	FALSE	0	0	NC_000962.3:3756941-3759769	NC_000962.3:3762296-3765109	NC_000962.3:3756941-3759769;NC_000962.3:3762296-3765109	170	3755950	3767119	170	3755950	3767119	PR_HmRegion_173	PR_HmRegion_173	173	173	0	0	PR_Set_24
NC_000962.3	3756942	3758031	+	NC_000962.3	3746510	3747596	908	1097	0.8277119416590701	3747053	3.75749e+06	10433.5	1089	1086	PPE56	PPE55	FALSE	FALSE	0	0	NC_000962.3:3756942-3758031	NC_000962.3:3746510-3747596	NC_000962.3:3756942-3758031;NC_000962.3:3746510-3747596	170	3755950	3767119	168	3743709	3753178	PR_HmRegion_173	PR_HmRegion_171	173	171	0	0	PR_Set_24
NC_000962.3	3758679	3759386	+	NC_000962.3	3748268	3748972	577	709	0.8138222849083215	3748620	3.75903e+06	10412.5	707	704	PPE56	PPE55	FALSE	FALSE	0	0	NC_000962.3:3758679-3759386	NC_000962.3:3748268-3748972	NC_000962.3:3758679-3759386;NC_000962.3:3748268-3748972	170	3755950	3767119	168	3743709	3753178	PR_HmRegion_173	PR_HmRegion_171	173	171	0	0	PR_Set_24
NC_000962.3	3758693	3759769	+	NC_000962.3	3750127	3751203	884	1079	0.8192771084337349	3750665	3759231	8566	1076	1076	PPE56	PPE55	FALSE	FALSE	0	0	NC_000962.3:3758693-3759769	NC_000962.3:3750127-3751203	NC_000962.3:3758693-3759769;NC_000962.3:3750127-3751203	170	3755950	3767119	168	3743709	3753178	PR_HmRegion_173	PR_HmRegion_171	173	171	0	0	PR_Set_24
NC_000962.3	3760475	3761168	+	NC_000962.3	3756932	3757625	578	698	0.82808	3.75728e+06	3.76082e+06	3543	693	693	PPE56	PPE56	FALSE	FALSE	0	0	NC_000962.3:3760475-3761168	NC_000962.3:3756932-3757625	NC_000962.3:3760475-3761168;NC_000962.3:3756932-3757625	170	3755950	3767119	170	3755950	3767119	PR_HmRegion_173	PR_HmRegion_173	173	173	0	0	PR_Set_24
NC_000962.3	3762283	3765089	+	NC_000962.3	3744687	3747553	2156	2971	0.7256815886906766	3746120	3763686	17566	2806	2866	PPE56	PPE55	FALSE	FALSE	0	0	NC_000962.3:3762283-3765089	NC_000962.3:3744687-3747553	NC_000962.3:3762283-3765089;NC_000962.3:3744687-3747553	170	3755950	3767119	168	3743709	3753178	PR_HmRegion_173	PR_HmRegion_171	173	171	0	0	PR_Set_24
NC_000962.3	3762293	3763361	+	NC_000962.3	3746506	3747586	866	1087	0.796688	3747046	3762827	15781	1068	1080	PPE56	PPE55	FALSE	FALSE	0	0	NC_000962.3:3762293-3763361	NC_000962.3:3746506-3747586	NC_000962.3:3762293-3763361;NC_000962.3:3746506-3747586	170	3755950	3767119	168	3743709	3753178	PR_HmRegion_173	PR_HmRegion_171	173	171	0	0	PR_Set_24
NC_000962.3	3762296	3765109	+	NC_000962.3	3756941	3759769	2213	2912	0.7599587912087912	3758355	3.7637e+06	5347.5	2813	2828	PPE56	PPE56	FALSE	FALSE	0	0	NC_000962.3:3762296-3765109	NC_000962.3:3756941-3759769	NC_000962.3:3762296-3765109;NC_000962.3:3756941-3759769	170	3755950	3767119	170	3755950	3767119	PR_HmRegion_173	PR_HmRegion_173	173	173	0	0	PR_Set_24
NC_000962.3	3764036	3765089	+	NC_000962.3	3744694	3745777	828	1092	0.7582417582417582	3.74524e+06	3.76456e+06	19327	1053	1083	PPE56	PPE55	FALSE	FALSE	0	0	NC_000962.3:3764036-3765089	NC_000962.3:3744694-3745777	NC_000962.3:3764036-3765089;NC_000962.3:3744694-3745777	170	3755950	3767119	168	3743709	3753178	PR_HmRegion_173	PR_HmRegion_171	173	171	0	0	PR_Set_24
NC_000962.3	3766610	3767119	+	NC_000962.3	3528674	3529180	411	525	0.7828571428571428	3528927	3.76686e+06	237938	509	506	PPE56	PPE53	FALSE	FALSE	0	0	NC_000962.3:3766610-3767119	NC_000962.3:3528674-3529180	NC_000962.3:3766610-3767119;NC_000962.3:3528674-3529180	170	3755950	3767119	157	3527948	3529180	PR_HmRegion_173	PR_HmRegion_160	173	160	0	0	PR_Set_24
NC_000962.3	3769559	3769853	+	NC_000962.3	3743243	3743501	251	294	0.8537414965986394	3743372	3769706	26334	294	258	Rv3355c,folD	Rv3346c	FALSE	FALSE	0	0	NC_000962.3:3769559-3769853	NC_000962.3:3743243-3743501	NC_000962.3:3769559-3769853;NC_000962.3:3743243-3743501	171	3769559	3769853	167	3743243	3743501	PR_HmRegion_174	PR_HmRegion_170	174	170	0	0	PR_Set_68
NC_000962.3	3795041	3796412	+	NC_000962.3	1987686	1989057	1368	1373	0.9963583394027676	1.98837e+06	3.79573e+06	1807355	1371	1371	Rv3380c,Rv3381c	plcD,Rv1756c,Rv1757c,cut1	FALSE	FALSE	2	2	NC_000962.3:3795041-3796412	NC_000962.3:1987686-1989057	NC_000962.3:3795041-3796412;NC_000962.3:1987686-1989057	172	3795041	3796426	82	1987686	1989059	PR_HmRegion_175	PR_HmRegion_083	175	83	1	1	PR_Set_24
NC_000962.3	3795043	3796412	+	NC_000962.3	2784600	2785969	1365	1369	0.9970781592403214	2.78528e+06	3.79573e+06	1010443	1369	1369	Rv3380c,Rv3381c	Rv2478c,Rv2479c,Rv2480c	FALSE	FALSE	2	2	NC_000962.3:3795043-3796412	NC_000962.3:2784600-2785969	NC_000962.3:3795043-3796412;NC_000962.3:2784600-2785969	172	3795041	3796426	118	2784600	2785977	PR_HmRegion_175	PR_HmRegion_120	175	120	1	1	PR_Set_24
NC_000962.3	3795054	3796416	-	NC_000962.3	3552708	3554070	1362	1362	1	3553389	3795735	242346	1362	1362	Rv3380c,Rv3381c	Rv3186,Rv3187	FALSE	TRUE	2	2	NC_000962.3:3795054-3796416	NC_000962.3:3552708-3554070	NC_000962.3:3795054-3796416;NC_000962.3:3552708-3554070	172	3795041	3796426	159	3552704	3554070	PR_HmRegion_175	PR_HmRegion_162	175	162	1	1	PR_Set_24
NC_000962.3	3795056	3796412	-	NC_000962.3	2635576	2636932	1356	1356	1	2636254	3795734	1159480	1356	1356	Rv3380c,Rv3381c	PPE39,Rv2354,Rv2355	FALSE	TRUE	2	2	NC_000962.3:3795056-3796412	NC_000962.3:2635576-2636932	NC_000962.3:3795056-3796412;NC_000962.3:2635576-2636932	172	3795041	3796426	112	2634780	2637028	PR_HmRegion_175	PR_HmRegion_114	175	114	1	1	PR_Set_24
NC_000962.3	3795057	3796412	-	NC_000962.3	889020	890375	1355	1355	1	889698	3.79573e+06	1505495	1355	1355	Rv3380c,Rv3381c	Rv0795,Rv0796	FALSE	TRUE	2	2	NC_000962.3:3795057-3796412	NC_000962.3:889020-890375	NC_000962.3:3795057-3796412;NC_000962.3:889020-890375	172	3795041	3796426	33	889019	891461	PR_HmRegion_175	PR_HmRegion_034	175	34	1	2	PR_Set_24
NC_000962.3	3795057	3796412	+	NC_000962.3	1541951	1543306	1355	1355	1	1.54263e+06	3.79573e+06	2158426	1355	1355	Rv3380c,Rv3381c	Rv1369c,Rv1370c	FALSE	TRUE	2	2	NC_000962.3:3795057-3796412	NC_000962.3:1541951-1543306	NC_000962.3:3795057-3796412;NC_000962.3:1541951-1543306	172	3795041	3796426	60	1541948	1543318	PR_HmRegion_175	PR_HmRegion_061	175	61	1	1	PR_Set_24
NC_000962.3	3795057	3796412	-	NC_000962.3	1996100	1997455	1355	1355	1	1.99678e+06	3.79573e+06	1798957	1355	1355	Rv3380c,Rv3381c	Rv1763,Rv1764,Rv1765c	FALSE	TRUE	2	2	NC_000962.3:3795057-3796412	NC_000962.3:1996100-1997455	NC_000962.3:3795057-3796412;NC_000962.3:1996100-1997455	172	3795041	3796426	83	1996098	1998612	PR_HmRegion_175	PR_HmRegion_084	175	84	1	1	PR_Set_24
NC_000962.3	3795057	3796412	-	NC_000962.3	2365413	2366768	1355	1355	1	2.36609e+06	3.79573e+06	1429644	1355	1355	Rv3380c,Rv3381c	Rv2105,Rv2106	FALSE	TRUE	2	2	NC_000962.3:3795057-3796412	NC_000962.3:2365413-2366768	NC_000962.3:3795057-3796412;NC_000962.3:2365413-2366768	172	3795041	3796426	103	2365403	2366771	PR_HmRegion_175	PR_HmRegion_105	175	105	1	1	PR_Set_24
NC_000962.3	3795057	3796412	+	NC_000962.3	2430116	2431471	1355	1355	1	2.43079e+06	3.79573e+06	1364941	1355	1355	Rv3380c,Rv3381c	Rv2167c,Rv2168c	FALSE	TRUE	2	2	NC_000962.3:3795057-3796412	NC_000962.3:2430116-2431471	NC_000962.3:3795057-3796412;NC_000962.3:2430116-2431471	172	3795041	3796426	104	2430113	2431474	PR_HmRegion_175	PR_HmRegion_106	175	106	1	1	PR_Set_24
NC_000962.3	3795057	3796412	-	NC_000962.3	2550013	2551368	1355	1355	1	2.55069e+06	3.79573e+06	1245044	1355	1355	Rv3380c,Rv3381c	Rv2277c,Rv2278,Rv2279	FALSE	TRUE	2	2	NC_000962.3:3795057-3796412	NC_000962.3:2550013-2551368	NC_000962.3:3795057-3796412;NC_000962.3:2550013-2551368	172	3795041	3796426	110	2550005	2551370	PR_HmRegion_175	PR_HmRegion_112	175	112	1	1	PR_Set_24
NC_000962.3	3795057	3796412	-	NC_000962.3	2972108	2973463	1355	1355	1	2.97279e+06	3.79573e+06	822949	1355	1355	Rv3380c,Rv3381c	Rv2648,Rv2649	FALSE	TRUE	2	2	NC_000962.3:3795057-3796412	NC_000962.3:2972108-2973463	NC_000962.3:3795057-3796412;NC_000962.3:2972108-2973463	172	3795041	3796426	127	2972104	2973463	PR_HmRegion_175	PR_HmRegion_129	175	129	1	2	PR_Set_24
NC_000962.3	3795057	3796412	+	NC_000962.3	3120523	3121878	1355	1355	1	3.1212e+06	3.79573e+06	674534	1355	1355	Rv3380c,Rv3381c	Rv2814c,Rv2815c	FALSE	TRUE	2	2	NC_000962.3:3795057-3796412	NC_000962.3:3120523-3121878	NC_000962.3:3795057-3796412;NC_000962.3:3120523-3121878	172	3795041	3796426	137	3119183	3123577	PR_HmRegion_175	PR_HmRegion_140	175	140	1	0	PR_Set_24
NC_000962.3	3795057	3796412	-	NC_000962.3	3710381	3711736	1355	1355	1	3.71106e+06	3.79573e+06	84676	1355	1355	Rv3380c,Rv3381c	Rv3325,Rv3326	FALSE	TRUE	2	2	NC_000962.3:3795057-3796412	NC_000962.3:3710381-3711736	NC_000962.3:3795057-3796412;NC_000962.3:3710381-3711736	172	3795041	3796426	162	3710379	3712822	PR_HmRegion_175	PR_HmRegion_165	175	165	1	1	PR_Set_24
NC_000962.3	3795057	3796412	-	NC_000962.3	3890778	3892133	1355	1355	1	3.89146e+06	3.79573e+06	95721	1355	1355	Rv3380c,Rv3381c	Rv3474,Rv3475	FALSE	TRUE	2	2	NC_000962.3:3795057-3796412	NC_000962.3:3890778-3892133	NC_000962.3:3795057-3796412;NC_000962.3:3890778-3892133	172	3795041	3796426	178	3890771	3892140	PR_HmRegion_175	PR_HmRegion_181	175	181	1	2	PR_Set_24
NC_000962.3	3795057	3796426	-	NC_000962.3	3551212	3552584	1367	1372	0.9963556851311953	3551898	3.79574e+06	243844	1369	1372	Rv3380c,Rv3381c	Rv3184,Rv3185	FALSE	FALSE	2	2	NC_000962.3:3795057-3796426	NC_000962.3:3551212-3552584	NC_000962.3:3795057-3796426;NC_000962.3:3551212-3552584	172	3795041	3796426	158	3551212	3552587	PR_HmRegion_175	PR_HmRegion_161	175	161	1	1	PR_Set_24
NC_000962.3	3802143	3802720	+	NC_000962.3	839696	840277	431	646	0.6671826625386997	839986	3.80243e+06	1449087	577	581	PE_PGRS52	PE_PGRS10	FALSE	FALSE	0	0	NC_000962.3:3802143-3802720	NC_000962.3:839696-840277	NC_000962.3:3802143-3802720;NC_000962.3:839696-840277	173	3802143	3802720	31	838485	841665	PR_HmRegion_176	PR_HmRegion_032	176	32	0	0	PR_Set_10
NC_000962.3	3841532	3842788	+	NC_000962.3	3846460	3847720	1141	1264	0.9026898734177216	3847090	3842160	4930	1256	1260	Rv3424c,PPE57	PPE59,Rv3430c	FALSE	FALSE	0	1	NC_000962.3:3841532-3842788	NC_000962.3:3846460-3847720	NC_000962.3:3841532-3842788;NC_000962.3:3846460-3847720	174	3841532	3842904	176	3846460	3847892	PR_HmRegion_177	PR_HmRegion_179	177	179	0	0	PR_Set_48
NC_000962.3	3842148	3842904	+	NC_000962.3	3842946	3843702	654	758	0.862797	3843324	3842526	798	756	756	PPE57	PPE58	FALSE	FALSE	0	0	NC_000962.3:3842148-3842904	NC_000962.3:3842946-3843702	NC_000962.3:3842148-3842904;NC_000962.3:3842946-3843702	174	3841532	3842904	175	3842946	3843702	PR_HmRegion_177	PR_HmRegion_178	177	178	0	0	PR_Set_48
NC_000962.3	3842946	3843702	+	NC_000962.3	3842148	3842904	654	758	0.862797	3842526	3843324	798	756	756	PPE58	PPE57	FALSE	FALSE	0	0	NC_000962.3:3842946-3843702	NC_000962.3:3842148-3842904	NC_000962.3:3842946-3843702;NC_000962.3:3842148-3842904	175	3842946	3843702	174	3841532	3842904	PR_HmRegion_178	PR_HmRegion_177	178	177	0	0	PR_Set_48
NC_000962.3	3846460	3847720	+	NC_000962.3	3841532	3842788	1141	1264	0.9026898734177216	3842160	3847090	4930	1260	1256	PPE59,Rv3430c	Rv3424c,PPE57	FALSE	FALSE	1	0	NC_000962.3:3846460-3847720	NC_000962.3:3841532-3842788	NC_000962.3:3846460-3847720;NC_000962.3:3841532-3842788	176	3846460	3847892	174	3841532	3842904	PR_HmRegion_179	PR_HmRegion_177	179	177	0	0	PR_Set_48
NC_000962.3	3847716	3847892	-	NC_000962.3	1946848	1947023	172	176	0.9772727272727273	1.94694e+06	3847804	1.90087e+06	176	175	Rv3430c		FALSE	FALSE	1	0	NC_000962.3:3847716-3847892	NC_000962.3:1946848-1947023	NC_000962.3:3847716-3847892;NC_000962.3:1946848-1947023	176	3846460	3847892	80	1946848	1947023	PR_HmRegion_179	PR_HmRegion_081	179	81	0	0	PR_Set_48
NC_000962.3	3883535	3884847	-	NC_000962.3	1788513	1789825	1308	1314	0.9954337899543378	1789169	3884191	2095022	1312	1312	Rv3466,Rv3467	Rv1587c,Rv1588c	FALSE	FALSE	0	0	NC_000962.3:3883535-3884847	NC_000962.3:1788513-1789825	NC_000962.3:3883535-3884847;NC_000962.3:1788513-1789825	177	3883535	3884921	73	1788513	1789865	PR_HmRegion_180	PR_HmRegion_074	180	74	0	0	PR_Set_3
NC_000962.3	3883535	3884921	-	NC_000962.3	103705	105090	1346	1390	0.9683453237410072	104398	3884228	631702	1386	1385	Rv3466,Rv3467	Rv0094c,Rv0095c	FALSE	FALSE	0	0	NC_000962.3:3883535-3884921	NC_000962.3:103705-105090	NC_000962.3:3883535-3884921;NC_000962.3:103705-105090	177	3883535	3884921	2	103705	105130	PR_HmRegion_180	PR_HmRegion_002	180	2	0	0	PR_Set_3
NC_000962.3	3890771	3892133	+	NC_000962.3	3552704	3554067	1361	1363	0.9985326485693323	3.55339e+06	3891452	338066	1362	1363	Rv3474,Rv3475	Rv3186,Rv3187	FALSE	FALSE	2	2	NC_000962.3:3890771-3892133	NC_000962.3:3552704-3554067	NC_000962.3:3890771-3892133;NC_000962.3:3552704-3554067	178	3890771	3892140	159	3552704	3554070	PR_HmRegion_181	PR_HmRegion_162	181	162	2	1	PR_Set_24
NC_000962.3	3890776	3892135	+	NC_000962.3	3710379	3711738	1359	1359	1	3.71106e+06	3.89146e+06	180397	1359	1359	Rv3474,Rv3475	Rv3325,Rv3326	FALSE	TRUE	2	2	NC_000962.3:3890776-3892135	NC_000962.3:3710379-3711738	NC_000962.3:3890776-3892135;NC_000962.3:3710379-3711738	178	3890771	3892140	162	3710379	3712822	PR_HmRegion_181	PR_HmRegion_165	181	165	2	1	PR_Set_24
NC_000962.3	3890777	3892133	-	NC_000962.3	1987702	1989058	1356	1356	1	1988380	3891455	1903075	1356	1356	Rv3474,Rv3475	Rv1756c,Rv1757c,cut1	FALSE	TRUE	2	2	NC_000962.3:3890777-3892133	NC_000962.3:1987702-1989058	NC_000962.3:3890777-3892133;NC_000962.3:1987702-1989058	178	3890771	3892140	82	1987686	1989059	PR_HmRegion_181	PR_HmRegion_083	181	83	2	1	PR_Set_24
NC_000962.3	3890777	3892133	-	NC_000962.3	2430116	2431472	1356	1356	1	2430794	3891455	1460661	1356	1356	Rv3474,Rv3475	Rv2167c,Rv2168c	FALSE	TRUE	2	2	NC_000962.3:3890777-3892133	NC_000962.3:2430116-2431472	NC_000962.3:3890777-3892133;NC_000962.3:2430116-2431472	178	3890771	3892140	104	2430113	2431474	PR_HmRegion_181	PR_HmRegion_106	181	106	2	1	PR_Set_24
NC_000962.3	3890777	3892133	-	NC_000962.3	3120523	3121879	1356	1356	1	3121201	3891455	770254	1356	1356	Rv3474,Rv3475	Rv2814c,Rv2815c	FALSE	TRUE	2	2	NC_000962.3:3890777-3892133	NC_000962.3:3120523-3121879	NC_000962.3:3890777-3892133;NC_000962.3:3120523-3121879	178	3890771	3892140	137	3119183	3123577	PR_HmRegion_181	PR_HmRegion_140	181	140	2	0	PR_Set_24
NC_000962.3	3890777	3892134	-	NC_000962.3	1541950	1543307	1357	1357	1	1.54263e+06	3.89146e+06	2062705	1357	1357	Rv3474,Rv3475	Rv1369c,Rv1370c	FALSE	TRUE	2	2	NC_000962.3:3890777-3892134	NC_000962.3:1541950-1543307	NC_000962.3:3890777-3892134;NC_000962.3:1541950-1543307	178	3890771	3892140	60	1541948	1543318	PR_HmRegion_181	PR_HmRegion_061	181	61	2	1	PR_Set_24
NC_000962.3	3890777	3892134	+	NC_000962.3	1996099	1997456	1357	1357	1	1.99678e+06	3.89146e+06	1894678	1357	1357	Rv3474,Rv3475	Rv1763,Rv1764,Rv1765c	FALSE	TRUE	2	2	NC_000962.3:3890777-3892134	NC_000962.3:1996099-1997456	NC_000962.3:3890777-3892134;NC_000962.3:1996099-1997456	178	3890771	3892140	83	1996098	1998612	PR_HmRegion_181	PR_HmRegion_084	181	84	2	1	PR_Set_24
NC_000962.3	3890777	3892140	+	NC_000962.3	2635575	2636937	1362	1363	0.9992663242846662	2636256	3.89146e+06	1.2552e+06	1363	1362	Rv3474,Rv3475	PPE39,Rv2354,Rv2355	FALSE	FALSE	2	2	NC_000962.3:3890777-3892140	NC_000962.3:2635575-2636937	NC_000962.3:3890777-3892140;NC_000962.3:2635575-2636937	178	3890771	3892140	112	2634780	2637028	PR_HmRegion_181	PR_HmRegion_114	181	114	2	1	PR_Set_24
NC_000962.3	3890778	3892133	+	NC_000962.3	2365413	2366768	1355	1355	1	2.36609e+06	3.89146e+06	1525365	1355	1355	Rv3474,Rv3475	Rv2105,Rv2106	FALSE	TRUE	2	2	NC_000962.3:3890778-3892133	NC_000962.3:2365413-2366768	NC_000962.3:3890778-3892133;NC_000962.3:2365413-2366768	178	3890771	3892140	103	2365403	2366771	PR_HmRegion_181	PR_HmRegion_105	181	105	2	1	PR_Set_24
NC_000962.3	3890778	3892133	+	NC_000962.3	2550013	2551368	1355	1355	1	2.55069e+06	3.89146e+06	1340765	1355	1355	Rv3474,Rv3475	Rv2277c,Rv2278,Rv2279	FALSE	TRUE	2	2	NC_000962.3:3890778-3892133	NC_000962.3:2550013-2551368	NC_000962.3:3890778-3892133;NC_000962.3:2550013-2551368	178	3890771	3892140	110	2550005	2551370	PR_HmRegion_181	PR_HmRegion_112	181	112	2	1	PR_Set_24
NC_000962.3	3890778	3892133	-	NC_000962.3	2784614	2785969	1355	1355	1	2.78529e+06	3.89146e+06	1106164	1355	1355	Rv3474,Rv3475	Rv2479c,Rv2480c	FALSE	TRUE	2	2	NC_000962.3:3890778-3892133	NC_000962.3:2784614-2785969	NC_000962.3:3890778-3892133;NC_000962.3:2784614-2785969	178	3890771	3892140	118	2784600	2785977	PR_HmRegion_181	PR_HmRegion_120	181	120	2	1	PR_Set_24
NC_000962.3	3890778	3892133	+	NC_000962.3	2972108	2973463	1355	1355	1	2.97279e+06	3.89146e+06	918670	1355	1355	Rv3474,Rv3475	Rv2648,Rv2649	FALSE	TRUE	2	2	NC_000962.3:3890778-3892133	NC_000962.3:2972108-2973463	NC_000962.3:3890778-3892133;NC_000962.3:2972108-2973463	178	3890771	3892140	127	2972104	2973463	PR_HmRegion_181	PR_HmRegion_129	181	129	2	2	PR_Set_24
NC_000962.3	3890778	3892133	+	NC_000962.3	3551229	3552584	1355	1355	1	3.55191e+06	3.89146e+06	339549	1355	1355	Rv3474,Rv3475	Rv3184,Rv3185	FALSE	TRUE	2	2	NC_000962.3:3890778-3892133	NC_000962.3:3551229-3552584	NC_000962.3:3890778-3892133;NC_000962.3:3551229-3552584	178	3890771	3892140	158	3551212	3552587	PR_HmRegion_181	PR_HmRegion_161	181	161	2	1	PR_Set_24
NC_000962.3	3890778	3892133	-	NC_000962.3	3795057	3796412	1355	1355	1	3.79573e+06	3.89146e+06	95721	1355	1355	Rv3474,Rv3475	Rv3380c,Rv3381c	FALSE	TRUE	2	2	NC_000962.3:3890778-3892133	NC_000962.3:3795057-3796412	NC_000962.3:3890778-3892133;NC_000962.3:3795057-3796412	178	3890771	3892140	172	3795041	3796426	PR_HmRegion_181	PR_HmRegion_175	181	175	2	1	PR_Set_24
NC_000962.3	3890778	3892135	+	NC_000962.3	889020	890377	1357	1357	1	889698	3.89146e+06	1409774	1357	1357	Rv3474,Rv3475	Rv0795,Rv0796	FALSE	TRUE	2	2	NC_000962.3:3890778-3892135	NC_000962.3:889020-890377	NC_000962.3:3890778-3892135;NC_000962.3:889020-890377	178	3890771	3892140	33	889019	891461	PR_HmRegion_181	PR_HmRegion_034	181	34	2	2	PR_Set_24
NC_000962.3	3894016	3895519	+	NC_000962.3	1338923	1340433	1303	1541	0.845555	1339678	3.89477e+06	1.85644e+06	1503	1510	PE31,PPE60	PE13,PPE18	FALSE	FALSE	0	0	NC_000962.3:3894016-3895519	NC_000962.3:1338923-1340433	NC_000962.3:3894016-3895519;NC_000962.3:1338923-1340433	179	3894016	3895588	52	1338923	1340433	PR_HmRegion_182	PR_HmRegion_053	182	53	0	0	PR_Set_36
NC_000962.3	3894405	3895588	-	NC_000962.3	1532461	1533653	1099	1196	0.9188963210702341	1533057	3.895e+06	2.04959e+06	1183	1192	PPE60	PPE19	FALSE	FALSE	0	0	NC_000962.3:3894405-3895588	NC_000962.3:1532461-1533653	NC_000962.3:3894405-3895588;NC_000962.3:1532461-1533653	179	3894016	3895588	59	1532461	1533653	PR_HmRegion_182	PR_HmRegion_060	182	60	0	0	PR_Set_36
NC_000962.3	3930988	3935266	+	NC_000962.3	3945777	3950073	3531	4490	0.7864142538975502	3947925	3933127	14798	4278	4296	PE_PGRS54	PE_PGRS57	FALSE	FALSE	0	0	NC_000962.3:3930988-3935266	NC_000962.3:3945777-3950073	NC_000962.3:3930988-3935266;NC_000962.3:3945777-3950073	180	3930988	3936438	182	3945777	3951329	PR_HmRegion_183	PR_HmRegion_185	183	185	0	0	PR_Set_10
NC_000962.3	3932420	3933969	+	NC_000962.3	3934919	3936438	1136	1660	0.6843373493975904	3.93568e+06	3.93319e+06	2484	1549	1519	PE_PGRS54	PE_PGRS54	FALSE	FALSE	0	0	NC_000962.3:3932420-3933969	NC_000962.3:3934919-3936438	NC_000962.3:3932420-3933969;NC_000962.3:3934919-3936438	180	3930988	3936438	180	3930988	3936438	PR_HmRegion_183	PR_HmRegion_183	183	183	0	0	PR_Set_10
NC_000962.3	3933272	3934572	+	NC_000962.3	3935096	3936438	1009	1395	0.7232974910394265	3935767	3933922	1845	1300	1342	PE_PGRS54	PE_PGRS54	FALSE	FALSE	0	0	NC_000962.3:3933272-3934572	NC_000962.3:3935096-3936438	NC_000962.3:3933272-3934572;NC_000962.3:3935096-3936438	180	3930988	3936438	180	3930988	3936438	PR_HmRegion_183	PR_HmRegion_183	183	183	0	0	PR_Set_10
NC_000962.3	3934919	3936438	+	NC_000962.3	3932420	3933969	1136	1661	0.6839253461770018	3.93319e+06	3.93568e+06	2484	1519	1549	PE_PGRS54	PE_PGRS54	FALSE	FALSE	0	0	NC_000962.3:3934919-3936438	NC_000962.3:3932420-3933969	NC_000962.3:3934919-3936438;NC_000962.3:3932420-3933969	180	3930988	3936438	180	3930988	3936438	PR_HmRegion_183	PR_HmRegion_183	183	183	0	0	PR_Set_10
NC_000962.3	3935096	3936438	+	NC_000962.3	3933272	3934572	1009	1395	0.7232974910394265	3933922	3935767	1845	1342	1300	PE_PGRS54	PE_PGRS54	FALSE	FALSE	0	0	NC_000962.3:3935096-3936438	NC_000962.3:3933272-3934572	NC_000962.3:3935096-3936438;NC_000962.3:3933272-3934572	180	3930988	3936438	180	3930988	3936438	PR_HmRegion_183	PR_HmRegion_183	183	183	0	0	PR_Set_10
NC_000962.3	3935705	3936438	+	NC_000962.3	839158	839900	523	818	0.6393643031784841	839529	3.93607e+06	1.31499e+06	733	742	PE_PGRS54	PE_PGRS10	FALSE	FALSE	0	0	NC_000962.3:3935705-3936438	NC_000962.3:839158-839900	NC_000962.3:3935705-3936438;NC_000962.3:839158-839900	180	3930988	3936438	31	838485	841665	PR_HmRegion_183	PR_HmRegion_032	183	32	0	0	PR_Set_10
NC_000962.3	3941407	3945597	+	NC_000962.3	3946927	3951329	3205	4772	0.6716261525565801	3949128	3943502	5626	4190	4402	PE_PGRS55,PE_PGRS56,fadD18	PE_PGRS57,fadD19	FALSE	FALSE	0	0	NC_000962.3:3941407-3945597	NC_000962.3:3946927-3951329	NC_000962.3:3941407-3945597;NC_000962.3:3946927-3951329	181	3941407	3945597	182	3945777	3951329	PR_HmRegion_184	PR_HmRegion_185	184	185	0	0	PR_Set_10
NC_000962.3	3945777	3950073	+	NC_000962.3	3930988	3935266	3531	4491	0.7862391449565799	3933127	3947925	14798	4296	4278	PE_PGRS57	PE_PGRS54	FALSE	FALSE	0	0	NC_000962.3:3945777-3950073	NC_000962.3:3930988-3935266	NC_000962.3:3945777-3950073;NC_000962.3:3930988-3935266	182	3945777	3951329	180	3930988	3936438	PR_HmRegion_185	PR_HmRegion_183	185	183	0	0	PR_Set_10
NC_000962.3	3946927	3951329	+	NC_000962.3	3941407	3945597	3205	4773	0.6714854389272994	3943502	3949128	5626	4402	4190	PE_PGRS57,fadD19	PE_PGRS55,PE_PGRS56,fadD18	FALSE	FALSE	0	0	NC_000962.3:3946927-3951329	NC_000962.3:3941407-3945597	NC_000962.3:3946927-3951329;NC_000962.3:3941407-3945597	182	3945777	3951329	181	3941407	3945597	PR_HmRegion_185	PR_HmRegion_184	185	184	0	0	PR_Set_10
NC_000962.3	3947027	3948284	+	NC_000962.3	3948911	3950066	908	1314	0.6910197869101978	3.94949e+06	3.94766e+06	1833	1257	1155	PE_PGRS57	PE_PGRS57	FALSE	FALSE	0	0	NC_000962.3:3947027-3948284	NC_000962.3:3948911-3950066	NC_000962.3:3947027-3948284;NC_000962.3:3948911-3950066	182	3945777	3951329	182	3945777	3951329	PR_HmRegion_185	PR_HmRegion_185	185	185	0	0	PR_Set_10
NC_000962.3	3949543	3949970	+	NC_000962.3	839167	839513	285	433	0.6581986143187067	839340	3.94976e+06	1.30112e+06	427	346	PE_PGRS57	PE_PGRS10	FALSE	FALSE	0	0	NC_000962.3:3949543-3949970	NC_000962.3:839167-839513	NC_000962.3:3949543-3949970;NC_000962.3:839167-839513	182	3945777	3951329	31	838485	841665	PR_HmRegion_185	PR_HmRegion_032	185	32	0	0	PR_Set_10
NC_000962.3	4052970	4053105	+	NC_000962.3	4053414	4053549	135	135	1	4.05348e+06	4.05304e+06	444	135	135	Rv3611	Rv3611,Rv3612c	FALSE	TRUE	0	0	NC_000962.3:4052970-4053105	NC_000962.3:4053414-4053549	NC_000962.3:4052970-4053105;NC_000962.3:4053414-4053549	183	4052970	4053216	184	4053303	4053549	PR_HmRegion_186	PR_HmRegion_187	186	187	0	0	PR_Set_70
NC_000962.3	4052970	4053216	+	NC_000962.3	4053303	4053549	246	246	1	4053426	4053093	333	246	246	Rv3611	Rv3611,Rv3612c	FALSE	TRUE	0	0	NC_000962.3:4052970-4053216	NC_000962.3:4053303-4053549	NC_000962.3:4052970-4053216;NC_000962.3:4053303-4053549	183	4052970	4053216	184	4053303	4053549	PR_HmRegion_186	PR_HmRegion_187	186	187	0	0	PR_Set_70
NC_000962.3	4053303	4053549	+	NC_000962.3	4052970	4053216	246	246	1	4053093	4053426	333	246	246	Rv3611,Rv3612c	Rv3611	FALSE	TRUE	0	0	NC_000962.3:4053303-4053549	NC_000962.3:4052970-4053216	NC_000962.3:4053303-4053549;NC_000962.3:4052970-4053216	184	4053303	4053549	183	4052970	4053216	PR_HmRegion_187	PR_HmRegion_186	187	186	0	0	PR_Set_70
NC_000962.3	4053414	4053549	+	NC_000962.3	4052970	4053105	135	135	1	4.05304e+06	4.05348e+06	444	135	135	Rv3611,Rv3612c	Rv3611	FALSE	TRUE	0	0	NC_000962.3:4053414-4053549	NC_000962.3:4052970-4053105	NC_000962.3:4053414-4053549;NC_000962.3:4052970-4053105	184	4053303	4053549	183	4052970	4053216	PR_HmRegion_187	PR_HmRegion_186	187	186	0	0	PR_Set_70
NC_000962.3	4053631	4054094	-	NC_000962.3	2637068	2637535	390	488	0.7991803278688525	2.6373e+06	4.05386e+06	1416561	463	467	Rv3612c,Rv3613c		FALSE	FALSE	0	0	NC_000962.3:4053631-4054094	NC_000962.3:2637068-2637535	NC_000962.3:4053631-4054094;NC_000962.3:2637068-2637535	185	4053631	4054094	113	2637068	2637535	PR_HmRegion_188	PR_HmRegion_115	188	115	0	0	PR_Set_9
NC_000962.3	4053632	4053799	+	NC_000962.3	1702675	1702849	153	175	0.8742857142857143	1702762	4.05372e+06	2.06058e+06	167	174	Rv3612c		FALSE	FALSE	0	0	NC_000962.3:4053632-4053799	NC_000962.3:1702675-1702849	NC_000962.3:4053632-4053799;NC_000962.3:1702675-1702849	185	4053631	4054094	67	1702675	1702849	PR_HmRegion_188	PR_HmRegion_068	188	68	0	0	PR_Set_9
NC_000962.3	4053633	4053900	-	NC_000962.3	1814852	1815128	242	277	0.8736462093862816	1814990	4.05377e+06	2.17276e+06	267	276	Rv3612c,Rv3613c		FALSE	FALSE	0	0	NC_000962.3:4053633-4053900	NC_000962.3:1814852-1815128	NC_000962.3:4053633-4053900;NC_000962.3:1814852-1815128	185	4053631	4054094	74	1814852	1815128	PR_HmRegion_188	PR_HmRegion_075	188	75	0	0	PR_Set_9
NC_000962.3	4059983	4060591	+	NC_000962.3	1160543	1161151	605	608	0.9950657894736842	1160847	4060287	1512092	608	608	esxV,esxW	esxI,esxJ	FALSE	FALSE	0	0	NC_000962.3:4059983-4060591	NC_000962.3:1160543-1161151	NC_000962.3:4059983-4060591;NC_000962.3:1160543-1161151	186	4059983	4060591	41	1160538	1161167	PR_HmRegion_189	PR_HmRegion_042	189	42	0	0	PR_Set_28
NC_000962.3	4059983	4060591	-	NC_000962.3	2030346	2030978	578	632	0.9145569620253164	2030662	4060287	2029625	608	632	esxV,esxW	esxM,esxN	FALSE	FALSE	0	0	NC_000962.3:4059983-4060591	NC_000962.3:2030346-2030978	NC_000962.3:4059983-4060591;NC_000962.3:2030346-2030978	186	4059983	4060591	86	2030331	2030983	PR_HmRegion_189	PR_HmRegion_087	189	87	0	0	PR_Set_28
NC_000962.3	4059985	4060582	+	NC_000962.3	2625889	2626510	572	621	0.9210950080515298	2.6262e+06	4.06028e+06	1434084	597	621	esxV,esxW	esxO,esxP	FALSE	FALSE	0	0	NC_000962.3:4059985-4060582	NC_000962.3:2625889-2626510	NC_000962.3:4059985-4060582;NC_000962.3:2625889-2626510	186	4059983	4060591	111	2625885	2626683	PR_HmRegion_189	PR_HmRegion_113	189	113	0	0	PR_Set_28
NC_000962.3	4059985	4060591	-	NC_000962.3	1340658	1341288	589	630	0.9349206349206349	1340973	4060288	1692217	606	630	esxV,esxW	esxK,esxL	FALSE	FALSE	0	0	NC_000962.3:4059985-4060591	NC_000962.3:1340658-1341288	NC_000962.3:4059985-4060591;NC_000962.3:1340658-1341288	186	4059983	4060591	53	1340494	1341292	PR_HmRegion_189	PR_HmRegion_054	189	54	0	0	PR_Set_28
NC_000962.3	4069248	4070458	+	NC_000962.3	1701374	1702581	945	1225	0.7714285714285715	1.70198e+06	4069853	2.04366e+06	1210	1207	Rv3630	Rv1510	FALSE	FALSE	0	0	NC_000962.3:4069248-4070458	NC_000962.3:1701374-1702581	NC_000962.3:4069248-4070458;NC_000962.3:1701374-1702581	187	4069248	4070458	66	1701374	1702581	PR_HmRegion_190	PR_HmRegion_067	190	67	0	0	PR_Set_41
NC_000962.3	4077792	4077854	+	NC_000962.3	4320044	4320106	62	62	1	4320075	4077823	242252	62	62			FALSE	TRUE	0	0	NC_000962.3:4077792-4077854	NC_000962.3:4320044-4320106	NC_000962.3:4077792-4077854;NC_000962.3:4320044-4320106	188	4077792	4078201	195	4320044	4320106	PR_HmRegion_191	PR_HmRegion_198	191	198	0	0	PR_Set_5
NC_000962.3	4077851	4078093	-	NC_000962.3	177203	177447	218	247	0.8825910931174089	177325	4077972	510885	242	244	Rv3639c		FALSE	FALSE	0	0	NC_000962.3:4077851-4078093	NC_000962.3:177203-177447	NC_000962.3:4077851-4078093;NC_000962.3:177203-177447	188	4077792	4078201	4	177203	177447	PR_HmRegion_191	PR_HmRegion_004	191	4	0	0	PR_Set_5
NC_000962.3	4077998	4078201	+	NC_000962.3	3317533	3317739	195	207	0.9420289855072463	3317636	4.0781e+06	760464	203	206	Rv3639c		FALSE	FALSE	0	0	NC_000962.3:4077998-4078201	NC_000962.3:3317533-3317739	NC_000962.3:4077998-4078201;NC_000962.3:3317533-3317739	188	4077792	4078201	149	3317533	3317739	PR_HmRegion_191	PR_HmRegion_152	191	152	0	0	PR_Set_5
NC_000962.3	4134600	4134729	-	NC_000962.3	272850	272955	99	129	0.7674418604651163	272902	4.13466e+06	549770	129	105	Rv3693		FALSE	FALSE	0	0	NC_000962.3:4134600-4134729	NC_000962.3:272850-272955	NC_000962.3:4134600-4134729;NC_000962.3:272850-272955	189	4134600	4134729	6	272850	272955	PR_HmRegion_192	PR_HmRegion_006	192	6	0	0	PR_Set_7
NC_000962.3	4221088	4222560	+	NC_000962.3	2358502	2360031	1236	1541	0.8020765736534717	2.35927e+06	4221824	1.86256e+06	1472	1529	Rv3776	Rv2100	FALSE	FALSE	0	0	NC_000962.3:4221088-4222560	NC_000962.3:2358502-2360031	NC_000962.3:4221088-4222560;NC_000962.3:2358502-2360031	190	4221088	4222560	102	2358502	2360031	PR_HmRegion_193	PR_HmRegion_104	193	104	0	0	PR_Set_54
NC_000962.3	4252853	4254367	-	NC_000962.3	1468141	1469654	1498	1524	0.9829396325459318	1.4689e+06	4253610	1.62682e+06	1514	1513	fadE35,Rv3798	Rv1313c	FALSE	FALSE	1	1	NC_000962.3:4252853-4254367	NC_000962.3:1468141-1469654	NC_000962.3:4252853-4254367;NC_000962.3:1468141-1469654	191	4252853	4254367	57	1468141	1469654	PR_HmRegion_194	PR_HmRegion_058	194	58	0	0	PR_Set_38
NC_000962.3	4293408	4299541	+	NC_000962.3	1722257	1728375	4593	6301	0.7289319155689573	1725316	4.29647e+06	1.84037e+06	6133	6118	pks2	pks5	FALSE	FALSE	0	0	NC_000962.3:4293408-4299541	NC_000962.3:1722257-1728375	NC_000962.3:4293408-4299541;NC_000962.3:1722257-1728375	192	4293408	4299541	68	1722178	1728375	PR_HmRegion_195	PR_HmRegion_069	195	69	0	0	PR_Set_42
NC_000962.3	4301541	4303432	+	NC_000962.3	3100173	3102227	1596	2060	0.7747572815533981	3101200	4.30249e+06	1.20129e+06	1891	2054	fadD23,Rv3827c,Rv3828c,Rv3829c	Rv2791c,Rv2792c	FALSE	FALSE	1	1	NC_000962.3:4301541-4303432	NC_000962.3:3100173-3102227	NC_000962.3:4301541-4303432;NC_000962.3:3100173-3102227	193	4301541	4303432	135	3100173	3102233	PR_HmRegion_196	PR_HmRegion_137	196	137	0	0	PR_Set_20
NC_000962.3	4301542	4303432	+	NC_000962.3	3333757	3335813	1549	2066	0.749758	3334785	4302487	967702	1890	2056	fadD23,Rv3827c,Rv3828c,Rv3829c	thiL,Rv2978c,Rv2979c	FALSE	FALSE	1	1	NC_000962.3:4301542-4303432	NC_000962.3:3333757-3335813	NC_000962.3:4301542-4303432;NC_000962.3:3333757-3335813	193	4301541	4303432	151	3333757	3335814	PR_HmRegion_196	PR_HmRegion_154	196	154	0	0	PR_Set_20
NC_000962.3	4318340	4319371	+	NC_000962.3	3753330	3754361	1031	1031	1	3.75385e+06	4.31886e+06	565010	1031	1031	Rv3844,Rv3845	Rv3348,Rv3349c	FALSE	TRUE	1	2	NC_000962.3:4318340-4319371	NC_000962.3:3753330-3754361	NC_000962.3:4318340-4319371;NC_000962.3:3753330-3754361	194	4318340	4319371	169	3753330	3754361	PR_HmRegion_197	PR_HmRegion_172	197	172	0	0	PR_Set_69
NC_000962.3	4320044	4320106	+	NC_000962.3	4077792	4077854	62	62	1	4077823	4320075	242252	62	62			FALSE	TRUE	0	0	NC_000962.3:4320044-4320106	NC_000962.3:4077792-4077854	NC_000962.3:4320044-4320106;NC_000962.3:4077792-4077854	195	4320044	4320106	188	4077792	4078201	PR_HmRegion_198	PR_HmRegion_191	198	191	0	0	PR_Set_5
NC_000962.3	4383094	4383754	-	NC_000962.3	2341059	2341697	513	675	0.76	2341378	4383424	2042046	660	638	Rv3897c,Rv3898c	Rv2083	FALSE	FALSE	0	0	NC_000962.3:4383094-4383754	NC_000962.3:2341059-2341697	NC_000962.3:4383094-4383754;NC_000962.3:2341059-2341697	196	4383094	4383754	100	2341059	2341697	PR_HmRegion_199	PR_HmRegion_102	199	102	0	0	PR_Set_53

## Sheet: PR - HmMap Alignment Variants
Target_Name	Target_Start	Target_End	Strand	Ref	Alt	SNP	Type	Query_Name	Query_Start	Query_End	Aln_Query_Start	Aln_Query_End	Aln_Target_Start	Aln_Target_End	Aln_Strand	QueryOverlap_Genes	TargetOverlap_Genes	QueryParalog_RegionID	HmMap_Aln_ID
NC_000962.3	3082652	3082652	+	-	GCGGCTCAACCGATATCGACAAACTCACCTTCACCT	FALSE	INS	NC_000962.3	80371	80407	80184	80523	3082465	3082769	+	Rv0071	Rv2774c	Rv0071-NC_000962.3:80184-80523	NC_000962.3:80184-80523;NC_000962.3:3082465-3082769
NC_000962.3	3082657	3082658	+	T	C	TRUE	SNP	NC_000962.3	80412	80413	80184	80523	3082465	3082769	+	Rv0071	Rv2774c	Rv0071-NC_000962.3:80184-80523	NC_000962.3:80184-80523;NC_000962.3:3082465-3082769
NC_000962.3	3082660	3082661	+	C	A	TRUE	SNP	NC_000962.3	80415	80416	80184	80523	3082465	3082769	+	Rv0071	Rv2774c	Rv0071-NC_000962.3:80184-80523	NC_000962.3:80184-80523;NC_000962.3:3082465-3082769
NC_000962.3	3082667	3082668	+	G	A	TRUE	SNP	NC_000962.3	80422	80423	80184	80523	3082465	3082769	+	Rv0071	Rv2774c	Rv0071-NC_000962.3:80184-80523	NC_000962.3:80184-80523;NC_000962.3:3082465-3082769
NC_000962.3	3082669	3082670	+	T	C	TRUE	SNP	NC_000962.3	80424	80425	80184	80523	3082465	3082769	+	Rv0071	Rv2774c	Rv0071-NC_000962.3:80184-80523	NC_000962.3:80184-80523;NC_000962.3:3082465-3082769
NC_000962.3	3082671	3082672	+	G	A	TRUE	SNP	NC_000962.3	80426	80427	80184	80523	3082465	3082769	+	Rv0071	Rv2774c	Rv0071-NC_000962.3:80184-80523	NC_000962.3:80184-80523;NC_000962.3:3082465-3082769
NC_000962.3	3082677	3082678	+	A	G	TRUE	SNP	NC_000962.3	80432	80433	80184	80523	3082465	3082769	+	Rv0071	Rv2774c	Rv0071-NC_000962.3:80184-80523	NC_000962.3:80184-80523;NC_000962.3:3082465-3082769
NC_000962.3	3082680	3082681	+	C	A	TRUE	SNP	NC_000962.3	80435	80436	80184	80523	3082465	3082769	+	Rv0071	Rv2774c	Rv0071-NC_000962.3:80184-80523	NC_000962.3:80184-80523;NC_000962.3:3082465-3082769
NC_000962.3	3082687	3082688	+	T	C	TRUE	SNP	NC_000962.3	80442	80443	80184	80523	3082465	3082769	+	Rv0071	Rv2774c	Rv0071-NC_000962.3:80184-80523	NC_000962.3:80184-80523;NC_000962.3:3082465-3082769
NC_000962.3	3082688	3082689	+	G	A	TRUE	SNP	NC_000962.3	80443	80444	80184	80523	3082465	3082769	+	Rv0071	Rv2774c	Rv0071-NC_000962.3:80184-80523	NC_000962.3:80184-80523;NC_000962.3:3082465-3082769
NC_000962.3	3082689	3082690	+	C	G	TRUE	SNP	NC_000962.3	80444	80445	80184	80523	3082465	3082769	+	Rv0071	Rv2774c	Rv0071-NC_000962.3:80184-80523	NC_000962.3:80184-80523;NC_000962.3:3082465-3082769
NC_000962.3	3082694	3082695	+	C	G	TRUE	SNP	NC_000962.3	80449	80450	80184	80523	3082465	3082769	+	Rv0071	Rv2774c	Rv0071-NC_000962.3:80184-80523	NC_000962.3:80184-80523;NC_000962.3:3082465-3082769
NC_000962.3	3082698	3082699	+	G	A	TRUE	SNP	NC_000962.3	80453	80454	80184	80523	3082465	3082769	+	Rv0071	Rv2774c	Rv0071-NC_000962.3:80184-80523	NC_000962.3:80184-80523;NC_000962.3:3082465-3082769
NC_000962.3	3082700	3082701	+	T	G	TRUE	SNP	NC_000962.3	80455	80456	80184	80523	3082465	3082769	+	Rv0071	Rv2774c	Rv0071-NC_000962.3:80184-80523	NC_000962.3:80184-80523;NC_000962.3:3082465-3082769
NC_000962.3	3082701	3082702	+	C	G	TRUE	SNP	NC_000962.3	80456	80457	80184	80523	3082465	3082769	+	Rv0071	Rv2774c	Rv0071-NC_000962.3:80184-80523	NC_000962.3:80184-80523;NC_000962.3:3082465-3082769
NC_000962.3	3082702	3082703	+	C	T	TRUE	SNP	NC_000962.3	80457	80458	80184	80523	3082465	3082769	+	Rv0071	Rv2774c	Rv0071-NC_000962.3:80184-80523	NC_000962.3:80184-80523;NC_000962.3:3082465-3082769
NC_000962.3	3082705	3082706	+	A	G	TRUE	SNP	NC_000962.3	80460	80461	80184	80523	3082465	3082769	+	Rv0071	Rv2774c	Rv0071-NC_000962.3:80184-80523	NC_000962.3:80184-80523;NC_000962.3:3082465-3082769
NC_000962.3	3082716	3082717	+	C	G	TRUE	SNP	NC_000962.3	80471	80472	80184	80523	3082465	3082769	+	Rv0071	Rv2774c	Rv0071-NC_000962.3:80184-80523	NC_000962.3:80184-80523;NC_000962.3:3082465-3082769
NC_000962.3	3082718	3082719	+	C	A	TRUE	SNP	NC_000962.3	80473	80474	80184	80523	3082465	3082769	+	Rv0071	Rv2774c	Rv0071-NC_000962.3:80184-80523	NC_000962.3:80184-80523;NC_000962.3:3082465-3082769
NC_000962.3	3082720	3082721	+	G	T	TRUE	SNP	NC_000962.3	80475	80476	80184	80523	3082465	3082769	+	Rv0071	Rv2774c	Rv0071-NC_000962.3:80184-80523	NC_000962.3:80184-80523;NC_000962.3:3082465-3082769
NC_000962.3	3082759	3082760	+	A	-	FALSE	DEL	NC_000962.3	80514	80514	80184	80523	3082465	3082769	+	Rv0071	Rv2774c	Rv0071-NC_000962.3:80184-80523	NC_000962.3:80184-80523;NC_000962.3:3082465-3082769
NC_000962.3	3082763	3082764	+	A	G	TRUE	SNP	NC_000962.3	80517	80518	80184	80523	3082465	3082769	+	Rv0071	Rv2774c	Rv0071-NC_000962.3:80184-80523	NC_000962.3:80184-80523;NC_000962.3:3082465-3082769
NC_000962.3	2882294	2882295	+	T	C	TRUE	SNP	NC_000962.3	80628	80629	80623	82664	2882289	2884330	+	Rv0072,Rv0073	Rv2563,glnQ	Rv0072,Rv0073-NC_000962.3:80623-82664	NC_000962.3:80623-82664;NC_000962.3:2882289-2884330
NC_000962.3	2882297	2882298	+	T	C	TRUE	SNP	NC_000962.3	80631	80632	80623	82664	2882289	2884330	+	Rv0072,Rv0073	Rv2563,glnQ	Rv0072,Rv0073-NC_000962.3:80623-82664	NC_000962.3:80623-82664;NC_000962.3:2882289-2884330
NC_000962.3	2882303	2882304	+	T	C	TRUE	SNP	NC_000962.3	80637	80638	80623	82664	2882289	2884330	+	Rv0072,Rv0073	Rv2563,glnQ	Rv0072,Rv0073-NC_000962.3:80623-82664	NC_000962.3:80623-82664;NC_000962.3:2882289-2884330
NC_000962.3	2882304	2882305	+	T	C	TRUE	SNP	NC_000962.3	80638	80639	80623	82664	2882289	2884330	+	Rv0072,Rv0073	Rv2563,glnQ	Rv0072,Rv0073-NC_000962.3:80623-82664	NC_000962.3:80623-82664;NC_000962.3:2882289-2884330
NC_000962.3	2882312	2882313	+	T	C	TRUE	SNP	NC_000962.3	80646	80647	80623	82664	2882289	2884330	+	Rv0072,Rv0073	Rv2563,glnQ	Rv0072,Rv0073-NC_000962.3:80623-82664	NC_000962.3:80623-82664;NC_000962.3:2882289-2884330
NC_000962.3	2882313	2882314	+	G	A	TRUE	SNP	NC_000962.3	80647	80648	80623	82664	2882289	2884330	+	Rv0072,Rv0073	Rv2563,glnQ	Rv0072,Rv0073-NC_000962.3:80623-82664	NC_000962.3:80623-82664;NC_000962.3:2882289-2884330
NC_000962.3	2882315	2882316	+	C	G	TRUE	SNP	NC_000962.3	80649	80650	80623	82664	2882289	2884330	+	Rv0072,Rv0073	Rv2563,glnQ	Rv0072,Rv0073-NC_000962.3:80623-82664	NC_000962.3:80623-82664;NC_000962.3:2882289-2884330
NC_000962.3	2882322	2882323	+	C	A	TRUE	SNP	NC_000962.3	80656	80657	80623	82664	2882289	2884330	+	Rv0072,Rv0073	Rv2563,glnQ	Rv0072,Rv0073-NC_000962.3:80623-82664	NC_000962.3:80623-82664;NC_000962.3:2882289-2884330
NC_000962.3	2882327	2882328	+	A	G	TRUE	SNP	NC_000962.3	80661	80662	80623	82664	2882289	2884330	+	Rv0072,Rv0073	Rv2563,glnQ	Rv0072,Rv0073-NC_000962.3:80623-82664	NC_000962.3:80623-82664;NC_000962.3:2882289-2884330
NC_000962.3	2882330	2882331	+	A	C	TRUE	SNP	NC_000962.3	80664	80665	80623	82664	2882289	2884330	+	Rv0072,Rv0073	Rv2563,glnQ	Rv0072,Rv0073-NC_000962.3:80623-82664	NC_000962.3:80623-82664;NC_000962.3:2882289-2884330
NC_000962.3	2882336	2882337	+	T	G	TRUE	SNP	NC_000962.3	80670	80671	80623	82664	2882289	2884330	+	Rv0072,Rv0073	Rv2563,glnQ	Rv0072,Rv0073-NC_000962.3:80623-82664	NC_000962.3:80623-82664;NC_000962.3:2882289-2884330
NC_000962.3	2882343	2882344	+	G	A	TRUE	SNP	NC_000962.3	80677	80678	80623	82664	2882289	2884330	+	Rv0072,Rv0073	Rv2563,glnQ	Rv0072,Rv0073-NC_000962.3:80623-82664	NC_000962.3:80623-82664;NC_000962.3:2882289-2884330
NC_000962.3	2882345	2882346	+	A	G	TRUE	SNP	NC_000962.3	80679	80680	80623	82664	2882289	2884330	+	Rv0072,Rv0073	Rv2563,glnQ	Rv0072,Rv0073-NC_000962.3:80623-82664	NC_000962.3:80623-82664;NC_000962.3:2882289-2884330
NC_000962.3	2882349	2882350	+	G	A	TRUE	SNP	NC_000962.3	80683	80684	80623	82664	2882289	2884330	+	Rv0072,Rv0073	Rv2563,glnQ	Rv0072,Rv0073-NC_000962.3:80623-82664	NC_000962.3:80623-82664;NC_000962.3:2882289-2884330
NC_000962.3	2882360	2882361	+	C	G	TRUE	SNP	NC_000962.3	80694	80695	80623	82664	2882289	2884330	+	Rv0072,Rv0073	Rv2563,glnQ	Rv0072,Rv0073-NC_000962.3:80623-82664	NC_000962.3:80623-82664;NC_000962.3:2882289-2884330
NC_000962.3	2882363	2882364	+	A	G	TRUE	SNP	NC_000962.3	80697	80698	80623	82664	2882289	2884330	+	Rv0072,Rv0073	Rv2563,glnQ	Rv0072,Rv0073-NC_000962.3:80623-82664	NC_000962.3:80623-82664;NC_000962.3:2882289-2884330
NC_000962.3	2882364	2882365	+	G	A	TRUE	SNP	NC_000962.3	80698	80699	80623	82664	2882289	2884330	+	Rv0072,Rv0073	Rv2563,glnQ	Rv0072,Rv0073-NC_000962.3:80623-82664	NC_000962.3:80623-82664;NC_000962.3:2882289-2884330
NC_000962.3	2882366	2882367	+	T	C	TRUE	SNP	NC_000962.3	80700	80701	80623	82664	2882289	2884330	+	Rv0072,Rv0073	Rv2563,glnQ	Rv0072,Rv0073-NC_000962.3:80623-82664	NC_000962.3:80623-82664;NC_000962.3:2882289-2884330
NC_000962.3	2882371	2882372	+	C	G	TRUE	SNP	NC_000962.3	80705	80706	80623	82664	2882289	2884330	+	Rv0072,Rv0073	Rv2563,glnQ	Rv0072,Rv0073-NC_000962.3:80623-82664	NC_000962.3:80623-82664;NC_000962.3:2882289-2884330
NC_000962.3	2882381	2882382	+	C	T	TRUE	SNP	NC_000962.3	80715	80716	80623	82664	2882289	2884330	+	Rv0072,Rv0073	Rv2563,glnQ	Rv0072,Rv0073-NC_000962.3:80623-82664	NC_000962.3:80623-82664;NC_000962.3:2882289-2884330
NC_000962.3	2882385	2882386	+	C	T	TRUE	SNP	NC_000962.3	80719	80720	80623	82664	2882289	2884330	+	Rv0072,Rv0073	Rv2563,glnQ	Rv0072,Rv0073-NC_000962.3:80623-82664	NC_000962.3:80623-82664;NC_000962.3:2882289-2884330
NC_000962.3	2882396	2882397	+	T	C	TRUE	SNP	NC_000962.3	80730	80731	80623	82664	2882289	2884330	+	Rv0072,Rv0073	Rv2563,glnQ	Rv0072,Rv0073-NC_000962.3:80623-82664	NC_000962.3:80623-82664;NC_000962.3:2882289-2884330
NC_000962.3	2882398	2882399	+	T	C	TRUE	SNP	NC_000962.3	80732	80733	80623	82664	2882289	2884330	+	Rv0072,Rv0073	Rv2563,glnQ	Rv0072,Rv0073-NC_000962.3:80623-82664	NC_000962.3:80623-82664;NC_000962.3:2882289-2884330
NC_000962.3	2882405	2882406	+	G	C	TRUE	SNP	NC_000962.3	80739	80740	80623	82664	2882289	2884330	+	Rv0072,Rv0073	Rv2563,glnQ	Rv0072,Rv0073-NC_000962.3:80623-82664	NC_000962.3:80623-82664;NC_000962.3:2882289-2884330
NC_000962.3	2882408	2882409	+	T	C	TRUE	SNP	NC_000962.3	80742	80743	80623	82664	2882289	2884330	+	Rv0072,Rv0073	Rv2563,glnQ	Rv0072,Rv0073-NC_000962.3:80623-82664	NC_000962.3:80623-82664;NC_000962.3:2882289-2884330
NC_000962.3	2882414	2882415	+	C	G	TRUE	SNP	NC_000962.3	80748	80749	80623	82664	2882289	2884330	+	Rv0072,Rv0073	Rv2563,glnQ	Rv0072,Rv0073-NC_000962.3:80623-82664	NC_000962.3:80623-82664;NC_000962.3:2882289-2884330
NC_000962.3	2882421	2882422	+	G	C	TRUE	SNP	NC_000962.3	80755	80756	80623	82664	2882289	2884330	+	Rv0072,Rv0073	Rv2563,glnQ	Rv0072,Rv0073-NC_000962.3:80623-82664	NC_000962.3:80623-82664;NC_000962.3:2882289-2884330
NC_000962.3	2882422	2882423	+	A	G	TRUE	SNP	NC_000962.3	80756	80757	80623	82664	2882289	2884330	+	Rv0072,Rv0073	Rv2563,glnQ	Rv0072,Rv0073-NC_000962.3:80623-82664	NC_000962.3:80623-82664;NC_000962.3:2882289-2884330
NC_000962.3	2882425	2882426	+	G	A	TRUE	SNP	NC_000962.3	80759	80760	80623	82664	2882289	2884330	+	Rv0072,Rv0073	Rv2563,glnQ	Rv0072,Rv0073-NC_000962.3:80623-82664	NC_000962.3:80623-82664;NC_000962.3:2882289-2884330
NC_000962.3	2882426	2882427	+	A	C	TRUE	SNP	NC_000962.3	80760	80761	80623	82664	2882289	2884330	+	Rv0072,Rv0073	Rv2563,glnQ	Rv0072,Rv0073-NC_000962.3:80623-82664	NC_000962.3:80623-82664;NC_000962.3:2882289-2884330
NC_000962.3	2882450	2882451	+	C	T	TRUE	SNP	NC_000962.3	80784	80785	80623	82664	2882289	2884330	+	Rv0072,Rv0073	Rv2563,glnQ	Rv0072,Rv0073-NC_000962.3:80623-82664	NC_000962.3:80623-82664;NC_000962.3:2882289-2884330
NC_000962.3	2882452	2882453	+	C	T	TRUE	SNP	NC_000962.3	80786	80787	80623	82664	2882289	2884330	+	Rv0072,Rv0073	Rv2563,glnQ	Rv0072,Rv0073-NC_000962.3:80623-82664	NC_000962.3:80623-82664;NC_000962.3:2882289-2884330
NC_000962.3	2882459	2882460	+	G	C	TRUE	SNP	NC_000962.3	80793	80794	80623	82664	2882289	2884330	+	Rv0072,Rv0073	Rv2563,glnQ	Rv0072,Rv0073-NC_000962.3:80623-82664	NC_000962.3:80623-82664;NC_000962.3:2882289-2884330
NC_000962.3	2882464	2882465	+	A	G	TRUE	SNP	NC_000962.3	80798	80799	80623	82664	2882289	2884330	+	Rv0072,Rv0073	Rv2563,glnQ	Rv0072,Rv0073-NC_000962.3:80623-82664	NC_000962.3:80623-82664;NC_000962.3:2882289-2884330
NC_000962.3	2882465	2882466	+	G	A	TRUE	SNP	NC_000962.3	80799	80800	80623	82664	2882289	2884330	+	Rv0072,Rv0073	Rv2563,glnQ	Rv0072,Rv0073-NC_000962.3:80623-82664	NC_000962.3:80623-82664;NC_000962.3:2882289-2884330
NC_000962.3	2882466	2882467	+	G	T	TRUE	SNP	NC_000962.3	80800	80801	80623	82664	2882289	2884330	+	Rv0072,Rv0073	Rv2563,glnQ	Rv0072,Rv0073-NC_000962.3:80623-82664	NC_000962.3:80623-82664;NC_000962.3:2882289-2884330
NC_000962.3	2882474	2882475	+	G	T	TRUE	SNP	NC_000962.3	80808	80809	80623	82664	2882289	2884330	+	Rv0072,Rv0073	Rv2563,glnQ	Rv0072,Rv0073-NC_000962.3:80623-82664	NC_000962.3:80623-82664;NC_000962.3:2882289-2884330
NC_000962.3	2882477	2882478	+	A	T	TRUE	SNP	NC_000962.3	80811	80812	80623	82664	2882289	2884330	+	Rv0072,Rv0073	Rv2563,glnQ	Rv0072,Rv0073-NC_000962.3:80623-82664	NC_000962.3:80623-82664;NC_000962.3:2882289-2884330
NC_000962.3	2882483	2882484	+	G	T	TRUE	SNP	NC_000962.3	80817	80818	80623	82664	2882289	2884330	+	Rv0072,Rv0073	Rv2563,glnQ	Rv0072,Rv0073-NC_000962.3:80623-82664	NC_000962.3:80623-82664;NC_000962.3:2882289-2884330
NC_000962.3	2882486	2882487	+	C	T	TRUE	SNP	NC_000962.3	80820	80821	80623	82664	2882289	2884330	+	Rv0072,Rv0073	Rv2563,glnQ	Rv0072,Rv0073-NC_000962.3:80623-82664	NC_000962.3:80623-82664;NC_000962.3:2882289-2884330
NC_000962.3	2882495	2882496	+	G	A	TRUE	SNP	NC_000962.3	80829	80830	80623	82664	2882289	2884330	+	Rv0072,Rv0073	Rv2563,glnQ	Rv0072,Rv0073-NC_000962.3:80623-82664	NC_000962.3:80623-82664;NC_000962.3:2882289-2884330
NC_000962.3	2882497	2882498	+	C	T	TRUE	SNP	NC_000962.3	80831	80832	80623	82664	2882289	2884330	+	Rv0072,Rv0073	Rv2563,glnQ	Rv0072,Rv0073-NC_000962.3:80623-82664	NC_000962.3:80623-82664;NC_000962.3:2882289-2884330
NC_000962.3	2882501	2882502	+	A	G	TRUE	SNP	NC_000962.3	80835	80836	80623	82664	2882289	2884330	+	Rv0072,Rv0073	Rv2563,glnQ	Rv0072,Rv0073-NC_000962.3:80623-82664	NC_000962.3:80623-82664;NC_000962.3:2882289-2884330
NC_000962.3	2882504	2882505	+	C	T	TRUE	SNP	NC_000962.3	80838	80839	80623	82664	2882289	2884330	+	Rv0072,Rv0073	Rv2563,glnQ	Rv0072,Rv0073-NC_000962.3:80623-82664	NC_000962.3:80623-82664;NC_000962.3:2882289-2884330
NC_000962.3	2882505	2882506	+	G	C	TRUE	SNP	NC_000962.3	80839	80840	80623	82664	2882289	2884330	+	Rv0072,Rv0073	Rv2563,glnQ	Rv0072,Rv0073-NC_000962.3:80623-82664	NC_000962.3:80623-82664;NC_000962.3:2882289-2884330
NC_000962.3	2882508	2882509	+	C	G	TRUE	SNP	NC_000962.3	80842	80843	80623	82664	2882289	2884330	+	Rv0072,Rv0073	Rv2563,glnQ	Rv0072,Rv0073-NC_000962.3:80623-82664	NC_000962.3:80623-82664;NC_000962.3:2882289-2884330
NC_000962.3	2882510	2882511	+	A	T	TRUE	SNP	NC_000962.3	80844	80845	80623	82664	2882289	2884330	+	Rv0072,Rv0073	Rv2563,glnQ	Rv0072,Rv0073-NC_000962.3:80623-82664	NC_000962.3:80623-82664;NC_000962.3:2882289-2884330
NC_000962.3	2882511	2882512	+	A	G	TRUE	SNP	NC_000962.3	80845	80846	80623	82664	2882289	2884330	+	Rv0072,Rv0073	Rv2563,glnQ	Rv0072,Rv0073-NC_000962.3:80623-82664	NC_000962.3:80623-82664;NC_000962.3:2882289-2884330
NC_000962.3	2882513	2882514	+	C	T	TRUE	SNP	NC_000962.3	80847	80848	80623	82664	2882289	2884330	+	Rv0072,Rv0073	Rv2563,glnQ	Rv0072,Rv0073-NC_000962.3:80623-82664	NC_000962.3:80623-82664;NC_000962.3:2882289-2884330
NC_000962.3	2882520	2882521	+	C	G	TRUE	SNP	NC_000962.3	80854	80855	80623	82664	2882289	2884330	+	Rv0072,Rv0073	Rv2563,glnQ	Rv0072,Rv0073-NC_000962.3:80623-82664	NC_000962.3:80623-82664;NC_000962.3:2882289-2884330
NC_000962.3	2882524	2882525	+	A	G	TRUE	SNP	NC_000962.3	80858	80859	80623	82664	2882289	2884330	+	Rv0072,Rv0073	Rv2563,glnQ	Rv0072,Rv0073-NC_000962.3:80623-82664	NC_000962.3:80623-82664;NC_000962.3:2882289-2884330
NC_000962.3	2882525	2882526	+	G	A	TRUE	SNP	NC_000962.3	80859	80860	80623	82664	2882289	2884330	+	Rv0072,Rv0073	Rv2563,glnQ	Rv0072,Rv0073-NC_000962.3:80623-82664	NC_000962.3:80623-82664;NC_000962.3:2882289-2884330
NC_000962.3	2882528	2882529	+	T	G	TRUE	SNP	NC_000962.3	80862	80863	80623	82664	2882289	2884330	+	Rv0072,Rv0073	Rv2563,glnQ	Rv0072,Rv0073-NC_000962.3:80623-82664	NC_000962.3:80623-82664;NC_000962.3:2882289-2884330
NC_000962.3	2882531	2882532	+	T	-	FALSE	DEL	NC_000962.3	80865	80865	80623	82664	2882289	2884330	+	Rv0072,Rv0073	Rv2563,glnQ	Rv0072,Rv0073-NC_000962.3:80623-82664	NC_000962.3:80623-82664;NC_000962.3:2882289-2884330
NC_000962.3	2882534	2882534	+	-	C	FALSE	INS	NC_000962.3	80867	80868	80623	82664	2882289	2884330	+	Rv0072,Rv0073	Rv2563,glnQ	Rv0072,Rv0073-NC_000962.3:80623-82664	NC_000962.3:80623-82664;NC_000962.3:2882289-2884330
NC_000962.3	2882536	2882537	+	C	A	TRUE	SNP	NC_000962.3	80870	80871	80623	82664	2882289	2884330	+	Rv0072,Rv0073	Rv2563,glnQ	Rv0072,Rv0073-NC_000962.3:80623-82664	NC_000962.3:80623-82664;NC_000962.3:2882289-2884330
NC_000962.3	2882537	2882538	+	G	A	TRUE	SNP	NC_000962.3	80871	80872	80623	82664	2882289	2884330	+	Rv0072,Rv0073	Rv2563,glnQ	Rv0072,Rv0073-NC_000962.3:80623-82664	NC_000962.3:80623-82664;NC_000962.3:2882289-2884330
NC_000962.3	2882540	2882541	+	T	C	TRUE	SNP	NC_000962.3	80874	80875	80623	82664	2882289	2884330	+	Rv0072,Rv0073	Rv2563,glnQ	Rv0072,Rv0073-NC_000962.3:80623-82664	NC_000962.3:80623-82664;NC_000962.3:2882289-2884330
NC_000962.3	2882543	2882544	+	C	T	TRUE	SNP	NC_000962.3	80877	80878	80623	82664	2882289	2884330	+	Rv0072,Rv0073	Rv2563,glnQ	Rv0072,Rv0073-NC_000962.3:80623-82664	NC_000962.3:80623-82664;NC_000962.3:2882289-2884330
NC_000962.3	2882547	2882548	+	T	A	TRUE	SNP	NC_000962.3	80881	80882	80623	82664	2882289	2884330	+	Rv0072,Rv0073	Rv2563,glnQ	Rv0072,Rv0073-NC_000962.3:80623-82664	NC_000962.3:80623-82664;NC_000962.3:2882289-2884330
NC_000962.3	2882552	2882553	+	T	C	TRUE	SNP	NC_000962.3	80886	80887	80623	82664	2882289	2884330	+	Rv0072,Rv0073	Rv2563,glnQ	Rv0072,Rv0073-NC_000962.3:80623-82664	NC_000962.3:80623-82664;NC_000962.3:2882289-2884330
NC_000962.3	2882555	2882556	+	C	G	TRUE	SNP	NC_000962.3	80889	80890	80623	82664	2882289	2884330	+	Rv0072,Rv0073	Rv2563,glnQ	Rv0072,Rv0073-NC_000962.3:80623-82664	NC_000962.3:80623-82664;NC_000962.3:2882289-2884330
NC_000962.3	2882561	2882562	+	A	-	FALSE	DEL	NC_000962.3	80895	80895	80623	82664	2882289	2884330	+	Rv0072,Rv0073	Rv2563,glnQ	Rv0072,Rv0073-NC_000962.3:80623-82664	NC_000962.3:80623-82664;NC_000962.3:2882289-2884330
NC_000962.3	2882562	2882563	+	C	G	TRUE	SNP	NC_000962.3	80895	80896	80623	82664	2882289	2884330	+	Rv0072,Rv0073	Rv2563,glnQ	Rv0072,Rv0073-NC_000962.3:80623-82664	NC_000962.3:80623-82664;NC_000962.3:2882289-2884330
NC_000962.3	2882564	2882565	+	A	T	TRUE	SNP	NC_000962.3	80897	80898	80623	82664	2882289	2884330	+	Rv0072,Rv0073	Rv2563,glnQ	Rv0072,Rv0073-NC_000962.3:80623-82664	NC_000962.3:80623-82664;NC_000962.3:2882289-2884330
NC_000962.3	2882566	2882567	+	C	-	FALSE	DEL	NC_000962.3	80899	80899	80623	82664	2882289	2884330	+	Rv0072,Rv0073	Rv2563,glnQ	Rv0072,Rv0073-NC_000962.3:80623-82664	NC_000962.3:80623-82664;NC_000962.3:2882289-2884330
NC_000962.3	2882568	2882569	+	A	G	TRUE	SNP	NC_000962.3	80900	80901	80623	82664	2882289	2884330	+	Rv0072,Rv0073	Rv2563,glnQ	Rv0072,Rv0073-NC_000962.3:80623-82664	NC_000962.3:80623-82664;NC_000962.3:2882289-2884330
NC_000962.3	2882570	2882571	+	T	A	TRUE	SNP	NC_000962.3	80902	80903	80623	82664	2882289	2884330	+	Rv0072,Rv0073	Rv2563,glnQ	Rv0072,Rv0073-NC_000962.3:80623-82664	NC_000962.3:80623-82664;NC_000962.3:2882289-2884330
NC_000962.3	2882574	2882575	+	C	-	FALSE	DEL	NC_000962.3	80906	80906	80623	82664	2882289	2884330	+	Rv0072,Rv0073	Rv2563,glnQ	Rv0072,Rv0073-NC_000962.3:80623-82664	NC_000962.3:80623-82664;NC_000962.3:2882289-2884330
NC_000962.3	2882575	2882576	+	C	T	TRUE	SNP	NC_000962.3	80906	80907	80623	82664	2882289	2884330	+	Rv0072,Rv0073	Rv2563,glnQ	Rv0072,Rv0073-NC_000962.3:80623-82664	NC_000962.3:80623-82664;NC_000962.3:2882289-2884330
NC_000962.3	2882577	2882578	+	T	G	TRUE	SNP	NC_000962.3	80908	80909	80623	82664	2882289	2884330	+	Rv0072,Rv0073	Rv2563,glnQ	Rv0072,Rv0073-NC_000962.3:80623-82664	NC_000962.3:80623-82664;NC_000962.3:2882289-2884330
NC_000962.3	2882578	2882579	+	C	G	TRUE	SNP	NC_000962.3	80909	80910	80623	82664	2882289	2884330	+	Rv0072,Rv0073	Rv2563,glnQ	Rv0072,Rv0073-NC_000962.3:80623-82664	NC_000962.3:80623-82664;NC_000962.3:2882289-2884330
NC_000962.3	2882586	2882586	+	-	A	FALSE	INS	NC_000962.3	80917	80918	80623	82664	2882289	2884330	+	Rv0072,Rv0073	Rv2563,glnQ	Rv0072,Rv0073-NC_000962.3:80623-82664	NC_000962.3:80623-82664;NC_000962.3:2882289-2884330
NC_000962.3	2882586	2882587	+	C	T	TRUE	SNP	NC_000962.3	80918	80919	80623	82664	2882289	2884330	+	Rv0072,Rv0073	Rv2563,glnQ	Rv0072,Rv0073-NC_000962.3:80623-82664	NC_000962.3:80623-82664;NC_000962.3:2882289-2884330
NC_000962.3	2882588	2882589	+	G	A	TRUE	SNP	NC_000962.3	80920	80921	80623	82664	2882289	2884330	+	Rv0072,Rv0073	Rv2563,glnQ	Rv0072,Rv0073-NC_000962.3:80623-82664	NC_000962.3:80623-82664;NC_000962.3:2882289-2884330
NC_000962.3	2882589	2882590	+	C	A	TRUE	SNP	NC_000962.3	80921	80922	80623	82664	2882289	2884330	+	Rv0072,Rv0073	Rv2563,glnQ	Rv0072,Rv0073-NC_000962.3:80623-82664	NC_000962.3:80623-82664;NC_000962.3:2882289-2884330
NC_000962.3	2882592	2882592	+	-	AA	FALSE	INS	NC_000962.3	80924	80926	80623	82664	2882289	2884330	+	Rv0072,Rv0073	Rv2563,glnQ	Rv0072,Rv0073-NC_000962.3:80623-82664	NC_000962.3:80623-82664;NC_000962.3:2882289-2884330
NC_000962.3	2882600	2882601	+	A	G	TRUE	SNP	NC_000962.3	80934	80935	80623	82664	2882289	2884330	+	Rv0072,Rv0073	Rv2563,glnQ	Rv0072,Rv0073-NC_000962.3:80623-82664	NC_000962.3:80623-82664;NC_000962.3:2882289-2884330
NC_000962.3	2882601	2882602	+	G	A	TRUE	SNP	NC_000962.3	80935	80936	80623	82664	2882289	2884330	+	Rv0072,Rv0073	Rv2563,glnQ	Rv0072,Rv0073-NC_000962.3:80623-82664	NC_000962.3:80623-82664;NC_000962.3:2882289-2884330
NC_000962.3	2882615	2882616	+	C	G	TRUE	SNP	NC_000962.3	80949	80950	80623	82664	2882289	2884330	+	Rv0072,Rv0073	Rv2563,glnQ	Rv0072,Rv0073-NC_000962.3:80623-82664	NC_000962.3:80623-82664;NC_000962.3:2882289-2884330
NC_000962.3	2882617	2882618	+	C	T	TRUE	SNP	NC_000962.3	80951	80952	80623	82664	2882289	2884330	+	Rv0072,Rv0073	Rv2563,glnQ	Rv0072,Rv0073-NC_000962.3:80623-82664	NC_000962.3:80623-82664;NC_000962.3:2882289-2884330
NC_000962.3	2882618	2882619	+	G	C	TRUE	SNP	NC_000962.3	80952	80953	80623	82664	2882289	2884330	+	Rv0072,Rv0073	Rv2563,glnQ	Rv0072,Rv0073-NC_000962.3:80623-82664	NC_000962.3:80623-82664;NC_000962.3:2882289-2884330
NC_000962.3	2882624	2882625	+	G	C	TRUE	SNP	NC_000962.3	80958	80959	80623	82664	2882289	2884330	+	Rv0072,Rv0073	Rv2563,glnQ	Rv0072,Rv0073-NC_000962.3:80623-82664	NC_000962.3:80623-82664;NC_000962.3:2882289-2884330
NC_000962.3	2882627	2882628	+	A	G	TRUE	SNP	NC_000962.3	80961	80962	80623	82664	2882289	2884330	+	Rv0072,Rv0073	Rv2563,glnQ	Rv0072,Rv0073-NC_000962.3:80623-82664	NC_000962.3:80623-82664;NC_000962.3:2882289-2884330
NC_000962.3	2882630	2882631	+	A	C	TRUE	SNP	NC_000962.3	80964	80965	80623	82664	2882289	2884330	+	Rv0072,Rv0073	Rv2563,glnQ	Rv0072,Rv0073-NC_000962.3:80623-82664	NC_000962.3:80623-82664;NC_000962.3:2882289-2884330
NC_000962.3	2882642	2882643	+	C	T	TRUE	SNP	NC_000962.3	80976	80977	80623	82664	2882289	2884330	+	Rv0072,Rv0073	Rv2563,glnQ	Rv0072,Rv0073-NC_000962.3:80623-82664	NC_000962.3:80623-82664;NC_000962.3:2882289-2884330
NC_000962.3	2882651	2882652	+	G	A	TRUE	SNP	NC_000962.3	80985	80986	80623	82664	2882289	2884330	+	Rv0072,Rv0073	Rv2563,glnQ	Rv0072,Rv0073-NC_000962.3:80623-82664	NC_000962.3:80623-82664;NC_000962.3:2882289-2884330
NC_000962.3	2882660	2882661	+	G	A	TRUE	SNP	NC_000962.3	80994	80995	80623	82664	2882289	2884330	+	Rv0072,Rv0073	Rv2563,glnQ	Rv0072,Rv0073-NC_000962.3:80623-82664	NC_000962.3:80623-82664;NC_000962.3:2882289-2884330
NC_000962.3	2882663	2882664	+	C	G	TRUE	SNP	NC_000962.3	80997	80998	80623	82664	2882289	2884330	+	Rv0072,Rv0073	Rv2563,glnQ	Rv0072,Rv0073-NC_000962.3:80623-82664	NC_000962.3:80623-82664;NC_000962.3:2882289-2884330
NC_000962.3	2882670	2882671	+	G	T	TRUE	SNP	NC_000962.3	81004	81005	80623	82664	2882289	2884330	+	Rv0072,Rv0073	Rv2563,glnQ	Rv0072,Rv0073-NC_000962.3:80623-82664	NC_000962.3:80623-82664;NC_000962.3:2882289-2884330
NC_000962.3	2882672	2882673	+	G	A	TRUE	SNP	NC_000962.3	81006	81007	80623	82664	2882289	2884330	+	Rv0072,Rv0073	Rv2563,glnQ	Rv0072,Rv0073-NC_000962.3:80623-82664	NC_000962.3:80623-82664;NC_000962.3:2882289-2884330
NC_000962.3	2882675	2882676	+	A	G	TRUE	SNP	NC_000962.3	81009	81010	80623	82664	2882289	2884330	+	Rv0072,Rv0073	Rv2563,glnQ	Rv0072,Rv0073-NC_000962.3:80623-82664	NC_000962.3:80623-82664;NC_000962.3:2882289-2884330
NC_000962.3	2882680	2882681	+	C	A	TRUE	SNP	NC_000962.3	81014	81015	80623	82664	2882289	2884330	+	Rv0072,Rv0073	Rv2563,glnQ	Rv0072,Rv0073-NC_000962.3:80623-82664	NC_000962.3:80623-82664;NC_000962.3:2882289-2884330
NC_000962.3	2882681	2882682	+	G	A	TRUE	SNP	NC_000962.3	81015	81016	80623	82664	2882289	2884330	+	Rv0072,Rv0073	Rv2563,glnQ	Rv0072,Rv0073-NC_000962.3:80623-82664	NC_000962.3:80623-82664;NC_000962.3:2882289-2884330
NC_000962.3	2882690	2882691	+	G	A	TRUE	SNP	NC_000962.3	81024	81025	80623	82664	2882289	2884330	+	Rv0072,Rv0073	Rv2563,glnQ	Rv0072,Rv0073-NC_000962.3:80623-82664	NC_000962.3:80623-82664;NC_000962.3:2882289-2884330
NC_000962.3	2882698	2882699	+	T	C	TRUE	SNP	NC_000962.3	81032	81033	80623	82664	2882289	2884330	+	Rv0072,Rv0073	Rv2563,glnQ	Rv0072,Rv0073-NC_000962.3:80623-82664	NC_000962.3:80623-82664;NC_000962.3:2882289-2884330
NC_000962.3	2882699	2882700	+	G	A	TRUE	SNP	NC_000962.3	81033	81034	80623	82664	2882289	2884330	+	Rv0072,Rv0073	Rv2563,glnQ	Rv0072,Rv0073-NC_000962.3:80623-82664	NC_000962.3:80623-82664;NC_000962.3:2882289-2884330
NC_000962.3	2882709	2882710	+	C	A	TRUE	SNP	NC_000962.3	81043	81044	80623	82664	2882289	2884330	+	Rv0072,Rv0073	Rv2563,glnQ	Rv0072,Rv0073-NC_000962.3:80623-82664	NC_000962.3:80623-82664;NC_000962.3:2882289-2884330
NC_000962.3	2882718	2882719	+	A	C	TRUE	SNP	NC_000962.3	81052	81053	80623	82664	2882289	2884330	+	Rv0072,Rv0073	Rv2563,glnQ	Rv0072,Rv0073-NC_000962.3:80623-82664	NC_000962.3:80623-82664;NC_000962.3:2882289-2884330
NC_000962.3	2882726	2882727	+	C	T	TRUE	SNP	NC_000962.3	81060	81061	80623	82664	2882289	2884330	+	Rv0072,Rv0073	Rv2563,glnQ	Rv0072,Rv0073-NC_000962.3:80623-82664	NC_000962.3:80623-82664;NC_000962.3:2882289-2884330
NC_000962.3	2882730	2882731	+	G	-	FALSE	DEL	NC_000962.3	81064	81064	80623	82664	2882289	2884330	+	Rv0072,Rv0073	Rv2563,glnQ	Rv0072,Rv0073-NC_000962.3:80623-82664	NC_000962.3:80623-82664;NC_000962.3:2882289-2884330
NC_000962.3	2882732	2882733	+	T	-	FALSE	DEL	NC_000962.3	81065	81065	80623	82664	2882289	2884330	+	Rv0072,Rv0073	Rv2563,glnQ	Rv0072,Rv0073-NC_000962.3:80623-82664	NC_000962.3:80623-82664;NC_000962.3:2882289-2884330
NC_000962.3	2882736	2882736	+	-	T	FALSE	INS	NC_000962.3	81068	81069	80623	82664	2882289	2884330	+	Rv0072,Rv0073	Rv2563,glnQ	Rv0072,Rv0073-NC_000962.3:80623-82664	NC_000962.3:80623-82664;NC_000962.3:2882289-2884330
NC_000962.3	2882737	2882737	+	-	G	FALSE	INS	NC_000962.3	81070	81071	80623	82664	2882289	2884330	+	Rv0072,Rv0073	Rv2563,glnQ	Rv0072,Rv0073-NC_000962.3:80623-82664	NC_000962.3:80623-82664;NC_000962.3:2882289-2884330
NC_000962.3	2882738	2882739	+	A	G	TRUE	SNP	NC_000962.3	81072	81073	80623	82664	2882289	2884330	+	Rv0072,Rv0073	Rv2563,glnQ	Rv0072,Rv0073-NC_000962.3:80623-82664	NC_000962.3:80623-82664;NC_000962.3:2882289-2884330
NC_000962.3	2882741	2882742	+	G	C	TRUE	SNP	NC_000962.3	81075	81076	80623	82664	2882289	2884330	+	Rv0072,Rv0073	Rv2563,glnQ	Rv0072,Rv0073-NC_000962.3:80623-82664	NC_000962.3:80623-82664;NC_000962.3:2882289-2884330
NC_000962.3	2882744	2882745	+	T	C	TRUE	SNP	NC_000962.3	81078	81079	80623	82664	2882289	2884330	+	Rv0072,Rv0073	Rv2563,glnQ	Rv0072,Rv0073-NC_000962.3:80623-82664	NC_000962.3:80623-82664;NC_000962.3:2882289-2884330
NC_000962.3	2882752	2882753	+	C	G	TRUE	SNP	NC_000962.3	81086	81087	80623	82664	2882289	2884330	+	Rv0072,Rv0073	Rv2563,glnQ	Rv0072,Rv0073-NC_000962.3:80623-82664	NC_000962.3:80623-82664;NC_000962.3:2882289-2884330
NC_000962.3	2882753	2882754	+	T	A	TRUE	SNP	NC_000962.3	81087	81088	80623	82664	2882289	2884330	+	Rv0072,Rv0073	Rv2563,glnQ	Rv0072,Rv0073-NC_000962.3:80623-82664	NC_000962.3:80623-82664;NC_000962.3:2882289-2884330
NC_000962.3	2882760	2882761	+	A	G	TRUE	SNP	NC_000962.3	81094	81095	80623	82664	2882289	2884330	+	Rv0072,Rv0073	Rv2563,glnQ	Rv0072,Rv0073-NC_000962.3:80623-82664	NC_000962.3:80623-82664;NC_000962.3:2882289-2884330
NC_000962.3	2882765	2882766	+	C	T	TRUE	SNP	NC_000962.3	81099	81100	80623	82664	2882289	2884330	+	Rv0072,Rv0073	Rv2563,glnQ	Rv0072,Rv0073-NC_000962.3:80623-82664	NC_000962.3:80623-82664;NC_000962.3:2882289-2884330
NC_000962.3	2882771	2882772	+	C	T	TRUE	SNP	NC_000962.3	81105	81106	80623	82664	2882289	2884330	+	Rv0072,Rv0073	Rv2563,glnQ	Rv0072,Rv0073-NC_000962.3:80623-82664	NC_000962.3:80623-82664;NC_000962.3:2882289-2884330
NC_000962.3	2882777	2882778	+	C	G	TRUE	SNP	NC_000962.3	81111	81112	80623	82664	2882289	2884330	+	Rv0072,Rv0073	Rv2563,glnQ	Rv0072,Rv0073-NC_000962.3:80623-82664	NC_000962.3:80623-82664;NC_000962.3:2882289-2884330
NC_000962.3	2882778	2882779	+	G	A	TRUE	SNP	NC_000962.3	81112	81113	80623	82664	2882289	2884330	+	Rv0072,Rv0073	Rv2563,glnQ	Rv0072,Rv0073-NC_000962.3:80623-82664	NC_000962.3:80623-82664;NC_000962.3:2882289-2884330
NC_000962.3	2882780	2882781	+	G	T	TRUE	SNP	NC_000962.3	81114	81115	80623	82664	2882289	2884330	+	Rv0072,Rv0073	Rv2563,glnQ	Rv0072,Rv0073-NC_000962.3:80623-82664	NC_000962.3:80623-82664;NC_000962.3:2882289-2884330
NC_000962.3	2882783	2882784	+	A	C	TRUE	SNP	NC_000962.3	81117	81118	80623	82664	2882289	2884330	+	Rv0072,Rv0073	Rv2563,glnQ	Rv0072,Rv0073-NC_000962.3:80623-82664	NC_000962.3:80623-82664;NC_000962.3:2882289-2884330
NC_000962.3	2882795	2882796	+	A	C	TRUE	SNP	NC_000962.3	81129	81130	80623	82664	2882289	2884330	+	Rv0072,Rv0073	Rv2563,glnQ	Rv0072,Rv0073-NC_000962.3:80623-82664	NC_000962.3:80623-82664;NC_000962.3:2882289-2884330
NC_000962.3	2882801	2882802	+	T	C	TRUE	SNP	NC_000962.3	81135	81136	80623	82664	2882289	2884330	+	Rv0072,Rv0073	Rv2563,glnQ	Rv0072,Rv0073-NC_000962.3:80623-82664	NC_000962.3:80623-82664;NC_000962.3:2882289-2884330
NC_000962.3	2882807	2882808	+	C	T	TRUE	SNP	NC_000962.3	81141	81142	80623	82664	2882289	2884330	+	Rv0072,Rv0073	Rv2563,glnQ	Rv0072,Rv0073-NC_000962.3:80623-82664	NC_000962.3:80623-82664;NC_000962.3:2882289-2884330
NC_000962.3	2882808	2882809	+	A	G	TRUE	SNP	NC_000962.3	81142	81143	80623	82664	2882289	2884330	+	Rv0072,Rv0073	Rv2563,glnQ	Rv0072,Rv0073-NC_000962.3:80623-82664	NC_000962.3:80623-82664;NC_000962.3:2882289-2884330
NC_000962.3	2882816	2882817	+	G	C	TRUE	SNP	NC_000962.3	81150	81151	80623	82664	2882289	2884330	+	Rv0072,Rv0073	Rv2563,glnQ	Rv0072,Rv0073-NC_000962.3:80623-82664	NC_000962.3:80623-82664;NC_000962.3:2882289-2884330
NC_000962.3	2882819	2882820	+	C	G	TRUE	SNP	NC_000962.3	81153	81154	80623	82664	2882289	2884330	+	Rv0072,Rv0073	Rv2563,glnQ	Rv0072,Rv0073-NC_000962.3:80623-82664	NC_000962.3:80623-82664;NC_000962.3:2882289-2884330
NC_000962.3	2882825	2882826	+	A	G	TRUE	SNP	NC_000962.3	81159	81160	80623	82664	2882289	2884330	+	Rv0072,Rv0073	Rv2563,glnQ	Rv0072,Rv0073-NC_000962.3:80623-82664	NC_000962.3:80623-82664;NC_000962.3:2882289-2884330
NC_000962.3	2882829	2882830	+	C	T	TRUE	SNP	NC_000962.3	81163	81164	80623	82664	2882289	2884330	+	Rv0072,Rv0073	Rv2563,glnQ	Rv0072,Rv0073-NC_000962.3:80623-82664	NC_000962.3:80623-82664;NC_000962.3:2882289-2884330
NC_000962.3	2882835	2882836	+	C	A	TRUE	SNP	NC_000962.3	81169	81170	80623	82664	2882289	2884330	+	Rv0072,Rv0073	Rv2563,glnQ	Rv0072,Rv0073-NC_000962.3:80623-82664	NC_000962.3:80623-82664;NC_000962.3:2882289-2884330
NC_000962.3	2882837	2882838	+	G	A	TRUE	SNP	NC_000962.3	81171	81172	80623	82664	2882289	2884330	+	Rv0072,Rv0073	Rv2563,glnQ	Rv0072,Rv0073-NC_000962.3:80623-82664	NC_000962.3:80623-82664;NC_000962.3:2882289-2884330
NC_000962.3	2882843	2882844	+	A	G	TRUE	SNP	NC_000962.3	81177	81178	80623	82664	2882289	2884330	+	Rv0072,Rv0073	Rv2563,glnQ	Rv0072,Rv0073-NC_000962.3:80623-82664	NC_000962.3:80623-82664;NC_000962.3:2882289-2884330
NC_000962.3	2882852	2882853	+	A	G	TRUE	SNP	NC_000962.3	81186	81187	80623	82664	2882289	2884330	+	Rv0072,Rv0073	Rv2563,glnQ	Rv0072,Rv0073-NC_000962.3:80623-82664	NC_000962.3:80623-82664;NC_000962.3:2882289-2884330
NC_000962.3	2882860	2882861	+	C	A	TRUE	SNP	NC_000962.3	81194	81195	80623	82664	2882289	2884330	+	Rv0072,Rv0073	Rv2563,glnQ	Rv0072,Rv0073-NC_000962.3:80623-82664	NC_000962.3:80623-82664;NC_000962.3:2882289-2884330
NC_000962.3	2882861	2882862	+	A	T	TRUE	SNP	NC_000962.3	81195	81196	80623	82664	2882289	2884330	+	Rv0072,Rv0073	Rv2563,glnQ	Rv0072,Rv0073-NC_000962.3:80623-82664	NC_000962.3:80623-82664;NC_000962.3:2882289-2884330
NC_000962.3	2882866	2882867	+	G	C	TRUE	SNP	NC_000962.3	81200	81201	80623	82664	2882289	2884330	+	Rv0072,Rv0073	Rv2563,glnQ	Rv0072,Rv0073-NC_000962.3:80623-82664	NC_000962.3:80623-82664;NC_000962.3:2882289-2884330
NC_000962.3	2882867	2882868	+	T	G	TRUE	SNP	NC_000962.3	81201	81202	80623	82664	2882289	2884330	+	Rv0072,Rv0073	Rv2563,glnQ	Rv0072,Rv0073-NC_000962.3:80623-82664	NC_000962.3:80623-82664;NC_000962.3:2882289-2884330
NC_000962.3	2882870	2882871	+	G	C	TRUE	SNP	NC_000962.3	81204	81205	80623	82664	2882289	2884330	+	Rv0072,Rv0073	Rv2563,glnQ	Rv0072,Rv0073-NC_000962.3:80623-82664	NC_000962.3:80623-82664;NC_000962.3:2882289-2884330
NC_000962.3	2882880	2882881	+	G	A	TRUE	SNP	NC_000962.3	81214	81215	80623	82664	2882289	2884330	+	Rv0072,Rv0073	Rv2563,glnQ	Rv0072,Rv0073-NC_000962.3:80623-82664	NC_000962.3:80623-82664;NC_000962.3:2882289-2884330
NC_000962.3	2882881	2882882	+	A	T	TRUE	SNP	NC_000962.3	81215	81216	80623	82664	2882289	2884330	+	Rv0072,Rv0073	Rv2563,glnQ	Rv0072,Rv0073-NC_000962.3:80623-82664	NC_000962.3:80623-82664;NC_000962.3:2882289-2884330
NC_000962.3	2882882	2882883	+	C	A	TRUE	SNP	NC_000962.3	81216	81217	80623	82664	2882289	2884330	+	Rv0072,Rv0073	Rv2563,glnQ	Rv0072,Rv0073-NC_000962.3:80623-82664	NC_000962.3:80623-82664;NC_000962.3:2882289-2884330
NC_000962.3	2882885	2882886	+	G	T	TRUE	SNP	NC_000962.3	81219	81220	80623	82664	2882289	2884330	+	Rv0072,Rv0073	Rv2563,glnQ	Rv0072,Rv0073-NC_000962.3:80623-82664	NC_000962.3:80623-82664;NC_000962.3:2882289-2884330
NC_000962.3	2882900	2882901	+	C	G	TRUE	SNP	NC_000962.3	81234	81235	80623	82664	2882289	2884330	+	Rv0072,Rv0073	Rv2563,glnQ	Rv0072,Rv0073-NC_000962.3:80623-82664	NC_000962.3:80623-82664;NC_000962.3:2882289-2884330
NC_000962.3	2882906	2882907	+	C	G	TRUE	SNP	NC_000962.3	81240	81241	80623	82664	2882289	2884330	+	Rv0072,Rv0073	Rv2563,glnQ	Rv0072,Rv0073-NC_000962.3:80623-82664	NC_000962.3:80623-82664;NC_000962.3:2882289-2884330
NC_000962.3	2882909	2882910	+	C	T	TRUE	SNP	NC_000962.3	81243	81244	80623	82664	2882289	2884330	+	Rv0072,Rv0073	Rv2563,glnQ	Rv0072,Rv0073-NC_000962.3:80623-82664	NC_000962.3:80623-82664;NC_000962.3:2882289-2884330
NC_000962.3	2882912	2882913	+	T	C	TRUE	SNP	NC_000962.3	81246	81247	80623	82664	2882289	2884330	+	Rv0072,Rv0073	Rv2563,glnQ	Rv0072,Rv0073-NC_000962.3:80623-82664	NC_000962.3:80623-82664;NC_000962.3:2882289-2884330
NC_000962.3	2882918	2882919	+	C	T	TRUE	SNP	NC_000962.3	81252	81253	80623	82664	2882289	2884330	+	Rv0072,Rv0073	Rv2563,glnQ	Rv0072,Rv0073-NC_000962.3:80623-82664	NC_000962.3:80623-82664;NC_000962.3:2882289-2884330
NC_000962.3	2882919	2882920	+	G	T	TRUE	SNP	NC_000962.3	81253	81254	80623	82664	2882289	2884330	+	Rv0072,Rv0073	Rv2563,glnQ	Rv0072,Rv0073-NC_000962.3:80623-82664	NC_000962.3:80623-82664;NC_000962.3:2882289-2884330
NC_000962.3	2882922	2882923	+	A	G	TRUE	SNP	NC_000962.3	81256	81257	80623	82664	2882289	2884330	+	Rv0072,Rv0073	Rv2563,glnQ	Rv0072,Rv0073-NC_000962.3:80623-82664	NC_000962.3:80623-82664;NC_000962.3:2882289-2884330
NC_000962.3	2882927	2882928	+	A	G	TRUE	SNP	NC_000962.3	81261	81262	80623	82664	2882289	2884330	+	Rv0072,Rv0073	Rv2563,glnQ	Rv0072,Rv0073-NC_000962.3:80623-82664	NC_000962.3:80623-82664;NC_000962.3:2882289-2884330
NC_000962.3	2882929	2882930	+	C	T	TRUE	SNP	NC_000962.3	81263	81264	80623	82664	2882289	2884330	+	Rv0072,Rv0073	Rv2563,glnQ	Rv0072,Rv0073-NC_000962.3:80623-82664	NC_000962.3:80623-82664;NC_000962.3:2882289-2884330
NC_000962.3	2882932	2882933	+	A	G	TRUE	SNP	NC_000962.3	81266	81267	80623	82664	2882289	2884330	+	Rv0072,Rv0073	Rv2563,glnQ	Rv0072,Rv0073-NC_000962.3:80623-82664	NC_000962.3:80623-82664;NC_000962.3:2882289-2884330
NC_000962.3	2882933	2882934	+	T	C	TRUE	SNP	NC_000962.3	81267	81268	80623	82664	2882289	2884330	+	Rv0072,Rv0073	Rv2563,glnQ	Rv0072,Rv0073-NC_000962.3:80623-82664	NC_000962.3:80623-82664;NC_000962.3:2882289-2884330
NC_000962.3	2882941	2882942	+	G	A	TRUE	SNP	NC_000962.3	81275	81276	80623	82664	2882289	2884330	+	Rv0072,Rv0073	Rv2563,glnQ	Rv0072,Rv0073-NC_000962.3:80623-82664	NC_000962.3:80623-82664;NC_000962.3:2882289-2884330
NC_000962.3	2882942	2882943	+	C	T	TRUE	SNP	NC_000962.3	81276	81277	80623	82664	2882289	2884330	+	Rv0072,Rv0073	Rv2563,glnQ	Rv0072,Rv0073-NC_000962.3:80623-82664	NC_000962.3:80623-82664;NC_000962.3:2882289-2884330
NC_000962.3	2882946	2882947	+	C	T	TRUE	SNP	NC_000962.3	81280	81281	80623	82664	2882289	2884330	+	Rv0072,Rv0073	Rv2563,glnQ	Rv0072,Rv0073-NC_000962.3:80623-82664	NC_000962.3:80623-82664;NC_000962.3:2882289-2884330
NC_000962.3	2882949	2882950	+	A	G	TRUE	SNP	NC_000962.3	81283	81284	80623	82664	2882289	2884330	+	Rv0072,Rv0073	Rv2563,glnQ	Rv0072,Rv0073-NC_000962.3:80623-82664	NC_000962.3:80623-82664;NC_000962.3:2882289-2884330
NC_000962.3	2882957	2882958	+	G	A	TRUE	SNP	NC_000962.3	81291	81292	80623	82664	2882289	2884330	+	Rv0072,Rv0073	Rv2563,glnQ	Rv0072,Rv0073-NC_000962.3:80623-82664	NC_000962.3:80623-82664;NC_000962.3:2882289-2884330
NC_000962.3	2882969	2882970	+	G	A	TRUE	SNP	NC_000962.3	81303	81304	80623	82664	2882289	2884330	+	Rv0072,Rv0073	Rv2563,glnQ	Rv0072,Rv0073-NC_000962.3:80623-82664	NC_000962.3:80623-82664;NC_000962.3:2882289-2884330
NC_000962.3	2882973	2882974	+	G	A	TRUE	SNP	NC_000962.3	81307	81308	80623	82664	2882289	2884330	+	Rv0072,Rv0073	Rv2563,glnQ	Rv0072,Rv0073-NC_000962.3:80623-82664	NC_000962.3:80623-82664;NC_000962.3:2882289-2884330
NC_000962.3	2882976	2882977	+	G	T	TRUE	SNP	NC_000962.3	81310	81311	80623	82664	2882289	2884330	+	Rv0072,Rv0073	Rv2563,glnQ	Rv0072,Rv0073-NC_000962.3:80623-82664	NC_000962.3:80623-82664;NC_000962.3:2882289-2884330
NC_000962.3	2882982	2882983	+	A	T	TRUE	SNP	NC_000962.3	81316	81317	80623	82664	2882289	2884330	+	Rv0072,Rv0073	Rv2563,glnQ	Rv0072,Rv0073-NC_000962.3:80623-82664	NC_000962.3:80623-82664;NC_000962.3:2882289-2884330
NC_000962.3	2882985	2882986	+	G	A	TRUE	SNP	NC_000962.3	81319	81320	80623	82664	2882289	2884330	+	Rv0072,Rv0073	Rv2563,glnQ	Rv0072,Rv0073-NC_000962.3:80623-82664	NC_000962.3:80623-82664;NC_000962.3:2882289-2884330
NC_000962.3	2882987	2882988	+	T	C	TRUE	SNP	NC_000962.3	81321	81322	80623	82664	2882289	2884330	+	Rv0072,Rv0073	Rv2563,glnQ	Rv0072,Rv0073-NC_000962.3:80623-82664	NC_000962.3:80623-82664;NC_000962.3:2882289-2884330
NC_000962.3	2882993	2882994	+	G	T	TRUE	SNP	NC_000962.3	81327	81328	80623	82664	2882289	2884330	+	Rv0072,Rv0073	Rv2563,glnQ	Rv0072,Rv0073-NC_000962.3:80623-82664	NC_000962.3:80623-82664;NC_000962.3:2882289-2884330
NC_000962.3	2882996	2882997	+	C	T	TRUE	SNP	NC_000962.3	81330	81331	80623	82664	2882289	2884330	+	Rv0072,Rv0073	Rv2563,glnQ	Rv0072,Rv0073-NC_000962.3:80623-82664	NC_000962.3:80623-82664;NC_000962.3:2882289-2884330
NC_000962.3	2883008	2883009	+	C	T	TRUE	SNP	NC_000962.3	81342	81343	80623	82664	2882289	2884330	+	Rv0072,Rv0073	Rv2563,glnQ	Rv0072,Rv0073-NC_000962.3:80623-82664	NC_000962.3:80623-82664;NC_000962.3:2882289-2884330
NC_000962.3	2883011	2883012	+	T	G	TRUE	SNP	NC_000962.3	81345	81346	80623	82664	2882289	2884330	+	Rv0072,Rv0073	Rv2563,glnQ	Rv0072,Rv0073-NC_000962.3:80623-82664	NC_000962.3:80623-82664;NC_000962.3:2882289-2884330
NC_000962.3	2883016	2883017	+	C	T	TRUE	SNP	NC_000962.3	81350	81351	80623	82664	2882289	2884330	+	Rv0072,Rv0073	Rv2563,glnQ	Rv0072,Rv0073-NC_000962.3:80623-82664	NC_000962.3:80623-82664;NC_000962.3:2882289-2884330
NC_000962.3	2883018	2883019	+	T	C	TRUE	SNP	NC_000962.3	81352	81353	80623	82664	2882289	2884330	+	Rv0072,Rv0073	Rv2563,glnQ	Rv0072,Rv0073-NC_000962.3:80623-82664	NC_000962.3:80623-82664;NC_000962.3:2882289-2884330
NC_000962.3	2883038	2883039	+	C	G	TRUE	SNP	NC_000962.3	81372	81373	80623	82664	2882289	2884330	+	Rv0072,Rv0073	Rv2563,glnQ	Rv0072,Rv0073-NC_000962.3:80623-82664	NC_000962.3:80623-82664;NC_000962.3:2882289-2884330
NC_000962.3	2883044	2883045	+	C	T	TRUE	SNP	NC_000962.3	81378	81379	80623	82664	2882289	2884330	+	Rv0072,Rv0073	Rv2563,glnQ	Rv0072,Rv0073-NC_000962.3:80623-82664	NC_000962.3:80623-82664;NC_000962.3:2882289-2884330
NC_000962.3	2883047	2883048	+	T	G	TRUE	SNP	NC_000962.3	81381	81382	80623	82664	2882289	2884330	+	Rv0072,Rv0073	Rv2563,glnQ	Rv0072,Rv0073-NC_000962.3:80623-82664	NC_000962.3:80623-82664;NC_000962.3:2882289-2884330
NC_000962.3	2883050	2883051	+	G	T	TRUE	SNP	NC_000962.3	81384	81385	80623	82664	2882289	2884330	+	Rv0072,Rv0073	Rv2563,glnQ	Rv0072,Rv0073-NC_000962.3:80623-82664	NC_000962.3:80623-82664;NC_000962.3:2882289-2884330
NC_000962.3	2883051	2883052	+	T	C	TRUE	SNP	NC_000962.3	81385	81386	80623	82664	2882289	2884330	+	Rv0072,Rv0073	Rv2563,glnQ	Rv0072,Rv0073-NC_000962.3:80623-82664	NC_000962.3:80623-82664;NC_000962.3:2882289-2884330
NC_000962.3	2883053	2883054	+	G	T	TRUE	SNP	NC_000962.3	81387	81388	80623	82664	2882289	2884330	+	Rv0072,Rv0073	Rv2563,glnQ	Rv0072,Rv0073-NC_000962.3:80623-82664	NC_000962.3:80623-82664;NC_000962.3:2882289-2884330
NC_000962.3	2883062	2883063	+	G	A	TRUE	SNP	NC_000962.3	81396	81397	80623	82664	2882289	2884330	+	Rv0072,Rv0073	Rv2563,glnQ	Rv0072,Rv0073-NC_000962.3:80623-82664	NC_000962.3:80623-82664;NC_000962.3:2882289-2884330
NC_000962.3	2883071	2883072	+	T	C	TRUE	SNP	NC_000962.3	81405	81406	80623	82664	2882289	2884330	+	Rv0072,Rv0073	Rv2563,glnQ	Rv0072,Rv0073-NC_000962.3:80623-82664	NC_000962.3:80623-82664;NC_000962.3:2882289-2884330
NC_000962.3	2883089	2883090	+	C	T	TRUE	SNP	NC_000962.3	81423	81424	80623	82664	2882289	2884330	+	Rv0072,Rv0073	Rv2563,glnQ	Rv0072,Rv0073-NC_000962.3:80623-82664	NC_000962.3:80623-82664;NC_000962.3:2882289-2884330
NC_000962.3	2883093	2883094	+	G	A	TRUE	SNP	NC_000962.3	81427	81428	80623	82664	2882289	2884330	+	Rv0072,Rv0073	Rv2563,glnQ	Rv0072,Rv0073-NC_000962.3:80623-82664	NC_000962.3:80623-82664;NC_000962.3:2882289-2884330
NC_000962.3	2883094	2883095	+	T	C	TRUE	SNP	NC_000962.3	81428	81429	80623	82664	2882289	2884330	+	Rv0072,Rv0073	Rv2563,glnQ	Rv0072,Rv0073-NC_000962.3:80623-82664	NC_000962.3:80623-82664;NC_000962.3:2882289-2884330
NC_000962.3	2883098	2883099	+	G	A	TRUE	SNP	NC_000962.3	81432	81433	80623	82664	2882289	2884330	+	Rv0072,Rv0073	Rv2563,glnQ	Rv0072,Rv0073-NC_000962.3:80623-82664	NC_000962.3:80623-82664;NC_000962.3:2882289-2884330
NC_000962.3	2883111	2883112	+	C	A	TRUE	SNP	NC_000962.3	81445	81446	80623	82664	2882289	2884330	+	Rv0072,Rv0073	Rv2563,glnQ	Rv0072,Rv0073-NC_000962.3:80623-82664	NC_000962.3:80623-82664;NC_000962.3:2882289-2884330
NC_000962.3	2883122	2883123	+	G	C	TRUE	SNP	NC_000962.3	81456	81457	80623	82664	2882289	2884330	+	Rv0072,Rv0073	Rv2563,glnQ	Rv0072,Rv0073-NC_000962.3:80623-82664	NC_000962.3:80623-82664;NC_000962.3:2882289-2884330
NC_000962.3	2883125	2883126	+	G	A	TRUE	SNP	NC_000962.3	81459	81460	80623	82664	2882289	2884330	+	Rv0072,Rv0073	Rv2563,glnQ	Rv0072,Rv0073-NC_000962.3:80623-82664	NC_000962.3:80623-82664;NC_000962.3:2882289-2884330
NC_000962.3	2883126	2883127	+	C	T	TRUE	SNP	NC_000962.3	81460	81461	80623	82664	2882289	2884330	+	Rv0072,Rv0073	Rv2563,glnQ	Rv0072,Rv0073-NC_000962.3:80623-82664	NC_000962.3:80623-82664;NC_000962.3:2882289-2884330
NC_000962.3	2883128	2883129	+	G	A	TRUE	SNP	NC_000962.3	81462	81463	80623	82664	2882289	2884330	+	Rv0072,Rv0073	Rv2563,glnQ	Rv0072,Rv0073-NC_000962.3:80623-82664	NC_000962.3:80623-82664;NC_000962.3:2882289-2884330
NC_000962.3	2883135	2883136	+	G	C	TRUE	SNP	NC_000962.3	81469	81470	80623	82664	2882289	2884330	+	Rv0072,Rv0073	Rv2563,glnQ	Rv0072,Rv0073-NC_000962.3:80623-82664	NC_000962.3:80623-82664;NC_000962.3:2882289-2884330
NC_000962.3	2883137	2883138	+	C	G	TRUE	SNP	NC_000962.3	81471	81472	80623	82664	2882289	2884330	+	Rv0072,Rv0073	Rv2563,glnQ	Rv0072,Rv0073-NC_000962.3:80623-82664	NC_000962.3:80623-82664;NC_000962.3:2882289-2884330
NC_000962.3	2883141	2883142	+	G	A	TRUE	SNP	NC_000962.3	81475	81476	80623	82664	2882289	2884330	+	Rv0072,Rv0073	Rv2563,glnQ	Rv0072,Rv0073-NC_000962.3:80623-82664	NC_000962.3:80623-82664;NC_000962.3:2882289-2884330
NC_000962.3	2883143	2883144	+	C	T	TRUE	SNP	NC_000962.3	81477	81478	80623	82664	2882289	2884330	+	Rv0072,Rv0073	Rv2563,glnQ	Rv0072,Rv0073-NC_000962.3:80623-82664	NC_000962.3:80623-82664;NC_000962.3:2882289-2884330
NC_000962.3	2883147	2883148	+	C	T	TRUE	SNP	NC_000962.3	81481	81482	80623	82664	2882289	2884330	+	Rv0072,Rv0073	Rv2563,glnQ	Rv0072,Rv0073-NC_000962.3:80623-82664	NC_000962.3:80623-82664;NC_000962.3:2882289-2884330
NC_000962.3	2883152	2883153	+	C	T	TRUE	SNP	NC_000962.3	81486	81487	80623	82664	2882289	2884330	+	Rv0072,Rv0073	Rv2563,glnQ	Rv0072,Rv0073-NC_000962.3:80623-82664	NC_000962.3:80623-82664;NC_000962.3:2882289-2884330
NC_000962.3	2883164	2883165	+	T	G	TRUE	SNP	NC_000962.3	81498	81499	80623	82664	2882289	2884330	+	Rv0072,Rv0073	Rv2563,glnQ	Rv0072,Rv0073-NC_000962.3:80623-82664	NC_000962.3:80623-82664;NC_000962.3:2882289-2884330
NC_000962.3	2883169	2883170	+	G	T	TRUE	SNP	NC_000962.3	81503	81504	80623	82664	2882289	2884330	+	Rv0072,Rv0073	Rv2563,glnQ	Rv0072,Rv0073-NC_000962.3:80623-82664	NC_000962.3:80623-82664;NC_000962.3:2882289-2884330
NC_000962.3	2883171	2883172	+	A	G	TRUE	SNP	NC_000962.3	81505	81506	80623	82664	2882289	2884330	+	Rv0072,Rv0073	Rv2563,glnQ	Rv0072,Rv0073-NC_000962.3:80623-82664	NC_000962.3:80623-82664;NC_000962.3:2882289-2884330
NC_000962.3	2883176	2883177	+	T	G	TRUE	SNP	NC_000962.3	81510	81511	80623	82664	2882289	2884330	+	Rv0072,Rv0073	Rv2563,glnQ	Rv0072,Rv0073-NC_000962.3:80623-82664	NC_000962.3:80623-82664;NC_000962.3:2882289-2884330
NC_000962.3	2883177	2883178	+	T	G	TRUE	SNP	NC_000962.3	81511	81512	80623	82664	2882289	2884330	+	Rv0072,Rv0073	Rv2563,glnQ	Rv0072,Rv0073-NC_000962.3:80623-82664	NC_000962.3:80623-82664;NC_000962.3:2882289-2884330
NC_000962.3	2883181	2883182	+	T	A	TRUE	SNP	NC_000962.3	81515	81516	80623	82664	2882289	2884330	+	Rv0072,Rv0073	Rv2563,glnQ	Rv0072,Rv0073-NC_000962.3:80623-82664	NC_000962.3:80623-82664;NC_000962.3:2882289-2884330
NC_000962.3	2883183	2883184	+	C	G	TRUE	SNP	NC_000962.3	81517	81518	80623	82664	2882289	2884330	+	Rv0072,Rv0073	Rv2563,glnQ	Rv0072,Rv0073-NC_000962.3:80623-82664	NC_000962.3:80623-82664;NC_000962.3:2882289-2884330
NC_000962.3	2883191	2883192	+	G	A	TRUE	SNP	NC_000962.3	81525	81526	80623	82664	2882289	2884330	+	Rv0072,Rv0073	Rv2563,glnQ	Rv0072,Rv0073-NC_000962.3:80623-82664	NC_000962.3:80623-82664;NC_000962.3:2882289-2884330
NC_000962.3	2883194	2883195	+	G	A	TRUE	SNP	NC_000962.3	81528	81529	80623	82664	2882289	2884330	+	Rv0072,Rv0073	Rv2563,glnQ	Rv0072,Rv0073-NC_000962.3:80623-82664	NC_000962.3:80623-82664;NC_000962.3:2882289-2884330
NC_000962.3	2883195	2883196	+	T	C	TRUE	SNP	NC_000962.3	81529	81530	80623	82664	2882289	2884330	+	Rv0072,Rv0073	Rv2563,glnQ	Rv0072,Rv0073-NC_000962.3:80623-82664	NC_000962.3:80623-82664;NC_000962.3:2882289-2884330
NC_000962.3	2883200	2883201	+	C	T	TRUE	SNP	NC_000962.3	81534	81535	80623	82664	2882289	2884330	+	Rv0072,Rv0073	Rv2563,glnQ	Rv0072,Rv0073-NC_000962.3:80623-82664	NC_000962.3:80623-82664;NC_000962.3:2882289-2884330
NC_000962.3	2883208	2883209	+	C	T	TRUE	SNP	NC_000962.3	81542	81543	80623	82664	2882289	2884330	+	Rv0072,Rv0073	Rv2563,glnQ	Rv0072,Rv0073-NC_000962.3:80623-82664	NC_000962.3:80623-82664;NC_000962.3:2882289-2884330
NC_000962.3	2883214	2883215	+	T	C	TRUE	SNP	NC_000962.3	81548	81549	80623	82664	2882289	2884330	+	Rv0072,Rv0073	Rv2563,glnQ	Rv0072,Rv0073-NC_000962.3:80623-82664	NC_000962.3:80623-82664;NC_000962.3:2882289-2884330
NC_000962.3	2883222	2883223	+	C	G	TRUE	SNP	NC_000962.3	81556	81557	80623	82664	2882289	2884330	+	Rv0072,Rv0073	Rv2563,glnQ	Rv0072,Rv0073-NC_000962.3:80623-82664	NC_000962.3:80623-82664;NC_000962.3:2882289-2884330
NC_000962.3	2883224	2883225	+	G	C	TRUE	SNP	NC_000962.3	81558	81559	80623	82664	2882289	2884330	+	Rv0072,Rv0073	Rv2563,glnQ	Rv0072,Rv0073-NC_000962.3:80623-82664	NC_000962.3:80623-82664;NC_000962.3:2882289-2884330
NC_000962.3	2883225	2883226	+	A	G	TRUE	SNP	NC_000962.3	81559	81560	80623	82664	2882289	2884330	+	Rv0072,Rv0073	Rv2563,glnQ	Rv0072,Rv0073-NC_000962.3:80623-82664	NC_000962.3:80623-82664;NC_000962.3:2882289-2884330
NC_000962.3	2883230	2883231	+	C	T	TRUE	SNP	NC_000962.3	81564	81565	80623	82664	2882289	2884330	+	Rv0072,Rv0073	Rv2563,glnQ	Rv0072,Rv0073-NC_000962.3:80623-82664	NC_000962.3:80623-82664;NC_000962.3:2882289-2884330
NC_000962.3	2883232	2883233	+	T	A	TRUE	SNP	NC_000962.3	81566	81567	80623	82664	2882289	2884330	+	Rv0072,Rv0073	Rv2563,glnQ	Rv0072,Rv0073-NC_000962.3:80623-82664	NC_000962.3:80623-82664;NC_000962.3:2882289-2884330
NC_000962.3	2883234	2883235	+	G	C	TRUE	SNP	NC_000962.3	81568	81569	80623	82664	2882289	2884330	+	Rv0072,Rv0073	Rv2563,glnQ	Rv0072,Rv0073-NC_000962.3:80623-82664	NC_000962.3:80623-82664;NC_000962.3:2882289-2884330
NC_000962.3	2883247	2883248	+	C	T	TRUE	SNP	NC_000962.3	81581	81582	80623	82664	2882289	2884330	+	Rv0072,Rv0073	Rv2563,glnQ	Rv0072,Rv0073-NC_000962.3:80623-82664	NC_000962.3:80623-82664;NC_000962.3:2882289-2884330
NC_000962.3	2883249	2883250	+	A	G	TRUE	SNP	NC_000962.3	81583	81584	80623	82664	2882289	2884330	+	Rv0072,Rv0073	Rv2563,glnQ	Rv0072,Rv0073-NC_000962.3:80623-82664	NC_000962.3:80623-82664;NC_000962.3:2882289-2884330
NC_000962.3	2883250	2883251	+	T	C	TRUE	SNP	NC_000962.3	81584	81585	80623	82664	2882289	2884330	+	Rv0072,Rv0073	Rv2563,glnQ	Rv0072,Rv0073-NC_000962.3:80623-82664	NC_000962.3:80623-82664;NC_000962.3:2882289-2884330
NC_000962.3	2883256	2883257	+	C	T	TRUE	SNP	NC_000962.3	81590	81591	80623	82664	2882289	2884330	+	Rv0072,Rv0073	Rv2563,glnQ	Rv0072,Rv0073-NC_000962.3:80623-82664	NC_000962.3:80623-82664;NC_000962.3:2882289-2884330
NC_000962.3	2883257	2883258	+	T	C	TRUE	SNP	NC_000962.3	81591	81592	80623	82664	2882289	2884330	+	Rv0072,Rv0073	Rv2563,glnQ	Rv0072,Rv0073-NC_000962.3:80623-82664	NC_000962.3:80623-82664;NC_000962.3:2882289-2884330
NC_000962.3	2883260	2883261	+	G	C	TRUE	SNP	NC_000962.3	81594	81595	80623	82664	2882289	2884330	+	Rv0072,Rv0073	Rv2563,glnQ	Rv0072,Rv0073-NC_000962.3:80623-82664	NC_000962.3:80623-82664;NC_000962.3:2882289-2884330
NC_000962.3	2883270	2883271	+	C	T	TRUE	SNP	NC_000962.3	81604	81605	80623	82664	2882289	2884330	+	Rv0072,Rv0073	Rv2563,glnQ	Rv0072,Rv0073-NC_000962.3:80623-82664	NC_000962.3:80623-82664;NC_000962.3:2882289-2884330
NC_000962.3	2883272	2883273	+	G	C	TRUE	SNP	NC_000962.3	81606	81607	80623	82664	2882289	2884330	+	Rv0072,Rv0073	Rv2563,glnQ	Rv0072,Rv0073-NC_000962.3:80623-82664	NC_000962.3:80623-82664;NC_000962.3:2882289-2884330
NC_000962.3	2883275	2883276	+	C	T	TRUE	SNP	NC_000962.3	81609	81610	80623	82664	2882289	2884330	+	Rv0072,Rv0073	Rv2563,glnQ	Rv0072,Rv0073-NC_000962.3:80623-82664	NC_000962.3:80623-82664;NC_000962.3:2882289-2884330
NC_000962.3	2883278	2883279	+	C	T	TRUE	SNP	NC_000962.3	81612	81613	80623	82664	2882289	2884330	+	Rv0072,Rv0073	Rv2563,glnQ	Rv0072,Rv0073-NC_000962.3:80623-82664	NC_000962.3:80623-82664;NC_000962.3:2882289-2884330
NC_000962.3	2883281	2883282	+	C	T	TRUE	SNP	NC_000962.3	81615	81616	80623	82664	2882289	2884330	+	Rv0072,Rv0073	Rv2563,glnQ	Rv0072,Rv0073-NC_000962.3:80623-82664	NC_000962.3:80623-82664;NC_000962.3:2882289-2884330
NC_000962.3	2883284	2883285	+	A	C	TRUE	SNP	NC_000962.3	81618	81619	80623	82664	2882289	2884330	+	Rv0072,Rv0073	Rv2563,glnQ	Rv0072,Rv0073-NC_000962.3:80623-82664	NC_000962.3:80623-82664;NC_000962.3:2882289-2884330
NC_000962.3	2883288	2883289	+	C	T	TRUE	SNP	NC_000962.3	81622	81623	80623	82664	2882289	2884330	+	Rv0072,Rv0073	Rv2563,glnQ	Rv0072,Rv0073-NC_000962.3:80623-82664	NC_000962.3:80623-82664;NC_000962.3:2882289-2884330
NC_000962.3	2883291	2883292	+	C	A	TRUE	SNP	NC_000962.3	81625	81626	80623	82664	2882289	2884330	+	Rv0072,Rv0073	Rv2563,glnQ	Rv0072,Rv0073-NC_000962.3:80623-82664	NC_000962.3:80623-82664;NC_000962.3:2882289-2884330
NC_000962.3	2883292	2883293	+	G	A	TRUE	SNP	NC_000962.3	81626	81627	80623	82664	2882289	2884330	+	Rv0072,Rv0073	Rv2563,glnQ	Rv0072,Rv0073-NC_000962.3:80623-82664	NC_000962.3:80623-82664;NC_000962.3:2882289-2884330
NC_000962.3	2883303	2883304	+	G	A	TRUE	SNP	NC_000962.3	81637	81638	80623	82664	2882289	2884330	+	Rv0072,Rv0073	Rv2563,glnQ	Rv0072,Rv0073-NC_000962.3:80623-82664	NC_000962.3:80623-82664;NC_000962.3:2882289-2884330
NC_000962.3	2883306	2883307	+	A	G	TRUE	SNP	NC_000962.3	81640	81641	80623	82664	2882289	2884330	+	Rv0072,Rv0073	Rv2563,glnQ	Rv0072,Rv0073-NC_000962.3:80623-82664	NC_000962.3:80623-82664;NC_000962.3:2882289-2884330
NC_000962.3	2883314	2883315	+	G	C	TRUE	SNP	NC_000962.3	81648	81649	80623	82664	2882289	2884330	+	Rv0072,Rv0073	Rv2563,glnQ	Rv0072,Rv0073-NC_000962.3:80623-82664	NC_000962.3:80623-82664;NC_000962.3:2882289-2884330
NC_000962.3	2883317	2883318	+	A	G	TRUE	SNP	NC_000962.3	81651	81652	80623	82664	2882289	2884330	+	Rv0072,Rv0073	Rv2563,glnQ	Rv0072,Rv0073-NC_000962.3:80623-82664	NC_000962.3:80623-82664;NC_000962.3:2882289-2884330
NC_000962.3	2883319	2883320	+	T	A	TRUE	SNP	NC_000962.3	81653	81654	80623	82664	2882289	2884330	+	Rv0072,Rv0073	Rv2563,glnQ	Rv0072,Rv0073-NC_000962.3:80623-82664	NC_000962.3:80623-82664;NC_000962.3:2882289-2884330
NC_000962.3	2883320	2883321	+	A	G	TRUE	SNP	NC_000962.3	81654	81655	80623	82664	2882289	2884330	+	Rv0072,Rv0073	Rv2563,glnQ	Rv0072,Rv0073-NC_000962.3:80623-82664	NC_000962.3:80623-82664;NC_000962.3:2882289-2884330
NC_000962.3	2883340	2883341	+	C	G	TRUE	SNP	NC_000962.3	81674	81675	80623	82664	2882289	2884330	+	Rv0072,Rv0073	Rv2563,glnQ	Rv0072,Rv0073-NC_000962.3:80623-82664	NC_000962.3:80623-82664;NC_000962.3:2882289-2884330
NC_000962.3	2883341	2883342	+	A	G	TRUE	SNP	NC_000962.3	81675	81676	80623	82664	2882289	2884330	+	Rv0072,Rv0073	Rv2563,glnQ	Rv0072,Rv0073-NC_000962.3:80623-82664	NC_000962.3:80623-82664;NC_000962.3:2882289-2884330
NC_000962.3	2883348	2883349	+	G	A	TRUE	SNP	NC_000962.3	81682	81683	80623	82664	2882289	2884330	+	Rv0072,Rv0073	Rv2563,glnQ	Rv0072,Rv0073-NC_000962.3:80623-82664	NC_000962.3:80623-82664;NC_000962.3:2882289-2884330
NC_000962.3	2883349	2883350	+	C	T	TRUE	SNP	NC_000962.3	81683	81684	80623	82664	2882289	2884330	+	Rv0072,Rv0073	Rv2563,glnQ	Rv0072,Rv0073-NC_000962.3:80623-82664	NC_000962.3:80623-82664;NC_000962.3:2882289-2884330
NC_000962.3	2883352	2883353	+	A	C	TRUE	SNP	NC_000962.3	81686	81687	80623	82664	2882289	2884330	+	Rv0072,Rv0073	Rv2563,glnQ	Rv0072,Rv0073-NC_000962.3:80623-82664	NC_000962.3:80623-82664;NC_000962.3:2882289-2884330
NC_000962.3	2883354	2883355	+	C	G	TRUE	SNP	NC_000962.3	81688	81689	80623	82664	2882289	2884330	+	Rv0072,Rv0073	Rv2563,glnQ	Rv0072,Rv0073-NC_000962.3:80623-82664	NC_000962.3:80623-82664;NC_000962.3:2882289-2884330
NC_000962.3	2883357	2883358	+	T	-	FALSE	DEL	NC_000962.3	81691	81691	80623	82664	2882289	2884330	+	Rv0072,Rv0073	Rv2563,glnQ	Rv0072,Rv0073-NC_000962.3:80623-82664	NC_000962.3:80623-82664;NC_000962.3:2882289-2884330
NC_000962.3	2883361	2883362	+	C	A	TRUE	SNP	NC_000962.3	81694	81695	80623	82664	2882289	2884330	+	Rv0072,Rv0073	Rv2563,glnQ	Rv0072,Rv0073-NC_000962.3:80623-82664	NC_000962.3:80623-82664;NC_000962.3:2882289-2884330
NC_000962.3	2883363	2883363	+	-	A	FALSE	INS	NC_000962.3	81696	81697	80623	82664	2882289	2884330	+	Rv0072,Rv0073	Rv2563,glnQ	Rv0072,Rv0073-NC_000962.3:80623-82664	NC_000962.3:80623-82664;NC_000962.3:2882289-2884330
NC_000962.3	2883367	2883368	+	G	C	TRUE	SNP	NC_000962.3	81701	81702	80623	82664	2882289	2884330	+	Rv0072,Rv0073	Rv2563,glnQ	Rv0072,Rv0073-NC_000962.3:80623-82664	NC_000962.3:80623-82664;NC_000962.3:2882289-2884330
NC_000962.3	2883373	2883374	+	C	T	TRUE	SNP	NC_000962.3	81707	81708	80623	82664	2882289	2884330	+	Rv0072,Rv0073	Rv2563,glnQ	Rv0072,Rv0073-NC_000962.3:80623-82664	NC_000962.3:80623-82664;NC_000962.3:2882289-2884330
NC_000962.3	2883379	2883380	+	T	C	TRUE	SNP	NC_000962.3	81713	81714	80623	82664	2882289	2884330	+	Rv0072,Rv0073	Rv2563,glnQ	Rv0072,Rv0073-NC_000962.3:80623-82664	NC_000962.3:80623-82664;NC_000962.3:2882289-2884330
NC_000962.3	2883381	2883382	+	C	A	TRUE	SNP	NC_000962.3	81715	81716	80623	82664	2882289	2884330	+	Rv0072,Rv0073	Rv2563,glnQ	Rv0072,Rv0073-NC_000962.3:80623-82664	NC_000962.3:80623-82664;NC_000962.3:2882289-2884330
NC_000962.3	2883388	2883389	+	C	T	TRUE	SNP	NC_000962.3	81722	81723	80623	82664	2882289	2884330	+	Rv0072,Rv0073	Rv2563,glnQ	Rv0072,Rv0073-NC_000962.3:80623-82664	NC_000962.3:80623-82664;NC_000962.3:2882289-2884330
NC_000962.3	2883391	2883392	+	G	A	TRUE	SNP	NC_000962.3	81725	81726	80623	82664	2882289	2884330	+	Rv0072,Rv0073	Rv2563,glnQ	Rv0072,Rv0073-NC_000962.3:80623-82664	NC_000962.3:80623-82664;NC_000962.3:2882289-2884330
NC_000962.3	2883397	2883398	+	C	G	TRUE	SNP	NC_000962.3	81731	81732	80623	82664	2882289	2884330	+	Rv0072,Rv0073	Rv2563,glnQ	Rv0072,Rv0073-NC_000962.3:80623-82664	NC_000962.3:80623-82664;NC_000962.3:2882289-2884330
NC_000962.3	2883398	2883399	+	G	C	TRUE	SNP	NC_000962.3	81732	81733	80623	82664	2882289	2884330	+	Rv0072,Rv0073	Rv2563,glnQ	Rv0072,Rv0073-NC_000962.3:80623-82664	NC_000962.3:80623-82664;NC_000962.3:2882289-2884330
NC_000962.3	2883400	2883401	+	G	T	TRUE	SNP	NC_000962.3	81734	81735	80623	82664	2882289	2884330	+	Rv0072,Rv0073	Rv2563,glnQ	Rv0072,Rv0073-NC_000962.3:80623-82664	NC_000962.3:80623-82664;NC_000962.3:2882289-2884330
NC_000962.3	2883401	2883402	+	C	A	TRUE	SNP	NC_000962.3	81735	81736	80623	82664	2882289	2884330	+	Rv0072,Rv0073	Rv2563,glnQ	Rv0072,Rv0073-NC_000962.3:80623-82664	NC_000962.3:80623-82664;NC_000962.3:2882289-2884330
NC_000962.3	2883410	2883411	+	G	A	TRUE	SNP	NC_000962.3	81744	81745	80623	82664	2882289	2884330	+	Rv0072,Rv0073	Rv2563,glnQ	Rv0072,Rv0073-NC_000962.3:80623-82664	NC_000962.3:80623-82664;NC_000962.3:2882289-2884330
NC_000962.3	2883415	2883416	+	G	T	TRUE	SNP	NC_000962.3	81749	81750	80623	82664	2882289	2884330	+	Rv0072,Rv0073	Rv2563,glnQ	Rv0072,Rv0073-NC_000962.3:80623-82664	NC_000962.3:80623-82664;NC_000962.3:2882289-2884330
NC_000962.3	2883418	2883419	+	A	G	TRUE	SNP	NC_000962.3	81752	81753	80623	82664	2882289	2884330	+	Rv0072,Rv0073	Rv2563,glnQ	Rv0072,Rv0073-NC_000962.3:80623-82664	NC_000962.3:80623-82664;NC_000962.3:2882289-2884330
NC_000962.3	2883420	2883421	+	G	A	TRUE	SNP	NC_000962.3	81754	81755	80623	82664	2882289	2884330	+	Rv0072,Rv0073	Rv2563,glnQ	Rv0072,Rv0073-NC_000962.3:80623-82664	NC_000962.3:80623-82664;NC_000962.3:2882289-2884330
NC_000962.3	2883433	2883433	+	-	A	FALSE	INS	NC_000962.3	81767	81768	80623	82664	2882289	2884330	+	Rv0072,Rv0073	Rv2563,glnQ	Rv0072,Rv0073-NC_000962.3:80623-82664	NC_000962.3:80623-82664;NC_000962.3:2882289-2884330
NC_000962.3	2883436	2883437	+	G	-	FALSE	DEL	NC_000962.3	81771	81771	80623	82664	2882289	2884330	+	Rv0072,Rv0073	Rv2563,glnQ	Rv0072,Rv0073-NC_000962.3:80623-82664	NC_000962.3:80623-82664;NC_000962.3:2882289-2884330
NC_000962.3	2883443	2883444	+	C	T	TRUE	SNP	NC_000962.3	81777	81778	80623	82664	2882289	2884330	+	Rv0072,Rv0073	Rv2563,glnQ	Rv0072,Rv0073-NC_000962.3:80623-82664	NC_000962.3:80623-82664;NC_000962.3:2882289-2884330
NC_000962.3	2883451	2883452	+	C	G	TRUE	SNP	NC_000962.3	81785	81786	80623	82664	2882289	2884330	+	Rv0072,Rv0073	Rv2563,glnQ	Rv0072,Rv0073-NC_000962.3:80623-82664	NC_000962.3:80623-82664;NC_000962.3:2882289-2884330
NC_000962.3	2883452	2883453	+	T	C	TRUE	SNP	NC_000962.3	81786	81787	80623	82664	2882289	2884330	+	Rv0072,Rv0073	Rv2563,glnQ	Rv0072,Rv0073-NC_000962.3:80623-82664	NC_000962.3:80623-82664;NC_000962.3:2882289-2884330
NC_000962.3	2883457	2883458	+	T	C	TRUE	SNP	NC_000962.3	81791	81792	80623	82664	2882289	2884330	+	Rv0072,Rv0073	Rv2563,glnQ	Rv0072,Rv0073-NC_000962.3:80623-82664	NC_000962.3:80623-82664;NC_000962.3:2882289-2884330
NC_000962.3	2883460	2883461	+	G	A	TRUE	SNP	NC_000962.3	81794	81795	80623	82664	2882289	2884330	+	Rv0072,Rv0073	Rv2563,glnQ	Rv0072,Rv0073-NC_000962.3:80623-82664	NC_000962.3:80623-82664;NC_000962.3:2882289-2884330
NC_000962.3	2883475	2883476	+	G	C	TRUE	SNP	NC_000962.3	81809	81810	80623	82664	2882289	2884330	+	Rv0072,Rv0073	Rv2563,glnQ	Rv0072,Rv0073-NC_000962.3:80623-82664	NC_000962.3:80623-82664;NC_000962.3:2882289-2884330
NC_000962.3	2883484	2883485	+	C	A	TRUE	SNP	NC_000962.3	81818	81819	80623	82664	2882289	2884330	+	Rv0072,Rv0073	Rv2563,glnQ	Rv0072,Rv0073-NC_000962.3:80623-82664	NC_000962.3:80623-82664;NC_000962.3:2882289-2884330
NC_000962.3	2883487	2883487	+	-	G	FALSE	INS	NC_000962.3	81821	81822	80623	82664	2882289	2884330	+	Rv0072,Rv0073	Rv2563,glnQ	Rv0072,Rv0073-NC_000962.3:80623-82664	NC_000962.3:80623-82664;NC_000962.3:2882289-2884330
NC_000962.3	2883490	2883491	+	G	-	FALSE	DEL	NC_000962.3	81825	81825	80623	82664	2882289	2884330	+	Rv0072,Rv0073	Rv2563,glnQ	Rv0072,Rv0073-NC_000962.3:80623-82664	NC_000962.3:80623-82664;NC_000962.3:2882289-2884330
NC_000962.3	2883496	2883497	+	C	T	TRUE	SNP	NC_000962.3	81830	81831	80623	82664	2882289	2884330	+	Rv0072,Rv0073	Rv2563,glnQ	Rv0072,Rv0073-NC_000962.3:80623-82664	NC_000962.3:80623-82664;NC_000962.3:2882289-2884330
NC_000962.3	2883499	2883500	+	C	G	TRUE	SNP	NC_000962.3	81833	81834	80623	82664	2882289	2884330	+	Rv0072,Rv0073	Rv2563,glnQ	Rv0072,Rv0073-NC_000962.3:80623-82664	NC_000962.3:80623-82664;NC_000962.3:2882289-2884330
NC_000962.3	2883508	2883509	+	C	T	TRUE	SNP	NC_000962.3	81842	81843	80623	82664	2882289	2884330	+	Rv0072,Rv0073	Rv2563,glnQ	Rv0072,Rv0073-NC_000962.3:80623-82664	NC_000962.3:80623-82664;NC_000962.3:2882289-2884330
NC_000962.3	2883523	2883524	+	C	T	TRUE	SNP	NC_000962.3	81857	81858	80623	82664	2882289	2884330	+	Rv0072,Rv0073	Rv2563,glnQ	Rv0072,Rv0073-NC_000962.3:80623-82664	NC_000962.3:80623-82664;NC_000962.3:2882289-2884330
NC_000962.3	2883526	2883527	+	C	G	TRUE	SNP	NC_000962.3	81860	81861	80623	82664	2882289	2884330	+	Rv0072,Rv0073	Rv2563,glnQ	Rv0072,Rv0073-NC_000962.3:80623-82664	NC_000962.3:80623-82664;NC_000962.3:2882289-2884330
NC_000962.3	2883527	2883528	+	T	G	TRUE	SNP	NC_000962.3	81861	81862	80623	82664	2882289	2884330	+	Rv0072,Rv0073	Rv2563,glnQ	Rv0072,Rv0073-NC_000962.3:80623-82664	NC_000962.3:80623-82664;NC_000962.3:2882289-2884330
NC_000962.3	2883529	2883530	+	A	G	TRUE	SNP	NC_000962.3	81863	81864	80623	82664	2882289	2884330	+	Rv0072,Rv0073	Rv2563,glnQ	Rv0072,Rv0073-NC_000962.3:80623-82664	NC_000962.3:80623-82664;NC_000962.3:2882289-2884330
NC_000962.3	2883538	2883539	+	T	C	TRUE	SNP	NC_000962.3	81872	81873	80623	82664	2882289	2884330	+	Rv0072,Rv0073	Rv2563,glnQ	Rv0072,Rv0073-NC_000962.3:80623-82664	NC_000962.3:80623-82664;NC_000962.3:2882289-2884330
NC_000962.3	2883544	2883545	+	T	A	TRUE	SNP	NC_000962.3	81878	81879	80623	82664	2882289	2884330	+	Rv0072,Rv0073	Rv2563,glnQ	Rv0072,Rv0073-NC_000962.3:80623-82664	NC_000962.3:80623-82664;NC_000962.3:2882289-2884330
NC_000962.3	2883562	2883563	+	G	A	TRUE	SNP	NC_000962.3	81896	81897	80623	82664	2882289	2884330	+	Rv0072,Rv0073	Rv2563,glnQ	Rv0072,Rv0073-NC_000962.3:80623-82664	NC_000962.3:80623-82664;NC_000962.3:2882289-2884330
NC_000962.3	2883563	2883564	+	G	C	TRUE	SNP	NC_000962.3	81897	81898	80623	82664	2882289	2884330	+	Rv0072,Rv0073	Rv2563,glnQ	Rv0072,Rv0073-NC_000962.3:80623-82664	NC_000962.3:80623-82664;NC_000962.3:2882289-2884330
NC_000962.3	2883565	2883566	+	G	A	TRUE	SNP	NC_000962.3	81899	81900	80623	82664	2882289	2884330	+	Rv0072,Rv0073	Rv2563,glnQ	Rv0072,Rv0073-NC_000962.3:80623-82664	NC_000962.3:80623-82664;NC_000962.3:2882289-2884330
NC_000962.3	2883573	2883574	+	C	A	TRUE	SNP	NC_000962.3	81907	81908	80623	82664	2882289	2884330	+	Rv0072,Rv0073	Rv2563,glnQ	Rv0072,Rv0073-NC_000962.3:80623-82664	NC_000962.3:80623-82664;NC_000962.3:2882289-2884330
NC_000962.3	2883583	2883584	+	G	C	TRUE	SNP	NC_000962.3	81917	81918	80623	82664	2882289	2884330	+	Rv0072,Rv0073	Rv2563,glnQ	Rv0072,Rv0073-NC_000962.3:80623-82664	NC_000962.3:80623-82664;NC_000962.3:2882289-2884330
NC_000962.3	2883586	2883587	+	T	C	TRUE	SNP	NC_000962.3	81920	81921	80623	82664	2882289	2884330	+	Rv0072,Rv0073	Rv2563,glnQ	Rv0072,Rv0073-NC_000962.3:80623-82664	NC_000962.3:80623-82664;NC_000962.3:2882289-2884330
NC_000962.3	2883593	2883594	+	G	A	TRUE	SNP	NC_000962.3	81927	81928	80623	82664	2882289	2884330	+	Rv0072,Rv0073	Rv2563,glnQ	Rv0072,Rv0073-NC_000962.3:80623-82664	NC_000962.3:80623-82664;NC_000962.3:2882289-2884330
NC_000962.3	2883601	2883602	+	A	C	TRUE	SNP	NC_000962.3	81935	81936	80623	82664	2882289	2884330	+	Rv0072,Rv0073	Rv2563,glnQ	Rv0072,Rv0073-NC_000962.3:80623-82664	NC_000962.3:80623-82664;NC_000962.3:2882289-2884330
NC_000962.3	2883604	2883605	+	G	C	TRUE	SNP	NC_000962.3	81938	81939	80623	82664	2882289	2884330	+	Rv0072,Rv0073	Rv2563,glnQ	Rv0072,Rv0073-NC_000962.3:80623-82664	NC_000962.3:80623-82664;NC_000962.3:2882289-2884330
NC_000962.3	2883610	2883611	+	C	G	TRUE	SNP	NC_000962.3	81944	81945	80623	82664	2882289	2884330	+	Rv0072,Rv0073	Rv2563,glnQ	Rv0072,Rv0073-NC_000962.3:80623-82664	NC_000962.3:80623-82664;NC_000962.3:2882289-2884330
NC_000962.3	2883625	2883626	+	C	T	TRUE	SNP	NC_000962.3	81959	81960	80623	82664	2882289	2884330	+	Rv0072,Rv0073	Rv2563,glnQ	Rv0072,Rv0073-NC_000962.3:80623-82664	NC_000962.3:80623-82664;NC_000962.3:2882289-2884330
NC_000962.3	2883631	2883632	+	C	G	TRUE	SNP	NC_000962.3	81965	81966	80623	82664	2882289	2884330	+	Rv0072,Rv0073	Rv2563,glnQ	Rv0072,Rv0073-NC_000962.3:80623-82664	NC_000962.3:80623-82664;NC_000962.3:2882289-2884330
NC_000962.3	2883632	2883633	+	T	C	TRUE	SNP	NC_000962.3	81966	81967	80623	82664	2882289	2884330	+	Rv0072,Rv0073	Rv2563,glnQ	Rv0072,Rv0073-NC_000962.3:80623-82664	NC_000962.3:80623-82664;NC_000962.3:2882289-2884330
NC_000962.3	2883634	2883635	+	G	C	TRUE	SNP	NC_000962.3	81968	81969	80623	82664	2882289	2884330	+	Rv0072,Rv0073	Rv2563,glnQ	Rv0072,Rv0073-NC_000962.3:80623-82664	NC_000962.3:80623-82664;NC_000962.3:2882289-2884330
NC_000962.3	2883640	2883641	+	T	G	TRUE	SNP	NC_000962.3	81974	81975	80623	82664	2882289	2884330	+	Rv0072,Rv0073	Rv2563,glnQ	Rv0072,Rv0073-NC_000962.3:80623-82664	NC_000962.3:80623-82664;NC_000962.3:2882289-2884330
NC_000962.3	2883646	2883647	+	C	T	TRUE	SNP	NC_000962.3	81980	81981	80623	82664	2882289	2884330	+	Rv0072,Rv0073	Rv2563,glnQ	Rv0072,Rv0073-NC_000962.3:80623-82664	NC_000962.3:80623-82664;NC_000962.3:2882289-2884330
NC_000962.3	2883647	2883648	+	C	G	TRUE	SNP	NC_000962.3	81981	81982	80623	82664	2882289	2884330	+	Rv0072,Rv0073	Rv2563,glnQ	Rv0072,Rv0073-NC_000962.3:80623-82664	NC_000962.3:80623-82664;NC_000962.3:2882289-2884330
NC_000962.3	2883649	2883650	+	G	C	TRUE	SNP	NC_000962.3	81983	81984	80623	82664	2882289	2884330	+	Rv0072,Rv0073	Rv2563,glnQ	Rv0072,Rv0073-NC_000962.3:80623-82664	NC_000962.3:80623-82664;NC_000962.3:2882289-2884330
NC_000962.3	2883664	2883665	+	C	G	TRUE	SNP	NC_000962.3	81998	81999	80623	82664	2882289	2884330	+	Rv0072,Rv0073	Rv2563,glnQ	Rv0072,Rv0073-NC_000962.3:80623-82664	NC_000962.3:80623-82664;NC_000962.3:2882289-2884330
[truncated: 60,090 more rows]
