# Supplementary material for: Gene conversion is a key driver of diversity hotspots in M. tuberculosis antigens and virulence-associated loci
Source: bioRxiv. 2026 Mar 11:2026.02.26.708061. Preprint. [Version 2] doi: 10.64898/2026.02.26.708061 (PMC13061034; doi:10.64898/2026.02.26.708061)
Supplement: Supplement 4 [file media-4.xlsx]

## Sheet: SD3 - Overview
File ID	SD3 - Supplemental Data 3
Description

## Sheet: NucDiv.Per1kbWindow
Chrom	Start	End	Middle	OverlapGenes	NucDiv_kb	NucDiv_ModZ	IsNucDivHotspot	OvrlapWi_HmMapAln_PR	OvrlapWi_HmMapAln_LR	OvrlapWi_LowComplexityRegion	OvrlapWi_LowPmap	PLC_Mask_Ovrlap
NC_000962.3	0	1000	500	dnaA	0.217905	0.1278628159627603	FALSE	0	0	0	0	0
NC_000962.3	1000	2000	1500	dnaA	0.790654	2.9202558602644078	FALSE	0	0	0	0	0
NC_000962.3	2000	3000	2500	dnaN	0.30556	0.5552179266626671	FALSE	0	0	0	0	0
NC_000962.3	3000	4000	3500	dnaN,recF	0.221073	0.1433081526885296	FALSE	0	0	0	0	0
NC_000962.3	4000	5000	4500	recF,Rv0004	0.222481	0.15017274678887158	FALSE	0	0	0	0	0
NC_000962.3	5000	6000	5500	gyrB	0.0790302	-0.54921	FALSE	0	0	0	0	0
NC_000962.3	6000	7000	6500	gyrB	0.482806	1.4193669649504508	FALSE	0	0	0	0	0
NC_000962.3	7000	8000	7500	gyrB,gyrA	0.6039910000000001	2.010194973508642	FALSE	0	0	1	0	0
NC_000962.3	8000	9000	8500	gyrA	0.385118	0.9430967458636618	FALSE	0	0	0	0	0
NC_000962.3	9000	10000	9500	gyrA,Rv0007	0.644562	2.2079957172905806	FALSE	0	0	0	0	0
NC_000962.3	10000	11000	10500	Rv0007,ileT	0.171437	-0.0986883	FALSE	0	0	0	0	0
NC_000962.3	11000	12000	11500	alaT,Rv0008c	1.02176	4.046995124578054	FALSE	0	0	0	0	0
NC_000962.3	12000	13000	12500	Rv0008c,ppiA	0.405536	1.0426431111625118	FALSE	0	0	0	0	0
NC_000962.3	13000	14000	13500	ppiA,Rv0010c,Rv0011c	0.747354	2.709150089991109	FALSE	0	0	0	0	0
NC_000962.3	14000	15000	14500	Rv0012,trpG	0.926184	3.5810217966417777	FALSE	0	0	0	0	0
NC_000962.3	15000	16000	15500	trpG,pknB	0.8603550000000001	3.2600776453410627	FALSE	0	0	0	0	0
NC_000962.3	16000	17000	16500	pknB	0.562012	1.8055296356263597	FALSE	0	0	0	0	0
NC_000962.3	17000	18000	17500	pknB,pknA	1.04323	4.151670433764376	FALSE	0	0	1	0	0
NC_000962.3	18000	19000	18500	pknA,pbpA	0.039075	-0.744009	FALSE	0	0	1	0	0
NC_000962.3	19000	20000	19500	pbpA	0.0264021	-0.805795	FALSE	0	0	0	0	0
NC_000962.3	20000	21000	20500	pbpA,rodA	0.225474	0.16476488467404435	FALSE	0	0	0	0	0
NC_000962.3	21000	22000	21500	rodA,pstP	0.266661	0.3655688883748834	FALSE	0	0	0	0	0
NC_000962.3	22000	23000	22500	pstP	0.20576	0.0686508	FALSE	0	0	0	0	0
NC_000962.3	23000	24000	23500	pstP,fhaB,fhaA	0.345691	0.750873	FALSE	0	0	0	1	0
NC_000962.3	24000	25000	24500	fhaA	0.221249	0.14416622695107237	FALSE	0	0	0	0	0
NC_000962.3	25000	26000	25500	fhaA,leuT,Rv0021c	0.699303	2.4748811900511036	FALSE	0	0	0	0	0
NC_000962.3	26000	27000	26500	Rv0021c	0.450983	1.2642164123544422	FALSE	0	0	0	0	0
NC_000962.3	27000	28000	27500	whiB5,Rv0023	1.00923	3.9859060875913466	FALSE	0	0	0	0	0
NC_000962.3	28000	29000	28500	Rv0023,Rv0024	0.241406	0.24244010712194708	FALSE	0	0	0	0	0
NC_000962.3	29000	30000	29500	Rv0024,Rv0025,Rv0026	0.176894	-0.0720831	FALSE	0	0	0	0	0
NC_000962.3	30000	31000	30500	Rv0026	0.7221839999999999	2.5864357196036054	FALSE	0	0	0	0	0
NC_000962.3	31000	32000	31500	Rv0026,Rv0027,Rv0028	0.437922	1.2005385263142678	FALSE	0	0	0	0	0
NC_000962.3	32000	33000	32500	Rv0029	0.197311	0.027458376401367567	FALSE	0	0	0	0	0
NC_000962.3	33000	34000	33500	Rv0029,Rv0030,Rv0031	0.779565	2.8661923063022687	FALSE	0	0	0	0	1
NC_000962.3	34000	35000	34500	bioF2	0.0786781	-0.550927	FALSE	0	0	0	0	0
NC_000962.3	35000	36000	35500	bioF2	0.5174799999999999	1.5884173455152621	FALSE	0	0	0	0	0
NC_000962.3	36000	37000	36500	bioF2,acpA,Rv0034	0.945018	3.672845493577743	FALSE	0	0	0	0	0
NC_000962.3	37000	38000	37500	Rv0034,fadD34	1.37396	5.764118734052781	FALSE	0	0	0	0	0
NC_000962.3	38000	39000	38500	fadD34	0.163693	-0.136444	FALSE	0	0	0	0	0
NC_000962.3	39000	40000	39500	Rv0036c,Rv0037c	0.815472	3.041254082126826	FALSE	0	0	0	0	0
NC_000962.3	40000	41000	40500	Rv0037c	0.0658291	-0.613571	FALSE	0	0	0	0	0
NC_000962.3	41000	42000	41500	Rv0037c,Rv0038	0.0917032	-0.487424	FALSE	0	0	0	0	0
NC_000962.3	42000	43000	42500	Rv0039c,mtc28	0.690326	2.431114527239478	FALSE	0	0	0	0	0
NC_000962.3	43000	44000	43500	mtc28,leuS	0.4461949999999999	1.2408728920757222	FALSE	0	0	0	0	0
NC_000962.3	44000	45000	44500	leuS	0.50956	1.5498040037008392	FALSE	0	0	0	0	0
NC_000962.3	45000	46000	45500	leuS	0.0264021	-0.805795	FALSE	0	0	0	0	0
NC_000962.3	46000	47000	46500	leuS,Rv0042c	0.217905	0.1278628159627603	FALSE	0	0	0	0	0
NC_000962.3	47000	48000	47500	Rv0042c,Rv0043c	0.230402	0.1887909640252409	FALSE	0	0	0	0	0
NC_000962.3	48000	49000	48500	Rv0043c,Rv0044c	0.491078	1.4596964552899594	FALSE	0	0	0	0	0
NC_000962.3	49000	50000	49500	Rv0044c,Rv0045c	0.628017	2.1273318611896177	FALSE	0	0	0	0	0
NC_000962.3	50000	51000	50500	ino1	0.450243	1.2606086001142056	FALSE	0	0	1	0	0
NC_000962.3	51000	52000	51500	ino1,Rv0047c,Rv0048c	0.7839649999999999	2.8876441628658367	FALSE	0	0	0	0	0
NC_000962.3	52000	53000	52500	Rv0048c,Rv0049	0.0264021	-0.805795	FALSE	0	0	0	0	0
NC_000962.3	53000	54000	53500	Rv0049,ponA1	0.203824	0.059211999537395185	FALSE	0	0	0	0	0
NC_000962.3	54000	55000	54500	ponA1	0.629425	2.1341964552899593	FALSE	0	0	0	0	0
NC_000962.3	55000	56000	55500	ponA1,Rv0051	0.528921	1.6441970480024863	FALSE	0	0	1	0	0
NC_000962.3	56000	57000	56500	Rv0051	0.1545399999999999	-0.181068	FALSE	0	0	0	0	0
NC_000962.3	57000	58000	57500	Rv0051,Rv0052	0.4333459999999999	1.1782285954881562	FALSE	0	0	0	0	0
NC_000962.3	58000	59000	58500	rpsF,ssb	0.105256	-0.421349	FALSE	0	0	0	0	0
NC_000962.3	59000	60000	59500	ssb,rpsR1,rplI,Rv0057	0.0785021	-0.551785	FALSE	0	0	0	0	0
NC_000962.3	60000	61000	60500	Rv0057,dnaB	0.170909	-0.101263	FALSE	0	0	0	0	0
NC_000962.3	61000	62000	61500	dnaB	0.013201	-0.870156	FALSE	0	0	0	0	0
NC_000962.3	62000	63000	62500	dnaB	0.3733249999999999	0.8856008948513516	FALSE	0	0	0	0	0
NC_000962.3	63000	64000	63500	dnaB,Rv0059,Rv0060	0.910519	3.5046483118535274	FALSE	0	0	0	0	0
NC_000962.3	64000	65000	64500	Rv0060	0.271413	0.3887368934635375	FALSE	0	0	0	0	0
NC_000962.3	65000	66000	65500	Rv0061c,celA1	1.16433	4.742084031457134	FALSE	0	0	0	0	0
NC_000962.3	66000	67000	66500	celA1,Rv0063	0.422785	1.1267392643136462	FALSE	0	0	0	0	0
NC_000962.3	67000	68000	67500	Rv0063	0.239027	0.23084147831178123	FALSE	0	0	0	0	0
NC_000962.3	68000	69000	68500	Rv0063,Rv0064	0.284966	0.4548134871012744	FALSE	0	0	0	0	0
NC_000962.3	69000	70000	69500	Rv0064	0.506079	1.5328326599058886	FALSE	0	0	0	0	0
NC_000962.3	70000	71000	70500	Rv0064	0.8578509999999999	3.2478695887876134	FALSE	0	0	0	0	0
NC_000962.3	71000	72000	71500	Rv0064,vapB1,vapC1	0.296438	0.5107443276688326	FALSE	0	0	0	0	0
NC_000962.3	72000	73000	72500	vapC1,icd2	0.267013	0.367285	FALSE	0	0	0	0	0
NC_000962.3	73000	74000	73500	icd2	0.0790302	-0.54921	FALSE	0	0	0	0	0
NC_000962.3	74000	75000	74500	icd2,Rv0067c	0.382302	0.9293675576629777	FALSE	0	0	0	0	0
NC_000962.3	75000	76000	75500	Rv0067c,Rv0068	0.680293	2.3821994188525957	FALSE	0	0	0	0	0
NC_000962.3	76000	77000	76500	Rv0068,sdaA	0.105256	-0.421349	FALSE	0	0	0	0	0
NC_000962.3	77000	78000	77500	sdaA,glyA2	0.17012	-0.105109	FALSE	0	0	0	0	0
NC_000962.3	78000	79000	78500	glyA2	0.2231	0.15319063297360985	FALSE	0	0	0	0	0
NC_000962.3	79000	80000	79500	Rv0071	0.649933	2.2341816085639734	FALSE	0	0	1	1	0
NC_000962.3	80000	81000	80500	Rv0071,Rv0072	0.17985	-0.0576714	FALSE	1	0	0	1	0
NC_000962.3	81000	82000	81500	Rv0072,Rv0073	0.205545	0.0676026	FALSE	1	0	0	0	0
NC_000962.3	82000	83000	82500	Rv0073,Rv0074	0.0629862	-0.627432	FALSE	1	0	0	1	0
NC_000962.3	83000	84000	83500	Rv0074,Rv0075	0.520954	1.6053545613565892	FALSE	0	0	0	0	0
NC_000962.3	84000	85000	84500	Rv0075	0.385629	0.9455880864782035	FALSE	0	0	0	0	0
NC_000962.3	85000	86000	85500	Rv0075,Rv0076c,Rv0077c	0.0524549	-0.678776	FALSE	0	0	0	0	0
NC_000962.3	86000	87000	86500	Rv0077c,Rv0078	0.0783303	-0.552623	FALSE	0	0	0	0	0
NC_000962.3	87000	88000	87500	Rv0078,Rv0078A,Rv0078B	0.527527	1.6374007098093921	FALSE	0	0	0	0	0
NC_000962.3	88000	89000	88500	Rv0078B,Rv0079	0.0924072	-0.483992	FALSE	0	0	0	0	0
NC_000962.3	89000	90000	89500	Rv0079,Rv0080,Rv0081,Rv0082	0.708631	2.520359125965869	FALSE	0	0	0	0	0
NC_000962.3	90000	91000	90500	Rv0082,Rv0083	0.0528041	-0.677074	FALSE	0	0	0	0	0
NC_000962.3	91000	92000	91500	Rv0083	0.0786781	-0.550927	FALSE	0	0	0	0	0
NC_000962.3	92000	93000	92500	Rv0083,hycD	0.22741	0.17420370156201442	FALSE	0	0	0	0	0
NC_000962.3	93000	94000	93500	hycD,hycP,hycQ	0.144423	-0.230393	FALSE	0	0	0	0	0
NC_000962.3	94000	95000	94500	hycQ	0.680821	2.3847736416402237	FALSE	0	0	0	0	0
NC_000962.3	95000	96000	95500	hycQ,hycE	0.1401069999999999	-0.251435	FALSE	0	0	0	0	0
NC_000962.3	96000	97000	96500	hycE,Rv0088	0.438274	1.2022546748393532	FALSE	0	0	0	0	0
NC_000962.3	97000	98000	97500	Rv0088,Rv0089	0.940441	3.650530687329685	FALSE	0	0	0	0	0
NC_000962.3	98000	99000	98500	Rv0089,Rv0090	0.245539	0.26259022602586257	FALSE	0	0	0	0	0
NC_000962.3	99000	100000	99500	Rv0090,mtn	0.0924072	-0.483992	FALSE	0	0	0	0	0
NC_000962.3	100000	101000	100500	mtn,ctpA	0.118105	-0.358704	FALSE	0	0	0	0	0
NC_000962.3	101000	102000	101500	ctpA	0.464676	1.3309755650646562	FALSE	0	0	0	0	0
NC_000962.3	102000	103000	102500	ctpA,Rv0093c	0.0658291	-0.613571	FALSE	0	0	0	0	0
NC_000962.3	103000	104000	103500	Rv0093c,Rv0094c	4.05131	18.81732968188685	TRUE	1	0	0	1	1
NC_000962.3	104000	105000	104500	Rv0094c,Rv0095c	15.960599999999998	76.88014351232768	TRUE	1	0	0	1	1
NC_000962.3	105000	106000	105500	Rv0095c,PPE1	3.37124	15.501701478890034	TRUE	1	0	0	1	1
NC_000962.3	106000	107000	106500	PPE1,Rv0097	0.1045519999999999	-0.424781	FALSE	0	0	0	0	1
NC_000962.3	107000	108000	107500	Rv0097,fcoT	0.396207	0.9971602998258002	FALSE	0	0	0	0	0
NC_000962.3	108000	109000	108500	fcoT,fadD10	0.225826	0.16648103319912977	FALSE	0	0	0	0	0
NC_000962.3	109000	110000	109500	fadD10,Rv0100	0.0654771	-0.615288	FALSE	0	0	0	0	0
NC_000962.3	110000	111000	110500	Rv0100,nrp	0.131306	-0.294344	FALSE	0	0	0	0	0
NC_000962.3	111000	112000	111500	nrp	0.0785021	-0.551785	FALSE	0	0	0	0	0
NC_000962.3	112000	113000	112500	nrp	0.0528041	-0.677074	FALSE	0	0	0	0	0
NC_000962.3	113000	114000	113500	nrp	0.10508	-0.422207	FALSE	0	0	0	0	0
NC_000962.3	114000	115000	114500	nrp	0.228994	0.18192636992489908	FALSE	0	0	0	0	0
NC_000962.3	115000	116000	115500	nrp	0.2059359999999999	0.0695089	FALSE	0	0	0	0	0
NC_000962.3	116000	117000	116500	nrp	0.0786781	-0.550927	FALSE	0	0	0	0	0
NC_000962.3	117000	118000	117500	nrp,Rv0102	0.412928	1.0786822301893069	FALSE	0	0	0	0	0
NC_000962.3	118000	119000	118500	Rv0102	0.0658291	-0.613571	FALSE	0	0	0	0	0
NC_000962.3	119000	120000	119500	Rv0102,ctpB	0.0528041	-0.677074	FALSE	0	0	0	0	0
NC_000962.3	120000	121000	120500	ctpB	0.013201	-0.870156	FALSE	0	0	0	0	0
NC_000962.3	121000	122000	121500	ctpB	0.0522761	-0.679648	FALSE	0	0	0	0	0
NC_000962.3	122000	123000	122500	ctpB,Rv0104	0.206816	0.0737993	FALSE	0	0	0	0	0
NC_000962.3	123000	124000	123500	Rv0104,rpmB1	1.25216	5.170292340997636	FALSE	0	0	0	0	0
NC_000962.3	124000	125000	124500	rpmB1,Rv0106	0.0918792	-0.486566	FALSE	0	0	0	0	0
NC_000962.3	125000	126000	125500	Rv0106,ctpI	0.0920552	-0.485708	FALSE	0	0	0	0	0
NC_000962.3	126000	127000	126500	ctpI	0.3060879999999999	0.5577921494502949	FALSE	0	0	0	0	0
NC_000962.3	127000	128000	127500	ctpI	0.144683	-0.229125	FALSE	0	0	0	0	0
NC_000962.3	128000	129000	128500	ctpI	0.0526281	-0.677932	FALSE	0	0	0	0	0
NC_000962.3	129000	130000	129500	ctpI	0.18059	-0.0540636	FALSE	0	0	0	0	0
NC_000962.3	130000	131000	130500	ctpI,Rv0108c	0.331962	0.683939	FALSE	0	0	0	0	0
NC_000962.3	131000	132000	131500	Rv0108c,PE_PGRS1	0.118105	-0.358704	FALSE	0	0	1	1	1
NC_000962.3	132000	133000	132500	PE_PGRS1	0.232338	0.19822978091321097	FALSE	0	0	1	0	1
NC_000962.3	133000	134000	133500	Rv0110,Rv0111	0.163693	-0.136444	FALSE	0	0	0	0	0
NC_000962.3	134000	135000	134500	Rv0111	0.271237	0.3878788192009947	FALSE	0	0	0	0	0
NC_000962.3	135000	136000	135500	Rv0111	0.556203	1.7772083095405034	FALSE	0	0	0	0	0
NC_000962.3	136000	137000	136500	Rv0111,gca	0.0264021	-0.805795	FALSE	0	0	0	0	0
NC_000962.3	137000	138000	137500	gca,gmhA,gmhB	0.401333	1.0221517127223576	FALSE	0	0	0	0	0
NC_000962.3	138000	139000	138500	gmhB,hddA	0.307508	0.5647152486139925	FALSE	0	0	0	0	0
NC_000962.3	139000	140000	139500	hddA	1.10765	4.465745115542802	FALSE	0	0	0	0	0
NC_000962.3	140000	141000	140500	ldtA	0.144155	-0.2317	FALSE	0	0	0	0	0
NC_000962.3	141000	142000	141500	ldtA,oxyS	0.706871	2.5117783833404417	FALSE	0	0	0	0	0
NC_000962.3	142000	143000	142500	oxyS,oxcA	0.104904	-0.423065	FALSE	0	0	0	0	0
NC_000962.3	143000	144000	143500	oxcA	0.728169	2.6156151199520044	FALSE	0	0	0	0	0
NC_000962.3	144000	145000	144500	fadD7	0.562188	1.8063877098889027	FALSE	0	0	0	0	0
NC_000962.3	145000	146000	145500	fadD7,fusA2	0.1432749999999999	-0.23599	FALSE	0	0	0	0	0
NC_000962.3	146000	147000	146500	fusA2	0.937449	3.635943424866459	FALSE	0	0	0	0	0
NC_000962.3	147000	148000	147500	fusA2,Rv0121c	0.754747	2.74519	FALSE	0	0	0	0	0
NC_000962.3	148000	149000	148500	Rv0121c,Rv0122,Rv0123	0.0920552	-0.485708	FALSE	0	0	0	0	0
NC_000962.3	149000	150000	149500	Rv0123,PE_PGRS2	0.190499	-0.005753	FALSE	1	0	1	1	1
NC_000962.3	150000	151000	150500	PE_PGRS2	0.575796	1.872732451733684	FALSE	0	0	1	1	1
NC_000962.3	151000	152000	151500	pepA	0.426305	1.1439007495645008	FALSE	0	0	0	0	0
NC_000962.3	152000	153000	152500	pepA,treS	0.0788542	-0.550069	FALSE	0	0	0	0	0
NC_000962.3	153000	154000	153500	treS	0.013201	-0.870156	FALSE	0	0	0	0	0
NC_000962.3	154000	155000	154500	treS,mak	0.449063	1.2548556022176123	FALSE	0	0	0	1	0
NC_000962.3	155000	156000	155500	mak,Rv0128	0.194143	0.012013039675598419	FALSE	0	0	0	0	0
NC_000962.3	156000	157000	156500	Rv0128,fbpC	0.1996	0.038618217236369476	FALSE	0	0	0	0	0
NC_000962.3	157000	158000	157500	fbpC,htdZ	0.389518	0.9645486024272301	FALSE	0	0	0	1	0
NC_000962.3	158000	159000	158500	htdZ,fadE1	0.0658291	-0.613571	FALSE	0	0	0	0	0
NC_000962.3	159000	160000	159500	fadE1,fgd2	0.105432	-0.420491	FALSE	0	0	0	0	0
NC_000962.3	160000	161000	160500	fgd2,Rv0133	0.232338	0.19822978091321097	FALSE	0	0	0	0	0
NC_000962.3	161000	162000	161500	Rv0133,ephF	0.105432	-0.420491	FALSE	0	0	0	1	0
NC_000962.3	162000	163000	162500	ephF,Rv0135c	0.449011	1.2546020802764064	FALSE	0	0	0	0	0
NC_000962.3	163000	164000	163500	Rv0135c,cyp138	1.34827	5.638869144253219	FALSE	0	0	0	0	0
NC_000962.3	164000	165000	164500	cyp138,msrA	0.273877	0.4007499331391356	FALSE	0	0	0	0	0
NC_000962.3	165000	166000	165500	msrA,Rv0138,Rv0139	0.0790302	-0.54921	FALSE	0	0	0	0	0
NC_000962.3	166000	167000	166500	Rv0139,Rv0140	0.612	2.049242227876282	FALSE	0	0	0	0	0
NC_000962.3	167000	168000	167500	Rv0140,Rv0141c,Rv0142	0.258212	0.32437644835088586	FALSE	0	0	0	0	0
NC_000962.3	168000	169000	168500	Rv0142,Rv0143c	0.363292	0.8366857864644699	FALSE	0	0	0	0	0
NC_000962.3	169000	170000	169500	Rv0143c	0.0654771	-0.615288	FALSE	0	0	0	0	0
NC_000962.3	170000	171000	170500	Rv0143c,Rv0144	0.365228	0.8461246033524399	FALSE	0	0	0	0	0
NC_000962.3	171000	172000	171500	Rv0144,Rv0145	0.0396031	-0.741434	FALSE	0	0	0	0	0
NC_000962.3	172000	173000	172500	Rv0145,Rv0146	0.115113	-0.373292	FALSE	0	0	0	0	0
NC_000962.3	173000	174000	173500	Rv0146,Rv0147	0.227762	0.17591985008709987	FALSE	0	0	0	0	0
NC_000962.3	174000	175000	174500	Rv0147,Rv0148	0.128138	-0.309789	FALSE	0	0	0	0	0
NC_000962.3	175000	176000	175500	Rv0148,Rv0149	0.0396031	-0.741434	FALSE	0	0	0	0	0
NC_000962.3	176000	177000	176500	Rv0149,Rv0150c	0.0660051	-0.612713	FALSE	0	0	0	0	0
NC_000962.3	177000	178000	177500	PE1	0.5154829999999999	1.5786811278885697	FALSE	1	0	0	1	1
NC_000962.3	178000	179000	178500	PE1	0.715332	2.5530293284277934	FALSE	0	0	0	0	1
NC_000962.3	179000	180000	179500	PE1,PE2	0.0131132	-0.870584	FALSE	0	0	0	0	1
NC_000962.3	180000	181000	180500	PE2	0.325383	0.6518634159034891	FALSE	0	0	0	0	1
NC_000962.3	181000	182000	181500	ptbB,fadE2	0.115113	-0.373292	FALSE	0	0	0	0	0
NC_000962.3	182000	183000	182500	fadE2	0.464676	1.3309755650646562	FALSE	0	0	0	0	0
NC_000962.3	183000	184000	183500	fadE2,pntAa	0.464148	1.328401342277028	FALSE	0	0	0	0	0
NC_000962.3	184000	185000	184500	pntAa,pntAb	0.104904	-0.423065	FALSE	0	0	0	0	0
NC_000962.3	185000	186000	185500	pntAb,pntB	0.0396031	-0.741434	FALSE	0	0	0	0	0
NC_000962.3	186000	187000	186500	pntB,Rv0157A,Rv0158	0.0396031	-0.741434	FALSE	0	0	0	0	0
NC_000962.3	187000	188000	187500	Rv0158,PE3	0.4277129999999999	1.1507653436648424	FALSE	0	0	0	0	1
NC_000962.3	188000	189000	188500	PE3,PE4	0.2203689999999999	0.1398758556383582	FALSE	0	0	0	0	1
NC_000962.3	189000	190000	189500	PE4	0.4124	1.0761080074016784	FALSE	0	0	0	0	1
NC_000962.3	190000	191000	190500	PE4,Rv0161	0.5227609999999999	1.6141644488134903	FALSE	0	0	0	0	1
NC_000962.3	191000	192000	191500	Rv0161,adhE1	0.0915271	-0.488283	FALSE	0	0	0	0	0
NC_000962.3	192000	193000	192500	adhE1	0.0660051	-0.612713	FALSE	0	0	0	0	0
NC_000962.3	193000	194000	193500	adhE1,Rv0163,TB18.5	0.013201	-0.870156	FALSE	0	0	0	0	0
NC_000962.3	194000	195000	194500	TB18.5,mce1R,fadD5	0.1751339999999999	-0.0806639	FALSE	0	0	0	0	0
NC_000962.3	195000	196000	195500	fadD5	0.867572	3.2952635655272613	FALSE	0	0	0	0	0
NC_000962.3	196000	197000	196500	fadD5,yrbE1A	0.534026	1.6690860770381721	FALSE	1	0	0	0	0
NC_000962.3	197000	198000	197500	yrbE1A,yrbE1B	0.202768	0.0540636	FALSE	1	0	0	1	0
NC_000962.3	198000	199000	198500	yrbE1B,mce1A	0.1946709999999999	0.014587262463226093	FALSE	1	0	0	1	0
NC_000962.3	199000	200000	199500	mce1A,mce1B	0.871268	3.3132831250406585	FALSE	1	0	0	1	0
NC_000962.3	200000	201000	200500	mce1B,mce1C	0.233746	0.205094	FALSE	1	0	0	0	0
NC_000962.3	201000	202000	201500	mce1C	0.129722	-0.302067	FALSE	1	0	0	1	0
NC_000962.3	202000	203000	202500	mce1C,mce1D	0.2874299999999999	0.4668265267768723	FALSE	1	0	0	1	0
NC_000962.3	203000	204000	203500	mce1D	0.69367	2.44742	FALSE	1	0	0	0	0
NC_000962.3	204000	205000	204500	mce1D,lprK	0.54353	1.7154220872154797	FALSE	1	0	0	0	0
NC_000962.3	205000	206000	205500	lprK,mce1F	0.013201	-0.870156	FALSE	0	0	0	0	0
NC_000962.3	206000	207000	206500	mce1F,Rv0175	1.04992	4.184287006584892	FALSE	0	0	0	0	0
NC_000962.3	207000	208000	207500	Rv0175,Rv0176	0.279862	0.429929	FALSE	0	0	0	0	0
NC_000962.3	208000	209000	208500	Rv0176,Rv0177,Rv0178	0.659699	2.2817949792912025	FALSE	0	0	0	0	0
NC_000962.3	209000	210000	209500	Rv0178,lprO	0.0396031	-0.741434	FALSE	0	0	0	0	0
NC_000962.3	210000	211000	210500	lprO,Rv0180c	0.1529559999999999	-0.188791	FALSE	0	0	0	0	0
NC_000962.3	211000	212000	211500	Rv0180c	0.192735	0.00514845	FALSE	0	0	0	0	0
NC_000962.3	212000	213000	212500	Rv0180c,Rv0181c	0.287782	0.46854267530195803	FALSE	0	0	0	0	0
NC_000962.3	213000	214000	213500	Rv0181c,sigG	1.2233	5.029587663628413	FALSE	0	0	0	0	0
NC_000962.3	214000	215000	214500	sigG,Rv0183,Rv0184	0.0788542	-0.550069	FALSE	0	0	0	0	0
NC_000962.3	215000	216000	215500	Rv0184,Rv0185	0.657235	2.269781939615604	FALSE	0	0	0	0	0
NC_000962.3	216000	217000	216500	Rv0185,bglS	0.013201	-0.870156	FALSE	0	0	0	0	0
NC_000962.3	217000	218000	217500	bglS	0.534064	1.6692713430721302	FALSE	0	0	0	0	0
NC_000962.3	218000	219000	218500	bglS,mymT,Rv0187	0.128138	-0.309789	FALSE	0	0	0	0	0
NC_000962.3	219000	220000	219500	Rv0187,Rv0188,ilvD	0.1863989999999999	-0.0257422	FALSE	0	0	0	0	0
NC_000962.3	220000	221000	220500	ilvD	0.522233	1.6115902260258623	FALSE	0	0	0	0	0
NC_000962.3	221000	222000	221500	ilvD,Rv0190	0.0660051	-0.612713	FALSE	0	0	0	0	0
NC_000962.3	222000	223000	222500	Rv0190,Rv0191	0.678357	2.3727606019646252	FALSE	0	0	0	0	0
NC_000962.3	223000	224000	223500	Rv0191,Rv0192,Rv0192A	0.295175	0.5045866697506995	FALSE	0	0	0	0	0
NC_000962.3	224000	225000	224500	Rv0192,Rv0193c	0.268245	0.3732915567377682	FALSE	0	0	0	0	0
NC_000962.3	225000	226000	225500	Rv0193c	0.518888	1.5952819396156044	FALSE	0	0	0	0	0
NC_000962.3	226000	227000	226500	Rv0193c,Rv0194	0.369453	0.8667232610754118	FALSE	0	0	0	0	0
NC_000962.3	227000	228000	227500	Rv0194	0.144859	-0.228267	FALSE	0	0	0	0	0
NC_000962.3	228000	229000	228500	Rv0194	0.0396031	-0.741434	FALSE	0	0	0	0	0
NC_000962.3	229000	230000	229500	Rv0194	0.0658291	-0.613571	FALSE	0	0	0	0	0
NC_000962.3	230000	231000	230500	Rv0194,Rv0195	0.574861	1.8681739322139257	FALSE	0	0	0	0	0
NC_000962.3	231000	232000	231500	Rv0195,Rv0196	0.240787	0.23942222093720866	FALSE	0	0	0	0	0
NC_000962.3	232000	233000	232500	Rv0196,Rv0197	0.213153	0.10469481087410651	FALSE	0	0	0	0	0
NC_000962.3	233000	234000	233500	Rv0197	0.725881	2.6044601545389496	FALSE	0	0	0	0	0
NC_000962.3	234000	235000	234500	Rv0197,zmp1	0.291303	0.4857090359747591	FALSE	0	0	0	0	0
NC_000962.3	235000	236000	235500	zmp1	0.0792062	-0.548352	FALSE	0	0	0	0	0
NC_000962.3	236000	237000	236500	zmp1,Rv0199	0.104728	-0.423923	FALSE	0	0	0	0	0
NC_000962.3	237000	238000	237500	Rv0199,Rv0200,Rv0201c	0.0526281	-0.677932	FALSE	0	0	0	0	0
NC_000962.3	238000	239000	238500	Rv0201c,mmpL11	0.144683	-0.229125	FALSE	0	0	0	0	0
NC_000962.3	239000	240000	239500	mmpL11	0.258212	0.32437644835088586	FALSE	0	0	0	0	0
NC_000962.3	240000	241000	240500	mmpL11	0.0526281	-0.677932	FALSE	0	0	0	0	0
NC_000962.3	241000	242000	241500	mmpL11,Rv0203,Rv0204c	0.0660051	-0.612713	FALSE	0	0	1	0	0
NC_000962.3	242000	243000	242500	Rv0204c	0.0264021	-0.805795	FALSE	0	0	0	0	0
NC_000962.3	243000	244000	243500	Rv0204c,Rv0205	0.292711	0.4925736300751011	FALSE	0	0	0	0	0
NC_000962.3	244000	245000	244500	Rv0205,mmpL3	0.332138	0.6847968911505128	FALSE	0	0	0	0	0
NC_000962.3	245000	246000	245500	mmpL3	0.0654771	-0.615288	FALSE	0	0	0	0	0
NC_000962.3	246000	247000	246500	mmpL3	0.228642	0.18021022139981363	FALSE	0	0	0	0	0
NC_000962.3	247000	248000	247500	mmpL3,Rv0207c	0.0396031	-0.741434	FALSE	0	0	0	0	0
NC_000962.3	248000	249000	248500	Rv0207c,Rv0208c	0.026226	-0.806653	FALSE	0	0	0	0	0
NC_000962.3	249000	250000	249500	Rv0209	0.590526	1.9445474170021757	FALSE	0	0	0	0	0
NC_000962.3	250000	251000	250500	Rv0209,Rv0210	0.0528041	-0.677074	FALSE	0	0	0	0	0
NC_000962.3	251000	252000	251500	Rv0210,pckA	0.919848	3.5501311231902393	FALSE	0	0	0	0	0
NC_000962.3	252000	253000	252500	pckA	0.369453	0.8667232610754118	FALSE	0	0	0	0	0
NC_000962.3	253000	254000	253500	pckA,nadR	0.0394271	-0.742292	FALSE	0	0	0	1	0
NC_000962.3	254000	255000	254500	nadR,Rv0213c	0.310488	0.5792440060138636	FALSE	0	0	0	0	0
NC_000962.3	255000	256000	255500	Rv0213c	0.167741	-0.116708	FALSE	0	0	0	0	0
NC_000962.3	256000	257000	256500	fadD4	0.1695009999999999	-0.108127	FALSE	0	0	0	0	0
NC_000962.3	257000	258000	257500	fadD4,fadE3	0.3347779999999999	0.6976680050886536	FALSE	0	0	0	0	0
NC_000962.3	258000	259000	258500	fadE3,Rv0216	0.220721	0.14159200416344417	FALSE	0	0	0	0	0
NC_000962.3	259000	260000	259500	Rv0216,lipW	0.0786781	-0.550927	FALSE	0	0	0	0	0
NC_000962.3	260000	261000	260500	lipW,Rv0218	0.371565	0.8770201522259247	FALSE	0	0	0	0	0
NC_000962.3	261000	262000	261500	Rv0218	0.0660051	-0.612713	FALSE	0	0	1	0	0
NC_000962.3	262000	263000	262500	Rv0218,Rv0219,lipC	0.702647	2.4911846010394156	FALSE	0	0	0	0	0
NC_000962.3	263000	264000	263500	lipC	0.330026	0.6745	FALSE	0	0	0	0	0
NC_000962.3	264000	265000	264500	lipC,Rv0221	0.951379	3.7038580525779388	FALSE	0	0	0	0	0
NC_000962.3	265000	266000	265500	Rv0221,echA1	0.188819	-0.0139437	FALSE	0	0	0	0	0
NC_000962.3	266000	267000	266500	echA1,Rv0223c	0.125772	-0.321324	FALSE	0	0	0	0	0
NC_000962.3	267000	268000	267500	Rv0223c,Rv0224c	0.5359619999999999	1.6785248939261421	FALSE	0	0	0	1	0
NC_000962.3	268000	269000	268500	Rv0224c,Rv0225	0	-0.934516	FALSE	0	0	0	0	0
NC_000962.3	269000	270000	269500	Rv0225,Rv0226c	0.0526281	-0.677932	FALSE	0	0	0	0	0
NC_000962.3	270000	271000	270500	Rv0226c	0.575389	1.8707481550015543	FALSE	0	0	0	0	0
NC_000962.3	271000	272000	271500	Rv0226c,Rv0227c	0.0790302	-0.54921	FALSE	0	0	1	0	0
NC_000962.3	272000	273000	272500	Rv0227c	0.270357	0.383588	FALSE	1	0	0	1	0
NC_000962.3	273000	274000	273500	Rv0228	0.140987	-0.247145	FALSE	0	0	0	0	0
NC_000962.3	274000	275000	274500	Rv0228,Rv0229c,php	0.333898	0.6933776337759401	FALSE	0	0	0	0	0
NC_000962.3	275000	276000	275500	php	0.333546	0.6916614852508548	FALSE	0	0	0	0	0
NC_000962.3	276000	277000	276500	fadE4	0.193791	0.010296891150512855	FALSE	0	0	0	0	0
NC_000962.3	277000	278000	277500	fadE4,Rv0232	0.105256	-0.421349	FALSE	0	0	0	0	0
NC_000962.3	278000	279000	278500	Rv0232,nrdB	0.58771	1.9308182288014917	FALSE	0	0	1	0	0
NC_000962.3	279000	280000	279500	nrdB,gabD1	0.0528041	-0.677074	FALSE	0	0	0	1	0
NC_000962.3	280000	281000	280500	gabD1	0.026226	-0.806653	FALSE	0	0	0	0	0
NC_000962.3	281000	282000	281500	gabD1,Rv0235c	0.314185	0.5972684409492075	FALSE	0	0	0	0	0
NC_000962.3	282000	283000	282500	Rv0235c,aftD	0.548635	1.7403111162511655	FALSE	0	0	0	0	0
NC_000962.3	283000	284000	283500	aftD	0.892918	3.4188360101773076	FALSE	0	0	0	0	0
NC_000962.3	284000	285000	284500	aftD	0.393919	0.9860053344127448	FALSE	0	0	0	0	0
NC_000962.3	285000	286000	285500	aftD	0.214209	0.10984325644936294	FALSE	0	0	0	0	0
NC_000962.3	286000	287000	286500	aftD,Rv0236A	0.0918792	-0.486566	FALSE	0	0	0	0	0
NC_000962.3	287000	288000	287500	Rv0236A,lpqI	0.438098	1.2013966005768104	FALSE	0	0	0	0	0
NC_000962.3	288000	289000	288500	lpqI,Rv0238	0.464676	1.3309755650646562	FALSE	0	0	0	0	0
NC_000962.3	289000	290000	289500	Rv0238,vapB24,vapC24,htdX	0.290247	0.48056059039950266	FALSE	0	0	1	0	0
NC_000962.3	290000	291000	290500	htdX,fabG4	0.297815	0.5174577836888404	FALSE	0	0	0	0	0
NC_000962.3	291000	292000	291500	fabG4	0.178302	-0.0652185	FALSE	0	0	0	0	0
NC_000962.3	292000	293000	292500	fabG4,fadA2	0.0790302	-0.54921	FALSE	0	0	0	0	0
NC_000962.3	293000	294000	293500	fadA2,fadE5	0.0264021	-0.805795	FALSE	0	0	0	1	0
NC_000962.3	294000	295000	294500	fadE5	0.31084	0.5809601545389492	FALSE	0	0	0	1	0
NC_000962.3	295000	296000	295500	fadE5	0.287254	0.465968	FALSE	0	0	0	0	0
NC_000962.3	296000	297000	296500	Rv0245,Rv0246	0.530681	1.6527777906279137	FALSE	0	0	0	0	0
NC_000962.3	297000	298000	297500	Rv0246	0.2833819999999999	0.44709081873838935	FALSE	0	0	0	0	0
NC_000962.3	298000	299000	298500	Rv0246,Rv0247c,Rv0248c	0.0396031	-0.741434	FALSE	0	0	0	0	0
NC_000962.3	299000	300000	299500	Rv0248c	0.013201	-0.870156	FALSE	0	0	0	0	0
NC_000962.3	300000	301000	300500	Rv0248c,Rv0249c	0.0264021	-0.805795	FALSE	0	0	0	0	0
NC_000962.3	301000	302000	301500	Rv0249c,Rv0250c	0.20664	0.0729412	FALSE	0	0	0	0	0
NC_000962.3	302000	303000	302500	Rv0250c,hsp,nirB	0.20312	0.0557797	FALSE	0	0	0	0	0
NC_000962.3	303000	304000	303500	nirB	0.103848	-0.428213	FALSE	0	0	0	0	0
NC_000962.3	304000	305000	304500	nirB	0.499527	1.500888895313957	FALSE	0	0	0	0	0
NC_000962.3	305000	306000	305500	nirB,nirD,cobU	0.522585	1.613306374550948	FALSE	0	0	0	0	0
NC_000962.3	306000	307000	306500	cobU,cobQ1	0.0790302	-0.54921	FALSE	0	0	0	0	0
NC_000962.3	307000	308000	307500	cobQ1,PPE2	0.0264021	-0.805795	FALSE	0	0	0	0	1
NC_000962.3	308000	309000	308500	PPE2	0.386702	0.9508194142265463	FALSE	1	0	0	0	1
NC_000962.3	309000	310000	309500	PPE2,Rv0257	0.345515	0.7500154105257072	FALSE	1	0	0	1	1
NC_000962.3	310000	311000	310500	Rv0257,Rv0258c,Rv0259c	0.209456	0.0866704	FALSE	1	0	0	1	1
NC_000962.3	311000	312000	311500	Rv0259c,Rv0260c	0.4850939999999999	1.4305219303635057	FALSE	0	0	0	0	0
NC_000962.3	312000	313000	312500	Rv0260c,narK3	0.118281	-0.357846	FALSE	0	0	0	0	0
NC_000962.3	313000	314000	313500	narK3	0.0658291	-0.613571	FALSE	0	0	0	0	0
NC_000962.3	314000	315000	314500	narK3,aac,Rv0263c	0.0396031	-0.741434	FALSE	0	0	0	0	0
NC_000962.3	315000	316000	315500	Rv0263c,Rv0264c	0.117577	-0.361279	FALSE	0	0	0	0	0
NC_000962.3	316000	317000	316500	Rv0264c,Rv0265c	0.20312	0.0557797	FALSE	0	0	0	0	0
NC_000962.3	317000	318000	317500	Rv0265c,oplA	0.191679	0	FALSE	0	0	0	0	0
NC_000962.3	318000	319000	318500	oplA	0.013201	-0.870156	FALSE	0	0	0	0	0
NC_000962.3	319000	320000	319500	oplA	0.0526281	-0.677932	FALSE	0	0	0	0	0
NC_000962.3	320000	321000	320500	oplA	0.368573	0.862433	FALSE	0	0	0	0	0
NC_000962.3	321000	322000	321500	oplA,narU	0.051486	-0.6835	FALSE	0	0	0	0	0
NC_000962.3	322000	323000	322500	narU,Rv0268c	0.0906471	-0.492573	FALSE	0	0	0	0	0
NC_000962.3	323000	324000	323500	Rv0268c,Rv0269c	0.0918792	-0.486566	FALSE	0	0	0	0	0
NC_000962.3	324000	325000	324500	Rv0269c,fadD2	0.154188	-0.182784	FALSE	0	0	0	0	0
NC_000962.3	325000	326000	325500	fadD2	0.715848	2.5555450461520675	FALSE	0	0	0	0	0
NC_000962.3	326000	327000	326500	fadD2,fadE6	0.28479	0.4539554128387316	FALSE	0	0	0	0	0
NC_000962.3	327000	328000	327500	fadE6	0.231652	0.19488524145807284	FALSE	0	0	0	0	0
NC_000962.3	328000	329000	328500	fadE6,Rv0272c	0.243427	0.2522933348753498	FALSE	0	0	0	0	0
NC_000962.3	329000	330000	329500	Rv0272c,Rv0273c	0.2443069999999999	0.256584	FALSE	0	0	0	0	0
NC_000962.3	330000	331000	330500	Rv0273c,Rv0274,Rv0275c	0.343227	0.7388604451126516	FALSE	0	0	0	0	0
NC_000962.3	331000	332000	331500	Rv0274,Rv0275c,Rv0276	0.600031	1.9908883026014297	FALSE	0	0	0	0	0
NC_000962.3	332000	333000	332500	Rv0276,vapC25	0.3414669999999999	0.7302797024872238	FALSE	1	0	0	1	1
NC_000962.3	333000	334000	333500	vapC25,vapB25,PE_PGRS3	0.81705	3.0489474979580335	FALSE	1	1	1	1	1
NC_000962.3	334000	335000	334500	PE_PGRS3	0.430721	1.1654306128792098	FALSE	1	1	1	1	1
NC_000962.3	335000	336000	335500	PE_PGRS3	0.191376	-0.00147725	FALSE	1	1	1	1	1
NC_000962.3	336000	337000	336500	PE_PGRS3,PE_PGRS4	0.594541	1.9641222361164319	FALSE	1	0	1	1	1
NC_000962.3	337000	338000	337500	PE_PGRS4	0.0489302	-0.695961	FALSE	1	0	1	1	1
NC_000962.3	338000	339000	338500	PE_PGRS4	5.14383	24.14382566662089	TRUE	1	0	1	1	1
NC_000962.3	339000	340000	339500	PE_PGRS4,PPE3	0.5016390000000001	1.5111857864644702	FALSE	1	0	0	1	1
NC_000962.3	340000	341000	340500	PPE3,Rv0281	0.830257	3.1133371956023628	FALSE	0	0	1	0	1
NC_000962.3	341000	342000	341500	Rv0281	0.101912	-0.437652	FALSE	0	0	1	1	0
NC_000962.3	342000	343000	342500	eccA3	0.8603550000000001	3.2600776453410627	FALSE	0	0	0	0	0
NC_000962.3	343000	344000	343500	eccA3	0.25346	0.30120844326223206	FALSE	0	0	0	0	0
NC_000962.3	344000	345000	344500	eccA3,eccB3	0.31084	0.5809601545389492	FALSE	0	0	0	0	0
NC_000962.3	345000	346000	345500	eccB3,eccC3	0.105432	-0.420491	FALSE	0	0	0	0	0
NC_000962.3	346000	347000	346500	eccC3	0.2059359999999999	0.0695089	FALSE	0	0	0	0	0
NC_000962.3	347000	348000	347500	eccC3	0.0922312	-0.48485	FALSE	0	0	0	0	0
NC_000962.3	348000	349000	348500	eccC3	0.297815	0.5174577836888404	FALSE	0	0	0	0	0
NC_000962.3	349000	350000	349500	eccC3,PE5,PPE4	0.0526281	-0.677932	FALSE	0	0	0	0	1
NC_000962.3	350000	351000	350500	PPE4	0.395855	0.9954441513007151	FALSE	0	0	0	1	1
NC_000962.3	351000	352000	351500	PPE4,esxG,esxH	0.1256739999999999	-0.321802	FALSE	0	0	0	1	1
NC_000962.3	352000	353000	352500	esxH,espG3	0.15718	-0.168197	FALSE	0	0	0	0	0
NC_000962.3	353000	354000	353500	espG3,eccD3	1.04288	4.149964036083182	FALSE	0	0	0	0	0
NC_000962.3	354000	355000	354500	eccD3,mycP3	0.165101	-0.129579	FALSE	0	0	0	0	0
NC_000962.3	355000	356000	355500	mycP3,eccE3	0.205232	0.0660766	FALSE	0	0	0	0	0
NC_000962.3	356000	357000	356500	eccE3,Rv0293c	0.228642	0.18021022139981363	FALSE	0	0	0	0	0
NC_000962.3	357000	358000	357500	Rv0293c	0.256202	0.31457685023889204	FALSE	0	0	0	0	0
NC_000962.3	358000	359000	358500	Rv0293c,tam,Rv0295c	0.327579	0.6625698424974883	FALSE	0	0	0	0	0
NC_000962.3	359000	360000	359500	Rv0295c,Rv0296c	0.013201	-0.870156	FALSE	0	0	0	0	0
NC_000962.3	360000	361000	360500	Rv0296c	0.0394271	-0.742292	FALSE	0	0	0	0	0
NC_000962.3	361000	362000	361500	Rv0296c,PE_PGRS5	0.266066	0.3626680123168556	FALSE	1	0	1	1	1
NC_000962.3	362000	363000	362500	PE_PGRS5	0.355861	0.8004565259817704	FALSE	1	0	1	0	1
NC_000962.3	363000	364000	363500	PE_PGRS5,Rv0298,Rv0299,vapB2	0.6641	2.303251711276717	FALSE	0	0	1	0	1
NC_000962.3	364000	365000	364500	vapB2,vapC2,Rv0302	0.490902	1.4588383810274166	FALSE	0	0	0	0	0
NC_000962.3	365000	366000	365500	Rv0302,Rv0303	0.178302	-0.0652185	FALSE	0	0	0	0	0
NC_000962.3	366000	367000	366500	Rv0303,PPE5	0.0922312	-0.48485	FALSE	1	1	1	1	1
NC_000962.3	367000	368000	367500	PPE5	0.421377	1.1198746702133042	FALSE	1	1	1	1	1
NC_000962.3	368000	369000	368500	PPE5	0.323689	0.6436044511265152	FALSE	1	1	1	1	1
NC_000962.3	369000	370000	369500	PPE5	0.2561	0.31408	FALSE	0	1	1	1	1
NC_000962.3	370000	371000	370500	PPE5	0.470309	1.3584388168879702	FALSE	0	1	0	1	1
NC_000962.3	371000	372000	371500	PPE5	0.219137	0.1338693358005595	FALSE	0	1	1	1	1
NC_000962.3	372000	373000	372500	PPE5,PPE6	0.663748	2.301535562751632	FALSE	0	1	1	1	1
NC_000962.3	373000	374000	373500	PPE6	0.270192	0.3827840032671471	FALSE	1	1	0	1	1
NC_000962.3	374000	375000	374500	PPE6	0.4472689999999999	1.2461090952460114	FALSE	1	1	1	1	1
NC_000962.3	375000	376000	375500	PPE6,Rv0306	0.0781542	-0.553481	FALSE	1	1	0	1	1
NC_000962.3	376000	377000	376500	Rv0306,Rv0307c	0.269674	0.38025853469898174	FALSE	0	0	0	0	0
NC_000962.3	377000	378000	377500	Rv0307c,Rv0308,Rv0309	0.447351	1.2465088798456057	FALSE	0	0	0	0	0
NC_000962.3	378000	379000	378500	Rv0309,Rv0310c	0.450419	1.2614666743767484	FALSE	0	0	0	0	0
NC_000962.3	379000	380000	379500	Rv0310c,Rv0311	0.7137359999999999	2.545248155001554	FALSE	0	0	0	0	0
NC_000962.3	380000	381000	380500	Rv0311,Rv0312	0.1863989999999999	-0.0257422	FALSE	0	0	0	0	0
NC_000962.3	381000	382000	381500	Rv0312	0.306264	0.55865	FALSE	0	0	0	0	0
NC_000962.3	382000	383000	382500	Rv0312,Rv0313,Rv0314c	0.166861	-0.120998	FALSE	0	0	0	0	0
NC_000962.3	383000	384000	383500	Rv0314c,Rv0315	0.5785570000000001	1.8861934917273238	FALSE	0	0	0	0	0
NC_000962.3	384000	385000	384500	Rv0315,Rv0316	0.0918792	-0.486566	FALSE	0	0	0	0	0
NC_000962.3	385000	386000	385500	Rv0316,glpQ2	0.343143	0.7384509096691652	FALSE	0	0	0	0	0
NC_000962.3	386000	387000	386500	glyU,Rv0318c	0.409408	1.0615207449384518	FALSE	0	0	0	0	0
NC_000962.3	387000	388000	387500	Rv0318c,pcp,Rv0320	0.318233	0.6170041489876904	FALSE	0	0	0	0	0
NC_000962.3	388000	389000	388500	Rv0320,dcd	0	-0.934516	FALSE	0	0	0	0	0
NC_000962.3	389000	390000	389500	dcd,udgA	0.0781501	-0.553501	FALSE	0	0	0	0	0
NC_000962.3	390000	391000	390500	udgA,Rv0323c	0.0396031	-0.741434	FALSE	0	0	0	0	0
NC_000962.3	391000	392000	391500	Rv0323c,Rv0324	0.397615	1.0040248939261422	FALSE	0	0	0	0	0
NC_000962.3	392000	393000	392500	Rv0324,Rv0325,Rv0326,cyp135A1	0.642978	2.2002730489276963	FALSE	0	0	0	0	0
NC_000962.3	393000	394000	393500	cyp135A1	0.372269	0.8804524492760958	FALSE	0	0	0	0	0
NC_000962.3	394000	395000	394500	cyp135A1,Rv0328,Rv0329c	0.0915296	-0.488271	FALSE	0	0	0	0	0
NC_000962.3	395000	396000	395500	Rv0329c,Rv0330c	0.0262267	-0.80665	FALSE	0	0	0	0	0
NC_000962.3	396000	397000	396500	Rv0330c,Rv0331	0.7815219999999999	2.87573	FALSE	0	0	0	0	0
NC_000962.3	397000	398000	397500	Rv0331,Rv0332	0.473125	1.372168005088654	FALSE	0	0	0	0	0
NC_000962.3	398000	399000	398500	Rv0332,Rv0333,rmlA	0.0396031	-0.741434	FALSE	0	0	0	0	0
NC_000962.3	399000	400000	399500	rmlA,PE6	0.104728	-0.423923	FALSE	0	0	0	0	1
NC_000962.3	400000	401000	400500	PE6,Rv0336	0.323513	0.6427463768639725	FALSE	1	0	0	1	1
NC_000962.3	401000	402000	401500	Rv0336,aspC	0.5847180000000001	1.9162309663382657	FALSE	1	0	0	1	1
NC_000962.3	402000	403000	402500	aspC	0.142043	-0.241996	FALSE	0	0	0	0	0
NC_000962.3	403000	404000	403500	aspC,Rv0338c	0.3661089999999999	0.8504198500870994	FALSE	0	0	0	0	0
NC_000962.3	404000	405000	404500	Rv0338c	0.212977	0.10383673661156373	FALSE	0	0	0	0	0
NC_000962.3	405000	406000	405500	Rv0338c,Rv0339c	0.2576839999999999	0.3218022255632572	FALSE	0	0	0	0	0
NC_000962.3	406000	407000	406500	Rv0339c	0.650195	2.235458969113895	FALSE	0	0	0	0	0
NC_000962.3	407000	408000	407500	Rv0339c	0.140283	-0.250577	FALSE	0	0	0	0	0
NC_000962.3	408000	409000	408500	Rv0339c,Rv0340	0.22917	0.18278444418744186	FALSE	0	0	0	0	0
NC_000962.3	409000	410000	409500	Rv0340,iniB	0.157532	-0.166481	FALSE	0	0	0	0	0
NC_000962.3	410000	411000	410500	iniB,iniA	0.1029679999999999	-0.432504	FALSE	0	0	0	0	0
NC_000962.3	411000	412000	411500	iniA	0.150492	-0.200804	FALSE	0	0	0	0	0
NC_000962.3	412000	413000	412500	iniA,iniC	0.3057359999999999	0.5560760009252093	FALSE	0	0	0	0	0
NC_000962.3	413000	414000	413500	iniC	0.144507	-0.229983	FALSE	0	0	0	0	0
NC_000962.3	414000	415000	414500	iniC,lpqJ	0.0920552	-0.485708	FALSE	0	0	0	0	0
NC_000962.3	415000	416000	415500	Rv0345,ansP2	0.1863989999999999	-0.0257422	FALSE	0	0	0	0	0
NC_000962.3	416000	417000	416500	ansP2	0.013201	-0.870156	FALSE	0	0	0	0	0
NC_000962.3	417000	418000	417500	Rv0347	0.0264021	-0.805795	FALSE	0	0	0	0	0
NC_000962.3	418000	419000	418500	Rv0347,Rv0348,Rv0349	0	-0.934516	FALSE	0	0	0	0	0
NC_000962.3	419000	420000	419500	Rv0349,dnaK	0.144331	-0.230841	FALSE	0	0	0	0	0
NC_000962.3	420000	421000	420500	dnaK	0.245363	0.2617321517633198	FALSE	0	0	0	0	0
NC_000962.3	421000	422000	421500	dnaK,grpE	0.150492	-0.200804	FALSE	0	0	0	0	0
NC_000962.3	422000	423000	422500	grpE,dnaJ1	0.218961	0.1330112615380167	FALSE	0	0	0	0	0
NC_000962.3	423000	424000	423500	dnaJ1,hspR	0.360652	0.8238146725263287	FALSE	0	0	0	0	1
NC_000962.3	424000	425000	424500	hspR,PPE7,PPE8	1.02855	4.080099239593197	FALSE	1	1	1	1	1
NC_000962.3	425000	426000	425500	PPE8	0.290934	0.4839100052765873	FALSE	1	1	1	1	1
NC_000962.3	426000	427000	426500	PPE8	0.256719	0.31709744338511126	FALSE	0	1	1	1	1
NC_000962.3	427000	428000	427500	PPE8	0.013201	-0.870156	FALSE	0	1	1	1	1
NC_000962.3	428000	429000	428500	PPE8	0.763196	2.7863865244638486	FALSE	0	1	1	1	1
NC_000962.3	429000	430000	429500	PPE8	0.0920552	-0.485708	FALSE	0	1	1	1	1
NC_000962.3	430000	431000	430500	PPE8	0.413808	1.0829726015020205	FALSE	0	1	1	1	1
NC_000962.3	431000	432000	431500	PPE8	0.2780169999999999	0.4209341799966746	FALSE	0	1	1	1	1
NC_000962.3	432000	433000	432500	PPE8	0.690678	2.432830675764563	FALSE	0	1	0	1	1
NC_000962.3	433000	434000	433500	PPE8	0.0922312	-0.48485	FALSE	1	0	1	1	1
NC_000962.3	434000	435000	434500	PPE8,Rv0356c	0.244053	0.2553453490137119	FALSE	1	0	1	1	1
NC_000962.3	435000	436000	435500	Rv0356c,purA	0.208224	0.0806639	FALSE	0	0	0	0	0
NC_000962.3	436000	437000	436500	purA,Rv0358	0.0264021	-0.805795	FALSE	0	0	0	0	0
NC_000962.3	437000	438000	437500	Rv0358,Rv0359	0.013201	-0.870156	FALSE	0	0	0	0	0
NC_000962.3	438000	439000	438500	Rv0359,Rv0360c,Rv0361	0.490902	1.4588383810274166	FALSE	0	0	0	0	0
NC_000962.3	439000	440000	439500	Rv0361,mgtE	0.192735	0.00514845	FALSE	0	0	0	0	0
NC_000962.3	440000	441000	440500	mgtE	0.217025	0.12357244465004667	FALSE	0	0	0	0	0
NC_000962.3	441000	442000	441500	mgtE,fba	0.569404	1.841568754653155	FALSE	0	0	0	0	0
NC_000962.3	442000	443000	442500	fba,Rv0364	0.0790302	-0.54921	FALSE	0	0	0	0	0
NC_000962.3	443000	444000	443500	Rv0364,Rv0365c	0.286902	0.46425230398924444	FALSE	0	0	0	0	0
NC_000962.3	444000	445000	444500	Rv0365c,Rv0366c,Rv0367c	0.276166	0.41190977397413764	FALSE	0	0	0	0	0
NC_000962.3	445000	446000	445500	Rv0367c,Rv0368c	0.705537	2.5052745704641226	FALSE	0	0	0	0	0
NC_000962.3	446000	447000	446500	Rv0368c,Rv0369c	0.353306	0.7879998229090621	FALSE	0	0	0	0	0
NC_000962.3	447000	448000	447500	Rv0369c,Rv0370c	0.600575	1.993540532140198	FALSE	0	0	0	0	0
NC_000962.3	448000	449000	448500	Rv0370c,Rv0371c,Rv0372c	0.0786781	-0.550927	FALSE	0	0	0	0	0
NC_000962.3	449000	450000	449500	Rv0372c,Rv0373c	0.311192	0.5826763030640348	FALSE	0	0	0	0	0
NC_000962.3	450000	451000	450500	Rv0373c	0.0649491	-0.617862	FALSE	0	0	0	0	0
NC_000962.3	451000	452000	451500	Rv0373c,Rv0374c	0.0915271	-0.488283	FALSE	0	0	0	0	0
NC_000962.3	452000	453000	452500	Rv0374c,Rv0375c	0.258212	0.32437644835088586	FALSE	0	0	0	0	0
NC_000962.3	453000	454000	453500	Rv0375c,Rv0376c	0.12397	-0.33011	FALSE	0	0	0	0	0
NC_000962.3	454000	455000	454500	Rv0376c,Rv0377	0.8457210000000001	3.1887307205794126	FALSE	0	0	0	0	0
NC_000962.3	455000	456000	455500	Rv0377,Rv0378,secE2	0.5402939999999999	1.6996452217973643	FALSE	0	0	0	0	0
NC_000962.3	456000	457000	456500	secE2,Rv0380c,Rv0381c	1.01718	4.024665692064158	FALSE	0	0	0	0	0
NC_000962.3	457000	458000	457500	Rv0381c,pyrE	0.369101	0.8650071125503265	FALSE	0	0	0	0	0
NC_000962.3	458000	459000	458500	pyrE,Rv0383c	0.0526281	-0.677932	FALSE	0	0	0	0	0
NC_000962.3	459000	460000	459500	Rv0383c,clpB	0.1045519999999999	-0.424781	FALSE	0	0	0	1	0
NC_000962.3	460000	461000	460500	clpB	0.425073	1.1378942297267016	FALSE	0	0	0	1	0
NC_000962.3	461000	462000	461500	clpB	0.0264021	-0.805795	FALSE	0	0	0	1	0
NC_000962.3	462000	463000	462500	clpB,Rv0385	0.10508	-0.422207	FALSE	0	0	0	0	0
NC_000962.3	463000	464000	463500	Rv0385,Rv0386	0.0528041	-0.677074	FALSE	0	0	0	0	0
NC_000962.3	464000	465000	464500	Rv0386	0.2715889999999999	0.3895949677260797	FALSE	0	0	0	0	0
NC_000962.3	465000	466000	465500	Rv0386	0.66938	2.3289939391529995	FALSE	0	0	0	0	0
NC_000962.3	466000	467000	466500	Rv0386,Rv0387c	0.193809	0.010384648745545722	FALSE	0	0	0	0	0
NC_000962.3	467000	468000	467500	Rv0387c,PPE9	0.236484	0.21844328030242802	FALSE	0	0	0	0	1
NC_000962.3	468000	469000	468500	PPE9,purT	0.240259	0.23684799814958044	FALSE	0	0	0	0	1
NC_000962.3	469000	470000	469500	purT,Rv0390	0.297639	0.5165997094262976	FALSE	0	0	0	0	0
NC_000962.3	470000	471000	470500	Rv0390,metZ	0.013201	-0.870156	FALSE	0	0	0	0	0
NC_000962.3	471000	472000	471500	metZ,ndhA	0.245539	0.26259022602586257	FALSE	0	0	0	0	0
NC_000962.3	472000	473000	472500	ndhA,Rv0393	0.163693	-0.136444	FALSE	0	0	1	1	1
NC_000962.3	473000	474000	473500	Rv0393	0.4407379999999999	1.2142677145149512	FALSE	1	0	0	1	1
NC_000962.3	474000	475000	474500	Rv0393,Rv0394c,Rv0395	0.0264021	-0.805795	FALSE	1	0	0	1	1
NC_000962.3	475000	476000	475500	Rv0395,Rv0396,Rv0397	0.5268090000000001	1.6339001568519742	FALSE	1	0	0	1	1
NC_000962.3	476000	477000	476500	Rv0397,Rv0397A,Rv0398c	0.311368	0.5835343773265773	FALSE	1	0	0	1	1
NC_000962.3	477000	478000	477500	Rv0398c,lpqK	0.601263	1.9968948224392291	FALSE	0	0	0	0	0
NC_000962.3	478000	479000	478500	lpqK,fadE7	0.0792062	-0.548352	FALSE	0	0	0	0	0
NC_000962.3	479000	480000	479500	fadE7,Rv0401	0.153308	-0.187075	FALSE	0	0	0	0	0
NC_000962.3	480000	481000	480500	Rv0401,mmpL1	0.191503	-0.000858074	FALSE	0	0	0	0	0
NC_000962.3	481000	482000	481500	mmpL1	0.026226	-0.806653	FALSE	0	0	0	0	0
NC_000962.3	482000	483000	482500	mmpL1	0.228994	0.18192636992489908	FALSE	0	0	0	0	0
NC_000962.3	483000	484000	483500	mmpL1,mmpS1,fadD30	0.45658	1.2915041489876904	FALSE	0	0	0	0	0
NC_000962.3	484000	485000	484500	fadD30	0.930269	3.600937895292273	FALSE	0	0	0	0	0
NC_000962.3	485000	486000	485500	fadD30,pks6	0.643154	2.2011311231902395	FALSE	0	0	0	0	0
NC_000962.3	486000	487000	486500	pks6	0.253636	0.3020665175247746	FALSE	0	0	0	0	0
NC_000962.3	487000	488000	487500	pks6	0.260852	0.3372475622890268	FALSE	0	0	0	0	0
NC_000962.3	488000	489000	488500	pks6	0.18147	-0.0497732	FALSE	0	0	0	1	0
NC_000962.3	489000	490000	489500	pks6,Rv0406c	0.558492	1.788368150375505	FALSE	0	0	0	0	0
NC_000962.3	490000	491000	490500	Rv0406c,fgd1	0.0654771	-0.615288	FALSE	0	0	0	0	0
NC_000962.3	491000	492000	491500	fgd1,pta	0.783437	2.885069940078209	FALSE	0	0	0	0	0
NC_000962.3	492000	493000	492500	pta	0.8156479999999999	3.0421121563893685	FALSE	0	0	0	0	0
NC_000962.3	493000	494000	493500	pta,ackA	0.0396031	-0.741434	FALSE	0	0	0	0	0
NC_000962.3	494000	495000	494500	ackA	0.129546	-0.302925	FALSE	0	0	0	0	0
NC_000962.3	495000	496000	495500	ackA,pknG	0.271237	0.3878788192009947	FALSE	0	0	0	0	0
NC_000962.3	496000	497000	496500	pknG	0.0264021	-0.805795	FALSE	0	0	0	0	0
NC_000962.3	497000	498000	497500	pknG,glnH	0.561836	1.8046715613638171	FALSE	0	0	0	0	0
NC_000962.3	498000	499000	498500	glnH,Rv0412c	1.02563	4.065863007510102	FALSE	0	0	0	0	0
NC_000962.3	499000	500000	499500	Rv0412c,mutT3	0.1996	0.038618217236369476	FALSE	0	0	0	0	0
NC_000962.3	500000	501000	500500	mutT3,thiE	0.117929	-0.359562	FALSE	0	0	0	0	0
NC_000962.3	501000	502000	501500	thiE,thiO	0.378077	0.9087688999400061	FALSE	0	0	0	0	0
NC_000962.3	502000	503000	502500	thiO,thiS,thiG	0.2059359999999999	0.0695089	FALSE	0	0	0	0	0
NC_000962.3	503000	504000	503500	thiG,lpqL	0.2388509999999999	0.22998340404923806	FALSE	0	0	0	0	0
NC_000962.3	504000	505000	504500	lpqL	0.013201	-0.870156	FALSE	0	0	0	0	0
NC_000962.3	505000	506000	505500	lpqM	0.7908299999999999	2.9211139345269506	FALSE	0	0	0	0	0
NC_000962.3	506000	507000	506500	lpqM,Rv0420c	0.126906	-0.315796	FALSE	0	0	0	0	0
NC_000962.3	507000	508000	507500	Rv0421c,thiD	0.30996	0.5766697832262356	FALSE	0	0	0	0	0
NC_000962.3	508000	509000	508500	thiD,thiC	0.0922312	-0.48485	FALSE	0	0	0	0	0
NC_000962.3	509000	510000	509500	thiC	0.013201	-0.870156	FALSE	0	0	0	0	0
NC_000962.3	510000	511000	510500	thiC,Rv0424c,ctpH	0.0781501	-0.553501	FALSE	0	0	0	0	0
NC_000962.3	511000	512000	511500	ctpH	0.0781501	-0.553501	FALSE	0	0	0	0	0
NC_000962.3	512000	513000	512500	ctpH	0.104904	-0.423065	FALSE	0	0	0	0	0
NC_000962.3	513000	514000	513500	ctpH	0.1910629999999999	-0.00300326	FALSE	0	0	0	0	0
NC_000962.3	514000	515000	514500	ctpH	0.406416	1.0469334824752254	FALSE	0	0	0	0	0
NC_000962.3	515000	516000	515500	ctpH,Rv0426c	0.1519	-0.193939	FALSE	0	0	0	0	0
NC_000962.3	516000	517000	516500	xthA,Rv0428c	0.0526281	-0.677932	FALSE	0	0	0	0	0
NC_000962.3	517000	518000	517500	Rv0428c,def	0.8541949999999999	3.2300450461520667	FALSE	0	0	0	0	0
NC_000962.3	518000	519000	518500	def,Rv0430	0.516952	1.5858431227276342	FALSE	0	0	0	0	0
NC_000962.3	519000	520000	519500	Rv0430,Rv0431,sodC	0.331962	0.683939	FALSE	0	0	0	0	0
NC_000962.3	520000	521000	520500	sodC,Rv0433	0.0396031	-0.741434	FALSE	0	0	0	0	0
NC_000962.3	521000	522000	521500	Rv0433,Rv0434	0.0264021	-0.805795	FALSE	0	0	0	0	0
NC_000962.3	522000	523000	522500	Rv0434,Rv0435c	0.2930629999999999	0.4942897786001861	FALSE	0	0	0	0	0
NC_000962.3	523000	524000	523500	Rv0435c	0.193967	0.011154965413055638	FALSE	0	0	0	0	0
NC_000962.3	524000	525000	524500	Rv0435c,pssA	0.410288	1.0658111162511654	FALSE	0	0	0	0	0
NC_000962.3	525000	526000	525500	pssA,psd	0.346923	0.75688	FALSE	0	0	0	0	0
NC_000962.3	526000	527000	526500	psd,moeA2	0.1307779999999999	-0.296918	FALSE	0	0	0	0	0
NC_000962.3	527000	528000	527500	moeA2,Rv0439c	0.369981	0.8692974838630401	FALSE	0	0	0	0	0
NC_000962.3	528000	529000	528500	Rv0439c,groEL2	0.240259	0.23684799814958044	FALSE	0	0	0	0	0
NC_000962.3	529000	530000	529500	groEL2	0.104904	-0.423065	FALSE	0	0	0	0	0
NC_000962.3	530000	531000	530500	groEL2,Rv0441c,PPE10	0.0394271	-0.742292	FALSE	0	0	0	0	1
NC_000962.3	531000	532000	531500	PPE10	0.648503	2.2272097551808137	FALSE	0	0	1	1	1
NC_000962.3	532000	533000	532500	PPE10,Rv0443	0.25522	0.30978918588765936	FALSE	0	0	0	0	1
NC_000962.3	533000	534000	533500	rskA,sigK	0.490902	1.4588383810274166	FALSE	0	0	0	0	0
NC_000962.3	534000	535000	534500	sigK,Rv0446c	0.4432029999999999	1.2262856296124958	FALSE	0	0	0	0	0
NC_000962.3	535000	536000	535500	Rv0446c,ufaA1	0.115113	-0.373292	FALSE	0	0	0	0	0
NC_000962.3	536000	537000	536500	ufaA1,Rv0448c	0.0526281	-0.677932	FALSE	0	0	0	0	0
NC_000962.3	537000	538000	537500	Rv0448c,Rv0449c	0.0920552	-0.485708	FALSE	0	0	0	0	0
NC_000962.3	538000	539000	538500	Rv0449c,mmpL4	0.0920552	-0.485708	FALSE	0	0	0	1	0
NC_000962.3	539000	540000	539500	mmpL4	0.0526281	-0.677932	FALSE	0	0	0	0	0
NC_000962.3	540000	541000	540500	mmpL4	0.10508	-0.422207	FALSE	0	0	0	0	0
NC_000962.3	541000	542000	541500	mmpL4,mmpS4	0.0396031	-0.741434	FALSE	0	0	0	0	0
NC_000962.3	542000	543000	542500	Rv0452	1.08812	4.370528124932236	FALSE	0	0	0	0	0
NC_000962.3	543000	544000	543500	PPE11	0.013201	-0.870156	FALSE	0	0	0	1	1
NC_000962.3	544000	545000	544500	PPE11,Rv0454	0.333898	0.6933776337759401	FALSE	0	0	0	0	1
NC_000962.3	545000	546000	545500	Rv0454,Rv0455c,echA2	0.0660051	-0.612713	FALSE	0	0	0	0	0
NC_000962.3	546000	547000	546500	echA2	0.832897	3.1262083095405035	FALSE	0	0	0	0	0
NC_000962.3	547000	548000	547500	mazF1,mazE1,Rv0457c	0.0785021	-0.551785	FALSE	0	0	0	0	0
NC_000962.3	548000	549000	548500	Rv0457c	0.0887109	-0.502013	FALSE	0	0	0	0	0
NC_000962.3	549000	550000	549500	Rv0457c,Rv0458	0.856307	3.2403419373025795	FALSE	0	0	0	0	0
NC_000962.3	550000	551000	550500	Rv0458	0.0656531	-0.614429	FALSE	0	0	0	0	0
NC_000962.3	551000	552000	551500	Rv0458,Rv0459,Rv0460	0.3286179999999999	0.6676354058996576	FALSE	0	0	0	0	0
NC_000962.3	552000	553000	552500	Rv0461,lpdC	0.131482	-0.293486	FALSE	0	0	0	0	0
NC_000962.3	553000	554000	553500	lpdC	0.0394271	-0.742292	FALSE	0	0	0	0	0
NC_000962.3	554000	555000	554500	lpdC,Rv0463,Rv0464c,Rv0465c	0.0656531	-0.614429	FALSE	0	0	0	0	0
NC_000962.3	555000	556000	555500	Rv0465c	0.926184	3.5810217966417777	FALSE	0	0	0	0	0
NC_000962.3	556000	557000	556500	Rv0465c,Rv0466	0.2576839999999999	0.3218022255632572	FALSE	0	0	0	0	0
NC_000962.3	557000	558000	557500	Rv0466,icl1	0.0528041	-0.677074	FALSE	0	0	0	0	0
NC_000962.3	558000	559000	558500	icl1,fadB2	0.218961	0.1330112615380167	FALSE	0	0	0	0	0
NC_000962.3	559000	560000	559500	fadB2,umaA	0.1996	0.038618217236369476	FALSE	0	0	0	0	0
NC_000962.3	560000	561000	560500	umaA,pcaA	0.8030809999999999	2.9808427287906496	FALSE	0	0	0	1	0
NC_000962.3	561000	562000	561500	pcaA,Rv0470A	0.876208	3.33737	FALSE	0	0	0	1	0
NC_000962.3	562000	563000	562500	Rv0470A,Rv0471c,Rv0472c	0.0788542	-0.550069	FALSE	1	0	0	1	0
NC_000962.3	563000	564000	563500	Rv0472c,Rv0473	0.2029439999999999	0.054921628224680996	FALSE	0	0	0	0	0
NC_000962.3	564000	565000	564500	Rv0473	0.245187	0.260874	FALSE	0	0	0	0	0
NC_000962.3	565000	566000	565500	Rv0474,hbhA	0.7714679999999999	2.826716014803356	FALSE	0	0	0	0	0
NC_000962.3	566000	567000	566500	hbhA,Rv0476,Rv0477	0.143627	-0.234274	FALSE	0	1	1	1	0
NC_000962.3	567000	568000	567500	Rv0477,deoC,Rv0479c	0.212801	0.10297866234902095	FALSE	0	1	0	0	0
NC_000962.3	568000	569000	568500	Rv0479c,Rv0480c	0.219137	0.1338693358005595	FALSE	0	1	0	0	0
NC_000962.3	569000	570000	569500	Rv0480c,Rv0481c	0.431591	1.1696722299724607	FALSE	0	1	1	1	0
NC_000962.3	570000	571000	570500	Rv0481c,murB	0.190095	-0.00772267	FALSE	0	1	0	0	0
NC_000962.3	571000	572000	571500	murB,lprQ	0.0658291	-0.613571	FALSE	0	1	0	0	0
NC_000962.3	572000	573000	572500	lprQ	0.728873	2.6190474170021756	FALSE	0	1	0	0	0
NC_000962.3	573000	574000	573500	lprQ,Rv0484c,Rv0485	0.294651	0.5020319486508562	FALSE	0	1	0	0	0
NC_000962.3	574000	575000	574500	Rv0485	0.0396031	-0.741434	FALSE	0	1	0	0	0
NC_000962.3	575000	576000	575500	Rv0485,mshA	0.6002069999999999	1.991746376863972	FALSE	0	1	0	0	0
NC_000962.3	576000	577000	576500	mshA,Rv0487	0.0654771	-0.615288	FALSE	0	1	0	0	1
NC_000962.3	577000	578000	577500	Rv0487,Rv0488	0.0393406	-0.742714	FALSE	1	1	1	1	1
NC_000962.3	578000	579000	578500	Rv0488,gpm1	0.0660051	-0.612713	FALSE	0	1	1	0	0
NC_000962.3	579000	580000	579500	gpm1,senX3	0.115113	-0.373292	FALSE	0	1	0	0	1
NC_000962.3	580000	581000	580500	senX3,regX3	0.579035	1.8885239434176382	FALSE	1	1	1	1	1
NC_000962.3	581000	582000	581500	regX3,Rv0492c	0.17795	-0.0669347	FALSE	0	0	0	0	0
NC_000962.3	582000	583000	582500	Rv0492c	0.013201	-0.870156	FALSE	0	0	0	0	0
NC_000962.3	583000	584000	583500	Rv0492c,Rv0492A,Rv0493c	0.496359	1.4854435585881878	FALSE	0	0	0	0	0
NC_000962.3	584000	585000	584500	Rv0493c,Rv0494	0.917032	3.536401934989555	FALSE	0	0	0	0	0
NC_000962.3	585000	586000	585500	Rv0494,Rv0495c	0.0396031	-0.741434	FALSE	0	0	1	0	0
NC_000962.3	586000	587000	586500	Rv0495c,Rv0496	0.0792062	-0.548352	FALSE	0	0	0	0	0
NC_000962.3	587000	588000	587500	Rv0496,Rv0497	0.204528	0.0626443	FALSE	0	0	0	0	0
NC_000962.3	588000	589000	588500	Rv0497,Rv0498	0.105256	-0.421349	FALSE	0	0	0	0	0
NC_000962.3	589000	590000	589500	Rv0498,Rv0499	0.176718	-0.0729412	FALSE	0	0	0	0	0
NC_000962.3	590000	591000	590500	Rv0499,proC	0.3189369999999999	0.620436	FALSE	0	0	0	0	0
NC_000962.3	591000	592000	591500	Rv0500A,Rv0500B,galE2	0.258388	0.3252345226134286	FALSE	0	0	0	0	0
NC_000962.3	592000	593000	592500	galE2,Rv0502	0.0522761	-0.679648	FALSE	0	0	0	0	0
NC_000962.3	593000	594000	593500	Rv0502,cmaA2	0.013201	-0.870156	FALSE	0	0	0	0	0
NC_000962.3	594000	595000	594500	cmaA2,Rv0504c	0.0264021	-0.805795	FALSE	0	0	0	1	0
NC_000962.3	595000	596000	595500	Rv0504c,serB1	0.485798	1.4339542274136774	FALSE	0	0	0	1	0
NC_000962.3	596000	597000	596500	serB1,mmpS2	0.0526281	-0.677932	FALSE	0	0	0	0	0
NC_000962.3	597000	598000	597500	mmpS2,mmpL2	0.1751339999999999	-0.0806639	FALSE	0	0	0	0	0
NC_000962.3	598000	599000	598500	mmpL2	0.204176	0.0609281	FALSE	0	0	0	1	0
NC_000962.3	599000	600000	599500	mmpL2	0.743658	2.6911305304777122	FALSE	0	0	0	0	0
NC_000962.3	600000	601000	600500	mmpL2,Rv0508,hemA	0.0781501	-0.553501	FALSE	0	0	0	0	0
NC_000962.3	601000	602000	601500	hemA,hemC	0.10508	-0.422207	FALSE	0	0	0	0	0
NC_000962.3	602000	603000	602500	hemC,hemD	0.152076	-0.193081	FALSE	0	0	0	0	0
NC_000962.3	603000	604000	603500	hemD	0.0528041	-0.677074	FALSE	0	0	0	0	0
NC_000962.3	604000	605000	604500	hemD,hemB	0.0656531	-0.614429	FALSE	0	0	0	0	0
NC_000962.3	605000	606000	605500	hemB,Rv0513	0.503751	1.5214826776149823	FALSE	0	0	0	0	0
NC_000962.3	606000	607000	606500	Rv0513,Rv0514,Rv0515	0.0522761	-0.679648	FALSE	1	0	0	1	1
NC_000962.3	607000	608000	607500	Rv0515	0.523817	1.6193128943887471	FALSE	1	0	0	1	1
NC_000962.3	608000	609000	608500	Rv0515,Rv0516c,Rv0517	0.561836	1.8046715613638171	FALSE	1	0	0	1	1
NC_000962.3	609000	610000	609500	Rv0517	0.313832	0.5955474170021757	FALSE	0	0	0	0	0
NC_000962.3	610000	611000	610500	Rv0517,Rv0518	0.0526281	-0.677932	FALSE	0	0	0	0	0
NC_000962.3	611000	612000	611500	Rv0519c	0.645266	2.211428014340752	FALSE	0	0	0	0	0
NC_000962.3	612000	613000	612500	Rv0519c,Rv0520,Rv0521	0.0526281	-0.677932	FALSE	0	0	0	0	0
NC_000962.3	613000	614000	613500	gabP	0.2705329999999999	0.3844465221508233	FALSE	0	0	1	0	0
NC_000962.3	614000	615000	614500	gabP,Rv0523c,hemL	0.0924072	-0.483992	FALSE	0	0	0	0	0
NC_000962.3	615000	616000	615500	hemL	0.232338	0.19822978091321097	FALSE	0	0	0	0	0
NC_000962.3	616000	617000	616500	hemL,Rv0525,Rv0526	0.0264021	-0.805795	FALSE	0	0	0	0	0
NC_000962.3	617000	618000	617500	Rv0526,ccdA	0.0526281	-0.677932	FALSE	0	0	0	0	0
NC_000962.3	618000	619000	618500	ccdA,Rv0528	0.138875	-0.257442	FALSE	0	0	0	0	0
NC_000962.3	619000	620000	619500	Rv0528,ccsA	0.0528041	-0.677074	FALSE	0	0	1	0	0
NC_000962.3	620000	621000	620500	ccsA,Rv0530	0.490902	1.4588383810274166	FALSE	0	0	0	0	0
NC_000962.3	621000	622000	621500	Rv0530	0.657411	2.270640013878147	FALSE	0	0	0	0	0
NC_000962.3	622000	623000	622500	Rv0530,Rv0530A,Rv0531,PE_PGRS6	0.0394271	-0.742292	FALSE	0	0	0	1	1
NC_000962.3	623000	624000	623500	PE_PGRS6	0.525092	1.625529057370236	FALSE	0	0	1	1	1
NC_000962.3	624000	625000	624500	PE_PGRS6,fabH	0.0514066	-0.683887	FALSE	0	0	1	1	1
NC_000962.3	625000	626000	625500	fabH,menA	0.118105	-0.358704	FALSE	0	0	0	0	0
NC_000962.3	626000	627000	626500	menA,pnp	0.026226	-0.806653	FALSE	0	0	0	0	0
NC_000962.3	627000	628000	627500	pnp,galE3	0.689094	2.425108007401678	FALSE	0	0	0	0	0
NC_000962.3	628000	629000	628500	galE3,Rv0537c	0.908583	3.495209494965558	FALSE	0	0	0	0	0
NC_000962.3	629000	630000	629500	Rv0537c	0.263669	0.35098162591165694	FALSE	0	0	0	0	0
NC_000962.3	630000	631000	630500	Rv0538	0.225474	0.16476488467404435	FALSE	0	0	0	0	1
NC_000962.3	631000	632000	631500	Rv0538,Rv0539	0.292895	0.49347070771321405	FALSE	0	1	1	1	1
NC_000962.3	632000	633000	632500	Rv0539,Rv0540	0.113881	-0.379298	FALSE	0	0	0	0	0
NC_000962.3	633000	634000	633500	Rv0540,Rv0541c	0.189039	-0.0128711	FALSE	0	0	1	0	0
NC_000962.3	634000	635000	634500	Rv0541c,menE	0.0658291	-0.613571	FALSE	0	0	0	0	0
NC_000962.3	635000	636000	635500	menE,Rv0543c,Rv0544c	0.102792	-0.433362	FALSE	0	0	0	0	0
NC_000962.3	636000	637000	636500	Rv0544c,pitA	0.0786781	-0.550927	FALSE	0	0	0	0	0
NC_000962.3	637000	638000	637500	pitA,Rv0546c	0.46098	1.312956005551259	FALSE	0	0	0	0	0
NC_000962.3	638000	639000	638500	Rv0547c	0.0396031	-0.741434	FALSE	0	0	0	0	0
NC_000962.3	639000	640000	639500	menB	0.0396031	-0.741434	FALSE	0	0	0	0	0
NC_000962.3	640000	641000	640500	vapC3,vapB3	0.627489	2.1247576384019893	FALSE	0	0	0	0	0
NC_000962.3	641000	642000	641500	fadD8	0.0786781	-0.550927	FALSE	0	0	0	0	0
NC_000962.3	642000	643000	642500	fadD8,Rv0552	0.0526281	-0.677932	FALSE	1	0	0	1	0
NC_000962.3	643000	644000	643500	Rv0552	0.271941	0.39131111625116555	FALSE	0	0	0	0	0
NC_000962.3	644000	645000	644500	Rv0552,menC	0.0653011	-0.616146	FALSE	0	0	0	0	0
NC_000962.3	645000	646000	645500	menC,bpoC	0.0522761	-0.679648	FALSE	0	0	0	0	0
NC_000962.3	646000	647000	646500	bpoC,menD	0.297463	0.5157416351637548	FALSE	0	0	0	0	0
NC_000962.3	647000	648000	647500	menD,Rv0556	0.0660051	-0.612713	FALSE	0	0	0	0	0
NC_000962.3	648000	649000	648500	Rv0556,mgtA	0.79787	2.9554369050286597	FALSE	0	0	0	0	0
NC_000962.3	649000	650000	649500	mgtA,menH	0.28215	0.44108429890059064	FALSE	0	0	0	0	0
NC_000962.3	650000	651000	650500	menH,Rv0559c,Rv0560c	0.0790302	-0.54921	FALSE	0	0	0	0	0
NC_000962.3	651000	652000	651500	Rv0560c,Rv0561c	0.163693	-0.136444	FALSE	0	0	0	0	0
NC_000962.3	652000	653000	652500	Rv0561c,grcC1	0.128314	-0.308931	FALSE	0	0	0	0	0
NC_000962.3	653000	654000	653500	grcC1,htpX	0.1467949999999999	-0.218828	FALSE	0	0	0	0	0
NC_000962.3	654000	655000	654500	htpX,gpdA1	0.0920552	-0.485708	FALSE	0	0	0	0	0
NC_000962.3	655000	656000	655500	gpdA1	0.770236	2.8207094949655573	FALSE	0	0	0	0	0
NC_000962.3	656000	657000	656500	Rv0565c	0.0654771	-0.615288	FALSE	0	0	0	0	0
NC_000962.3	657000	658000	657500	Rv0565c,Rv0566c	1.63288	7.026462984379857	FALSE	0	0	0	0	0
NC_000962.3	658000	659000	658500	Rv0566c,tyrT,Rv0567	0.233394	0.2033782264884674	FALSE	0	0	0	0	0
NC_000962.3	659000	660000	659500	Rv0567,cyp135B1	0.551099	1.752324155926764	FALSE	0	0	0	0	0
NC_000962.3	660000	661000	660500	cyp135B1	0.0658291	-0.613571	FALSE	0	0	0	0	0
NC_000962.3	661000	662000	661500	Rv0569,nrdZ	0.157004	-0.169055	FALSE	0	0	0	0	0
NC_000962.3	662000	663000	662500	nrdZ	0.650899	2.238891266164066	FALSE	0	0	0	0	0
NC_000962.3	663000	664000	663500	nrdZ,Rv0571c	0.152346	-0.191765	FALSE	0	1	0	0	0
NC_000962.3	664000	665000	664500	Rv0571c	0.124797	-0.326078	FALSE	0	0	0	0	0
NC_000962.3	665000	666000	665500	Rv0572c,pncB2	0.185088	-0.0321339	FALSE	0	0	0	0	0
NC_000962.3	666000	667000	666500	pncB2	0.104383	-0.425605	FALSE	0	0	0	0	0
NC_000962.3	667000	668000	667500	pncB2,Rv0574c	0.0653926	-0.615699	FALSE	0	0	0	0	0
NC_000962.3	668000	669000	668500	Rv0574c,Rv0575c	0.123211	-0.33381	FALSE	0	0	0	0	0
NC_000962.3	669000	670000	669500	Rv0575c,Rv0576	0.6289969999999999	2.1321097746969575	FALSE	0	0	0	1	0
NC_000962.3	670000	671000	670500	Rv0576	0.581637	1.901209791321821	FALSE	0	0	0	0	0
NC_000962.3	671000	672000	671500	Rv0576,TB27.3,PE_PGRS7	0.150936	-0.198639	FALSE	0	0	1	0	1
NC_000962.3	672000	673000	672500	PE_PGRS7	0.10456	-0.424742	FALSE	0	0	1	0	1
NC_000962.3	673000	674000	673500	PE_PGRS7	1.06902	4.277407565758565	FALSE	0	0	1	1	1
NC_000962.3	674000	675000	674500	PE_PGRS7	0.265429	0.35956236853708445	FALSE	0	0	1	0	1
NC_000962.3	675000	676000	675500	PE_PGRS7	0.205328	0.0665446	FALSE	0	0	1	1	1
NC_000962.3	676000	677000	676500	Rv0579	0.0264021	-0.805795	FALSE	0	0	0	0	0
NC_000962.3	677000	678000	677500	Rv0580c,vapB26,vapC26	0.0396031	-0.741434	FALSE	0	0	0	1	0
NC_000962.3	678000	679000	678500	vapC26,lpqN	0.232162	0.19737170665066836	FALSE	0	0	0	0	0
NC_000962.3	679000	680000	679500	lpqN,Rv0584	0.0658309	-0.613563	FALSE	0	0	0	0	0
NC_000962.3	680000	681000	680500	Rv0584	0.0789453	-0.549624	FALSE	0	0	0	0	0
NC_000962.3	681000	682000	681500	Rv0584,Rv0585c	0.0524521	-0.67879	FALSE	0	0	0	0	0
NC_000962.3	682000	683000	682500	Rv0585c	0.0264021	-0.805795	FALSE	0	0	0	0	0
NC_000962.3	683000	684000	683500	Rv0585c	0.763548	2.7881026729889333	FALSE	0	0	0	0	0
NC_000962.3	684000	685000	684500	Rv0585c,mce2R	0.511144	1.557526672063724	FALSE	0	0	0	0	0
NC_000962.3	685000	686000	685500	mce2R,yrbE2A,yrbE2B	0.579965	1.8930580858276649	FALSE	1	0	0	1	0
NC_000962.3	686000	687000	686500	yrbE2B,mce2A	0.953114	3.7123169096547093	FALSE	1	0	0	1	0
NC_000962.3	687000	688000	687500	mce2A	0.13113	-0.295202	FALSE	1	0	0	1	0
NC_000962.3	688000	689000	688500	mce2A,mce2B,Rv0590A	0.143979	-0.232558	FALSE	1	0	0	0	0
NC_000962.3	689000	690000	689500	Rv0590A,mce2C	0.0786781	-0.550927	FALSE	1	0	0	0	0
NC_000962.3	690000	691000	690500	mce2C,mce2D	0.8434579999999999	3.1776976407150133	FALSE	1	0	0	1	0
NC_000962.3	691000	692000	691500	mce2D	0.0792062	-0.548352	FALSE	1	0	0	0	0
NC_000962.3	692000	693000	692500	mce2D,lprL	0.1175	-0.361654	FALSE	1	0	0	0	0
NC_000962.3	693000	694000	693500	lprL,mce2F	0.0393396	-0.742719	FALSE	0	0	0	0	0
NC_000962.3	694000	695000	694500	mce2F,vapC4	0.490902	1.4588383810274166	FALSE	0	0	0	0	0
NC_000962.3	695000	696000	695500	vapC4,vapB4,Rv0597c	0.0528041	-0.677074	FALSE	0	0	0	0	0
NC_000962.3	696000	697000	696500	Rv0597c	0.548635	1.7403111162511655	FALSE	0	0	0	0	0
NC_000962.3	697000	698000	697500	vapC27,vapB27,Rv0600c	0.0922312	-0.48485	FALSE	0	0	0	0	0
NC_000962.3	698000	699000	698500	Rv0600c,Rv0601c	0.0924072	-0.483992	FALSE	0	0	0	0	0
NC_000962.3	699000	700000	699500	tcrA,Rv0603	0.677301	2.367612156389369	FALSE	0	0	1	0	0
NC_000962.3	700000	701000	700500	Rv0603,lpqO	0.332138	0.6847968911505128	FALSE	0	0	0	0	0
NC_000962.3	701000	702000	701500	lpqO,Rv0605	0.105256	-0.421349	FALSE	1	0	0	1	1
NC_000962.3	702000	703000	702500	Rv0605,Rv0606,Rv0607	0	-0.934516	FALSE	1	0	0	1	1
NC_000962.3	703000	704000	703500	Rv0607,vapB28,vapC28,Rv0609A	0.0528041	-0.677074	FALSE	0	0	0	0	0
NC_000962.3	704000	705000	704500	Rv0609A,Rv0610c	0.232338	0.19822978091321097	FALSE	0	0	0	0	0
NC_000962.3	705000	706000	705500	Rv0610c,Rv0611c	0.729753	2.623337788314889	FALSE	0	0	0	0	0
NC_000962.3	706000	707000	706500	Rv0611c,Rv0612,Rv0613c	0.026226	-0.806653	FALSE	0	0	0	0	0
NC_000962.3	707000	708000	707500	Rv0613c	0.496359	1.4854435585881878	FALSE	0	0	0	0	0
NC_000962.3	708000	709000	708500	Rv0613c	0.142395	-0.24028	FALSE	0	0	0	0	0
NC_000962.3	709000	710000	709500	Rv0613c,Rv0614	0.2423709999999999	0.2471448893000928	FALSE	0	0	0	1	0
NC_000962.3	710000	711000	710500	Rv0614,Rv0615,Rv0616c,vapB29	0.0528041	-0.677074	FALSE	0	0	0	0	0
NC_000962.3	711000	712000	711500	vapB29,vapC29,galTa	0.338474	0.7156875646020514	FALSE	0	0	0	1	0
NC_000962.3	712000	713000	712500	galTa,galTb,galK	0.562892	1.8098200069390733	FALSE	0	0	0	0	0
NC_000962.3	713000	714000	713500	galK	0.5643	1.8166846010394155	FALSE	0	0	0	0	0
NC_000962.3	714000	715000	714500	Rv0621	0.0522761	-0.679648	FALSE	0	0	0	0	0
NC_000962.3	715000	716000	715500	Rv0621,Rv0622	0.279862	0.429929	FALSE	0	0	0	0	0
NC_000962.3	716000	717000	716500	Rv0622,vapB30,vapC30	0.192735	0.00514845	FALSE	0	0	0	1	0
NC_000962.3	717000	718000	717500	vapC30,Rv0625c	0.444435	1.2322921494502954	FALSE	0	0	0	1	0
NC_000962.3	718000	719000	718500	vapB5,vapC5,Rv0628c	0.216849	0.12271437038750388	FALSE	1	0	0	1	0
NC_000962.3	719000	720000	719500	Rv0628c	0.0792062	-0.548352	FALSE	1	0	0	1	0
NC_000962.3	720000	721000	720500	recD	0.258388	0.3252345226134286	FALSE	0	0	0	0	0
NC_000962.3	721000	722000	721500	recD,recB	0.549163	1.7428853390387935	FALSE	0	0	0	0	0
NC_000962.3	722000	723000	722500	recB	0.309608	0.574954	FALSE	0	0	1	0	0
NC_000962.3	723000	724000	723500	recB	0.026226	-0.806653	FALSE	0	0	0	0	0
NC_000962.3	724000	725000	724500	recB	0.0788542	-0.550069	FALSE	0	0	0	0	0
NC_000962.3	725000	726000	725500	recB,recC	0.562716	1.808961932676531	FALSE	0	0	0	0	0
NC_000962.3	726000	727000	726500	recC	0.662516	2.2955290429138326	FALSE	0	0	0	0	0
NC_000962.3	727000	728000	727500	recC	0.129546	-0.302925	FALSE	0	0	0	0	0
NC_000962.3	728000	729000	728500	recC,echA3	0.0394271	-0.742292	FALSE	0	0	0	0	0
NC_000962.3	729000	730000	729500	echA3,Rv0633c	0.154188	-0.182784	FALSE	0	0	0	0	0
NC_000962.3	730000	731000	730500	Rv0633c,Rv0634c	0.192735	0.00514845	FALSE	0	0	0	0	0
NC_000962.3	731000	732000	731500	Rv0634c,Rv0634A,thrT,metT,rpmG2,hadA	0.191503	-0.000858074	FALSE	0	0	0	0	0
NC_000962.3	732000	733000	732500	hadA,hadB,hadC	0.32809	0.6650611831120299	FALSE	0	0	0	0	0
NC_000962.3	733000	734000	733500	hadC,trpT,secE1	0.0792062	-0.548352	FALSE	0	0	0	0	0
NC_000962.3	734000	735000	734500	secE1,nusG	0.3089039999999999	0.5715213376509787	FALSE	0	0	0	0	0
NC_000962.3	735000	736000	735500	rplK,rplA	0.104904	-0.423065	FALSE	0	0	0	0	0
NC_000962.3	736000	737000	736500	rplA,mmaA4	0.305032	0.552644	FALSE	0	0	0	1	0
NC_000962.3	737000	738000	737500	mmaA4,mmaA3	0.064245	-0.621295	FALSE	0	0	0	1	0
NC_000962.3	738000	739000	738500	mmaA3,mmaA2	0.574861	1.8681739322139257	FALSE	0	0	0	1	0
NC_000962.3	739000	740000	739500	mmaA2,mmaA1	0.2059359999999999	0.0695089	FALSE	0	0	0	1	0
NC_000962.3	740000	741000	740500	mmaA1,lipG	0.20312	0.0557797	FALSE	0	0	0	0	0
NC_000962.3	741000	742000	741500	lipG,Rv0647c	0.0394271	-0.742292	FALSE	0	0	0	0	0
NC_000962.3	742000	743000	742500	Rv0647c,Rv0648	0.0790302	-0.54921	FALSE	0	0	0	1	0
NC_000962.3	743000	744000	743500	Rv0648	0.105256	-0.421349	FALSE	0	0	0	0	0
NC_000962.3	744000	745000	744500	Rv0648	0.137291	-0.265164	FALSE	0	0	0	0	0
NC_000962.3	745000	746000	745500	Rv0648	0.2369139999999999	0.22053971173932171	FALSE	0	0	0	0	0
NC_000962.3	746000	747000	746500	Rv0648,fabD2	0.0263144	-0.806222	FALSE	0	0	0	0	0
NC_000962.3	747000	748000	747500	fabD2,Rv0650	0.0655677	-0.614846	FALSE	0	0	0	1	0
NC_000962.3	748000	749000	748500	rplJ,rplL	0.0264021	-0.805795	FALSE	0	0	0	0	0
NC_000962.3	749000	750000	749500	rplL,Rv0653c,Rv0654	0.218961	0.1330112615380167	FALSE	0	0	0	0	0
NC_000962.3	750000	751000	750500	Rv0654	0.064245	-0.621295	FALSE	0	0	0	0	0
NC_000962.3	751000	752000	751500	Rv0654,mkl	0.116873	-0.364711	FALSE	0	0	0	0	0
NC_000962.3	752000	753000	752500	mkl,vapC6	0.392687	0.9799988145749456	FALSE	0	0	0	0	0
NC_000962.3	753000	754000	753500	vapC6,vapB6,Rv0658c	0.471365	1.3635872624632264	FALSE	0	0	0	0	0
NC_000962.3	754000	755000	754500	Rv0658c,mazF2,mazE2	0.324217	0.6461786739141434	FALSE	0	0	0	0	0
NC_000962.3	755000	756000	755500	mazE2,vapC7,vapB7	0.0526281	-0.677932	FALSE	0	0	0	1	0
NC_000962.3	756000	757000	756500	vapB7,atsD	0.15718	-0.168197	FALSE	0	0	0	0	0
NC_000962.3	757000	758000	757500	atsD	0.995182	3.917416160090208	FALSE	0	0	0	0	0
NC_000962.3	758000	759000	758500	atsD,vapB8,vapC8	0.105256	-0.421349	FALSE	0	0	0	0	0
NC_000962.3	759000	760000	759500	vapC8,Rv0666,rpoB	0.116169	-0.368143	FALSE	0	0	0	0	0
NC_000962.3	760000	761000	760500	rpoB	0.3002789999999999	0.5294708233644383	FALSE	0	0	0	0	0
NC_000962.3	761000	762000	761500	rpoB	1.13318	4.590214637830962	FALSE	0	0	0	0	0
NC_000962.3	762000	763000	762500	rpoB	0.128314	-0.308931	FALSE	0	0	0	0	0
NC_000962.3	763000	764000	763500	rpoB,rpoC	1.03619	4.117347463262665	FALSE	0	0	0	0	0
NC_000962.3	764000	765000	764500	rpoC	0.4998789999999999	1.5026050438390421	FALSE	0	0	0	0	0
NC_000962.3	765000	766000	765500	rpoC	0.504807	1.5266311231902392	FALSE	0	0	0	0	0
NC_000962.3	766000	767000	766500	rpoC	0.285846	0.459104	FALSE	0	0	0	0	0
NC_000962.3	767000	768000	767500	rpoC,Rv0669c	1.01648	4.021252896701773	FALSE	0	0	0	0	0
NC_000962.3	768000	769000	768500	Rv0669c	0.0526281	-0.677932	FALSE	0	0	0	0	0
NC_000962.3	769000	770000	769500	Rv0669c,end	0.192383	0.0034323	FALSE	0	0	0	0	0
NC_000962.3	770000	771000	770500	end,lpqP	0.0526281	-0.677932	FALSE	0	0	0	0	0
NC_000962.3	771000	772000	771500	lpqP,fadE8	0.230754	0.19050711255032635	FALSE	0	0	0	0	0
NC_000962.3	772000	773000	772500	fadE8	0.0658291	-0.613571	FALSE	0	0	0	0	0
NC_000962.3	773000	774000	773500	fadE8,echA4	0.563772	1.8141103782517873	FALSE	0	0	0	0	0
NC_000962.3	774000	775000	774500	echA4,Rv0674,echA5	0.0528041	-0.677074	FALSE	0	0	0	0	0
NC_000962.3	775000	776000	775500	echA5,mmpL5	0.0396031	-0.741434	FALSE	0	0	0	0	0
NC_000962.3	776000	777000	776500	mmpL5	0.937097	3.6342272763413734	FALSE	0	0	0	1	0
NC_000962.3	777000	778000	777500	mmpL5	0.0790302	-0.54921	FALSE	0	0	0	0	0
NC_000962.3	778000	779000	778500	mmpL5,mmpS5,Rv0678	0.163517	-0.137302	FALSE	0	0	0	0	0
NC_000962.3	779000	780000	779500	Rv0678,Rv0679c	0.5359619999999999	1.6785248939261421	FALSE	0	0	0	0	0
NC_000962.3	780000	781000	780500	Rv0679c,Rv0680c,Rv0681	0.0918792	-0.486566	FALSE	0	0	0	0	0
NC_000962.3	781000	782000	781500	Rv0681,rpsL,rpsG	0.657851	2.2727851995345034	FALSE	0	0	0	0	0
NC_000962.3	782000	783000	782500	rpsG,fusA1	0.258388	0.3252345226134286	FALSE	0	0	0	0	0
NC_000962.3	783000	784000	783500	fusA1	0.0660051	-0.612713	FALSE	0	0	0	0	0
NC_000962.3	784000	785000	784500	fusA1,tuf	0.0654771	-0.615288	FALSE	0	0	0	0	0
NC_000962.3	785000	786000	785500	tuf	0	-0.934516	FALSE	0	0	0	0	0
NC_000962.3	786000	787000	786500	tuf,Rv0686	0.307848	0.5663728920757227	FALSE	0	0	0	1	0
NC_000962.3	787000	788000	787500	Rv0687,Rv0688	0.0792062	-0.548352	FALSE	0	0	0	0	0
NC_000962.3	788000	789000	788500	Rv0688	0.7072229999999999	2.5134945318655264	FALSE	0	0	0	0	0
NC_000962.3	789000	790000	789500	Rv0688,Rv0689c	0.013201	-0.870156	FALSE	0	0	0	0	0
NC_000962.3	790000	791000	790500	Rv0690c	0.0396031	-0.741434	FALSE	0	0	0	0	0
NC_000962.3	791000	792000	791500	Rv0690c,Rv0691c,Rv0691A,Rv0692	0.451475	1.2666151199520048	FALSE	0	0	0	0	0
NC_000962.3	792000	793000	792500	Rv0692,pqqE	0.0658291	-0.613571	FALSE	0	0	0	0	0
NC_000962.3	793000	794000	793500	pqqE,lldD1	0.152076	-0.193081	FALSE	0	0	0	0	0
NC_000962.3	794000	795000	794500	lldD1,Rv0695	0.21263	0.10214496519620965	FALSE	0	0	1	0	0
NC_000962.3	795000	796000	795500	Rv0695,Rv0696	0.0658291	-0.613571	FALSE	0	0	0	1	0
NC_000962.3	796000	797000	796500	Rv0696,Rv0697	0.176718	-0.0729412	FALSE	0	0	0	0	0
NC_000962.3	797000	798000	797500	Rv0697	0.6310089999999999	2.1419191236528436	FALSE	0	0	0	0	0
NC_000962.3	798000	799000	798500	Rv0697,Rv0698	0.799454	2.963159573391544	FALSE	0	0	0	1	0
NC_000962.3	799000	800000	799500	Rv0698,Rv0699	0.575213	1.8698900807390113	FALSE	0	0	0	1	0
NC_000962.3	800000	801000	800500	rpsJ,rplC	0.424545	1.1353200069390736	FALSE	0	0	0	0	0
NC_000962.3	801000	802000	801500	rplC,rplD	0.131482	-0.293486	FALSE	0	0	0	0	0
NC_000962.3	802000	803000	802500	rplD,rplW,rplB	0.013201	-0.870156	FALSE	0	0	0	0	0
NC_000962.3	803000	804000	803500	rplB,rpsS,rplV	0.013201	-0.870156	FALSE	0	0	0	0	0
NC_000962.3	804000	805000	804500	rplV,rpsC	0.0528041	-0.677074	FALSE	0	0	0	0	0
NC_000962.3	805000	806000	805500	rpsC,rplP,rpmC,rpsQ	0.221425	0.14502430121361515	FALSE	0	0	0	0	0
NC_000962.3	806000	807000	806500	rpsQ,atsA	0.0906471	-0.492573	FALSE	0	0	0	0	0
NC_000962.3	807000	808000	807500	atsA	0.167213	-0.119282	FALSE	0	0	0	0	0
NC_000962.3	808000	809000	808500	atsA,Rv0712	0.0264021	-0.805795	FALSE	0	0	0	0	0
NC_000962.3	809000	810000	809500	Rv0712,Rv0713	0.203296	0.056637776749766965	FALSE	0	0	0	0	0
NC_000962.3	810000	811000	810500	Rv0713	0.232162	0.19737170665066836	FALSE	0	0	0	0	0
NC_000962.3	811000	812000	811500	rplN,rplX	0.702295	2.4894684525143296	FALSE	0	0	0	0	0
NC_000962.3	812000	813000	812500	rplX,rplE,rpsN1,rpsH	0.346043	0.7525896333133353	FALSE	0	0	0	1	0
NC_000962.3	813000	814000	813500	rpsH,rplF,rplR	0.0264021	-0.805795	FALSE	0	0	0	0	0
NC_000962.3	814000	815000	814500	rplR,rpsE,rpmD	0.0526281	-0.677932	FALSE	0	0	0	0	0
NC_000962.3	815000	816000	815500	rpmD,rplO,sppA	0.50692	1.5369328897626984	FALSE	0	0	1	0	0
NC_000962.3	816000	817000	816500	sppA	0.144155	-0.2317	FALSE	0	0	0	0	0
NC_000962.3	817000	818000	817500	sppA,Rv0724A,Rv0725c	0.179534	-0.059212	FALSE	0	0	0	0	0
NC_000962.3	818000	819000	818500	Rv0725c,Rv0726c	0.0264021	-0.805795	FALSE	0	0	0	1	0
NC_000962.3	819000	820000	819500	Rv0726c,fucA	0.192735	0.00514845	FALSE	0	0	0	0	0
NC_000962.3	820000	821000	820500	fucA,serA2	0.998702	3.9345776453410624	FALSE	0	0	0	0	0
NC_000962.3	821000	822000	821500	serA2,xylB	0.417153	1.0992808879122786	FALSE	0	0	0	0	0
NC_000962.3	822000	823000	822500	xylB,Rv0730	0.0526281	-0.677932	FALSE	0	0	0	0	0
NC_000962.3	823000	824000	823500	Rv0730,Rv0731c	0.0396031	-0.741434	FALSE	0	0	0	0	0
NC_000962.3	824000	825000	824500	Rv0731c,secY	0.0660051	-0.612713	FALSE	0	0	0	0	0
NC_000962.3	825000	826000	825500	secY	0.2844379999999999	0.4522392643136457	FALSE	0	0	0	0	0
NC_000962.3	826000	827000	826500	secY,adk,mapA	0.129546	-0.302925	FALSE	0	0	0	0	0
NC_000962.3	827000	828000	827500	mapA,sigL	0.0658291	-0.613571	FALSE	0	0	0	0	0
NC_000962.3	828000	829000	828500	sigL,rslA	0.105432	-0.420491	FALSE	0	0	0	0	0
NC_000962.3	829000	830000	829500	Rv0737	0.245363	0.2617321517633198	FALSE	0	0	0	1	0
NC_000962.3	830000	831000	830500	Rv0738,Rv0739	0.0370595	-0.753835	FALSE	0	0	0	1	0
NC_000962.3	831000	832000	831500	Rv0739,Rv0740	0.0248237	-0.81349	FALSE	0	0	0	1	1
NC_000962.3	832000	833000	832500	Rv0740,Rv0741,PE_PGRS8	0.6995779999999999	2.4762219310863256	FALSE	1	0	0	1	1
NC_000962.3	833000	834000	833500	PE_PGRS8,Rv0743c	0.1373079999999999	-0.265082	FALSE	0	0	0	1	1
NC_000962.3	834000	835000	834500	Rv0743c,Rv0744c	0.089767	-0.496864	FALSE	0	0	0	0	0
NC_000962.3	835000	836000	835500	Rv0745,PE_PGRS9	0.5664119999999999	1.826981492189928	FALSE	1	0	0	1	1
NC_000962.3	836000	837000	836500	PE_PGRS9	0.400713	1.019128951115673	FALSE	1	0	1	1	1
NC_000962.3	837000	838000	837500	PE_PGRS9	0.338784	0.7171989454053936	FALSE	0	1	1	1	1
NC_000962.3	838000	839000	838500	PE_PGRS9,PE_PGRS10	0.368954	0.8642904255242254	FALSE	1	1	1	1	1
NC_000962.3	839000	840000	839500	PE_PGRS10	0.607281	2.0262351117118547	FALSE	1	1	1	1	1
NC_000962.3	840000	841000	840500	PE_PGRS10,vapB31	1.04066	4.139140599362473	FALSE	1	1	1	1	1
NC_000962.3	841000	842000	841500	vapB31,vapC31,Rv0749A	1.05379	4.20315	FALSE	1	0	0	1	0
NC_000962.3	842000	843000	842500	Rv0750,mmsB	0.94361	3.6659808994774004	FALSE	1	0	0	1	1
NC_000962.3	843000	844000	843500	mmsB,fadE9	0.344283	0.744009	FALSE	0	0	0	0	0
NC_000962.3	844000	845000	844500	fadE9,mmsA	0.0526281	-0.677932	FALSE	0	0	0	0	0
NC_000962.3	845000	846000	845500	mmsA	0.0396031	-0.741434	FALSE	0	0	0	0	0
NC_000962.3	846000	847000	846500	PE_PGRS11	0.398143	1.0065991167137704	FALSE	0	0	1	0	1
NC_000962.3	847000	848000	847500	PE_PGRS11	0.59123	1.947979714052347	FALSE	0	0	0	0	1
NC_000962.3	848000	849000	848500	PPE12	0.345515	0.7500154105257072	FALSE	0	0	0	0	1
NC_000962.3	849000	850000	849500	PPE12	0.2715889999999999	0.3895949677260797	FALSE	0	0	0	1	1
NC_000962.3	850000	851000	850500	PPE12,Rv0755A,thrV,Rv0756c	0.739374	2.6702442228599104	FALSE	0	0	0	0	1
NC_000962.3	851000	852000	851500	Rv0756c,phoP	0.219665	0.1364435585881877	FALSE	0	0	0	0	0
NC_000962.3	852000	853000	852500	phoP,phoR	0.32809	0.6650611831120299	FALSE	0	0	0	0	0
NC_000962.3	853000	854000	853500	phoR,Rv0759c	0.105344	-0.42092	FALSE	0	0	0	0	0
NC_000962.3	854000	855000	854500	Rv0759c,Rv0760c,adhB	0.284966	0.4548134871012744	FALSE	0	0	1	0	0
NC_000962.3	855000	856000	855500	adhB,Rv0762c	0.013201	-0.870156	FALSE	0	0	0	0	0
NC_000962.3	856000	857000	856500	Rv0762c,Rv0763c,cyp51	0.252228	0.29520192342443285	FALSE	0	0	0	0	0
NC_000962.3	857000	858000	857500	cyp51	0.238323	0.2274091812616104	FALSE	0	0	0	0	0
NC_000962.3	858000	859000	858500	cyp51,Rv0765c,cyp123	0.155596	-0.17592	FALSE	0	0	0	0	0
NC_000962.3	859000	860000	859500	cyp123	0.151646	-0.195178	FALSE	0	0	0	0	0
NC_000962.3	860000	861000	860500	cyp123,Rv0767c,aldA	0.0394271	-0.742292	FALSE	0	0	0	0	0
NC_000962.3	861000	862000	861500	aldA	0.61464	2.0621133418144226	FALSE	0	0	0	0	0
NC_000962.3	862000	863000	862500	aldA,Rv0769	0.166157	-0.124431	FALSE	0	0	0	0	0
NC_000962.3	863000	864000	863500	Rv0769,Rv0770	0.166333	-0.123572	FALSE	0	0	1	1	0
NC_000962.3	864000	865000	864500	Rv0770,Rv0771,purD	0.0790302	-0.54921	FALSE	0	0	0	0	0
NC_000962.3	865000	866000	865500	purD,ggtA	0.219137	0.1338693358005595	FALSE	0	0	0	0	0
NC_000962.3	866000	867000	866500	ggtA	0.675893	2.360747562289027	FALSE	0	0	0	0	0
NC_000962.3	867000	868000	867500	ggtA,Rv0774c	0.0790302	-0.54921	FALSE	0	0	0	0	0
NC_000962.3	868000	869000	868500	Rv0774c,Rv0775,Rv0776c	0.395679	0.9945860770381721	FALSE	0	0	0	0	0
NC_000962.3	869000	870000	869500	Rv0775,Rv0776c	0.17971	-0.0583539	FALSE	0	0	0	0	0
NC_000962.3	870000	871000	870500	purB	0.013201	-0.870156	FALSE	0	0	0	0	0
NC_000962.3	871000	872000	871500	purB,cyp126	0.240259	0.23684799814958044	FALSE	0	0	0	0	0
NC_000962.3	872000	873000	872500	cyp126,Rv0779c	0.167741	-0.116708	FALSE	0	0	0	0	0
NC_000962.3	873000	874000	873500	Rv0779c,purC	0.0264021	-0.805795	FALSE	0	0	0	0	0
NC_000962.3	874000	875000	874500	purC,ptrBa,ptrBb	0.216321	0.12014014759987579	FALSE	0	0	0	0	0
NC_000962.3	875000	876000	875500	ptrBb	0.0656531	-0.614429	FALSE	0	0	0	0	0
NC_000962.3	876000	877000	876500	ptrBb,emrB	0.5231129999999999	1.615880597338576	FALSE	0	0	0	0	0
NC_000962.3	877000	878000	877500	emrB	0.153308	-0.187075	FALSE	0	0	0	0	0
NC_000962.3	878000	879000	878500	emrB,Rv0784	0.0396031	-0.741434	FALSE	0	0	0	0	0
NC_000962.3	879000	880000	879500	Rv0784,Rv0785	0.0264021	-0.805795	FALSE	0	0	0	0	0
NC_000962.3	880000	881000	880500	Rv0785	0.274405	0.40332415592676396	FALSE	0	0	0	0	0
NC_000962.3	881000	882000	881500	Rv0785,Rv0786c,Rv0787	0.192735	0.00514845	FALSE	0	0	0	0	0
NC_000962.3	882000	883000	882500	Rv0787,Rv0787A,purQ	0.148732	-0.209385	FALSE	0	0	0	0	0
NC_000962.3	883000	884000	883500	purQ,Rv0789c	0.0656531	-0.614429	FALSE	0	0	0	0	0
NC_000962.3	884000	885000	884500	Rv0789c,Rv0790c,Rv0791c	0.138875	-0.257442	FALSE	0	0	0	0	0
NC_000962.3	885000	886000	885500	Rv0791c,Rv0792c	0.395679	0.9945860770381721	FALSE	0	0	0	0	0
NC_000962.3	886000	887000	886500	Rv0792c,Rv0793	0.2476509999999999	0.2728871171763749	FALSE	0	0	0	0	0
NC_000962.3	887000	888000	887500	Rv0793,Rv0794c	0.0528041	-0.677074	FALSE	0	0	0	0	0
NC_000962.3	888000	889000	888500	Rv0794c	0.233579	0.20428017954852665	FALSE	0	0	0	0	0
NC_000962.3	889000	890000	889500	Rv0795,Rv0796	0.0859192	-0.515624	FALSE	1	0	0	1	1
NC_000962.3	890000	891000	890500	Rv0796,Rv0797	0.880206	3.3568596463963805	FALSE	1	0	0	1	1
NC_000962.3	891000	892000	891500	Rv0797,cfp29	0.79378	2.935496429268434	FALSE	1	0	0	1	1
NC_000962.3	892000	893000	892500	cfp29,Rv0799c	0.725881	2.6044601545389496	FALSE	0	0	0	0	0
NC_000962.3	893000	894000	893500	Rv0799c,pepC	0.10508	-0.422207	FALSE	0	0	0	0	0
NC_000962.3	894000	895000	894500	pepC,Rv0801,Rv0802c	0.377549	0.9061946771523778	FALSE	0	0	0	0	0
NC_000962.3	895000	896000	895500	Rv0802c,purL	0.476117	1.3867552675518806	FALSE	0	0	0	0	0
NC_000962.3	896000	897000	896500	purL	0.316297	0.6075653320997203	FALSE	0	0	0	0	0
NC_000962.3	897000	898000	897500	purL	0.294647	0.5020124469630711	FALSE	0	0	0	0	0
NC_000962.3	898000	899000	898500	purL,Rv0804,Rv0805	0.0528041	-0.677074	FALSE	0	0	1	0	0
NC_000962.3	899000	900000	899500	Rv0805,cpsY	0.2770459999999999	0.4162001452868508	FALSE	0	0	0	0	0
NC_000962.3	900000	901000	900500	cpsY	0.187807	-0.0188776	FALSE	0	0	0	0	0
NC_000962.3	901000	902000	901500	cpsY,Rv0807	0.0785021	-0.551785	FALSE	0	0	0	0	0
NC_000962.3	902000	903000	902500	Rv0807,purF	0.474181	1.3773164506639104	FALSE	0	0	0	0	0
NC_000962.3	903000	904000	903500	purF,purM	0.833601	3.129640606590675	FALSE	0	0	0	0	0
NC_000962.3	904000	905000	904500	purM,Rv0810c	0.0526281	-0.677932	FALSE	0	0	0	0	0
NC_000962.3	905000	906000	905500	Rv0810c,Rv0811c	0.138699	-0.2583	FALSE	0	0	0	0	0
NC_000962.3	906000	907000	906500	Rv0811c,Rv0812	0.167565	-0.117566	FALSE	0	0	0	0	0
NC_000962.3	907000	908000	907500	Rv0812,Rv0813c	0.1432749999999999	-0.23599	FALSE	0	0	0	0	0
NC_000962.3	908000	909000	908500	Rv0813c,sseC2,cysA2	0.512315	1.5632357911628005	FALSE	1	0	0	1	1
NC_000962.3	909000	910000	909500	cysA2,thiX	0.816054	3.044091577699552	FALSE	1	0	0	1	0
NC_000962.3	910000	911000	910500	thiX,Rv0817c,Rv0818	0.396911	1.0005925968759712	FALSE	0	0	0	0	0
NC_000962.3	911000	912000	911500	Rv0818,mshD	0.33249	0.6865130396755984	FALSE	0	0	0	0	0
NC_000962.3	912000	913000	912500	mshD,phoT	0.0526281	-0.677932	FALSE	0	0	0	0	0
NC_000962.3	913000	914000	913500	phoT,phoY2	0.46714	1.3429886047402546	FALSE	0	0	0	0	0
NC_000962.3	914000	915000	914500	phoY2,Rv0822c	0.013201	-0.870156	FALSE	0	0	0	0	0
NC_000962.3	915000	916000	915500	Rv0822c	0.0788542	-0.550069	FALSE	0	0	0	0	0
NC_000962.3	916000	917000	916500	Rv0822c,Rv0823c	0.880597	3.3587659363773694	FALSE	0	0	0	0	1
NC_000962.3	917000	918000	917500	Rv0823c,desA1	0.438638	1.2040293284277939	FALSE	0	1	0	1	1
NC_000962.3	918000	919000	918500	desA1,Rv0825c	0.126293	-0.318784	FALSE	0	1	0	0	0
NC_000962.3	919000	920000	919500	Rv0825c,Rv0826	1.13793	4.6133728920757235	FALSE	0	1	0	0	0
NC_000962.3	920000	921000	920500	Rv0826,kmtR	0.104904	-0.423065	FALSE	0	1	0	0	0
NC_000962.3	921000	922000	921500	kmtR,Rv0828c,Rv0829,Rv0830	0.3377699999999999	0.712255	FALSE	1	1	0	1	1
NC_000962.3	922000	923000	922500	Rv0830,Rv0831c	0.1566519999999999	-0.170771	FALSE	0	1	0	0	0
NC_000962.3	923000	924000	923500	Rv0831c,lysT,gluT	0.386526	0.9499613399640034	FALSE	0	1	0	0	0
NC_000962.3	924000	925000	924500	gluT,aspT,pheU,PE_PGRS12	0	-0.934516	FALSE	0	1	0	0	1
NC_000962.3	925000	926000	925500	PE_PGRS12,PE_PGRS13	0.8425009999999999	3.173031861912438	FALSE	1	1	1	1	1
NC_000962.3	926000	927000	926500	PE_PGRS13	0.390802	0.970809	FALSE	1	1	1	1	1
NC_000962.3	927000	928000	927500	PE_PGRS13,PE_PGRS14	0.161912	-0.145127	FALSE	1	1	1	1	1
NC_000962.3	928000	929000	928500	PE_PGRS14	0.554091	1.7669114183899903	FALSE	0	1	1	0	1
NC_000962.3	929000	930000	929500	PE_PGRS14	0.279862	0.429929	FALSE	0	1	1	0	1
NC_000962.3	930000	931000	930500	PE_PGRS14,lpqQ	0.0396031	-0.741434	FALSE	0	0	1	0	1
NC_000962.3	931000	932000	931500	lpqQ	0.654074	2.2543707308434593	FALSE	0	0	0	0	0
NC_000962.3	932000	933000	932500	Rv0836c	0.6398349999999999	2.1849495977505833	FALSE	0	0	0	0	0
NC_000962.3	933000	934000	933500	Rv0837c	0.329876	0.6737686867080603	FALSE	0	0	0	0	0
NC_000962.3	934000	935000	934500	Rv0837c,lpqR	1.09978	4.427375544825692	FALSE	0	0	0	0	0
NC_000962.3	935000	936000	935500	lpqR,Rv0839	0	-0.934516	FALSE	0	0	0	0	0
NC_000962.3	936000	937000	936500	Rv0839,pip	0.0655694	-0.614838	FALSE	0	0	0	0	0
NC_000962.3	937000	938000	937500	pip,Rv0841	0.169431	-0.108468	FALSE	0	0	0	0	0
NC_000962.3	938000	939000	938500	Rv0842	0.4464	1.2418723535747072	FALSE	0	0	0	0	0
NC_000962.3	939000	940000	939500	Rv0842,Rv0843	0.105346	-0.42091	FALSE	0	0	0	0	0
NC_000962.3	940000	941000	940500	Rv0843,narL	0.661636	2.2912386716011186	FALSE	0	0	0	0	0
NC_000962.3	941000	942000	941500	narL,Rv0845	0.943786	3.666838973739944	FALSE	0	0	0	0	0
NC_000962.3	942000	943000	942500	Rv0845,Rv0846c	0.253284	0.3003503689996893	FALSE	0	0	0	0	0
NC_000962.3	943000	944000	943500	Rv0846c	0.0264021	-0.805795	FALSE	0	0	0	0	0
NC_000962.3	944000	945000	944500	Rv0846c,lpqS,cysK2	0.13025	-0.299492	FALSE	0	0	0	0	0
NC_000962.3	945000	946000	945500	cysK2	0.3029239999999999	0.5423663144123108	FALSE	0	0	0	0	0
NC_000962.3	946000	947000	946500	cysK2,Rv0849	0.0522782	-0.679638	FALSE	0	0	0	0	0
NC_000962.3	947000	948000	947500	Rv0849,Rv0850,Rv0851c	0.26113	0.33860292959008864	FALSE	0	0	0	0	1
NC_000962.3	948000	949000	948500	Rv0851c,fadD16	0.376674	0.9019286829493955	FALSE	0	0	0	0	0
NC_000962.3	949000	950000	949500	fadD16,pdc	0.526281	1.6313259340643456	FALSE	0	0	0	0	0
NC_000962.3	950000	951000	950500	pdc	0.215793	0.11756592481224759	FALSE	0	0	0	0	0
NC_000962.3	951000	952000	951500	pdc,Rv0854,far	0.691734	2.437979121339819	FALSE	0	0	0	0	0
NC_000962.3	952000	953000	952500	far,Rv0856	0.396735	0.9997345226134287	FALSE	0	0	0	0	0
NC_000962.3	953000	954000	953500	Rv0856,Rv0857,dapC	0.2084	0.0815219	FALSE	0	0	0	0	0
NC_000962.3	954000	955000	954500	dapC	0.942378	3.659974379639602	FALSE	0	0	0	0	0
NC_000962.3	955000	956000	955500	fadA	0.362764	0.8341115636768415	FALSE	0	0	0	0	0
NC_000962.3	956000	957000	956500	fadA,fadB	0.1184569999999999	-0.356988	FALSE	0	0	0	0	0
NC_000962.3	957000	958000	957500	fadB	0.551803	1.7557564529769352	FALSE	0	0	0	0	0
NC_000962.3	958000	959000	958500	fadB,ercc3	0.0788542	-0.550069	FALSE	0	0	0	1	0
NC_000962.3	959000	960000	959500	ercc3	0.0654771	-0.615288	FALSE	0	0	0	0	0
NC_000962.3	960000	961000	960500	ercc3,Rv0862c	0.551627	1.754898378714392	FALSE	1	1	1	1	0
NC_000962.3	961000	962000	961500	Rv0862c	0.0922312	-0.48485	FALSE	0	1	0	0	0
NC_000962.3	962000	963000	962500	Rv0862c,Rv0863,moaC2	0.118105	-0.358704	FALSE	0	1	0	0	0
NC_000962.3	963000	964000	963500	moaC2,mog,moaE2	0.0264021	-0.805795	FALSE	0	1	0	0	0
NC_000962.3	964000	965000	964500	moaE2,rpfA	0.4747679999999999	1.3801783233463678	FALSE	0	1	1	1	1
NC_000962.3	965000	966000	965500	rpfA,moaD2	0.0526281	-0.677932	FALSE	0	1	1	1	1
NC_000962.3	966000	967000	966500	moaD2,moaA2	0.143451	-0.235132	FALSE	0	0	0	0	0
NC_000962.3	967000	968000	967500	moaA2,Rv0870c,cspB	0.013201	-0.870156	FALSE	0	0	0	0	0
NC_000962.3	968000	969000	968500	cspB,PE_PGRS15	0.0786781	-0.550927	FALSE	0	0	1	1	1
NC_000962.3	969000	970000	969500	PE_PGRS15	0.588686	1.9355766406210475	FALSE	0	0	1	1	1
NC_000962.3	970000	971000	970500	PE_PGRS15,fadE10	0.190095	-0.00772267	FALSE	0	0	0	0	1
NC_000962.3	971000	972000	971500	fadE10	0.013201	-0.870156	FALSE	0	0	0	0	0
NC_000962.3	972000	973000	972500	fadE10,Rv0874c	0.588062	1.9325343773265773	FALSE	1	0	0	1	0
NC_000962.3	973000	974000	973500	Rv0874c,Rv0875c	0.0920552	-0.485708	FALSE	1	0	0	1	0
NC_000962.3	974000	975000	974500	Rv0875c,Rv0876c	0.0658291	-0.613571	FALSE	0	0	0	0	0
NC_000962.3	975000	976000	975500	Rv0876c	0.0654771	-0.615288	FALSE	0	0	0	0	0
NC_000962.3	976000	977000	976500	Rv0877,PPE13	0.4056229999999999	1.0430672728718362	FALSE	0	0	1	0	1
NC_000962.3	977000	978000	977500	PPE13	0.284614	0.4530973385761888	FALSE	0	0	0	1	1
NC_000962.3	978000	979000	978500	PPE13,Rv0879c,Rv0880	0.154716	-0.18021	FALSE	0	0	0	1	1
NC_000962.3	979000	980000	979500	Rv0880,Rv0881	0.128138	-0.309789	FALSE	0	0	0	0	0
NC_000962.3	980000	981000	980500	Rv0881,Rv0882,Rv0883c	0.10508	-0.422207	FALSE	0	0	0	0	0
NC_000962.3	981000	982000	981500	Rv0883c,serC	0.1751339999999999	-0.0806639	FALSE	0	0	0	0	0
NC_000962.3	982000	983000	982500	serC,Rv0885	0.10508	-0.422207	FALSE	0	0	0	0	0
NC_000962.3	983000	984000	983500	Rv0885,fprB	0.268245	0.3732915567377682	FALSE	0	0	0	0	0
NC_000962.3	984000	985000	984500	fprB	0.013201	-0.870156	FALSE	0	0	0	0	0
NC_000962.3	985000	986000	985500	fprB,Rv0887c	0.221425	0.14502430121361515	FALSE	0	0	0	0	0
NC_000962.3	986000	987000	986500		0.0394271	-0.742292	FALSE	0	0	0	0	0
NC_000962.3	987000	988000	987500	Rv0888	0.192735	0.00514845	FALSE	0	0	0	0	0
NC_000962.3	988000	989000	988500	Rv0888,citA	0.1045519999999999	-0.424781	FALSE	0	0	0	0	0
NC_000962.3	989000	990000	989500	citA,Rv0890c	0.271941	0.39131111625116555	FALSE	0	0	0	0	0
NC_000962.3	990000	991000	990500	Rv0890c	0.0396031	-0.741434	FALSE	0	0	0	0	0
NC_000962.3	991000	992000	991500	Rv0890c	0.6801170000000001	2.3813413445900533	FALSE	0	0	0	0	0
NC_000962.3	992000	993000	992500	Rv0890c,Rv0891c	0.0526281	-0.677932	FALSE	0	0	0	0	0
NC_000962.3	993000	994000	993500	Rv0891c,Rv0892	0.0922312	-0.48485	FALSE	0	0	0	0	0
NC_000962.3	994000	995000	994500	Rv0892	0.383886	0.9370902260258626	FALSE	0	0	0	0	0
NC_000962.3	995000	996000	995500	Rv0892,Rv0893c	0.0396031	-0.741434	FALSE	0	0	0	0	0
NC_000962.3	996000	997000	996500	Rv0893c,Rv0894	1.33964	5.596794252856947	FALSE	0	0	0	1	0
NC_000962.3	997000	998000	997500	Rv0894,Rv0895	0.10508	-0.422207	FALSE	0	0	0	0	0
NC_000962.3	998000	999000	998500	Rv0895	0.0660051	-0.612713	FALSE	0	0	0	0	0
NC_000962.3	999000	1000000	999500	Rv0895,gltA2	0.0396031	-0.741434	FALSE	0	0	0	0	0
NC_000962.3	1000000	1001000	1000500	gltA2,Rv0897c	0.0918792	-0.486566	FALSE	0	0	0	0	0
NC_000962.3	1001000	1002000	1001500	Rv0897c	0.1895669999999999	-0.0102969	FALSE	0	0	0	0	0
NC_000962.3	1002000	1003000	1002500	Rv0897c,Rv0898c,ompA	0.307848	0.5663728920757227	FALSE	0	0	0	0	0
NC_000962.3	1003000	1004000	1003500	ompA,Rv0900,Rv0901	0.359068	0.8160920041634442	FALSE	0	0	0	0	0
NC_000962.3	1004000	1005000	1004500	Rv0901,prrB	0.0394271	-0.742292	FALSE	0	0	0	0	0
NC_000962.3	1005000	1006000	1005500	prrB,prrA	0.0396031	-0.741434	FALSE	0	0	0	0	0
NC_000962.3	1006000	1007000	1006500	prrA,accD3	0.026226	-0.806653	FALSE	0	0	0	0	0
NC_000962.3	1007000	1008000	1007500	accD3	0.154188	-0.182784	FALSE	0	0	0	0	0
NC_000962.3	1008000	1009000	1008500	accD3,echA6,Rv0906	0.141515	-0.244571	FALSE	0	0	0	0	0
NC_000962.3	1009000	1010000	1009500	Rv0906	0.442851	1.2245694810874106	FALSE	0	0	0	0	0
NC_000962.3	1010000	1011000	1010500	Rv0906,Rv0907	0.026226	-0.806653	FALSE	0	0	0	0	0
NC_000962.3	1011000	1012000	1011500	Rv0907,ctpE	0.517304	1.5875592712527196	FALSE	0	0	0	0	0
NC_000962.3	1012000	1013000	1012500	ctpE	0.207168	0.0755154	FALSE	0	0	0	0	0
NC_000962.3	1013000	1014000	1013500	ctpE	0.0781501	-0.553501	FALSE	0	0	0	0	0
NC_000962.3	1014000	1015000	1014500	ctpE,Rv0909,Rv0910	0.279334	0.42735511069990695	FALSE	0	0	0	0	0
NC_000962.3	1015000	1016000	1015500	Rv0910,Rv0911	0.0788542	-0.550069	FALSE	0	0	0	0	0
NC_000962.3	1016000	1017000	1016500	Rv0911,Rv0912	0.118105	-0.358704	FALSE	0	0	0	0	0
NC_000962.3	1017000	1018000	1017500	Rv0913c	0.0396031	-0.741434	FALSE	0	0	0	0	0
NC_000962.3	1018000	1019000	1018500	Rv0913c,Rv0914c	0.0790302	-0.54921	FALSE	0	0	0	0	0
NC_000962.3	1019000	1020000	1019500	Rv0914c	0.20136	0.047198959861796896	FALSE	0	0	0	0	0
NC_000962.3	1020000	1021000	1020500	PPE14	0.347979	0.7620284502013054	FALSE	0	0	0	0	1
NC_000962.3	1021000	1022000	1021500	PPE14,PE7	0.232338	0.19822978091321097	FALSE	0	0	0	0	1
NC_000962.3	1022000	1023000	1022500	betP	0.662692	2.2963871171763754	FALSE	0	0	0	0	0
NC_000962.3	1023000	1024000	1023500	betP	0.218961	0.1330112615380167	FALSE	0	0	0	0	0
NC_000962.3	1024000	1025000	1024500	Rv0918,Rv0919	0.577501	1.8810450461520674	FALSE	0	0	0	0	0
NC_000962.3	1025000	1026000	1025500	Rv0919,argT,Rv0920c	0.0922312	-0.48485	FALSE	0	0	0	0	1
NC_000962.3	1026000	1027000	1026500	Rv0920c	0.155596	-0.17592	FALSE	0	0	0	0	1
NC_000962.3	1027000	1028000	1027500	Rv0921,Rv0922	0.3918069999999999	0.9757084432622314	FALSE	0	0	0	0	1
NC_000962.3	1028000	1029000	1028500	Rv0922	0.650899	2.238891266164066	FALSE	0	0	0	0	1
NC_000962.3	1029000	1030000	1029500	Rv0922,Rv0923c	0.321049	0.6307333371883741	FALSE	0	0	0	0	1
NC_000962.3	1030000	1031000	1030500	Rv0923c,mntH	0.181998	-0.047199	FALSE	0	0	0	0	0
NC_000962.3	1031000	1032000	1031500	mntH,Rv0925c	0.0264021	-0.805795	FALSE	0	0	1	0	0
NC_000962.3	1032000	1033000	1032500	Rv0925c,Rv0926c	0.330026	0.6745	FALSE	0	0	0	0	0
NC_000962.3	1033000	1034000	1033500	Rv0926c,Rv0927c	0.0658291	-0.613571	FALSE	0	0	0	0	0
NC_000962.3	1034000	1035000	1034500	Rv0927c,pstS3	0.638402	2.1779631181015855	FALSE	0	0	0	0	0
NC_000962.3	1035000	1036000	1035500	pstS3	0.155948	-0.174204	FALSE	0	0	0	0	0
NC_000962.3	1036000	1037000	1036500	pstS3,pstC2,pstA1	0.0526281	-0.677932	FALSE	0	0	0	0	0
NC_000962.3	1037000	1038000	1037500	pstC2,pstA1,pknD	0.284262	0.4513811900511035	FALSE	0	0	0	0	0
NC_000962.3	1038000	1039000	1038500	pknD	0.118105	-0.358704	FALSE	0	0	0	0	0
NC_000962.3	1039000	1040000	1039500	pknD,pstS2	0.330554	0.6770742227876283	FALSE	0	0	0	0	0
NC_000962.3	1040000	1041000	1040500	pstS2	0.884117	3.375927421628225	FALSE	0	0	0	0	0
NC_000962.3	1041000	1042000	1041500	pstS2,pstB	0.0792062	-0.548352	FALSE	0	0	0	0	0
NC_000962.3	1042000	1043000	1042500	pstB,pstS1	0.191679	0	FALSE	0	0	0	0	0
NC_000962.3	1043000	1044000	1043500	pstS1,pstC1	0.310488	0.5792440060138636	FALSE	0	0	0	0	0
NC_000962.3	1044000	1045000	1044500	pstC1,pstA2	0.104904	-0.423065	FALSE	0	0	0	0	0
NC_000962.3	1045000	1046000	1045500	pstA2,mku	0.0654771	-0.615288	FALSE	0	0	0	0	0
NC_000962.3	1046000	1047000	1046500	mku,ligD	0.0394271	-0.742292	FALSE	0	0	0	0	0
NC_000962.3	1047000	1048000	1047500	ligD	0.367693	0.8581425184499845	FALSE	0	0	0	0	0
NC_000962.3	1048000	1049000	1048500	ligD,Rv0939	0.232338	0.19822978091321097	FALSE	0	0	0	0	0
NC_000962.3	1049000	1050000	1049500	Rv0939	0.0654771	-0.615288	FALSE	0	0	0	0	0
NC_000962.3	1050000	1051000	1050500	Rv0939,Rv0940c	0.225826	0.16648103319912977	FALSE	0	0	0	0	0
NC_000962.3	1051000	1052000	1051500	Rv0940c,Rv0941c	0.150492	-0.200804	FALSE	0	0	0	0	0
NC_000962.3	1052000	1053000	1052500	Rv0941c,Rv0942,Rv0943c	0.281094	0.4359358533253342	FALSE	0	0	0	0	0
NC_000962.3	1053000	1054000	1053500	Rv0943c,Rv0944	0.357665	0.8092517871728336	FALSE	0	0	0	0	0
NC_000962.3	1054000	1055000	1054500	Rv0944,Rv0945	0.6287210000000001	2.130764158239789	FALSE	0	0	0	0	0
NC_000962.3	1055000	1056000	1055500	Rv0945,pgi	0.129722	-0.302067	FALSE	0	0	0	0	0
NC_000962.3	1056000	1057000	1056500	pgi	0.1045519999999999	-0.424781	FALSE	0	0	0	0	0
NC_000962.3	1057000	1058000	1057500	Rv0947c,Rv0948c	0.115113	-0.373292	FALSE	0	0	0	0	0
NC_000962.3	1058000	1059000	1058500	uvrD1	0.0526281	-0.677932	FALSE	0	0	0	0	0
NC_000962.3	1059000	1060000	1059500	uvrD1	0.0528041	-0.677074	FALSE	0	0	0	0	0
NC_000962.3	1060000	1061000	1060500	uvrD1,Rv0950c	0.013201	-0.870156	FALSE	0	0	0	0	0
NC_000962.3	1061000	1062000	1061500	Rv0950c,sucC	0.258564	0.3260925968759714	FALSE	0	0	0	0	0
NC_000962.3	1062000	1063000	1062500	sucC	0.077446	-0.556934	FALSE	0	0	0	0	0
NC_000962.3	1063000	1064000	1063500	sucC,sucD	0.4592199999999999	1.304375262925831	FALSE	0	0	0	0	0
NC_000962.3	1064000	1065000	1064500	sucD,Rv0953c	0.144507	-0.229983	FALSE	0	0	0	1	0
NC_000962.3	1065000	1066000	1065500	Rv0954	0.245011	0.26001600323823437	FALSE	0	0	0	0	0
NC_000962.3	1066000	1067000	1066500	Rv0954,Rv0955	0.374733	0.8924654889516939	FALSE	0	0	0	0	0
NC_000962.3	1067000	1068000	1067500	Rv0955,purN	0.117049	-0.363853	FALSE	0	0	0	0	0
NC_000962.3	1068000	1069000	1068500	purN,purH	0.1750459999999999	-0.0810929	FALSE	0	0	0	0	0
NC_000962.3	1069000	1070000	1069500	purH,Rv0958	0.10508	-0.422207	FALSE	0	0	0	0	0
NC_000962.3	1070000	1071000	1070500	Rv0958	0.214737	0.11241747923699115	FALSE	0	0	0	0	0
NC_000962.3	1071000	1072000	1071500	Rv0958,Rv0959	0.6503709999999999	2.236317043376437	FALSE	0	0	0	1	0
NC_000962.3	1072000	1073000	1072500	Rv0959	0.258564	0.3260925968759714	FALSE	0	0	0	0	0
NC_000962.3	1073000	1074000	1073500	Rv0959,vapB9,vapC9	0.286902	0.46425230398924444	FALSE	0	0	0	0	0
NC_000962.3	1074000	1075000	1074500	Rv0961,lprP	0.0264021	-0.805795	FALSE	0	0	0	0	0
NC_000962.3	1075000	1076000	1075500	lprP,Rv0963c	0.279334	0.42735511069990695	FALSE	0	0	0	0	0
NC_000962.3	1076000	1077000	1076500	Rv0963c,Rv0964c,Rv0965c	0.97406	3.8144374977411872	FALSE	0	0	0	0	0
NC_000962.3	1077000	1078000	1077500	Rv0965c,Rv0966c,csoR	0.436162	1.1919577836888404	FALSE	0	0	0	0	0
NC_000962.3	1078000	1079000	1078500	csoR,Rv0968,ctpV	0	-0.934516	FALSE	0	0	0	0	0
NC_000962.3	1079000	1080000	1079500	ctpV	0.0789432	-0.549635	FALSE	0	0	0	0	0
NC_000962.3	1080000	1081000	1080500	ctpV	0.67202	2.3418650530911402	FALSE	0	0	0	0	0
NC_000962.3	1081000	1082000	1081500	ctpV,Rv0970,echA7	0.013201	-0.870156	FALSE	0	0	0	0	0
NC_000962.3	1082000	1083000	1082500	echA7,fadE12	0.176894	-0.0720831	FALSE	0	0	1	0	0
NC_000962.3	1083000	1084000	1083500	fadE12,accA2	0.218961	0.1330112615380167	FALSE	0	0	1	0	0
NC_000962.3	1084000	1085000	1084500	accA2	0.0660051	-0.612713	FALSE	0	0	0	0	0
NC_000962.3	1085000	1086000	1085500	accA2,accD2	0.0528041	-0.677074	FALSE	0	0	0	0	0
NC_000962.3	1086000	1087000	1086500	accD2	0.245363	0.2617321517633198	FALSE	0	0	0	0	0
NC_000962.3	1087000	1088000	1087500	accD2,fadE13	0.275637	0.40933067576456317	FALSE	0	0	0	0	0
NC_000962.3	1088000	1089000	1088500	fadE13,Rv0976c	0.0918792	-0.486566	FALSE	0	0	0	0	0
NC_000962.3	1089000	1090000	1089500	Rv0976c	0.0264021	-0.805795	FALSE	0	0	0	0	0
NC_000962.3	1090000	1091000	1090500	Rv0976c,PE_PGRS16	0.194143	0.012013039675598419	FALSE	0	0	1	1	1
NC_000962.3	1091000	1092000	1091500	PE_PGRS16	0.260148	0.33381526523885596	FALSE	0	0	1	1	1
NC_000962.3	1092000	1093000	1092500	PE_PGRS16	0.0391646	-0.743572	FALSE	0	0	1	0	1
NC_000962.3	1093000	1094000	1093500	PE_PGRS16,PE_PGRS17	0.189924	-0.00855637	FALSE	1	0	0	1	1
NC_000962.3	1094000	1095000	1094500	PE_PGRS17,Rv0979c,rpmF	1.82421	7.959277465358845	FALSE	1	0	0	1	1
NC_000962.3	1095000	1096000	1095500	rpmF,PE_PGRS18	3.10016	14.180072097696371	TRUE	1	0	1	1	1
NC_000962.3	1096000	1097000	1096500	PE_PGRS18,mprA	4.87615	22.838772720044528	TRUE	1	0	1	1	1
NC_000962.3	1097000	1098000	1097500	mprA,mprB	1.25955	5.206321709180539	FALSE	0	0	0	0	0
NC_000962.3	1098000	1099000	1098500	mprB	0.691558	2.4371210470772766	FALSE	0	0	0	0	0
NC_000962.3	1099000	1100000	1099500	mprB,pepD	0.548987	1.7420272647762511	FALSE	0	0	0	0	0
NC_000962.3	1100000	1101000	1100500	pepD,moaB2	0.013201	-0.870156	FALSE	0	0	0	0	0
NC_000962.3	1101000	1102000	1101500	moaB2,mscL,Rv0986	0.118105	-0.358704	FALSE	0	0	0	0	0
NC_000962.3	1102000	1103000	1102500	Rv0986,Rv0987	1.68164	7.264188558479765	FALSE	0	0	0	0	0
NC_000962.3	1103000	1104000	1103500	Rv0987	0.791886	2.9262623801022065	FALSE	0	0	0	0	0
NC_000962.3	1104000	1105000	1104500	Rv0987	0.700183	2.4791715613638172	FALSE	0	0	0	0	0
NC_000962.3	1105000	1106000	1105500	Rv0987,Rv0988	1.47306	6.247273048927696	FALSE	0	0	0	0	0
NC_000962.3	1106000	1107000	1106500	Rv0988,grcC2	0.707927	2.5169268289156976	FALSE	0	0	0	0	0
NC_000962.3	1107000	1108000	1107500	grcC2,Rv0990c	0.890981	3.409392317867392	FALSE	0	0	0	0	0
NC_000962.3	1108000	1109000	1108500	Rv0990c,Rv0991c,Rv0992c	0.628113	2.127799901696459	FALSE	0	0	0	0	0
NC_000962.3	1109000	1110000	1109500	Rv0992c,galU	0.2930629999999999	0.4942897786001861	FALSE	0	0	0	0	0
NC_000962.3	1110000	1111000	1110500	galU,moeA1	0.343227	0.7388604451126516	FALSE	0	0	0	0	0
NC_000962.3	1111000	1112000	1111500	moeA1,rimJ	1.08354	4.3482	FALSE	0	0	0	0	0
NC_000962.3	1112000	1113000	1112500	rimJ,Rv0996	0.013201	-0.870156	FALSE	0	0	1	0	0
NC_000962.3	1113000	1114000	1113500	Rv0996,alaV	0.383534	0.935374	FALSE	0	0	0	0	0
NC_000962.3	1114000	1115000	1114500	Rv0997,Rv0998	0.0920552	-0.485708	FALSE	0	0	0	0	0
NC_000962.3	1115000	1116000	1115500	Rv0998,Rv0999	0.0658291	-0.613571	FALSE	0	0	0	0	0
NC_000962.3	1116000	1117000	1116500	Rv0999,Rv1000c	0.013201	-0.870156	FALSE	0	0	0	0	0
NC_000962.3	1117000	1118000	1117500	Rv1000c,arcA	0.23181	0.19565555812558277	FALSE	0	0	0	0	0
NC_000962.3	1118000	1119000	1118500	arcA,Rv1002c	0.104904	-0.423065	FALSE	0	0	0	0	0
NC_000962.3	1119000	1120000	1119500	Rv1002c	0.323425	0.6423173397327012	FALSE	0	0	0	0	0
NC_000962.3	1120000	1121000	1120500	Rv1003,Rv1004c	0.0658291	-0.613571	FALSE	0	0	0	0	0
NC_000962.3	1121000	1122000	1121500	Rv1004c	0.331434	0.681365	FALSE	0	0	1	1	0
NC_000962.3	1122000	1123000	1122500	Rv1004c,pabB	0.0918792	-0.486566	FALSE	0	0	0	0	0
NC_000962.3	1123000	1124000	1123500	pabB,Rv1006	0.279862	0.429929	FALSE	0	0	0	0	0
NC_000962.3	1124000	1125000	1124500	Rv1006	0.208224	0.0806639	FALSE	0	0	0	0	0
NC_000962.3	1125000	1126000	1125500	Rv1006,metS	0.219137	0.1338693358005595	FALSE	0	0	0	0	0
NC_000962.3	1126000	1127000	1126500	metS	0.0921432	-0.485279	FALSE	0	0	0	0	0
NC_000962.3	1127000	1128000	1127500	metS,tatD	0.464148	1.328401342277028	FALSE	0	0	0	0	0
NC_000962.3	1128000	1129000	1128500	rpfB	0.165101	-0.129579	FALSE	0	0	0	0	0
NC_000962.3	1129000	1130000	1129500	rpfB,ksgA	0.0394271	-0.742292	FALSE	0	0	0	0	0
NC_000962.3	1130000	1131000	1130500	ksgA,ispE	0.4277129999999999	1.1507653436648424	FALSE	0	0	0	0	0
NC_000962.3	1131000	1132000	1131500	ispE,Rv1012,pks16	0.4461949999999999	1.2408728920757222	FALSE	0	0	0	0	0
NC_000962.3	1132000	1133000	1132500	pks16	0.0394271	-0.742292	FALSE	0	0	0	0	0
NC_000962.3	1133000	1134000	1133500	pks16,pth,rplY	0.0526281	-0.677932	FALSE	0	0	0	0	0
NC_000962.3	1134000	1135000	1134500	rplY,lpqT	0.0264021	-0.805795	FALSE	0	0	0	0	0
NC_000962.3	1135000	1136000	1135500	lpqT,prsA	0.168797	-0.111559	FALSE	0	0	0	0	0
NC_000962.3	1136000	1137000	1136500	prsA,glmU	0.0392511	-0.74315	FALSE	0	0	0	0	0
NC_000962.3	1137000	1138000	1137500	glmU	0.152076	-0.193081	FALSE	0	0	0	0	0
NC_000962.3	1138000	1139000	1138500	glmU,glnT,Rv1019,mfd	0.0264021	-0.805795	FALSE	0	0	0	0	0
NC_000962.3	1139000	1140000	1139500	mfd	0.3861739999999999	0.9482451914389176	FALSE	0	0	0	0	0
NC_000962.3	1140000	1141000	1140500	mfd	0.0792062	-0.548352	FALSE	0	0	0	0	0
NC_000962.3	1141000	1142000	1141500	mfd	0.10508	-0.422207	FALSE	0	0	0	0	0
NC_000962.3	1142000	1143000	1142500	mfd,Rv1021	0.150492	-0.200804	FALSE	0	0	0	0	0
NC_000962.3	1143000	1144000	1143500	Rv1021,lpqU	0.25346	0.30120844326223206	FALSE	0	0	0	0	0
NC_000962.3	1144000	1145000	1144500	lpqU,eno	0.676245	2.3624637108141124	FALSE	0	0	0	0	0
NC_000962.3	1145000	1146000	1145500	eno,Rv1024	0.7008869999999999	2.4826038584139876	FALSE	0	0	0	0	0
NC_000962.3	1146000	1147000	1146500	Rv1024,Rv1025	0.153484	-0.186217	FALSE	0	0	0	0	0
NC_000962.3	1147000	1148000	1147500	Rv1025,Rv1026	0.0528041	-0.677074	FALSE	0	0	0	0	0
NC_000962.3	1148000	1149000	1148500	kdpE	1.20534	4.942025085473484	FALSE	0	0	0	0	0
NC_000962.3	1149000	1150000	1149500	kdpE,kdpD	0.240435	0.23770607241212324	FALSE	0	0	0	0	0
NC_000962.3	1150000	1151000	1150500	kdpD	0.117753	-0.36042	FALSE	0	0	0	0	0
NC_000962.3	1151000	1152000	1151500	kdpD,kdpF	0.903302	3.4694623916673297	FALSE	0	0	0	0	0
NC_000962.3	1152000	1153000	1152500	kdpF,kdpA	0.368925	0.8641490382877837	FALSE	0	0	0	0	0
NC_000962.3	1153000	1154000	1153500	kdpA,kdpB	0.33601	0.703675	FALSE	0	0	0	0	0
NC_000962.3	1154000	1155000	1154500	kdpB	0.1561239999999999	-0.173346	FALSE	0	0	0	0	0
NC_000962.3	1155000	1156000	1155500	kdpB,kdpC	0.322809	0.6393140798138016	FALSE	0	0	0	0	0
NC_000962.3	1156000	1157000	1156500	kdpC,trcS	0.0785021	-0.551785	FALSE	0	0	0	0	0
NC_000962.3	1157000	1158000	1157500	trcS,trcR	0.232338	0.19822978091321097	FALSE	0	0	0	0	0
NC_000962.3	1158000	1159000	1158500	trcR,Rv1034c	0.0918792	-0.486566	FALSE	0	0	0	0	1
NC_000962.3	1159000	1160000	1159500	Rv1034c,Rv1035c	0.255924	0.3132214829378302	FALSE	0	0	0	1	1
NC_000962.3	1160000	1161000	1160500	Rv1035c,Rv1036c,esxI,esxJ	0.632945	2.1513579405408136	FALSE	1	0	0	1	1
NC_000962.3	1161000	1162000	1161500	esxJ,PPE15	0.46186	1.3172463768639726	FALSE	1	0	0	1	1
NC_000962.3	1162000	1163000	1162500	PPE15,PE8	0.206288	0.071225	FALSE	0	0	0	1	1
NC_000962.3	1163000	1164000	1163500	PE8	0.118281	-0.357846	FALSE	0	0	0	0	1
NC_000962.3	1164000	1165000	1164500	Rv1041c	0.895558	3.4317071241154484	FALSE	1	0	0	1	1
NC_000962.3	1165000	1166000	1165500	Rv1041c,Rv1042c,Rv1043c	0.5650040000000001	1.8201168980895868	FALSE	1	0	0	1	1
NC_000962.3	1166000	1167000	1166500	Rv1043c	0.0264021	-0.805795	FALSE	0	0	0	0	0
NC_000962.3	1167000	1168000	1167500	Rv1044,Rv1045	0.013201	-0.870156	FALSE	0	0	0	0	0
NC_000962.3	1168000	1169000	1168500	Rv1045,Rv1046c	0.5359619999999999	1.6785248939261421	FALSE	0	0	0	0	0
NC_000962.3	1169000	1170000	1169500	Rv1046c,Rv1047	0.7626459999999999	2.783705042393402	FALSE	1	0	0	1	1
NC_000962.3	1170000	1171000	1170500	Rv1047	0.370714	0.8728711681496527	FALSE	1	0	0	1	1
NC_000962.3	1171000	1172000	1171500	Rv1048c	0.0264021	-0.805795	FALSE	0	0	0	0	0
NC_000962.3	1172000	1173000	1172500	Rv1048c,Rv1049,Rv1050	0.5359619999999999	1.6785248939261421	FALSE	0	0	0	0	0
NC_000962.3	1173000	1174000	1173500	Rv1050,Rv1051c	0.5231129999999999	1.615880597338576	FALSE	0	0	0	0	0
NC_000962.3	1174000	1175000	1174500	Rv1051c	0.258564	0.3260925968759714	FALSE	0	0	0	0	0
NC_000962.3	1175000	1176000	1175500	Rv1052	0.682581	2.393354384265651	FALSE	0	0	0	0	0
NC_000962.3	1176000	1177000	1176500	Rv1052,Rv1053c,Rv1054	0.258212	0.32437644835088586	FALSE	0	0	0	0	1
NC_000962.3	1177000	1178000	1177500	Rv1054,Rv1055,leuX,Rv1056	0.66674	2.3161228252148587	FALSE	0	0	0	0	1
NC_000962.3	1178000	1179000	1178500	Rv1056	0.240435	0.23770607241212324	FALSE	0	0	0	0	0
NC_000962.3	1179000	1180000	1179500	Rv1057	0.105432	-0.420491	FALSE	0	0	0	1	0
NC_000962.3	1180000	1181000	1180500	Rv1057,fadD14	0.026226	-0.806653	FALSE	0	0	0	0	0
NC_000962.3	1181000	1182000	1181500	fadD14	0.013201	-0.870156	FALSE	0	0	0	0	0
NC_000962.3	1182000	1183000	1182500	fadD14,Rv1059	0.0260514	-0.807504	FALSE	0	0	0	1	0
NC_000962.3	1183000	1184000	1183500	Rv1059,Rv1060	0.0524549	-0.678776	FALSE	0	0	0	0	0
NC_000962.3	1184000	1185000	1184500	Rv1061,Rv1062	0.270181	0.38273037362573825	FALSE	0	0	0	0	0
NC_000962.3	1185000	1186000	1185500	Rv1062,Rv1063c	0.013201	-0.870156	FALSE	0	0	0	0	0
NC_000962.3	1186000	1187000	1186500	Rv1063c,lpqV	0.28479	0.4539554128387316	FALSE	0	0	0	0	0
NC_000962.3	1187000	1188000	1187500	lpqV,Rv1065,Rv1066	0.039075	-0.744009	FALSE	0	0	0	0	0
NC_000962.3	1188000	1189000	1188500	Rv1065,Rv1066,PE_PGRS19	0.374029	0.8890331919015231	FALSE	1	0	1	1	1
NC_000962.3	1189000	1190000	1189500	PE_PGRS19	0.263536	0.3503331947928036	FALSE	1	0	1	1	1
NC_000962.3	1190000	1191000	1190500	PE_PGRS19,PE_PGRS20	0.468728	1.350730774790924	FALSE	1	0	1	1	1
NC_000962.3	1191000	1192000	1191500	PE_PGRS20	1.45622	6.165170943352585	FALSE	1	0	1	1	1
NC_000962.3	1192000	1193000	1192500	PE_PGRS20,Rv1069c	0.218961	0.1330112615380167	FALSE	0	0	0	0	1
NC_000962.3	1193000	1194000	1193500	Rv1069c	0.3089039999999999	0.5715213376509787	FALSE	0	0	0	0	0
NC_000962.3	1194000	1195000	1194500	Rv1069c,echA8	0.173198	-0.0901027	FALSE	0	0	0	0	0
NC_000962.3	1195000	1196000	1195500	echA8,echA9	0.1863989999999999	-0.0257422	FALSE	0	0	0	0	0
NC_000962.3	1196000	1197000	1196500	echA9,Rv1072	0.0786813	-0.550911	FALSE	0	0	0	0	0
NC_000962.3	1197000	1198000	1197500	Rv1072,Rv1073	0.7400599999999999	2.6735887623150485	FALSE	0	0	0	0	0
NC_000962.3	1198000	1199000	1198500	Rv1073,fadA3	0.0650397	-0.61742	FALSE	0	0	0	0	0
NC_000962.3	1199000	1200000	1199500	fadA3,Rv1075c	0.303104	0.5432438903626389	FALSE	0	0	0	0	0
NC_000962.3	1200000	1201000	1200500	Rv1075c,lipU	0.201184	0.0463409	FALSE	0	0	0	0	0
NC_000962.3	1201000	1202000	1201500	lipU,cbs	0.562188	1.8063877098889027	FALSE	0	0	0	0	0
NC_000962.3	1202000	1203000	1202500	cbs	0.0264021	-0.805795	FALSE	0	0	0	0	0
NC_000962.3	1203000	1204000	1203500	cbs,pra	0.357132	0.8066531872754741	FALSE	0	0	1	0	0
NC_000962.3	1204000	1205000	1204500	pra,metB	0.013201	-0.870156	FALSE	0	0	0	0	0
NC_000962.3	1205000	1206000	1205500	metB,greA,Rv1081c	0.0656531	-0.614429	FALSE	0	0	0	0	0
NC_000962.3	1206000	1207000	1206500	Rv1081c,mca	0.0660051	-0.612713	FALSE	0	0	0	0	0
NC_000962.3	1207000	1208000	1207500	mca,Rv1083,Rv1084	0.165101	-0.129579	FALSE	0	0	0	0	0
NC_000962.3	1208000	1209000	1208500	Rv1084	0.315593	0.6041330350495495	FALSE	0	0	0	0	0
NC_000962.3	1209000	1210000	1209500	Rv1084,Rv1085c	0.0131132	-0.870584	FALSE	0	0	0	0	0
NC_000962.3	1210000	1211000	1210500	Rv1085c,Rv1086	0.218961	0.1330112615380167	FALSE	0	0	0	0	0
NC_000962.3	1211000	1212000	1211500	Rv1086,PE_PGRS21	0.525225	1.6261774884890894	FALSE	1	0	1	1	1
NC_000962.3	1212000	1213000	1212500	PE_PGRS21	0.881645	3.363875378577057	FALSE	1	0	1	1	1
NC_000962.3	1213000	1214000	1213500	PE_PGRS21	0.1580619999999999	-0.163897	FALSE	0	0	1	0	1
NC_000962.3	1214000	1215000	1214500	Rv1087A,PE9,PE10	0.262538	0.3454675236904306	FALSE	0	0	0	0	1
NC_000962.3	1215000	1216000	1215500	PE10,celA2a,celA2b	0.995182	3.917416160090208	FALSE	0	0	0	0	1
NC_000962.3	1216000	1217000	1216500	celA2b,PE_PGRS22	0.118284	-0.357832	FALSE	1	0	1	1	1
NC_000962.3	1217000	1218000	1217500	PE_PGRS22	1.15861	4.714196617924494	FALSE	1	1	1	1	1
NC_000962.3	1218000	1219000	1218500	PE_PGRS22	1.26785	5.246787711334543	FALSE	0	1	1	1	1
NC_000962.3	1219000	1220000	1219500	PE_PGRS22,coaA	0.013201	-0.870156	FALSE	0	0	0	0	1
NC_000962.3	1220000	1221000	1220500	coaA,glyA1	0.358364	0.8126597071132733	FALSE	0	0	0	0	0
NC_000962.3	1221000	1222000	1221500	glyA1,desA2	0.0660051	-0.612713	FALSE	0	0	0	0	0
NC_000962.3	1222000	1223000	1222500	desA2,phoH2	0.0913511	-0.489141	FALSE	0	0	0	0	0
NC_000962.3	1223000	1224000	1223500	phoH2	0.0396031	-0.741434	FALSE	0	0	0	0	0
NC_000962.3	1224000	1225000	1224500	phoH2,Rv1096	0.176366	-0.0746573	FALSE	0	0	0	0	0
NC_000962.3	1225000	1226000	1225500	Rv1096,Rv1097c	0.0522761	-0.679648	FALSE	0	0	0	0	0
NC_000962.3	1226000	1227000	1226500	Rv1097c,fum	0.202768	0.0540636	FALSE	0	0	0	0	0
NC_000962.3	1227000	1228000	1227500	fum,glpX	0.673605	2.3495925968759717	FALSE	0	0	0	0	0
NC_000962.3	1228000	1229000	1228500	glpX,Rv1100	0.245539	0.26259022602586257	FALSE	0	0	0	0	0
NC_000962.3	1229000	1230000	1229500	Rv1100,Rv1101c	0.0660051	-0.612713	FALSE	0	0	0	0	0
NC_000962.3	1230000	1231000	1230500	Rv1101c,mazF3,mazE3	0.512024	1.5618170433764376	FALSE	0	0	0	1	0
NC_000962.3	1231000	1232000	1231500	mazE3,Rv1104	0.1673889999999999	-0.118424	FALSE	0	0	0	0	0
NC_000962.3	1232000	1233000	1232500	Rv1105,Rv1106c	0.188159	-0.0171615	FALSE	0	0	0	0	0
NC_000962.3	1233000	1234000	1233500	Rv1106c,xseB	0.0522761	-0.679648	FALSE	0	0	0	0	0
NC_000962.3	1234000	1235000	1234500	xseB,xseA	0.264901	0.35698814574945614	FALSE	0	0	0	0	0
NC_000962.3	1235000	1236000	1235500	xseA,Rv1109c	0.332138	0.6847968911505128	FALSE	0	0	0	0	0
NC_000962.3	1236000	1237000	1236500	Rv1109c,lytB2	0.1029679999999999	-0.432504	FALSE	0	0	0	0	0
NC_000962.3	1237000	1238000	1237500	lytB2,Rv1111c	0.307848	0.5663728920757227	FALSE	0	0	0	0	0
NC_000962.3	1238000	1239000	1238500	Rv1111c,Rv1112	0.0522761	-0.679648	FALSE	0	0	0	0	0
NC_000962.3	1239000	1240000	1239500	Rv1112,vapB32,vapC32	0.0920552	-0.485708	FALSE	0	0	0	0	0
NC_000962.3	1240000	1241000	1240500	Rv1115	0.180766	-0.0532055	FALSE	0	0	0	0	0
NC_000962.3	1241000	1242000	1241500	Rv1116,Rv1116A,Rv1117,Rv1118c	0.116169	-0.368143	FALSE	0	0	0	0	0
NC_000962.3	1242000	1243000	1242500	Rv1118c,Rv1119c	0.144683	-0.229125	FALSE	0	0	0	0	0
NC_000962.3	1243000	1244000	1243500	Rv1119c,Rv1120c,zwf1	0.0918792	-0.486566	FALSE	0	0	0	0	0
NC_000962.3	1244000	1245000	1244500	zwf1	0.115113	-0.373292	FALSE	0	0	0	0	0
NC_000962.3	1245000	1246000	1245500	zwf1,gnd2	0.118281	-0.357846	FALSE	0	0	0	0	0
NC_000962.3	1246000	1247000	1246500	gnd2,bpoB	0.232162	0.19737170665066836	FALSE	0	0	0	0	0
NC_000962.3	1247000	1248000	1247500	bpoB,ephC	0.127786	-0.311505	FALSE	0	0	0	0	0
NC_000962.3	1248000	1249000	1248500	ephC,Rv1125	1.17172	4.778113399640036	FALSE	0	0	0	0	0
NC_000962.3	1249000	1250000	1249500	Rv1125,Rv1126c,ppdK	0.0526281	-0.677932	FALSE	0	0	0	0	0
NC_000962.3	1250000	1251000	1250500	ppdK	0.838001	3.1510924631542427	FALSE	0	0	0	0	0
NC_000962.3	1251000	1252000	1251500	ppdK,Rv1128c	0.5838380000000001	1.9119405950255521	FALSE	0	0	0	1	1
NC_000962.3	1252000	1253000	1252500	Rv1128c	0.384414	0.9396644488134905	FALSE	0	0	0	0	1
NC_000962.3	1253000	1254000	1253500	Rv1129c	0.23181	0.19565555812558277	FALSE	0	0	0	0	0
NC_000962.3	1254000	1255000	1254500	Rv1129c,prpD	0.564828	1.8192588238270435	FALSE	0	0	0	0	0
NC_000962.3	1255000	1256000	1255500	prpD	0.0790302	-0.54921	FALSE	0	0	0	0	0
NC_000962.3	1256000	1257000	1256500	prpD,prpC	0.245011	0.26001600323823437	FALSE	0	0	0	0	0
NC_000962.3	1257000	1258000	1257500	prpC,Rv1132	0.302392	0.5397725899368979	FALSE	0	0	0	0	0
NC_000962.3	1258000	1259000	1258500	Rv1132	0.0394271	-0.742292	FALSE	0	0	0	0	0
NC_000962.3	1259000	1260000	1259500	Rv1132,metE	0.0526281	-0.677932	FALSE	0	0	0	0	0
NC_000962.3	1260000	1261000	1260500	metE	0.0906471	-0.492573	FALSE	0	0	0	0	0
NC_000962.3	1261000	1262000	1261500	metE,Rv1134	0.0790302	-0.54921	FALSE	0	0	0	0	0
NC_000962.3	1262000	1263000	1262500	Rv1134,PPE16	0.33513	0.6993841536137393	FALSE	0	0	1	1	1
NC_000962.3	1263000	1264000	1263500	PPE16	0.183269	-0.0410023	FALSE	0	1	1	1	1
NC_000962.3	1264000	1265000	1264500	PPE16,Rv1135A,Rv1136	0	-0.934516	FALSE	0	1	0	0	1
NC_000962.3	1265000	1266000	1265500	Rv1137c,Rv1138c	0.592814	1.9557023824152313	FALSE	0	1	0	0	0
NC_000962.3	1266000	1267000	1266500	Rv1138c,Rv1139c	0.150492	-0.200804	FALSE	0	1	0	0	0
NC_000962.3	1267000	1268000	1267500	Rv1140	0.152076	-0.193081	FALSE	0	1	0	1	0
NC_000962.3	1268000	1269000	1268500	Rv1140,echA11	0.0790302	-0.54921	FALSE	0	0	0	0	0
NC_000962.3	1269000	1270000	1269500	echA11,echA10	0.312072	0.5869666743767484	FALSE	0	0	0	0	0
NC_000962.3	1270000	1271000	1270500	mcr	0.013201	-0.870156	FALSE	0	0	0	0	0
NC_000962.3	1271000	1272000	1271500	mcr,Rv1144	0.141339	-0.245429	FALSE	0	0	0	0	0
NC_000962.3	1272000	1273000	1272500	mmpL13a	0.191327	-0.00171615	FALSE	0	0	0	0	0
NC_000962.3	1273000	1274000	1273500	mmpL13a,mmpL13b	0.3559	0.8006466674376749	FALSE	0	0	0	0	0
NC_000962.3	1274000	1275000	1274500	mmpL13b,Rv1147	0.0264021	-0.805795	FALSE	0	0	0	0	0
NC_000962.3	1275000	1276000	1275500	Rv1147	0.5019910000000001	1.5129019349895558	FALSE	1	0	0	1	0
NC_000962.3	1276000	1277000	1276500	Rv1148c	13.222	63.52831297028486	TRUE	1	0	0	1	1
NC_000962.3	1277000	1278000	1277500	Rv1148c,Rv1149	0.255748	0.31236340867528745	FALSE	1	0	0	1	1
NC_000962.3	1278000	1279000	1278500	Rv1149,Rv1150,Rv1151c	0.7640760000000001	2.790676895776562	FALSE	1	0	0	1	1
NC_000962.3	1279000	1280000	1279500	Rv1151c,Rv1152,omt	0.130426	-0.298634	FALSE	0	0	0	0	0
NC_000962.3	1280000	1281000	1280500	Rv1152,omt,Rv1154c	0.157356	-0.167339	FALSE	0	0	0	0	0
NC_000962.3	1281000	1282000	1281500	Rv1154c,Rv1155	0.773404	2.836154831691327	FALSE	0	0	0	1	0
NC_000962.3	1282000	1283000	1282500	Rv1156	0.013201	-0.870156	FALSE	0	0	0	1	0
NC_000962.3	1283000	1284000	1283500	Rv1157c	0.0785021	-0.551785	FALSE	0	0	0	0	0
NC_000962.3	1284000	1285000	1284500	Rv1157c,Rv1158c,pimE	0.130089	-0.300277	FALSE	0	0	0	1	0
NC_000962.3	1285000	1286000	1285500	pimE	0.535786	1.6776668196635993	FALSE	0	0	0	0	0
NC_000962.3	1286000	1287000	1286500	pimE,Rv1159A,mutT2	0.5898220000000001	1.941115119952005	FALSE	0	0	0	0	0
NC_000962.3	1287000	1288000	1287500	mutT2,narG	0.653715	2.2526204543647497	FALSE	1	0	0	1	0
NC_000962.3	1288000	1289000	1288500	narG	0.562012	1.8055296356263597	FALSE	1	0	0	1	0
NC_000962.3	1289000	1290000	1289500	narG	0.138699	-0.2583	FALSE	0	0	0	0	0
NC_000962.3	1290000	1291000	1290500	narG	0.0526281	-0.677932	FALSE	0	0	0	0	0
NC_000962.3	1291000	1292000	1291500	narG,narH	0.0394271	-0.742292	FALSE	0	0	0	0	0
NC_000962.3	1292000	1293000	1292500	narH,narJ	0.469781	1.355864594100342	FALSE	0	0	0	0	0
NC_000962.3	1293000	1294000	1293500	narJ,narI	0.438274	1.2022546748393532	FALSE	0	0	0	1	0
NC_000962.3	1294000	1295000	1294500	narI,typA	0.0394271	-0.742292	FALSE	0	0	0	0	0
NC_000962.3	1295000	1296000	1295500	typA	0.0396031	-0.741434	FALSE	0	0	0	0	0
NC_000962.3	1296000	1297000	1296500	typA,lpqW	0.10068	-0.443659	FALSE	0	0	0	0	0
NC_000962.3	1297000	1298000	1297500	lpqW	0.0917032	-0.487424	FALSE	0	0	0	0	0
NC_000962.3	1298000	1299000	1298500	lpqW,Rv1167c,PPE17	0.0528041	-0.677074	FALSE	0	0	0	0	1
NC_000962.3	1299000	1300000	1299500	PPE17,lipX	0.6014390000000001	1.997752896701772	FALSE	0	0	0	0	1
NC_000962.3	1300000	1301000	1300500	lipX,mshB	0.0660051	-0.612713	FALSE	0	0	0	0	1
NC_000962.3	1301000	1302000	1301500	mshB,Rv1171,PE12	0.232338	0.19822978091321097	FALSE	0	0	0	0	1
NC_000962.3	1302000	1303000	1302500	PE12,fbiC	0.401487	1.0229025277020825	FALSE	0	0	0	0	1
NC_000962.3	1303000	1304000	1303500	fbiC	0.0654771	-0.615288	FALSE	0	0	0	0	1
NC_000962.3	1304000	1305000	1304500	fbiC	0.0524521	-0.67879	FALSE	0	0	0	0	1
NC_000962.3	1305000	1306000	1305500	fbiC,TB8.4	0.026226	-0.806653	FALSE	0	1	0	1	1
NC_000962.3	1306000	1307000	1306500	TB8.4,fadH	0.6619879999999999	2.292954820126204	FALSE	0	0	0	0	0
NC_000962.3	1307000	1308000	1307500	fadH	0.245539	0.26259022602586257	FALSE	0	0	0	0	0
NC_000962.3	1308000	1309000	1308500	fadH,Rv1176c	0.154188	-0.182784	FALSE	0	0	0	0	0
NC_000962.3	1309000	1310000	1309500	fdxC,Rv1178	0.0264021	-0.805795	FALSE	0	0	0	0	0
NC_000962.3	1310000	1311000	1310500	Rv1178,Rv1179c	0.441794	1.219416160090208	FALSE	0	0	0	0	0
NC_000962.3	1311000	1312000	1311500	Rv1179c	0.150492	-0.200804	FALSE	0	0	0	0	0
NC_000962.3	1312000	1313000	1312500	Rv1179c	0.0660051	-0.612713	FALSE	0	0	0	0	0
NC_000962.3	1313000	1314000	1313500	Rv1179c,pks3	0.1405219999999999	-0.249412	FALSE	0	0	0	0	0
NC_000962.3	1314000	1315000	1314500	pks3	0.271413	0.3887368934635375	FALSE	0	0	0	0	0
NC_000962.3	1315000	1316000	1315500	pks3,pks4	0.013201	-0.870156	FALSE	0	0	0	0	0
NC_000962.3	1316000	1317000	1316500	pks4	0.105256	-0.421349	FALSE	0	0	0	0	0
NC_000962.3	1317000	1318000	1317500	pks4	0.535786	1.6776668196635993	FALSE	0	0	0	0	0
NC_000962.3	1318000	1319000	1318500	pks4	0.104904	-0.423065	FALSE	0	0	1	0	0
NC_000962.3	1319000	1320000	1319500	pks4	0.013201	-0.870156	FALSE	0	0	0	1	0
NC_000962.3	1320000	1321000	1320500	papA3	0.496359	1.4854435585881878	FALSE	0	0	0	0	0
NC_000962.3	1321000	1322000	1321500	papA3,mmpL10	0.127082	-0.314938	FALSE	0	0	0	0	0
NC_000962.3	1322000	1323000	1322500	mmpL10	0.5227609999999999	1.6141644488134903	FALSE	0	0	0	0	0
NC_000962.3	1323000	1324000	1323500	mmpL10	0.148732	-0.209385	FALSE	0	0	0	0	0
NC_000962.3	1324000	1325000	1324500	mmpL10,Rv1184c	0.1930869999999999	0.00686459	FALSE	0	0	0	0	0
NC_000962.3	1325000	1326000	1325500	Rv1184c,fadD21	0.128314	-0.308931	FALSE	0	0	0	0	0
NC_000962.3	1326000	1327000	1326500	fadD21	0.0264021	-0.805795	FALSE	0	0	0	1	0
NC_000962.3	1327000	1328000	1327500	fadD21,Rv1186c	0.227586	0.1750617758245572	FALSE	0	0	0	0	0
NC_000962.3	1328000	1329000	1328500	Rv1186c	0.0522761	-0.679648	FALSE	0	0	0	0	0
NC_000962.3	1329000	1330000	1329500	Rv1186c,rocA	0.549163	1.7428853390387935	FALSE	0	0	0	0	0
NC_000962.3	1330000	1331000	1330500	rocA	0	-0.934516	FALSE	0	0	0	0	0
NC_000962.3	1331000	1332000	1331500	rocA,Rv1188	0.231021	0.19180885020997934	FALSE	0	0	0	0	0
NC_000962.3	1332000	1333000	1332500	Rv1188,sigI,Rv1190	0.0395156	-0.741861	FALSE	0	0	0	0	0
NC_000962.3	1333000	1334000	1333500	Rv1190,Rv1191	0.451475	1.2666151199520048	FALSE	0	0	0	0	0
NC_000962.3	1334000	1335000	1334500	Rv1191,Rv1192	0.271941	0.39131111625116555	FALSE	0	0	0	0	0
NC_000962.3	1335000	1336000	1335500	Rv1192,fadD36	0.013201	-0.870156	FALSE	0	0	0	0	0
NC_000962.3	1336000	1337000	1336500	fadD36	0.4645	1.3301174908021136	FALSE	0	0	0	0	0
NC_000962.3	1337000	1338000	1337500	fadD36,Rv1194c	0.0264021	-0.805795	FALSE	0	0	0	0	0
NC_000962.3	1338000	1339000	1338500	Rv1194c	0.280742	0.43421970480024863	FALSE	1	0	0	0	0
NC_000962.3	1339000	1340000	1339500	PE13,PPE18	1.60817	6.905991308087636	FALSE	1	0	1	1	1
NC_000962.3	1340000	1341000	1340500	PPE18,esxK	2.8402000000000003	12.912657408545181	TRUE	1	0	0	1	1
NC_000962.3	1341000	1342000	1341500	esxL,Rv1199c	2.99955	13.689555895682595	TRUE	1	0	0	1	1
NC_000962.3	1342000	1343000	1342500	Rv1199c,Rv1200	1.3746699999999998	5.767580283634628	FALSE	1	0	0	1	1
NC_000962.3	1343000	1344000	1343500	Rv1200	0.0396031	-0.741434	FALSE	0	0	0	0	0
NC_000962.3	1344000	1345000	1344500	Rv1200,dapD	0.2059359999999999	0.0695089	FALSE	0	0	0	0	0
NC_000962.3	1345000	1346000	1345500	dapD,dapE	0.115113	-0.373292	FALSE	0	0	0	0	0
NC_000962.3	1346000	1347000	1346500	dapE,Rv1203c,Rv1204c	0.0660051	-0.612713	FALSE	0	0	0	0	0
NC_000962.3	1347000	1348000	1347500	Rv1204c	0.209456	0.0866704	FALSE	0	0	0	0	0
NC_000962.3	1348000	1349000	1348500	Rv1204c,Rv1205	0.0264021	-0.805795	FALSE	0	0	0	0	0
NC_000962.3	1349000	1350000	1349500	Rv1205,fadD6	0.5533870000000001	1.7634791213398198	FALSE	0	0	0	0	0
NC_000962.3	1350000	1351000	1350500	fadD6	0.026226	-0.806653	FALSE	0	0	0	0	0
NC_000962.3	1351000	1352000	1351500	fadD6,folP2	0.677125	2.366754082126826	FALSE	0	0	0	1	0
NC_000962.3	1352000	1353000	1352500	folP2,gpgS	0.189743	-0.00943882	FALSE	0	0	0	0	0
NC_000962.3	1353000	1354000	1353500	gpgS,Rv1209,tagA	0.0906471	-0.492573	FALSE	0	0	0	0	0
NC_000962.3	1354000	1355000	1354500	tagA,Rv1211,glgA	0.176894	-0.0720831	FALSE	0	0	0	0	0
NC_000962.3	1355000	1356000	1355500	glgA,glgC	0.0918792	-0.486566	FALSE	0	0	0	0	0
NC_000962.3	1356000	1357000	1356500	glgC	0.5162479999999999	1.582410825677463	FALSE	0	0	0	0	0
NC_000962.3	1357000	1358000	1357500	glgC,PE14,Rv1215c	0.724296	2.596732610754119	FALSE	1	0	0	1	1
NC_000962.3	1358000	1359000	1358500	Rv1215c	0.4914299999999999	1.4614126038150446	FALSE	0	0	0	0	0
NC_000962.3	1359000	1360000	1359500	Rv1215c,Rv1216c	0.0658291	-0.613571	FALSE	0	0	0	0	0
NC_000962.3	1360000	1361000	1360500	Rv1216c,Rv1217c	0.266309	0.36385273984979816	FALSE	0	0	0	0	0
NC_000962.3	1361000	1362000	1361500	Rv1217c,Rv1218c	1.27716	5.292177889654276	FALSE	0	0	0	0	0
NC_000962.3	1362000	1363000	1362500	Rv1218c,Rv1219c	0.397615	1.0040248939261422	FALSE	0	0	0	0	0
NC_000962.3	1363000	1364000	1363500	Rv1219c,Rv1220c	0.0528041	-0.677074	FALSE	0	0	0	0	0
NC_000962.3	1364000	1365000	1364500	Rv1220c,sigE	0.181998	-0.047199	FALSE	0	0	0	0	0
NC_000962.3	1365000	1366000	1365500	sigE,rseA,htrA	0.304856	0.5517856296124963	FALSE	0	0	0	0	0
NC_000962.3	1366000	1367000	1366500	htrA	0.0786781	-0.550927	FALSE	0	0	0	0	0
NC_000962.3	1367000	1368000	1367500	htrA,tatB,Rv1225c	0.524697	1.6236032657014607	FALSE	0	0	0	0	0
NC_000962.3	1368000	1369000	1368500	Rv1225c,Rv1226c	0.43141	1.1687897786001866	FALSE	0	0	0	0	0
NC_000962.3	1369000	1370000	1369500	Rv1226c	0.499351	1.5000308210514142	FALSE	0	0	0	0	0
NC_000962.3	1370000	1371000	1370500	Rv1226c,Rv1227c,lpqX	0.522585	1.613306374550948	FALSE	0	0	0	0	0
NC_000962.3	1371000	1372000	1371500	lpqX,mrp	0.128314	-0.308931	FALSE	0	0	0	0	0
NC_000962.3	1372000	1373000	1372500	mrp,Rv1230c	0.228994	0.18192636992489908	FALSE	0	0	0	0	0
NC_000962.3	1373000	1374000	1373500	Rv1230c	0.0785021	-0.551785	FALSE	0	0	0	0	0
NC_000962.3	1374000	1375000	1374500	Rv1230c,Rv1231c,Rv1232c	0.951002	3.702020018504196	FALSE	0	0	0	0	0
NC_000962.3	1375000	1376000	1375500	Rv1232c	0.621328	2.0947201637910475	FALSE	0	0	0	0	0
NC_000962.3	1376000	1377000	1376500	Rv1232c,Rv1233c,Rv1234	0.144683	-0.229125	FALSE	0	0	0	0	0
NC_000962.3	1377000	1378000	1377500	Rv1234,lpqY	0.304856	0.5517856296124963	FALSE	0	0	0	0	0
NC_000962.3	1378000	1379000	1378500	lpqY,sugA	0.0528041	-0.677074	FALSE	0	0	0	0	0
NC_000962.3	1379000	1380000	1379500	sugA,sugB	0.0792062	-0.548352	FALSE	0	0	0	0	0
NC_000962.3	1380000	1381000	1380500	sugB,sugC	0.0394271	-0.742292	FALSE	0	0	0	0	0
NC_000962.3	1381000	1382000	1381500	sugC,corA	0.026226	-0.806653	FALSE	0	0	0	0	0
NC_000962.3	1382000	1383000	1382500	corA	0.0264021	-0.805795	FALSE	0	0	0	0	0
NC_000962.3	1383000	1384000	1383500	corA,mdh	0.131658	-0.292628	FALSE	0	0	0	0	0
NC_000962.3	1384000	1385000	1384500	mdh,vapB33,vapC33,PE_PGRS23	0.215793	0.11756592481224759	FALSE	0	0	0	0	1
NC_000962.3	1385000	1386000	1385500	PE_PGRS23	0.17146	-0.0985762	FALSE	0	0	1	0	1
NC_000962.3	1386000	1387000	1386500	PE_PGRS23,lpqZ	0.0526281	-0.677932	FALSE	0	0	1	1	1
NC_000962.3	1387000	1388000	1387500	lpqZ,Rv1245c	0.23181	0.19565555812558277	FALSE	0	0	0	0	0
NC_000962.3	1388000	1389000	1388500	Rv1245c,relE,relB	0.215793	0.11756592481224759	FALSE	0	0	0	1	0
NC_000962.3	1389000	1390000	1389500	relB,Rv1248c	0.330026	0.6745	FALSE	0	0	0	0	0
NC_000962.3	1390000	1391000	1390500	Rv1248c	0.7021189999999999	2.488610378251787	FALSE	0	0	0	0	0
NC_000962.3	1391000	1392000	1391500	Rv1248c	0.0654771	-0.615288	FALSE	0	0	0	0	0
NC_000962.3	1392000	1393000	1392500	Rv1248c	0.163517	-0.137302	FALSE	0	0	0	0	0
NC_000962.3	1393000	1394000	1393500	Rv1248c,Rv1249c	0.638578	2.178821192364128	FALSE	0	0	0	0	0
NC_000962.3	1394000	1395000	1394500	Rv1250	0.013201	-0.870156	FALSE	0	0	0	0	0
NC_000962.3	1395000	1396000	1395500	Rv1250,Rv1251c	0.3060879999999999	0.5577921494502949	FALSE	0	0	0	0	0
NC_000962.3	1396000	1397000	1396500	Rv1251c	0.431884	1.1711007286027164	FALSE	0	0	0	0	0
NC_000962.3	1397000	1398000	1397500	Rv1251c	0.627811	2.1263275242686865	FALSE	0	0	0	0	0
NC_000962.3	1398000	1399000	1398500	Rv1251c	0.0395156	-0.741861	FALSE	0	0	0	0	0
NC_000962.3	1399000	1400000	1399500	Rv1251c,lprE,deaD	0.0786781	-0.550927	FALSE	0	0	0	0	0
NC_000962.3	1400000	1401000	1400500	deaD	0.279862	0.429929	FALSE	0	0	0	0	0
NC_000962.3	1401000	1402000	1401500	deaD,Rv1254	0.141515	-0.244571	FALSE	0	0	0	0	0
NC_000962.3	1402000	1403000	1402500	Rv1254,Rv1255c	0.0918792	-0.486566	FALSE	0	0	0	0	0
NC_000962.3	1403000	1404000	1403500	Rv1255c,cyp130	0.0394271	-0.742292	FALSE	0	0	0	0	0
NC_000962.3	1404000	1405000	1404500	cyp130,Rv1257c	0.243779	0.25400948340043517	FALSE	0	0	0	0	0
NC_000962.3	1405000	1406000	1405500	Rv1257c	0.0658291	-0.613571	FALSE	0	0	0	0	0
NC_000962.3	1406000	1407000	1406500	Rv1257c,Rv1258c	0.0922312	-0.48485	FALSE	0	0	0	0	0
NC_000962.3	1407000	1408000	1407500	Rv1258c,udgB	0.0396031	-0.741434	FALSE	0	0	0	0	0
NC_000962.3	1408000	1409000	1408500	udgB,Rv1260	0.0786781	-0.550927	FALSE	0	0	0	1	0
NC_000962.3	1409000	1410000	1409500	Rv1260,Rv1261c,Rv1262c	0.192735	0.00514845	FALSE	0	0	0	0	0
NC_000962.3	1410000	1411000	1410500	Rv1262c,amiB2	0.266661	0.3655688883748834	FALSE	0	0	0	0	0
NC_000962.3	1411000	1412000	1411500	amiB2,Rv1264	0.0660051	-0.612713	FALSE	0	0	0	0	0
NC_000962.3	1412000	1413000	1412500	Rv1264	0.0790302	-0.54921	FALSE	0	0	0	0	0
NC_000962.3	1413000	1414000	1413500	Rv1264,Rv1265,pknH	0.322637	0.638476	FALSE	0	0	0	0	0
NC_000962.3	1414000	1415000	1414500	pknH	0.143554	-0.23463	FALSE	0	0	0	0	0
NC_000962.3	1415000	1416000	1415500	pknH	0.0760389	-0.563794	FALSE	0	0	0	0	0
NC_000962.3	1416000	1417000	1416500	embR	0.0394271	-0.742292	FALSE	0	0	0	0	0
NC_000962.3	1417000	1418000	1417500	embR,Rv1268c	0.678357	2.3727606019646252	FALSE	0	0	0	0	0
NC_000962.3	1418000	1419000	1418500	Rv1268c,Rv1269c	0.0385531	-0.746553	FALSE	0	0	0	0	0
NC_000962.3	1419000	1420000	1419500	lprA,Rv1271c	0.199145	0.0363999	FALSE	0	0	0	0	0
NC_000962.3	1420000	1421000	1420500	Rv1271c,Rv1272c	0.0785021	-0.551785	FALSE	0	0	0	0	0
NC_000962.3	1421000	1422000	1421500	Rv1272c	0.0924072	-0.483992	FALSE	0	0	0	0	0
NC_000962.3	1422000	1423000	1422500	Rv1272c,Rv1273c	0.245363	0.2617321517633198	FALSE	0	0	0	0	0
NC_000962.3	1423000	1424000	1423500	Rv1273c	0.0264021	-0.805795	FALSE	0	0	0	0	0
NC_000962.3	1424000	1425000	1424500	Rv1273c,lprB,lprC	0.305208	0.5535017781375815	FALSE	0	0	0	0	0
NC_000962.3	1425000	1426000	1425500	lprC,Rv1276c	0.0788542	-0.550069	FALSE	0	0	0	0	0
NC_000962.3	1426000	1427000	1426500	Rv1277	0.428241	1.153339566452471	FALSE	0	0	0	0	0
NC_000962.3	1427000	1428000	1427500	Rv1277,Rv1278	0.026226	-0.806653	FALSE	0	0	0	0	0
NC_000962.3	1428000	1429000	1428500	Rv1278	0.252404	0.2960599976869756	FALSE	0	0	0	0	0
NC_000962.3	1429000	1430000	1429500	Rv1278	0.117929	-0.359562	FALSE	0	0	0	0	0
NC_000962.3	1430000	1431000	1430500	Rv1278,Rv1279	0.0264021	-0.805795	FALSE	0	0	0	0	0
NC_000962.3	1431000	1432000	1431500	Rv1279,oppA	0.165277	-0.128721	FALSE	0	0	0	0	0
NC_000962.3	1432000	1433000	1432500	oppA	0.013201	-0.870156	FALSE	0	0	0	0	0
NC_000962.3	1433000	1434000	1433500	oppA,oppD	0.0658291	-0.613571	FALSE	0	0	0	0	0
NC_000962.3	1434000	1435000	1434500	oppD	0.0658291	-0.613571	FALSE	0	0	0	0	0
NC_000962.3	1435000	1436000	1435500	oppD,oppC	0.026226	-0.806653	FALSE	0	0	0	0	0
NC_000962.3	1436000	1437000	1436500	oppC,oppB	0.118105	-0.358704	FALSE	0	0	0	0	0
NC_000962.3	1437000	1438000	1437500	oppB,canA,cysD	0.0528041	-0.677074	FALSE	0	0	0	0	0
NC_000962.3	1438000	1439000	1438500	cysD,cysN	0.129722	-0.302067	FALSE	0	0	0	0	0
NC_000962.3	1439000	1440000	1439500	cysN	0.0396031	-0.741434	FALSE	0	0	0	0	0
NC_000962.3	1440000	1441000	1440500	cysN,Rv1287	0.20664	0.0729412	FALSE	0	0	0	0	0
NC_000962.3	1441000	1442000	1441500	Rv1287,Rv1288	0.0772799	-0.557744	FALSE	0	1	0	1	1
NC_000962.3	1442000	1443000	1442500	Rv1288,Rv1289	0.246947	0.2694548201262044	FALSE	0	0	0	0	1
NC_000962.3	1443000	1444000	1443500	Rv1289,Rv1290c	0.2059359999999999	0.0695089	FALSE	0	0	0	1	0
NC_000962.3	1444000	1445000	1444500	Rv1290c	0.281446	0.4376520018504195	FALSE	0	0	0	0	0
NC_000962.3	1445000	1446000	1445500	Rv1290c,Rv1290A,Rv1291c	0.505159	1.5283472717153246	FALSE	0	0	0	0	0
NC_000962.3	1446000	1447000	1446500	argV,argS	0.667444	2.3195551222650295	FALSE	0	0	0	0	0
NC_000962.3	1447000	1448000	1447500	argS	0.343227	0.7388604451126516	FALSE	0	0	0	0	0
NC_000962.3	1448000	1449000	1448500	argS,lysA	0.013201	-0.870156	FALSE	0	0	0	0	0
NC_000962.3	1449000	1450000	1449500	lysA,thrA	0.0264021	-0.805795	FALSE	0	0	0	0	0
NC_000962.3	1450000	1451000	1450500	thrA,thrC	0.181118	-0.0514893	FALSE	0	0	0	0	1
NC_000962.3	1451000	1452000	1451500	thrC,thrB	0.143451	-0.235132	FALSE	1	1	1	1	1
NC_000962.3	1452000	1453000	1452500	thrB	0.151548	-0.195656	FALSE	0	0	0	1	0
NC_000962.3	1453000	1454000	1453500	rho	0.150492	-0.200804	FALSE	0	0	0	0	0
NC_000962.3	1454000	1455000	1454500	rho	0.0522761	-0.679648	FALSE	0	0	0	0	0
NC_000962.3	1455000	1456000	1455500	rho,rpmE,prfA	0	-0.934516	FALSE	0	0	0	0	0
NC_000962.3	1456000	1457000	1456500	prfA,hemK	0.0526281	-0.677932	FALSE	0	0	0	1	0
NC_000962.3	1457000	1458000	1457500	hemK,Rv1301	0.0786781	-0.550927	FALSE	0	0	0	1	0
NC_000962.3	1458000	1459000	1458500	Rv1301,rfe	0.279686	0.42907125922499223	FALSE	0	0	0	0	0
NC_000962.3	1459000	1460000	1459500	rfe,Rv1303	0.103848	-0.428213	FALSE	0	0	0	0	0
NC_000962.3	1460000	1461000	1460500	Rv1303,atpB	0.115993	-0.369001	FALSE	0	0	0	0	0
NC_000962.3	1461000	1462000	1461500	atpE,atpF,atpH	0.291479	0.48656711023730187	FALSE	0	0	0	0	0
NC_000962.3	1462000	1463000	1462500	atpH	0.013201	-0.870156	FALSE	0	0	0	0	0
NC_000962.3	1463000	1464000	1463500	atpH,atpA	0.0790302	-0.54921	FALSE	0	0	0	0	0
NC_000962.3	1464000	1465000	1464500	atpA,atpG	0.152076	-0.193081	FALSE	0	0	0	0	0
NC_000962.3	1465000	1466000	1465500	atpG,atpD	0.0790302	-0.54921	FALSE	0	0	0	0	0
NC_000962.3	1466000	1467000	1466500	atpD	0.0656531	-0.614429	FALSE	0	0	0	0	0
NC_000962.3	1467000	1468000	1467500	atpD,atpC,Rv1312	0.0785021	-0.551785	FALSE	0	0	0	0	0
NC_000962.3	1468000	1469000	1468500	Rv1312,Rv1313c	1.56446	6.692886614816368	FALSE	1	0	1	1	1
NC_000962.3	1469000	1470000	1469500	Rv1313c,Rv1314c	0.3027439999999999	0.5414887384619829	FALSE	1	0	0	1	1
NC_000962.3	1470000	1471000	1470500	Rv1314c,murA	0.1996	0.038618217236369476	FALSE	0	0	0	0	0
NC_000962.3	1471000	1472000	1471500	murA,rrs	0.143451	-0.235132	FALSE	0	0	0	0	0
NC_000962.3	1472000	1473000	1472500	rrs	0.3735009999999999	0.8864589691138944	FALSE	0	0	0	0	0
NC_000962.3	1473000	1474000	1473500	rrs,rrl	0.3316099999999999	0.6822226683628843	FALSE	0	0	0	0	0
NC_000962.3	1474000	1475000	1474500	rrl	0.150492	-0.200804	FALSE	0	0	0	0	0
NC_000962.3	1475000	1476000	1475500	rrl	0.013201	-0.870156	FALSE	0	0	0	0	0
NC_000962.3	1476000	1477000	1476500	rrl,rrf	0.013201	-0.870156	FALSE	0	0	0	0	0
NC_000962.3	1477000	1478000	1477500	rrf,ogt,alkA	0.6002069999999999	1.991746376863972	FALSE	0	0	0	0	0
NC_000962.3	1478000	1479000	1478500	alkA	0.266661	0.3655688883748834	FALSE	0	0	0	0	0
NC_000962.3	1479000	1480000	1479500	alkA,Rv1318c	0.485622	1.4330961531511344	FALSE	0	1	1	1	1
NC_000962.3	1480000	1481000	1480500	Rv1318c,Rv1319c	0.87338	3.323580016191172	FALSE	0	1	0	0	1
NC_000962.3	1481000	1482000	1481500	Rv1319c	1.00733	3.9766427858934423	FALSE	0	1	1	1	1
NC_000962.3	1482000	1483000	1482500	Rv1319c,Rv1320c	0.1432749999999999	-0.23599	FALSE	0	1	0	1	1
NC_000962.3	1483000	1484000	1483500	Rv1320c	0.105608	-0.419632	FALSE	0	1	0	1	0
NC_000962.3	1484000	1485000	1484500	Rv1320c,Rv1321,Rv1322	0.0526281	-0.677932	FALSE	0	1	0	0	0
NC_000962.3	1485000	1486000	1485500	Rv1322,Rv1322A,fadA4	0.0918792	-0.486566	FALSE	0	0	0	0	0
NC_000962.3	1486000	1487000	1486500	fadA4	0.0522761	-0.679648	FALSE	0	0	0	0	0
NC_000962.3	1487000	1488000	1487500	fadA4,Rv1324	0.245187	0.260874	FALSE	0	0	0	0	0
NC_000962.3	1488000	1489000	1488500	Rv1324,PE_PGRS24	0.5910540000000001	1.9471216397898043	FALSE	0	0	1	1	1
NC_000962.3	1489000	1490000	1489500	PE_PGRS24	0.180942	-0.0523474	FALSE	1	0	1	1	1
NC_000962.3	1490000	1491000	1490500	glgB	0.968076	3.785262972814734	FALSE	0	0	0	0	0
NC_000962.3	1491000	1492000	1491500	glgB	0.0264021	-0.805795	FALSE	0	0	0	0	0
NC_000962.3	1492000	1493000	1492500	glgB,glgE	0.319289	0.6221525945629468	FALSE	0	0	0	0	0
NC_000962.3	1493000	1494000	1493500	glgE	0.0654771	-0.615288	FALSE	0	0	0	0	0
NC_000962.3	1494000	1495000	1494500	glgE,glgP	0.0264021	-0.805795	FALSE	0	0	0	0	0
NC_000962.3	1495000	1496000	1495500	glgP	0.409584	1.0623788192009946	FALSE	0	0	0	0	0
NC_000962.3	1496000	1497000	1496500	glgP	0.319465	0.6230106688254896	FALSE	0	0	0	0	0
NC_000962.3	1497000	1498000	1497500	glgP,dinG	0.0526281	-0.677932	FALSE	0	0	0	0	0
NC_000962.3	1498000	1499000	1498500	dinG	0.549515	1.7446014875638791	FALSE	0	0	0	0	0
NC_000962.3	1499000	1500000	1499500	dinG,pncB1	0.154716	-0.18021	FALSE	0	0	0	0	0
NC_000962.3	1500000	1501000	1500500	pncB1,Rv1331,Rv1332	0.1355309999999999	-0.273745	FALSE	0	0	0	0	0
NC_000962.3	1501000	1502000	1501500	Rv1332,Rv1333	0.600943	1.995334687416424	FALSE	0	0	0	0	0
NC_000962.3	1502000	1503000	1502500	Rv1333,mec	0.0521056	-0.680479	FALSE	0	0	0	0	0
NC_000962.3	1503000	1504000	1503500	mec,cysO,cysM	0.064691	-0.61912	FALSE	0	0	0	0	0
NC_000962.3	1504000	1505000	1504500	cysM,Rv1337	0.178478	-0.0643604	FALSE	0	0	0	0	0
NC_000962.3	1505000	1506000	1505500	Rv1337,murI,Rv1339	0.533146	1.6647957057254585	FALSE	0	0	0	0	0
NC_000962.3	1506000	1507000	1506500	Rv1339,rphA	0.12409	-0.329525	FALSE	0	0	0	0	0
NC_000962.3	1507000	1508000	1507500	rphA,Rv1341	0.25522	0.30978918588765936	FALSE	0	0	0	0	0
NC_000962.3	1508000	1509000	1508500	Rv1341,Rv1342c,lprD,mbtL	0.0785021	-0.551785	FALSE	0	0	0	0	0
NC_000962.3	1509000	1510000	1509500	mbtL,mbtM	0.225826	0.16648103319912977	FALSE	0	0	0	0	0
NC_000962.3	1510000	1511000	1510500	mbtM,mbtN	0.0264021	-0.805795	FALSE	0	0	0	0	0
NC_000962.3	1511000	1512000	1511500	mbtN,mbtK	0.192735	0.00514845	FALSE	0	0	0	0	0
NC_000962.3	1512000	1513000	1512500	mbtN,mbtK,leuW	0.12409	-0.329525	FALSE	0	0	0	0	0
NC_000962.3	1513000	1514000	1513500	irtA	0.128314	-0.308931	FALSE	0	0	0	0	0
NC_000962.3	1514000	1515000	1514500	irtA	0.219137	0.1338693358005595	FALSE	0	0	0	0	0
NC_000962.3	1515000	1516000	1515500	irtA,irtB	0.0786781	-0.550927	FALSE	0	0	0	0	0
NC_000962.3	1516000	1517000	1516500	irtB	0.0781501	-0.553501	FALSE	0	0	0	0	0
NC_000962.3	1517000	1518000	1517500	irtB,fabG2	0.0396031	-0.741434	FALSE	0	0	0	0	0
NC_000962.3	1518000	1519000	1518500	fabG2,Rv1351,Rv1352	0.157708	-0.165623	FALSE	0	0	0	0	0
NC_000962.3	1519000	1520000	1519500	Rv1352,Rv1353c	0.119902	-0.349943	FALSE	0	0	0	0	0
NC_000962.3	1520000	1521000	1520500	Rv1354c	0.0121468	-0.875295	FALSE	0	0	0	0	0
NC_000962.3	1521000	1522000	1521500	Rv1354c,moeY	0.2362149999999999	0.2171317917988821	FALSE	0	0	0	0	0
NC_000962.3	1522000	1523000	1522500	moeY	0.248798	0.278479	FALSE	0	0	0	0	0
NC_000962.3	1523000	1524000	1523500	moeY	0.767948	2.8095545295525017	FALSE	0	0	0	0	0
NC_000962.3	1524000	1525000	1524500	moeY,Rv1356c	0.0528041	-0.677074	FALSE	0	0	0	0	0
NC_000962.3	1525000	1526000	1525500	Rv1357c	0.357836	0.8100854843256449	FALSE	0	0	0	0	0
NC_000962.3	1526000	1527000	1526500	Rv1357c,Rv1358	0.661494	2.2905463616847492	FALSE	0	0	0	0	0
NC_000962.3	1527000	1528000	1527500	Rv1358	0.0521056	-0.680479	FALSE	0	0	0	0	0
NC_000962.3	1528000	1529000	1528500	Rv1358	0.133598	-0.283169	FALSE	0	0	0	0	0
NC_000962.3	1529000	1530000	1529500	Rv1358	0.200837	0.0446491	FALSE	0	0	0	0	0
NC_000962.3	1530000	1531000	1530500	Rv1358,Rv1359	0.0396031	-0.741434	FALSE	0	0	0	0	0
NC_000962.3	1531000	1532000	1531500	Rv1360	0.138875	-0.257442	FALSE	0	0	0	0	0
NC_000962.3	1532000	1533000	1532500	Rv1360,PPE19	1.49119	6.335664448813491	FALSE	1	0	0	1	1
NC_000962.3	1533000	1534000	1533500	PPE19,Rv1362c	2.5001	11.254526404620266	TRUE	1	0	0	1	1
NC_000962.3	1534000	1535000	1534500	Rv1362c,Rv1363c	0.361532	0.8281050438390426	FALSE	0	0	0	0	0
NC_000962.3	1535000	1536000	1535500	Rv1363c,Rv1364c	0.372797	0.8830266720637239	FALSE	0	0	1	0	0
NC_000962.3	1536000	1537000	1536500	Rv1364c	0.0654771	-0.615288	FALSE	0	0	0	0	0
NC_000962.3	1537000	1538000	1537500	Rv1364c,rsfA	0.225474	0.16476488467404435	FALSE	0	0	0	0	0
NC_000962.3	1538000	1539000	1538500	rsfA,Rv1366	0.22477	0.16133258762387337	FALSE	0	0	0	0	0
NC_000962.3	1539000	1540000	1539500	Rv1366,Rv1366A,Rv1367c	0.0660051	-0.612713	FALSE	0	0	0	0	0
NC_000962.3	1540000	1541000	1540500	Rv1367c	0.727641	2.613040897164377	FALSE	0	0	0	0	0
NC_000962.3	1541000	1542000	1541500	lprF,Rv1369c	0.561836	1.8046715613638171	FALSE	1	0	0	1	1
NC_000962.3	1542000	1543000	1542500	Rv1369c,Rv1370c	0	-0.934516	FALSE	1	0	0	1	1
NC_000962.3	1543000	1544000	1543500	Rv1370c,Rv1371	0	-0.934516	FALSE	1	0	0	1	1
NC_000962.3	1544000	1545000	1544500	Rv1371,Rv1372	0.498823	1.4974565982637862	FALSE	0	0	0	0	0
NC_000962.3	1545000	1546000	1545500	Rv1372	0.276342	0.41276784823668017	FALSE	0	0	0	0	0
NC_000962.3	1546000	1547000	1546500	Rv1372,Rv1373	0.7146159999999999	2.549538526314268	FALSE	0	0	0	0	0
NC_000962.3	1547000	1548000	1547500	Rv1374c,Rv1375	0.0396031	-0.741434	FALSE	0	0	0	0	0
NC_000962.3	1548000	1549000	1548500	Rv1375	0.345163	0.7482992620006217	FALSE	0	0	0	0	0
NC_000962.3	1549000	1550000	1549500	Rv1375,Rv1376	0.118105	-0.358704	FALSE	0	0	0	0	0
NC_000962.3	1550000	1551000	1550500	Rv1376,Rv1377c	0.0658291	-0.613571	FALSE	0	0	0	0	0
NC_000962.3	1551000	1552000	1551500	Rv1377c,Rv1378c	0.013201	-0.870156	FALSE	0	0	0	0	0
NC_000962.3	1552000	1553000	1552500	Rv1378c,pyrR	0.0658291	-0.613571	FALSE	0	0	0	0	0
NC_000962.3	1553000	1554000	1553500	pyrR,pyrB	0.1401069999999999	-0.251435	FALSE	0	0	0	0	0
NC_000962.3	1554000	1555000	1554500	pyrB,pyrC	0.1293699999999999	-0.303783	FALSE	0	0	0	0	0
NC_000962.3	1555000	1556000	1555500	pyrC,Rv1382,carA	0.131658	-0.292628	FALSE	0	0	0	0	0
NC_000962.3	1556000	1557000	1556500	carA	0.575213	1.8698900807390113	FALSE	0	0	0	0	0
NC_000962.3	1557000	1558000	1557500	carA,carB	0.0658291	-0.613571	FALSE	0	0	0	0	0
NC_000962.3	1558000	1559000	1558500	carB	0.258036	0.3235183740883431	FALSE	0	0	0	0	0
NC_000962.3	1559000	1560000	1559500	carB	0.279334	0.42735511069990695	FALSE	0	0	0	0	0
NC_000962.3	1560000	1561000	1560500	carB,pyrF	0.271413	0.3887368934635375	FALSE	0	0	0	0	0
NC_000962.3	1561000	1562000	1561500	pyrF,PE15,PPE20	0.63981	2.184827712201927	FALSE	0	0	0	0	1
NC_000962.3	1562000	1563000	1562500	PPE20	0.165277	-0.128721	FALSE	0	0	0	0	1
NC_000962.3	1563000	1564000	1563500	PPE20,mihF	0.536842	1.6828152652388562	FALSE	0	0	0	0	1
NC_000962.3	1564000	1565000	1564500	mihF,gmk	0.0790302	-0.54921	FALSE	0	0	0	0	0
NC_000962.3	1565000	1566000	1565500	gmk,rpoZ,dfp	0.2059359999999999	0.0695089	FALSE	0	0	0	0	0
NC_000962.3	1566000	1567000	1566500	dfp,metK	0.026226	-0.806653	FALSE	0	0	0	0	0
NC_000962.3	1567000	1568000	1567500	metK	0.17971	-0.0583539	FALSE	0	0	0	0	0
NC_000962.3	1568000	1569000	1568500	metK,Rv1393c	0.271765	0.39045304198862274	FALSE	0	0	0	1	0
NC_000962.3	1569000	1570000	1569500	Rv1393c,cyp132	0.0393396	-0.742719	FALSE	0	0	0	0	0
NC_000962.3	1570000	1571000	1570500	cyp132	0.272821	0.3956014875638792	FALSE	0	0	0	0	0
NC_000962.3	1571000	1572000	1571500	Rv1395	0.0396031	-0.741434	FALSE	0	0	0	0	0
NC_000962.3	1572000	1573000	1572500	Rv1395,PE_PGRS25	0.8274410000000001	3.099608007401679	FALSE	0	0	1	0	1
NC_000962.3	1573000	1574000	1573500	PE_PGRS25	0.403517	1.0327996342530017	FALSE	1	0	1	1	1
NC_000962.3	1574000	1575000	1574500	vapC10,vapB10,nlhH	0.306264	0.55865	FALSE	0	0	0	0	0
NC_000962.3	1575000	1576000	1575500	nlhH,lipI	0.48351	1.4227992620006216	FALSE	0	0	0	0	0
NC_000962.3	1576000	1577000	1576500	lipI,Rv1401	0.889573	3.4025277237670495	FALSE	0	0	0	0	0
NC_000962.3	1577000	1578000	1577500	Rv1401,priA	0.561836	1.8046715613638171	FALSE	0	0	0	0	0
NC_000962.3	1578000	1579000	1578500	priA	0.0394271	-0.742292	FALSE	0	0	0	0	0
NC_000962.3	1579000	1580000	1579500	priA,Rv1403c	0.039075	-0.744009	FALSE	0	0	0	0	0
NC_000962.3	1580000	1581000	1580500	Rv1403c,Rv1404	0.332842	0.688229	FALSE	0	0	0	0	0
NC_000962.3	1581000	1582000	1581500	Rv1404,Rv1405c	0.284262	0.4513811900511035	FALSE	0	0	0	0	0
NC_000962.3	1582000	1583000	1582500	fmt	0.117049	-0.363853	FALSE	0	0	0	0	0
NC_000962.3	1583000	1584000	1583500	fmt,fmu	0.0790302	-0.54921	FALSE	0	0	0	0	0
NC_000962.3	1584000	1585000	1584500	fmu,rpe	0.330906	0.6787903713127136	FALSE	0	0	0	0	0
NC_000962.3	1585000	1586000	1585500	rpe,ribG	0.585422	1.9196632633884365	FALSE	0	0	0	0	0
NC_000962.3	1586000	1587000	1586500	ribG,Rv1410c	0.150492	-0.200804	FALSE	0	0	0	0	0
NC_000962.3	1587000	1588000	1587500	Rv1410c,lprG	0.118633	-0.35613	FALSE	0	0	0	0	0
NC_000962.3	1588000	1589000	1588500	lprG,ribC	0.1355309999999999	-0.273745	FALSE	0	0	0	0	0
NC_000962.3	1589000	1590000	1589500	ribC,Rv1413,Rv1414	0.526985	1.6347582311145166	FALSE	0	0	0	0	0
NC_000962.3	1590000	1591000	1590500	Rv1414,ribA2	0.2059359999999999	0.0695089	FALSE	0	0	0	0	0
NC_000962.3	1591000	1592000	1591500	ribA2,ribH	0.0394271	-0.742292	FALSE	0	0	0	0	0
NC_000962.3	1592000	1593000	1592500	ribH,Rv1417,lprH	0.1184569999999999	-0.356988	FALSE	0	0	0	0	0
NC_000962.3	1593000	1594000	1593500	lprH,Rv1419	0.654595	2.2569108256774633	FALSE	0	0	0	0	0
NC_000962.3	1594000	1595000	1594500	uvrC	0.588238	1.9333924515891203	FALSE	0	0	0	0	0
NC_000962.3	1595000	1596000	1595500	uvrC,Rv1421	0.5231129999999999	1.615880597338576	FALSE	0	0	0	0	0
NC_000962.3	1596000	1597000	1596500	Rv1421,Rv1422	0.173198	-0.0901027	FALSE	0	0	0	0	0
NC_000962.3	1597000	1598000	1597500	Rv1422,whiA	0.0264021	-0.805795	FALSE	0	0	0	0	0
NC_000962.3	1598000	1599000	1598500	whiA,Rv1424c	0.182702	-0.0437667	FALSE	0	0	0	0	0
NC_000962.3	1599000	1600000	1599500	Rv1424c,Rv1425	0.116169	-0.368143	FALSE	0	0	0	0	0
NC_000962.3	1600000	1601000	1600500	Rv1425	0.306264	0.55865	FALSE	0	0	0	0	0
NC_000962.3	1601000	1602000	1601500	Rv1425,lipO	0.463972	1.3275432680144854	FALSE	0	0	0	0	0
NC_000962.3	1602000	1603000	1602500	lipO,fadD12	0.0658291	-0.613571	FALSE	0	0	0	0	0
NC_000962.3	1603000	1604000	1603500	fadD12,Rv1428c	0.0658291	-0.613571	FALSE	0	0	0	0	0
NC_000962.3	1604000	1605000	1604500	Rv1428c,Rv1429	0.477701	1.394477935914765	FALSE	0	0	0	0	0
NC_000962.3	1605000	1606000	1605500	Rv1429	0.233394	0.2033782264884674	FALSE	0	0	0	0	0
NC_000962.3	1606000	1607000	1606500	Rv1429,PE16	0.7021189999999999	2.488610378251787	FALSE	0	0	0	1	1
NC_000962.3	1607000	1608000	1607500	PE16	0.0264021	-0.805795	FALSE	0	0	0	0	1
NC_000962.3	1608000	1609000	1608500	Rv1431	0.512024	1.5618170433764376	FALSE	0	0	0	0	0
NC_000962.3	1609000	1610000	1609500	Rv1431,Rv1432	0.185088	-0.0321339	FALSE	0	0	0	0	0
NC_000962.3	1610000	1611000	1610500	Rv1432	0.0395156	-0.741861	FALSE	0	0	0	0	0
NC_000962.3	1611000	1612000	1611500	Rv1432,Rv1433	0.331962	0.683939	FALSE	0	0	0	0	0
NC_000962.3	1612000	1613000	1612500	Rv1433,Rv1434,Rv1435c	0.208576	0.08238	FALSE	0	0	1	1	0
NC_000962.3	1613000	1614000	1613500	gap	0.176894	-0.0720831	FALSE	0	0	0	0	0
NC_000962.3	1614000	1615000	1614500	gap,pgk	0.141339	-0.245429	FALSE	0	0	0	0	0
NC_000962.3	1615000	1616000	1615500	pgk,tpi	0.0264021	-0.805795	FALSE	0	0	0	0	0
NC_000962.3	1616000	1617000	1616500	tpi,Rv1439c	0.6310089999999999	2.1419191236528436	FALSE	0	0	0	0	0
NC_000962.3	1617000	1618000	1617500	Rv1439c,secG	0.7149679999999999	2.5512546748393525	FALSE	0	0	0	0	0
NC_000962.3	1618000	1619000	1618500	secG,PE_PGRS26	0.6338039999999999	2.1555459279926557	FALSE	0	0	1	1	1
NC_000962.3	1619000	1620000	1619500	PE_PGRS26,bisC	0.429892	1.1613888880857555	FALSE	0	0	1	1	1
NC_000962.3	1620000	1621000	1620500	bisC	0.640514	2.188260009252098	FALSE	0	0	0	0	0
NC_000962.3	1621000	1622000	1621500	bisC	0	-0.934516	FALSE	0	0	0	0	0
NC_000962.3	1622000	1623000	1622500	bisC,Rv1443c	0.195199	0.017161485250854848	FALSE	0	0	0	0	0
NC_000962.3	1623000	1624000	1623500	Rv1444c,devB	0	-0.934516	FALSE	0	0	0	0	0
NC_000962.3	1624000	1625000	1624500	devB,opcA	0.192735	0.00514845	FALSE	0	0	0	0	0
NC_000962.3	1625000	1626000	1625500	opcA,zwf2	0.258388	0.3252345226134286	FALSE	0	0	1	1	0
NC_000962.3	1626000	1627000	1626500	zwf2,tal	0.270181	0.38273037362573825	FALSE	0	0	1	0	0
NC_000962.3	1627000	1628000	1627500	tal	0.397615	1.0040248939261422	FALSE	0	0	0	0	0
NC_000962.3	1628000	1629000	1628500	tal,tkt	0.0658291	-0.613571	FALSE	0	0	1	0	0
NC_000962.3	1629000	1630000	1629500	tkt	0.0918792	-0.486566	FALSE	0	0	0	0	0
NC_000962.3	1630000	1631000	1630500	tkt,PE_PGRS27	0.214737	0.11241747923699115	FALSE	0	0	1	0	1
NC_000962.3	1631000	1632000	1631500	PE_PGRS27	0.0396031	-0.741434	FALSE	1	0	1	1	1
NC_000962.3	1632000	1633000	1632500	PE_PGRS27	0.114148	-0.377996	FALSE	1	0	1	1	1
NC_000962.3	1633000	1634000	1633500	PE_PGRS27	2.10891	9.347310093460646	FALSE	1	0	1	1	1
NC_000962.3	1634000	1635000	1634500	PE_PGRS27	9.037730000000002	43.12823118318432	TRUE	1	0	1	1	1
NC_000962.3	1635000	1636000	1635500	ctaB	0.217553	0.1261466674376749	FALSE	0	0	0	0	0
NC_000962.3	1636000	1637000	1636500	PE_PGRS28	1.54667	6.606152858392304	FALSE	1	0	1	1	1
NC_000962.3	1637000	1638000	1637500	PE_PGRS28	6.07394	28.67850437306194	TRUE	1	0	1	1	1
NC_000962.3	1638000	1639000	1638500	PE_PGRS28,Rv1453	3.2590700000000004	14.954825399177432	TRUE	1	0	0	1	1
NC_000962.3	1639000	1640000	1639500	Rv1453,qor	0.5593720000000001	1.7926585216882192	FALSE	1	0	0	0	0
NC_000962.3	1640000	1641000	1640500	qor,Rv1455	0.266485	0.3647108141123409	FALSE	0	0	0	0	0
NC_000962.3	1641000	1642000	1641500	Rv1455,Rv1456c	0.0526281	-0.677932	FALSE	0	0	0	0	0
NC_000962.3	1642000	1643000	1642500	Rv1456c,Rv1457c	0.105256	-0.421349	FALSE	0	0	0	0	0
NC_000962.3	1643000	1644000	1643500	Rv1457c,Rv1458c	0.50956	1.5498040037008392	FALSE	0	0	0	0	1
NC_000962.3	1644000	1645000	1644500	Rv1458c,Rv1459c	0.0790302	-0.54921	FALSE	1	0	0	1	1
NC_000962.3	1645000	1646000	1645500	Rv1459c	0.341819	0.7319958510123096	FALSE	0	0	0	0	0
NC_000962.3	1646000	1647000	1646500	Rv1459c,Rv1460,Rv1461	0.179358	-0.0600701	FALSE	0	0	0	0	0
NC_000962.3	1647000	1648000	1647500	Rv1461	0.767596	2.8078383810274166	FALSE	0	0	0	0	0
NC_000962.3	1648000	1649000	1648500	Rv1461	0.201184	0.0463409	FALSE	0	0	0	0	0
NC_000962.3	1649000	1650000	1649500	Rv1461,Rv1462	0.0790302	-0.54921	FALSE	0	0	0	0	0
NC_000962.3	1650000	1651000	1650500	Rv1462,Rv1463	0.18059	-0.0540636	FALSE	0	0	0	0	0
NC_000962.3	1651000	1652000	1651500	Rv1463,csd	0.689094	2.425108007401678	FALSE	0	0	0	0	0
NC_000962.3	1652000	1653000	1652500	csd,Rv1465	0.218961	0.1330112615380167	FALSE	0	0	0	0	0
NC_000962.3	1653000	1654000	1653500	Rv1465,Rv1466,fadE15	0.0526281	-0.677932	FALSE	0	0	0	0	0
NC_000962.3	1654000	1655000	1654500	fadE15	0.221425	0.14502430121361515	FALSE	0	0	0	1	0
NC_000962.3	1655000	1656000	1655500	fadE15,PE_PGRS29	0.0264021	-0.805795	FALSE	0	0	1	0	1
NC_000962.3	1656000	1657000	1656500	PE_PGRS29,ctpD	0.2969429999999999	0.5132064157516965	FALSE	0	0	1	1	1
NC_000962.3	1657000	1658000	1657500	ctpD	0.340952	0.7277688601848974	FALSE	0	0	0	0	0
NC_000962.3	1658000	1659000	1658500	ctpD,trxA	0.322328	0.6369690018576479	FALSE	0	0	0	0	0
NC_000962.3	1659000	1660000	1659500	trxA,trxB1,echA12	0.484849	1.4293274519866712	FALSE	0	0	0	0	0
NC_000962.3	1660000	1661000	1660500	echA12,Rv1473	0.131482	-0.293486	FALSE	0	0	0	0	0
NC_000962.3	1661000	1662000	1661500	Rv1473	0.0396031	-0.741434	FALSE	0	0	0	0	0
NC_000962.3	1662000	1663000	1662500	Rv1473,Rv1473A,Rv1474c	0.176366	-0.0746573	FALSE	0	0	0	0	0
NC_000962.3	1663000	1664000	1663500	Rv1474c,acn	0.0522761	-0.679648	FALSE	0	0	0	0	0
NC_000962.3	1664000	1665000	1664500	acn	0	-0.934516	FALSE	0	0	0	0	0
NC_000962.3	1665000	1666000	1665500	acn	0.0790302	-0.54921	FALSE	0	0	0	0	0
NC_000962.3	1666000	1667000	1666500	acn,Rv1476,ripA	0.117577	-0.361279	FALSE	0	0	0	0	0
NC_000962.3	1667000	1668000	1667500	ripA	0.188335	-0.0163034	FALSE	0	0	0	0	0
NC_000962.3	1668000	1669000	1668500	ripA,Rv1478	0.296407	0.5105931895884984	FALSE	0	0	0	0	0
NC_000962.3	1669000	1670000	1669500	Rv1478,moxR1	0.745946	2.7022854958907674	FALSE	0	0	0	0	0
NC_000962.3	1670000	1671000	1670500	moxR1,Rv1480	0.0790302	-0.54921	FALSE	0	0	0	0	0
NC_000962.3	1671000	1672000	1671500	Rv1480,Rv1481	0.0264021	-0.805795	FALSE	0	0	0	0	0
NC_000962.3	1672000	1673000	1672500	Rv1481,Rv1482c	0.0658291	-0.613571	FALSE	0	0	0	1	0
NC_000962.3	1673000	1674000	1673500	Rv1482c,fabG1	0.441442	1.2177000115651224	FALSE	0	0	0	0	0
NC_000962.3	1674000	1675000	1674500	fabG1,inhA	0.271237	0.3878788192009947	FALSE	0	0	0	0	0
NC_000962.3	1675000	1676000	1675500	inhA,hemZ	0.0264021	-0.805795	FALSE	0	0	0	0	0
NC_000962.3	1676000	1677000	1676500	hemZ,Rv1486c,Rv1487	0.353612	0.7894917020246192	FALSE	0	0	0	0	0
NC_000962.3	1677000	1678000	1677500	Rv1487,Rv1488	0.143803	-0.233416	FALSE	0	0	1	0	0
NC_000962.3	1678000	1679000	1678500	Rv1488,Rv1489,Rv1489A	0.574861	1.8681739322139257	FALSE	0	0	0	1	1
NC_000962.3	1679000	1680000	1679500	Rv1489A,Rv1490	0.117577	-0.361279	FALSE	0	0	0	1	1
NC_000962.3	1680000	1681000	1680500	Rv1490	0.0785021	-0.551785	FALSE	0	0	0	0	0
NC_000962.3	1681000	1682000	1681500	Rv1491c	0.227586	0.1750617758245572	FALSE	0	0	0	0	0
NC_000962.3	1682000	1683000	1682500	mutA	0.013201	-0.870156	FALSE	0	0	0	0	0
NC_000962.3	1683000	1684000	1683500	mutA	0.0264021	-0.805795	FALSE	0	0	0	0	0
NC_000962.3	1684000	1685000	1684500	mutA,mutB	0.0911751	-0.489999	FALSE	0	0	0	0	1
NC_000962.3	1685000	1686000	1685500	mutB	0.013201	-0.870156	FALSE	0	0	0	1	1
NC_000962.3	1686000	1687000	1686500	mutB,mazE4,mazF4,Rv1496	0.117929	-0.359562	FALSE	0	0	0	0	1
NC_000962.3	1687000	1688000	1687500	Rv1496,lipL	0.013201	-0.870156	FALSE	0	0	0	0	0
NC_000962.3	1688000	1689000	1688500	lipL	1.18228	4.8296	FALSE	0	0	0	0	0
NC_000962.3	1689000	1690000	1689500	lipL,Rv1498c	0.2898949999999999	0.4788444418744168	FALSE	0	0	0	0	0
NC_000962.3	1690000	1691000	1690500	Rv1498A,Rv1499,Rv1500	0.157356	-0.167339	FALSE	0	0	0	0	0
NC_000962.3	1691000	1692000	1691500	Rv1500,Rv1501	0.406944	1.0495077052628534	FALSE	0	0	0	0	0
NC_000962.3	1692000	1693000	1692500	Rv1501,Rv1502	0.482454	1.4176508164253654	FALSE	0	0	0	0	0
NC_000962.3	1693000	1694000	1693500	Rv1502,Rv1503c	0.2409629999999999	0.24028029519975094	FALSE	0	0	0	0	0
NC_000962.3	1694000	1695000	1694500	Rv1503c,Rv1504c	0.483862	1.4245154105257072	FALSE	0	0	0	0	0
NC_000962.3	1695000	1696000	1695500	Rv1504c,Rv1505c,Rv1506c	1.53361	6.542479847774075	FALSE	0	0	0	0	0
NC_000962.3	1696000	1697000	1696500	Rv1506c,Rv1507c	0.0913511	-0.489141	FALSE	0	0	0	0	0
NC_000962.3	1697000	1698000	1697500	Rv1507c,Rv1507A	0.8306089999999999	3.1150533441274475	FALSE	0	0	0	0	0
NC_000962.3	1698000	1699000	1698500	Rv1508c	0.266485	0.3647108141123409	FALSE	0	0	0	0	0
NC_000962.3	1699000	1700000	1699500	Rv1508c,Rv1508A	0.603199	2.0063336393271993	FALSE	0	0	0	1	0
NC_000962.3	1700000	1701000	1700500	Rv1508A,Rv1509	0.0790302	-0.54921	FALSE	0	0	0	0	0
NC_000962.3	1701000	1702000	1701500	Rv1509,Rv1510	0.753163	2.7374714160769664	FALSE	1	0	0	0	0
NC_000962.3	1702000	1703000	1702500	Rv1510	0.170557	-0.102979	FALSE	1	0	0	1	0
NC_000962.3	1703000	1704000	1703500	gmdA	0.157884	-0.164765	FALSE	0	0	0	1	0
NC_000962.3	1704000	1705000	1704500	gmdA,epiA	0.180766	-0.0532055	FALSE	0	0	0	0	0
NC_000962.3	1705000	1706000	1705500	epiA,Rv1513,Rv1514c	0.0528041	-0.677074	FALSE	0	0	0	0	0
NC_000962.3	1706000	1707000	1706500	Rv1514c,Rv1515c	0.853491	3.2266127491018963	FALSE	0	0	0	0	0
NC_000962.3	1707000	1708000	1707500	Rv1515c,Rv1516c	0.13025	-0.299492	FALSE	0	0	0	0	0
NC_000962.3	1708000	1709000	1708500	Rv1516c,Rv1517	0.291127	0.48485096171221653	FALSE	0	0	0	0	0
NC_000962.3	1709000	1710000	1709500	Rv1517,Rv1518	0.437042	1.196248155001554	FALSE	0	0	0	0	0
NC_000962.3	1710000	1711000	1710500	Rv1518,Rv1519	0.3023309999999999	0.5394751891981752	FALSE	0	0	0	1	0
NC_000962.3	1711000	1712000	1711500	Rv1519,Rv1520	0.925904	3.5796566784968227	FALSE	0	0	0	0	0
NC_000962.3	1712000	1713000	1712500	Rv1520,fadD25	0.201008	0.0454828	FALSE	0	0	0	1	0
NC_000962.3	1713000	1714000	1713500	fadD25	0.525929	1.62961	FALSE	0	0	0	1	0
NC_000962.3	1714000	1715000	1714500	fadD25,mmpL12	0.129636	-0.302486	FALSE	0	0	0	0	0
NC_000962.3	1715000	1716000	1715500	mmpL12	0.455566	1.2865604711341774	FALSE	0	0	0	0	0
NC_000962.3	1716000	1717000	1716500	mmpL12	0.5064120000000001	1.5344561754139956	FALSE	0	0	0	0	0
NC_000962.3	1717000	1718000	1717500	mmpL12,Rv1523	0.17867	-0.0634244	FALSE	0	0	0	0	0
NC_000962.3	1718000	1719000	1718500	Rv1523,Rv1524	0.594604	1.9644293876990468	FALSE	0	0	0	0	0
NC_000962.3	1719000	1720000	1719500	Rv1524	0.227583	0.1750471495587184	FALSE	0	0	0	0	0
NC_000962.3	1720000	1721000	1720500	wbbL2,Rv1526c	0.0706216	-0.590206	FALSE	0	0	0	0	0
NC_000962.3	1721000	1722000	1721500	Rv1526c	0.322254	0.6366082206336242	FALSE	0	0	0	0	0
NC_000962.3	1722000	1723000	1722500	Rv1526c,pks5	1.22048	5.015838973739944	FALSE	1	0	0	1	0
NC_000962.3	1723000	1724000	1723500	pks5	0.0264021	-0.805795	FALSE	1	0	0	1	0
NC_000962.3	1724000	1725000	1724500	pks5	0.113881	-0.379298	FALSE	1	0	0	0	0
NC_000962.3	1725000	1726000	1725500	pks5	0.039075	-0.744009	FALSE	1	0	0	1	0
NC_000962.3	1726000	1727000	1726500	pks5	0.279862	0.429929	FALSE	1	0	0	0	0
NC_000962.3	1727000	1728000	1727500	pks5	0.0522761	-0.679648	FALSE	1	0	0	0	0
NC_000962.3	1728000	1729000	1728500	pks5,papA4	0.7726999999999999	2.8327225346411558	FALSE	1	0	0	0	0
NC_000962.3	1729000	1730000	1729500	papA4,fadD24	0.0786781	-0.550927	FALSE	0	0	0	0	0
NC_000962.3	1730000	1731000	1730500	fadD24	0.178478	-0.0643604	FALSE	0	0	0	1	0
NC_000962.3	1731000	1732000	1731500	fadD24,adh	0.630833	2.1410610493903013	FALSE	0	0	0	1	0
NC_000962.3	1732000	1733000	1732500	adh,Rv1531	0.0528041	-0.677074	FALSE	0	0	0	0	0
NC_000962.3	1733000	1734000	1733500	Rv1531,Rv1532c,Rv1533	1.02634	4.06932	FALSE	0	0	0	0	0
NC_000962.3	1734000	1735000	1734500	Rv1533,Rv1534	0.12409	-0.329525	FALSE	0	0	0	0	0
NC_000962.3	1735000	1736000	1735500	Rv1534,Rv1535	0.387406	0.9542517112767173	FALSE	1	0	0	1	0
NC_000962.3	1736000	1737000	1736500	Rv1535,ileS	0.105256	-0.421349	FALSE	0	0	0	0	0
NC_000962.3	1737000	1738000	1737500	ileS	0.0788542	-0.550069	FALSE	0	0	0	0	0
NC_000962.3	1738000	1739000	1738500	ileS	0.0528041	-0.677074	FALSE	0	0	0	0	0
NC_000962.3	1739000	1740000	1739500	ileS,dinX	0.400959	1.0203283049144543	FALSE	0	0	0	0	0
NC_000962.3	1740000	1741000	1740500	dinX	0.280918	0.43507777906279144	FALSE	0	0	0	0	0
NC_000962.3	1741000	1742000	1741500	dinX,ansA	0.672548	2.344439275878769	FALSE	0	0	0	0	0
NC_000962.3	1742000	1743000	1742500	ansA,lspA,Rv1540	0.013201	-0.870156	FALSE	0	0	0	0	0
NC_000962.3	1743000	1744000	1743500	Rv1540,lprI	0.0396031	-0.741434	FALSE	0	0	0	0	0
NC_000962.3	1744000	1745000	1744500	lprI,glbN	0.0396031	-0.741434	FALSE	0	0	0	0	0
NC_000962.3	1745000	1746000	1745500	Rv1543	0.192735	0.00514845	FALSE	0	0	0	0	0
NC_000962.3	1746000	1747000	1746500	Rv1543,Rv1544,Rv1545	0.091708	-0.487401	FALSE	0	0	0	0	0
NC_000962.3	1747000	1748000	1747500	Rv1545,Rv1546,dnaE1	0.130426	-0.298634	FALSE	0	0	0	0	0
NC_000962.3	1748000	1749000	1748500	dnaE1	0.115113	-0.373292	FALSE	0	0	0	0	0
NC_000962.3	1749000	1750000	1749500	dnaE1	0.0264021	-0.805795	FALSE	0	0	0	0	0
NC_000962.3	1750000	1751000	1750500	dnaE1	0.245539	0.26259022602586257	FALSE	0	0	0	0	0
NC_000962.3	1751000	1752000	1751500	dnaE1,PPE21	0.216145	0.11928207333733301	FALSE	0	0	0	0	1
NC_000962.3	1752000	1753000	1752500	PPE21	0.187807	-0.0188776	FALSE	0	0	0	0	1
NC_000962.3	1753000	1754000	1753500	PPE21,fadD11.1,fadD11	0.2084	0.0815219	FALSE	0	0	0	1	1
NC_000962.3	1754000	1755000	1754500	fadD11.1,fadD11	0.6306569999999999	2.140202975127758	FALSE	0	0	0	0	0
NC_000962.3	1755000	1756000	1755500	fadD11,plsB1	0.140283	-0.250577	FALSE	0	0	0	0	0
NC_000962.3	1756000	1757000	1756500	plsB1	0.013201	-0.870156	FALSE	0	0	0	0	0
NC_000962.3	1757000	1758000	1757500	plsB1,frdA	0.0790302	-0.54921	FALSE	0	0	0	0	0
NC_000962.3	1758000	1759000	1758500	frdA	0.38547	0.944813	FALSE	0	0	0	0	0
NC_000962.3	1759000	1760000	1759500	frdA,frdB	0.387934	0.9568259340643455	FALSE	0	0	0	0	0
NC_000962.3	1760000	1761000	1760500	frdB,frdC,frdD,Rv1556	0.319465	0.6230106688254896	FALSE	0	0	0	0	0
NC_000962.3	1761000	1762000	1761500	Rv1556,mmpL6	0.282502	0.4428	FALSE	0	0	0	0	0
NC_000962.3	1762000	1763000	1762500	mmpL6,Rv1558	0.281446	0.4376520018504195	FALSE	0	0	0	0	0
NC_000962.3	1763000	1764000	1763500	Rv1558,ilvA	0.141515	-0.244571	FALSE	0	0	0	0	0
NC_000962.3	1764000	1765000	1764500	ilvA,vapB11,vapC11	0.0887109	-0.502013	FALSE	0	0	0	0	0
NC_000962.3	1765000	1766000	1765500	vapC11,treZ	0.0658291	-0.613571	FALSE	0	0	0	0	0
NC_000962.3	1766000	1767000	1766500	treZ	0	-0.934516	FALSE	0	0	0	0	0
NC_000962.3	1767000	1768000	1767500	treZ,treY	0.0526281	-0.677932	FALSE	0	0	0	0	0
NC_000962.3	1768000	1769000	1768500	treY	0.0654771	-0.615288	FALSE	0	0	0	0	0
NC_000962.3	1769000	1770000	1769500	treY,treX	0.141515	-0.244571	FALSE	0	0	0	0	0
NC_000962.3	1770000	1771000	1770500	treX	0.17795	-0.0669347	FALSE	0	0	0	0	0
NC_000962.3	1771000	1772000	1771500	treX,Rv1565c	0.0785021	-0.551785	FALSE	0	0	0	0	0
NC_000962.3	1772000	1773000	1772500	Rv1565c	0.0792062	-0.548352	FALSE	0	0	0	0	0
NC_000962.3	1773000	1774000	1773500	Rv1565c,Rv1566c	0.0396031	-0.741434	FALSE	0	0	1	1	0
NC_000962.3	1774000	1775000	1774500	Rv1566c,Rv1567c	0.503927	1.5223407518775254	FALSE	0	0	1	1	0
NC_000962.3	1775000	1776000	1775500	Rv1567c,bioA	0.231634	0.1947974838630401	FALSE	0	0	0	0	0
NC_000962.3	1776000	1777000	1776500	bioA,bioF1	0.104904	-0.423065	FALSE	0	0	0	0	0
NC_000962.3	1777000	1778000	1777500	bioF1,bioD	0.192031	0.00171615	FALSE	0	0	0	0	0
NC_000962.3	1778000	1779000	1778500	bioD,Rv1571	0.286902	0.46425230398924444	FALSE	0	0	1	0	0
NC_000962.3	1779000	1780000	1779500	Rv1571,Rv1572c,Rv1573,Rv1574	0.234846	0.21045733915444503	FALSE	1	1	0	1	1
NC_000962.3	1780000	1781000	1780500	Rv1574,Rv1575,Rv1576c	0.0427959	-0.725868	FALSE	1	1	0	1	1
NC_000962.3	1781000	1782000	1781500	Rv1576c	0.0604171	-0.639957	FALSE	1	0	0	1	1
NC_000962.3	1782000	1783000	1782500	Rv1576c,Rv1577c,Rv1578c	0.00979631	-0.886755	FALSE	1	0	0	1	1
NC_000962.3	1783000	1784000	1783500	Rv1578c,Rv1579c,Rv1580c,Rv1581c	0.00652474	-0.902705	FALSE	0	0	0	0	1
NC_000962.3	1784000	1785000	1784500	Rv1581c,Rv1582c	0.00652474	-0.902705	FALSE	0	0	0	0	1
NC_000962.3	1785000	1786000	1785500	Rv1582c,Rv1583c	0.00997275	-0.885895	FALSE	0	0	0	0	1
NC_000962.3	1786000	1787000	1786500	Rv1583c,Rv1584c,Rv1585c	0	-0.934516	FALSE	0	0	0	1	1
NC_000962.3	1787000	1788000	1787500	Rv1585c,Rv1586c	0.023166	-0.821572	FALSE	0	0	0	0	1
NC_000962.3	1788000	1789000	1788500	Rv1586c,Rv1587c	2.28045	10.183639974123038	TRUE	1	0	0	1	1
NC_000962.3	1789000	1790000	1789500	Rv1587c,Rv1588c	6.81367	32.285000249372956	TRUE	1	0	0	1	1
NC_000962.3	1790000	1791000	1790500	bioB	0.179534	-0.059212	FALSE	0	0	0	0	0
NC_000962.3	1791000	1792000	1791500	bioB,Rv1590,Rv1591	0.218961	0.1330112615380167	FALSE	0	0	0	0	0
NC_000962.3	1792000	1793000	1792500	Rv1591,Rv1592c	0.8086070000000001	3.0077843104657136	FALSE	0	0	0	0	0
NC_000962.3	1793000	1794000	1793500	Rv1592c,Rv1593c	0.294823	0.5028705212256139	FALSE	0	0	0	0	0
NC_000962.3	1794000	1795000	1794500	Rv1593c,nadA	0.013201	-0.870156	FALSE	0	0	0	0	0
NC_000962.3	1795000	1796000	1795500	nadA,nadB	0.026226	-0.806653	FALSE	0	0	0	0	0
NC_000962.3	1796000	1797000	1796500	nadB	0.0526281	-0.677932	FALSE	0	0	0	0	0
NC_000962.3	1797000	1798000	1797500	nadB,nadC	0.406944	1.0495077052628534	FALSE	0	0	0	0	0
NC_000962.3	1798000	1799000	1798500	nadC,Rv1597	0.239203	0.23169955257432404	FALSE	0	0	0	0	0
NC_000962.3	1799000	1800000	1799500	Rv1597,Rv1598c,hisD	0.297991	0.5183158579513832	FALSE	0	0	0	0	0
NC_000962.3	1800000	1801000	1800500	hisD,hisC1	0.0528041	-0.677074	FALSE	0	0	0	0	0
NC_000962.3	1801000	1802000	1801500	hisC1	0.0660051	-0.612713	FALSE	0	0	0	0	0
NC_000962.3	1802000	1803000	1802500	hisC1,hisB,hisH	0.1672199999999999	-0.119248	FALSE	0	0	0	0	0
NC_000962.3	1803000	1804000	1803500	hisH,hisA	0.103854	-0.428184	FALSE	0	0	0	0	0
NC_000962.3	1804000	1805000	1804500	hisA,impA,hisF	0.3763169999999999	0.9001881573145781	FALSE	0	0	0	0	0
NC_000962.3	1805000	1806000	1805500	hisF,hisI	0.361532	0.8281050438390426	FALSE	0	0	0	0	0
NC_000962.3	1806000	1807000	1806500	chaA	0.0526281	-0.677932	FALSE	0	0	0	0	0
NC_000962.3	1807000	1808000	1807500	chaA,bcpB,trpE	0.0660051	-0.612713	FALSE	0	0	0	0	0
NC_000962.3	1808000	1809000	1808500	trpE	0.0522761	-0.679648	FALSE	0	0	0	0	0
NC_000962.3	1809000	1810000	1809500	trpE,Rv1610	0.0528041	-0.677074	FALSE	0	0	0	0	0
NC_000962.3	1810000	1811000	1810500	Rv1610,trpC	0.240435	0.23770607241212324	FALSE	0	0	0	0	0
NC_000962.3	1811000	1812000	1811500	trpC,trpB	0.627489	2.1247576384019893	FALSE	0	0	0	0	0
NC_000962.3	1812000	1813000	1812500	trpB,trpA	0.1801519999999999	-0.056199	FALSE	0	0	0	0	0
NC_000962.3	1813000	1814000	1813500	trpA,lgt	0.0523655	-0.679212	FALSE	0	0	0	0	0
NC_000962.3	1814000	1815000	1814500	lgt	0.263317	0.3492654773865716	FALSE	1	0	0	1	0
NC_000962.3	1815000	1816000	1815500	Rv1615,Rv1616	0.140283	-0.250577	FALSE	1	0	0	1	0
NC_000962.3	1816000	1817000	1816500	Rv1616,pykA	0.142923	-0.237706	FALSE	0	0	0	0	0
NC_000962.3	1817000	1818000	1817500	pykA,tesB1	0.0660051	-0.612713	FALSE	0	0	0	0	0
NC_000962.3	1818000	1819000	1818500	tesB1,Rv1619	0.193615	0.00943882	FALSE	0	0	0	0	0
NC_000962.3	1819000	1820000	1819500	Rv1619,cydC	0.314713	0.5998426637368358	FALSE	0	0	0	0	0
NC_000962.3	1820000	1821000	1820500	Rv1619,cydC	0.0264021	-0.805795	FALSE	0	0	0	0	0
NC_000962.3	1821000	1822000	1821500	cydC,cydD	0.0528041	-0.677074	FALSE	0	0	0	0	0
NC_000962.3	1822000	1823000	1822500	cydD	0.0396031	-0.741434	FALSE	0	0	0	0	0
NC_000962.3	1823000	1824000	1823500	cydD,cydB	0.15718	-0.168197	FALSE	0	0	0	0	0
NC_000962.3	1824000	1825000	1824500	cydB,cydA	0.0786781	-0.550927	FALSE	0	0	0	0	0
NC_000962.3	1825000	1826000	1825500	cydA,Rv1624c	0.0396031	-0.741434	FALSE	0	0	0	0	0
NC_000962.3	1826000	1827000	1826500	Rv1624c,cya	0.71796	2.56584	FALSE	0	0	0	0	0
NC_000962.3	1827000	1828000	1827500	cya	0.424369	1.1344619326765308	FALSE	0	0	0	0	0
NC_000962.3	1828000	1829000	1828500	leuV,Rv1626,Rv1627c	0.1045519999999999	-0.424781	FALSE	0	0	0	1	0
NC_000962.3	1829000	1830000	1829500	Rv1627c	0.435634	1.1893835609012124	FALSE	0	0	0	0	0
NC_000962.3	1830000	1831000	1830500	Rv1627c,Rv1628c,polA	0.1045519999999999	-0.424781	FALSE	0	0	0	1	0
NC_000962.3	1831000	1832000	1831500	polA	1.70135	7.3602831250406595	FALSE	0	0	0	0	0
NC_000962.3	1832000	1833000	1832500	polA	0.488438	1.4468253413518182	FALSE	0	0	0	0	0
NC_000962.3	1833000	1834000	1833500	polA,rpsA	0.0887109	-0.502013	FALSE	0	0	0	0	0
NC_000962.3	1834000	1835000	1834500	rpsA	0.5613079999999999	1.8020973385761885	FALSE	0	0	0	0	0
NC_000962.3	1835000	1836000	1835500	coaE	0.013201	-0.870156	FALSE	0	0	1	0	0
NC_000962.3	1836000	1837000	1836500	coaE,Rv1632c	0.129194	-0.304641	FALSE	0	0	0	0	0
NC_000962.3	1837000	1838000	1837500	uvrB	0.118105	-0.358704	FALSE	0	0	1	0	0
NC_000962.3	1838000	1839000	1838500	uvrB	0.142747	-0.238564	FALSE	0	0	0	0	0
NC_000962.3	1839000	1840000	1839500	uvrB,Rv1634	1.10273	4.441758039567175	FALSE	0	0	0	0	0
NC_000962.3	1840000	1841000	1840500	Rv1634,Rv1635c	0.039075	-0.744009	FALSE	0	0	0	0	0
NC_000962.3	1841000	1842000	1841500	Rv1635c	0.199072	0.036044	FALSE	0	0	0	0	0
NC_000962.3	1842000	1843000	1842500	Rv1635c,TB15.3,Rv1637c	0.013201	-0.870156	FALSE	0	0	0	0	0
NC_000962.3	1843000	1844000	1843500	Rv1637c,uvrA	0.0922312	-0.48485	FALSE	0	0	0	0	0
NC_000962.3	1844000	1845000	1844500	uvrA	0.178302	-0.0652185	FALSE	0	0	0	0	0
NC_000962.3	1845000	1846000	1845500	uvrA	0.0264021	-0.805795	FALSE	0	0	0	0	0
NC_000962.3	1846000	1847000	1846500	uvrA,Rv1638A,Rv1639c	0.183758	-0.0386182	FALSE	0	0	0	0	0
NC_000962.3	1847000	1848000	1847500	Rv1639c	0.20136	0.047198959861796896	FALSE	0	0	0	0	0
NC_000962.3	1848000	1849000	1848500	Rv1639c,lysX	0.232162	0.19737170665066836	FALSE	0	0	0	0	0
NC_000962.3	1849000	1850000	1849500	lysX	1.69272	7.318208233644388	FALSE	0	0	0	0	0
NC_000962.3	1850000	1851000	1850500	lysX	0.245363	0.2617321517633198	FALSE	0	0	0	0	0
NC_000962.3	1851000	1852000	1851500	lysX	0.176366	-0.0746573	FALSE	0	0	0	0	0
NC_000962.3	1852000	1853000	1852500	lysX,infC,rpmI	0.142043	-0.241996	FALSE	0	0	0	0	0
NC_000962.3	1853000	1854000	1853500	rpmI,rplT,tsnR	0.258564	0.3260925968759714	FALSE	0	0	0	0	0
NC_000962.3	1854000	1855000	1854500	tsnR,Rv1645c	0.319817	0.6247268173505751	FALSE	0	0	0	0	0
NC_000962.3	1855000	1856000	1855500	Rv1645c,PE17	0.10508	-0.422207	FALSE	0	0	0	0	1
NC_000962.3	1856000	1857000	1856500	PE17,Rv1647	0.128314	-0.308931	FALSE	0	0	0	0	1
NC_000962.3	1857000	1858000	1857500	Rv1647,Rv1648	0.0658291	-0.613571	FALSE	0	0	0	0	0
NC_000962.3	1858000	1859000	1858500	Rv1648,pheS	0.0528041	-0.677074	FALSE	0	0	0	0	0
NC_000962.3	1859000	1860000	1859500	pheS,pheT	0.678357	2.3727606019646252	FALSE	0	0	0	0	0
NC_000962.3	1860000	1861000	1860500	pheT	0.0906471	-0.492573	FALSE	0	0	0	0	0
NC_000962.3	1861000	1862000	1861500	pheT	0.299223	0.5243223777891824	FALSE	0	0	0	0	0
NC_000962.3	1862000	1863000	1862500	pheT,PE_PGRS30	0.157884	-0.164765	FALSE	0	0	0	0	1
NC_000962.3	1863000	1864000	1863500	PE_PGRS30	0.294647	0.5020124469630711	FALSE	0	0	1	0	1
NC_000962.3	1864000	1865000	1864500	PE_PGRS30	0.333638	0.6921100240699112	FALSE	0	0	1	0	1
NC_000962.3	1865000	1866000	1865500	PE_PGRS30,argC	0.227586	0.1750617758245572	FALSE	0	0	1	1	1
NC_000962.3	1866000	1867000	1866500	argC,argJ	0.0394271	-0.742292	FALSE	0	0	0	0	0
NC_000962.3	1867000	1868000	1867500	argJ,argB	0.0654771	-0.615288	FALSE	0	0	0	0	0
NC_000962.3	1868000	1869000	1868500	argB,argD	0.115113	-0.373292	FALSE	0	0	0	0	0
NC_000962.3	1869000	1870000	1869500	argD,argF	0	-0.934516	FALSE	0	0	0	0	0
NC_000962.3	1870000	1871000	1870500	argF,argR	0.0917032	-0.487424	FALSE	0	0	0	0	0
NC_000962.3	1871000	1872000	1871500	argR,argG	0	-0.934516	FALSE	0	0	0	0	0
NC_000962.3	1872000	1873000	1872500	argG,argH	0.394799	0.9902957057254586	FALSE	0	0	0	0	0
NC_000962.3	1873000	1874000	1873500	argH	0.3861739999999999	0.9482451914389176	FALSE	0	0	0	0	0
NC_000962.3	1874000	1875000	1874500	argH,pks10	0.0777248	-0.555575	FALSE	0	0	0	0	0
NC_000962.3	1875000	1876000	1875500	pks10,pks7	0.34684	0.7564753446045089	FALSE	1	0	0	1	0
NC_000962.3	1876000	1877000	1876500	pks7	0.52671	1.6334174900792935	FALSE	1	0	0	1	0
NC_000962.3	1877000	1878000	1877500	pks7	0.5605020000000001	1.7981677484874992	FALSE	1	0	0	0	0
NC_000962.3	1878000	1879000	1878500	pks7	0.0389011	-0.744857	FALSE	1	0	0	0	0
NC_000962.3	1879000	1880000	1879500	pks7	0.0261391	-0.807077	FALSE	1	0	0	1	0
NC_000962.3	1880000	1881000	1880500	pks7	0.104043	-0.427262	FALSE	0	0	0	1	0
NC_000962.3	1881000	1882000	1881500	pks7,pks8	0.117154	-0.363341	FALSE	1	0	0	1	0
NC_000962.3	1882000	1883000	1882500	pks8	0.117145	-0.363385	FALSE	1	0	0	1	0
NC_000962.3	1883000	1884000	1883500	pks8	0.0264021	-0.805795	FALSE	1	0	0	1	0
NC_000962.3	1884000	1885000	1884500	pks8	0.228994	0.18192636992489908	FALSE	0	0	0	0	0
NC_000962.3	1885000	1886000	1885500	pks8	0.614464	2.0612552675518803	FALSE	0	0	0	1	0
NC_000962.3	1886000	1887000	1886500	pks8,pks17	0.422961	1.1275973385761888	FALSE	0	0	0	1	0
NC_000962.3	1887000	1888000	1887500	pks17	0.4405619999999999	1.2134096402524084	FALSE	0	0	0	1	0
NC_000962.3	1888000	1889000	1888500	pks17,pks9	0.5544429999999999	1.7686275669150753	FALSE	0	0	0	0	0
NC_000962.3	1889000	1890000	1889500	pks9	0.25346	0.30120844326223206	FALSE	0	0	0	1	0
NC_000962.3	1890000	1891000	1890500	pks9	0.143554	-0.23463	FALSE	0	0	0	0	0
NC_000962.3	1891000	1892000	1891500	pks9,pks11	0.190376	-0.00635267	FALSE	0	0	0	0	0
NC_000962.3	1892000	1893000	1892500	pks11,cyp139	0.4993839999999999	1.5001917099756406	FALSE	0	0	0	0	0
NC_000962.3	1893000	1894000	1893500	cyp139,Rv1667c	0.0638058	-0.623436	FALSE	0	0	0	0	0
NC_000962.3	1894000	1895000	1894500	Rv1667c,Rv1668c	0.4524789999999999	1.271510043586055	FALSE	0	0	0	0	0
NC_000962.3	1895000	1896000	1895500	Rv1668c,Rv1669	0.328196	0.6655779778383341	FALSE	1	1	1	1	0
NC_000962.3	1896000	1897000	1896500	Rv1669,Rv1670,Rv1671,Rv1672c	0.178939	-0.0621129	FALSE	0	0	0	0	0
NC_000962.3	1897000	1898000	1897500	Rv1672c	0.6421520000000001	2.196245950400081	FALSE	0	0	0	0	0
NC_000962.3	1898000	1899000	1898500	Rv1672c,Rv1673c	0.0487764	-0.69671	FALSE	0	0	0	0	0
NC_000962.3	1899000	1900000	1899500	Rv1673c,Rv1674c	0.159874	-0.155063	FALSE	0	0	0	0	0
NC_000962.3	1900000	1901000	1900500	cmr	0.301191	0.5339172081794329	FALSE	0	0	0	0	0
NC_000962.3	1901000	1902000	1901500	Rv1676,dsbF	0.291303	0.4857090359747591	FALSE	0	0	0	0	0
NC_000962.3	1902000	1903000	1902500	dsbF,Rv1678	1.04086	4.140115683751726	FALSE	0	0	0	0	0
NC_000962.3	1903000	1904000	1903500	Rv1678,fadE16	0.0786781	-0.550927	FALSE	0	0	0	0	0
NC_000962.3	1904000	1905000	1904500	fadE16,Rv1680	0.0396031	-0.741434	FALSE	0	0	0	0	0
NC_000962.3	1905000	1906000	1905500	Rv1680,moeX	0.013201	-0.870156	FALSE	0	0	0	0	0
NC_000962.3	1906000	1907000	1906500	moeX,Rv1682	0.71796	2.56584	FALSE	0	0	0	0	0
NC_000962.3	1907000	1908000	1907500	Rv1682,Rv1683	0.408528	1.0572303736257382	FALSE	0	1	0	1	0
NC_000962.3	1908000	1909000	1908500	Rv1683	0.167741	-0.116708	FALSE	0	0	0	0	0
NC_000962.3	1909000	1910000	1909500	Rv1683	0.0788542	-0.550069	FALSE	0	0	0	0	0
NC_000962.3	1910000	1911000	1910500	Rv1683,Rv1684,Rv1685c	0.0913511	-0.489141	FALSE	0	0	0	0	0
NC_000962.3	1911000	1912000	1911500	Rv1685c,Rv1686c	0.0526281	-0.677932	FALSE	0	0	0	0	0
NC_000962.3	1912000	1913000	1912500	Rv1686c,Rv1687c,mpg	0.130426	-0.298634	FALSE	0	0	0	0	0
NC_000962.3	1913000	1914000	1913500	mpg,tyrS	0.20136	0.047198959861796896	FALSE	0	0	0	0	0
NC_000962.3	1914000	1915000	1914500	tyrS	0.191151	-0.00257422	FALSE	0	0	0	0	0
NC_000962.3	1915000	1916000	1915500	lprJ,Rv1691	0.0394271	-0.742292	FALSE	0	0	1	0	0
NC_000962.3	1916000	1917000	1916500	Rv1691,Rv1692	0.489846	1.4536899354521602	FALSE	0	0	0	0	0
NC_000962.3	1917000	1918000	1917500	Rv1692,Rv1693,tlyA	0.245539	0.26259022602586257	FALSE	0	0	0	0	0
NC_000962.3	1918000	1919000	1918500	tlyA,ppnK	0	-0.934516	FALSE	0	0	0	0	0
NC_000962.3	1919000	1920000	1919500	ppnK,recN	0.0528041	-0.677074	FALSE	0	0	0	0	0
NC_000962.3	1920000	1921000	1920500	recN	0.25346	0.30120844326223206	FALSE	0	0	0	0	0
NC_000962.3	1921000	1922000	1921500	recN,Rv1697	0.013201	-0.870156	FALSE	0	0	0	0	0
NC_000962.3	1922000	1923000	1922500	Rv1697,mctB	0.0396031	-0.741434	FALSE	0	0	0	0	0
NC_000962.3	1923000	1924000	1923500	mctB,pyrG	0.258564	0.3260925968759714	FALSE	0	0	0	0	0
NC_000962.3	1924000	1925000	1924500	pyrG	0.704935	2.5023395664524704	FALSE	0	0	0	0	0
NC_000962.3	1925000	1926000	1925500	pyrG,Rv1700	0.154716	-0.18021	FALSE	0	0	0	0	0
NC_000962.3	1926000	1927000	1926500	Rv1700,Rv1701	0.128138	-0.309789	FALSE	0	0	0	0	1
NC_000962.3	1927000	1928000	1927500	Rv1701,Rv1702c	0.076566	-0.561224	FALSE	0	0	0	0	1
NC_000962.3	1928000	1929000	1928500	Rv1702c	0.0396031	-0.741434	FALSE	0	0	0	0	1
NC_000962.3	1929000	1930000	1929500	Rv1703c,cycA	0.1256739999999999	-0.321802	FALSE	0	0	0	0	0
NC_000962.3	1930000	1931000	1930500	cycA	0.385118	0.9430967458636618	FALSE	0	0	0	0	0
NC_000962.3	1931000	1932000	1931500	cycA,PPE22	1.02933	4.083902068711285	FALSE	0	0	0	0	1
NC_000962.3	1932000	1933000	1932500	PPE22,PPE23	0.271765	0.39045304198862274	FALSE	0	0	0	0	1
NC_000962.3	1933000	1934000	1933500	PPE23	0.0654771	-0.615288	FALSE	0	0	0	1	1
NC_000962.3	1934000	1935000	1934500	Rv1706A,Rv1707	0.013201	-0.870156	FALSE	0	0	0	0	0
NC_000962.3	1935000	1936000	1935500	Rv1707	0.524873	1.6244613399640038	FALSE	0	0	0	0	0
NC_000962.3	1936000	1937000	1936500	Rv1707,Rv1708	0.377549	0.9061946771523778	FALSE	0	0	0	0	0
NC_000962.3	1937000	1938000	1937500	Rv1708,scpA	0.143979	-0.232558	FALSE	0	0	0	0	0
NC_000962.3	1938000	1939000	1938500	scpA,scpB,Rv1711	0.163693	-0.136444	FALSE	0	0	0	0	0
NC_000962.3	1939000	1940000	1939500	Rv1711,cmk	0.144331	-0.230841	FALSE	0	0	0	0	0
NC_000962.3	1940000	1941000	1940500	cmk,engA	0.2059359999999999	0.0695089	FALSE	0	0	0	0	0
NC_000962.3	1941000	1942000	1941500	engA,Rv1714	0.170381	-0.103837	FALSE	0	0	0	0	0
NC_000962.3	1942000	1943000	1942500	Rv1714,fadB3	0.0526281	-0.677932	FALSE	0	0	0	0	0
NC_000962.3	1943000	1944000	1943500	fadB3,Rv1716	0.447251	1.2460213376509792	FALSE	0	0	0	0	0
NC_000962.3	1944000	1945000	1944500	Rv1716,Rv1717,Rv1718	0.291831	0.4882832587623875	FALSE	0	0	0	0	0
NC_000962.3	1945000	1946000	1945500	Rv1718,Rv1719	0.131658	-0.292628	FALSE	0	0	0	0	0
NC_000962.3	1946000	1947000	1946500	Rv1719,proT	0.1422189999999999	-0.241138	FALSE	1	0	0	1	0
NC_000962.3	1947000	1948000	1947500	vapC12,vapB12,Rv1722	0.405184	1.0409269626374262	FALSE	1	0	0	1	0
NC_000962.3	1948000	1949000	1948500	Rv1722	0.265253	0.3587042942745417	FALSE	0	0	0	0	0
NC_000962.3	1949000	1950000	1949500	Rv1722,Rv1723	0	-0.934516	FALSE	0	0	0	0	0
NC_000962.3	1950000	1951000	1950500	Rv1723,Rv1724c	0.0924072	-0.483992	FALSE	0	0	0	0	0
NC_000962.3	1951000	1952000	1951500	Rv1724c,Rv1725c,Rv1726	0.195727	0.0197357	FALSE	0	0	0	0	0
NC_000962.3	1952000	1953000	1952500	Rv1726	0.4560519999999999	1.2889299262000617	FALSE	0	0	0	0	0
NC_000962.3	1953000	1954000	1953500	Rv1726,Rv1727,Rv1728c	0.013201	-0.870156	FALSE	0	0	0	0	0
NC_000962.3	1954000	1955000	1954500	Rv1728c,Rv1729c	0.0526281	-0.677932	FALSE	0	0	0	0	0
NC_000962.3	1955000	1956000	1955500	Rv1729c,Rv1730c	1.04493	4.159958651073026	FALSE	0	0	0	1	0
NC_000962.3	1956000	1957000	1956500	Rv1730c	0.560252	1.7969488930009325	FALSE	0	0	0	0	0
NC_000962.3	1957000	1958000	1957500	Rv1730c,gabD2	0.0792062	-0.548352	FALSE	0	0	0	0	0
NC_000962.3	1958000	1959000	1958500	gabD2	0.10508	-0.422207	FALSE	0	0	0	0	0
NC_000962.3	1959000	1960000	1959500	gabD2,Rv1732c,Rv1733c	0.117577	-0.361279	FALSE	0	0	0	0	0
NC_000962.3	1960000	1961000	1960500	Rv1733c,Rv1734c	0.301336	0.5346241443616414	FALSE	0	0	0	0	0
NC_000962.3	1961000	1962000	1961500	Rv1734c,Rv1735c	0.477701	1.394477935914765	FALSE	0	0	0	0	0
NC_000962.3	1962000	1963000	1962500	narX	0.0658291	-0.613571	FALSE	0	0	0	0	0
NC_000962.3	1963000	1964000	1963500	narX	0.4461949999999999	1.2408728920757222	FALSE	1	0	0	1	0
NC_000962.3	1964000	1965000	1964500	narX,narK2	0.0526281	-0.677932	FALSE	1	0	0	0	0
NC_000962.3	1965000	1966000	1965500	narK2,Rv1738,Rv1739c	0.039075	-0.744009	FALSE	0	0	0	0	0
NC_000962.3	1966000	1967000	1966500	Rv1739c	0.164749	-0.131295	FALSE	0	0	0	0	0
NC_000962.3	1967000	1968000	1967500	Rv1739c,vapB34,vapC34	1.16591	4.749787198132233	FALSE	0	0	0	1	0
NC_000962.3	1968000	1969000	1968500	vapC34,Rv1742	0.1307779999999999	-0.296918	FALSE	0	0	0	0	0
NC_000962.3	1969000	1970000	1969500	pknE	0.0396031	-0.741434	FALSE	0	0	0	0	0
NC_000962.3	1970000	1971000	1970500	pknE,Rv1744c	0.117753	-0.36042	FALSE	0	0	0	0	0
NC_000962.3	1971000	1972000	1971500	Rv1744c,idi	0.801038	2.970882241754429	FALSE	0	0	0	1	0
NC_000962.3	1972000	1973000	1972500	pknF	0.154188	-0.182784	FALSE	0	0	0	0	0
NC_000962.3	1973000	1974000	1973500	pknF,Rv1747	0.0922312	-0.48485	FALSE	0	0	0	0	0
NC_000962.3	1974000	1975000	1974500	Rv1747	0.0396031	-0.741434	FALSE	0	0	0	0	0
NC_000962.3	1975000	1976000	1975500	Rv1747	0.0917032	-0.487424	FALSE	0	0	0	0	0
NC_000962.3	1976000	1977000	1976500	Rv1747,Rv1748	0.0656531	-0.614429	FALSE	0	0	0	0	0
NC_000962.3	1977000	1978000	1977500	Rv1748,Rv1749c,fadD1	0.180942	-0.0523474	FALSE	0	0	0	0	0
NC_000962.3	1978000	1979000	1978500	fadD1	0.232162	0.19737170665066836	FALSE	0	0	0	0	0
NC_000962.3	1979000	1980000	1979500	fadD1,Rv1751	0.258212	0.32437644835088586	FALSE	0	0	0	0	0
NC_000962.3	1980000	1981000	1980500	Rv1751	0.640954	2.190405194908455	FALSE	0	0	0	0	0
NC_000962.3	1981000	1982000	1981500	Rv1751,Rv1752,PPE24	0.20312	0.0557797	FALSE	0	0	1	1	1
NC_000962.3	1982000	1983000	1982500	PPE24	0.423808	1.131726820964676	FALSE	0	1	1	1	1
NC_000962.3	1983000	1984000	1983500	PPE24	1.98558	8.746024304827715	FALSE	0	1	1	1	1
NC_000962.3	1984000	1985000	1984500	PPE24,Rv1754c	0.152076	-0.193081	FALSE	0	0	0	0	1
NC_000962.3	1985000	1986000	1985500	Rv1754c	0.0394271	-0.742292	FALSE	0	0	0	0	0
NC_000962.3	1986000	1987000	1986500	Rv1754c,plcD	0.179534	-0.059212	FALSE	0	0	0	0	0
NC_000962.3	1987000	1988000	1987500	plcD,Rv1756c	0.0367904	-0.755147	FALSE	1	0	0	1	1
NC_000962.3	1988000	1989000	1988500	Rv1756c,Rv1757c	0.0851272	-0.519485	FALSE	1	0	0	1	1
NC_000962.3	1989000	1990000	1989500	Rv1757c,cut1,wag22	0.0978272	-0.457567	FALSE	1	0	1	1	1
NC_000962.3	1990000	1991000	1990500	wag22	0.202883	0.0546242	FALSE	0	0	1	0	1
NC_000962.3	1991000	1992000	1991500	wag22	0.0261377	-0.807084	FALSE	0	0	1	1	1
NC_000962.3	1992000	1993000	1992500	wag22	0.047321	-0.703806	FALSE	0	0	1	1	1
NC_000962.3	1993000	1994000	1993500	Rv1760	0.0981588	-0.45595	FALSE	0	0	0	0	0
NC_000962.3	1994000	1995000	1994500	Rv1760,Rv1761c	0.0971092	-0.461068	FALSE	0	0	0	0	0
NC_000962.3	1995000	1996000	1995500	Rv1761c,Rv1762c	0.0426326	-0.726664	FALSE	0	0	0	0	0
NC_000962.3	1996000	1997000	1996500	Rv1763,Rv1764	0.00167378	-0.926356	FALSE	1	0	0	1	1
NC_000962.3	1997000	1998000	1997500	Rv1764,Rv1765c	0.0278365	-0.798801	FALSE	1	0	0	1	1
NC_000962.3	1998000	1999000	1998500	Rv1765c	0.335654	0.7019388747135826	FALSE	1	0	0	1	1
[truncated: 2,422 more rows]

## Sheet: Mtb.151CI.AllVariants.WiCDSAnno
SampleID	Chrom	Start_0	End	Ref	Alt	SNP	N_OverlapGenes	Symbol	Strand	Gene_Pos_0	Codon	Codon_Pos	Ref_AA	Mut_AA	Variant_Type	Alt_WithStopCodon	INDEL_Type	frameshift	Variant_Group
01_R1134	NC_000962.3	1976	1977	A	G	TRUE	0	None							Synonymous_SNP	_		FALSE	Synonymous_SNP
01_R1134	NC_000962.3	4012	4013	T	C	TRUE	1	recF	+	733	245	2	I	T	NonSynonymous_SNP	FALSE		FALSE	Missensse_SNP
01_R1134	NC_000962.3	7361	7362	G	C	TRUE	1	gyrA	+	60	21	1	E	Q	NonSynonymous_SNP	FALSE		FALSE	Missensse_SNP
01_R1134	NC_000962.3	7584	7585	G	C	TRUE	1	gyrA	+	283	95	2	S	T	NonSynonymous_SNP	FALSE		FALSE	Missensse_SNP
01_R1134	NC_000962.3	9303	9304	G	A	TRUE	1	gyrA	+	2002	668	2	G	D	NonSynonymous_SNP	FALSE		FALSE	Missensse_SNP
01_R1134	NC_000962.3	11878	11879	A	G	TRUE	1	Rv0008c	-	432	145	1	S	P	NonSynonymous_SNP	FALSE		FALSE	Missensse_SNP
01_R1134	NC_000962.3	13073	13074	G	A	TRUE	0	None							Synonymous_SNP	_		FALSE	Synonymous_SNP
01_R1134	NC_000962.3	14784	14785	T	C	TRUE	1	Rv0012	+	696	233	1	C	R	NonSynonymous_SNP	FALSE		FALSE	Missensse_SNP
01_R1134	NC_000962.3	21794	21795	G	A	TRUE	1	pstP	-	1386	463	1	P	S	NonSynonymous_SNP	FALSE		FALSE	Missensse_SNP
01_R1134	NC_000962.3	26376	26377	T	C	TRUE	1	Rv0021c	-	504	169	1	I	V	NonSynonymous_SNP	FALSE		FALSE	Missensse_SNP
01_R1134	NC_000962.3	26652	26653	G	A	TRUE	1	Rv0021c	-	228	77	1	Q	*	NonSynonymous_SNP	TRUE		FALSE	PrematureStop_SNP
01_R1134	NC_000962.3	26958	26959	C	G	TRUE	0	None							Synonymous_SNP	_		FALSE	Synonymous_SNP
01_R1134	NC_000962.3	32448	32449	C	A	TRUE	1	Rv0029	+	392	131	3			Synonymous_SNP	_		FALSE	Synonymous_SNP
01_R1134	NC_000962.3	34043	34044	T	C	TRUE	0	None							Synonymous_SNP	_		FALSE	Synonymous_SNP
01_R1134	NC_000962.3	35748	35749	A	G	TRUE	1	bioF2	+	1454	485	3			Synonymous_SNP	_		FALSE	Synonymous_SNP
01_R1134	NC_000962.3	37030	37031	C	G	TRUE	1	Rv0034	+	164	55	3			Synonymous_SNP	_		FALSE	Synonymous_SNP
01_R1134	NC_000962.3	42966	42967	G	C	TRUE	1	mtc28	-	398	133	3			Synonymous_SNP	_		FALSE	Synonymous_SNP
01_R1134	NC_000962.3	48859	48860	A	G	TRUE	1	Rv0044c	-	167	56	3			Synonymous_SNP	_		FALSE	Synonymous_SNP
01_R1134	NC_000962.3	55553	55553	-	CGT	FALSE	1	ponA1	+	1891	631	2			INDEL	_	INS	FALSE	Inframe_INDEL
01_R1134	NC_000962.3	62048	62049	A	G	TRUE	1	dnaB	+	1653	552	1	R	G	NonSynonymous_SNP	FALSE		FALSE	Missensse_SNP
01_R1134	NC_000962.3	62225	62226	G	A	TRUE	1	dnaB	+	1830	611	1	D	N	NonSynonymous_SNP	FALSE		FALSE	Missensse_SNP
01_R1134	NC_000962.3	66299	66300	G	C	TRUE	1	celA1	+	748	250	2	W	S	NonSynonymous_SNP	FALSE		FALSE	Missensse_SNP
01_R1134	NC_000962.3	66341	66342	G	A	TRUE	1	celA1	+	790	264	2	G	D	NonSynonymous_SNP	FALSE		FALSE	Missensse_SNP
01_R1134	NC_000962.3	69988	69989	G	A	TRUE	1	Rv0064	+	1369	457	2	G	D	NonSynonymous_SNP	FALSE		FALSE	Missensse_SNP
01_R1134	NC_000962.3	70815	70816	A	G	TRUE	1	Rv0064	+	2196	733	1	N	D	NonSynonymous_SNP	FALSE		FALSE	Missensse_SNP
01_R1134	NC_000962.3	71335	71336	G	C	TRUE	1	Rv0064	+	2716	906	2	R	P	NonSynonymous_SNP	FALSE		FALSE	Missensse_SNP
01_R1134	NC_000962.3	71584	71584	-	CGAGCGCTGTTCTGGCGCTAATCTGACGCTAGAATAG	FALSE	0	None							INDEL	_	INS	TRUE	Frameshift_INDEL
01_R1134	NC_000962.3	75939	75940	G	C	TRUE	1	Rv0068	+	639	214	1	V	L	NonSynonymous_SNP	FALSE		FALSE	Missensse_SNP
01_R1134	NC_000962.3	79540	79541	C	T	TRUE	1	Rv0071	+	55	19	2	P	L	NonSynonymous_SNP	FALSE		FALSE	Missensse_SNP
01_R1134	NC_000962.3	80615	80616	C	G	TRUE	0	None							Synonymous_SNP	_		FALSE	Synonymous_SNP
01_R1134	NC_000962.3	91643	91644	C	G	TRUE	1	Rv0083	+	1244	415	3			Synonymous_SNP	_		FALSE	Synonymous_SNP
01_R1134	NC_000962.3	92198	92199	T	G	TRUE	1	Rv0083	+	1799	600	3			Synonymous_SNP	_		FALSE	Synonymous_SNP
01_R1134	NC_000962.3	98068	98069	G	A	TRUE	1	Rv0089	+	311	104	3			Synonymous_SNP	_		FALSE	Synonymous_SNP
01_R1134	NC_000962.3	102303	102304	C	T	TRUE	1	ctpA	+	1721	574	3			Synonymous_SNP	_		FALSE	Synonymous_SNP
01_R1134	NC_000962.3	104781	104782	G	A	TRUE	0	None							Synonymous_SNP	_		FALSE	Synonymous_SNP
01_R1134	NC_000962.3	104784	104785	A	G	TRUE	0	None							Synonymous_SNP	_		FALSE	Synonymous_SNP
01_R1134	NC_000962.3	104837	104838	T	G	TRUE	1	Rv0095c	-	377	126	3	E	D	NonSynonymous_SNP	FALSE		FALSE	Missensse_SNP
01_R1134	NC_000962.3	104855	104856	C	T	TRUE	1	Rv0095c	-	359	120	3			Synonymous_SNP	_		FALSE	Synonymous_SNP
01_R1134	NC_000962.3	104857	104858	G	A	TRUE	1	Rv0095c	-	357	120	1			Synonymous_SNP	_		FALSE	Synonymous_SNP
01_R1134	NC_000962.3	104940	104941	T	C	TRUE	1	Rv0095c	-	274	92	2	Q	G	NonSynonymous_SNP	FALSE		FALSE	Missensse_SNP
01_R1134	NC_000962.3	104941	104942	G	C	TRUE	1	Rv0095c	-	273	92	1	Q	G	NonSynonymous_SNP	FALSE		FALSE	Missensse_SNP
01_R1134	NC_000962.3	104943	104944	G	A	TRUE	1	Rv0095c	-	271	91	2	A	V	NonSynonymous_SNP	FALSE		FALSE	Missensse_SNP
01_R1134	NC_000962.3	104961	104962	G	A	TRUE	1	Rv0095c	-	253	85	2	A	V	NonSynonymous_SNP	FALSE		FALSE	Missensse_SNP
01_R1134	NC_000962.3	115999	116000	T	G	TRUE	1	nrp	+	5999	2000	3			Synonymous_SNP	_		FALSE	Synonymous_SNP
01_R1134	NC_000962.3	122108	122109	A	G	TRUE	1	ctpB	-	64	22	2	L	S	NonSynonymous_SNP	FALSE		FALSE	Missensse_SNP
01_R1134	NC_000962.3	125830	125830	-	A	FALSE	1	ctpI	-	4710	1571	1			INDEL	_		FALSE	Inframe_INDEL
01_R1134	NC_000962.3	126269	126270	C	G	TRUE	1	ctpI	-	4271	1424	3			Synonymous_SNP	_		FALSE	Synonymous_SNP
01_R1134	NC_000962.3	129476	129477	G	T	TRUE	1	ctpI	-	1064	355	3	N	K	NonSynonymous_SNP	FALSE		FALSE	Missensse_SNP
01_R1134	NC_000962.3	130082	130083	A	C	TRUE	1	ctpI	-	458	153	3			Synonymous_SNP	_		FALSE	Synonymous_SNP
01_R1134	NC_000962.3	131174	131174	-	G	FALSE	0	None							INDEL	_		FALSE	Inframe_INDEL
01_R1134	NC_000962.3	132416	132417	C	G	TRUE	1	PE_PGRS1	+	1035	346	1	R	G	NonSynonymous_SNP	FALSE		FALSE	Missensse_SNP
01_R1134	NC_000962.3	133838	133839	C	T	TRUE	0	None							Synonymous_SNP	_		FALSE	Synonymous_SNP
01_R1134	NC_000962.3	143666	143667	C	T	TRUE	1	oxcA	-	209	70	3			Synonymous_SNP	_		FALSE	Synonymous_SNP
01_R1134	NC_000962.3	146086	146087	T	C	TRUE	1	fusA2	-	1684	562	2	N	S	NonSynonymous_SNP	FALSE		FALSE	Missensse_SNP
01_R1134	NC_000962.3	150890	150890	-	CGGCGGGCCCGGCGGTCAGGGCGGTCAGGCGTTCGGCGCTAACAATATCGGCGGCACCGGCGGGGCCGGCGGCAACGGCGGGCCGGCCATCCTGAGTGGCAATGGTGGCAATGGCGGCGCCGGCGGCGCTGGCGGCGCCGGCGGCGCAGGTGGTGGGGCCGGTGGGGTCGGCGGTGCCGG	FALSE	1	PE_PGRS2	+	1358	453	3			INDEL	_	INS	FALSE	Inframe_INDEL
01_R1134	NC_000962.3	154282	154283	T	C	TRUE	1	mak	+	51	18	1	S	P	NonSynonymous_SNP	FALSE		FALSE	Missensse_SNP
01_R1134	NC_000962.3	177505	177506	T	G	TRUE	0	None							Synonymous_SNP	_		FALSE	Synonymous_SNP
01_R1134	NC_000962.3	177856	177857	G	A	TRUE	1	PE1	-	1452	485	1			Synonymous_SNP	_		FALSE	Synonymous_SNP
01_R1134	NC_000962.3	188799	188800	T	C	TRUE	1	PE3	-	39	14	1	T	A	NonSynonymous_SNP	FALSE		FALSE	Missensse_SNP
01_R1134	NC_000962.3	188860	188861	G	A	TRUE	0	None							Synonymous_SNP	_		FALSE	Synonymous_SNP
01_R1134	NC_000962.3	194680	194681	G	C	TRUE	1	mce1R	-	134	45	3			Synonymous_SNP	_		FALSE	Synonymous_SNP
01_R1134	NC_000962.3	196641	196642	C	T	TRUE	1	fadD5	+	1649	550	3			Synonymous_SNP	_		FALSE	Synonymous_SNP
01_R1134	NC_000962.3	197781	197782	C	G	TRUE	1	yrbE1B	+	122	41	3			Synonymous_SNP	_		FALSE	Synonymous_SNP
01_R1134	NC_000962.3	198520	198521	A	G	TRUE	1	yrbE1B	+	861	288	1	T	A	NonSynonymous_SNP	FALSE		FALSE	Missensse_SNP
01_R1134	NC_000962.3	203703	203704	T	C	TRUE	1	mce1D	+	1228	410	2	V	A	NonSynonymous_SNP	FALSE		FALSE	Missensse_SNP
01_R1134	NC_000962.3	206338	206339	T	C	TRUE	1	mce1F	+	1108	370	2	L	P	NonSynonymous_SNP	FALSE		FALSE	Missensse_SNP
01_R1134	NC_000962.3	223941	223942	T	C	TRUE	1	Rv0192	+	378	127	1	S	P	NonSynonymous_SNP	FALSE		FALSE	Missensse_SNP
01_R1134	NC_000962.3	225322	225323	T	C	TRUE	1	Rv0193c	-	1248	417	1	K	E	NonSynonymous_SNP	FALSE		FALSE	Missensse_SNP
01_R1134	NC_000962.3	227097	227098	T	C	TRUE	1	Rv0194	+	220	74	2	M	T	NonSynonymous_SNP	FALSE		FALSE	Missensse_SNP
01_R1134	NC_000962.3	231113	231114	C	G	TRUE	1	Rv0195	+	215	72	3			Synonymous_SNP	_		FALSE	Synonymous_SNP
01_R1134	NC_000962.3	234159	234160	A	C	TRUE	1	Rv0197	+	1929	644	1	N	H	NonSynonymous_SNP	FALSE		FALSE	Missensse_SNP
01_R1134	NC_000962.3	234476	234477	T	G	TRUE	1	Rv0197	+	2246	749	3	Y	*	NonSynonymous_SNP	TRUE		FALSE	PrematureStop_SNP
01_R1134	NC_000962.3	234496	234496	-	GT	FALSE	1	Rv0197	+	2266	756	2			INDEL	_	INS	TRUE	Frameshift_INDEL
01_R1134	NC_000962.3	261868	261869	T	C	TRUE	1	Rv0218	+	945	316	1	C	R	NonSynonymous_SNP	FALSE		FALSE	Missensse_SNP
01_R1134	NC_000962.3	265553	265554	A	C	TRUE	1	echA1	+	47	16	3			Synonymous_SNP	_		FALSE	Synonymous_SNP
01_R1134	NC_000962.3	278680	278681	C	G	TRUE	1	nrdB	+	96	33	1	H	D	NonSynonymous_SNP	FALSE		FALSE	Missensse_SNP
01_R1134	NC_000962.3	285771	285772	A	C	TRUE	1	aftD	-	1079	360	3			Synonymous_SNP	_		FALSE	Synonymous_SNP
01_R1134	NC_000962.3	285870	285871	A	G	TRUE	1	aftD	-	980	327	3			Synonymous_SNP	_		FALSE	Synonymous_SNP
01_R1134	NC_000962.3	295422	295423	T	G	TRUE	1	fadE5	-	210	71	1	T	P	NonSynonymous_SNP	FALSE		FALSE	Missensse_SNP
01_R1134	NC_000962.3	296324	296325	C	T	TRUE	1	Rv0245	+	320	107	3			Synonymous_SNP	_		FALSE	Synonymous_SNP
01_R1134	NC_000962.3	306832	306833	C	T	TRUE	1	cobQ1	-	1025	342	3			Synonymous_SNP	_		FALSE	Synonymous_SNP
01_R1134	NC_000962.3	310972	310973	G	A	TRUE	1	Rv0259c	-	544	182	2	A	V	NonSynonymous_SNP	FALSE		FALSE	Missensse_SNP
01_R1134	NC_000962.3	311612	311613	G	T	TRUE	1	Rv0260c	-	1046	349	3			Synonymous_SNP	_		FALSE	Synonymous_SNP
01_R1134	NC_000962.3	332631	332632	G	C	TRUE	1	Rv0276	+	884	295	3			Synonymous_SNP	_		FALSE	Synonymous_SNP
01_R1134	NC_000962.3	333891	333892	G	C	TRUE	1	PE_PGRS3	-	2418	807	1	R	G	NonSynonymous_SNP	FALSE		FALSE	Missensse_SNP
01_R1134	NC_000962.3	333903	333904	G	T	TRUE	1	PE_PGRS3	-	2406	803	1	L	I	NonSynonymous_SNP	FALSE		FALSE	Missensse_SNP
01_R1134	NC_000962.3	334641	334641	-	CGCCGTTGCCGATCAGCGGACGCCCAGTCAATGTCTGGAAGGGCTCATTCACCACATTGAGCGCTGCCTGCTGCAGGGTATGGACTGAGGTGCTGACTGGAGCATTGGATCCGTCTAGTCCTATTAGCTGCCCGCCGAGGCCGCCGAGGCCGGCCTTGCCCGCGGCTGCGCCGGTCCCGCCGCTGCCGCCGTTGCCGCCGTTGCCGATCTGCACGCCGTTACCGCCCGCTCCGCCGTTGCCGCCGGTGCCGGTCACGCTGGCGCCGCCGTCACCGCCGTTGCCGCCGTTGCCGATCAAACCGGGTATGCCACCGGCCCCGCCGGTGCCGCCTGGACCGGTGATAGCAGCGCCGCCGGCGCCGCCGGCGCCGCCGGAGCCGTTGAGCAGGCCGGCGTTGC…	FALSE	1	PE_PGRS3	-	1668	557	1			INDEL	_	INS	TRUE	Frameshift_INDEL
01_R1134	NC_000962.3	335810	335828	CCGCCGGCGCCGCCGTTG	-	FALSE	1	PE_PGRS3	-	499	167	2			INDEL	_	DEL	FALSE	Inframe_INDEL
01_R1134	NC_000962.3	336680	336684	GGGA	-	FALSE	1	PE_PGRS4	-	2392	798	2			INDEL	_	DEL	TRUE	Frameshift_INDEL
01_R1134	NC_000962.3	336687	336690	AGC	-	FALSE	1	PE_PGRS4	-	2385	796	1			INDEL	_	DEL	FALSE	Inframe_INDEL
01_R1134	NC_000962.3	336690	336691	T	C	TRUE	1	PE_PGRS4	-	2382	795	1	S	G	NonSynonymous_SNP	FALSE		FALSE	Missensse_SNP
01_R1134	NC_000962.3	336694	336694	-	CACCGCC	FALSE	1	PE_PGRS4	-	2378	793	3			INDEL	_	INS	TRUE	Frameshift_INDEL
01_R1134	NC_000962.3	336697	336698	C	G	TRUE	1	PE_PGRS4	-	2375	792	3			Synonymous_SNP	_		FALSE	Synonymous_SNP
01_R1134	NC_000962.3	336700	336701	A	G	TRUE	1	PE_PGRS4	-	2372	791	3			Synonymous_SNP	_		FALSE	Synonymous_SNP
01_R1134	NC_000962.3	336706	336707	G	A	TRUE	1	PE_PGRS4	-	2366	789	3	D	G	NonSynonymous_SNP	FALSE		FALSE	Missensse_SNP
01_R1134	NC_000962.3	336707	336708	T	C	TRUE	1	PE_PGRS4	-	2365	789	2	D	G	NonSynonymous_SNP	FALSE		FALSE	Missensse_SNP
01_R1134	NC_000962.3	336709	336710	A	G	TRUE	1	PE_PGRS4	-	2363	788	3			Synonymous_SNP	_		FALSE	Synonymous_SNP
01_R1134	NC_000962.3	337481	337482	C	T	TRUE	1	PE_PGRS4	-	1591	531	2	G	D	NonSynonymous_SNP	FALSE		FALSE	Missensse_SNP
01_R1134	NC_000962.3	337819	337820	G	A	TRUE	1	PE_PGRS4	-	1253	418	3			Synonymous_SNP	_		FALSE	Synonymous_SNP
01_R1134	NC_000962.3	337958	337959	A	C	TRUE	1	PE_PGRS4	-	1114	372	2	I	S	NonSynonymous_SNP	FALSE		FALSE	Missensse_SNP
01_R1134	NC_000962.3	338019	338020	A	C	TRUE	1	PE_PGRS4	-	1053	352	1	C	G	NonSynonymous_SNP	FALSE		FALSE	Missensse_SNP
01_R1134	NC_000962.3	338099	338100	T	C	TRUE	1	PE_PGRS4	-	973	325	2	N	S	NonSynonymous_SNP	FALSE		FALSE	Missensse_SNP
01_R1134	NC_000962.3	338452	338453	A	G	TRUE	1	PE_PGRS4	-	620	207	3			Synonymous_SNP	_		FALSE	Synonymous_SNP
01_R1134	NC_000962.3	345696	345696	-	CAT	FALSE	1	eccC3	+	62	21	3			INDEL	_	INS	FALSE	Inframe_INDEL
01_R1134	NC_000962.3	346274	346275	C	G	TRUE	1	eccC3	+	640	214	2	P	R	NonSynonymous_SNP	FALSE		FALSE	Missensse_SNP
01_R1134	NC_000962.3	356527	356528	A	G	TRUE	1	eccE3	+	648	217	1	N	D	NonSynonymous_SNP	FALSE		FALSE	Missensse_SNP
01_R1134	NC_000962.3	362836	362872	GCCGGCGGGGCCGGTGGTGCCGGAGGCGTCGGCGGC	-	FALSE	1	PE_PGRS5	+	1503	502	1			INDEL	_	DEL	FALSE	Inframe_INDEL
01_R1134	NC_000962.3	363278	363279	G	A	TRUE	1	Rv0298	+	27	10	1	V	M	NonSynonymous_SNP	FALSE		FALSE	Missensse_SNP
01_R1134	NC_000962.3	373282	373283	A	-	FALSE	1	PPE6	-	2428	810	2			INDEL	_		FALSE	Inframe_INDEL
01_R1134	NC_000962.3	384379	384380	A	C	TRUE	1	Rv0315	+	778	260	2	K	T	NonSynonymous_SNP	FALSE		FALSE	Missensse_SNP
01_R1134	NC_000962.3	386431	386432	C	G	TRUE	1	Rv0318c	-	667	223	2	G	A	NonSynonymous_SNP	FALSE		FALSE	Missensse_SNP
01_R1134	NC_000962.3	390827	390828	T	C	TRUE	1	Rv0323c	-	423	142	1	S	G	NonSynonymous_SNP	FALSE		FALSE	Missensse_SNP
01_R1134	NC_000962.3	394000	394001	T	C	TRUE	1	cyp135A1	-	44	15	3			Synonymous_SNP	_		FALSE	Synonymous_SNP
01_R1134	NC_000962.3	400340	400341	G	-	FALSE	1	Rv0336	+	149	50	3			INDEL	_		FALSE	Inframe_INDEL
01_R1134	NC_000962.3	400660	400661	C	-	FALSE	1	Rv0336	+	469	157	2			INDEL	_		FALSE	Inframe_INDEL
01_R1134	NC_000962.3	401499	401500	C	-	FALSE	1	Rv0336	+	1308	437	1			INDEL	_		FALSE	Inframe_INDEL
01_R1134	NC_000962.3	403979	403980	G	A	TRUE	1	Rv0338c	-	1861	621	2	A	V	NonSynonymous_SNP	FALSE		FALSE	Missensse_SNP
01_R1134	NC_000962.3	404325	404326	T	C	TRUE	1	Rv0338c	-	1515	506	1	R	G	NonSynonymous_SNP	FALSE		FALSE	Missensse_SNP
01_R1134	NC_000962.3	409568	409569	G	A	TRUE	1	iniB	+	207	70	1	A	T	NonSynonymous_SNP	FALSE		FALSE	Missensse_SNP
01_R1134	NC_000962.3	414485	414486	C	T	TRUE	1	lpqJ	-	455	152	3			Synonymous_SNP	_		FALSE	Synonymous_SNP
01_R1134	NC_000962.3	420007	420008	A	G	TRUE	1	dnaK	+	173	58	3			Synonymous_SNP	_		FALSE	Synonymous_SNP
01_R1134	NC_000962.3	424320	424320	-	C	FALSE	1	PPE7	-	373	125	2			INDEL	_		FALSE	Inframe_INDEL
01_R1134	NC_000962.3	426388	426448	ATGCCGGTGTTGTAGCTACCGGTGTTGTAGGAGCCGGTGTTGTAGTGGCCCGGGTTGGCG	-	FALSE	1	PPE8	-	8290	2764	2			INDEL	_	DEL	FALSE	Inframe_INDEL
01_R1134	NC_000962.3	427310	427325	TGCCGAGGTTTGCAC	-	FALSE	1	PPE8	-	7368	2457	1			INDEL	_	DEL	FALSE	Inframe_INDEL
01_R1134	NC_000962.3	433521	433522	C	T	TRUE	1	PPE8	-	1157	386	3			Synonymous_SNP	_		FALSE	Synonymous_SNP
01_R1134	NC_000962.3	443192	443193	C	T	TRUE	1	Rv0365c	-	1004	335	3			Synonymous_SNP	_		FALSE	Synonymous_SNP
01_R1134	NC_000962.3	443714	443715	G	C	TRUE	1	Rv0365c	-	482	161	3			Synonymous_SNP	_		FALSE	Synonymous_SNP
01_R1134	NC_000962.3	454294	454295	T	C	TRUE	1	Rv0376c	-	77	26	3			Synonymous_SNP	_		FALSE	Synonymous_SNP
01_R1134	NC_000962.3	457072	457073	C	T	TRUE	1	Rv0381c	-	750	251	1	A	T	NonSynonymous_SNP	FALSE		FALSE	Missensse_SNP
01_R1134	NC_000962.3	459398	459399	A	C	TRUE	0	None							Synonymous_SNP	_		FALSE	Synonymous_SNP
01_R1134	NC_000962.3	467497	467497	-	G	FALSE	1	PPE9	-	503	168	3			INDEL	_		FALSE	Inframe_INDEL
01_R1134	NC_000962.3	467508	467508	-	G	FALSE	1	PPE9	-	492	165	1			INDEL	_		FALSE	Inframe_INDEL
01_R1134	NC_000962.3	467515	467516	G	C	TRUE	1	PPE9	-	485	162	3			Synonymous_SNP	_		FALSE	Synonymous_SNP
01_R1134	NC_000962.3	467525	467526	C	G	TRUE	1	PPE9	-	475	159	2	G	A	NonSynonymous_SNP	FALSE		FALSE	Missensse_SNP
01_R1134	NC_000962.3	467545	467546	G	C	TRUE	1	PPE9	-	455	152	3	D	E	NonSynonymous_SNP	FALSE		FALSE	Missensse_SNP
01_R1134	NC_000962.3	467556	467557	A	C	TRUE	1	PPE9	-	444	149	1	L	V	NonSynonymous_SNP	FALSE		FALSE	Missensse_SNP
01_R1134	NC_000962.3	467563	467564	A	C	TRUE	1	PPE9	-	437	146	3	H	Q	NonSynonymous_SNP	FALSE		FALSE	Missensse_SNP
01_R1134	NC_000962.3	467584	467585	G	C	TRUE	1	PPE9	-	416	139	3	H	Q	NonSynonymous_SNP	FALSE		FALSE	Missensse_SNP
01_R1134	NC_000962.3	467589	467590	T	C	TRUE	1	PPE9	-	411	138	1	T	A	NonSynonymous_SNP	FALSE		FALSE	Missensse_SNP
01_R1134	NC_000962.3	467620	467621	T	G	TRUE	1	PPE9	-	380	127	3			Synonymous_SNP	_		FALSE	Synonymous_SNP
01_R1134	NC_000962.3	467637	467638	G	T	TRUE	1	PPE9	-	363	122	1	Q	K	NonSynonymous_SNP	FALSE		FALSE	Missensse_SNP
01_R1134	NC_000962.3	469465	469466	G	T	TRUE	1	purT	+	1131	378	1	E	*	NonSynonymous_SNP	TRUE		FALSE	PrematureStop_SNP
01_R1134	NC_000962.3	475177	475178	T	C	TRUE	1	Rv0395	+	238	80	2	V	A	NonSynonymous_SNP	FALSE		FALSE	Missensse_SNP
01_R1134	NC_000962.3	502588	502589	C	G	TRUE	1	thiG	+	223	75	2	S	C	NonSynonymous_SNP	FALSE		FALSE	Missensse_SNP
01_R1134	NC_000962.3	503353	503354	G	C	TRUE	0	None							Synonymous_SNP	_		FALSE	Synonymous_SNP
01_R1134	NC_000962.3	507480	507481	G	A	TRUE	1	Rv0421c	-	280	94	2	A	V	NonSynonymous_SNP	FALSE		FALSE	Missensse_SNP
01_R1134	NC_000962.3	513256	513257	T	C	TRUE	1	ctpH	-	2064	689	1	M	V	NonSynonymous_SNP	FALSE		FALSE	Missensse_SNP
01_R1134	NC_000962.3	541200	541201	A	G	TRUE	1	mmpL4	-	290	97	3			Synonymous_SNP	_		FALSE	Synonymous_SNP
01_R1134	NC_000962.3	547528	547529	C	T	TRUE	0	None							Synonymous_SNP	_		FALSE	Synonymous_SNP
01_R1134	NC_000962.3	551524	551525	A	C	TRUE	1	Rv0459	+	327	110	1			Synonymous_SNP	_		FALSE	Synonymous_SNP
01_R1134	NC_000962.3	573261	573262	A	G	TRUE	1	Rv0484c	-	539	180	3			Synonymous_SNP	_		FALSE	Synonymous_SNP
01_R1134	NC_000962.3	574444	574445	T	A	TRUE	1	Rv0485	+	461	154	3			Synonymous_SNP	_		FALSE	Synonymous_SNP
01_R1134	NC_000962.3	575836	575837	C	T	TRUE	1	mshA	+	489	164	1			Synonymous_SNP	_		FALSE	Synonymous_SNP
01_R1134	NC_000962.3	580726	580727	C	G	TRUE	0	None							Synonymous_SNP	_		FALSE	Synonymous_SNP
01_R1134	NC_000962.3	580771	580772	T	A	TRUE	0	None							Synonymous_SNP	_		FALSE	Synonymous_SNP
01_R1134	NC_000962.3	580773	580797	GGGGCACCACCCGCTTGCGGGGGA	-	FALSE	0	None							INDEL	_	DEL	FALSE	Inframe_INDEL
01_R1134	NC_000962.3	590435	590436	T	C	TRUE	1	proC	+	353	118	3			Synonymous_SNP	_		FALSE	Synonymous_SNP
01_R1134	NC_000962.3	597815	597816	A	G	TRUE	1	mmpL2	+	617	206	3			Synonymous_SNP	_		FALSE	Synonymous_SNP
01_R1134	NC_000962.3	598474	598475	G	A	TRUE	1	mmpL2	+	1276	426	2	R	H	NonSynonymous_SNP	FALSE		FALSE	Missensse_SNP
01_R1134	NC_000962.3	599897	599898	C	T	TRUE	1	mmpL2	+	2699	900	3			Synonymous_SNP	_		FALSE	Synonymous_SNP
01_R1134	NC_000962.3	603402	603403	C	A	TRUE	1	hemD	+	584	195	3			Synonymous_SNP	_		FALSE	Synonymous_SNP
01_R1134	NC_000962.3	605609	605610	C	T	TRUE	1	Rv0513	+	6	3	1	P	S	NonSynonymous_SNP	FALSE		FALSE	Missensse_SNP
01_R1134	NC_000962.3	610119	610120	T	G	TRUE	0	None							Synonymous_SNP	_		FALSE	Synonymous_SNP
01_R1134	NC_000962.3	613988	613989	T	C	TRUE	1	gabP	+	951	318	1	S	P	NonSynonymous_SNP	FALSE		FALSE	Missensse_SNP
01_R1134	NC_000962.3	623471	623472	A	G	TRUE	1	PE_PGRS6	+	679	227	2	D	G	NonSynonymous_SNP	FALSE		FALSE	Missensse_SNP
01_R1134	NC_000962.3	623507	623508	C	G	TRUE	1	PE_PGRS6	+	715	239	2	A	G	NonSynonymous_SNP	FALSE		FALSE	Missensse_SNP
01_R1134	NC_000962.3	625443	625444	C	T	TRUE	1	fabH	-	36	13	1	V	I	NonSynonymous_SNP	FALSE		FALSE	Missensse_SNP
01_R1134	NC_000962.3	637318	637319	G	A	TRUE	1	pitA	-	144	49	1	P	S	NonSynonymous_SNP	FALSE		FALSE	Missensse_SNP
01_R1134	NC_000962.3	639591	639592	G	T	TRUE	1	menB	-	364	122	2	T	N	NonSynonymous_SNP	FALSE		FALSE	Missensse_SNP
01_R1134	NC_000962.3	648001	648002	T	G	TRUE	1	Rv0556	+	43	15	2	L	R	NonSynonymous_SNP	FALSE		FALSE	Missensse_SNP
01_R1134	NC_000962.3	655963	655964	T	C	TRUE	0	None							Synonymous_SNP	_		FALSE	Synonymous_SNP
01_R1134	NC_000962.3	669397	669398	T	C	TRUE	1	Rv0575c	-	347	116	3			Synonymous_SNP	_		FALSE	Synonymous_SNP
01_R1134	NC_000962.3	672490	672491	C	G	TRUE	1	PE_PGRS7	-	3425	1142	3			Synonymous_SNP	_		FALSE	Synonymous_SNP
01_R1134	NC_000962.3	673237	673238	A	G	TRUE	1	PE_PGRS7	-	2678	893	3			Synonymous_SNP	_		FALSE	Synonymous_SNP
01_R1134	NC_000962.3	680006	680007	G	T	TRUE	1	Rv0584	+	778	260	2	G	V	NonSynonymous_SNP	FALSE		FALSE	Missensse_SNP
01_R1134	NC_000962.3	683153	683154	C	G	TRUE	1	Rv0585c	-	1118	373	3			Synonymous_SNP	_		FALSE	Synonymous_SNP
01_R1134	NC_000962.3	685460	685461	C	G	TRUE	1	yrbE2A	+	332	111	3			Synonymous_SNP	_		FALSE	Synonymous_SNP
01_R1134	NC_000962.3	685607	685608	T	C	TRUE	1	yrbE2A	+	479	160	3			Synonymous_SNP	_		FALSE	Synonymous_SNP
01_R1134	NC_000962.3	685990	685991	G	-	FALSE	1	yrbE2B	+	63	22	1			INDEL	_		FALSE	Inframe_INDEL
01_R1134	NC_000962.3	686971	686972	T	C	TRUE	1	mce2A	+	151	51	2	F	S	NonSynonymous_SNP	FALSE		FALSE	Missensse_SNP
01_R1134	NC_000962.3	690464	690465	T	G	TRUE	1	mce2C	+	1406	469	3			Synonymous_SNP	_		FALSE	Synonymous_SNP
01_R1134	NC_000962.3	698967	698968	G	A	TRUE	1	Rv0601c	-	26	9	3			Synonymous_SNP	_		FALSE	Synonymous_SNP
01_R1134	NC_000962.3	700285	700286	C	T	TRUE	1	lpqO	+	47	16	3			Synonymous_SNP	_		FALSE	Synonymous_SNP
01_R1134	NC_000962.3	711793	711794	T	G	TRUE	1	galTa	+	258	87	1	W	G	NonSynonymous_SNP	FALSE		FALSE	Missensse_SNP
01_R1134	NC_000962.3	735900	735901	C	T	TRUE	1	rplA	+	384	129	1	R	W	NonSynonymous_SNP	FALSE		FALSE	Missensse_SNP
01_R1134	NC_000962.3	738815	738816	G	A	TRUE	1	mmaA2	-	344	115	3			Synonymous_SNP	_		FALSE	Synonymous_SNP
01_R1134	NC_000962.3	742634	742634	-	TCGGTTGGCCCGCTGCTGGGCCGGAGGCGTTCCTTTATCGCAACGATTGGTCGCCGTAAGGTGCGGTCATGCGGGTGGTTTCGGCGGAATCGACCGAGCTTTTCGTCGGCCCGTCGGATGCGCCGCTGCAGCTGGTCCGCGTCGCGGTCACCGGGTGCACCGAACCGGCGCCGATCCGCATCCATGGTGACGGCTTGGCCGGCGAGGCGGCCGCCCGCCCCGGCGACGACGTCATCGAGGTTGCGGTCGCGGTTGAGTCCCCGGTCGTCGGTGAGCGGCGGACCGCGCGGGTACACACCCCCGATGGTCCGAGCCTGGCGTTCGAGTTCACCGTGGCCGAGCCCGGCTGGACGATGTTCATGATCAGCCACTTCCACTACGACCCGGTCTGGTGGAACA…	FALSE	0	None							INDEL	_	INS	TRUE	Frameshift_INDEL
01_R1134	NC_000962.3	754185	754186	A	G	TRUE	1	Rv0658c	-	223	75	2	L	P	NonSynonymous_SNP	FALSE		FALSE	Missensse_SNP
01_R1134	NC_000962.3	761154	761155	C	T	TRUE	1	rpoB	+	1348	450	2	S	L	NonSynonymous_SNP	FALSE		FALSE	Missensse_SNP
01_R1134	NC_000962.3	761888	761889	G	C	TRUE	1	rpoB	+	2082	695	1	V	L	NonSynonymous_SNP	FALSE		FALSE	Missensse_SNP
01_R1134	NC_000962.3	764922	764923	A	C	TRUE	1	rpoC	+	1553	518	3	E	D	NonSynonymous_SNP	FALSE		FALSE	Missensse_SNP
01_R1134	NC_000962.3	775638	775639	T	C	TRUE	1	mmpL5	-	2841	948	1	I	V	NonSynonymous_SNP	FALSE		FALSE	Missensse_SNP
01_R1134	NC_000962.3	777875	777876	C	-	FALSE	1	mmpL5	-	604	202	2			INDEL	_		FALSE	Inframe_INDEL
01_R1134	NC_000962.3	779181	779181	-	G	FALSE	1	Rv0678	+	192	65	1			INDEL	_		FALSE	Inframe_INDEL
01_R1134	NC_000962.3	781394	781395	T	C	TRUE	0	None							Synonymous_SNP	_		FALSE	Synonymous_SNP
01_R1134	NC_000962.3	787679	787680	C	T	TRUE	1	Rv0687	+	581	194	3			Synonymous_SNP	_		FALSE	Synonymous_SNP
01_R1134	NC_000962.3	797394	797395	A	G	TRUE	1	Rv0697	+	462	155	1	T	A	NonSynonymous_SNP	FALSE		FALSE	Missensse_SNP
01_R1134	NC_000962.3	801008	801009	A	G	TRUE	1	rplC	+	200	67	3			Synonymous_SNP	_		FALSE	Synonymous_SNP
01_R1134	NC_000962.3	802427	802427	-	CGGCCTAGCCCGGCGACGATGCAGAGCGAAGCGATGAGGAGGAGCAGGGCAATGCGGCCTAGCCCGGCGACGATGCAGAGCGAAGCGATGAGGAGGAGCAGGGCAATGCGGCCTAGCCCGGCGACGATGCAGAGCGAAGCGATGAGGAGGAGCAGGGCAATG	FALSE	1	rplW	+	295	99	2			INDEL	_	INS	FALSE	Inframe_INDEL
01_R1134	NC_000962.3	812338	812339	T	C	TRUE	1	rplE	+	280	94	2	V	A	NonSynonymous_SNP	FALSE		FALSE	Missensse_SNP
01_R1134	NC_000962.3	831343	831344	C	T	TRUE	1	Rv0739	+	489	164	1			Synonymous_SNP	_		FALSE	Synonymous_SNP
01_R1134	NC_000962.3	836271	836272	A	G	TRUE	1	PE_PGRS9	+	571	191	2	E	G	NonSynonymous_SNP	FALSE		FALSE	Missensse_SNP
01_R1134	NC_000962.3	836290	836291	A	G	TRUE	1	PE_PGRS9	+	590	197	3			Synonymous_SNP	_		FALSE	Synonymous_SNP
01_R1134	NC_000962.3	836425	836426	A	C	TRUE	1	PE_PGRS9	+	725	242	3			Synonymous_SNP	_		FALSE	Synonymous_SNP
01_R1134	NC_000962.3	836453	836454	A	G	TRUE	1	PE_PGRS9	+	753	252	1	T	A	NonSynonymous_SNP	FALSE		FALSE	Missensse_SNP
01_R1134	NC_000962.3	836537	836538	A	G	TRUE	1	PE_PGRS9	+	837	280	1	N	D	NonSynonymous_SNP	FALSE		FALSE	Missensse_SNP
01_R1134	NC_000962.3	836657	836658	A	G	TRUE	1	PE_PGRS9	+	957	320	1	T	A	NonSynonymous_SNP	FALSE		FALSE	Missensse_SNP
01_R1134	NC_000962.3	837032	837033	A	G	TRUE	1	PE_PGRS9	+	1332	445	1	T	A	NonSynonymous_SNP	FALSE		FALSE	Missensse_SNP
01_R1134	NC_000962.3	837242	837243	G	-	FALSE	1	PE_PGRS9	+	1542	515	1			INDEL	_		FALSE	Inframe_INDEL
01_R1134	NC_000962.3	838989	838990	C	G	TRUE	1	PE_PGRS10	+	539	180	3			Synonymous_SNP	_		FALSE	Synonymous_SNP
01_R1134	NC_000962.3	839122	839123	A	G	TRUE	1	PE_PGRS10	+	672	225	1	R	G	NonSynonymous_SNP	FALSE		FALSE	Missensse_SNP
01_R1134	NC_000962.3	839128	839129	C	G	TRUE	1	PE_PGRS10	+	678	227	1	R	G	NonSynonymous_SNP	FALSE		FALSE	Missensse_SNP
01_R1134	NC_000962.3	839193	839194	A	G	TRUE	1	PE_PGRS10	+	743	248	3			Synonymous_SNP	_		FALSE	Synonymous_SNP
01_R1134	NC_000962.3	839333	839334	A	G	TRUE	1	PE_PGRS10	+	883	295	2	K	R	NonSynonymous_SNP	FALSE		FALSE	Missensse_SNP
01_R1134	NC_000962.3	839347	839348	A	G	TRUE	1	PE_PGRS10	+	897	300	1	S	G	NonSynonymous_SNP	FALSE		FALSE	Missensse_SNP
01_R1134	NC_000962.3	840495	840496	C	G	TRUE	1	PE_PGRS10	+	2045	682	3			Synonymous_SNP	_		FALSE	Synonymous_SNP
01_R1134	NC_000962.3	841763	841764	G	C	TRUE	1	Rv0749A	-	110	37	3			Synonymous_SNP	_		FALSE	Synonymous_SNP
01_R1134	NC_000962.3	852909	852910	C	T	TRUE	1	phoR	+	514	172	2	P	L	NonSynonymous_SNP	FALSE		FALSE	Missensse_SNP
01_R1134	NC_000962.3	854252	854253	C	-	FALSE	0	None							INDEL	_		FALSE	Inframe_INDEL
01_R1134	NC_000962.3	857695	857696	A	G	TRUE	1	cyp51	-	341	114	3			Synonymous_SNP	_		FALSE	Synonymous_SNP
01_R1134	NC_000962.3	874835	874835	-	CG	FALSE	2	ptrBa	+	603	202	1			INDEL	_	INS	TRUE	Frameshift_INDEL
01_R1134	NC_000962.3	880561	880562	G	T	TRUE	1	Rv0785	+	1222	408	2	C	F	NonSynonymous_SNP	FALSE		FALSE	Missensse_SNP
01_R1134	NC_000962.3	882256	882257	T	C	TRUE	1	Rv0787	+	798	267	1	Y	H	NonSynonymous_SNP	FALSE		FALSE	Missensse_SNP
01_R1134	NC_000962.3	889623	889624	C	-	FALSE	1	Rv0796	+	277	93	2			INDEL	_		FALSE	Inframe_INDEL
01_R1134	NC_000962.3	889863	889864	C	T	TRUE	1	Rv0796	+	517	173	2	A	V	NonSynonymous_SNP	FALSE		FALSE	Missensse_SNP
01_R1134	NC_000962.3	891010	891011	A	G	TRUE	1	Rv0797	+	623	208	3			Synonymous_SNP	_		FALSE	Synonymous_SNP
01_R1134	NC_000962.3	893669	893670	A	C	TRUE	1	pepC	+	352	118	2	D	A	NonSynonymous_SNP	FALSE		FALSE	Missensse_SNP
01_R1134	NC_000962.3	893732	893733	T	G	TRUE	1	pepC	+	415	139	2	L	R	NonSynonymous_SNP	FALSE		FALSE	Missensse_SNP
01_R1134	NC_000962.3	900220	900221	T	C	TRUE	1	cpsY	-	1109	370	3			Synonymous_SNP	_		FALSE	Synonymous_SNP
01_R1134	NC_000962.3	903549	903550	T	C	TRUE	1	purF	+	1439	480	3			Synonymous_SNP	_		FALSE	Synonymous_SNP
01_R1134	NC_000962.3	903912	903913	T	C	TRUE	1	purM	+	188	63	3			Synonymous_SNP	_		FALSE	Synonymous_SNP
01_R1134	NC_000962.3	906856	906857	A	G	TRUE	1	Rv0812	+	434	145	3	I	M	NonSynonymous_SNP	FALSE		FALSE	Missensse_SNP
01_R1134	NC_000962.3	919562	919562	-	G	FALSE	0	None							INDEL	_		FALSE	Inframe_INDEL
01_R1134	NC_000962.3	919562	919563	A	T	TRUE	0	None							Synonymous_SNP	_		FALSE	Synonymous_SNP
01_R1134	NC_000962.3	919563	919564	A	C	TRUE	0	None							Synonymous_SNP	_		FALSE	Synonymous_SNP
01_R1134	NC_000962.3	921812	921813	C	G	TRUE	1	Rv0829	+	238	80	2	A	G	NonSynonymous_SNP	FALSE		FALSE	Missensse_SNP
01_R1134	NC_000962.3	927109	927110	A	G	TRUE	1	PE_PGRS13	+	1749	584	1	S	G	NonSynonymous_SNP	FALSE		FALSE	Missensse_SNP
01_R1134	NC_000962.3	927384	927385	A	G	TRUE	1	PE_PGRS13	+	2024	675	3			Synonymous_SNP	_		FALSE	Synonymous_SNP
01_R1134	NC_000962.3	929017	929018	C	-	FALSE	1	PE_PGRS14	-	1467	490	1			INDEL	_		FALSE	Inframe_INDEL
01_R1134	NC_000962.3	929466	929484	CCGCCGGCACCGCCGGCG	-	FALSE	1	PE_PGRS14	-	1018	340	2			INDEL	_	DEL	FALSE	Inframe_INDEL
01_R1134	NC_000962.3	945213	945214	G	A	TRUE	1	cysK2	+	276	93	1	G	S	NonSynonymous_SNP	FALSE		FALSE	Missensse_SNP
01_R1134	NC_000962.3	946641	946642	A	-	FALSE	1	Rv0849	+	586	196	2			INDEL	_		FALSE	Inframe_INDEL
01_R1134	NC_000962.3	949534	949535	T	C	TRUE	1	pdc	-	1583	528	3			Synonymous_SNP	_		FALSE	Synonymous_SNP
01_R1134	NC_000962.3	949638	949639	T	G	TRUE	1	pdc	-	1479	494	1	S	R	NonSynonymous_SNP	FALSE		FALSE	Missensse_SNP
01_R1134	NC_000962.3	955523	955524	A	G	TRUE	1	fadA	+	447	150	1	S	G	NonSynonymous_SNP	FALSE		FALSE	Missensse_SNP
01_R1134	NC_000962.3	968426	968426	-	GCCGGGTTG	FALSE	1	PE_PGRS15	-	1817	606	3			INDEL	_	INS	FALSE	Inframe_INDEL
01_R1134	NC_000962.3	976897	976898	G	-	FALSE	1	PPE13	-	1305	436	1			INDEL	_		FALSE	Inframe_INDEL
01_R1134	NC_000962.3	978624	978625	G	A	TRUE	1	Rv0879c	-	131	44	3			Synonymous_SNP	_		FALSE	Synonymous_SNP
01_R1134	NC_000962.3	979703	979704	G	C	TRUE	1	Rv0881	+	342	115	1	G	R	NonSynonymous_SNP	FALSE		FALSE	Missensse_SNP
01_R1134	NC_000962.3	986462	986463	G	C	TRUE	0	None							Synonymous_SNP	_		FALSE	Synonymous_SNP
01_R1134	NC_000962.3	990000	990001	G	C	TRUE	1	Rv0890c	-	2595	866	1	P	A	NonSynonymous_SNP	FALSE		FALSE	Missensse_SNP
01_R1134	NC_000962.3	993345	993346	A	C	TRUE	1	Rv0891c	-	109	37	2	V	G	NonSynonymous_SNP	FALSE		FALSE	Missensse_SNP
01_R1134	NC_000962.3	993521	993522	A	C	TRUE	0	None							Synonymous_SNP	_		FALSE	Synonymous_SNP
01_R1134	NC_000962.3	1010204	1010204	-	G	FALSE	1	Rv0907	+	69	24	1			INDEL	_		FALSE	Inframe_INDEL
01_R1134	NC_000962.3	1025105	1025106	T	C	TRUE	1	Rv0919	+	422	141	3			Synonymous_SNP	_		FALSE	Synonymous_SNP
01_R1134	NC_000962.3	1027517	1027518	G	C	TRUE	1	Rv0921	+	414	139	1	G	R	NonSynonymous_SNP	FALSE		FALSE	Missensse_SNP
01_R1134	NC_000962.3	1037011	1037012	T	C	TRUE	1	pstA1	+	13	5	2	M	T	NonSynonymous_SNP	FALSE		FALSE	Missensse_SNP
01_R1134	NC_000962.3	1037910	1037911	C	T	TRUE	1	pstA1	+	912	305	1	R	*	NonSynonymous_SNP	TRUE		FALSE	PrematureStop_SNP
01_R1134	NC_000962.3	1047164	1047165	T	C	TRUE	1	ligD	+	1029	344	1	C	R	NonSynonymous_SNP	FALSE		FALSE	Missensse_SNP
01_R1134	NC_000962.3	1050815	1050816	T	G	TRUE	1	Rv0940c	-	643	215	2	K	T	NonSynonymous_SNP	FALSE		FALSE	Missensse_SNP
01_R1134	NC_000962.3	1068150	1068151	T	C	TRUE	1	purN	+	590	197	3			Synonymous_SNP	_		FALSE	Synonymous_SNP
01_R1134	NC_000962.3	1068431	1068432	A	G	TRUE	1	purH	+	227	76	3			Synonymous_SNP	_		FALSE	Synonymous_SNP
01_R1134	NC_000962.3	1069283	1069284	G	T	TRUE	1	purH	+	1079	360	3			Synonymous_SNP	_		FALSE	Synonymous_SNP
01_R1134	NC_000962.3	1070701	1070702	T	C	TRUE	1	Rv0958	+	819	274	1	S	P	NonSynonymous_SNP	FALSE		FALSE	Missensse_SNP
01_R1134	NC_000962.3	1074275	1074276	G	C	TRUE	1	Rv0961	+	202	68	2	W	S	NonSynonymous_SNP	FALSE		FALSE	Missensse_SNP
01_R1134	NC_000962.3	1074557	1074558	G	A	TRUE	1	lprP	-	556	186	2	P	L	NonSynonymous_SNP	FALSE		FALSE	Missensse_SNP
01_R1134	NC_000962.3	1075278	1075279	T	C	TRUE	0	None							Synonymous_SNP	_		FALSE	Synonymous_SNP
01_R1134	NC_000962.3	1076308	1076309	G	T	TRUE	1	Rv0964c	-	369	124	1	P	T	NonSynonymous_SNP	FALSE		FALSE	Missensse_SNP
01_R1134	NC_000962.3	1077311	1077312	A	G	TRUE	1	Rv0966c	-	523	175	2	V	A	NonSynonymous_SNP	FALSE		FALSE	Missensse_SNP
01_R1134	NC_000962.3	1079926	1079927	C	A	TRUE	1	ctpV	+	1184	395	3			Synonymous_SNP	_		FALSE	Synonymous_SNP
01_R1134	NC_000962.3	1081680	1081681	T	C	TRUE	1	Rv0970	+	629	210	3			Synonymous_SNP	_		FALSE	Synonymous_SNP
01_R1134	NC_000962.3	1083653	1083654	C	T	TRUE	1	fadE12	-	96	33	1	D	N	NonSynonymous_SNP	FALSE		FALSE	Missensse_SNP
01_R1134	NC_000962.3	1087192	1087193	G	C	TRUE	1	accD2	-	152	51	3	N	K	NonSynonymous_SNP	FALSE		FALSE	Missensse_SNP
01_R1134	NC_000962.3	1088244	1088245	C	A	TRUE	1	fadE13	-	251	84	3			Synonymous_SNP	_		FALSE	Synonymous_SNP
01_R1134	NC_000962.3	1093405	1093406	A	G	TRUE	1	PE_PGRS17	-	950	317	3			Synonymous_SNP	_		FALSE	Synonymous_SNP
01_R1134	NC_000962.3	1093927	1093928	G	A	TRUE	1	PE_PGRS17	-	428	143	3			Synonymous_SNP	_		FALSE	Synonymous_SNP
01_R1134	NC_000962.3	1096632	1096633	T	G	TRUE	0	None							Synonymous_SNP	_		FALSE	Synonymous_SNP
01_R1134	NC_000962.3	1100233	1100234	T	C	TRUE	1	pepD	+	1168	390	2	L	P	NonSynonymous_SNP	FALSE		FALSE	Missensse_SNP
01_R1134	NC_000962.3	1102900	1102901	G	A	TRUE	1	Rv0987	+	359	120	3			Synonymous_SNP	_		FALSE	Synonymous_SNP
01_R1134	NC_000962.3	1106421	1106422	T	C	TRUE	1	grcC2	-	960	321	1	I	V	NonSynonymous_SNP	FALSE		FALSE	Missensse_SNP
01_R1134	NC_000962.3	1109974	1109975	A	G	TRUE	1	galU	+	703	235	2	Q	R	NonSynonymous_SNP	FALSE		FALSE	Missensse_SNP
01_R1134	NC_000962.3	1116006	1116007	A	G	TRUE	1	Rv0999	+	240	81	1	T	A	NonSynonymous_SNP	FALSE		FALSE	Missensse_SNP
01_R1134	NC_000962.3	1126888	1126889	G	C	TRUE	1	metS	-	114	39	1	R	G	NonSynonymous_SNP	FALSE		FALSE	Missensse_SNP
01_R1134	NC_000962.3	1127647	1127648	C	A	TRUE	1	tatD	+	559	187	2	T	N	NonSynonymous_SNP	FALSE		FALSE	Missensse_SNP
01_R1134	NC_000962.3	1146604	1146605	G	A	TRUE	1	Rv1025	+	44	15	3			Synonymous_SNP	_		FALSE	Synonymous_SNP
01_R1134	NC_000962.3	1149550	1149551	C	T	TRUE	1	kdpD	-	2135	712	3			Synonymous_SNP	_		FALSE	Synonymous_SNP
01_R1134	NC_000962.3	1150584	1150585	G	A	TRUE	1	kdpD	-	1101	368	1	P	S	NonSynonymous_SNP	FALSE		FALSE	Missensse_SNP
01_R1134	NC_000962.3	1161326	1161327	G	A	TRUE	1	PPE15	-	1145	382	3			Synonymous_SNP	_		FALSE	Synonymous_SNP
01_R1134	NC_000962.3	1163133	1163134	T	C	TRUE	1	PE8	-	242	81	3			Synonymous_SNP	_		FALSE	Synonymous_SNP
01_R1134	NC_000962.3	1164570	1164571	A	G	TRUE	0	None							Synonymous_SNP	_		FALSE	Synonymous_SNP
01_R1134	NC_000962.3	1164808	1164809	T	G	TRUE	1	Rv1041c	-	626	209	3	Q	H	NonSynonymous_SNP	FALSE		FALSE	Missensse_SNP
01_R1134	NC_000962.3	1165521	1165521	-	A	FALSE	0	None							INDEL	_		FALSE	Inframe_INDEL
01_R1134	NC_000962.3	1168187	1168188	C	T	TRUE	1	Rv1045	+	515	172	3			Synonymous_SNP	_		FALSE	Synonymous_SNP
01_R1134	NC_000962.3	1168715	1168715	-	T	FALSE	1	Rv1046c	-	512	171	3			INDEL	_		FALSE	Inframe_INDEL
01_R1134	NC_000962.3	1169964	1169965	G	A	TRUE	1	Rv1047	+	542	181	3			Synonymous_SNP	_		FALSE	Synonymous_SNP
01_R1134	NC_000962.3	1170820	1170821	G	A	TRUE	0	None							Synonymous_SNP	_		FALSE	Synonymous_SNP
01_R1134	NC_000962.3	1178115	1178116	T	C	TRUE	1	Rv1056	+	488	163	3			Synonymous_SNP	_		FALSE	Synonymous_SNP
01_R1134	NC_000962.3	1179374	1179375	A	G	TRUE	0	None							Synonymous_SNP	_		FALSE	Synonymous_SNP
01_R1134	NC_000962.3	1183661	1183662	C	T	TRUE	1	Rv1060	+	154	52	2	A	V	NonSynonymous_SNP	FALSE		FALSE	Missensse_SNP
01_R1134	NC_000962.3	1193352	1193353	C	T	TRUE	1	Rv1069c	-	920	307	3			Synonymous_SNP	_		FALSE	Synonymous_SNP
01_R1134	NC_000962.3	1200417	1200418	A	G	TRUE	0	None							Synonymous_SNP	_		FALSE	Synonymous_SNP
01_R1134	NC_000962.3	1211541	1211542	A	C	TRUE	0	None							Synonymous_SNP	_		FALSE	Synonymous_SNP
01_R1134	NC_000962.3	1212828	1212829	G	A	TRUE	1	PE_PGRS21	+	1269	424	1	G	S	NonSynonymous_SNP	FALSE		FALSE	Missensse_SNP
01_R1134	NC_000962.3	1213628	1213646	CGGTGGTGGTGGTGGTGT	-	FALSE	1	PE_PGRS21	+	2069	690	3			INDEL	_	DEL	FALSE	Inframe_INDEL
01_R1134	NC_000962.3	1213654	1213655	A	T	TRUE	1	PE_PGRS21	+	2095	699	2	N	I	NonSynonymous_SNP	FALSE		FALSE	Missensse_SNP
01_R1134	NC_000962.3	1213658	1213679	CGCCACCGGACCCTGGCTGTT	-	FALSE	1	PE_PGRS21	+	2099	700	3			INDEL	_	DEL	FALSE	Inframe_INDEL
01_R1134	NC_000962.3	1217833	1217869	GGCGGTGACGGCGGGGCCGGCGGCGCCGCCGTCAAG	-	FALSE	1	PE_PGRS22	+	1365	456	1			INDEL	_	DEL	FALSE	Inframe_INDEL
01_R1134	NC_000962.3	1220679	1220680	T	C	TRUE	1	glyA1	+	106	36	2	V	A	NonSynonymous_SNP	FALSE		FALSE	Missensse_SNP
01_R1134	NC_000962.3	1224366	1224367	T	C	TRUE	0	None							Synonymous_SNP	_		FALSE	Synonymous_SNP
01_R1134	NC_000962.3	1248977	1248978	T	C	TRUE	1	Rv1125	+	896	299	3			Synonymous_SNP	_		FALSE	Synonymous_SNP
01_R1134	NC_000962.3	1277870	1277871	A	G	TRUE	0	None							Synonymous_SNP	_		FALSE	Synonymous_SNP
01_R1134	NC_000962.3	1278582	1278583	A	C	TRUE	1	Rv1150	+	314	105	3	Q	H	NonSynonymous_SNP	FALSE		FALSE	Missensse_SNP
01_R1134	NC_000962.3	1281117	1281118	T	C	TRUE	1	Rv1154c	-	366	123	1	T	A	NonSynonymous_SNP	FALSE		FALSE	Missensse_SNP
01_R1134	NC_000962.3	1285147	1285148	G	A	TRUE	1	pimE	+	156	53	1	G	S	NonSynonymous_SNP	FALSE		FALSE	Missensse_SNP
01_R1134	NC_000962.3	1290336	1290337	G	A	TRUE	1	narG	+	3009	1004	1	V	M	NonSynonymous_SNP	FALSE		FALSE	Missensse_SNP
01_R1134	NC_000962.3	1292101	1292102	A	G	TRUE	1	narH	+	1037	346	3			Synonymous_SNP	_		FALSE	Synonymous_SNP
01_R1134	NC_000962.3	1299095	1299098	TGC	-	FALSE	1	PPE17	-	708	237	1			INDEL	_	DEL	FALSE	Inframe_INDEL
01_R1134	NC_000962.3	1299099	1299100	G	T	TRUE	1	PPE17	-	704	235	3			Synonymous_SNP	_		FALSE	Synonymous_SNP
01_R1134	NC_000962.3	1301958	1301959	G	A	TRUE	1	PE12	-	722	241	3			Synonymous_SNP	_		FALSE	Synonymous_SNP
01_R1134	NC_000962.3	1305494	1305556	GGCCTAGCCCCGGCGACGATGCCGGGTCGCGGGATGCGGCCCGTTGAGGAGCGGGGCAATCT	-	FALSE	1	fbiC	+	2564	855	3			INDEL	_	DEL	TRUE	Frameshift_INDEL
01_R1134	NC_000962.3	1313337	1313337	-	G	FALSE	0	None							INDEL	_		FALSE	Inframe_INDEL
01_R1134	NC_000962.3	1313337	1313338	A	C	TRUE	0	None							Synonymous_SNP	_		FALSE	Synonymous_SNP
01_R1134	NC_000962.3	1315190	1315191	A	C	TRUE	1	pks3	+	1466	489	3	*	Y	NonSynonymous_SNP	FALSE		FALSE	Missensse_SNP
01_R1134	NC_000962.3	1315883	1315884	G	A	TRUE	1	pks4	+	650	217	3			Synonymous_SNP	_		FALSE	Synonymous_SNP
01_R1134	NC_000962.3	1322170	1322171	C	G	TRUE	1	mmpL10	+	651	218	1	L	V	NonSynonymous_SNP	FALSE		FALSE	Missensse_SNP
01_R1134	NC_000962.3	1327549	1327550	C	T	TRUE	0	None							Synonymous_SNP	_		FALSE	Synonymous_SNP
01_R1134	NC_000962.3	1327889	1327890	G	A	TRUE	1	Rv1186c	-	1415	472	3			Synonymous_SNP	_		FALSE	Synonymous_SNP
01_R1134	NC_000962.3	1328686	1328687	G	C	TRUE	1	Rv1186c	-	618	207	1	P	A	NonSynonymous_SNP	FALSE		FALSE	Missensse_SNP
01_R1134	NC_000962.3	1332161	1332162	G	C	TRUE	1	sigI	+	70	24	2	R	P	NonSynonymous_SNP	FALSE		FALSE	Missensse_SNP
01_R1134	NC_000962.3	1332919	1332919	-	C	FALSE	1	sigI	+	828	277	1			INDEL	_		FALSE	Inframe_INDEL
01_R1134	NC_000962.3	1335414	1335415	G	A	TRUE	1	Rv1192	+	488	163	3			Synonymous_SNP	_		FALSE	Synonymous_SNP
01_R1134	NC_000962.3	1340652	1340653	G	-	FALSE	0	None							INDEL	_		FALSE	Inframe_INDEL
01_R1134	NC_000962.3	1340656	1340657	A	G	TRUE	0	None							Synonymous_SNP	_		FALSE	Synonymous_SNP
01_R1134	NC_000962.3	1340666	1340667	A	G	TRUE	1	esxK	+	8	3	3			Synonymous_SNP	_		FALSE	Synonymous_SNP
01_R1134	NC_000962.3	1340783	1340784	T	C	TRUE	1	esxK	+	125	42	3			Synonymous_SNP	_		FALSE	Synonymous_SNP
01_R1134	NC_000962.3	1340829	1340830	G	A	TRUE	1	esxK	+	171	58	1	A	T	NonSynonymous_SNP	FALSE		FALSE	Missensse_SNP
01_R1134	NC_000962.3	1340915	1340916	G	A	TRUE	1	esxK	+	257	86	3			Synonymous_SNP	_		FALSE	Synonymous_SNP
01_R1134	NC_000962.3	1341119	1341120	A	G	TRUE	1	esxL	+	114	39	1	S	G	NonSynonymous_SNP	FALSE		FALSE	Missensse_SNP
01_R1134	NC_000962.3	1347447	1347448	C	A	TRUE	1	Rv1204c	-	1176	393	1	G	C	NonSynonymous_SNP	FALSE		FALSE	Missensse_SNP
01_R1134	NC_000962.3	1348666	1348667	G	C	TRUE	0	None							Synonymous_SNP	_		FALSE	Synonymous_SNP
01_R1134	NC_000962.3	1365837	1365837	-	G	FALSE	0	None							INDEL	_		FALSE	Inframe_INDEL
01_R1134	NC_000962.3	1374064	1374065	T	C	TRUE	1	Rv1230c	-	132	45	1	S	G	NonSynonymous_SNP	FALSE		FALSE	Missensse_SNP
01_R1134	NC_000962.3	1374351	1374352	C	T	TRUE	1	Rv1231c	-	512	171	3			Synonymous_SNP	_		FALSE	Synonymous_SNP
01_R1134	NC_000962.3	1375723	1375724	A	C	TRUE	1	Rv1232c	-	444	149	1	C	G	NonSynonymous_SNP	FALSE		FALSE	Missensse_SNP
01_R1134	NC_000962.3	1382627	1382628	T	C	TRUE	1	corA	-	414	139	1	K	E	NonSynonymous_SNP	FALSE		FALSE	Missensse_SNP
01_R1134	NC_000962.3	1393625	1393626	A	G	TRUE	1	Rv1249c	-	356	119	3			Synonymous_SNP	_		FALSE	Synonymous_SNP
01_R1134	NC_000962.3	1396582	1396583	G	A	TRUE	1	Rv1251c	-	2657	886	3			Synonymous_SNP	_		FALSE	Synonymous_SNP
01_R1134	NC_000962.3	1396921	1396922	T	C	TRUE	1	Rv1251c	-	2318	773	3			Synonymous_SNP	_		FALSE	Synonymous_SNP
01_R1134	NC_000962.3	1411209	1411210	T	G	TRUE	1	amiB2	+	779	260	3			Synonymous_SNP	_		FALSE	Synonymous_SNP
01_R1134	NC_000962.3	1414020	1414021	C	T	TRUE	1	pknH	-	1819	607	2	R	Q	NonSynonymous_SNP	FALSE		FALSE	Missensse_SNP
01_R1134	NC_000962.3	1440468	1440469	C	G	TRUE	1	cysN	+	1562	521	3			Synonymous_SNP	_		FALSE	Synonymous_SNP
01_R1134	NC_000962.3	1445780	1445781	A	G	TRUE	1	Rv1291c	-	53	18	3			Synonymous_SNP	_		FALSE	Synonymous_SNP
01_R1134	NC_000962.3	1451778	1451835	GTGGCGATCGCAAGCGCGGCGGAGCCGGGTGCGGCGGGTCGGCACGGTTTGGATTGG	-	FALSE	1	thrC	+	1082	361	3			INDEL	_	DEL	FALSE	Inframe_INDEL
01_R1134	NC_000962.3	1457143	1457144	C	T	TRUE	1	hemK	+	579	194	1	R	C	NonSynonymous_SNP	FALSE		FALSE	Missensse_SNP
01_R1134	NC_000962.3	1463387	1463388	A	G	TRUE	1	atpA	+	160	54	2	E	G	NonSynonymous_SNP	FALSE		FALSE	Missensse_SNP
01_R1134	NC_000962.3	1468207	1468208	A	C	TRUE	1	Rv1313c	-	1297	433	2	L	R	NonSynonymous_SNP	FALSE		FALSE	Missensse_SNP
01_R1134	NC_000962.3	1471658	1471659	C	T	TRUE	0	None							Synonymous_SNP	_		FALSE	Synonymous_SNP
01_R1134	NC_000962.3	1480971	1480972	T	C	TRUE	1	Rv1319c	-	1529	510	3			Synonymous_SNP	_		FALSE	Synonymous_SNP
01_R1134	NC_000962.3	1481184	1481185	A	C	TRUE	1	Rv1319c	-	1316	439	3	D	E	NonSynonymous_SNP	FALSE		FALSE	Missensse_SNP
01_R1134	NC_000962.3	1481255	1481256	T	G	TRUE	1	Rv1319c	-	1245	416	1	I	L	NonSynonymous_SNP	FALSE		FALSE	Missensse_SNP
01_R1134	NC_000962.3	1482626	1482627	T	C	TRUE	1	Rv1320c	-	1590	531	1	T	A	NonSynonymous_SNP	FALSE		FALSE	Missensse_SNP
01_R1134	NC_000962.3	1483362	1483363	C	T	TRUE	1	Rv1320c	-	854	285	3			Synonymous_SNP	_		FALSE	Synonymous_SNP
01_R1134	NC_000962.3	1483990	1483991	G	A	TRUE	1	Rv1320c	-	226	76	2	A	V	NonSynonymous_SNP	FALSE		FALSE	Missensse_SNP
01_R1134	NC_000962.3	1484392	1484393	A	G	TRUE	1	Rv1321	+	114	39	1	S	G	NonSynonymous_SNP	FALSE		FALSE	Missensse_SNP
01_R1134	NC_000962.3	1484707	1484708	A	C	TRUE	1	Rv1321	+	429	144	1	S	R	NonSynonymous_SNP	FALSE		FALSE	Missensse_SNP
01_R1134	NC_000962.3	1487868	1487869	G	A	TRUE	1	Rv1324	+	708	237	1	D	N	NonSynonymous_SNP	FALSE		FALSE	Missensse_SNP
01_R1134	NC_000962.3	1489454	1489455	C	-	FALSE	1	PE_PGRS24	-	510	171	1			INDEL	_		FALSE	Inframe_INDEL
01_R1134	NC_000962.3	1499273	1499274	C	G	TRUE	1	pncB1	-	1285	429	2	G	A	NonSynonymous_SNP	FALSE		FALSE	Missensse_SNP
01_R1134	NC_000962.3	1502764	1502765	G	C	TRUE	1	mec	+	124	42	2	G	A	NonSynonymous_SNP	FALSE		FALSE	Missensse_SNP
01_R1134	NC_000962.3	1504027	1504028	A	G	TRUE	1	cysM	+	634	212	2	Y	C	NonSynonymous_SNP	FALSE		FALSE	Missensse_SNP
01_R1134	NC_000962.3	1522048	1522049	G	A	TRUE	1	moeY	-	1983	662	1	H	Y	NonSynonymous_SNP	FALSE		FALSE	Missensse_SNP
01_R1134	NC_000962.3	1524906	1524907	G	C	TRUE	0	None							Synonymous_SNP	_		FALSE	Synonymous_SNP
01_R1134	NC_000962.3	1532655	1532656	G	T	TRUE	1	PPE19	-	977	326	3			Synonymous_SNP	_		FALSE	Synonymous_SNP
01_R1134	NC_000962.3	1532658	1532659	C	T	TRUE	1	PPE19	-	974	325	3	Q	P	NonSynonymous_SNP	FALSE		FALSE	Missensse_SNP
01_R1134	NC_000962.3	1532659	1532660	T	G	TRUE	1	PPE19	-	973	325	2	Q	P	NonSynonymous_SNP	FALSE		FALSE	Missensse_SNP
01_R1134	NC_000962.3	1536250	1536251	G	T	TRUE	1	Rv1364c	-	1393	465	2	A	E	NonSynonymous_SNP	FALSE		FALSE	Missensse_SNP
01_R1134	NC_000962.3	1541946	1543304	CAGCCTGAACCGCCCCGGTGAGTCCGGAGACTCTCTGATCTGAGACCTCAGCCGGCGGCTGGTCTCTGGCGTTGAGCGTAGTAGGCAGCCTCGAGTTCGACCGGCGGGACGTCGCCGCAGTACTGGTAGAGGCGGCGATGGTTGAACCAGTCGACCCAGCGCGCGGTGGCCAACTCGACATCCTCGATGGACCGCCAGGGCTTGCCGGGTTTGATCAGCTCGGTCTTGTATAGGCCGTTGATCGTCTCGGCTAGTGCATTGTCATAGGAGCTTCCGACCGCTCCGACCGACGGTTGGATGCCTGCCTCGGCGAGCCGCTCGCTGAACCGGATCGATGTGTACTGAGATCCCCTATCCGTATGGTGGATAACGTCTTTCAGGTCGAGTACGCCTTCTTGT…	-	FALSE	0	None							INDEL	_	DEL	TRUE	Frameshift_INDEL
01_R1134	NC_000962.3	1546856	1546857	C	T	TRUE	1	Rv1373	+	845	282	3			Synonymous_SNP	_		FALSE	Synonymous_SNP
01_R1134	NC_000962.3	1547124	1547125	T	C	TRUE	1	Rv1374c	-	405	136	1	T	A	NonSynonymous_SNP	FALSE		FALSE	Missensse_SNP
01_R1134	NC_000962.3	1552546	1552547	G	A	TRUE	1	Rv1378c	-	108	37	1	R	W	NonSynonymous_SNP	FALSE		FALSE	Missensse_SNP
01_R1134	NC_000962.3	1561386	1561387	A	C	TRUE	0	None							Synonymous_SNP	_		FALSE	Synonymous_SNP
01_R1134	NC_000962.3	1562741	1562742	G	A	TRUE	1	PPE20	+	973	325	2	G	D	NonSynonymous_SNP	FALSE		FALSE	Missensse_SNP
01_R1134	NC_000962.3	1570565	1570566	C	A	TRUE	1	cyp132	-	403	135	2	R	L	NonSynonymous_SNP	FALSE		FALSE	Missensse_SNP
01_R1134	NC_000962.3	1587717	1587718	G	A	TRUE	1	Rv1410c	-	48	17	1			Synonymous_SNP	_		FALSE	Synonymous_SNP
01_R1134	NC_000962.3	1588898	1588899	G	T	TRUE	1	ribC	+	332	111	3			Synonymous_SNP	_		FALSE	Synonymous_SNP
01_R1134	NC_000962.3	1605280	1605281	G	T	TRUE	1	Rv1429	+	403	135	2	R	L	NonSynonymous_SNP	FALSE		FALSE	Missensse_SNP
01_R1134	NC_000962.3	1605986	1605987	C	T	TRUE	1	Rv1429	+	1109	370	3			Synonymous_SNP	_		FALSE	Synonymous_SNP
01_R1134	NC_000962.3	1612624	1612624	-	ATCGGTACCGGTGCGCCAGGG	FALSE	1	Rv1435c	-	325	109	2			INDEL	_	INS	FALSE	Inframe_INDEL
01_R1134	NC_000962.3	1613034	1613035	T	C	TRUE	0	None							Synonymous_SNP	_		FALSE	Synonymous_SNP
01_R1134	NC_000962.3	1618466	1618475	GCCGCCGGT	-	FALSE	1	PE_PGRS26	-	1217	406	3			INDEL	_	DEL	FALSE	Inframe_INDEL
01_R1134	NC_000962.3	1630147	1630148	A	C	TRUE	1	tkt	-	51	18	1	Y	D	NonSynonymous_SNP	FALSE		FALSE	Missensse_SNP
01_R1134	NC_000962.3	1630595	1630596	G	C	TRUE	0	None							Synonymous_SNP	_		FALSE	Synonymous_SNP
01_R1134	NC_000962.3	1630982	1630991	GCCGCCGGT	-	FALSE	1	PE_PGRS27	-	3644	1215	3			INDEL	_	DEL	FALSE	Inframe_INDEL
01_R1134	NC_000962.3	1632518	1632518	-	GGCGCCGTTGCCGCCGGCCCCACCGTC	FALSE	1	PE_PGRS27	-	2108	703	3			INDEL	_	INS	FALSE	Inframe_INDEL
01_R1134	NC_000962.3	1634537	1634538	C	G	TRUE	1	PE_PGRS27	-	89	30	3	A	S	NonSynonymous_SNP	FALSE		FALSE	Missensse_SNP
01_R1134	NC_000962.3	1634538	1634539	G	C	TRUE	1	PE_PGRS27	-	88	30	2	A	S	NonSynonymous_SNP	FALSE		FALSE	Missensse_SNP
01_R1134	NC_000962.3	1634539	1634540	C	T	TRUE	1	PE_PGRS27	-	87	30	1	A	S	NonSynonymous_SNP	FALSE		FALSE	Missensse_SNP
01_R1134	NC_000962.3	1634540	1634541	A	G	TRUE	1	PE_PGRS27	-	86	29	3			Synonymous_SNP	_		FALSE	Synonymous_SNP
01_R1134	NC_000962.3	1634546	1634547	C	T	TRUE	1	PE_PGRS27	-	80	27	3	A	V	NonSynonymous_SNP	FALSE		FALSE	Missensse_SNP
01_R1134	NC_000962.3	1634547	1634548	G	A	TRUE	1	PE_PGRS27	-	79	27	2	A	V	NonSynonymous_SNP	FALSE		FALSE	Missensse_SNP
01_R1134	NC_000962.3	1634549	1634550	G	A	TRUE	1	PE_PGRS27	-	77	26	3			Synonymous_SNP	_		FALSE	Synonymous_SNP
01_R1134	NC_000962.3	1634579	1634580	T	C	TRUE	1	PE_PGRS27	-	47	16	3	L	S	NonSynonymous_SNP	FALSE		FALSE	Missensse_SNP
01_R1134	NC_000962.3	1634580	1634581	A	G	TRUE	1	PE_PGRS27	-	46	16	2	L	S	NonSynonymous_SNP	FALSE		FALSE	Missensse_SNP
01_R1134	NC_000962.3	1634585	1634586	T	C	TRUE	1	PE_PGRS27	-	41	14	3			Synonymous_SNP	_		FALSE	Synonymous_SNP
01_R1134	NC_000962.3	1634588	1634589	G	C	TRUE	1	PE_PGRS27	-	38	13	3			Synonymous_SNP	_		FALSE	Synonymous_SNP
01_R1134	NC_000962.3	1634591	1634592	C	G	TRUE	1	PE_PGRS27	-	35	12	3			Synonymous_SNP	_		FALSE	Synonymous_SNP
01_R1134	NC_000962.3	1634608	1634609	C	T	TRUE	1	PE_PGRS27	-	18	7	1	A	T	NonSynonymous_SNP	FALSE		FALSE	Missensse_SNP
01_R1134	NC_000962.3	1634609	1634610	C	T	TRUE	1	PE_PGRS27	-	17	6	3			Synonymous_SNP	_		FALSE	Synonymous_SNP
01_R1134	NC_000962.3	1634632	1634633	A	T	TRUE	0	None							Synonymous_SNP	_		FALSE	Synonymous_SNP
01_R1134	NC_000962.3	1634635	1634636	T	A	TRUE	0	None							Synonymous_SNP	_		FALSE	Synonymous_SNP
01_R1134	NC_000962.3	1636825	1636826	C	A	TRUE	1	PE_PGRS28	-	1403	468	3			Synonymous_SNP	_		FALSE	Synonymous_SNP
01_R1134	NC_000962.3	1636917	1636918	C	T	TRUE	1	PE_PGRS28	-	1311	438	1	A	T	NonSynonymous_SNP	FALSE		FALSE	Missensse_SNP
01_R1134	NC_000962.3	1636926	1636927	C	T	TRUE	1	PE_PGRS28	-	1302	435	1	D	N	NonSynonymous_SNP	FALSE		FALSE	Missensse_SNP
01_R1134	NC_000962.3	1636927	1636928	A	G	TRUE	1	PE_PGRS28	-	1301	434	3			Synonymous_SNP	_		FALSE	Synonymous_SNP
01_R1134	NC_000962.3	1636933	1636934	A	G	TRUE	1	PE_PGRS28	-	1295	432	3	H	N	NonSynonymous_SNP	FALSE		FALSE	Missensse_SNP
01_R1134	NC_000962.3	1636935	1636936	G	T	TRUE	1	PE_PGRS28	-	1293	432	1	H	N	NonSynonymous_SNP	FALSE		FALSE	Missensse_SNP
01_R1134	NC_000962.3	1636943	1636944	G	T	TRUE	1	PE_PGRS28	-	1285	429	2	A	H	NonSynonymous_SNP	FALSE		FALSE	Missensse_SNP
01_R1134	NC_000962.3	1636944	1636945	C	G	TRUE	1	PE_PGRS28	-	1284	429	1	A	H	NonSynonymous_SNP	FALSE		FALSE	Missensse_SNP
01_R1134	NC_000962.3	1636945	1636946	C	A	TRUE	1	PE_PGRS28	-	1283	428	3			Synonymous_SNP	_		FALSE	Synonymous_SNP
01_R1134	NC_000962.3	1636979	1636980	G	T	TRUE	1	PE_PGRS28	-	1249	417	2	P	N	NonSynonymous_SNP	FALSE		FALSE	Missensse_SNP
01_R1134	NC_000962.3	1636980	1636981	G	T	TRUE	1	PE_PGRS28	-	1248	417	1	P	N	NonSynonymous_SNP	FALSE		FALSE	Missensse_SNP
01_R1134	NC_000962.3	1636982	1636983	C	G	TRUE	1	PE_PGRS28	-	1246	416	2	G	A	NonSynonymous_SNP	FALSE		FALSE	Missensse_SNP
01_R1134	NC_000962.3	1637228	1637228	-	CCGGCCCCGCCGATACCGCCGTCCCCGCCGGCCCCG	FALSE	1	PE_PGRS28	-	1000	334	2			INDEL	_	INS	FALSE	Inframe_INDEL
01_R1134	NC_000962.3	1637233	1637234	G	A	TRUE	1	PE_PGRS28	-	995	332	3			Synonymous_SNP	_		FALSE	Synonymous_SNP
01_R1134	NC_000962.3	1637248	1637249	G	A	TRUE	1	PE_PGRS28	-	980	327	3			Synonymous_SNP	_		FALSE	Synonymous_SNP
01_R1134	NC_000962.3	1637254	1637255	C	G	TRUE	1	PE_PGRS28	-	974	325	3			Synonymous_SNP	_		FALSE	Synonymous_SNP
01_R1134	NC_000962.3	1637257	1637258	T	C	TRUE	1	PE_PGRS28	-	971	324	3			Synonymous_SNP	_		FALSE	Synonymous_SNP
01_R1134	NC_000962.3	1637262	1637263	T	C	TRUE	1	PE_PGRS28	-	966	323	1	T	A	NonSynonymous_SNP	FALSE		FALSE	Missensse_SNP
01_R1134	NC_000962.3	1637263	1637264	G	C	TRUE	1	PE_PGRS28	-	965	322	3			Synonymous_SNP	_		FALSE	Synonymous_SNP
01_R1134	NC_000962.3	1638019	1638020	T	C	TRUE	1	PE_PGRS28	-	209	70	3			Synonymous_SNP	_		FALSE	Synonymous_SNP
01_R1134	NC_000962.3	1638124	1638125	T	C	TRUE	1	PE_PGRS28	-	104	35	3			Synonymous_SNP	_		FALSE	Synonymous_SNP
01_R1134	NC_000962.3	1639593	1639594	C	A	TRUE	1	Rv1453	+	1213	405	2	P	Q	NonSynonymous_SNP	FALSE		FALSE	Missensse_SNP
01_R1134	NC_000962.3	1644248	1644248	-	GGCGCGGTTCACGAGCGCCGCTCCTCCTCATCGCTTCGCTCTGCATCGTCGTC	FALSE	1	Rv1458c	-	11	4	3			INDEL	_	INS	TRUE	Frameshift_INDEL
01_R1134	NC_000962.3	1650071	1650072	A	G	TRUE	1	Rv1462	+	546	183	1	N	D	NonSynonymous_SNP	FALSE		FALSE	Missensse_SNP
01_R1134	NC_000962.3	1689348	1689349	C	T	TRUE	1	Rv1498c	-	571	191	2	R	H	NonSynonymous_SNP	FALSE		FALSE	Missensse_SNP
01_R1134	NC_000962.3	1692008	1692009	T	C	TRUE	1	Rv1501	+	119	40	3			Synonymous_SNP	_		FALSE	Synonymous_SNP
01_R1134	NC_000962.3	1692140	1692141	A	C	TRUE	1	Rv1501	+	251	84	3			Synonymous_SNP	_		FALSE	Synonymous_SNP
01_R1134	NC_000962.3	1692185	1692186	C	T	TRUE	1	Rv1501	+	296	99	3			Synonymous_SNP	_		FALSE	Synonymous_SNP
01_R1134	NC_000962.3	1693560	1693561	A	G	TRUE	1	Rv1502	+	637	213	2	Y	C	NonSynonymous_SNP	FALSE		FALSE	Missensse_SNP
01_R1134	NC_000962.3	1694925	1694926	C	A	TRUE	1	Rv1504c	-	218	73	3	E	D	NonSynonymous_SNP	FALSE		FALSE	Missensse_SNP
01_R1134	NC_000962.3	1698910	1698911	G	A	TRUE	1	Rv1508c	-	983	328	3			Synonymous_SNP	_		FALSE	Synonymous_SNP
01_R1134	NC_000962.3	1700087	1700088	C	T	TRUE	1	Rv1508A	+	222	75	1	P	S	NonSynonymous_SNP	FALSE		FALSE	Missensse_SNP
01_R1134	NC_000962.3	1706118	1706119	T	C	TRUE	1	Rv1514c	-	476	159	3			Synonymous_SNP	_		FALSE	Synonymous_SNP
01_R1134	NC_000962.3	1722382	1722383	A	C	TRUE	1	pks5	-	6026	2009	3			Synonymous_SNP	_		FALSE	Synonymous_SNP
01_R1134	NC_000962.3	1728836	1728837	A	G	TRUE	0	None							Synonymous_SNP	_		FALSE	Synonymous_SNP
01_R1134	NC_000962.3	1743943	1743944	T	G	TRUE	1	lprI	-	427	143	2	D	A	NonSynonymous_SNP	FALSE		FALSE	Missensse_SNP
01_R1134	NC_000962.3	1746196	1746197	C	G	TRUE	1	Rv1544	+	103	35	2	P	R	NonSynonymous_SNP	FALSE		FALSE	Missensse_SNP
01_R1134	NC_000962.3	1749545	1749546	C	G	TRUE	1	dnaE1	+	1852	618	2	P	R	NonSynonymous_SNP	FALSE		FALSE	Missensse_SNP
01_R1134	NC_000962.3	1750575	1750576	T	C	TRUE	1	dnaE1	+	2882	961	3			Synonymous_SNP	_		FALSE	Synonymous_SNP
01_R1134	NC_000962.3	1752560	1752561	T	C	TRUE	1	PPE21	-	772	258	2	D	G	NonSynonymous_SNP	FALSE		FALSE	Missensse_SNP
01_R1134	NC_000962.3	1753519	1753519	-	C	FALSE	1	fadD11.1	+	10	4	2			INDEL	_		FALSE	Inframe_INDEL
01_R1134	NC_000962.3	1759251	1759252	G	T	TRUE	1	frdA	+	1571	524	3			Synonymous_SNP	_		FALSE	Synonymous_SNP
01_R1134	NC_000962.3	1760164	1760164	-	G	FALSE	1	frdB	+	730	244	2			INDEL	_		FALSE	Inframe_INDEL
01_R1134	NC_000962.3	1760291	1760292	A	G	TRUE	1	frdC	+	117	40	1	M	V	NonSynonymous_SNP	FALSE		FALSE	Missensse_SNP
01_R1134	NC_000962.3	1772015	1772016	G	C	TRUE	1	Rv1565c	-	1813	605	2	T	S	NonSynonymous_SNP	FALSE		FALSE	Missensse_SNP
01_R1134	NC_000962.3	1778429	1778430	T	C	TRUE	1	bioD	+	571	191	2	M	T	NonSynonymous_SNP	FALSE		FALSE	Missensse_SNP
01_R1134	NC_000962.3	1779369	1779370	G	C	TRUE	1	Rv1573	+	56	19	3			Synonymous_SNP	_		FALSE	Synonymous_SNP
01_R1134	NC_000962.3	1780586	1780586	-	G	FALSE	1	Rv1575	+	388	130	2			INDEL	_		FALSE	Inframe_INDEL
01_R1134	NC_000962.3	1785944	1785945	G	A	TRUE	1	Rv1583c	-	365	122	3			Synonymous_SNP	_		FALSE	Synonymous_SNP
01_R1134	NC_000962.3	1789649	1789650	C	T	TRUE	1	Rv1588c	-	186	63	1	A	T	NonSynonymous_SNP	FALSE		FALSE	Missensse_SNP
01_R1134	NC_000962.3	1789653	1789654	A	G	TRUE	1	Rv1588c	-	182	61	3			Synonymous_SNP	_		FALSE	Synonymous_SNP
01_R1134	NC_000962.3	1789670	1789671	C	T	TRUE	1	Rv1588c	-	165	56	1	A	T	NonSynonymous_SNP	FALSE		FALSE	Missensse_SNP
01_R1134	NC_000962.3	1789674	1789675	A	C	TRUE	1	Rv1588c	-	161	54	3			Synonymous_SNP	_		FALSE	Synonymous_SNP
01_R1134	NC_000962.3	1789677	1789678	C	G	TRUE	1	Rv1588c	-	158	53	3			Synonymous_SNP	_		FALSE	Synonymous_SNP
01_R1134	NC_000962.3	1789765	1789766	T	G	TRUE	1	Rv1588c	-	70	24	2	D	A	NonSynonymous_SNP	FALSE		FALSE	Missensse_SNP
01_R1134	NC_000962.3	1794323	1794324	T	G	TRUE	1	Rv1593c	-	383	128	3			Synonymous_SNP	_		FALSE	Synonymous_SNP
01_R1134	NC_000962.3	1800962	1800963	C	T	TRUE	1	hisC1	+	67	23	2	A	V	NonSynonymous_SNP	FALSE		FALSE	Missensse_SNP
01_R1134	NC_000962.3	1803264	1803265	G	A	TRUE	1	hisH	+	601	201	2	S	N	NonSynonymous_SNP	FALSE		FALSE	Missensse_SNP
01_R1134	NC_000962.3	1804408	1804409	C	A	TRUE	1	impA	+	370	124	2	P	Q	NonSynonymous_SNP	FALSE		FALSE	Missensse_SNP
01_R1134	NC_000962.3	1806282	1806283	G	A	TRUE	1	chaA	+	102	35	1	A	T	NonSynonymous_SNP	FALSE		FALSE	Missensse_SNP
01_R1134	NC_000962.3	1807822	1807823	C	T	TRUE	0	None							Synonymous_SNP	_		FALSE	Synonymous_SNP
01_R1134	NC_000962.3	1814688	1814695	GGCCACC	-	FALSE	0	None							INDEL	_	DEL	TRUE	Frameshift_INDEL
01_R1134	NC_000962.3	1817683	1817684	A	G	TRUE	1	tesB1	+	69	24	1	S	G	NonSynonymous_SNP	FALSE		FALSE	Missensse_SNP
01_R1134	NC_000962.3	1817975	1817976	A	T	TRUE	1	tesB1	+	361	121	2	H	L	NonSynonymous_SNP	FALSE		FALSE	Missensse_SNP
01_R1134	NC_000962.3	1823236	1823237	C	T	TRUE	1	cydD	-	36	13	1	G	S	NonSynonymous_SNP	FALSE		FALSE	Missensse_SNP
01_R1134	NC_000962.3	1825602	1825603	C	G	TRUE	1	cydA	-	284	95	3			Synonymous_SNP	_		FALSE	Synonymous_SNP
01_R1134	NC_000962.3	1836285	1836286	G	C	TRUE	0	None							Synonymous_SNP	_		FALSE	Synonymous_SNP
01_R1134	NC_000962.3	1843570	1843570	-	GTCATATGCGCCACTGCTCCTATGCCGGCTGCGCCGGCATCATCGTCGTTGGCGCGG	FALSE	1	Rv1637c	-	121	41	2			INDEL	_	INS	FALSE	Inframe_INDEL
01_R1134	NC_000962.3	1847918	1847919	C	G	TRUE	1	Rv1639c	-	539	180	3			Synonymous_SNP	_		FALSE	Synonymous_SNP
01_R1134	NC_000962.3	1854299	1854300	T	C	TRUE	1	tsnR	+	694	232	2	L	P	NonSynonymous_SNP	FALSE		FALSE	Missensse_SNP
01_R1134	NC_000962.3	1856776	1856777	G	C	TRUE	1	Rv1647	+	3	2	1	A	P	NonSynonymous_SNP	FALSE		FALSE	Missensse_SNP
01_R1134	NC_000962.3	1863450	1863451	A	G	TRUE	1	PE_PGRS30	-	1931	644	3			Synonymous_SNP	_		FALSE	Synonymous_SNP
01_R1134	NC_000962.3	1885771	1885772	G	A	TRUE	1	pks8	+	4068	1357	1	A	T	NonSynonymous_SNP	FALSE		FALSE	Missensse_SNP
01_R1134	NC_000962.3	1891890	1891891	C	T	TRUE	1	pks11	+	665	222	3			Synonymous_SNP	_		FALSE	Synonymous_SNP
01_R1134	NC_000962.3	1894300	1894300	-	GTCTTGCCGC	FALSE	1	Rv1668c	-	1041	348	1			INDEL	_	INS	TRUE	Frameshift_INDEL
01_R1134	NC_000962.3	1895248	1895249	G	T	TRUE	1	Rv1668c	-	93	32	1	R	S	NonSynonymous_SNP	FALSE		FALSE	Missensse_SNP
01_R1134	NC_000962.3	1899138	1899139	C	T	TRUE	1	Rv1673c	-	93	32	1	G	S	NonSynonymous_SNP	FALSE		FALSE	Missensse_SNP
01_R1134	NC_000962.3	1901492	1901493	T	C	TRUE	1	Rv1676	+	446	149	3			Synonymous_SNP	_		FALSE	Synonymous_SNP
01_R1134	NC_000962.3	1907295	1907296	G	C	TRUE	1	Rv1682	+	893	298	3			Synonymous_SNP	_		FALSE	Synonymous_SNP
01_R1134	NC_000962.3	1910946	1910947	G	A	TRUE	1	Rv1685c	-	452	151	3			Synonymous_SNP	_		FALSE	Synonymous_SNP
01_R1134	NC_000962.3	1917971	1917972	A	G	TRUE	1	tlyA	+	32	11	3			Synonymous_SNP	_		FALSE	Synonymous_SNP
01_R1134	NC_000962.3	1931178	1931179	C	A	TRUE	1	cycA	-	277	93	2	R	L	NonSynonymous_SNP	FALSE		FALSE	Missensse_SNP
01_R1134	NC_000962.3	1933987	1933988	G	A	TRUE	0	None							Synonymous_SNP	_		FALSE	Synonymous_SNP
01_R1134	NC_000962.3	1944401	1944402	T	C	TRUE	1	Rv1716	+	826	276	2	V	A	NonSynonymous_SNP	FALSE		FALSE	Missensse_SNP
01_R1134	NC_000962.3	1950766	1950767	T	C	TRUE	1	Rv1724c	-	284	95	3			Synonymous_SNP	_		FALSE	Synonymous_SNP
01_R1134	NC_000962.3	1955581	1955581	-	GTCTGATTGCCCGGTTCCTCCTCGCGCCGCAAACGGCGCGCATCGTCACCGGGCGTC	FALSE	0	None							INDEL	_	INS	FALSE	Inframe_INDEL
01_R1134	NC_000962.3	1958085	1958086	G	A	TRUE	1	gabD2	+	409	137	2	G	E	NonSynonymous_SNP	FALSE		FALSE	Missensse_SNP
01_R1134	NC_000962.3	1959823	1959824	C	T	TRUE	0	None							Synonymous_SNP	_		FALSE	Synonymous_SNP
01_R1134	NC_000962.3	1960282	1960282	-	CATTGAACCGCCCCGGTGAGTCCGGAGACTCTCTGATCTGAGACCTCAGCCGGCGGCTGGTCTCTGGCGTTGAGCGTAGTAGGCAGCCTCGAGTTCGACCGGCGGGACGTCGCCGCAGTACTGGTAGAGGCGGCGATGGTTGAACCAGTCGACCCAGCGCGCGGTGGCCAACTCGACATCCTCGATGGACCGCCAGGGCTTGCCGGGTTTGATCAGCTCGGTCTTGTATAGGCCGTTGATCGTCTCGGCTAGTGCATTGTCATAGGAGCTTCCGACCGCTCCGACCGACGGTTGGATGCCTGCCTCGGCGAGCCGCTCGCTGAACCGGATCGATGTGTACTGAGATCCCCTATCCGTATGGTGGATAACGTCTTTCAGGTCGAGTACGCCTTCTTGTTG…	FALSE	1	Rv1733c	-	204	69	1			INDEL	_	INS	TRUE	Frameshift_INDEL
01_R1134	NC_000962.3	1960283	1960284	C	A	TRUE	1	Rv1733c	-	203	68	3	Q	H	NonSynonymous_SNP	FALSE		FALSE	Missensse_SNP
01_R1134	NC_000962.3	1967236	1967237	C	A	TRUE	1	Rv1739c	-	400	134	2	R	L	NonSynonymous_SNP	FALSE		FALSE	Missensse_SNP
01_R1134	NC_000962.3	1977478	1977479	T	C	TRUE	1	Rv1749c	-	406	136	2	H	R	NonSynonymous_SNP	FALSE		FALSE	Missensse_SNP
01_R1134	NC_000962.3	1978017	1978018	G	A	TRUE	1	fadD1	-	1549	517	2	P	L	NonSynonymous_SNP	FALSE		FALSE	Missensse_SNP
01_R1134	NC_000962.3	1981098	1981099	C	T	TRUE	0	None							Synonymous_SNP	_		FALSE	Synonymous_SNP
01_R1134	NC_000962.3	1981265	1981266	G	A	TRUE	1	Rv1752	+	136	46	2	G	E	NonSynonymous_SNP	FALSE		FALSE	Missensse_SNP
01_R1134	NC_000962.3	1982028	1982028	-	AGCGGTGGGGTGGTGATGGGTGGGGTGGTGATTTGGGGGAGGGTGAAGCCGGTGAGGTTGATGGGGTCGATGGTCAGCGGTGGGGTGGTGATGGGTGGGGTGGTGATTTGGGGGAGGGTGAAGCCGGTGAGGTTGATGGGGTCGATGGTCAGCGGTGGGGTGGTGATGGGTGGGGTGGTGATTTGGGGGAGGGTGAAGCCGGTGAGGTTGATGGGGTCGATGGTC	FALSE	1	PPE24	-	2746	916	2			INDEL	_	INS	FALSE	Inframe_INDEL
01_R1134	NC_000962.3	1987131	1987702	CGAGCAATCTCAGCTGTGAGGTGTGGTCAAACGTGTCGTGAACCATCTGCGGGCCACGGCTGTACGGCGAAATGACGAAGCAGGGAACGCGAAAGCCCAAACCGATCGGCCCGCGTATTCCGCCGGAGCCCGGCACCTGATCGATGTCAGGCACCGTGACATATTCGCCGGGAGTCCCGGCCGGCGCGGTAGCAGGAACAACGTGGTCGAAAAAGCCGCCGTTTTCGTCGTAGCTGACGATCAGCGCCGTCTTTTCCCACACCGCAGGATTGGCAAGCAATATTCTTAAGATGTTGACGATTGCGAAAGCCCCGGCCGCGGCTGGAACCGCAGGATGTTCGGATTCGAGAACATTGGGAATCACCCAGGAGACCCGCGGCAGTCTATTGGCTAAGACGT…	-	FALSE	1	plcD	-	564	189	1			INDEL	_	DEL	TRUE	Frameshift_INDEL
01_R1134	NC_000962.3	2003565	2003566	G	A	TRUE	1	Rv1769	+	940	314	2	G	D	NonSynonymous_SNP	FALSE		FALSE	Missensse_SNP
01_R1134	NC_000962.3	2006874	2006875	C	T	TRUE	1	Rv1772	+	239	80	3			Synonymous_SNP	_		FALSE	Synonymous_SNP
01_R1134	NC_000962.3	2022867	2022868	T	C	TRUE	1	eccC5	+	3611	1204	3			Synonymous_SNP	_		FALSE	Synonymous_SNP
01_R1134	NC_000962.3	2024880	2024881	C	T	TRUE	1	Rv1786	+	53	18	3			Synonymous_SNP	_		FALSE	Synonymous_SNP
01_R1134	NC_000962.3	2025870	2025871	G	A	TRUE	1	PPE25	+	570	191	1	G	R	NonSynonymous_SNP	FALSE		FALSE	Missensse_SNP
01_R1134	NC_000962.3	2038698	2038699	C	G	TRUE	0	None							Synonymous_SNP	_		FALSE	Synonymous_SNP
01_R1134	NC_000962.3	2038786	2038786	-	CAATGAACCGCCCCGGCATGTCCGGAGACTCCAGTTCTTGGAAAGGATGGGGTCATGTCAGGTGGTTCATCGAGGAGGTACCCGCCGGAGCTGCGTGAGCGGGCGGTGCGGATGGTCGCAGAGATCCGCGGTCAGCACGATTCGGAGTGGGCAGCGATCAGTGAGGTCGCCCGTCTACTTGGTGTTGGCTGCGCGGAGACGGTGCGTAAGTGGGTGCGCCAGGCGCAGGTCGATGCCGGCGCACGGCCCGGGACCACGACCGAAGAATCCGCTGAGCTGAAGCGCTTGCGGCGGGACAACGCCGAATTGCGAAGGGCGAACGCGATTTTAAAGACCGCGTCGGCTTTCTTCGCGGCCGAGCTCGACCGGCCAGCACGCTAATTACCCGGTTCATCGCCG…	FALSE	0	None							INDEL	_	INS	TRUE	Frameshift_INDEL
01_R1134	NC_000962.3	2044495	2044496	C	A	TRUE	1	PPE30	+	1112	371	3			Synonymous_SNP	_		FALSE	Synonymous_SNP
01_R1134	NC_000962.3	2049064	2049065	T	C	TRUE	1	PPE31	+	667	223	2	F	S	NonSynonymous_SNP	FALSE		FALSE	Missensse_SNP
01_R1134	NC_000962.3	2049096	2049097	G	C	TRUE	1	PPE31	+	699	234	1	V	L	NonSynonymous_SNP	FALSE		FALSE	Missensse_SNP
01_R1134	NC_000962.3	2051745	2051746	T	C	TRUE	1	PPE33	+	464	155	3			Synonymous_SNP	_		FALSE	Synonymous_SNP
01_R1134	NC_000962.3	2052034	2052035	G	T	TRUE	1	PPE33	+	753	252	1	V	L	NonSynonymous_SNP	FALSE		FALSE	Missensse_SNP
01_R1134	NC_000962.3	2052179	2052180	G	A	TRUE	1	PPE33	+	898	300	2	G	E	NonSynonymous_SNP	FALSE		FALSE	Missensse_SNP
01_R1134	NC_000962.3	2054665	2054666	C	T	TRUE	1	Rv1812c	-	693	232	1	G	S	NonSynonymous_SNP	FALSE		FALSE	Missensse_SNP
01_R1134	NC_000962.3	2055270	2055271	A	G	TRUE	1	Rv1812c	-	88	30	2	L	P	NonSynonymous_SNP	FALSE		FALSE	Missensse_SNP
01_R1134	NC_000962.3	2057773	2057774	A	T	TRUE	1	Rv1815	+	246	83	1	I	F	NonSynonymous_SNP	FALSE		FALSE	Missensse_SNP
01_R1134	NC_000962.3	2058218	2058219	G	A	TRUE	0	None							Synonymous_SNP	_		FALSE	Synonymous_SNP
01_R1134	NC_000962.3	2061423	2061424	G	A	TRUE	1	PE_PGRS33	-	1250	417	3			Synonymous_SNP	_		FALSE	Synonymous_SNP
01_R1134	NC_000962.3	2074435	2074491	AGCGCGGCGACGATGCGCGCCGGGACGGCGGGCTGAGGAGGCGCGCGATAAGGCCG	-	FALSE	1	Rv1829	+	493	165	2			INDEL	_	DEL	TRUE	Frameshift_INDEL
01_R1134	NC_000962.3	2078711	2078712	G	C	TRUE	0	None							Synonymous_SNP	_		FALSE	Synonymous_SNP
01_R1134	NC_000962.3	2094911	2094917	CAGCGT	-	FALSE	1	gnd1	-	276	93	1			INDEL	_	DEL	FALSE	Inframe_INDEL
01_R1134	NC_000962.3	2096185	2096186	A	G	TRUE	1	blaI	-	413	138	3			Synonymous_SNP	_		FALSE	Synonymous_SNP
01_R1134	NC_000962.3	2101830	2101831	C	T	TRUE	1	ndh	-	1211	404	3			Synonymous_SNP	_		FALSE	Synonymous_SNP
01_R1134	NC_000962.3	2109523	2109523	-	G	FALSE	0	None							INDEL	_		FALSE	Inframe_INDEL
01_R1134	NC_000962.3	2111113	2111114	C	T	TRUE	1	Rv1863c	-	247	83	2	R	H	NonSynonymous_SNP	FALSE		FALSE	Missensse_SNP
01_R1134	NC_000962.3	2116260	2116261	G	A	TRUE	1	Rv1867	+	497	166	3			Synonymous_SNP	_		FALSE	Synonymous_SNP
01_R1134	NC_000962.3	2116902	2116903	C	T	TRUE	1	Rv1867	+	1139	380	3			Synonymous_SNP	_		FALSE	Synonymous_SNP
01_R1134	NC_000962.3	2117322	2117323	A	C	TRUE	0	None							Synonymous_SNP	_		FALSE	Synonymous_SNP
01_R1134	NC_000962.3	2122394	2122395	C	T	TRUE	1	lldD2	-	756	253	1	V	M	NonSynonymous_SNP	FALSE		FALSE	Missensse_SNP
01_R1134	NC_000962.3	2123168	2123169	T	G	TRUE	0	None							Synonymous_SNP	_		FALSE	Synonymous_SNP
01_R1134	NC_000962.3	2128869	2128870	A	G	TRUE	1	glnA3	+	848	283	3			Synonymous_SNP	_		FALSE	Synonymous_SNP
01_R1134	NC_000962.3	2133468	2133468	-	TCGCATGCCGTCACC	FALSE	1	Rv1883c	-	223	75	2			INDEL	_	INS	FALSE	Inframe_INDEL
01_R1134	NC_000962.3	2135311	2135312	C	T	TRUE	1	fbpB	-	555	186	1	A	T	NonSynonymous_SNP	FALSE		FALSE	Missensse_SNP
01_R1134	NC_000962.3	2135869	2135870	T	C	TRUE	0	None							Synonymous_SNP	_		FALSE	Synonymous_SNP
01_R1134	NC_000962.3	2143327	2143328	G	C	TRUE	1	Rv1895	+	807	270	1	V	L	NonSynonymous_SNP	FALSE		FALSE	Missensse_SNP
01_R1134	NC_000962.3	2145740	2145741	C	-	FALSE	1	lppD	-	504	169	1			INDEL	_		FALSE	Inframe_INDEL
01_R1134	NC_000962.3	2146065	2146065	-	GGCGGTCGCGGCGGGGCGGGCGGTAGAGGCGGCGACGGCGGGCAA	FALSE	1	lppD	-	179	60	3			INDEL	_	INS	FALSE	Inframe_INDEL
01_R1134	NC_000962.3	2147021	2147022	A	C	TRUE	1	lipJ	-	611	204	3	I	M	NonSynonymous_SNP	FALSE		FALSE	Missensse_SNP
01_R1134	NC_000962.3	2149004	2149005	G	A	TRUE	0	None							Synonymous_SNP	_		FALSE	Synonymous_SNP
01_R1134	NC_000962.3	2151675	2151676	G	T	TRUE	1	aao	-	719	240	3			Synonymous_SNP	_		FALSE	Synonymous_SNP
01_R1134	NC_000962.3	2155167	2155168	C	G	TRUE	1	katG	-	943	315	2	S	T	NonSynonymous_SNP	FALSE		FALSE	Missensse_SNP
01_R1134	NC_000962.3	2156172	2156173	G	T	TRUE	1	furA	-	419	140	3			Synonymous_SNP	_		FALSE	Synonymous_SNP
01_R1134	NC_000962.3	2163375	2163375	-	CAACCCAAACGGATTAATCGCGAAACCAGGGATCGTGACAGCGTTGGTGCCCCCGCTCAACGGAACATC	FALSE	1	PPE34	-	3935	1312	3			INDEL	_	INS	FALSE	Inframe_INDEL
01_R1134	NC_000962.3	2163730	2163868	ATCGGACCGACACCACCCAGCGCGTTCAGGCTCAACGGAATACCAGGAATAGTAATATCAGGCACCACAATCGGACCGACACCACCCAGCGCGTTCAGGCTCAACGGAATACCAGGAATAGTAATATCCGGCACCACA	-	FALSE	1	PPE34	-	3580	1194	2			INDEL	_	DEL	FALSE	Inframe_INDEL
01_R1134	NC_000962.3	2165285	2165286	A	C	TRUE	1	PPE34	-	2025	676	1	S	A	NonSynonymous_SNP	FALSE		FALSE	Missensse_SNP
01_R1134	NC_000962.3	2165503	2165503	-	GCCGGAAGTGAGTAGCCATCCGGGAACACCGTAAACGGGCCTAACCCTCCGCCCACATCAATACCCAACGGGATA	FALSE	1	PPE34	-	1807	603	2			INDEL	_	INS	FALSE	Inframe_INDEL
01_R1134	NC_000962.3	2186188	2186189	T	A	TRUE	0	None							Synonymous_SNP	_		FALSE	Synonymous_SNP
01_R1134	NC_000962.3	2190149	2190150	C	G	TRUE	1	Rv1937	+	1654	552	2	A	G	NonSynonymous_SNP	FALSE		FALSE	Missensse_SNP
01_R1134	NC_000962.3	2192463	2192464	C	G	TRUE	1	Rv1939	+	370	124	2	A	G	NonSynonymous_SNP	FALSE		FALSE	Missensse_SNP
01_R1134	NC_000962.3	2204057	2204058	G	T	TRUE	1	parD1	-	167	56	3			Synonymous_SNP	_		FALSE	Synonymous_SNP
01_R1134	NC_000962.3	2207591	2207591	-	C	FALSE	0	None							INDEL	_		FALSE	Inframe_INDEL
01_R1134	NC_000962.3	2211825	2211826	A	G	TRUE	1	mce3C	+	200	67	3			Synonymous_SNP	_		FALSE	Synonymous_SNP
01_R1134	NC_000962.3	2212307	2212308	G	A	TRUE	1	mce3C	+	682	228	2	R	H	NonSynonymous_SNP	FALSE		FALSE	Missensse_SNP
01_R1134	NC_000962.3	2216442	2216443	C	A	TRUE	1	mce3F	+	1186	396	2	A	E	NonSynonymous_SNP	FALSE		FALSE	Missensse_SNP
01_R1134	NC_000962.3	2220511	2220512	T	G	TRUE	1	Rv1977	+	758	253	3			Synonymous_SNP	_		FALSE	Synonymous_SNP
01_R1134	NC_000962.3	2223213	2223214	T	G	TRUE	0	None							Synonymous_SNP	_		FALSE	Synonymous_SNP
01_R1134	NC_000962.3	2223292	2223293	T	C	TRUE	0	None							Synonymous_SNP	_		FALSE	Synonymous_SNP
01_R1134	NC_000962.3	2223926	2223927	T	C	TRUE	1	mpt64	-	102	35	1	T	A	NonSynonymous_SNP	FALSE		FALSE	Missensse_SNP
01_R1134	NC_000962.3	2228966	2228967	A	G	TRUE	0	None							Synonymous_SNP	_		FALSE	Synonymous_SNP
01_R1134	NC_000962.3	2243174	2243175	T	C	TRUE	1	Rv1998c	-	546	183	1	I	V	NonSynonymous_SNP	FALSE		FALSE	Missensse_SNP
01_R1134	NC_000962.3	2251998	2251999	A	G	TRUE	0	None							Synonymous_SNP	_		FALSE	Synonymous_SNP
01_R1134	NC_000962.3	2260524	2260525	C	T	TRUE	0	None							Synonymous_SNP	_		FALSE	Synonymous_SNP
01_R1134	NC_000962.3	2264781	2264782	C	A	TRUE	1	Rv2017	+	784	262	2	A	E	NonSynonymous_SNP	FALSE		FALSE	Missensse_SNP
01_R1134	NC_000962.3	2265058	2265059	T	G	TRUE	0	None							Synonymous_SNP	_		FALSE	Synonymous_SNP
01_R1134	NC_000962.3	2268721	2268721	-	AACAGCGTCCGGGCGTGCAGCACAGTCGAATCGAGTGCGTAGACCTGCATGCTATAGCCGTCAATCCCAAGATTCATACAATGTTGCGCGTGCCATTCTGTTGCAGCACGCAATAACCATGCCAGCTCTTTGGTCAAGTGCTCCTCTAGATAGTGCTCTAGCTGAGCGACGCTTGTCATCGCTGGCGTTCGTTGAACCATCCTAAAAGGATAGCGTTGAACCATCCTAAAAGGATAGCGGTTTCATGGCGCTGCCTAACTAATTTGGAAGCTGCGCAGCGCCGTTGGGCCCCGGCCAGCATCTGCTGCGCGCCCTCGCGCACAATCTCATCGATCACCGACGACACCGGGCCCGCCAACACGACCGGCACGGCAGAATCACGATTGCCGACCTCAGGGA…	FALSE	2	Rv2023A	-	4	2	2			INDEL	_	INS	TRUE	Frameshift_INDEL
01_R1134	NC_000962.3	2269779	2269780	T	C	TRUE	1	Rv2024c	-	460	154	2	D	G	NonSynonymous_SNP	FALSE		FALSE	Missensse_SNP
01_R1134	NC_000962.3	2270101	2270102	A	G	TRUE	1	Rv2024c	-	138	47	1	W	R	NonSynonymous_SNP	FALSE		FALSE	Missensse_SNP
01_R1134	NC_000962.3	2281223	2281224	G	A	TRUE	0	None							Synonymous_SNP	_		FALSE	Synonymous_SNP
01_R1134	NC_000962.3	2282786	2282787	C	T	TRUE	1	Rv2037c	-	934	312	2	C	Y	NonSynonymous_SNP	FALSE		FALSE	Missensse_SNP
01_R1134	NC_000962.3	2285250	2285251	C	A	TRUE	1	Rv2039c	-	390	131	1	V	F	NonSynonymous_SNP	FALSE		FALSE	Missensse_SNP
01_R1134	NC_000962.3	2287120	2287121	A	G	TRUE	1	Rv2041c	-	725	242	3			Synonymous_SNP	_		FALSE	Synonymous_SNP
01_R1134	NC_000962.3	2289049	2289050	A	T	TRUE	1	pncA	-	191	64	3	Y	*	NonSynonymous_SNP	TRUE		FALSE	PrematureStop_SNP
01_R1134	NC_000962.3	2296041	2296042	G	C	TRUE	1	pks12	-	10944	3649	1	P	A	NonSynonymous_SNP	FALSE		FALSE	Missensse_SNP
01_R1134	NC_000962.3	2300236	2300237	A	G	TRUE	1	pks12	-	6749	2250	3			Synonymous_SNP	_		FALSE	Synonymous_SNP
01_R1134	NC_000962.3	2300545	2300546	A	T	TRUE	1	pks12	-	6440	2147	3	H	Q	NonSynonymous_SNP	FALSE		FALSE	Missensse_SNP
01_R1134	NC_000962.3	2300551	2300552	T	G	TRUE	1	pks12	-	6434	2145	3			Synonymous_SNP	_		FALSE	Synonymous_SNP
01_R1134	NC_000962.3	2300554	2300555	A	G	TRUE	1	pks12	-	6431	2144	3			Synonymous_SNP	_		FALSE	Synonymous_SNP
01_R1134	NC_000962.3	2305576	2305577	C	-	FALSE	1	pks12	-	1409	470	3			INDEL	_		FALSE	Inframe_INDEL
01_R1134	NC_000962.3	2305728	2305729	C	-	FALSE	1	pks12	-	1257	420	1			INDEL	_		FALSE	Inframe_INDEL
01_R1134	NC_000962.3	2329532	2329533	A	G	TRUE	1	cobL	-	613	205	2	L	P	NonSynonymous_SNP	FALSE		FALSE	Missensse_SNP
01_R1134	NC_000962.3	2333752	2333753	T	G	TRUE	1	Rv2077c	-	541	181	2	Q	P	NonSynonymous_SNP	FALSE		FALSE	Missensse_SNP
01_R1134	NC_000962.3	2335346	2335347	G	A	TRUE	1	Rv2078	+	288	97	1	A	T	NonSynonymous_SNP	FALSE		FALSE	Missensse_SNP
01_R1134	NC_000962.3	2335493	2335494	A	G	TRUE	1	Rv2079	+	139	47	2	Y	C	NonSynonymous_SNP	FALSE		FALSE	Missensse_SNP
01_R1134	NC_000962.3	2340620	2340621	C	G	TRUE	1	Rv2082	+	1912	638	2	P	R	NonSynonymous_SNP	FALSE		FALSE	Missensse_SNP
01_R1134	NC_000962.3	2341635	2341636	C	G	TRUE	1	Rv2083	+	765	256	1	L	V	NonSynonymous_SNP	FALSE		FALSE	Missensse_SNP
01_R1134	NC_000962.3	2352065	2352065	-	CTCGCCTGGGCTGGCGAGCAGACGCAAAATCCCCCGCACGCCCGGCGTGTCGGGGGATTTTGCGTCTG	FALSE	0	None							INDEL	_	INS	TRUE	Frameshift_INDEL
01_R1134	NC_000962.3	2357268	2357271	GCC	-	FALSE	1	PE_PGRS36	-	764	255	3			INDEL	_	DEL	FALSE	Inframe_INDEL
01_R1134	NC_000962.3	2361603	2361604	C	G	TRUE	1	helZ	+	1364	455	3			Synonymous_SNP	_		FALSE	Synonymous_SNP
01_R1134	NC_000962.3	2362040	2362041	C	A	TRUE	1	helZ	+	1801	601	2	P	Q	NonSynonymous_SNP	FALSE		FALSE	Missensse_SNP
01_R1134	NC_000962.3	2365410	2366768	CGATGAACCGCCCCGGCATGTCCGGAGACTCCAGTTCTTGGAAAGGATGGGGTCATGTCAGGTGGTTCATCGAGGAGGTACCCGCCGGAGCTGCGTGAGCGGGCGGTGCGGATGGTCGCAGAGATCCGCGGTCAGCACGATTCGGAGTGGGCAGCGATCAGTGAGGTCGCCCGTCTACTTGGTGTTGGCTGCGCGGAGACGGTGCGTAAGTGGGTGCGCCAGGCGCAGGTCGATGCCGGCGCACGGCCCGGGACCACGACCGAAGAATCCGCTGAGCTGAAGCGCTTGCGGCGGGACAACGCCGAATTGCGAAGGGCGAACGCGATTTTAAAGACCGCGTCGGCTTTCTTCGCGGCCGAGCTCGACCGGCCAGCACGCTAATTACCCGGTTCATCGCCG…	-	FALSE	0	None							INDEL	_	DEL	TRUE	Frameshift_INDEL
01_R1134	NC_000962.3	2368564	2368565	A	-	FALSE	0	None							INDEL	_		FALSE	Inframe_INDEL
01_R1134	NC_000962.3	2386388	2386389	G	A	TRUE	1	Rv2125	+	96	33	1	G	S	NonSynonymous_SNP	FALSE		FALSE	Missensse_SNP
01_R1134	NC_000962.3	2387732	2387733	T	C	TRUE	1	PE_PGRS37	-	239	80	3			Synonymous_SNP	_		FALSE	Synonymous_SNP
01_R1134	NC_000962.3	2415655	2415656	G	C	TRUE	1	murD	-	738	247	1	R	G	NonSynonymous_SNP	FALSE		FALSE	Missensse_SNP
01_R1134	NC_000962.3	2424171	2424172	C	-	FALSE	1	PE_PGRS38	-	666	223	1			INDEL	_		FALSE	Inframe_INDEL
01_R1134	NC_000962.3	2424213	2424215	CG	-	FALSE	1	PE_PGRS38	-	624	209	1			INDEL	_	DEL	TRUE	Frameshift_INDEL
01_R1134	NC_000962.3	2424216	2424217	C	G	TRUE	1	PE_PGRS38	-	621	208	1	A	P	NonSynonymous_SNP	FALSE		FALSE	Missensse_SNP
01_R1134	NC_000962.3	2424924	2424925	A	G	TRUE	0	None							Synonymous_SNP	_		FALSE	Synonymous_SNP
01_R1134	NC_000962.3	2430113	2431471	GGGTGAACCGCCCCGGTGAGTCCGGAGACTCTCTGATCTGAGACCTCAGCCGGCGGCTGGTCTCTGGCGTTGAGCGTAGTAGGCAGCCTCGAGTTCGACCGGCGGGACGTCGCCGCAGTACTGGTAGAGGCGGCGATGGTTGAACCAGTCGACCCAGCGCGCGGTGGCCAACTCGACATCCTCGATGGACCGCCAGGGCTTGCCGGGTTTGATCAGCTCGGTCTTGTATAGGCCGTTGATCGTCTCGGCTAGTGCATTGTCATAGGAGCTTCCGACCGCTCCGACCGACGGTTGGATGCCTGCCTCGGCGAGCCGCTCGCTGAACCGGATCGATGTGTACTGAGATCCCCTATCCGTATGGTGGATAACGTCTTTCAGGTCGAGTACGCCTTCTTGTTG…	-	FALSE	0	None							INDEL	_	DEL	TRUE	Frameshift_INDEL
01_R1134	NC_000962.3	2437005	2437006	G	A	TRUE	1	mptA	+	1097	366	3			Synonymous_SNP	_		FALSE	Synonymous_SNP
01_R1134	NC_000962.3	2439400	2439401	A	G	TRUE	1	Rv2177c	-	546	183	1	Y	H	NonSynonymous_SNP	FALSE		FALSE	Missensse_SNP
01_R1134	NC_000962.3	2439457	2439458	C	T	TRUE	1	Rv2177c	-	489	164	1	A	T	NonSynonymous_SNP	FALSE		FALSE	Missensse_SNP
01_R1134	NC_000962.3	2439459	2439460	A	G	TRUE	1	Rv2177c	-	487	163	2	I	T	NonSynonymous_SNP	FALSE		FALSE	Missensse_SNP
01_R1134	NC_000962.3	2456242	2456243	G	C	TRUE	1	trpD	-	500	167	3			Synonymous_SNP	_		FALSE	Synonymous_SNP
01_R1134	NC_000962.3	2461325	2461382	AGCCCGGCGACGACCCGGGTCGGCACGACCCGGGAAGGAACCGGGCAAATCAAGCAC	-	FALSE	1	qcrB	+	1648	550	2			INDEL	_	DEL	FALSE	Inframe_INDEL
01_R1134	NC_000962.3	2469562	2469563	G	A	TRUE	1	Rv2205c	-	900	301	1	Q	*	NonSynonymous_SNP	TRUE		FALSE	PrematureStop_SNP
01_R1134	NC_000962.3	2475699	2475700	C	T	TRUE	1	ilvE	-	270	91	1	V	M	NonSynonymous_SNP	FALSE		FALSE	Missensse_SNP
01_R1134	NC_000962.3	2499725	2499726	G	A	TRUE	1	Rv2226	+	894	299	1	D	N	NonSynonymous_SNP	FALSE		FALSE	Missensse_SNP
01_R1134	NC_000962.3	2502486	2502487	C	T	TRUE	1	Rv2228c	-	251	84	3			Synonymous_SNP	_		FALSE	Synonymous_SNP
01_R1134	NC_000962.3	2509139	2509140	G	C	TRUE	1	cobD	-	235	79	2	S	C	NonSynonymous_SNP	FALSE		FALSE	Missensse_SNP
01_R1134	NC_000962.3	2509662	2509663	C	A	TRUE	1	Rv2237	+	174	59	1	L	M	NonSynonymous_SNP	FALSE		FALSE	Missensse_SNP
01_R1134	NC_000962.3	2509721	2509722	A	G	TRUE	1	Rv2237	+	233	78	3			Synonymous_SNP	_		FALSE	Synonymous_SNP
01_R1134	NC_000962.3	2521341	2521342	T	C	TRUE	1	accD6	+	599	200	3			Synonymous_SNP	_		FALSE	Synonymous_SNP
01_R1134	NC_000962.3	2523205	2523205	-	CGC	FALSE	0	None							INDEL	_	INS	FALSE	Inframe_INDEL
01_R1134	NC_000962.3	2525722	2525723	G	-	FALSE	2	Rv2250A	+	321	108	1			INDEL	_		FALSE	Inframe_INDEL
01_R1134	NC_000962.3	2531741	2531742	A	G	TRUE	1	Rv2258c	-	155	52	3			Synonymous_SNP	_		FALSE	Synonymous_SNP
01_R1134	NC_000962.3	2531892	2532157	CTCATCTGCGCCGCTCCTCCTCATCGCTTCGCTCTGCATCGTCACCGGCGCGACTCATCTGCGCCGCTCCTCCTCATCGCTTCGCTCTGCATCGTCACCGGCGCGACTCATCTGCGCCGCTCCTGCTCATCGCTTCGCTCTGCATCGTCACCGGCGCGACTCATCTGCGCCGCTCCTGCTCATCGCTTCGCTCTGCATCGTCACCGGCGCGACTCATCTGCGCCGCTCCTGCTCATCGCTTCGCTCTGCATCGTCACCGGCGCGA	-	FALSE	1	Rv2258c	-	4	2	2			INDEL	_	DEL	TRUE	Frameshift_INDEL
01_R1134	NC_000962.3	2534562	2534564	GA	-	FALSE	1	Rv2262c	-	989	330	3			INDEL	_	DEL	TRUE	Frameshift_INDEL
01_R1134	NC_000962.3	2546461	2546462	G	A	TRUE	0	None							Synonymous_SNP	_		FALSE	Synonymous_SNP
01_R1134	NC_000962.3	2548370	2548371	G	A	TRUE	1	cyp121	+	622	208	2	R	H	NonSynonymous_SNP	FALSE		FALSE	Missensse_SNP
01_R1134	NC_000962.3	2550008	2551366	CACCGTGAACCGCCCCGGCATGTCCGGAGACTCCAGTTCTTGGAAAGGATGGGGTCATGTCAGGTGGTTCATCGAGGAGGTACCCGCCGGAGCTGCGTGAGCGGGCGGTGCGGATGGTCGCAGAGATCCGCGGTCAGCACGATTCGGAGTGGGCAGCGATCAGTGAGGTCGCCCGTCTACTTGGTGTTGGCTGCGCGGAGACGGTGCGTAAGTGGGTGCGCCAGGCGCAGGTCGATGCCGGCGCACGGCCCGGGACCACGACCGAAGAATCCGCTGAGCTGAAGCGCTTGCGGCGGGACAACGCCGAATTGCGAAGGGCGAACGCGATTTTAAAGACCGCGTCGGCTTTCTTCGCGGCCGAGCTCGACCGGCCAGCACGCTAATTACCCGGTTCATCGC…	-	FALSE	1	Rv2277c	-	20	7	3			INDEL	_	DEL	TRUE	Frameshift_INDEL
01_R1134	NC_000962.3	2554032	2554033	G	A	TRUE	1	pitB	+	860	287	3			Synonymous_SNP	_		FALSE	Synonymous_SNP
01_R1134	NC_000962.3	2557009	2557010	G	-	FALSE	1	lipM	+	865	289	2			INDEL	_		FALSE	Inframe_INDEL
01_R1134	NC_000962.3	2580319	2580320	G	A	TRUE	0	None							Synonymous_SNP	_		FALSE	Synonymous_SNP
01_R1134	NC_000962.3	2580508	2580509	A	G	TRUE	1	Rv2308	+	90	31	1	T	A	NonSynonymous_SNP	FALSE		FALSE	Missensse_SNP
01_R1134	NC_000962.3	2586126	2586127	A	G	TRUE	1	Rv2314c	-	1163	388	3			Synonymous_SNP	_		FALSE	Synonymous_SNP
01_R1134	NC_000962.3	2598399	2598400	A	G	TRUE	1	Rv2326c	-	1547	516	3			Synonymous_SNP	_		FALSE	Synonymous_SNP
01_R1134	NC_000962.3	2612631	2612632	C	A	TRUE	1	Rv2337c	-	355	119	2	G	V	NonSynonymous_SNP	FALSE		FALSE	Missensse_SNP
01_R1134	NC_000962.3	2617045	2617046	T	C	TRUE	1	mmpL9	+	2353	785	2	M	T	NonSynonymous_SNP	FALSE		FALSE	Missensse_SNP
01_R1134	NC_000962.3	2619227	2619231	TCGT	-	FALSE	0	None							INDEL	_	DEL	TRUE	Frameshift_INDEL
01_R1134	NC_000962.3	2626512	2626513	T	A	TRUE	1	esxP	-	6	3	1	T	S	NonSynonymous_SNP	FALSE		FALSE	Missensse_SNP
01_R1134	NC_000962.3	2626513	2626514	T	G	TRUE	1	esxP	-	5	2	3			Synonymous_SNP	_		FALSE	Synonymous_SNP
01_R1134	NC_000962.3	2635331	2635332	G	A	TRUE	1	PPE39	-	260	87	3			Synonymous_SNP	_		FALSE	Synonymous_SNP
01_R1134	NC_000962.3	2645788	2645789	A	C	TRUE	1	era	-	884	295	3			Synonymous_SNP	_		FALSE	Synonymous_SNP
01_R1134	NC_000962.3	2649345	2649346	G	A	TRUE	1	phoH1	-	628	210	2	A	V	NonSynonymous_SNP	FALSE		FALSE	Missensse_SNP
01_R1134	NC_000962.3	2650681	2650682	G	C	TRUE	1	Rv2370c	-	876	293	1	Q	E	NonSynonymous_SNP	FALSE		FALSE	Missensse_SNP
01_R1134	NC_000962.3	2653338	2653339	T	C	TRUE	1	dnaJ2	-	648	217	1	I	V	NonSynonymous_SNP	FALSE		FALSE	Missensse_SNP
01_R1134	NC_000962.3	2656224	2656225	A	G	TRUE	1	mbtH	-	205	69	2	V	A	NonSynonymous_SNP	FALSE		FALSE	Missensse_SNP
01_R1134	NC_000962.3	2660318	2660319	C	G	TRUE	1	mbtF	-	1766	589	3	E	D	NonSynonymous_SNP	FALSE		FALSE	Missensse_SNP
01_R1134	NC_000962.3	2664667	2664668	C	A	TRUE	1	mbtE	-	2447	816	3	E	D	NonSynonymous_SNP	FALSE		FALSE	Missensse_SNP
01_R1134	NC_000962.3	2672838	2672839	G	A	TRUE	1	mbtB	-	2998	1000	2	S	L	NonSynonymous_SNP	FALSE		FALSE	Missensse_SNP
01_R1134	NC_000962.3	2677750	2677751	G	T	TRUE	1	mbtJ	+	22	8	2	G	V	NonSynonymous_SNP	FALSE		FALSE	Missensse_SNP
01_R1134	NC_000962.3	2680657	2680658	T	G	TRUE	0	None							Synonymous_SNP	_		FALSE	Synonymous_SNP
01_R1134	NC_000962.3	2695377	2695378	C	G	TRUE	1	cysW	-	421	141	2	G	A	NonSynonymous_SNP	FALSE		FALSE	Missensse_SNP
01_R1134	NC_000962.3	2701140	2701141	G	C	TRUE	1	lppR	-	149	50	3	D	E	NonSynonymous_SNP	FALSE		FALSE	Missensse_SNP
01_R1134	NC_000962.3	2703810	2703811	G	A	TRUE	1	Rv2405	+	542	181	3			Synonymous_SNP	_		FALSE	Synonymous_SNP
01_R1134	NC_000962.3	2712499	2712500	G	T	TRUE	1	Rv2414c	-	376	126	2	A	E	NonSynonymous_SNP	FALSE		FALSE	Missensse_SNP
01_R1134	NC_000962.3	2713794	2713795	C	T	TRUE	0	None							Synonymous_SNP	_		FALSE	Synonymous_SNP
01_R1134	NC_000962.3	2718851	2718852	T	G	TRUE	0	None							Synonymous_SNP	_		FALSE	Synonymous_SNP
01_R1134	NC_000962.3	2726140	2726141	C	A	TRUE	0	None							Synonymous_SNP	_		FALSE	Synonymous_SNP
01_R1134	NC_000962.3	2734073	2734074	T	C	TRUE	1	rbsK	+	844	282	2	V	A	NonSynonymous_SNP	FALSE		FALSE	Missensse_SNP
01_R1134	NC_000962.3	2751125	2751126	C	G	TRUE	1	Rv2449c	-	446	149	3			Synonymous_SNP	_		FALSE	Synonymous_SNP
01_R1134	NC_000962.3	2751803	2751804	C	T	TRUE	1	rpfE	-	376	126	2	R	Q	NonSynonymous_SNP	FALSE		FALSE	Missensse_SNP
01_R1134	NC_000962.3	2752697	2752698	C	A	TRUE	0	None							Synonymous_SNP	_		FALSE	Synonymous_SNP
01_R1134	NC_000962.3	2752887	2752888	G	A	TRUE	1	Rv2452c	-	106	36	2	A	V	NonSynonymous_SNP	FALSE		FALSE	Missensse_SNP
01_R1134	NC_000962.3	2760151	2760152	A	G	TRUE	1	mmuM	+	373	125	2	Y	C	NonSynonymous_SNP	FALSE		FALSE	Missensse_SNP
01_R1134	NC_000962.3	2775222	2775223	C	T	TRUE	0	None							Synonymous_SNP	_		FALSE	Synonymous_SNP
01_R1134	NC_000962.3	2778941	2778942	G	A	TRUE	1	gdh	-	3320	1107	3			Synonymous_SNP	_		FALSE	Synonymous_SNP
01_R1134	NC_000962.3	2779135	2779136	T	C	TRUE	1	gdh	-	3126	1043	1	S	G	NonSynonymous_SNP	FALSE		FALSE	Missensse_SNP
01_R1134	NC_000962.3	2784611	2785969	CAGTGAACCGCCCCGGTGAGTCCGGAGACTCTCTGATCTGAGACCTCAGCCGGCGGCTGGTCTCTGGCGTTGAGCGTAGTAGGCAGCCTCGAGTTCGACCGGCGGGACGTCGCCGCAGTACTGGTAGAGGCGGCGATGGTTGAACCAGTCGACCCAGCGCGCGGTGGCCAACTCGACATCCTCGATGGACCGCCAGGGCTTGCCGGGTTTGATCAGCTCGGTCTTGTATAGGCCGTTGATCGTCTCGGCTAGTGCATTGTCATAGGAGCTTCCGACCGCTCCGACCGACGGTTGGATGCCTGCCTCGGCGAGCCGCTCGCTGAACCGGATCGATGTGTACTGAGATCCCCTATCCGTATGGTGGATAACGTCTTTCAGGTCGAGTACGCCTTCTTGTTG…	-	FALSE	0	None							INDEL	_	DEL	TRUE	Frameshift_INDEL
01_R1134	NC_000962.3	2786951	2786952	A	G	TRUE	1	plsB2	-	2331	778	1	C	R	NonSynonymous_SNP	FALSE		FALSE	Missensse_SNP
01_R1134	NC_000962.3	2791571	2791572	A	G	TRUE	1	Rv2484c	-	922	308	2	V	A	NonSynonymous_SNP	FALSE		FALSE	Missensse_SNP
01_R1134	NC_000962.3	2796105	2796106	C	A	TRUE	1	PE_PGRS42	-	1279	427	2	G	V	NonSynonymous_SNP	FALSE		FALSE	Missensse_SNP
01_R1134	NC_000962.3	2796448	2796449	C	G	TRUE	1	PE_PGRS42	-	936	313	1	G	R	NonSynonymous_SNP	FALSE		FALSE	Missensse_SNP
01_R1134	NC_000962.3	2805250	2805259	CCGGCACCG	-	FALSE	1	PE_PGRS43	-	985	329	2			INDEL	_	DEL	FALSE	Inframe_INDEL
01_R1134	NC_000962.3	2809620	2809621	T	C	TRUE	1	bkdC	-	318	107	1	T	A	NonSynonymous_SNP	FALSE		FALSE	Missensse_SNP
01_R1134	NC_000962.3	2818836	2818837	A	G	TRUE	1	scoB	-	290	97	3			Synonymous_SNP	_		FALSE	Synonymous_SNP
01_R1134	NC_000962.3	2821341	2821342	C	T	TRUE	1	fadD35	-	254	85	3			Synonymous_SNP	_		FALSE	Synonymous_SNP
01_R1134	NC_000962.3	2827363	2827364	G	A	TRUE	1	orn	+	207	70	1	D	N	NonSynonymous_SNP	FALSE		FALSE	Missensse_SNP
01_R1134	NC_000962.3	2827983	2827984	G	T	TRUE	0	None							Synonymous_SNP	_		FALSE	Synonymous_SNP
01_R1134	NC_000962.3	2828018	2828019	T	C	TRUE	0	None							Synonymous_SNP	_		FALSE	Synonymous_SNP
01_R1134	NC_000962.3	2828876	2828877	G	-	FALSE	1	Rv2512c	-	926	309	3			INDEL	_		FALSE	Inframe_INDEL
01_R1134	NC_000962.3	2829778	2829779	T	C	TRUE	1	Rv2512c	-	24	9	1	T	A	NonSynonymous_SNP	FALSE		FALSE	Missensse_SNP
01_R1134	NC_000962.3	2830403	2830404	T	G	TRUE	1	Rv2513	+	243	82	1	F	V	NonSynonymous_SNP	FALSE		FALSE	Missensse_SNP
01_R1134	NC_000962.3	2830524	2830525	C	A	TRUE	1	Rv2513	+	364	122	2	T	K	NonSynonymous_SNP	FALSE		FALSE	Missensse_SNP
01_R1134	NC_000962.3	2836062	2836063	G	C	TRUE	1	PE26	+	278	93	3			Synonymous_SNP	_		FALSE	Synonymous_SNP
01_R1134	NC_000962.3	2855258	2855259	A	G	TRUE	1	Rv2531c	-	2522	841	3			Synonymous_SNP	_		FALSE	Synonymous_SNP
01_R1134	NC_000962.3	2865759	2865760	A	G	TRUE	1	Rv2542	+	630	211	1	T	A	NonSynonymous_SNP	FALSE		FALSE	Missensse_SNP
01_R1134	NC_000962.3	2865881	2865882	T	C	TRUE	1	Rv2542	+	752	251	3			Synonymous_SNP	_		FALSE	Synonymous_SNP
01_R1134	NC_000962.3	2871022	2871023	C	T	TRUE	1	Rv2551c	-	171	58	1	V	M	NonSynonymous_SNP	FALSE		FALSE	Missensse_SNP
01_R1134	NC_000962.3	2880474	2880475	A	G	TRUE	1	Rv2560	+	400	134	2	N	S	NonSynonymous_SNP	FALSE		FALSE	Missensse_SNP
01_R1134	NC_000962.3	2881518	2881519	G	T	TRUE	1	Rv2561	+	110	37	3	L	F	NonSynonymous_SNP	FALSE		FALSE	Missensse_SNP
01_R1134	NC_000962.3	2881597	2881598	G	-	FALSE	1	Rv2561	+	189	64	1			INDEL	_		FALSE	Inframe_INDEL
01_R1134	NC_000962.3	2888200	2888201	T	C	TRUE	1	Rv2566	+	1828	610	2	L	P	NonSynonymous_SNP	FALSE		FALSE	Missensse_SNP
01_R1134	NC_000962.3	2889632	2889633	T	C	TRUE	1	Rv2566	+	3260	1087	3			Synonymous_SNP	_		FALSE	Synonymous_SNP
01_R1134	NC_000962.3	2891266	2891267	C	T	TRUE	1	Rv2567	+	1472	491	3			Synonymous_SNP	_		FALSE	Synonymous_SNP
01_R1134	NC_000962.3	2891727	2891728	A	G	TRUE	1	Rv2567	+	1933	645	2	Q	R	NonSynonymous_SNP	FALSE		FALSE	Missensse_SNP
01_R1134	NC_000962.3	2894207	2894208	G	A	TRUE	1	Rv2569c	-	200	67	3			Synonymous_SNP	_		FALSE	Synonymous_SNP
01_R1134	NC_000962.3	2910460	2910461	G	T	TRUE	1	apt	-	439	147	2	A	E	NonSynonymous_SNP	FALSE		FALSE	Missensse_SNP
01_R1134	NC_000962.3	2911292	2911293	C	G	TRUE	1	Rv2585c	-	1384	462	2	C	S	NonSynonymous_SNP	FALSE		FALSE	Missensse_SNP
01_R1134	NC_000962.3	2912293	2912294	T	G	TRUE	1	Rv2585c	-	383	128	3			Synonymous_SNP	_		FALSE	Synonymous_SNP
01_R1134	NC_000962.3	2923390	2923391	T	C	TRUE	1	ruvB	-	842	281	3			Synonymous_SNP	_		FALSE	Synonymous_SNP
01_R1134	NC_000962.3	2927927	2927928	G	A	TRUE	0	None							Synonymous_SNP	_		FALSE	Synonymous_SNP
01_R1134	NC_000962.3	2927938	2927939	T	C	TRUE	0	None							Synonymous_SNP	_		FALSE	Synonymous_SNP
01_R1134	NC_000962.3	2939372	2939373	G	C	TRUE	1	Rv2611c	-	589	197	2	S	C	NonSynonymous_SNP	FALSE		FALSE	Missensse_SNP
01_R1134	NC_000962.3	2939656	2939657	T	C	TRUE	1	Rv2611c	-	305	102	3	I	M	NonSynonymous_SNP	FALSE		FALSE	Missensse_SNP
01_R1134	NC_000962.3	2940353	2940354	C	G	TRUE	1	pgsA1	-	258	87	1	V	L	NonSynonymous_SNP	FALSE		FALSE	Missensse_SNP
01_R1134	NC_000962.3	2944768	2944769	G	C	TRUE	1	PE_PGRS45	-	216	73	1	Q	E	NonSynonymous_SNP	FALSE		FALSE	Missensse_SNP
01_R1134	NC_000962.3	2944772	2944773	A	G	TRUE	1	PE_PGRS45	-	212	71	3			Synonymous_SNP	_		FALSE	Synonymous_SNP
01_R1134	NC_000962.3	2944832	2944833	G	C	TRUE	1	PE_PGRS45	-	152	51	3			Synonymous_SNP	_		FALSE	Synonymous_SNP
01_R1134	NC_000962.3	2944931	2944932	T	C	TRUE	1	PE_PGRS45	-	53	18	3			Synonymous_SNP	_		FALSE	Synonymous_SNP
01_R1134	NC_000962.3	2954438	2954439	T	C	TRUE	1	Rv2627c	-	309	104	1	R	G	NonSynonymous_SNP	FALSE		FALSE	Missensse_SNP
01_R1134	NC_000962.3	2972105	2973463	TCGTGAACCGCCCCGGCATGTCCGGAGACTCCAGTTCTTGGAAAGGATGGGGTCATGTCAGGTGGTTCATCGAGGAGGTACCCGCCGGAGCTGCGTGAGCGGGCGGTGCGGATGGTCGCAGAGATCCGCGGTCAGCACGATTCGGAGTGGGCAGCGATCAGTGAGGTCGCCCGTCTACTTGGTGTTGGCTGCGCGGAGACGGTGCGTAAGTGGGTGCGCCAGGCGCAGGTCGATGCCGGCGCACGGCCCGGGACCACGACCGAAGAATCCGCTGAGCTGAAGCGCTTGCGGCGGGACAACGCCGAATTGCGAAGGGCGAACGCGATTTTAAAGACCGCGTCGGCTTTCTTCGCGGCCGAGCTCGACCGGCCAGCACGCTAATTACCCGGTTCATCGCCG…	-	FALSE	0	None							INDEL	_	DEL	TRUE	Frameshift_INDEL
01_R1134	NC_000962.3	2974932	2974933	A	G	TRUE	1	Rv2650c	-	301	101	2	I	T	NonSynonymous_SNP	FALSE		FALSE	Missensse_SNP
01_R1134	NC_000962.3	2982157	2982158	C	T	TRUE	1	Rv2664	+	61	21	2	A	V	NonSynonymous_SNP	FALSE		FALSE	Missensse_SNP
01_R1134	NC_000962.3	2983546	2983547	C	-	FALSE	1	Rv2666	+	476	159	3			INDEL	_		FALSE	Inframe_INDEL
01_R1134	NC_000962.3	2983612	2983613	G	A	TRUE	1	Rv2666	+	542	181	3			Synonymous_SNP	_		FALSE	Synonymous_SNP
01_R1134	NC_000962.3	2984739	2984740	A	G	TRUE	1	Rv2668	+	7	3	2	H	R	NonSynonymous_SNP	FALSE		FALSE	Missensse_SNP
01_R1134	NC_000962.3	2990584	2990584	-	AGCGGTGATCGCAAGCGCGGCGAGCCGGGCGCAGCGGGTCACCGCCATCGGGACT	FALSE	1	aftC	+	1294	432	2			INDEL	_	INS	TRUE	Frameshift_INDEL
01_R1134	NC_000962.3	2991818	2991819	C	T	TRUE	1	Rv2675c	-	117	40	1	V	M	NonSynonymous_SNP	FALSE		FALSE	Missensse_SNP
01_R1134	NC_000962.3	2996003	2996003	-	TGACCTCCGCCGGCGACGATGCAGAGCGCAGCGATGAGGAGGAGCGGCGCTTGACCTCCGCCGGCGACGATGCAGAGCGCAGCGATGAGGAGGAGCGGCGCT	FALSE	0	None							INDEL	_	INS	FALSE	Inframe_INDEL
01_R1134	NC_000962.3	3009691	3009692	A	G	TRUE	1	ceoB	+	348	117	1	T	A	NonSynonymous_SNP	FALSE		FALSE	Missensse_SNP
01_R1134	NC_000962.3	3010094	3010095	C	A	TRUE	1	ceoC	+	71	24	3	H	Q	NonSynonymous_SNP	FALSE		FALSE	Missensse_SNP
01_R1134	NC_000962.3	3013593	3013594	T	C	TRUE	1	Rv2696c	-	14	5	3			Synonymous_SNP	_		FALSE	Synonymous_SNP
01_R1134	NC_000962.3	3017464	3017465	T	C	TRUE	1	ppgK	+	607	203	2	I	T	NonSynonymous_SNP	FALSE		FALSE	Missensse_SNP
01_R1134	NC_000962.3	3041870	3041871	G	T	TRUE	1	Rv2729c	-	604	202	2	A	E	NonSynonymous_SNP	FALSE		FALSE	Missensse_SNP
01_R1134	NC_000962.3	3051298	3051299	C	T	TRUE	1	recA	-	125	42	3			Synonymous_SNP	_		FALSE	Synonymous_SNP
01_R1134	NC_000962.3	3052162	3052163	C	T	TRUE	1	Rv2739c	-	1026	343	1	A	T	NonSynonymous_SNP	FALSE		FALSE	Missensse_SNP
01_R1134	NC_000962.3	3054080	3054081	A	G	TRUE	1	PE_PGRS47	+	167	56	3			Synonymous_SNP	_		FALSE	Synonymous_SNP
01_R1134	NC_000962.3	3054320	3054321	A	G	TRUE	1	PE_PGRS47	+	407	136	3			Synonymous_SNP	_		FALSE	Synonymous_SNP
01_R1134	NC_000962.3	3054723	3054724	A	G	TRUE	1	PE_PGRS47	+	810	271	1	S	G	NonSynonymous_SNP	FALSE		FALSE	Missensse_SNP
01_R1134	NC_000962.3	3055067	3055076	CGGCGGCGA	-	FALSE	1	PE_PGRS47	+	1154	385	3			INDEL	_	DEL	FALSE	Inframe_INDEL
01_R1134	NC_000962.3	3065516	3065517	G	A	TRUE	1	Rv2752c	-	674	225	3			Synonymous_SNP	_		FALSE	Synonymous_SNP
01_R1134	NC_000962.3	3074494	3074495	G	A	TRUE	0	None							Synonymous_SNP	_		FALSE	Synonymous_SNP
01_R1134	NC_000962.3	3080794	3080795	A	G	TRUE	1	Rv2771c	-	238	80	2	L	P	NonSynonymous_SNP	FALSE		FALSE	Missensse_SNP
01_R1134	NC_000962.3	3103681	3103682	T	C	TRUE	1	pptT	-	258	87	1	M	V	NonSynonymous_SNP	FALSE		FALSE	Missensse_SNP
01_R1134	NC_000962.3	3115746	3115747	T	C	TRUE	1	Rv2810c	-	395	132	3			Synonymous_SNP	_		FALSE	Synonymous_SNP
01_R1134	NC_000962.3	3116412	3116413	G	T	TRUE	1	Rv2811	+	274	92	2	R	L	NonSynonymous_SNP	FALSE		FALSE	Missensse_SNP
01_R1134	NC_000962.3	3117999	3118000	A	G	TRUE	1	Rv2812	+	1182	395	1	R	G	NonSynonymous_SNP	FALSE		FALSE	Missensse_SNP
01_R1134	NC_000962.3	3122084	3122084	-	AGTTTCCGTCCCCTCTCGGGGTTTTGGGTCTGACGACTCGACGATTGGGACATCGACATCGACGCGATCGTCGACGAGTTTCCGTCCTCTCTCGGGGTTTTGGGTCTGACGACGTGATCTTCTCTCCTGGCGAGGTCAAGGAAATCGATGTGG	FALSE	0	None							INDEL	_	INS	FALSE	Inframe_INDEL
01_R1134	NC_000962.3	3130976	3130977	G	A	TRUE	1	Rv2823c	-	796	266	2	T	I	NonSynonymous_SNP	FALSE		FALSE	Missensse_SNP
01_R1134	NC_000962.3	3131469	3131469	-	TGTCGGCGA	FALSE	1	Rv2823c	-	303	102	1			INDEL	_	INS	FALSE	Inframe_INDEL
01_R1134	NC_000962.3	3132142	3132143	G	A	TRUE	1	Rv2824c	-	571	191	2	A	V	NonSynonymous_SNP	FALSE		FALSE	Missensse_SNP
01_R1134	NC_000962.3	3133535	3133536	T	C	TRUE	1	Rv2825c	-	3	2	1	K	E	NonSynonymous_SNP	FALSE		FALSE	Missensse_SNP
01_R1134	NC_000962.3	3137057	3137058	G	A	TRUE	1	vapB22	-	166	56	2	A	V	NonSynonymous_SNP	FALSE		FALSE	Missensse_SNP
01_R1134	NC_000962.3	3153326	3153327	T	C	TRUE	1	efpA	-	1304	435	3			Synonymous_SNP	_		FALSE	Synonymous_SNP
01_R1134	NC_000962.3	3155882	3155936	AGTGGCGATCGCAAGCGCGGGGACCGGGCGCCGCGGGTCGCCACCATCAGGGCC	-	FALSE	0	None							INDEL	_	DEL	FALSE	Inframe_INDEL
01_R1134	NC_000962.3	3177883	3177884	C	A	TRUE	1	relG	+	62	21	3			Synonymous_SNP	_		FALSE	Synonymous_SNP
01_R1134	NC_000962.3	3182769	3182770	G	A	TRUE	1	dxr	-	241	81	2	P	L	NonSynonymous_SNP	FALSE		FALSE	Missensse_SNP
01_R1134	NC_000962.3	3184755	3184756	C	A	TRUE	0	None							Synonymous_SNP	_		FALSE	Synonymous_SNP
01_R1134	NC_000962.3	3186859	3186860	T	G	TRUE	1	dipZ	+	2013	672	1	Y	D	NonSynonymous_SNP	FALSE		FALSE	Missensse_SNP
01_R1134	NC_000962.3	3190145	3190146	C	-	FALSE	2	Rv2879c	-	6	3	1			INDEL	_		FALSE	Inframe_INDEL
01_R1134	NC_000962.3	3192198	3192251	CATCTGCGCCGCTCCTCCTCATCGCTGCGCTCTGCATCGTCGCCGGCGCCAAC	-	FALSE	1	frr	-	2	1	3			INDEL	_	DEL	TRUE	Frameshift_INDEL
01_R1134	NC_000962.3	3200840	3202328	ATTTGTGAACGAAGCCGCCGCCGGTGCTCTGGCCGGCGCTGGCCATCGGAAATCCCCGAAGCAGGGCGTTTTCCGCGGTGCCGCGCAGGGCGGTGACATCGTCGCCCGGCAACCGCCAGGCCGCTGGGTTTGCCCATCGAGCGCGGGCGGCCCAATCGGGTGGCACCGACAATGAACCAGCCGAGCTCCCCTTCCCCAAAGCGGCCGATACCGATCCGCCAATGCTTTCTCGGTCTAGTGCCCAGTACCAGTACGGCTGGGGCGTCTGAACCCCGCCAACAGCACCGCCGCCTGCCACACTTGGGCTCGCCCGCGGGCCGGCGAAGATGGTTGGACCCCAGCTGTCAAGCACCGAGGATCCCGAGTCACCGGCGCCGCCCGGGGTGCCCGGGATCGCTT…	-	FALSE	2	Rv2891	+	575	192	3			INDEL	_	DEL	FALSE	Inframe_INDEL
01_R1134	NC_000962.3	3226180	3226181	A	C	TRUE	1	ffh	-	104	35	3			Synonymous_SNP	_		FALSE	Synonymous_SNP
01_R1134	NC_000962.3	3228142	3228143	G	T	TRUE	1	Rv2917	+	1780	594	2	R	L	NonSynonymous_SNP	FALSE		FALSE	Missensse_SNP
01_R1134	NC_000962.3	3232650	3232706	CCGTGGCGATCGCAAGCGCGGCGCAGCCGCGCGCAGCGGGTCGCCACCATCAGACC	-	FALSE	0	None							INDEL	_	DEL	TRUE	Frameshift_INDEL
01_R1134	NC_000962.3	3244183	3244184	A	G	TRUE	1	fadD26	+	487	163	2	Q	R	NonSynonymous_SNP	FALSE		FALSE	Missensse_SNP
01_R1134	NC_000962.3	3247315	3247316	C	G	TRUE	1	ppsA	+	1871	624	3	D	E	NonSynonymous_SNP	FALSE		FALSE	Missensse_SNP
01_R1134	NC_000962.3	3247850	3247851	G	A	TRUE	1	ppsA	+	2406	803	1	A	T	NonSynonymous_SNP	FALSE		FALSE	Missensse_SNP
01_R1134	NC_000962.3	3247852	3247853	C	T	TRUE	1	ppsA	+	2408	803	3	A	T	NonSynonymous_SNP	FALSE		FALSE	Missensse_SNP
01_R1134	NC_000962.3	3247855	3247856	G	C	TRUE	1	ppsA	+	2411	804	3			Synonymous_SNP	_		FALSE	Synonymous_SNP
01_R1134	NC_000962.3	3247864	3247865	G	T	TRUE	1	ppsA	+	2420	807	3			Synonymous_SNP	_		FALSE	Synonymous_SNP
01_R1134	NC_000962.3	3247865	3247866	C	A	TRUE	1	ppsA	+	2421	808	1	Q	R	NonSynonymous_SNP	FALSE		FALSE	Missensse_SNP
01_R1134	NC_000962.3	3247866	3247867	A	G	TRUE	1	ppsA	+	2422	808	2	Q	R	NonSynonymous_SNP	FALSE		FALSE	Missensse_SNP
01_R1134	NC_000962.3	3247867	3247868	A	G	TRUE	1	ppsA	+	2423	808	3	Q	R	NonSynonymous_SNP	FALSE		FALSE	Missensse_SNP
01_R1134	NC_000962.3	3247868	3247869	A	G	TRUE	1	ppsA	+	2424	809	1	N	D	NonSynonymous_SNP	FALSE		FALSE	Missensse_SNP
01_R1134	NC_000962.3	3247873	3247874	G	A	TRUE	1	ppsA	+	2429	810	3			Synonymous_SNP	_		FALSE	Synonymous_SNP
01_R1134	NC_000962.3	3247876	3247877	T	C	TRUE	1	ppsA	+	2432	811	3			Synonymous_SNP	_		FALSE	Synonymous_SNP
01_R1134	NC_000962.3	3247882	3247883	T	C	TRUE	1	ppsA	+	2438	813	3			Synonymous_SNP	_		FALSE	Synonymous_SNP
01_R1134	NC_000962.3	3248073	3248074	G	A	TRUE	1	ppsA	+	2629	877	2	R	H	NonSynonymous_SNP	FALSE		FALSE	Missensse_SNP
01_R1134	NC_000962.3	3248074	3248075	C	T	TRUE	1	ppsA	+	2630	877	3	R	H	NonSynonymous_SNP	FALSE		FALSE	Missensse_SNP
01_R1134	NC_000962.3	3256493	3256494	A	G	TRUE	1	ppsC	+	809	270	3			Synonymous_SNP	_		FALSE	Synonymous_SNP
01_R1134	NC_000962.3	3267386	3267387	G	A	TRUE	1	ppsD	+	5139	1714	1	A	T	NonSynonymous_SNP	FALSE		FALSE	Missensse_SNP
01_R1134	NC_000962.3	3269580	3269581	A	G	TRUE	1	ppsE	+	1844	615	3			Synonymous_SNP	_		FALSE	Synonymous_SNP
01_R1134	NC_000962.3	3270783	3270784	A	G	TRUE	1	ppsE	+	3047	1016	3			Synonymous_SNP	_		FALSE	Synonymous_SNP
01_R1134	NC_000962.3	3272038	3272039	C	T	TRUE	1	ppsE	+	4302	1435	1	P	S	NonSynonymous_SNP	FALSE		FALSE	Missensse_SNP
01_R1134	NC_000962.3	3284005	3284006	T	C	TRUE	1	fadD28	+	671	224	3			Synonymous_SNP	_		FALSE	Synonymous_SNP
01_R1134	NC_000962.3	3296842	3296843	A	G	TRUE	1	pks15	-	997	333	2	V	A	NonSynonymous_SNP	FALSE		FALSE	Missensse_SNP
01_R1134	NC_000962.3	3308605	3308606	G	A	TRUE	0	None							Synonymous_SNP	_		FALSE	Synonymous_SNP
01_R1134	NC_000962.3	3311737	3311738	G	C	TRUE	1	Rv2958c	-	262	88	2	P	R	NonSynonymous_SNP	FALSE		FALSE	Missensse_SNP
01_R1134	NC_000962.3	3320034	3320035	A	T	TRUE	1	pca	-	3011	1004	3			Synonymous_SNP	_		FALSE	Synonymous_SNP
01_R1134	NC_000962.3	3336587	3336587	-	GCGCCGGGCGCGGCGGGTCGGCACCATCGGGCTAAGTGCCGATCGCAAGCGCGGCGCTA	FALSE	0	None							INDEL	_	INS	TRUE	Frameshift_INDEL
01_R1134	NC_000962.3	3336645	3336646	T	A	TRUE	0	None							Synonymous_SNP	_		FALSE	Synonymous_SNP
01_R1134	NC_000962.3	3336824	3336825	T	C	TRUE	1	ddlA	-	1092	365	1	T	A	NonSynonymous_SNP	FALSE		FALSE	Missensse_SNP
01_R1134	NC_000962.3	3338191	3338192	C	T	TRUE	1	gpdA2	-	807	270	1	G	S	NonSynonymous_SNP	FALSE		FALSE	Missensse_SNP
01_R1134	NC_000962.3	3338602	3338603	G	C	TRUE	1	gpdA2	-	396	133	1	P	A	NonSynonymous_SNP	FALSE		FALSE	Missensse_SNP
01_R1134	NC_000962.3	3340870	3340871	G	T	TRUE	1	ppk1	+	1017	340	1	G	C	NonSynonymous_SNP	FALSE		FALSE	Missensse_SNP
01_R1134	NC_000962.3	3352219	3352220	G	T	TRUE	1	Rv2994	+	951	318	1	V	F	NonSynonymous_SNP	FALSE		FALSE	Missensse_SNP
01_R1134	NC_000962.3	3356466	3356467	G	T	TRUE	1	Rv2997	+	1368	457	1	A	S	NonSynonymous_SNP	FALSE		FALSE	Missensse_SNP
01_R1134	NC_000962.3	3356520	3356521	G	A	TRUE	1	Rv2997	+	1422	475	1	G	S	NonSynonymous_SNP	FALSE		FALSE	Missensse_SNP
01_R1134	NC_000962.3	3358234	3358235	A	T	TRUE	1	lppY	+	633	212	1	M	L	NonSynonymous_SNP	FALSE		FALSE	Missensse_SNP
01_R1134	NC_000962.3	3363337	3363338	A	G	TRUE	0	None							Synonymous_SNP	_		FALSE	Synonymous_SNP
01_R1134	NC_000962.3	3367035	3367036	G	T	TRUE	1	Rv3008	+	392	131	3			Synonymous_SNP	_		FALSE	Synonymous_SNP
01_R1134	NC_000962.3	3367764	3367765	G	A	TRUE	1	gatB	-	1028	343	3			Synonymous_SNP	_		FALSE	Synonymous_SNP
01_R1134	NC_000962.3	3372245	3372246	G	A	TRUE	1	Rv3013	+	431	144	3			Synonymous_SNP	_		FALSE	Synonymous_SNP
01_R1134	NC_000962.3	3379494	3379495	C	-	FALSE	1	PPE47	-	957	320	1			INDEL	_		FALSE	Inframe_INDEL
01_R1134	NC_000962.3	3379707	3379708	G	C	TRUE	1	PPE47	-	744	249	1	L	V	NonSynonymous_SNP	FALSE		FALSE	Missensse_SNP
01_R1134	NC_000962.3	3379711	3379712	G	C	TRUE	1	PPE47	-	740	247	3			Synonymous_SNP	_		FALSE	Synonymous_SNP
01_R1134	NC_000962.3	3379717	3379718	T	C	TRUE	1	PPE47	-	734	245	3			Synonymous_SNP	_		FALSE	Synonymous_SNP
01_R1134	NC_000962.3	3379725	3379726	C	A	TRUE	1	PPE47	-	726	243	1	V	L	NonSynonymous_SNP	FALSE		FALSE	Missensse_SNP
01_R1134	NC_000962.3	3379729	3379730	G	C	TRUE	1	PPE47	-	722	241	3	A	T	NonSynonymous_SNP	FALSE		FALSE	Missensse_SNP
01_R1134	NC_000962.3	3379731	3379732	C	T	TRUE	1	PPE47	-	720	241	1	A	T	NonSynonymous_SNP	FALSE		FALSE	Missensse_SNP
01_R1134	NC_000962.3	3379734	3379735	A	C	TRUE	1	PPE47	-	717	240	1	L	V	NonSynonymous_SNP	FALSE		FALSE	Missensse_SNP
01_R1134	NC_000962.3	3379735	3379736	C	A	TRUE	1	PPE47	-	716	239	3			Synonymous_SNP	_		FALSE	Synonymous_SNP
01_R1134	NC_000962.3	3379741	3379742	T	C	TRUE	1	PPE47	-	710	237	3			Synonymous_SNP	_		FALSE	Synonymous_SNP
01_R1134	NC_000962.3	3379750	3379751	A	C	TRUE	1	PPE47	-	701	234	3			Synonymous_SNP	_		FALSE	Synonymous_SNP
01_R1134	NC_000962.3	3379756	3379757	A	C	TRUE	1	PPE47	-	695	232	3			Synonymous_SNP	_		FALSE	Synonymous_SNP
01_R1134	NC_000962.3	3379762	3379763	G	A	TRUE	1	PPE47	-	689	230	3			Synonymous_SNP	_		FALSE	Synonymous_SNP
01_R1134	NC_000962.3	3379783	3379784	C	A	TRUE	1	PPE47	-	668	223	3			Synonymous_SNP	_		FALSE	Synonymous_SNP
01_R1134	NC_000962.3	3379787	3379788	C	G	TRUE	1	PPE47	-	664	222	2	G	A	NonSynonymous_SNP	FALSE		FALSE	Missensse_SNP
01_R1134	NC_000962.3	3380439	3380439	-	C	FALSE	2	PPE47	-	12	5	1			INDEL	_		FALSE	Inframe_INDEL
01_R1134	NC_000962.3	3380513	3380514	C	-	FALSE	1	PPE48	-	168	57	1			INDEL	_		FALSE	Inframe_INDEL
01_R1134	NC_000962.3	3381640	3381641	G	T	TRUE	1	Rv3023c	-	981	328	1	Q	K	NonSynonymous_SNP	FALSE		FALSE	Missensse_SNP
01_R1134	NC_000962.3	3382079	3382080	C	T	TRUE	1	Rv3023c	-	542	181	3			Synonymous_SNP	_		FALSE	Synonymous_SNP
01_R1134	NC_000962.3	3382597	3382598	C	T	TRUE	1	Rv3023c	-	24	9	1	A	T	NonSynonymous_SNP	FALSE		FALSE	Missensse_SNP
01_R1134	NC_000962.3	3387022	3387023	C	-	FALSE	0	None							INDEL	_		FALSE	Inframe_INDEL
01_R1134	NC_000962.3	3399452	3399453	C	T	TRUE	1	echA17	-	730	244	2	G	D	NonSynonymous_SNP	FALSE		FALSE	Missensse_SNP
01_R1134	NC_000962.3	3402815	3402816	C	T	TRUE	1	serB2	-	346	116	2	G	E	NonSynonymous_SNP	FALSE		FALSE	Missensse_SNP
01_R1134	NC_000962.3	3405061	3405062	A	G	TRUE	0	None							Synonymous_SNP	_		FALSE	Synonymous_SNP
01_R1134	NC_000962.3	3405917	3405918	G	A	TRUE	1	fecB	+	782	261	3			Synonymous_SNP	_		FALSE	Synonymous_SNP
01_R1134	NC_000962.3	3415180	3415194	CACCTAGGGGGTGG	-	FALSE	0	None							INDEL	_	DEL	TRUE	Frameshift_INDEL
01_R1134	NC_000962.3	3419273	3419274	C	T	TRUE	1	Rv3058c	-	102	35	1	E	K	NonSynonymous_SNP	FALSE		FALSE	Missensse_SNP
01_R1134	NC_000962.3	3423241	3423242	T	C	TRUE	0	None							Synonymous_SNP	_		FALSE	Synonymous_SNP
01_R1134	NC_000962.3	3423249	3423249	-	GCGAGCAGACGCAGAATCGCCCAAAATCCAAGATTTTGAGGCGATTCTGCGTCTGCTCGCGCAACCGG	FALSE	0	None							INDEL	_	INS	TRUE	Frameshift_INDEL
01_R1134	NC_000962.3	3425853	3425854	C	T	TRUE	1	ligB	+	270	91	1	P	S	NonSynonymous_SNP	FALSE		FALSE	Missensse_SNP
01_R1134	NC_000962.3	3428916	3428917	C	A	TRUE	1	cstA	+	1674	559	1	R	S	NonSynonymous_SNP	FALSE		FALSE	Missensse_SNP
01_R1134	NC_000962.3	3431122	3431123	C	A	TRUE	1	Rv3066	+	416	139	3			Synonymous_SNP	_		FALSE	Synonymous_SNP
01_R1134	NC_000962.3	3437228	3437229	G	T	TRUE	1	Rv3074	+	450	151	1	A	S	NonSynonymous_SNP	FALSE		FALSE	Missensse_SNP
01_R1134	NC_000962.3	3440463	3440464	T	G	TRUE	1	Rv3077	+	923	308	3			Synonymous_SNP	_		FALSE	Synonymous_SNP
01_R1134	NC_000962.3	3440467	3440468	G	C	TRUE	1	Rv3077	+	927	310	1	G	R	NonSynonymous_SNP	FALSE		FALSE	Missensse_SNP
01_R1134	NC_000962.3	3444127	3444128	C	T	TRUE	1	pknK	-	1860	621	1	G	R	NonSynonymous_SNP	FALSE		FALSE	Missensse_SNP
01_R1134	NC_000962.3	3448548	3448548	-	G	FALSE	1	Rv3083	+	45	16	1			INDEL	_		FALSE	Inframe_INDEL
01_R1134	NC_000962.3	3456665	3456666	A	G	TRUE	1	fadD13	+	905	302	3			Synonymous_SNP	_		FALSE	Synonymous_SNP
01_R1134	NC_000962.3	3462134	3462135	G	C	TRUE	1	Rv3093c	-	629	210	3	C	W	NonSynonymous_SNP	FALSE		FALSE	Missensse_SNP
01_R1134	NC_000962.3	3466946	3466947	A	C	TRUE	1	lipY	-	144	49	1	S	A	NonSynonymous_SNP	FALSE		FALSE	Missensse_SNP
01_R1134	NC_000962.3	3474298	3474299	A	G	TRUE	1	fprA	+	292	98	2	D	G	NonSynonymous_SNP	FALSE		FALSE	Missensse_SNP
01_R1134	NC_000962.3	3481474	3481475	G	A	TRUE	1	Rv3115	+	24	9	1	A	T	NonSynonymous_SNP	FALSE		FALSE	Missensse_SNP
01_R1134	NC_000962.3	3481992	3481993	G	A	TRUE	1	Rv3115	+	542	181	3			Synonymous_SNP	_		FALSE	Synonymous_SNP
01_R1134	NC_000962.3	3482431	3482432	C	A	TRUE	1	Rv3115	+	981	328	1	Q	K	NonSynonymous_SNP	FALSE		FALSE	Missensse_SNP
01_R1134	NC_000962.3	3482845	3482850	GGCAC	-	FALSE	1	moeB2	+	70	24	2			INDEL	_	DEL	TRUE	Frameshift_INDEL
01_R1134	NC_000962.3	3486504	3486505	T	G	TRUE	0	None							Synonymous_SNP	_		FALSE	Synonymous_SNP
01_R1134	NC_000962.3	3486976	3486977	A	G	TRUE	1	cyp141	+	468	157	1	K	E	NonSynonymous_SNP	FALSE		FALSE	Missensse_SNP
01_R1134	NC_000962.3	3491579	3491579	-	CCCTGAACCGCCCCGGCATGTCCGGAGACTCCAGTTCTTGGAAAGGATGGGGTCATGTCAGGTGGTTCATCGAGGAGGTACCCGCCGGAGCTGCGTGAGCGGGCGGTGCGGATGGTCGCAGAGATCCGCGGTCAGCACGATTCGGAGTGGGCAGCGATCAGTGAGGTCGCCCGTCTACTTGGTGTTGGCTGCGCGGAGACGGTGCGTAAGTGGGTGCGCCAGGCGCAGGTCGATGCCGGCGCACGGCCCGGGACCACGACCGAAGAATCCGCTGAGCTGAAGCGCTTGCGGCGGGACAACGCCGAATTGCGAAGGGCGAACGCGATTTTAAAGACCGCGTCGGCTTTCTTCGCGGCCGAGCTCGACCGGCCAGCACGCTAATTACCCGGTTCATCGCCG…	FALSE	1	PPE49	-	71	24	3			INDEL	_	INS	TRUE	Frameshift_INDEL
01_R1134	NC_000962.3	3500966	3500967	C	T	TRUE	0	None							Synonymous_SNP	_		FALSE	Synonymous_SNP
01_R1134	NC_000962.3	3503894	3503895	C	T	TRUE	1	Rv3137	+	502	168	2	P	L	NonSynonymous_SNP	FALSE		FALSE	Missensse_SNP
01_R1134	NC_000962.3	3505707	3505708	A	C	TRUE	1	fadE24	+	345	116	1	I	L	NonSynonymous_SNP	FALSE		FALSE	Missensse_SNP
01_R1134	NC_000962.3	3505750	3505751	C	T	TRUE	1	fadE24	+	388	130	2	P	L	NonSynonymous_SNP	FALSE		FALSE	Missensse_SNP
01_R1134	NC_000962.3	3507605	3507606	A	G	TRUE	1	fadE23	+	816	273	1	I	V	NonSynonymous_SNP	FALSE		FALSE	Missensse_SNP
01_R1134	NC_000962.3	3518166	3518167	A	G	TRUE	1	nuoG	+	1421	474	3	I	M	NonSynonymous_SNP	FALSE		FALSE	Missensse_SNP
01_R1134	NC_000962.3	3518554	3518555	A	G	TRUE	1	nuoG	+	1809	604	1	T	A	NonSynonymous_SNP	FALSE		FALSE	Missensse_SNP
01_R1134	NC_000962.3	3526794	3526795	G	A	TRUE	1	nuoN	+	1005	336	1	V	I	NonSynonymous_SNP	FALSE		FALSE	Missensse_SNP
01_R1134	NC_000962.3	3549138	3549138	-	GCAGTGAACCGCCCCGGCATGTCCGGAGACTCCAGTTCTTGGAAAGGATGGGGTCATGTCAGGTGGTTCATCGAGGAGGTACCCGCCGGAGCTGCGTGAGCGGGCGGTGCGGATGGTCGCAGAGATCCGCGGTCAGCACGATTCGGAGTGGGCAGCGATCAGTGAGGTCGCCCGTCTACTTGGTGTTGGCTGCGCGGAGACGGTGCGTAAGTGGGTGCGCCAGGCGCAGGTCGATGCCGGCGCACGGCCCGGGACCACGACCGAAGAATCCGCTGAGCTGAAGCGCTTGCGGCGGGACAACGCCGAATTGCGAAGGGCGAACGCGATTTTAAAGACCGCGTCGGCTTTCTTCGCGGCCGAGCTCGACCGGCCAGCACGCTAATTACCCGGTTCATCGCC…	FALSE	0	None							INDEL	_	INS	FALSE	Inframe_INDEL
01_R1134	NC_000962.3	3555337	3555337	-	CAAAGTGAACCGCCCCGGTGAGTCCGGAGACTCTCTGATCTGAGACCTCAGCCGGCGGCTGGTCTCTGGCGTTGAGCGTAGTAGGCAGCCTCGAGTTCGACCGGCGGGACGTCGCCGCAGTACTGGTAGAGGCGGCGATGGTTGAACCAGTCGACCCAGCGCGCGGTGGCCAACTCGACATCCTCGATGGACCGCCAGGGCTTGCCGGGTTTGATCAGCTCGGTCTTGTATAGGCCGTTGATCGTCTCGGCTAGTGCATTGTCATAGGAGCTTCCGACCGCTCCGACCGACGGTTGGATGCCTGCCTCGGCGAGCCGCTCGCTGAACCGGATCGATGTGTACTGAGATCCCCTATCCGTATGGTGGATAACGTCTTTCAGGTCGAGTACGCCTTCTTGT…	FALSE	0	None							INDEL	_	INS	TRUE	Frameshift_INDEL
01_R1134	NC_000962.3	3559837	3559838	C	T	TRUE	1	Rv3192	+	275	92	3			Synonymous_SNP	_		FALSE	Synonymous_SNP
01_R1134	NC_000962.3	3580636	3580637	T	-	FALSE	0	None							INDEL	_		FALSE	Inframe_INDEL
01_R1134	NC_000962.3	3581413	3581414	A	G	TRUE	1	Rv3204	+	99	34	1	T	A	NonSynonymous_SNP	FALSE		FALSE	Missensse_SNP
01_R1134	NC_000962.3	3590686	3590686	-	C	FALSE	0	None							INDEL	_		FALSE	Inframe_INDEL
01_R1134	NC_000962.3	3591062	3591063	T	C	TRUE	1	Rv3213c	-	429	144	1	K	E	NonSynonymous_SNP	FALSE		FALSE	Missensse_SNP
01_R1134	NC_000962.3	3594288	3594400	GCCCATTGCCGTCCTCCTCAACGGGCCGACCCGGCCCGCATCGTCACACGGCCTAGGCCCATTGCCGTCCTCCTCAACGGGCCGACCCGGCCCGCATCGTCACACGGCCTAA	-	FALSE	0	None							INDEL	_	DEL	TRUE	Frameshift_INDEL
01_R1134	NC_000962.3	3595831	3595832	C	T	TRUE	1	whiB1	+	119	40	3			Synonymous_SNP	_		FALSE	Synonymous_SNP
01_R1134	NC_000962.3	3604820	3604821	G	C	TRUE	1	Rv3228	+	95	32	3			Synonymous_SNP	_		FALSE	Synonymous_SNP
01_R1134	NC_000962.3	3612218	3612219	C	T	TRUE	1	Rv3236c	-	897	300	1	V	I	NonSynonymous_SNP	FALSE		FALSE	Missensse_SNP
01_R1134	NC_000962.3	3614981	3614982	T	C	TRUE	1	Rv3239c	-	2621	874	3			Synonymous_SNP	_		FALSE	Synonymous_SNP
01_R1134	NC_000962.3	3617472	3617473	T	C	TRUE	1	Rv3239c	-	130	44	2	N	S	NonSynonymous_SNP	FALSE		FALSE	Missensse_SNP
01_R1134	NC_000962.3	3622440	3622441	A	C	TRUE	1	Rv3243c	-	650	217	3			Synonymous_SNP	_		FALSE	Synonymous_SNP
01_R1134	NC_000962.3	3630853	3630854	A	T	TRUE	1	alkB	-	1134	379	1	W	R	NonSynonymous_SNP	FALSE		FALSE	Missensse_SNP
01_R1134	NC_000962.3	3636998	3636999	C	G	TRUE	1	Rv3256c	-	316	106	2	G	A	NonSynonymous_SNP	FALSE		FALSE	Missensse_SNP
01_R1134	NC_000962.3	3649493	3649494	C	A	TRUE	1	Rv3268	+	74	25	3			Synonymous_SNP	_		FALSE	Synonymous_SNP
01_R1134	NC_000962.3	3661422	3661423	C	T	TRUE	1	birA	-	589	197	2	R	Q	NonSynonymous_SNP	FALSE		FALSE	Missensse_SNP
01_R1134	NC_000962.3	3663826	3663889	GAAGTGAGTGACGGGAACGAGACGAACAATCCGGCCCCTGTGAGTCGAGTGAGCGGAACGAAC	-	FALSE	1	accE5	+	138	47	1			INDEL	_	DEL	FALSE	Inframe_INDEL
01_R1134	NC_000962.3	3687563	3687564	T	G	TRUE	1	phoY1	-	13	5	2	Y	S	NonSynonymous_SNP	FALSE		FALSE	Missensse_SNP
01_R1134	NC_000962.3	3687990	3687991	C	T	TRUE	1	glpD2	-	1451	484	3			Synonymous_SNP	_		FALSE	Synonymous_SNP
01_R1134	NC_000962.3	3689522	3689523	G	T	TRUE	1	lpdA	-	1415	472	3	C	*	NonSynonymous_SNP	TRUE		FALSE	PrematureStop_SNP
01_R1134	NC_000962.3	3690950	3690950	-	AGCTCGGCGACGATGCACGCCGCGCAGCGGCGTGAGGAGGAGCCGAGCAGTCCAACAC	FALSE	0	None							INDEL	_	INS	TRUE	Frameshift_INDEL
01_R1134	NC_000962.3	3699250	3699251	C	A	TRUE	1	Rv3311	+	1130	377	3			Synonymous_SNP	_		FALSE	Synonymous_SNP
01_R1134	NC_000962.3	3704595	3704596	G	C	TRUE	1	sdhD	+	159	54	1	V	L	NonSynonymous_SNP	FALSE		FALSE	Missensse_SNP
01_R1134	NC_000962.3	3711224	3711225	C	T	TRUE	1	Rv3326	+	517	173	2	A	V	NonSynonymous_SNP	FALSE		FALSE	Missensse_SNP
01_R1134	NC_000962.3	3714210	3714211	G	T	TRUE	1	sigJ	-	121	41	2	P	Q	NonSynonymous_SNP	FALSE		FALSE	Missensse_SNP
01_R1134	NC_000962.3	3718356	3718357	C	T	TRUE	1	sugI	+	1267	423	2	P	L	NonSynonymous_SNP	FALSE		FALSE	Missensse_SNP
01_R1134	NC_000962.3	3721805	3721806	G	C	TRUE	1	Rv3335c	-	794	265	3			Synonymous_SNP	_		FALSE	Synonymous_SNP
01_R1134	NC_000962.3	3729612	3729613	C	T	TRUE	1	PPE54	-	7322	2441	3			Synonymous_SNP	_		FALSE	Synonymous_SNP
01_R1134	NC_000962.3	3730465	3730466	A	G	TRUE	1	PPE54	-	6469	2157	2	I	T	NonSynonymous_SNP	FALSE		FALSE	Missensse_SNP
01_R1134	NC_000962.3	3730518	3730519	C	G	TRUE	1	PPE54	-	6416	2139	3			Synonymous_SNP	_		FALSE	Synonymous_SNP
01_R1134	NC_000962.3	3731281	3731282	C	-	FALSE	1	PPE54	-	5653	1885	2			INDEL	_		FALSE	Inframe_INDEL
01_R1134	NC_000962.3	3732003	3732004	G	-	FALSE	1	PPE54	-	4931	1644	3			INDEL	_		FALSE	Inframe_INDEL
01_R1134	NC_000962.3	3732138	3732139	A	G	TRUE	1	PPE54	-	4796	1599	3			Synonymous_SNP	_		FALSE	Synonymous_SNP
01_R1134	NC_000962.3	3732193	3732194	A	G	TRUE	1	PPE54	-	4741	1581	2	I	T	NonSynonymous_SNP	FALSE		FALSE	Missensse_SNP
01_R1134	NC_000962.3	3732369	3732370	A	G	TRUE	1	PPE54	-	4565	1522	3			Synonymous_SNP	_		FALSE	Synonymous_SNP
01_R1134	NC_000962.3	3732392	3732393	C	-	FALSE	1	PPE54	-	4542	1515	1			INDEL	_		FALSE	Inframe_INDEL
01_R1134	NC_000962.3	3732624	3732624	-	ACCCATCAGACCCGGCGTTAACCCCGAATTCCCGAGCCCAAAGTTGCCCCACCCGACATTGCCCAACCCGACATTGTTGCCACCGATATTGCCGCCACCCACATTGAACCCACCGACGTTGCCCGCACCCAGGTTAAAGTCCCCGACATTGCCCAACCCGACATTGCCCAACCCCACATCGGCCAACCCGAAATTGAGGACCAGACCCTGATGCAGCGCCGTCCCGCTCGCCAACAATCCCGACAACTGCTGACCGACACTACCCAAACCCGACACCAACGCCGGCGCACCCAACCCCAACACGCTGGTGTTGAACAGCCCCGACATGCCAGAGCCGAAATTCAGCACACCCGAATGCAGCGTGCCGGCGTTGAAAACACCCGAACCCCCACCCAGCAA…	FALSE	1	PPE54	-	4310	1437	3			INDEL	_	INS	FALSE	Inframe_INDEL
01_R1134	NC_000962.3	3732970	3732971	G	T	TRUE	1	PPE54	-	3964	1322	2	P	Q	NonSynonymous_SNP	FALSE		FALSE	Missensse_SNP
01_R1134	NC_000962.3	3735864	3735865	A	G	TRUE	1	PPE54	-	1070	357	3			Synonymous_SNP	_		FALSE	Synonymous_SNP
01_R1134	NC_000962.3	3735930	3735931	G	A	TRUE	1	PPE54	-	1004	335	3			Synonymous_SNP	_		FALSE	Synonymous_SNP
01_R1134	NC_000962.3	3735966	3735967	G	A	TRUE	1	PPE54	-	968	323	3			Synonymous_SNP	_		FALSE	Synonymous_SNP
01_R1134	NC_000962.3	3735993	3735994	C	-	FALSE	1	PPE54	-	941	314	3			INDEL	_		FALSE	Inframe_INDEL
01_R1134	NC_000962.3	3736023	3736024	A	G	TRUE	1	PPE54	-	911	304	3			Synonymous_SNP	_		FALSE	Synonymous_SNP
01_R1134	NC_000962.3	3736178	3736179	G	A	TRUE	1	PPE54	-	756	253	1			Synonymous_SNP	_		FALSE	Synonymous_SNP
01_R1134	NC_000962.3	3736627	3736628	T	G	TRUE	1	PPE54	-	307	103	2	E	A	NonSynonymous_SNP	FALSE		FALSE	Missensse_SNP
01_R1134	NC_000962.3	3737445	3737565	GCCGCCCTTGCCGCCGAAAAAGCCGCTGCCGCCGGCGCCGCCGGCGCCGCCGCCACCGCCGCTGCCGCCTTGGGTGACGGAGCTGTTGCCGCCGACGCCGTCACCGCCGTGGCCACCGTC	-	FALSE	1	PE_PGRS49	-	992	331	3			INDEL	_	DEL	FALSE	Inframe_INDEL
01_R1134	NC_000962.3	3738446	3738447	C	-	FALSE	1	PE_PGRS50	-	4327	1443	2			INDEL	_		FALSE	Inframe_INDEL
01_R1134	NC_000962.3	3738516	3738516	-	TGCCGCCGCTGCCGCCGT	FALSE	1	PE_PGRS50	-	4257	1420	1			INDEL	_	INS	FALSE	Inframe_INDEL
01_R1134	NC_000962.3	3739496	3739505	ACACCGCCA	-	FALSE	1	PE_PGRS50	-	3277	1093	2			INDEL	_	DEL	FALSE	Inframe_INDEL
01_R1134	NC_000962.3	3741267	3741285	CCTTGCCGCCGTCACCGC	-	FALSE	1	PE_PGRS50	-	1506	503	1			INDEL	_	DEL	FALSE	Inframe_INDEL
01_R1134	NC_000962.3	3746408	3746409	A	G	TRUE	1	PPE55	-	6775	2259	2	L	P	NonSynonymous_SNP	FALSE		FALSE	Missensse_SNP
01_R1134	NC_000962.3	3750241	3750242	G	A	TRUE	1	PPE55	-	2942	981	3			Synonymous_SNP	_		FALSE	Synonymous_SNP
01_R1134	NC_000962.3	3752206	3752207	A	G	TRUE	1	PPE55	-	977	326	3			Synonymous_SNP	_		FALSE	Synonymous_SNP
01_R1134	NC_000962.3	3752974	3752975	G	C	TRUE	1	PPE55	-	209	70	3			Synonymous_SNP	_		FALSE	Synonymous_SNP
01_R1134	NC_000962.3	3753163	3753164	T	G	TRUE	1	PPE55	-	20	7	3			Synonymous_SNP	_		FALSE	Synonymous_SNP
01_R1134	NC_000962.3	3766494	3766495	A	C	TRUE	1	PPE56	-	607	203	2	V	G	NonSynonymous_SNP	FALSE		FALSE	Missensse_SNP
01_R1134	NC_000962.3	3769795	3769796	C	A	TRUE	1	Rv3355c	-	11	4	3	R	S	NonSynonymous_SNP	FALSE		FALSE	Missensse_SNP
01_R1134	NC_000962.3	3772958	3772959	C	T	TRUE	1	Rv3360	+	308	103	3			Synonymous_SNP	_		FALSE	Synonymous_SNP
01_R1134	NC_000962.3	3775800	3775801	G	A	TRUE	1	Rv3365c	-	1700	567	3			Synonymous_SNP	_		FALSE	Synonymous_SNP
01_R1134	NC_000962.3	3779671	3779671	-	GGCAACGGT	FALSE	1	PE_PGRS51	+	1104	369	1			INDEL	_	INS	FALSE	Inframe_INDEL
01_R1134	NC_000962.3	3779922	3779922	-	CGGCGGCAC	FALSE	1	PE_PGRS51	+	1355	452	3			INDEL	_	INS	FALSE	Inframe_INDEL
01_R1134	NC_000962.3	3788404	3788405	C	G	TRUE	1	echA18.1	+	37	13	2	A	G	NonSynonymous_SNP	FALSE		FALSE	Missensse_SNP
01_R1134	NC_000962.3	3795054	3796412	AATTGAACCGCCCCGGTGAGTCCGGAGACTCTCTGATCTGAGACCTCAGCCGGCGGCTGGTCTCTGGCGTTGAGCGTAGTAGGCAGCCTCGAGTTCGACCGGCGGGACGTCGCCGCAGTACTGGTAGAGGCGGCGATGGTTGAACCAGTCGACCCAGCGCGCGGTGGCCAACTCGACATCCTCGATGGACCGCCAGGGCTTGCCGGGTTTGATCAGCTCGGTCTTGTATAGGCCGTTGATCGTCTCGGCTAGTGCATTGTCATAGGAGCTTCCGACCGCTCCGACCGACGGTTGGATGCCTGCCTCGGCGAGCCGCTCGCTGAACCGGATCGATGTGTACTGAGATCCCCTATCCGTATGGTGGATAACGTCTTTCAGGTCGAGTACGCCTTCTTGTTG…	-	FALSE	0	None							INDEL	_	DEL	TRUE	Frameshift_INDEL
01_R1134	NC_000962.3	3798094	3798095	A	C	TRUE	1	idsB	-	394	132	2	V	G	NonSynonymous_SNP	FALSE		FALSE	Missensse_SNP
01_R1134	NC_000962.3	3801617	3801618	G	A	TRUE	0	None							Synonymous_SNP	_		FALSE	Synonymous_SNP
01_R1134	NC_000962.3	3802923	3803109	CGGCCACGGCGGGGCCGGCGGCGCCGGCGGAAACCAAACCGGTGGCGTGGGCAACGGCGGGGCCGGCGGGAACGGCGGCGCCGGCGGGGCCGGTGGTCAGCTGTACGGCAACGGCGGGGACGGCGGCAACGGCGGGGCCGGCGGGGCCAACATCGCCGGCGGCAATGGCAGCGACGGCGGCGCCGC	-	FALSE	1	PE_PGRS52	+	1271	424	3			INDEL	_	DEL	FALSE	Inframe_INDEL
01_R1134	NC_000962.3	3817116	3817117	C	A	TRUE	1	Rv3399	+	988	330	2	A	E	NonSynonymous_SNP	FALSE		FALSE	Missensse_SNP
01_R1134	NC_000962.3	3820429	3820429	-	AGGAGCCGGGCAATCGGCTTAGCCCGGTGACGATGCGGGCCGCGTAGCGGCCCGAGGAGGAGCCGGGCAATCCAGCCTGAGCCCGGTGACGATGCGGGCCGCGTAGCGGCCCGAGGAGGAGCCGGGCAATCGGCTTAGCCCGGTGACGATGCGGGCCGCGTAGCGGCCCGAGGAGGAGCCGGGCAATCCAGCCTGAGCCCGGTGACGATGCGGGCCGCGTAGCGGCCCGAGA	FALSE	0	None							INDEL	_	INS	TRUE	Frameshift_INDEL
01_R1134	NC_000962.3	3821189	3821190	G	A	TRUE	1	Rv3402c	-	701	234	3			Synonymous_SNP	_		FALSE	Synonymous_SNP
01_R1134	NC_000962.3	3823158	3823159	A	T	TRUE	1	Rv3403c	-	704	235	3			Synonymous_SNP	_		FALSE	Synonymous_SNP
01_R1134	NC_000962.3	3826683	3826684	C	T	TRUE	1	vapC47	+	136	46	2	S	L	NonSynonymous_SNP	FALSE		FALSE	Missensse_SNP
01_R1134	NC_000962.3	3829769	3829770	T	C	TRUE	1	guaB3	-	140	47	3			Synonymous_SNP	_		FALSE	Synonymous_SNP
01_R1134	NC_000962.3	3829933	3829934	C	T	TRUE	1	guaB2	-	1585	529	2	R	H	NonSynonymous_SNP	FALSE		FALSE	Missensse_SNP
01_R1134	NC_000962.3	3838870	3838871	A	G	TRUE	1	rimI	-	191	64	3			Synonymous_SNP	_		FALSE	Synonymous_SNP
01_R1134	NC_000962.3	3842394	3847320	GAGAACTGGAAAGGTAGTTCGTCGGACTTGTTGGCCGACGCGGTTGAGCGGTATCTCCAATGGCTGTCTAAACACTCCAGTCAGCTTAAGCATGCCGCCTGGGTGATCAACGGCCTCGCGAACGCCTATAACGACACACGTCGGAAGGTGGTACCCCCGGAGGAGATCGCCGCCAACCGCGAGGAGAGGCGCAGGCTGATCGCGAGCAACGTGGCCGGGGTAAACACTCCAGCAATCGCAGACCTCGATGCACAATACGACCAGTACCGGGCCCGCAATGTCGCTGTAATGAACGCCTATGTAAGTTGGACCCGATCTGCGCTATCGGATCTGCCCCGGTGGCGGGAACCGCCGCAGATCTACAGGGGCGGGTAGGTCCAAGAGGCCGGCGCGGTCTTG…	-	FALSE	1	PPE57	+	156	53	1			INDEL	_	DEL	FALSE	Inframe_INDEL
01_R1134	NC_000962.3	3859892	3859893	C	T	TRUE	1	Rv3440c	-	83	28	3			Synonymous_SNP	_		FALSE	Synonymous_SNP
01_R1134	NC_000962.3	3862472	3862473	A	-	FALSE	0	None							INDEL	_		FALSE	Inframe_INDEL
01_R1134	NC_000962.3	3864994	3864995	T	C	TRUE	1	eccC4	-	3243	1082	1	S	G	NonSynonymous_SNP	FALSE		FALSE	Missensse_SNP
01_R1134	NC_000962.3	3869334	3869335	C	T	TRUE	1	eccD4	+	983	328	3			Synonymous_SNP	_		FALSE	Synonymous_SNP
01_R1134	NC_000962.3	3877420	3877421	A	G	TRUE	1	rplQ	-	11	4	3			Synonymous_SNP	_		FALSE	Synonymous_SNP
01_R1134	NC_000962.3	3878595	3878595	-	GCGGCGCCCCCCGAGGGTTGGGTTGGGGGGTACTCGGGGA	FALSE	0	None							INDEL	_	INS	TRUE	Frameshift_INDEL
01_R1134	NC_000962.3	3883594	3883595	A	C	TRUE	1	Rv3466	+	70	24	2	D	A	NonSynonymous_SNP	FALSE		FALSE	Missensse_SNP
01_R1134	NC_000962.3	3883682	3883683	G	C	TRUE	1	Rv3466	+	158	53	3			Synonymous_SNP	_		FALSE	Synonymous_SNP
01_R1134	NC_000962.3	3883685	3883686	T	G	TRUE	1	Rv3466	+	161	54	3			Synonymous_SNP	_		FALSE	Synonymous_SNP
01_R1134	NC_000962.3	3883689	3883690	G	A	TRUE	1	Rv3466	+	165	56	1	A	T	NonSynonymous_SNP	FALSE		FALSE	Missensse_SNP
01_R1134	NC_000962.3	3883706	3883707	T	C	TRUE	1	Rv3466	+	182	61	3			Synonymous_SNP	_		FALSE	Synonymous_SNP
01_R1134	NC_000962.3	3883710	3883711	G	A	TRUE	1	Rv3466	+	186	63	1	A	T	NonSynonymous_SNP	FALSE		FALSE	Missensse_SNP
01_R1134	NC_000962.3	3884067	3884068	C	-	FALSE	2	Rv3466	+	543	182	1			INDEL	_		FALSE	Inframe_INDEL
01_R1134	NC_000962.3	3884905	3884906	A	G	TRUE	1	Rv3467	+	942	315	1	K	E	NonSynonymous_SNP	FALSE		FALSE	Missensse_SNP
01_R1134	NC_000962.3	3885885	3885886	T	C	TRUE	1	Rv3468c	-	183	62	1	I	V	NonSynonymous_SNP	FALSE		FALSE	Missensse_SNP
01_R1134	NC_000962.3	3890775	3892133	GACTGAACCGCCCCGGCATGTCCGGAGACTCCAGTTCTTGGAAAGGATGGGGTCATGTCAGGTGGTTCATCGAGGAGGTACCCGCCGGAGCTGCGTGAGCGGGCGGTGCGGATGGTCGCAGAGATCCGCGGTCAGCACGATTCGGAGTGGGCAGCGATCAGTGAGGTCGCCCGTCTACTTGGTGTTGGCTGCGCGGAGACGGTGCGTAAGTGGGTGCGCCAGGCGCAGGTCGATGCCGGCGCACGGCCCGGGACCACGACCGAAGAATCCGCTGAGCTGAAGCGCTTGCGGCGGGACAACGCCGAATTGCGAAGGGCGAACGCGATTTTAAAGACCGCGTCGGCTTTCTTCGCGGCCGAGCTCGACCGGCCAGCACGCTAATTACCCGGTTCATCGCCG…	-	FALSE	0	None							INDEL	_	DEL	TRUE	Frameshift_INDEL
01_R1134	NC_000962.3	3892670	3892671	A	G	TRUE	1	kgtP	-	1049	350	3			Synonymous_SNP	_		FALSE	Synonymous_SNP
01_R1134	NC_000962.3	3896339	3896340	T	G	TRUE	1	Rv3479	+	520	174	2	L	R	NonSynonymous_SNP	FALSE		FALSE	Missensse_SNP
01_R1134	NC_000962.3	3898407	3898408	A	G	TRUE	1	Rv3479	+	2588	863	3			Synonymous_SNP	_		FALSE	Synonymous_SNP
01_R1134	NC_000962.3	3911759	3911760	C	A	TRUE	1	mce4F	-	1609	537	2	G	V	NonSynonymous_SNP	FALSE		FALSE	Missensse_SNP
01_R1134	NC_000962.3	3915985	3915986	A	G	TRUE	1	mce4C	-	970	324	2	V	A	NonSynonymous_SNP	FALSE		FALSE	Missensse_SNP
01_R1134	NC_000962.3	3920044	3920045	A	C	TRUE	1	yrbE4B	-	17	6	3			Synonymous_SNP	_		FALSE	Synonymous_SNP
01_R1134	NC_000962.3	3926304	3926305	G	A	TRUE	1	fadD17	+	1415	472	3			Synonymous_SNP	_		FALSE	Synonymous_SNP
01_R1134	NC_000962.3	3928230	3928231	G	-	FALSE	1	PE_PGRS53	+	1662	555	1			INDEL	_		FALSE	Inframe_INDEL
01_R1134	NC_000962.3	3928768	3928769	G	A	TRUE	1	PE_PGRS53	+	2200	734	2	G	D	NonSynonymous_SNP	FALSE		FALSE	Missensse_SNP
01_R1134	NC_000962.3	3928784	3928784	-	CGGCGGGGCCGGCGGTAA	FALSE	1	PE_PGRS53	+	2216	739	3			INDEL	_	INS	FALSE	Inframe_INDEL
01_R1134	NC_000962.3	3930076	3930077	C	G	TRUE	1	PE_PGRS53	+	3508	1170	2	A	G	NonSynonymous_SNP	FALSE		FALSE	Missensse_SNP
01_R1134	NC_000962.3	3930476	3930476	-	CGGCGGCAC	FALSE	1	PE_PGRS53	+	3908	1303	3			INDEL	_	INS	FALSE	Inframe_INDEL
01_R1134	NC_000962.3	3931436	3931437	G	-	FALSE	1	PE_PGRS54	+	432	145	1			INDEL	_		FALSE	Inframe_INDEL
01_R1134	NC_000962.3	3931730	3931730	-	GCGGGCGGC	FALSE	1	PE_PGRS54	+	726	243	1			INDEL	_	INS	FALSE	Inframe_INDEL
01_R1134	NC_000962.3	3932842	3932843	T	C	TRUE	1	PE_PGRS54	+	1838	613	3			Synonymous_SNP	_		FALSE	Synonymous_SNP
01_R1134	NC_000962.3	3932918	3932919	G	A	TRUE	1	PE_PGRS54	+	1914	639	1	A	T	NonSynonymous_SNP	FALSE		FALSE	Missensse_SNP
01_R1134	NC_000962.3	3932926	3932927	C	T	TRUE	1	PE_PGRS54	+	1922	641	3			Synonymous_SNP	_		FALSE	Synonymous_SNP
01_R1134	NC_000962.3	3932927	3932928	A	G	TRUE	1	PE_PGRS54	+	1923	642	1	T	D	NonSynonymous_SNP	FALSE		FALSE	Missensse_SNP
01_R1134	NC_000962.3	3932928	3932929	C	A	TRUE	1	PE_PGRS54	+	1924	642	2	T	D	NonSynonymous_SNP	FALSE		FALSE	Missensse_SNP
01_R1134	NC_000962.3	3933458	3933467	GGCGGCCAA	-	FALSE	1	PE_PGRS54	+	2454	819	1			INDEL	_	DEL	FALSE	Inframe_INDEL
01_R1134	NC_000962.3	3933938	3933939	T	G	TRUE	1	PE_PGRS54	+	2934	979	1	S	A	NonSynonymous_SNP	FALSE		FALSE	Missensse_SNP
01_R1134	NC_000962.3	3934000	3934001	C	T	TRUE	1	PE_PGRS54	+	2996	999	3			Synonymous_SNP	_		FALSE	Synonymous_SNP
01_R1134	NC_000962.3	3934001	3934002	C	G	TRUE	1	PE_PGRS54	+	2997	1000	1	R	V	NonSynonymous_SNP	FALSE		FALSE	Missensse_SNP
01_R1134	NC_000962.3	3934002	3934003	G	T	TRUE	1	PE_PGRS54	+	2998	1000	2	R	V	NonSynonymous_SNP	FALSE		FALSE	Missensse_SNP
01_R1134	NC_000962.3	3934003	3934004	C	T	TRUE	1	PE_PGRS54	+	2999	1000	3	R	V	NonSynonymous_SNP	FALSE		FALSE	Missensse_SNP
01_R1134	NC_000962.3	3934021	3934022	T	G	TRUE	1	PE_PGRS54	+	3017	1006	3	D	E	NonSynonymous_SNP	FALSE		FALSE	Missensse_SNP
01_R1134	NC_000962.3	3934024	3934025	G	A	TRUE	1	PE_PGRS54	+	3020	1007	3			Synonymous_SNP	_		FALSE	Synonymous_SNP
01_R1134	NC_000962.3	3934095	3934096	G	A	TRUE	1	PE_PGRS54	+	3091	1031	2	S	N	NonSynonymous_SNP	FALSE		FALSE	Missensse_SNP
01_R1134	NC_000962.3	3934140	3934141	A	C	TRUE	1	PE_PGRS54	+	3136	1046	2	N	T	NonSynonymous_SNP	FALSE		FALSE	Missensse_SNP
01_R1134	NC_000962.3	3934541	3934542	T	G	TRUE	1	PE_PGRS54	+	3537	1180	1	S	A	NonSynonymous_SNP	FALSE		FALSE	Missensse_SNP
01_R1134	NC_000962.3	3934698	3934699	G	A	TRUE	1	PE_PGRS54	+	3694	1232	2	S	N	NonSynonymous_SNP	FALSE		FALSE	Missensse_SNP
01_R1134	NC_000962.3	3935166	3935238	CCGGCGGCGACGCCGGCGTCGGCGGCCTGGCCAACACCGGCGGAACCGCGGGCAACGCCGGTATCGGCGGGG	-	FALSE	1	PE_PGRS54	+	4162	1388	2			INDEL	_	DEL	FALSE	Inframe_INDEL
01_R1134	NC_000962.3	3935334	3935335	T	C	TRUE	1	PE_PGRS54	+	4330	1444	2	V	A	NonSynonymous_SNP	FALSE		FALSE	Missensse_SNP
01_R1134	NC_000962.3	3935411	3935445	CAGAACGGAACGACAGGCGTGGCGAGCGAGGGCG	-	FALSE	1	PE_PGRS54	+	4407	1470	1			INDEL	_	DEL	TRUE	Frameshift_INDEL
01_R1134	NC_000962.3	3935447	3935448	G	C	TRUE	1	PE_PGRS54	+	4443	1482	1	A	P	NonSynonymous_SNP	FALSE		FALSE	Missensse_SNP
01_R1134	NC_000962.3	3935454	3935455	G	A	TRUE	1	PE_PGRS54	+	4450	1484	2	G	D	NonSynonymous_SNP	FALSE		FALSE	Missensse_SNP
01_R1134	NC_000962.3	3935457	3935457	-	CTGATCGGCGGACCCG	FALSE	1	PE_PGRS54	+	4453	1485	2	Q	H	INDEL	FALSE	INS	TRUE	Frameshift_INDEL
01_R1134	NC_000962.3	3935458	3935459	A	C	TRUE	1	PE_PGRS54	+	4454	1485	3	Q	H	NonSynonymous_SNP	FALSE		FALSE	Missensse_SNP
01_R1134	NC_000962.3	3935493	3935494	C	A	TRUE	1	PE_PGRS54	+	4489	1497	2	A	D	NonSynonymous_SNP	FALSE		FALSE	Missensse_SNP
01_R1134	NC_000962.3	3936338	3936338	-	GGCGGCAACGGCGGCGACGGCGACGGCTTTATCGGCGGGTCCGGCGGCACCGGCGGGACCGGCGGCGACGCCGGCGTCGGCGGCCTGGCCAACACCGGCGGAACCGCGGGCAACGCCGGTATCGGCGGGGCCGGCGGCCGCGGCGGCGACGGCGGGGCCGGCGACAGCGGCGCCCTCTCCCAAGACGGCAACGGCTTCGCCGGCGGCCAAGGCGGCCAAGGCGGGGCCGGCGGCAACGCCGGCGCCGGCGGCATCAACGGGGCCGCGGCACCGGCGGCACCGGCGGGGCCGGTGGTGACGGCCAGAACGGAACGACAGGCGTGGCGAGCGAGGGCGGCGCCGGCGGCCAAGGCGGTGACGGTGGGGACGGCGGCGAAGGCGGCGGCGCGGGATTCGGCA…	FALSE	1	PE_PGRS54	+	5334	1779	1			INDEL	_	INS	TRUE	Frameshift_INDEL
01_R1134	NC_000962.3	3940563	3940564	C	T	TRUE	1	PE_PGRS55	+	947	316	3			Synonymous_SNP	_		FALSE	Synonymous_SNP
01_R1134	NC_000962.3	3940793	3940794	C	-	FALSE	1	PE_PGRS55	+	1177	393	2			INDEL	_		FALSE	Inframe_INDEL
01_R1134	NC_000962.3	3940801	3940802	A	G	TRUE	1	PE_PGRS55	+	1185	396	1	N	D	NonSynonymous_SNP	FALSE		FALSE	Missensse_SNP
01_R1134	NC_000962.3	3941516	3941516	-	CCGGCGGAA	FALSE	1	PE_PGRS55	+	1900	634	2			INDEL	_	INS	FALSE	Inframe_INDEL
01_R1134	NC_000962.3	3941833	3941834	G	C	TRUE	1	PE_PGRS56	+	110	37	3			Synonymous_SNP	_		FALSE	Synonymous_SNP
01_R1134	NC_000962.3	3941835	3941836	C	A	TRUE	1	PE_PGRS56	+	112	38	2	A	D	NonSynonymous_SNP	FALSE		FALSE	Missensse_SNP
01_R1134	NC_000962.3	3942639	3942640	T	C	TRUE	1	PE_PGRS56	+	916	306	2	I	T	NonSynonymous_SNP	FALSE		FALSE	Missensse_SNP
01_R1134	NC_000962.3	3942985	3942986	T	C	TRUE	1	PE_PGRS56	+	1262	421	3			Synonymous_SNP	_		FALSE	Synonymous_SNP
01_R1134	NC_000962.3	3942988	3942989	T	C	TRUE	1	PE_PGRS56	+	1265	422	3			Synonymous_SNP	_		FALSE	Synonymous_SNP
01_R1134	NC_000962.3	3942994	3942995	T	C	TRUE	1	PE_PGRS56	+	1271	424	3			Synonymous_SNP	_		FALSE	Synonymous_SNP
01_R1134	NC_000962.3	3943018	3943019	C	G	TRUE	1	PE_PGRS56	+	1295	432	3			Synonymous_SNP	_		FALSE	Synonymous_SNP
01_R1134	NC_000962.3	3943193	3943194	G	-	FALSE	1	PE_PGRS56	+	1470	491	1			INDEL	_		FALSE	Inframe_INDEL
01_R1134	NC_000962.3	3943400	3943401	G	-	FALSE	1	PE_PGRS56	+	1677	560	1			INDEL	_		FALSE	Inframe_INDEL
01_R1134	NC_000962.3	3943670	3943679	GGCGCCGGC	-	FALSE	1	PE_PGRS56	+	1947	650	1			INDEL	_	DEL	FALSE	Inframe_INDEL
01_R1134	NC_000962.3	3944477	3944478	G	-	FALSE	1	PE_PGRS56	+	2754	919	1			INDEL	_		FALSE	Inframe_INDEL
01_R1134	NC_000962.3	3944495	3944496	G	-	FALSE	1	PE_PGRS56	+	2772	925	1			INDEL	_		FALSE	Inframe_INDEL
01_R1134	NC_000962.3	3946407	3946408	T	C	TRUE	1	PE_PGRS57	+	614	205	3			Synonymous_SNP	_		FALSE	Synonymous_SNP
01_R1134	NC_000962.3	3946519	3946519	-	GCGGGCGGC	FALSE	1	PE_PGRS57	+	726	243	1			INDEL	_	INS	FALSE	Inframe_INDEL
01_R1134	NC_000962.3	3946703	3946704	C	-	FALSE	1	PE_PGRS57	+	910	304	2			INDEL	_		FALSE	Inframe_INDEL
01_R1134	NC_000962.3	3947108	3947108	-	CCGGCGGCACCAACGGCTCCGGCGGCGCCGGCGGCA	FALSE	1	PE_PGRS57	+	1315	439	2			INDEL	_	INS	FALSE	Inframe_INDEL
01_R1134	NC_000962.3	3947385	3947386	A	C	TRUE	1	PE_PGRS57	+	1592	531	3			Synonymous_SNP	_		FALSE	Synonymous_SNP
01_R1134	NC_000962.3	3947752	3947753	A	G	TRUE	1	PE_PGRS57	+	1959	654	1	K	G	NonSynonymous_SNP	FALSE		FALSE	Missensse_SNP
01_R1134	NC_000962.3	3947753	3947754	A	G	TRUE	1	PE_PGRS57	+	1960	654	2	K	G	NonSynonymous_SNP	FALSE		FALSE	Missensse_SNP
01_R1134	NC_000962.3	3947770	3947771	A	G	TRUE	1	PE_PGRS57	+	1977	660	1	S	G	NonSynonymous_SNP	FALSE		FALSE	Missensse_SNP
01_R1134	NC_000962.3	3947788	3947789	A	G	TRUE	1	PE_PGRS57	+	1995	666	1	S	G	NonSynonymous_SNP	FALSE		FALSE	Missensse_SNP
01_R1134	NC_000962.3	3947797	3947798	A	G	TRUE	1	PE_PGRS57	+	2004	669	1	S	G	NonSynonymous_SNP	FALSE		FALSE	Missensse_SNP
01_R1134	NC_000962.3	3947815	3947816	A	G	TRUE	1	PE_PGRS57	+	2022	675	1	R	G	NonSynonymous_SNP	FALSE		FALSE	Missensse_SNP
01_R1134	NC_000962.3	3947821	3947822	A	G	TRUE	1	PE_PGRS57	+	2028	677	1	S	G	NonSynonymous_SNP	FALSE		FALSE	Missensse_SNP
01_R1134	NC_000962.3	3947827	3947828	A	G	TRUE	1	PE_PGRS57	+	2034	679	1	T	A	NonSynonymous_SNP	FALSE		FALSE	Missensse_SNP
01_R1134	NC_000962.3	3947988	3947988	-	CGGCGGGGCCGGCGGCCAAGGCGGTGACGGCGGAGCCGGCGGGGCCGGCGCCGACGCCGACCAGCCCGGCGCCACCGGCGGCACCGGGTTCGCCGGTGGAGCCGGCGGGGC	FALSE	1	PE_PGRS57	+	2195	732	3			INDEL	_	INS	FALSE	Inframe_INDEL
01_R1134	NC_000962.3	3948053	3948054	A	G	TRUE	1	PE_PGRS57	+	2260	754	2	D	G	NonSynonymous_SNP	FALSE		FALSE	Missensse_SNP
01_R1134	NC_000962.3	3948228	3948330	CGGCGGGGCCGGCGGCCAAGGCGGTGACGGCGGAGCCGGCGGGGCCGGCGCCGACGCCGACCAGCCCGGCGCCACCGGCGGCACCGGGTTCGCCGGTGGAGC	-	FALSE	1	PE_PGRS57	+	2435	812	3			INDEL	_	DEL	FALSE	Inframe_INDEL
01_R1134	NC_000962.3	3948346	3948347	T	G	TRUE	1	PE_PGRS57	+	2553	852	1	S	A	NonSynonymous_SNP	FALSE		FALSE	Missensse_SNP
01_R1134	NC_000962.3	3948361	3948362	T	G	TRUE	1	PE_PGRS57	+	2568	857	1	C	G	NonSynonymous_SNP	FALSE		FALSE	Missensse_SNP
01_R1134	NC_000962.3	3948403	3948404	T	G	TRUE	1	PE_PGRS57	+	2610	871	1	C	G	NonSynonymous_SNP	FALSE		FALSE	Missensse_SNP
01_R1134	NC_000962.3	3948413	3948414	T	G	TRUE	1	PE_PGRS57	+	2620	874	2	V	G	NonSynonymous_SNP	FALSE		FALSE	Missensse_SNP
01_R1134	NC_000962.3	3948416	3948417	T	G	TRUE	1	PE_PGRS57	+	2623	875	2	V	G	NonSynonymous_SNP	FALSE		FALSE	Missensse_SNP
01_R1134	NC_000962.3	3948541	3948622	GGCGGCACCGGCGGCACCGGCGGCACCGGCGGCAGCGGCGGGGCCGGCGGTAGCGGCGGGGCCAACTTCAACGGCGGCACC	-	FALSE	1	PE_PGRS57	+	2748	917	1			INDEL	_	DEL	FALSE	Inframe_INDEL
01_R1134	NC_000962.3	3949812	3949821	CGGCGGCAC	-	FALSE	1	PE_PGRS57	+	4019	1340	3			INDEL	_	DEL	FALSE	Inframe_INDEL
01_R1134	NC_000962.3	3952799	3952800	G	A	TRUE	1	echA19	+	256	86	2	G	D	NonSynonymous_SNP	FALSE		FALSE	Missensse_SNP
01_R1134	NC_000962.3	3957394	3957395	A	G	TRUE	0	None							Synonymous_SNP	_		FALSE	Synonymous_SNP
01_R1134	NC_000962.3	3958402	3958403	A	G	TRUE	1	Rv3521	+	882	295	1	N	D	NonSynonymous_SNP	FALSE		FALSE	Missensse_SNP
01_R1134	NC_000962.3	3959417	3959418	C	T	TRUE	1	ltp4	+	970	324	2	T	I	NonSynonymous_SNP	FALSE		FALSE	Missensse_SNP
01_R1134	NC_000962.3	3968353	3968354	T	C	TRUE	1	Rv3531c	-	590	197	3			Synonymous_SNP	_		FALSE	Synonymous_SNP
01_R1134	NC_000962.3	3974445	3974446	G	A	TRUE	1	hsaG	-	54	19	1			Synonymous_SNP	_		FALSE	Synonymous_SNP
01_R1134	NC_000962.3	3977382	3977383	A	T	TRUE	1	Rv3538	+	321	108	1	T	S	NonSynonymous_SNP	FALSE		FALSE	Missensse_SNP
01_R1134	NC_000962.3	3998564	3998565	A	T	TRUE	1	PPE64	+	585	196	1	N	Y	NonSynonymous_SNP	FALSE		FALSE	Missensse_SNP
01_R1134	NC_000962.3	4005606	4005607	T	C	TRUE	1	fadE33	+	360	121	1			Synonymous_SNP	_		FALSE	Synonymous_SNP
01_R1134	NC_000962.3	4022629	4022630	T	A	TRUE	1	cysS1	-	1173	392	1	I	F	NonSynonymous_SNP	FALSE		FALSE	Missensse_SNP
01_R1134	NC_000962.3	4024272	4024273	T	C	TRUE	1	ispF	-	74	25	3			Synonymous_SNP	_		FALSE	Synonymous_SNP
01_R1134	NC_000962.3	4026898	4026899	G	A	TRUE	1	radA	+	455	152	3			Synonymous_SNP	_		FALSE	Synonymous_SNP
01_R1134	NC_000962.3	4028095	4028096	G	A	TRUE	1	Rv3586	+	205	69	2	C	Y	NonSynonymous_SNP	FALSE		FALSE	Missensse_SNP
01_R1134	NC_000962.3	4029016	4029017	G	A	TRUE	1	Rv3587c	-	745	249	2	P	L	NonSynonymous_SNP	FALSE		FALSE	Missensse_SNP
01_R1134	NC_000962.3	4032543	4032621	CCCGCCGGCACCGCCGTTGCCGACCAGCCAGCCCGCCCCACCGGCTCCGCCCACACCGCCGGCGCCGGCGGCGTTGCT	-	FALSE	1	PE_PGRS58	-	614	205	3			INDEL	_	DEL	FALSE	Inframe_INDEL
01_R1134	NC_000962.3	4034826	4034827	C	T	TRUE	1	lpqF	+	475	159	2	A	V	NonSynonymous_SNP	FALSE		FALSE	Missensse_SNP
01_R1134	NC_000962.3	4036745	4036752	CGGCTGG	-	FALSE	1	PE_PGRS59	-	1304	435	3			INDEL	_	DEL	TRUE	Frameshift_INDEL
01_R1134	NC_000962.3	4042914	4042915	T	C	TRUE	1	lysS	-	25	9	2	D	G	NonSynonymous_SNP	FALSE		FALSE	Missensse_SNP
01_R1134	NC_000962.3	4049192	4049193	G	C	TRUE	1	folP1	-	787	263	2	A	G	NonSynonymous_SNP	FALSE		FALSE	Missensse_SNP
01_R1134	NC_000962.3	4052970	4053303	GAGCCGGGTGCAGCGGGTCGCCACCATCAGCCCCGTGGCGATCGCAAACCCCGCGCCTGGCGACAATGCGGCCCGCAAAACGGGCCGAGGAGGAGCCAGGCAATCACCCCAGAGCCGGGTGCAGCGGGTCGCCACCATCAGCCCCGTGGCGATCGCAAACCCCGCGCCTGGCGACAATGCGGCCCGCAAAACGGGCCGAGGAGGAGCCAGGCAATCACCCCAGAGCCGGGTGCAGCGGGTCGCCACCATCAGCCCCGTGGCGATCGCAAACCCCGCGCCTGGCGACAATGCGGCCCGCAAAACGGGCCGAGGAGGAGCCAGGCAATCACCCCA	-	FALSE	1	Rv3611	+	21	8	1			INDEL	_	DEL	FALSE	Inframe_INDEL
01_R1134	NC_000962.3	4055800	4055801	G	A	TRUE	1	espA	-	574	192	2	T	I	NonSynonymous_SNP	FALSE		FALSE	Missensse_SNP
01_R1134	NC_000962.3	4059903	4059904	A	G	TRUE	0	None							Synonymous_SNP	_		FALSE	Synonymous_SNP
01_R1134	NC_000962.3	4060099	4060100	G	A	TRUE	1	esxV	-	168	57	1			Synonymous_SNP	_		FALSE	Synonymous_SNP
01_R1134	NC_000962.3	4060200	4060201	G	A	TRUE	1	esxV	-	67	23	2	S	L	NonSynonymous_SNP	FALSE		FALSE	Missensse_SNP
01_R1134	NC_000962.3	4060209	4060210	T	A	TRUE	1	esxV	-	58	20	2	Q	L	NonSynonymous_SNP	FALSE		FALSE	Missensse_SNP
01_R1134	NC_000962.3	4060229	4060230	G	A	TRUE	1	esxV	-	38	13	3			Synonymous_SNP	_		FALSE	Synonymous_SNP
01_R1134	NC_000962.3	4069291	4069292	G	A	TRUE	1	Rv3630	+	117	40	1	A	T	NonSynonymous_SNP	FALSE		FALSE	Missensse_SNP
01_R1134	NC_000962.3	4089373	4089374	T	C	TRUE	1	Rv3649	+	593	198	3			Synonymous_SNP	_		FALSE	Synonymous_SNP
01_R1134	NC_000962.3	4093319	4093320	G	C	TRUE	0	None							Synonymous_SNP	_		FALSE	Synonymous_SNP
01_R1134	NC_000962.3	4095001	4095002	G	-	FALSE	1	Rv3655c	-	298	100	2			INDEL	_		FALSE	Inframe_INDEL
01_R1134	NC_000962.3	4097318	4097319	G	A	TRUE	1	Rv3659c	-	675	226	1	R	W	NonSynonymous_SNP	FALSE		FALSE	Missensse_SNP
01_R1134	NC_000962.3	4099102	4099103	C	T	TRUE	1	Rv3660c	-	45	16	1	A	T	NonSynonymous_SNP	FALSE		FALSE	Missensse_SNP
01_R1134	NC_000962.3	4100974	4100975	T	C	TRUE	0	None							Synonymous_SNP	_		FALSE	Synonymous_SNP
01_R1134	NC_000962.3	4101540	4101541	C	G	TRUE	1	Rv3662c	-	494	165	3			Synonymous_SNP	_		FALSE	Synonymous_SNP
01_R1134	NC_000962.3	4111302	4111303	G	C	TRUE	1	Rv3669	+	476	159	3			Synonymous_SNP	_		FALSE	Synonymous_SNP
01_R1134	NC_000962.3	4113612	4113616	CATC	-	FALSE	1	Rv3672c	-	729	244	1			INDEL	_	DEL	TRUE	Frameshift_INDEL
01_R1134	NC_000962.3	4113616	4113617	G	A	TRUE	1	Rv3672c	-	725	242	3			Synonymous_SNP	_		FALSE	Synonymous_SNP
01_R1134	NC_000962.3	4114930	4114931	T	G	TRUE	1	Rv3673c	-	226	76	2	N	T	NonSynonymous_SNP	FALSE		FALSE	Missensse_SNP
01_R1134	NC_000962.3	4120916	4120916	-	ACGGTCGGCAACGATGCGGGCCGCGCAGCGGGCCGCTGAGGAACCGGCCCATCAGTGACGGTCGGCAACGATGCGGGCCGCGCAGCGGGCCGCTGAGGAACCGGCCCATCAGTGACGGTCGGCGACGATGCGGGCCGCGCAGCGGGCCGCTGAGGAACCGGCCCATCAGTG	FALSE	1	Rv3680	+	1122	375	1			INDEL	_	INS	FALSE	Inframe_INDEL
01_R1134	NC_000962.3	4121894	4121895	G	T	TRUE	0	None							Synonymous_SNP	_		FALSE	Synonymous_SNP
01_R1134	NC_000962.3	4148695	4148696	C	T	TRUE	1	Rv3705c	-	266	89	3			Synonymous_SNP	_		FALSE	Synonymous_SNP
01_R1134	NC_000962.3	4155459	4155459	-	CCGTGACGATCGCGAGCCCGGCGCAGCCGGGCGAAGCGGGTCGGCACGCATCGGACCCCGTGACGATCGCGAGCCCGGCGCAGCCGGGCGAAGCGGGTCGGCACGCATCGGACC	FALSE	1	leuA	+	1720	574	2			INDEL	_	INS	FALSE	Inframe_INDEL
01_R1134	NC_000962.3	4156098	4156099	C	A	TRUE	1	dnaQ	-	630	211	1	V	L	NonSynonymous_SNP	FALSE		FALSE	Missensse_SNP
01_R1134	NC_000962.3	4157073	4157074	G	A	TRUE	1	Rv3712	+	93	32	1	G	S	NonSynonymous_SNP	FALSE		FALSE	Missensse_SNP
01_R1134	NC_000962.3	4162338	4162339	A	G	TRUE	1	Rv3719	+	33	12	1	T	A	NonSynonymous_SNP	FALSE		FALSE	Missensse_SNP
01_R1134	NC_000962.3	4168181	4168182	G	A	TRUE	0	None							Synonymous_SNP	_		FALSE	Synonymous_SNP
01_R1134	NC_000962.3	4182694	4182695	G	A	TRUE	1	ligC	+	937	313	2	R	H	NonSynonymous_SNP	FALSE		FALSE	Missensse_SNP
01_R1134	NC_000962.3	4185287	4185288	C	A	TRUE	1	tgs2	-	602	201	3			Synonymous_SNP	_		FALSE	Synonymous_SNP
01_R1134	NC_000962.3	4187484	4187485	T	C	TRUE	1	Rv3736	+	851	284	3			Synonymous_SNP	_		FALSE	Synonymous_SNP
01_R1134	NC_000962.3	4187816	4187817	A	G	TRUE	1	Rv3737	+	118	40	2	D	G	NonSynonymous_SNP	FALSE		FALSE	Missensse_SNP
01_R1134	NC_000962.3	4195044	4195104	AGCAGAGCGCCCTCGGCGATCTGCCCGATGGCGGCCGCGCCGATCGCCGCGACCACCATC	-	FALSE	1	ctpJ	-	328	110	2			INDEL	_	DEL	FALSE	Inframe_INDEL
01_R1134	NC_000962.3	4198611	4198612	G	-	FALSE	0	None							INDEL	_		FALSE	Inframe_INDEL
01_R1134	NC_000962.3	4204440	4204441	A	G	TRUE	1	proX	-	932	311	3			Synonymous_SNP	_		FALSE	Synonymous_SNP
01_R1134	NC_000962.3	4210273	4210274	A	G	TRUE	1	tcrY	-	735	246	1	C	R	NonSynonymous_SNP	FALSE		FALSE	Missensse_SNP
01_R1134	NC_000962.3	4212920	4212920	-	TCACTCTGAACCGCCCCGGTGAGTCCGGAGACTCTCTGATCTGAGACCTCAGCCGGCGGCTGGTCTCTGGCGTTGAGCGTAGTAGGCAGCCTCGAGTTCGACCGGCGGGACGTCGCCGCAGTACTGGTAGAGGCGGCGATGGTTGAACCAGTCGACCCAGCGCGCGGTGGCCAACTCGACATCCTCGATGGACCGCCAGGGCTTGCCGGGTTTGATCAGCTCGGTCTTGTATAGGCCGTTGATCGTCTCGGCTAGTGCATTGTCATAGGAGCTTCCGACCGCTCCGACCGACGGTTGGATGCCTGCCTCGGCGAGCCGCTCGCTGAACCGGATCGATGTGTACTGAGATCCCCTATCCGTATGGTGGATAACGTCTTTCAGGTCGAGTACGCCTTCTTG…	FALSE	1	Rv3766	+	628	210	2			INDEL	_	INS	TRUE	Frameshift_INDEL
01_R1134	NC_000962.3	4216744	4216745	T	C	TRUE	0	None							Synonymous_SNP	_		FALSE	Synonymous_SNP
01_R1134	NC_000962.3	4221489	4221490	C	G	TRUE	1	Rv3776	+	401	134	3			Synonymous_SNP	_		FALSE	Synonymous_SNP
01_R1134	NC_000962.3	4222072	4222073	A	G	TRUE	1	Rv3776	+	984	329	1	M	V	NonSynonymous_SNP	FALSE		FALSE	Missensse_SNP
01_R1134	NC_000962.3	4222881	4222882	A	G	TRUE	1	Rv3777	+	188	63	3			Synonymous_SNP	_		FALSE	Synonymous_SNP
01_R1134	NC_000962.3	4242642	4242643	C	T	TRUE	1	embC	+	2780	927	3			Synonymous_SNP	_		FALSE	Synonymous_SNP
01_R1134	NC_000962.3	4247430	4247431	G	C	TRUE	1	embB	+	917	306	3	M	I	NonSynonymous_SNP	FALSE		FALSE	Missensse_SNP
01_R1134	NC_000962.3	4251360	4251361	C	T	TRUE	1	fadE35	+	276	93	1	R	W	NonSynonymous_SNP	FALSE		FALSE	Missensse_SNP
01_R1134	NC_000962.3	4254289	4254290	T	G	TRUE	1	Rv3798	+	1297	433	2	L	R	NonSynonymous_SNP	FALSE		FALSE	Missensse_SNP
01_R1134	NC_000962.3	4255921	4255922	A	G	TRUE	1	accD4	-	26	9	3			Synonymous_SNP	_		FALSE	Synonymous_SNP
01_R1134	NC_000962.3	4286550	4286551	G	A	TRUE	1	Rv3821	+	578	193	3			Synonymous_SNP	_		FALSE	Synonymous_SNP
01_R1134	NC_000962.3	4292985	4292986	G	C	TRUE	1	papA1	-	188	63	3			Synonymous_SNP	_		FALSE	Synonymous_SNP
01_R1134	NC_000962.3	4293453	4293454	G	A	TRUE	1	pks2	-	6151	2051	2	A	V	NonSynonymous_SNP	FALSE		FALSE	Missensse_SNP
01_R1134	NC_000962.3	4294173	4294174	A	G	TRUE	1	pks2	-	5431	1811	2	M	T	NonSynonymous_SNP	FALSE		FALSE	Missensse_SNP
01_R1134	NC_000962.3	4295531	4295532	G	A	TRUE	1	pks2	-	4073	1358	3			Synonymous_SNP	_		FALSE	Synonymous_SNP
01_R1134	NC_000962.3	4299694	4299695	G	C	TRUE	0	None							Synonymous_SNP	_		FALSE	Synonymous_SNP
01_R1134	NC_000962.3	4302035	4302036	T	C	TRUE	1	Rv3827c	-	753	252	1	T	A	NonSynonymous_SNP	FALSE		FALSE	Missensse_SNP
01_R1134	NC_000962.3	4306154	4306155	C	T	TRUE	1	Rv3831	+	398	133	3			Synonymous_SNP	_		FALSE	Synonymous_SNP
01_R1134	NC_000962.3	4307321	4307322	G	T	TRUE	1	Rv3833	+	455	152	3			Synonymous_SNP	_		FALSE	Synonymous_SNP
01_R1134	NC_000962.3	4326505	4326505	-	GTC	FALSE	1	ethA	-	967	323	2			INDEL	_	INS	FALSE	Inframe_INDEL
01_R1134	NC_000962.3	4328316	4328317	G	A	TRUE	0	None							Synonymous_SNP	_		FALSE	Synonymous_SNP
01_R1134	NC_000962.3	4338595	4338596	C	-	FALSE	0	None							INDEL	_		FALSE	Inframe_INDEL
01_R1134	NC_000962.3	4338731	4338732	G	A	TRUE	0	None							Synonymous_SNP	_		FALSE	Synonymous_SNP
01_R1134	NC_000962.3	4341389	4341390	A	G	TRUE	1	espE	+	1120	374	2	D	G	NonSynonymous_SNP	FALSE		FALSE	Missensse_SNP
01_R1134	NC_000962.3	4346787	4346788	A	C	TRUE	1	eccCa1	+	307	103	2	K	T	NonSynonymous_SNP	FALSE		FALSE	Missensse_SNP
01_R1134	NC_000962.3	4346949	4346950	C	A	TRUE	1	eccCa1	+	469	157	2	A	E	NonSynonymous_SNP	FALSE		FALSE	Missensse_SNP
01_R1134	NC_000962.3	4349445	4349446	A	C	TRUE	1	eccCb1	+	619	207	2	D	A	NonSynonymous_SNP	FALSE		FALSE	Missensse_SNP
01_R1134	NC_000962.3	4351038	4351039	G	T	TRUE	1	PE35	+	294	99	1	E	*	NonSynonymous_SNP	TRUE		FALSE	PrematureStop_SNP
01_R1134	NC_000962.3	4353219	4353220	C	A	TRUE	1	espI	+	210	71	1	P	T	NonSynonymous_SNP	FALSE		FALSE	Missensse_SNP
01_R1134	NC_000962.3	4356109	4356110	G	C	TRUE	1	eccD1	+	1103	368	3			Synonymous_SNP	_		FALSE	Synonymous_SNP
01_R1134	NC_000962.3	4359135	4359153	GGGGTTCCCGGGGTGATC	-	FALSE	1	espK	-	646	216	2			INDEL	_	DEL	FALSE	Inframe_INDEL
01_R1134	NC_000962.3	4364281	4364282	T	C	TRUE	1	mycP1	-	475	159	2	E	G	NonSynonymous_SNP	FALSE		FALSE	Missensse_SNP
01_R1134	NC_000962.3	4366271	4366272	G	C	TRUE	1	eccA2	-	566	189	3			Synonymous_SNP	_		FALSE	Synonymous_SNP
01_R1134	NC_000962.3	4369821	4369822	C	T	TRUE	1	mycP2	-	348	117	1	G	S	NonSynonymous_SNP	FALSE		FALSE	Missensse_SNP
01_R1134	NC_000962.3	4375627	4375628	G	T	TRUE	1	PPE69	-	55	19	2	T	K	NonSynonymous_SNP	FALSE		FALSE	Missensse_SNP
01_R1134	NC_000962.3	4377111	4377112	A	C	TRUE	1	eccC2	-	3340	1114	2	V	G	NonSynonymous_SNP	FALSE		FALSE	Missensse_SNP
01_R1134	NC_000962.3	4379679	4379680	C	G	TRUE	1	eccC2	-	772	258	2	R	P	NonSynonymous_SNP	FALSE		FALSE	Missensse_SNP
01_R1134	NC_000962.3	4382053	4382054	T	C	TRUE	1	Rv3896c	-	797	266	3			Synonymous_SNP	_		FALSE	Synonymous_SNP
01_R1134	NC_000962.3	4382274	4382275	G	T	TRUE	1	Rv3896c	-	576	193	1	Q	K	NonSynonymous_SNP	FALSE		FALSE	Missensse_SNP
01_R1134	NC_000962.3	4383144	4383144	-	CGGGG	FALSE	1	Rv3897c	-	495	166	1			INDEL	_	INS	TRUE	Frameshift_INDEL
01_R1134	NC_000962.3	4397019	4397020	C	T	TRUE	1	Rv3910	+	423	142	1			Synonymous_SNP	_		FALSE	Synonymous_SNP
01_R1134	NC_000962.3	4399154	4399155	G	A	TRUE	1	Rv3910	+	2558	853	3	M	I	NonSynonymous_SNP	FALSE		FALSE	Missensse_SNP
01_R1134	NC_000962.3	4400177	4400178	G	C	TRUE	0	None							Synonymous_SNP	_		FALSE	Synonymous_SNP
01_R1134	NC_000962.3	4400660	4400661	C	-	FALSE	1	sigM	+	475	159	2			INDEL	_		FALSE	Inframe_INDEL
01_R1134	NC_000962.3	4407966	4407967	A	C	TRUE	1	gid	-	235	79	2	L	W	NonSynonymous_SNP	FALSE		FALSE	Missensse_SNP
01_R1430	NC_000962.3	1976	1977	A	G	TRUE	0	None							Synonymous_SNP	_		FALSE	Synonymous_SNP
01_R1430	NC_000962.3	4012	4013	T	C	TRUE	1	recF	+	733	245	2	I	T	NonSynonymous_SNP	FALSE		FALSE	Missensse_SNP
01_R1430	NC_000962.3	7361	7362	G	C	TRUE	1	gyrA	+	60	21	1	E	Q	NonSynonymous_SNP	FALSE		FALSE	Missensse_SNP
01_R1430	NC_000962.3	7569	7570	C	T	TRUE	1	gyrA	+	268	90	2	A	V	NonSynonymous_SNP	FALSE		FALSE	Missensse_SNP
01_R1430	NC_000962.3	7584	7585	G	C	TRUE	1	gyrA	+	283	95	2	S	T	NonSynonymous_SNP	FALSE		FALSE	Missensse_SNP
01_R1430	NC_000962.3	9303	9304	G	A	TRUE	1	gyrA	+	2002	668	2	G	D	NonSynonymous_SNP	FALSE		FALSE	Missensse_SNP
01_R1430	NC_000962.3	11878	11879	A	G	TRUE	1	Rv0008c	-	432	145	1	S	P	NonSynonymous_SNP	FALSE		FALSE	Missensse_SNP
01_R1430	NC_000962.3	13637	13638	T	G	TRUE	0	None							Synonymous_SNP	_		FALSE	Synonymous_SNP
01_R1430	NC_000962.3	14784	14785	T	C	TRUE	1	Rv0012	+	696	233	1	C	R	NonSynonymous_SNP	FALSE		FALSE	Missensse_SNP
01_R1430	NC_000962.3	21794	21795	G	A	TRUE	1	pstP	-	1386	463	1	P	S	NonSynonymous_SNP	FALSE		FALSE	Missensse_SNP
01_R1430	NC_000962.3	26958	26959	C	G	TRUE	0	None							Synonymous_SNP	_		FALSE	Synonymous_SNP
01_R1430	NC_000962.3	29640	29641	G	A	TRUE	0	None							Synonymous_SNP	_		FALSE	Synonymous_SNP
01_R1430	NC_000962.3	33435	33436	C	T	TRUE	1	Rv0030	+	212	71	3			Synonymous_SNP	_		FALSE	Synonymous_SNP
01_R1430	NC_000962.3	33840	33841	C	G	TRUE	0	None							Synonymous_SNP	_		FALSE	Synonymous_SNP
01_R1430	NC_000962.3	34043	34044	T	C	TRUE	0	None							Synonymous_SNP	_		FALSE	Synonymous_SNP
01_R1430	NC_000962.3	37030	37031	C	G	TRUE	1	Rv0034	+	164	55	3			Synonymous_SNP	_		FALSE	Synonymous_SNP
01_R1430	NC_000962.3	37553	37553	-	TCATGACTCGGCTCGGCCCAC	FALSE	1	fadD34	+	295	99	2			INDEL	_	INS	FALSE	Inframe_INDEL
01_R1430	NC_000962.3	39630	39631	C	G	TRUE	1	Rv0036c	-	198	67	1	E	Q	NonSynonymous_SNP	FALSE		FALSE	Missensse_SNP
01_R1430	NC_000962.3	42966	42967	G	C	TRUE	1	mtc28	-	398	133	3			Synonymous_SNP	_		FALSE	Synonymous_SNP
01_R1430	NC_000962.3	47221	47221	-	C	FALSE	0	None							INDEL	_		FALSE	Inframe_INDEL
01_R1430	NC_000962.3	55553	55553	-	CGT	FALSE	1	ponA1	+	1891	631	2			INDEL	_	INS	FALSE	Inframe_INDEL
01_R1430	NC_000962.3	60376	60377	T	C	TRUE	1	Rv0057	+	481	161	2	V	A	NonSynonymous_SNP	FALSE		FALSE	Missensse_SNP
01_R1430	NC_000962.3	62048	62049	A	G	TRUE	1	dnaB	+	1653	552	1	R	G	NonSynonymous_SNP	FALSE		FALSE	Missensse_SNP
01_R1430	NC_000962.3	63213	63214	C	T	TRUE	1	Rv0059	+	14	5	3			Synonymous_SNP	_		FALSE	Synonymous_SNP
01_R1430	NC_000962.3	67791	67792	C	T	TRUE	1	Rv0063	+	869	290	3			Synonymous_SNP	_		FALSE	Synonymous_SNP
01_R1430	NC_000962.3	69988	69989	G	A	TRUE	1	Rv0064	+	1369	457	2	G	D	NonSynonymous_SNP	FALSE		FALSE	Missensse_SNP
01_R1430	NC_000962.3	70815	70816	A	G	TRUE	1	Rv0064	+	2196	733	1	N	D	NonSynonymous_SNP	FALSE		FALSE	Missensse_SNP
01_R1430	NC_000962.3	71335	71336	G	C	TRUE	1	Rv0064	+	2716	906	2	R	P	NonSynonymous_SNP	FALSE		FALSE	Missensse_SNP
01_R1430	NC_000962.3	71584	71584	-	CGAGCGCTGTTCTGGCGCTAATCTGACGCTAGAATAG	FALSE	0	None							INDEL	_	INS	TRUE	Frameshift_INDEL
01_R1430	NC_000962.3	75939	75940	G	C	TRUE	1	Rv0068	+	639	214	1	V	L	NonSynonymous_SNP	FALSE		FALSE	Missensse_SNP
01_R1430	NC_000962.3	80478	80478	-	ATCCTGAACCGCCCCGGTGAGTCCGGAGACTCTCTGATCTGAGACCTCAGCCGGCGGCTGGTCTCTGGCGTTGAGCGTAGTAGGCAGCCTCGAGTTCGACCGGCGGGACGTCGCCGCAGTACTGGTAGAGGCGGCGATGGTTGAACCAGTCGACCCAGCGCGCGGTGGCCAACTCGACATCCTCGATGGACCGCCAGGGCTTGCCGGGTTTGATCAGCTCGGTCTTGTATAGGCCGTTGATCGTCTCGGCTAGTGCATTGTCATAGGAGCTTCCGACCGCTCCGACCGACGGTTGGATGCCTGCCTCGGCGAGCCGCTCGCTGAACCGGATCGATGTGTACTGAGATCCCCTATCCGTATGGTGGATAACGTCTTTCAGGTCGAGTACGCCTTCTTGTT…	FALSE	0	None							INDEL	_	INS	TRUE	Frameshift_INDEL
01_R1430	NC_000962.3	80615	80616	C	G	TRUE	0	None							Synonymous_SNP	_		FALSE	Synonymous_SNP
01_R1430	NC_000962.3	92198	92199	T	G	TRUE	1	Rv0083	+	1799	600	3			Synonymous_SNP	_		FALSE	Synonymous_SNP
01_R1430	NC_000962.3	103398	103399	C	T	TRUE	1	Rv0093c	-	264	89	1	V	M	NonSynonymous_SNP	FALSE		FALSE	Missensse_SNP
01_R1430	NC_000962.3	103835	103836	G	T	TRUE	1	Rv0094c	-	827	276	3	N	K	NonSynonymous_SNP	FALSE		FALSE	Missensse_SNP
01_R1430	NC_000962.3	104711	104712	C	T	TRUE	0	None							Synonymous_SNP	_		FALSE	Synonymous_SNP
01_R1430	NC_000962.3	104823	104824	C	A	TRUE	1	Rv0095c	-	391	131	2	S	I	NonSynonymous_SNP	FALSE		FALSE	Missensse_SNP
01_R1430	NC_000962.3	104837	104838	T	G	TRUE	1	Rv0095c	-	377	126	3	E	D	NonSynonymous_SNP	FALSE		FALSE	Missensse_SNP
01_R1430	NC_000962.3	104940	104941	T	C	TRUE	1	Rv0095c	-	274	92	2	Q	G	NonSynonymous_SNP	FALSE		FALSE	Missensse_SNP
01_R1430	NC_000962.3	104941	104942	G	C	TRUE	1	Rv0095c	-	273	92	1	Q	G	NonSynonymous_SNP	FALSE		FALSE	Missensse_SNP
01_R1430	NC_000962.3	104943	104944	G	A	TRUE	1	Rv0095c	-	271	91	2	A	V	NonSynonymous_SNP	FALSE		FALSE	Missensse_SNP
01_R1430	NC_000962.3	105006	105007	C	G	TRUE	1	Rv0095c	-	208	70	2	S	T	NonSynonymous_SNP	FALSE		FALSE	Missensse_SNP
01_R1430	NC_000962.3	105010	105011	G	A	TRUE	1	Rv0095c	-	204	69	1			Synonymous_SNP	_		FALSE	Synonymous_SNP
01_R1430	NC_000962.3	105049	105050	C	G	TRUE	1	Rv0095c	-	165	56	1	A	P	NonSynonymous_SNP	FALSE		FALSE	Missensse_SNP
01_R1430	NC_000962.3	115999	116000	T	G	TRUE	1	nrp	+	5999	2000	3			Synonymous_SNP	_		FALSE	Synonymous_SNP
01_R1430	NC_000962.3	118344	118345	C	T	TRUE	1	Rv0102	+	631	211	2	A	V	NonSynonymous_SNP	FALSE		FALSE	Missensse_SNP
01_R1430	NC_000962.3	122108	122109	A	G	TRUE	1	ctpB	-	64	22	2	L	S	NonSynonymous_SNP	FALSE		FALSE	Missensse_SNP
01_R1430	NC_000962.3	125830	125830	-	A	FALSE	1	ctpI	-	4710	1571	1			INDEL	_		FALSE	Inframe_INDEL
01_R1430	NC_000962.3	131174	131174	-	G	FALSE	0	None							INDEL	_		FALSE	Inframe_INDEL
01_R1430	NC_000962.3	132416	132417	C	G	TRUE	1	PE_PGRS1	+	1035	346	1	R	G	NonSynonymous_SNP	FALSE		FALSE	Missensse_SNP
01_R1430	NC_000962.3	133838	133839	C	T	TRUE	0	None							Synonymous_SNP	_		FALSE	Synonymous_SNP
01_R1430	NC_000962.3	136068	136069	G	C	TRUE	0	None							Synonymous_SNP	_		FALSE	Synonymous_SNP
01_R1430	NC_000962.3	136777	136777	-	A	FALSE	1	gca	+	489	164	1			INDEL	_		FALSE	Inframe_INDEL
01_R1430	NC_000962.3	146086	146087	T	C	TRUE	1	fusA2	-	1684	562	2	N	S	NonSynonymous_SNP	FALSE		FALSE	Missensse_SNP
01_R1430	NC_000962.3	150890	150890	-	CGGCGGGCCCGGCGGTCAGGGCGGTCAGGCGTTCGGCGCTAACAATATCGGCGGCACCGGCGGGGCCGGCGGCAACGGCGGGCCGGCCATCCTGAGTGGCAATGGTGGCAATGGCGGCGCCGGCGGCGCTGGCGGCGCCGGCGGCGCAGGTGGTGGGGCCGGTGGGGTCGGCGGTGCCGG	FALSE	1	PE_PGRS2	+	1358	453	3			INDEL	_	INS	FALSE	Inframe_INDEL
01_R1430	NC_000962.3	151372	151373	G	A	TRUE	1	pepA	+	225	76	1	V	M	NonSynonymous_SNP	FALSE		FALSE	Missensse_SNP
01_R1430	NC_000962.3	154282	154283	T	C	TRUE	1	mak	+	51	18	1	S	P	NonSynonymous_SNP	FALSE		FALSE	Missensse_SNP
01_R1430	NC_000962.3	159492	159493	T	C	TRUE	1	fadE1	-	165	56	1	T	A	NonSynonymous_SNP	FALSE		FALSE	Missensse_SNP
01_R1430	NC_000962.3	164892	164893	T	G	TRUE	1	msrA	-	367	123	2	K	T	NonSynonymous_SNP	FALSE		FALSE	Missensse_SNP
01_R1430	NC_000962.3	177856	177857	G	A	TRUE	1	PE1	-	1452	485	1			Synonymous_SNP	_		FALSE	Synonymous_SNP
01_R1430	NC_000962.3	178296	178297	A	C	TRUE	1	PE1	-	1012	338	2	I	S	NonSynonymous_SNP	FALSE		FALSE	Missensse_SNP
01_R1430	NC_000962.3	188187	188188	C	T	TRUE	1	PE3	-	651	218	1	A	T	NonSynonymous_SNP	FALSE		FALSE	Missensse_SNP
01_R1430	NC_000962.3	188799	188800	T	C	TRUE	1	PE3	-	39	14	1	T	A	NonSynonymous_SNP	FALSE		FALSE	Missensse_SNP
01_R1430	NC_000962.3	194680	194681	G	C	TRUE	1	mce1R	-	134	45	3			Synonymous_SNP	_		FALSE	Synonymous_SNP
01_R1430	NC_000962.3	195921	195922	G	A	TRUE	1	fadD5	+	929	310	3			Synonymous_SNP	_		FALSE	Synonymous_SNP
01_R1430	NC_000962.3	196641	196642	C	T	TRUE	1	fadD5	+	1649	550	3			Synonymous_SNP	_		FALSE	Synonymous_SNP
01_R1430	NC_000962.3	197396	197397	G	C	TRUE	1	yrbE1A	+	536	179	3			Synonymous_SNP	_		FALSE	Synonymous_SNP
01_R1430	NC_000962.3	206338	206339	T	C	TRUE	1	mce1F	+	1108	370	2	L	P	NonSynonymous_SNP	FALSE		FALSE	Missensse_SNP
01_R1430	NC_000962.3	223941	223942	T	C	TRUE	1	Rv0192	+	378	127	1	S	P	NonSynonymous_SNP	FALSE		FALSE	Missensse_SNP
01_R1430	NC_000962.3	225322	225323	T	C	TRUE	1	Rv0193c	-	1248	417	1	K	E	NonSynonymous_SNP	FALSE		FALSE	Missensse_SNP
01_R1430	NC_000962.3	226516	226517	C	T	TRUE	1	Rv0193c	-	54	19	1	A	T	NonSynonymous_SNP	FALSE		FALSE	Missensse_SNP
01_R1430	NC_000962.3	226994	226995	G	A	TRUE	1	Rv0194	+	117	40	1	V	I	NonSynonymous_SNP	FALSE		FALSE	Missensse_SNP
01_R1430	NC_000962.3	227097	227098	T	C	TRUE	1	Rv0194	+	220	74	2	M	T	NonSynonymous_SNP	FALSE		FALSE	Missensse_SNP
01_R1430	NC_000962.3	231113	231114	C	G	TRUE	1	Rv0195	+	215	72	3			Synonymous_SNP	_		FALSE	Synonymous_SNP
01_R1430	NC_000962.3	231222	231223	A	G	TRUE	1	Rv0195	+	324	109	1	I	V	NonSynonymous_SNP	FALSE		FALSE	Missensse_SNP
01_R1430	NC_000962.3	234476	234477	T	G	TRUE	1	Rv0197	+	2246	749	3	Y	*	NonSynonymous_SNP	TRUE		FALSE	PrematureStop_SNP
01_R1430	NC_000962.3	234496	234496	-	GT	FALSE	1	Rv0197	+	2266	756	2			INDEL	_	INS	TRUE	Frameshift_INDEL
01_R1430	NC_000962.3	252082	252083	A	C	TRUE	1	pckA	+	301	101	2	N	T	NonSynonymous_SNP	FALSE		FALSE	Missensse_SNP
01_R1430	NC_000962.3	255241	255242	C	T	TRUE	1	Rv0213c	-	708	237	1	A	T	NonSynonymous_SNP	FALSE		FALSE	Missensse_SNP
01_R1430	NC_000962.3	261868	261869	T	C	TRUE	1	Rv0218	+	945	316	1	C	R	NonSynonymous_SNP	FALSE		FALSE	Missensse_SNP
01_R1430	NC_000962.3	261873	261874	C	T	TRUE	1	Rv0218	+	950	317	3			Synonymous_SNP	_		FALSE	Synonymous_SNP
01_R1430	NC_000962.3	263305	263306	T	C	TRUE	1	lipC	+	494	165	3			Synonymous_SNP	_		FALSE	Synonymous_SNP
01_R1430	NC_000962.3	265553	265554	A	C	TRUE	1	echA1	+	47	16	3			Synonymous_SNP	_		FALSE	Synonymous_SNP
01_R1430	NC_000962.3	274670	274671	G	A	TRUE	1	Rv0229c	-	315	106	1	R	W	NonSynonymous_SNP	FALSE		FALSE	Missensse_SNP
01_R1430	NC_000962.3	275327	275328	G	C	TRUE	1	php	-	635	212	3			Synonymous_SNP	_		FALSE	Synonymous_SNP
01_R1430	NC_000962.3	278680	278681	C	G	TRUE	1	nrdB	+	96	33	1	H	D	NonSynonymous_SNP	FALSE		FALSE	Missensse_SNP
01_R1430	NC_000962.3	283312	283313	G	A	TRUE	1	aftD	-	3538	1180	2	T	I	NonSynonymous_SNP	FALSE		FALSE	Missensse_SNP
01_R1430	NC_000962.3	283613	283614	T	C	TRUE	1	aftD	-	3237	1080	1	S	G	NonSynonymous_SNP	FALSE		FALSE	Missensse_SNP
01_R1430	NC_000962.3	285771	285772	A	C	TRUE	1	aftD	-	1079	360	3			Synonymous_SNP	_		FALSE	Synonymous_SNP
01_R1430	NC_000962.3	285870	285871	A	G	TRUE	1	aftD	-	980	327	3			Synonymous_SNP	_		FALSE	Synonymous_SNP
01_R1430	NC_000962.3	289094	289095	A	G	TRUE	0	None							Synonymous_SNP	_		FALSE	Synonymous_SNP
01_R1430	NC_000962.3	302138	302139	C	T	TRUE	0	None							Synonymous_SNP	_		FALSE	Synonymous_SNP
01_R1430	NC_000962.3	304846	304847	G	C	TRUE	1	nirB	+	1981	661	2	R	P	NonSynonymous_SNP	FALSE		FALSE	Missensse_SNP
01_R1430	NC_000962.3	307480	307481	G	A	TRUE	1	cobQ1	-	377	126	3			Synonymous_SNP	_		FALSE	Synonymous_SNP
01_R1430	NC_000962.3	310972	310973	G	A	TRUE	1	Rv0259c	-	544	182	2	A	V	NonSynonymous_SNP	FALSE		FALSE	Missensse_SNP
01_R1430	NC_000962.3	311612	311613	G	T	TRUE	1	Rv0260c	-	1046	349	3			Synonymous_SNP	_		FALSE	Synonymous_SNP
01_R1430	NC_000962.3	321338	321338	-	C	FALSE	1	narU	+	8	3	3			INDEL	_		FALSE	Inframe_INDEL
01_R1430	NC_000962.3	330001	330002	G	A	TRUE	1	Rv0273c	-	323	108	3			Synonymous_SNP	_		FALSE	Synonymous_SNP
01_R1430	NC_000962.3	331501	331502	G	A	TRUE	1	Rv0275c	-	156	53	1			Synonymous_SNP	_		FALSE	Synonymous_SNP
01_R1430	NC_000962.3	333773	333773	-	CCGCCGGCGCCGGCGGAGCCGAAGAGCAAGCCGCCGTTC	FALSE	1	PE_PGRS3	-	2536	846	2			INDEL	_	INS	FALSE	Inframe_INDEL
01_R1430	NC_000962.3	333869	333869	-	CCGCCGGCG	FALSE	1	PE_PGRS3	-	2440	814	2			INDEL	_	INS	FALSE	Inframe_INDEL
01_R1430	NC_000962.3	333891	333892	G	C	TRUE	1	PE_PGRS3	-	2418	807	1	R	G	NonSynonymous_SNP	FALSE		FALSE	Missensse_SNP
01_R1430	NC_000962.3	334641	334641	-	CGCCGTTGCCGATCAGCGGACGCCCAGTCAATGTCTGGAAGGGCTCATTCACCACATTGAGCGCTGCCTGCTGCAGGGTATGGACTGAGGTGCTGACTGGAGCATTGGATCCGTCTAGTCCTATTAGCTGCCCGCCGAGGCCGCCGAGGCCGGCCTTGCCCGCGGCTGCGCCGGTCCCGCCGCTGCCGCCGTTGCCGCCGTTGCCGATCTGCACGCCGTTACCGCCCGCTCCGCCGTTGCCGCCGGTGCCGGTCACGCTGGCGCCGCCGTCACCGCCGTTGCCGCCGTTGCCGATCAAACCGGGTATGCCACCGGCCCCGCCGGTGCCGCCTGGACCGGTGATAGCAGCGCCGCCGGCGCCGCCGGCGCCGCCGGAGCCGTTGAGCAGGCCGGCGTTGC…	FALSE	1	PE_PGRS3	-	1668	557	1			INDEL	_	INS	TRUE	Frameshift_INDEL
01_R1430	NC_000962.3	335645	335696	CCGCCGGCGCCGCCGGCCCCGCCCGTGAGGGCTACTACGCCGCCGCCGGCG	-	FALSE	1	PE_PGRS3	-	664	222	2			INDEL	_	DEL	FALSE	Inframe_INDEL
01_R1430	NC_000962.3	335810	335828	CCGCCGGCGCCGCCGTTG	-	FALSE	1	PE_PGRS3	-	499	167	2			INDEL	_	DEL	FALSE	Inframe_INDEL
01_R1430	NC_000962.3	335955	335956	C	T	TRUE	1	PE_PGRS3	-	354	119	1	A	T	NonSynonymous_SNP	FALSE		FALSE	Missensse_SNP
01_R1430	NC_000962.3	335970	335971	A	G	TRUE	1	PE_PGRS3	-	339	114	1			Synonymous_SNP	_		FALSE	Synonymous_SNP
01_R1430	NC_000962.3	336680	336684	GGGA	-	FALSE	1	PE_PGRS4	-	2392	798	2			INDEL	_	DEL	TRUE	Frameshift_INDEL
01_R1430	NC_000962.3	336687	336690	AGC	-	FALSE	1	PE_PGRS4	-	2385	796	1			INDEL	_	DEL	FALSE	Inframe_INDEL
01_R1430	NC_000962.3	336690	336691	T	C	TRUE	1	PE_PGRS4	-	2382	795	1	S	G	NonSynonymous_SNP	FALSE		FALSE	Missensse_SNP
01_R1430	NC_000962.3	336694	336694	-	CACCGCC	FALSE	1	PE_PGRS4	-	2378	793	3			INDEL	_	INS	TRUE	Frameshift_INDEL
01_R1430	NC_000962.3	336697	336698	C	G	TRUE	1	PE_PGRS4	-	2375	792	3			Synonymous_SNP	_		FALSE	Synonymous_SNP
01_R1430	NC_000962.3	336700	336701	A	G	TRUE	1	PE_PGRS4	-	2372	791	3			Synonymous_SNP	_		FALSE	Synonymous_SNP
01_R1430	NC_000962.3	336706	336707	G	A	TRUE	1	PE_PGRS4	-	2366	789	3	D	G	NonSynonymous_SNP	FALSE		FALSE	Missensse_SNP
01_R1430	NC_000962.3	336707	336708	T	C	TRUE	1	PE_PGRS4	-	2365	789	2	D	G	NonSynonymous_SNP	FALSE		FALSE	Missensse_SNP
01_R1430	NC_000962.3	336709	336710	A	G	TRUE	1	PE_PGRS4	-	2363	788	3			Synonymous_SNP	_		FALSE	Synonymous_SNP
01_R1430	NC_000962.3	337819	337820	G	A	TRUE	1	PE_PGRS4	-	1253	418	3			Synonymous_SNP	_		FALSE	Synonymous_SNP
01_R1430	NC_000962.3	337958	337959	A	C	TRUE	1	PE_PGRS4	-	1114	372	2	I	S	NonSynonymous_SNP	FALSE		FALSE	Missensse_SNP
01_R1430	NC_000962.3	338019	338020	A	C	TRUE	1	PE_PGRS4	-	1053	352	1	C	G	NonSynonymous_SNP	FALSE		FALSE	Missensse_SNP
01_R1430	NC_000962.3	338099	338100	T	C	TRUE	1	PE_PGRS4	-	973	325	2	N	S	NonSynonymous_SNP	FALSE		FALSE	Missensse_SNP
01_R1430	NC_000962.3	338452	338453	A	G	TRUE	1	PE_PGRS4	-	620	207	3			Synonymous_SNP	_		FALSE	Synonymous_SNP
01_R1430	NC_000962.3	340371	340372	T	C	TRUE	1	PPE3	+	1008	337	1	S	P	NonSynonymous_SNP	FALSE		FALSE	Missensse_SNP
01_R1430	NC_000962.3	346274	346275	C	G	TRUE	1	eccC3	+	640	214	2	P	R	NonSynonymous_SNP	FALSE		FALSE	Missensse_SNP
01_R1430	NC_000962.3	356527	356528	A	G	TRUE	1	eccE3	+	648	217	1	N	D	NonSynonymous_SNP	FALSE		FALSE	Missensse_SNP
01_R1430	NC_000962.3	370239	370240	A	G	TRUE	1	PPE5	-	2524	842	2	I	T	NonSynonymous_SNP	FALSE		FALSE	Missensse_SNP
01_R1430	NC_000962.3	373282	373283	A	-	FALSE	1	PPE6	-	2428	810	2			INDEL	_		FALSE	Inframe_INDEL
01_R1430	NC_000962.3	376773	376774	T	C	TRUE	1	Rv0307c	-	281	94	3			Synonymous_SNP	_		FALSE	Synonymous_SNP
01_R1430	NC_000962.3	379610	379611	C	A	TRUE	1	Rv0311	+	439	147	2	P	Q	NonSynonymous_SNP	FALSE		FALSE	Missensse_SNP
01_R1430	NC_000962.3	384379	384380	A	C	TRUE	1	Rv0315	+	778	260	2	K	T	NonSynonymous_SNP	FALSE		FALSE	Missensse_SNP
01_R1430	NC_000962.3	386431	386432	C	G	TRUE	1	Rv0318c	-	667	223	2	G	A	NonSynonymous_SNP	FALSE		FALSE	Missensse_SNP
01_R1430	NC_000962.3	390827	390828	T	C	TRUE	1	Rv0323c	-	423	142	1	S	G	NonSynonymous_SNP	FALSE		FALSE	Missensse_SNP
01_R1430	NC_000962.3	403979	403980	G	A	TRUE	1	Rv0338c	-	1861	621	2	A	V	NonSynonymous_SNP	FALSE		FALSE	Missensse_SNP
01_R1430	NC_000962.3	404325	404326	T	C	TRUE	1	Rv0338c	-	1515	506	1	R	G	NonSynonymous_SNP	FALSE		FALSE	Missensse_SNP
01_R1430	NC_000962.3	411370	411371	T	C	TRUE	1	iniA	+	533	178	3			Synonymous_SNP	_		FALSE	Synonymous_SNP
01_R1430	NC_000962.3	414485	414486	C	T	TRUE	1	lpqJ	-	455	152	3			Synonymous_SNP	_		FALSE	Synonymous_SNP
01_R1430	NC_000962.3	420007	420008	A	G	TRUE	1	dnaK	+	173	58	3			Synonymous_SNP	_		FALSE	Synonymous_SNP
01_R1430	NC_000962.3	424011	424011	-	GCCGGTGAGCGAGCGCGCGTAGCGGGGGAGCGAACGGCGCAGTTGGCACCA	FALSE	1	hspR	+	373	125	2			INDEL	_	INS	FALSE	Inframe_INDEL
01_R1430	NC_000962.3	424320	424320	-	C	FALSE	1	PPE7	-	373	125	2			INDEL	_		FALSE	Inframe_INDEL
01_R1430	NC_000962.3	427310	427325	TGCCGAGGTTTGCAC	-	FALSE	1	PPE8	-	7368	2457	1			INDEL	_	DEL	FALSE	Inframe_INDEL
01_R1430	NC_000962.3	448237	448238	G	A	TRUE	1	Rv0371c	-	395	132	3			Synonymous_SNP	_		FALSE	Synonymous_SNP
01_R1430	NC_000962.3	454294	454295	T	C	TRUE	1	Rv0376c	-	77	26	3			Synonymous_SNP	_		FALSE	Synonymous_SNP
01_R1430	NC_000962.3	457451	457452	T	G	TRUE	1	Rv0381c	-	371	124	3			Synonymous_SNP	_		FALSE	Synonymous_SNP
01_R1430	NC_000962.3	459398	459399	A	C	TRUE	0	None							Synonymous_SNP	_		FALSE	Synonymous_SNP
01_R1430	NC_000962.3	467497	467497	-	G	FALSE	1	PPE9	-	503	168	3			INDEL	_		FALSE	Inframe_INDEL
01_R1430	NC_000962.3	467508	467508	-	G	FALSE	1	PPE9	-	492	165	1			INDEL	_		FALSE	Inframe_INDEL
01_R1430	NC_000962.3	467515	467516	G	C	TRUE	1	PPE9	-	485	162	3			Synonymous_SNP	_		FALSE	Synonymous_SNP
01_R1430	NC_000962.3	467525	467526	C	G	TRUE	1	PPE9	-	475	159	2	G	A	NonSynonymous_SNP	FALSE		FALSE	Missensse_SNP
01_R1430	NC_000962.3	467545	467546	G	C	TRUE	1	PPE9	-	455	152	3	D	E	NonSynonymous_SNP	FALSE		FALSE	Missensse_SNP
01_R1430	NC_000962.3	467556	467557	A	C	TRUE	1	PPE9	-	444	149	1	L	V	NonSynonymous_SNP	FALSE		FALSE	Missensse_SNP
01_R1430	NC_000962.3	467563	467564	A	C	TRUE	1	PPE9	-	437	146	3	H	Q	NonSynonymous_SNP	FALSE		FALSE	Missensse_SNP
01_R1430	NC_000962.3	467584	467585	G	C	TRUE	1	PPE9	-	416	139	3	H	Q	NonSynonymous_SNP	FALSE		FALSE	Missensse_SNP
01_R1430	NC_000962.3	467589	467590	T	C	TRUE	1	PPE9	-	411	138	1	T	A	NonSynonymous_SNP	FALSE		FALSE	Missensse_SNP
01_R1430	NC_000962.3	467620	467621	T	G	TRUE	1	PPE9	-	380	127	3			Synonymous_SNP	_		FALSE	Synonymous_SNP
01_R1430	NC_000962.3	467637	467638	G	T	TRUE	1	PPE9	-	363	122	1	Q	K	NonSynonymous_SNP	FALSE		FALSE	Missensse_SNP
01_R1430	NC_000962.3	475177	475178	T	C	TRUE	1	Rv0395	+	238	80	2	V	A	NonSynonymous_SNP	FALSE		FALSE	Missensse_SNP
01_R1430	NC_000962.3	481799	481800	C	-	FALSE	1	mmpL1	-	1431	478	1			INDEL	_		FALSE	Inframe_INDEL
01_R1430	NC_000962.3	482417	482418	C	T	TRUE	1	mmpL1	-	813	272	1	G	R	NonSynonymous_SNP	FALSE		FALSE	Missensse_SNP
01_R1430	NC_000962.3	484867	484868	A	C	TRUE	1	fadD30	+	891	298	1	N	H	NonSynonymous_SNP	FALSE		FALSE	Missensse_SNP
01_R1430	NC_000962.3	489934	489935	G	C	TRUE	2	pks6	+	4204	1402	2	R	P	NonSynonymous_SNP	FALSE		FALSE	Missensse_SNP
01_R1430	NC_000962.3	494098	494099	T	C	TRUE	1	ackA	+	248	83	3			Synonymous_SNP	_		FALSE	Synonymous_SNP
01_R1430	NC_000962.3	498556	498557	C	A	TRUE	1	Rv0412c	-	1062	355	1	D	Y	NonSynonymous_SNP	FALSE		FALSE	Missensse_SNP
01_R1430	NC_000962.3	502588	502589	C	G	TRUE	1	thiG	+	223	75	2	S	C	NonSynonymous_SNP	FALSE		FALSE	Missensse_SNP
01_R1430	NC_000962.3	503353	503354	G	C	TRUE	0	None							Synonymous_SNP	_		FALSE	Synonymous_SNP
01_R1430	NC_000962.3	513256	513257	T	C	TRUE	1	ctpH	-	2064	689	1	M	V	NonSynonymous_SNP	FALSE		FALSE	Missensse_SNP
01_R1430	NC_000962.3	537084	537085	A	G	TRUE	1	Rv0448c	-	84	29	1	F	L	NonSynonymous_SNP	FALSE		FALSE	Missensse_SNP
01_R1430	NC_000962.3	538218	538219	T	C	TRUE	1	Rv0449c	-	329	110	3			Synonymous_SNP	_		FALSE	Synonymous_SNP
01_R1430	NC_000962.3	541200	541201	A	G	TRUE	1	mmpL4	-	290	97	3			Synonymous_SNP	_		FALSE	Synonymous_SNP
01_R1430	NC_000962.3	551524	551525	A	C	TRUE	1	Rv0459	+	327	110	1			Synonymous_SNP	_		FALSE	Synonymous_SNP
01_R1430	NC_000962.3	558953	558954	C	T	TRUE	1	fadB2	+	59	20	3			Synonymous_SNP	_		FALSE	Synonymous_SNP
01_R1430	NC_000962.3	573261	573262	A	G	TRUE	1	Rv0484c	-	539	180	3			Synonymous_SNP	_		FALSE	Synonymous_SNP
01_R1430	NC_000962.3	578071	578072	G	A	TRUE	1	Rv0488	+	408	137	1	A	T	NonSynonymous_SNP	FALSE		FALSE	Missensse_SNP
01_R1430	NC_000962.3	580797	580797	-	GAGTGGCGCTGATGACCTGCGCCGACGACGATGCAGAGCGTAGCGATGAGGAG	FALSE	0	None							INDEL	_	INS	TRUE	Frameshift_INDEL
01_R1430	NC_000962.3	590435	590436	T	C	TRUE	1	proC	+	353	118	3			Synonymous_SNP	_		FALSE	Synonymous_SNP
01_R1430	NC_000962.3	597815	597816	A	G	TRUE	1	mmpL2	+	617	206	3			Synonymous_SNP	_		FALSE	Synonymous_SNP
01_R1430	NC_000962.3	598474	598475	G	A	TRUE	1	mmpL2	+	1276	426	2	R	H	NonSynonymous_SNP	FALSE		FALSE	Missensse_SNP
01_R1430	NC_000962.3	609510	609511	G	A	TRUE	1	Rv0517	+	765	256	1	A	T	NonSynonymous_SNP	FALSE		FALSE	Missensse_SNP
01_R1430	NC_000962.3	609513	609514	G	A	TRUE	1	Rv0517	+	768	257	1	A	T	NonSynonymous_SNP	FALSE		FALSE	Missensse_SNP
01_R1430	NC_000962.3	610119	610120	T	G	TRUE	0	None							Synonymous_SNP	_		FALSE	Synonymous_SNP
01_R1430	NC_000962.3	613271	613272	T	C	TRUE	1	gabP	+	234	79	1	W	R	NonSynonymous_SNP	FALSE		FALSE	Missensse_SNP
01_R1430	NC_000962.3	621976	621977	G	A	TRUE	1	Rv0530	+	1070	357	3			Synonymous_SNP	_		FALSE	Synonymous_SNP
01_R1430	NC_000962.3	623280	623280	-	CGGCGGGACCGGCGGGGTCGGGGGTACCGGTGCGGCCGGCGGGGCCGGCGGGACCGGCGGGTGGCTGTTCGGCAACGGCGGGGC	FALSE	1	PE_PGRS6	+	488	163	3			INDEL	_	INS	FALSE	Inframe_INDEL
01_R1430	NC_000962.3	623471	623472	A	G	TRUE	1	PE_PGRS6	+	679	227	2	D	G	NonSynonymous_SNP	FALSE		FALSE	Missensse_SNP
01_R1430	NC_000962.3	623507	623508	C	G	TRUE	1	PE_PGRS6	+	715	239	2	A	G	NonSynonymous_SNP	FALSE		FALSE	Missensse_SNP
01_R1430	NC_000962.3	630721	630722	G	C	TRUE	1	Rv0538	+	682	228	2	R	P	NonSynonymous_SNP	FALSE		FALSE	Missensse_SNP
01_R1430	NC_000962.3	637318	637319	G	A	TRUE	1	pitA	-	144	49	1	P	S	NonSynonymous_SNP	FALSE		FALSE	Missensse_SNP
01_R1430	NC_000962.3	648001	648002	T	G	TRUE	1	Rv0556	+	43	15	2	L	R	NonSynonymous_SNP	FALSE		FALSE	Missensse_SNP
01_R1430	NC_000962.3	648991	648992	C	G	TRUE	1	mgtA	+	456	153	1	L	V	NonSynonymous_SNP	FALSE		FALSE	Missensse_SNP
01_R1430	NC_000962.3	651771	651772	C	A	TRUE	1	Rv0561c	-	983	328	3			Synonymous_SNP	_		FALSE	Synonymous_SNP
01_R1430	NC_000962.3	665292	665293	A	G	TRUE	1	Rv0572c	-	90	31	1	F	L	NonSynonymous_SNP	FALSE		FALSE	Missensse_SNP
01_R1430	NC_000962.3	669397	669398	T	C	TRUE	1	Rv0575c	-	347	116	3			Synonymous_SNP	_		FALSE	Synonymous_SNP
01_R1430	NC_000962.3	672490	672491	C	G	TRUE	1	PE_PGRS7	-	3425	1142	3			Synonymous_SNP	_		FALSE	Synonymous_SNP
01_R1430	NC_000962.3	673237	673238	A	G	TRUE	1	PE_PGRS7	-	2678	893	3			Synonymous_SNP	_		FALSE	Synonymous_SNP
01_R1430	NC_000962.3	673416	673425	TGCCGCCGT	-	FALSE	1	PE_PGRS7	-	2499	834	1			INDEL	_	DEL	FALSE	Inframe_INDEL
01_R1430	NC_000962.3	674131	674132	G	A	TRUE	1	PE_PGRS7	-	1784	595	3			Synonymous_SNP	_		FALSE	Synonymous_SNP
01_R1430	NC_000962.3	674415	674416	C	T	TRUE	1	PE_PGRS7	-	1500	501	1	G	S	NonSynonymous_SNP	FALSE		FALSE	Missensse_SNP
01_R1430	NC_000962.3	683263	683264	C	T	TRUE	1	Rv0585c	-	1008	337	1	A	T	NonSynonymous_SNP	FALSE		FALSE	Missensse_SNP
01_R1430	NC_000962.3	684933	684934	T	C	TRUE	1	mce2R	+	524	175	3			Synonymous_SNP	_		FALSE	Synonymous_SNP
01_R1430	NC_000962.3	685460	685461	C	G	TRUE	1	yrbE2A	+	332	111	3			Synonymous_SNP	_		FALSE	Synonymous_SNP
01_R1430	NC_000962.3	685607	685608	T	C	TRUE	1	yrbE2A	+	479	160	3			Synonymous_SNP	_		FALSE	Synonymous_SNP
01_R1430	NC_000962.3	686971	686972	T	C	TRUE	1	mce2A	+	151	51	2	F	S	NonSynonymous_SNP	FALSE		FALSE	Missensse_SNP
01_R1430	NC_000962.3	689775	689776	A	G	TRUE	1	mce2C	+	717	240	1	T	A	NonSynonymous_SNP	FALSE		FALSE	Missensse_SNP
01_R1430	NC_000962.3	690464	690465	T	G	TRUE	1	mce2C	+	1406	469	3			Synonymous_SNP	_		FALSE	Synonymous_SNP
01_R1430	NC_000962.3	692188	692189	C	G	TRUE	1	lprL	+	165	56	1	L	V	NonSynonymous_SNP	FALSE		FALSE	Missensse_SNP
01_R1430	NC_000962.3	698719	698839	AGCGGCGCGTCGGTGTCGGGGTGCGGCGTGGTGGTCAGTGTTTGCGCCGCCGCGCGGATCCGGTCGACGGGCCGCAGCGCGGCGCGGCTGAGCAGGTAGGCGGCCACCGCGGCGATGACG	-	FALSE	1	Rv0601c	-	274	92	2			INDEL	_	DEL	FALSE	Inframe_INDEL
01_R1430	NC_000962.3	698967	698968	G	A	TRUE	1	Rv0601c	-	26	9	3			Synonymous_SNP	_		FALSE	Synonymous_SNP
01_R1430	NC_000962.3	699060	699061	C	T	TRUE	1	tcrA	-	738	247	1	G	R	NonSynonymous_SNP	FALSE		FALSE	Missensse_SNP
01_R1430	NC_000962.3	709100	709101	C	T	TRUE	1	Rv0613c	-	414	139	1	G	S	NonSynonymous_SNP	FALSE		FALSE	Missensse_SNP
01_R1430	NC_000962.3	710513	710514	T	C	TRUE	1	Rv0615	+	169	57	2	V	A	NonSynonymous_SNP	FALSE		FALSE	Missensse_SNP
01_R1430	NC_000962.3	720042	720043	C	T	TRUE	1	recD	-	1689	564	1	G	R	NonSynonymous_SNP	FALSE		FALSE	Missensse_SNP
01_R1430	NC_000962.3	742634	742634	-	TCGGTTGGCCCGCTGCTGGGCCGGAGGCGTTCCTTTATCGCAACGATTGGTCGCCGTAAGGTGCGGTCATGCGGGTGGTTTCGGCGGAATCGACCGAGCTTTTCGTCGGCCCGTCGGATGCGCCGCTGCAGCTGGTCCGCGTCGCGGTCACCGGGTGCACCGAACCGGCGCCGATCCGCATCCATGGTGACGGCTTGGCCGGCGAGGCGGCCGCCCGCCCCGGCGACGACGTCATCGAGGTTGCGGTCGCGGTTGAGTCCCCGGTCGTCGGTGAGCGGCGGACCGCGCGGGTACACACCCCCGATGGTCCGAGCCTGGCGTTCGAGTTCACCGTGGCCGAGCCCGGCTGGACGATGTTCATGATCAGCCACTTCCACTACGACCCGGTCTGGTGGAACA…	FALSE	0	None							INDEL	_	INS	TRUE	Frameshift_INDEL
01_R1430	NC_000962.3	744623	744624	G	T	TRUE	1	Rv0648	+	1905	636	1	V	F	NonSynonymous_SNP	FALSE		FALSE	Missensse_SNP
01_R1430	NC_000962.3	749053	749054	C	T	TRUE	1	rplL	+	205	69	2	A	V	NonSynonymous_SNP	FALSE		FALSE	Missensse_SNP
01_R1430	NC_000962.3	753087	753088	C	T	TRUE	1	vapC6	-	279	94	1	A	T	NonSynonymous_SNP	FALSE		FALSE	Missensse_SNP
01_R1430	NC_000962.3	754185	754186	A	G	TRUE	1	Rv0658c	-	223	75	2	L	P	NonSynonymous_SNP	FALSE		FALSE	Missensse_SNP
01_R1430	NC_000962.3	761154	761155	C	T	TRUE	1	rpoB	+	1348	450	2	S	L	NonSynonymous_SNP	FALSE		FALSE	Missensse_SNP
01_R1430	NC_000962.3	764816	764817	T	C	TRUE	1	rpoC	+	1447	483	2	V	A	NonSynonymous_SNP	FALSE		FALSE	Missensse_SNP
01_R1430	NC_000962.3	775638	775639	T	C	TRUE	1	mmpL5	-	2841	948	1	I	V	NonSynonymous_SNP	FALSE		FALSE	Missensse_SNP
01_R1430	NC_000962.3	781394	781395	T	C	TRUE	0	None							Synonymous_SNP	_		FALSE	Synonymous_SNP
01_R1430	NC_000962.3	802427	802427	-	CGGCCTAGCCCGGCGACGATGCAGAGCGAAGCGATGAGGAGGAGCAGGGCAATGCGGCCTAGCCCGGCGACGATGCAGAGCGAAGCGATGAGGAGGAGCAGGGCAATGCGGCCTAGCCCGGCGACGATGCAGAGCGAAGCGATGAGGAGGAGCAGGGCAATG	FALSE	1	rplW	+	295	99	2			INDEL	_	INS	FALSE	Inframe_INDEL
01_R1430	NC_000962.3	809805	809806	C	T	TRUE	0	None							Synonymous_SNP	_		FALSE	Synonymous_SNP
01_R1430	NC_000962.3	820482	820483	G	T	TRUE	1	fucA	-	16	6	2	A	D	NonSynonymous_SNP	FALSE		FALSE	Missensse_SNP
01_R1430	NC_000962.3	821101	821102	C	T	TRUE	1	serA2	-	374	125	3			Synonymous_SNP	_		FALSE	Synonymous_SNP
01_R1430	NC_000962.3	836271	836272	A	G	TRUE	1	PE_PGRS9	+	571	191	2	E	G	NonSynonymous_SNP	FALSE		FALSE	Missensse_SNP
01_R1430	NC_000962.3	836290	836291	A	G	TRUE	1	PE_PGRS9	+	590	197	3			Synonymous_SNP	_		FALSE	Synonymous_SNP
01_R1430	NC_000962.3	836425	836426	A	C	TRUE	1	PE_PGRS9	+	725	242	3			Synonymous_SNP	_		FALSE	Synonymous_SNP
01_R1430	NC_000962.3	836453	836454	A	G	TRUE	1	PE_PGRS9	+	753	252	1	T	A	NonSynonymous_SNP	FALSE		FALSE	Missensse_SNP
01_R1430	NC_000962.3	836537	836538	A	G	TRUE	1	PE_PGRS9	+	837	280	1	N	D	NonSynonymous_SNP	FALSE		FALSE	Missensse_SNP
01_R1430	NC_000962.3	836657	836658	A	G	TRUE	1	PE_PGRS9	+	957	320	1	T	A	NonSynonymous_SNP	FALSE		FALSE	Missensse_SNP
01_R1430	NC_000962.3	837032	837033	A	G	TRUE	1	PE_PGRS9	+	1332	445	1	T	A	NonSynonymous_SNP	FALSE		FALSE	Missensse_SNP
01_R1430	NC_000962.3	838989	838990	C	G	TRUE	1	PE_PGRS10	+	539	180	3			Synonymous_SNP	_		FALSE	Synonymous_SNP
01_R1430	NC_000962.3	839122	839123	A	G	TRUE	1	PE_PGRS10	+	672	225	1	R	G	NonSynonymous_SNP	FALSE		FALSE	Missensse_SNP
01_R1430	NC_000962.3	839128	839129	C	G	TRUE	1	PE_PGRS10	+	678	227	1	R	G	NonSynonymous_SNP	FALSE		FALSE	Missensse_SNP
01_R1430	NC_000962.3	839193	839194	A	G	TRUE	1	PE_PGRS10	+	743	248	3			Synonymous_SNP	_		FALSE	Synonymous_SNP
01_R1430	NC_000962.3	839333	839334	A	G	TRUE	1	PE_PGRS10	+	883	295	2	K	R	NonSynonymous_SNP	FALSE		FALSE	Missensse_SNP
01_R1430	NC_000962.3	839347	839348	A	G	TRUE	1	PE_PGRS10	+	897	300	1	S	G	NonSynonymous_SNP	FALSE		FALSE	Missensse_SNP
01_R1430	NC_000962.3	840495	840496	C	G	TRUE	1	PE_PGRS10	+	2045	682	3			Synonymous_SNP	_		FALSE	Synonymous_SNP
01_R1430	NC_000962.3	841763	841764	G	C	TRUE	1	Rv0749A	-	110	37	3			Synonymous_SNP	_		FALSE	Synonymous_SNP
01_R1430	NC_000962.3	852909	852910	C	T	TRUE	1	phoR	+	514	172	2	P	L	NonSynonymous_SNP	FALSE		FALSE	Missensse_SNP
01_R1430	NC_000962.3	854252	854253	C	-	FALSE	0	None							INDEL	_		FALSE	Inframe_INDEL
01_R1430	NC_000962.3	854384	854385	C	-	FALSE	1	Rv0760c	-	301	101	2			INDEL	_		FALSE	Inframe_INDEL
01_R1430	NC_000962.3	854386	854387	G	A	TRUE	1	Rv0760c	-	299	100	3			Synonymous_SNP	_		FALSE	Synonymous_SNP
01_R1430	NC_000962.3	856142	856143	A	G	TRUE	1	Rv0762c	-	327	110	1	Y	H	NonSynonymous_SNP	FALSE		FALSE	Missensse_SNP
01_R1430	NC_000962.3	857695	857696	A	G	TRUE	1	cyp51	-	341	114	3			Synonymous_SNP	_		FALSE	Synonymous_SNP
01_R1430	NC_000962.3	874065	874066	T	G	TRUE	1	purC	+	723	242	1	F	V	NonSynonymous_SNP	FALSE		FALSE	Missensse_SNP
01_R1430	NC_000962.3	874639	874640	C	T	TRUE	1	ptrBa	+	407	136	3			Synonymous_SNP	_		FALSE	Synonymous_SNP
01_R1430	NC_000962.3	874835	874835	-	CG	FALSE	2	ptrBa	+	603	202	1			INDEL	_	INS	TRUE	Frameshift_INDEL
01_R1430	NC_000962.3	880561	880562	G	T	TRUE	1	Rv0785	+	1222	408	2	C	F	NonSynonymous_SNP	FALSE		FALSE	Missensse_SNP
01_R1430	NC_000962.3	882256	882257	T	C	TRUE	1	Rv0787	+	798	267	1	Y	H	NonSynonymous_SNP	FALSE		FALSE	Missensse_SNP
01_R1430	NC_000962.3	888801	889020	GTCGGTGTGACAGACGCCGTGTCGCGGTGGTTTGTTCCGGATCACCTGGTGTCTGGCTCACTTTGCGTCTGCCGTCCTCTTGGGGTTGGCGTTGAGCAGTATTGCCGGCACTAGGTGAGAAGGACCGGCCGGCGTGACTTGATAGGAGCGTGGCTTTCGCCCCGACTGAGATGTGTCCGCCGACCGGCCCAACCTCAACACCCCCTCAAGTGAAGGAGG	-	FALSE	0	None							INDEL	_	DEL	FALSE	Inframe_INDEL
01_R1430	NC_000962.3	890375	890450	GAGGCAACCACCATGGTTGTTGTTGGAACCGATGCGCACAAGTACAGCCACACCTTTGTGGCCACCGACGAAGTG	-	FALSE	0	None							INDEL	_	DEL	FALSE	Inframe_INDEL
01_R1430	NC_000962.3	890717	890718	A	C	TRUE	1	Rv0797	+	330	111	1	M	L	NonSynonymous_SNP	FALSE		FALSE	Missensse_SNP
01_R1430	NC_000962.3	891010	891011	A	G	TRUE	1	Rv0797	+	623	208	3			Synonymous_SNP	_		FALSE	Synonymous_SNP
01_R1430	NC_000962.3	893732	893733	T	G	TRUE	1	pepC	+	415	139	2	L	R	NonSynonymous_SNP	FALSE		FALSE	Missensse_SNP
01_R1430	NC_000962.3	898424	898425	C	T	TRUE	1	Rv0804	+	344	115	3			Synonymous_SNP	_		FALSE	Synonymous_SNP
01_R1430	NC_000962.3	900220	900221	T	C	TRUE	1	cpsY	-	1109	370	3			Synonymous_SNP	_		FALSE	Synonymous_SNP
01_R1430	NC_000962.3	903549	903550	T	C	TRUE	1	purF	+	1439	480	3			Synonymous_SNP	_		FALSE	Synonymous_SNP
01_R1430	NC_000962.3	903912	903913	T	C	TRUE	1	purM	+	188	63	3			Synonymous_SNP	_		FALSE	Synonymous_SNP
01_R1430	NC_000962.3	906856	906857	A	G	TRUE	1	Rv0812	+	434	145	3	I	M	NonSynonymous_SNP	FALSE		FALSE	Missensse_SNP
01_R1430	NC_000962.3	907004	907005	G	T	TRUE	1	Rv0812	+	582	195	1	D	Y	NonSynonymous_SNP	FALSE		FALSE	Missensse_SNP
01_R1430	NC_000962.3	909452	909453	C	A	TRUE	0	None							Synonymous_SNP	_		FALSE	Synonymous_SNP
01_R1430	NC_000962.3	913412	913413	C	A	TRUE	1	phoT	+	687	230	1			Synonymous_SNP	_		FALSE	Synonymous_SNP
01_R1430	NC_000962.3	917922	917923	C	G	TRUE	1	desA1	-	827	276	3	E	D	NonSynonymous_SNP	FALSE		FALSE	Missensse_SNP
01_R1430	NC_000962.3	919236	919237	A	G	TRUE	1	Rv0825c	-	316	106	2	V	A	NonSynonymous_SNP	FALSE		FALSE	Missensse_SNP
01_R1430	NC_000962.3	921812	921813	C	G	TRUE	1	Rv0829	+	238	80	2	A	G	NonSynonymous_SNP	FALSE		FALSE	Missensse_SNP
01_R1430	NC_000962.3	927109	927110	A	G	TRUE	1	PE_PGRS13	+	1749	584	1	S	G	NonSynonymous_SNP	FALSE		FALSE	Missensse_SNP
01_R1430	NC_000962.3	927384	927385	A	G	TRUE	1	PE_PGRS13	+	2024	675	3			Synonymous_SNP	_		FALSE	Synonymous_SNP
01_R1430	NC_000962.3	928232	928238	GCCGAT	-	FALSE	1	PE_PGRS14	-	2252	751	3			INDEL	_	DEL	FALSE	Inframe_INDEL
01_R1430	NC_000962.3	929878	929879	A	C	TRUE	1	PE_PGRS14	-	606	203	1	S	A	NonSynonymous_SNP	FALSE		FALSE	Missensse_SNP
01_R1430	NC_000962.3	932993	932994	A	T	TRUE	0	None							Synonymous_SNP	_		FALSE	Synonymous_SNP
01_R1430	NC_000962.3	944320	944321	G	A	TRUE	0	None							Synonymous_SNP	_		FALSE	Synonymous_SNP
01_R1430	NC_000962.3	945213	945214	G	A	TRUE	1	cysK2	+	276	93	1	G	S	NonSynonymous_SNP	FALSE		FALSE	Missensse_SNP
01_R1430	NC_000962.3	945296	945297	A	G	TRUE	1	cysK2	+	359	120	3			Synonymous_SNP	_		FALSE	Synonymous_SNP
01_R1430	NC_000962.3	948269	948270	G	A	TRUE	1	Rv0851c	-	198	67	1	R	*	NonSynonymous_SNP	TRUE		FALSE	PrematureStop_SNP
01_R1430	NC_000962.3	949534	949535	T	C	TRUE	1	pdc	-	1583	528	3			Synonymous_SNP	_		FALSE	Synonymous_SNP
01_R1430	NC_000962.3	955523	955524	A	G	TRUE	1	fadA	+	447	150	1	S	G	NonSynonymous_SNP	FALSE		FALSE	Missensse_SNP
01_R1430	NC_000962.3	968426	968426	-	GCCGGGTTG	FALSE	1	PE_PGRS15	-	1817	606	3			INDEL	_	INS	FALSE	Inframe_INDEL
01_R1430	NC_000962.3	970203	970204	G	A	TRUE	1	PE_PGRS15	-	40	14	2	A	V	NonSynonymous_SNP	FALSE		FALSE	Missensse_SNP
01_R1430	NC_000962.3	976896	976898	TG	-	FALSE	1	PPE13	-	1306	436	2			INDEL	_	DEL	TRUE	Frameshift_INDEL
01_R1430	NC_000962.3	979703	979704	G	C	TRUE	1	Rv0881	+	342	115	1	G	R	NonSynonymous_SNP	FALSE		FALSE	Missensse_SNP
01_R1430	NC_000962.3	986462	986463	G	C	TRUE	0	None							Synonymous_SNP	_		FALSE	Synonymous_SNP
01_R1430	NC_000962.3	990000	990001	G	C	TRUE	1	Rv0890c	-	2595	866	1	P	A	NonSynonymous_SNP	FALSE		FALSE	Missensse_SNP
01_R1430	NC_000962.3	993345	993346	A	C	TRUE	1	Rv0891c	-	109	37	2	V	G	NonSynonymous_SNP	FALSE		FALSE	Missensse_SNP
01_R1430	NC_000962.3	1010204	1010204	-	G	FALSE	1	Rv0907	+	69	24	1			INDEL	_		FALSE	Inframe_INDEL
01_R1430	NC_000962.3	1025105	1025106	T	C	TRUE	1	Rv0919	+	422	141	3			Synonymous_SNP	_		FALSE	Synonymous_SNP
01_R1430	NC_000962.3	1032673	1032674	C	G	TRUE	0	None							Synonymous_SNP	_		FALSE	Synonymous_SNP
01_R1430	NC_000962.3	1037011	1037012	T	C	TRUE	1	pstA1	+	13	5	2	M	T	NonSynonymous_SNP	FALSE		FALSE	Missensse_SNP
01_R1430	NC_000962.3	1037910	1037911	C	T	TRUE	1	pstA1	+	912	305	1	R	*	NonSynonymous_SNP	TRUE		FALSE	PrematureStop_SNP
01_R1430	NC_000962.3	1047164	1047165	T	C	TRUE	1	ligD	+	1029	344	1	C	R	NonSynonymous_SNP	FALSE		FALSE	Missensse_SNP
01_R1430	NC_000962.3	1051948	1051949	G	A	TRUE	1	Rv0941c	-	368	123	3			Synonymous_SNP	_		FALSE	Synonymous_SNP
01_R1430	NC_000962.3	1052898	1052899	C	T	TRUE	1	Rv0943c	-	837	280	1	D	N	NonSynonymous_SNP	FALSE		FALSE	Missensse_SNP
01_R1430	NC_000962.3	1068150	1068151	T	C	TRUE	1	purN	+	590	197	3			Synonymous_SNP	_		FALSE	Synonymous_SNP
01_R1430	NC_000962.3	1068431	1068432	A	G	TRUE	1	purH	+	227	76	3			Synonymous_SNP	_		FALSE	Synonymous_SNP
01_R1430	NC_000962.3	1070283	1070284	C	T	TRUE	1	Rv0958	+	401	134	3			Synonymous_SNP	_		FALSE	Synonymous_SNP
01_R1430	NC_000962.3	1070701	1070702	T	C	TRUE	1	Rv0958	+	819	274	1	S	P	NonSynonymous_SNP	FALSE		FALSE	Missensse_SNP
01_R1430	NC_000962.3	1074324	1074324	-	CAATGAACCGCCCCGGCATGTCCGGAGACTCCAGTTCTTGGAAAGGATGGGGTCATGTCAGGTGGTTCATCGAGGAGGTACCCGCCGGAGCTGCGTGAGCGGGCGGTGCGGATGGTCGCAGAGATCCGCGGTCAGCACGATTCGGAGTGGGCAGCGATCAGTGAGGTCGCCCGTCTACTTGGTGTTGGCTGCGCGGAGACGGTGCGTAAGTGGGTGCGCCAGGCGCAGGTCGATGCCGGCGCACGGCCCGGGACCACGACCGAAGAATCCGCTGAGCTGAAGCGCTTGCGGCGGGACAACGCCGAATTGCGAAGGGCGAACGCGATTTTAAAGACCGCGTCGGCTTTCTTCGCGGCCGAGCTCGACCGGCCAGCACGCTAATTACCCGGTTCATCGCCG…	FALSE	1	Rv0961	+	251	84	3			INDEL	_	INS	TRUE	Frameshift_INDEL
01_R1430	NC_000962.3	1074557	1074558	G	A	TRUE	1	lprP	-	556	186	2	P	L	NonSynonymous_SNP	FALSE		FALSE	Missensse_SNP
01_R1430	NC_000962.3	1075278	1075279	T	C	TRUE	0	None							Synonymous_SNP	_		FALSE	Synonymous_SNP
01_R1430	NC_000962.3	1076308	1076309	G	T	TRUE	1	Rv0964c	-	369	124	1	P	T	NonSynonymous_SNP	FALSE		FALSE	Missensse_SNP
01_R1430	NC_000962.3	1077311	1077312	A	G	TRUE	1	Rv0966c	-	523	175	2	V	A	NonSynonymous_SNP	FALSE		FALSE	Missensse_SNP
01_R1430	NC_000962.3	1079926	1079927	C	A	TRUE	1	ctpV	+	1184	395	3			Synonymous_SNP	_		FALSE	Synonymous_SNP
01_R1430	NC_000962.3	1081680	1081681	T	C	TRUE	1	Rv0970	+	629	210	3			Synonymous_SNP	_		FALSE	Synonymous_SNP
01_R1430	NC_000962.3	1087192	1087193	G	C	TRUE	1	accD2	-	152	51	3	N	K	NonSynonymous_SNP	FALSE		FALSE	Missensse_SNP
01_R1430	NC_000962.3	1090383	1090384	G	A	TRUE	1	PE_PGRS16	+	11	4	3			Synonymous_SNP	_		FALSE	Synonymous_SNP
01_R1430	NC_000962.3	1093405	1093406	A	G	TRUE	1	PE_PGRS17	-	950	317	3			Synonymous_SNP	_		FALSE	Synonymous_SNP
01_R1430	NC_000962.3	1093927	1093928	G	A	TRUE	1	PE_PGRS17	-	428	143	3			Synonymous_SNP	_		FALSE	Synonymous_SNP
01_R1430	NC_000962.3	1096234	1096235	C	G	TRUE	1	PE_PGRS18	-	216	73	1	E	Q	NonSynonymous_SNP	FALSE		FALSE	Missensse_SNP
01_R1430	NC_000962.3	1096238	1096239	G	A	TRUE	1	PE_PGRS18	-	212	71	3			Synonymous_SNP	_		FALSE	Synonymous_SNP
01_R1430	NC_000962.3	1096632	1096633	T	G	TRUE	0	None							Synonymous_SNP	_		FALSE	Synonymous_SNP
01_R1430	NC_000962.3	1100233	1100234	T	C	TRUE	1	pepD	+	1168	390	2	L	P	NonSynonymous_SNP	FALSE		FALSE	Missensse_SNP
01_R1430	NC_000962.3	1103785	1103786	G	T	TRUE	1	Rv0987	+	1244	415	3	L	F	NonSynonymous_SNP	FALSE		FALSE	Missensse_SNP
01_R1430	NC_000962.3	1105101	1105102	A	C	TRUE	1	Rv0987	+	2560	854	2	E	A	NonSynonymous_SNP	FALSE		FALSE	Missensse_SNP
01_R1430	NC_000962.3	1106421	1106422	T	C	TRUE	1	grcC2	-	960	321	1	I	V	NonSynonymous_SNP	FALSE		FALSE	Missensse_SNP
01_R1430	NC_000962.3	1106651	1106652	A	G	TRUE	1	grcC2	-	730	244	2	L	P	NonSynonymous_SNP	FALSE		FALSE	Missensse_SNP
01_R1430	NC_000962.3	1107964	1107965	C	T	TRUE	1	Rv0990c	-	134	45	3			Synonymous_SNP	_		FALSE	Synonymous_SNP
01_R1430	NC_000962.3	1109974	1109975	A	G	TRUE	1	galU	+	703	235	2	Q	R	NonSynonymous_SNP	FALSE		FALSE	Missensse_SNP
01_R1430	NC_000962.3	1126888	1126889	G	C	TRUE	1	metS	-	114	39	1	R	G	NonSynonymous_SNP	FALSE		FALSE	Missensse_SNP
01_R1430	NC_000962.3	1127647	1127648	C	A	TRUE	1	tatD	+	559	187	2	T	N	NonSynonymous_SNP	FALSE		FALSE	Missensse_SNP
01_R1430	NC_000962.3	1130260	1130261	G	A	TRUE	1	ispE	+	70	24	2	R	H	NonSynonymous_SNP	FALSE		FALSE	Missensse_SNP
01_R1430	NC_000962.3	1145624	1145625	C	T	TRUE	1	eno	+	1061	354	3			Synonymous_SNP	_		FALSE	Synonymous_SNP
01_R1430	NC_000962.3	1149550	1149551	C	T	TRUE	1	kdpD	-	2135	712	3			Synonymous_SNP	_		FALSE	Synonymous_SNP
01_R1430	NC_000962.3	1150584	1150585	G	A	TRUE	1	kdpD	-	1101	368	1	P	S	NonSynonymous_SNP	FALSE		FALSE	Missensse_SNP
01_R1430	NC_000962.3	1157021	1157022	G	A	TRUE	1	trcS	-	933	312	1	P	S	NonSynonymous_SNP	FALSE		FALSE	Missensse_SNP
01_R1430	NC_000962.3	1163133	1163134	T	C	TRUE	1	PE8	-	242	81	3			Synonymous_SNP	_		FALSE	Synonymous_SNP
01_R1430	NC_000962.3	1164570	1164571	A	G	TRUE	0	None							Synonymous_SNP	_		FALSE	Synonymous_SNP
01_R1430	NC_000962.3	1165521	1165521	-	A	FALSE	0	None							INDEL	_		FALSE	Inframe_INDEL
01_R1430	NC_000962.3	1168715	1168715	-	T	FALSE	1	Rv1046c	-	512	171	3			INDEL	_		FALSE	Inframe_INDEL
01_R1430	NC_000962.3	1178115	1178116	T	C	TRUE	1	Rv1056	+	488	163	3			Synonymous_SNP	_		FALSE	Synonymous_SNP
01_R1430	NC_000962.3	1189643	1189727	CACCGCCCGCCCCGCCGGCGCCGGCGTCACCGCCCTTGGTGCCGCTGGCCCCGGCGCCGGCACCGTTGCCGCCTTGTCCGCCGT	-	FALSE	1	PE_PGRS19	-	780	261	1			INDEL	_	DEL	FALSE	Inframe_INDEL
01_R1430	NC_000962.3	1190092	1190093	A	C	TRUE	1	PE_PGRS19	-	331	111	2	L	W	NonSynonymous_SNP	FALSE		FALSE	Missensse_SNP
01_R1430	NC_000962.3	1191578	1191578	-	GCCGCCGCTGCCGTAGAGCCA	FALSE	1	PE_PGRS20	-	569	190	3			INDEL	_	INS	FALSE	Inframe_INDEL
01_R1430	NC_000962.3	1200417	1200418	A	G	TRUE	0	None							Synonymous_SNP	_		FALSE	Synonymous_SNP
01_R1430	NC_000962.3	1208651	1208652	G	A	TRUE	1	Rv1084	+	1016	339	3			Synonymous_SNP	_		FALSE	Synonymous_SNP
01_R1430	NC_000962.3	1208711	1208712	G	C	TRUE	1	Rv1084	+	1076	359	3	E	D	NonSynonymous_SNP	FALSE		FALSE	Missensse_SNP
01_R1430	NC_000962.3	1212459	1212459	-	GGCGCCGGTGGCGCCGGG	FALSE	1	PE_PGRS21	+	900	301	1			INDEL	_	INS	FALSE	Inframe_INDEL
01_R1430	NC_000962.3	1213679	1213679	-	CGGCGACGGCGGCGCCGGTGGCGGCGGCGGGGCCGGCGGCATCGG	FALSE	1	PE_PGRS21	+	2120	707	3			INDEL	_	INS	FALSE	Inframe_INDEL
01_R1430	NC_000962.3	1217655	1217682	CGGTGGCGCCGGCGGGGCCGGCGGGGA	-	FALSE	1	PE_PGRS22	+	1187	396	3			INDEL	_	DEL	FALSE	Inframe_INDEL
01_R1430	NC_000962.3	1217738	1217840	ACGGCGGGGCCGGCGGCGACAGCGGCCGTGGCGGCACGGGCGGCGCCGGCGGCGAGGGCGGCGCCGCCGGGCTGCTGGTGGGCACCGGCGGGCACGGCGGTG	-	FALSE	1	PE_PGRS22	+	1270	424	2			INDEL	_	DEL	FALSE	Inframe_INDEL
01_R1430	NC_000962.3	1220679	1220680	T	C	TRUE	1	glyA1	+	106	36	2	V	A	NonSynonymous_SNP	FALSE		FALSE	Missensse_SNP
01_R1430	NC_000962.3	1224306	1224307	C	G	TRUE	0	None							Synonymous_SNP	_		FALSE	Synonymous_SNP
01_R1430	NC_000962.3	1224366	1224367	T	C	TRUE	0	None							Synonymous_SNP	_		FALSE	Synonymous_SNP
01_R1430	NC_000962.3	1226128	1226129	C	T	TRUE	1	Rv1097c	-	15	6	1	A	T	NonSynonymous_SNP	FALSE		FALSE	Missensse_SNP
01_R1430	NC_000962.3	1248977	1248978	T	C	TRUE	1	Rv1125	+	896	299	3			Synonymous_SNP	_		FALSE	Synonymous_SNP
01_R1430	NC_000962.3	1257609	1257610	G	T	TRUE	1	Rv1132	+	285	96	1	V	L	NonSynonymous_SNP	FALSE		FALSE	Missensse_SNP
01_R1430	NC_000962.3	1263093	1263123	GTTGTTGTTGCCGAGATTCGCAATGCCCAG	-	FALSE	1	PPE16	-	1034	345	3			INDEL	_	DEL	FALSE	Inframe_INDEL
01_R1430	NC_000962.3	1265390	1265390	-	TGGGTGAACCGCCCCGGTGAGTCCGGAGACTCTCTGATCTGAGACCTCAGCCGGCGGCTGGTCTCTGGCGTTGAGCGTAGTAGGCAGCCTCGAGTTCGACCGGCGGGACGTCGCCGCAGTACTGGTAGAGGCGGCGATGGTTGAACCAGTCGACCCAGCGCGCGGTGGCCAACTCGACATCCTCGATGGACCGCCAGGGCTTGCCGGGTTTGATCAGCTCGGTCTTGTATAGGCCGTTGATCGTCTCGGCTAGTGCATTGTCATAGGAGCTTCCGACCGCTCCGACCGACGGTTGGATGCCTGCCTCGGCGAGCCGCTCGCTGAACCGGATCGATGTGTACTGAGATCCCCTATCCGTATGGTGGATAACGTCTTTCAGGTCGAGTACGCCTTCTTGTT…	FALSE	1	Rv1137c	-	64	22	2			INDEL	_	INS	FALSE	Inframe_INDEL
01_R1430	NC_000962.3	1276937	1276938	G	C	TRUE	1	Rv1148c	-	810	271	1	L	V	NonSynonymous_SNP	FALSE		FALSE	Missensse_SNP
01_R1430	NC_000962.3	1281117	1281118	T	C	TRUE	1	Rv1154c	-	366	123	1	T	A	NonSynonymous_SNP	FALSE		FALSE	Missensse_SNP
01_R1430	NC_000962.3	1292101	1292102	A	G	TRUE	1	narH	+	1037	346	3			Synonymous_SNP	_		FALSE	Synonymous_SNP
01_R1430	NC_000962.3	1307597	1307598	C	G	TRUE	1	fadH	-	628	210	2	C	S	NonSynonymous_SNP	FALSE		FALSE	Missensse_SNP
01_R1430	NC_000962.3	1311931	1311932	G	A	TRUE	1	Rv1179c	-	1367	456	3			Synonymous_SNP	_		FALSE	Synonymous_SNP
01_R1430	NC_000962.3	1313129	1313389	CGCGCTGCTTCCAGGCCGATCATCGTCTTGCCCGCACCCGGCGGCAGCACCAGATAGGCACGGTTGTCGCCGGCAGCGACGTCGGCGTCGAACGCGTCCAACGCTTGCTGTTGGTATACCCGCCAGTTGCCGGCAAAGGCCCGCGATTCCAGGTCGCGGTGAGGATCCACAAGGATTCACCCTAGCCAAGCACCCACGTTGGGCGCGAAAGACGCAAAAGGCCCCGAATCCAACGGATTTCGGGGCCTTTTGCGTCTGCT	-	FALSE	1	Rv1179c	-	169	57	2			INDEL	_	DEL	TRUE	Frameshift_INDEL
01_R1430	NC_000962.3	1315190	1315191	A	C	TRUE	1	pks3	+	1466	489	3	*	Y	NonSynonymous_SNP	FALSE		FALSE	Missensse_SNP
01_R1430	NC_000962.3	1315883	1315884	G	A	TRUE	1	pks4	+	650	217	3			Synonymous_SNP	_		FALSE	Synonymous_SNP
01_R1430	NC_000962.3	1320674	1320675	G	A	TRUE	1	papA3	+	640	214	2	R	H	NonSynonymous_SNP	FALSE		FALSE	Missensse_SNP
01_R1430	NC_000962.3	1327889	1327890	G	A	TRUE	1	Rv1186c	-	1415	472	3			Synonymous_SNP	_		FALSE	Synonymous_SNP
01_R1430	NC_000962.3	1328686	1328687	G	C	TRUE	1	Rv1186c	-	618	207	1	P	A	NonSynonymous_SNP	FALSE		FALSE	Missensse_SNP
01_R1430	NC_000962.3	1339965	1339966	G	A	TRUE	1	PPE18	+	617	206	3			Synonymous_SNP	_		FALSE	Synonymous_SNP
01_R1430	NC_000962.3	1339989	1339990	C	A	TRUE	1	PPE18	+	641	214	3			Synonymous_SNP	_		FALSE	Synonymous_SNP
01_R1430	NC_000962.3	1339990	1339991	A	G	TRUE	1	PPE18	+	642	215	1	T	A	NonSynonymous_SNP	FALSE		FALSE	Missensse_SNP
01_R1430	NC_000962.3	1339999	1340000	A	G	TRUE	1	PPE18	+	651	218	1	T	V	NonSynonymous_SNP	FALSE		FALSE	Missensse_SNP
01_R1430	NC_000962.3	1340000	1340001	C	T	TRUE	1	PPE18	+	652	218	2	T	V	NonSynonymous_SNP	FALSE		FALSE	Missensse_SNP
01_R1430	NC_000962.3	1340002	1340003	A	G	TRUE	1	PPE18	+	654	219	1	T	V	NonSynonymous_SNP	FALSE		FALSE	Missensse_SNP
01_R1430	NC_000962.3	1340003	1340004	C	T	TRUE	1	PPE18	+	655	219	2	T	V	NonSynonymous_SNP	FALSE		FALSE	Missensse_SNP
01_R1430	NC_000962.3	1340004	1340005	G	A	TRUE	1	PPE18	+	656	219	3	T	V	NonSynonymous_SNP	FALSE		FALSE	Missensse_SNP
01_R1430	NC_000962.3	1340025	1340026	C	G	TRUE	1	PPE18	+	677	226	3			Synonymous_SNP	_		FALSE	Synonymous_SNP
01_R1430	NC_000962.3	1340033	1340034	A	C	TRUE	1	PPE18	+	685	229	2	K	T	NonSynonymous_SNP	FALSE		FALSE	Missensse_SNP
01_R1430	NC_000962.3	1340035	1340036	A	G	TRUE	1	PPE18	+	687	230	1	T	A	NonSynonymous_SNP	FALSE		FALSE	Missensse_SNP
01_R1430	NC_000962.3	1341623	1341624	G	T	TRUE	1	Rv1199c	-	981	328	1	Q	K	NonSynonymous_SNP	FALSE		FALSE	Missensse_SNP
01_R1430	NC_000962.3	1342580	1342581	T	C	TRUE	1	Rv1199c	-	24	9	1	T	A	NonSynonymous_SNP	FALSE		FALSE	Missensse_SNP
01_R1430	NC_000962.3	1351222	1351249	TTCAACACCGCCGGCGTTAGCCGGCCA	-	FALSE	1	folP2	+	32	11	3			INDEL	_	DEL	FALSE	Inframe_INDEL
01_R1430	NC_000962.3	1354547	1354548	C	T	TRUE	1	glgA	-	1113	372	1	A	T	NonSynonymous_SNP	FALSE		FALSE	Missensse_SNP
01_R1430	NC_000962.3	1357308	1357309	G	A	TRUE	1	PE14	-	316	106	2	A	V	NonSynonymous_SNP	FALSE		FALSE	Missensse_SNP
01_R1430	NC_000962.3	1360208	1360209	T	C	TRUE	1	Rv1217c	-	1592	531	3			Synonymous_SNP	_		FALSE	Synonymous_SNP
01_R1430	NC_000962.3	1365817	1365818	C	A	TRUE	0	None							Synonymous_SNP	_		FALSE	Synonymous_SNP
01_R1430	NC_000962.3	1365837	1365837	-	G	FALSE	0	None							INDEL	_		FALSE	Inframe_INDEL
01_R1430	NC_000962.3	1372300	1372301	G	C	TRUE	1	mrp	-	648	217	1	L	V	NonSynonymous_SNP	FALSE		FALSE	Missensse_SNP
01_R1430	NC_000962.3	1374064	1374065	T	C	TRUE	1	Rv1230c	-	132	45	1	S	G	NonSynonymous_SNP	FALSE		FALSE	Missensse_SNP
01_R1430	NC_000962.3	1375723	1375724	A	C	TRUE	1	Rv1232c	-	444	149	1	C	G	NonSynonymous_SNP	FALSE		FALSE	Missensse_SNP
01_R1430	NC_000962.3	1377115	1377116	A	G	TRUE	1	Rv1234	+	140	47	3			Synonymous_SNP	_		FALSE	Synonymous_SNP
01_R1430	NC_000962.3	1379850	1379851	A	C	TRUE	0	None							Synonymous_SNP	_		FALSE	Synonymous_SNP
01_R1430	NC_000962.3	1381566	1381567	C	T	TRUE	1	sugC	+	883	295	2	A	V	NonSynonymous_SNP	FALSE		FALSE	Missensse_SNP
01_R1430	NC_000962.3	1382627	1382628	T	C	TRUE	1	corA	-	414	139	1	K	E	NonSynonymous_SNP	FALSE		FALSE	Missensse_SNP
01_R1430	NC_000962.3	1388469	1388470	G	A	TRUE	1	Rv1245c	-	158	53	3			Synonymous_SNP	_		FALSE	Synonymous_SNP
01_R1430	NC_000962.3	1392920	1392921	G	A	TRUE	1	Rv1248c	-	131	44	3			Synonymous_SNP	_		FALSE	Synonymous_SNP
01_R1430	NC_000962.3	1393625	1393626	A	G	TRUE	1	Rv1249c	-	356	119	3			Synonymous_SNP	_		FALSE	Synonymous_SNP
01_R1430	NC_000962.3	1396921	1396922	T	C	TRUE	1	Rv1251c	-	2318	773	3			Synonymous_SNP	_		FALSE	Synonymous_SNP
01_R1430	NC_000962.3	1411209	1411210	T	G	TRUE	1	amiB2	+	779	260	3			Synonymous_SNP	_		FALSE	Synonymous_SNP
01_R1430	NC_000962.3	1413147	1413148	C	T	TRUE	0	None							Synonymous_SNP	_		FALSE	Synonymous_SNP
01_R1430	NC_000962.3	1414020	1414021	C	T	TRUE	1	pknH	-	1819	607	2	R	Q	NonSynonymous_SNP	FALSE		FALSE	Missensse_SNP
01_R1430	NC_000962.3	1440468	1440469	C	G	TRUE	1	cysN	+	1562	521	3			Synonymous_SNP	_		FALSE	Synonymous_SNP
01_R1430	NC_000962.3	1445780	1445781	A	G	TRUE	1	Rv1291c	-	53	18	3			Synonymous_SNP	_		FALSE	Synonymous_SNP
01_R1430	NC_000962.3	1446542	1446543	G	C	TRUE	1	argS	+	164	55	3	K	N	NonSynonymous_SNP	FALSE		FALSE	Missensse_SNP
01_R1430	NC_000962.3	1447654	1447655	T	C	TRUE	1	argS	+	1276	426	2	V	A	NonSynonymous_SNP	FALSE		FALSE	Missensse_SNP
01_R1430	NC_000962.3	1457143	1457144	C	T	TRUE	1	hemK	+	579	194	1	R	C	NonSynonymous_SNP	FALSE		FALSE	Missensse_SNP
01_R1430	NC_000962.3	1468207	1468208	A	C	TRUE	1	Rv1313c	-	1297	433	2	L	R	NonSynonymous_SNP	FALSE		FALSE	Missensse_SNP
01_R1430	NC_000962.3	1471658	1471659	C	T	TRUE	0	None							Synonymous_SNP	_		FALSE	Synonymous_SNP
01_R1430	NC_000962.3	1475441	1475442	C	G	TRUE	1	rrl	+	1784	595	3	F	L	NonSynonymous_SNP	FALSE		FALSE	Missensse_SNP
01_R1430	NC_000962.3	1480948	1480948	-	TCGCCCAAAGACCAATGGGCACGCTCGGTTTCGCTGGCAGCGTGCAGTGTGTCCGAGGATGCTAGCAATCGCGCGGGGTGTGATTTGGCCAGTTCGCACAATCGGGCCGCCTGGTTGACCGGCTTGCCGACCACTGTGTATTCGAATCTTTGCTTGGCGTCGACATTGCCGGCGACGATCTGGCCTGCCGCCACCCCGATGCCGGCTTGGACCTCGGGCATCTCGTTGGCCAGCCGCTCGGCTATGGCCCGGGCGGCGGCCAGCGCGGCGTCTTCGGGACGGTCGAGGCGGTTCGGGGCTCCGAAGATGGCCAGGGCGGCGTCGCCTGCGAACTTGTTGATCAGTCCGTGGTGACGGTCGACCTCGTTGACGACGATCGCGAAAAACCGGTTGAGGAGC…	FALSE	1	Rv1319c	-	1552	518	2			INDEL	_	INS	FALSE	Inframe_INDEL
01_R1430	NC_000962.3	1482626	1482627	T	C	TRUE	1	Rv1320c	-	1590	531	1	T	A	NonSynonymous_SNP	FALSE		FALSE	Missensse_SNP
01_R1430	NC_000962.3	1483688	1483689	C	G	TRUE	1	Rv1320c	-	528	177	1	G	R	NonSynonymous_SNP	FALSE		FALSE	Missensse_SNP
01_R1430	NC_000962.3	1484707	1484708	A	C	TRUE	1	Rv1321	+	429	144	1	S	R	NonSynonymous_SNP	FALSE		FALSE	Missensse_SNP
01_R1430	NC_000962.3	1495169	1495170	G	T	TRUE	1	glgP	+	606	203	1	A	S	NonSynonymous_SNP	FALSE		FALSE	Missensse_SNP
01_R1430	NC_000962.3	1497244	1497245	C	T	TRUE	1	dinG	-	1944	649	1	V	M	NonSynonymous_SNP	FALSE		FALSE	Missensse_SNP
01_R1430	NC_000962.3	1499273	1499274	C	G	TRUE	1	pncB1	-	1285	429	2	G	A	NonSynonymous_SNP	FALSE		FALSE	Missensse_SNP
01_R1430	NC_000962.3	1507545	1507546	C	A	TRUE	0	None							Synonymous_SNP	_		FALSE	Synonymous_SNP
01_R1430	NC_000962.3	1526818	1526819	C	A	TRUE	1	Rv1358	+	207	70	1			Synonymous_SNP	_		FALSE	Synonymous_SNP
01_R1430	NC_000962.3	1527503	1527504	T	C	TRUE	1	Rv1358	+	892	298	2	V	A	NonSynonymous_SNP	FALSE		FALSE	Missensse_SNP
01_R1430	NC_000962.3	1532655	1532656	G	T	TRUE	1	PPE19	-	977	326	3			Synonymous_SNP	_		FALSE	Synonymous_SNP
01_R1430	NC_000962.3	1532658	1532659	C	T	TRUE	1	PPE19	-	974	325	3	Q	P	NonSynonymous_SNP	FALSE		FALSE	Missensse_SNP
01_R1430	NC_000962.3	1532659	1532660	T	G	TRUE	1	PPE19	-	973	325	2	Q	P	NonSynonymous_SNP	FALSE		FALSE	Missensse_SNP
01_R1430	NC_000962.3	1533240	1533241	G	C	TRUE	1	PPE19	-	392	131	3			Synonymous_SNP	_		FALSE	Synonymous_SNP
01_R1430	NC_000962.3	1533582	1533583	G	A	TRUE	1	PPE19	-	50	17	3			Synonymous_SNP	_		FALSE	Synonymous_SNP
01_R1430	NC_000962.3	1536250	1536251	G	T	TRUE	1	Rv1364c	-	1393	465	2	A	E	NonSynonymous_SNP	FALSE		FALSE	Missensse_SNP
01_R1430	NC_000962.3	1538719	1538720	C	T	TRUE	1	Rv1366	+	330	111	1	L	F	NonSynonymous_SNP	FALSE		FALSE	Missensse_SNP
01_R1430	NC_000962.3	1541946	1543304	CAGCCTGAACCGCCCCGGTGAGTCCGGAGACTCTCTGATCTGAGACCTCAGCCGGCGGCTGGTCTCTGGCGTTGAGCGTAGTAGGCAGCCTCGAGTTCGACCGGCGGGACGTCGCCGCAGTACTGGTAGAGGCGGCGATGGTTGAACCAGTCGACCCAGCGCGCGGTGGCCAACTCGACATCCTCGATGGACCGCCAGGGCTTGCCGGGTTTGATCAGCTCGGTCTTGTATAGGCCGTTGATCGTCTCGGCTAGTGCATTGTCATAGGAGCTTCCGACCGCTCCGACCGACGGTTGGATGCCTGCCTCGGCGAGCCGCTCGCTGAACCGGATCGATGTGTACTGAGATCCCCTATCCGTATGGTGGATAACGTCTTTCAGGTCGAGTACGCCTTCTTGT…	-	FALSE	0	None							INDEL	_	DEL	TRUE	Frameshift_INDEL
01_R1430	NC_000962.3	1547124	1547125	T	C	TRUE	1	Rv1374c	-	405	136	1	T	A	NonSynonymous_SNP	FALSE		FALSE	Missensse_SNP
01_R1430	NC_000962.3	1548707	1548707	-	TGTTTT	FALSE	1	Rv1375	+	876	293	1			INDEL	_	INS	FALSE	Inframe_INDEL
01_R1430	NC_000962.3	1552546	1552547	G	A	TRUE	1	Rv1378c	-	108	37	1	R	W	NonSynonymous_SNP	FALSE		FALSE	Missensse_SNP
01_R1430	NC_000962.3	1560460	1560461	T	G	TRUE	1	pyrF	+	16	6	2	L	R	NonSynonymous_SNP	FALSE		FALSE	Missensse_SNP
01_R1430	NC_000962.3	1563716	1563717	C	T	TRUE	1	mihF	+	23	8	3			Synonymous_SNP	_		FALSE	Synonymous_SNP
01_R1430	NC_000962.3	1570565	1570566	C	A	TRUE	1	cyp132	-	403	135	2	R	L	NonSynonymous_SNP	FALSE		FALSE	Missensse_SNP
01_R1430	NC_000962.3	1572243	1572244	C	T	TRUE	1	PE_PGRS25	-	1613	538	3			Synonymous_SNP	_		FALSE	Synonymous_SNP
01_R1430	NC_000962.3	1573659	1573660	T	G	TRUE	1	PE_PGRS25	-	197	66	3	R	S	NonSynonymous_SNP	FALSE		FALSE	Missensse_SNP
01_R1430	NC_000962.3	1573682	1573683	C	T	TRUE	1	PE_PGRS25	-	174	59	1	A	T	NonSynonymous_SNP	FALSE		FALSE	Missensse_SNP
01_R1430	NC_000962.3	1588898	1588899	G	T	TRUE	1	ribC	+	332	111	3			Synonymous_SNP	_		FALSE	Synonymous_SNP
01_R1430	NC_000962.3	1609839	1609840	A	G	TRUE	1	Rv1431	+	1757	586	3			Synonymous_SNP	_		FALSE	Synonymous_SNP
01_R1430	NC_000962.3	1612624	1612624	-	ATCGGTACCGGTGCGCCAGGG	FALSE	1	Rv1435c	-	325	109	2			INDEL	_	INS	FALSE	Inframe_INDEL
01_R1430	NC_000962.3	1613034	1613035	T	C	TRUE	0	None							Synonymous_SNP	_		FALSE	Synonymous_SNP
01_R1430	NC_000962.3	1614088	1614089	T	C	TRUE	1	gap	+	782	261	3			Synonymous_SNP	_		FALSE	Synonymous_SNP
01_R1430	NC_000962.3	1624790	1624791	C	G	TRUE	1	opcA	-	574	192	2	R	P	NonSynonymous_SNP	FALSE		FALSE	Missensse_SNP
01_R1430	NC_000962.3	1630147	1630148	A	C	TRUE	1	tkt	-	51	18	1	Y	D	NonSynonymous_SNP	FALSE		FALSE	Missensse_SNP
01_R1430	NC_000962.3	1631066	1631075	GCCGCCGGT	-	FALSE	1	PE_PGRS27	-	3560	1187	3			INDEL	_	DEL	FALSE	Inframe_INDEL
01_R1430	NC_000962.3	1632518	1632518	-	GGCGCCGTTGCCGCCGGCCCCACCGTC	FALSE	1	PE_PGRS27	-	2108	703	3			INDEL	_	INS	FALSE	Inframe_INDEL
01_R1430	NC_000962.3	1636731	1636732	C	T	TRUE	1	PE_PGRS28	-	1497	500	1	A	T	NonSynonymous_SNP	FALSE		FALSE	Missensse_SNP
01_R1430	NC_000962.3	1636825	1636826	C	A	TRUE	1	PE_PGRS28	-	1403	468	3			Synonymous_SNP	_		FALSE	Synonymous_SNP
01_R1430	NC_000962.3	1636917	1636918	C	T	TRUE	1	PE_PGRS28	-	1311	438	1	A	T	NonSynonymous_SNP	FALSE		FALSE	Missensse_SNP
01_R1430	NC_000962.3	1636926	1636927	C	T	TRUE	1	PE_PGRS28	-	1302	435	1	D	N	NonSynonymous_SNP	FALSE		FALSE	Missensse_SNP
01_R1430	NC_000962.3	1636927	1636928	A	G	TRUE	1	PE_PGRS28	-	1301	434	3			Synonymous_SNP	_		FALSE	Synonymous_SNP
01_R1430	NC_000962.3	1636933	1636934	A	G	TRUE	1	PE_PGRS28	-	1295	432	3	H	N	NonSynonymous_SNP	FALSE		FALSE	Missensse_SNP
01_R1430	NC_000962.3	1636935	1636936	G	T	TRUE	1	PE_PGRS28	-	1293	432	1	H	N	NonSynonymous_SNP	FALSE		FALSE	Missensse_SNP
01_R1430	NC_000962.3	1636943	1636944	G	T	TRUE	1	PE_PGRS28	-	1285	429	2	A	H	NonSynonymous_SNP	FALSE		FALSE	Missensse_SNP
01_R1430	NC_000962.3	1636944	1636945	C	G	TRUE	1	PE_PGRS28	-	1284	429	1	A	H	NonSynonymous_SNP	FALSE		FALSE	Missensse_SNP
01_R1430	NC_000962.3	1636945	1636946	C	A	TRUE	1	PE_PGRS28	-	1283	428	3			Synonymous_SNP	_		FALSE	Synonymous_SNP
01_R1430	NC_000962.3	1636979	1636980	G	T	TRUE	1	PE_PGRS28	-	1249	417	2	P	N	NonSynonymous_SNP	FALSE		FALSE	Missensse_SNP
01_R1430	NC_000962.3	1636980	1636981	G	T	TRUE	1	PE_PGRS28	-	1248	417	1	P	N	NonSynonymous_SNP	FALSE		FALSE	Missensse_SNP
01_R1430	NC_000962.3	1636982	1636983	C	G	TRUE	1	PE_PGRS28	-	1246	416	2	G	A	NonSynonymous_SNP	FALSE		FALSE	Missensse_SNP
01_R1430	NC_000962.3	1637228	1637228	-	CCGGCCCCGCCGATACCGCCGTCCCCGCCGGCCCCG	FALSE	1	PE_PGRS28	-	1000	334	2			INDEL	_	INS	FALSE	Inframe_INDEL
01_R1430	NC_000962.3	1637233	1637234	G	A	TRUE	1	PE_PGRS28	-	995	332	3			Synonymous_SNP	_		FALSE	Synonymous_SNP
01_R1430	NC_000962.3	1637248	1637249	G	A	TRUE	1	PE_PGRS28	-	980	327	3			Synonymous_SNP	_		FALSE	Synonymous_SNP
01_R1430	NC_000962.3	1637254	1637255	C	G	TRUE	1	PE_PGRS28	-	974	325	3			Synonymous_SNP	_		FALSE	Synonymous_SNP
01_R1430	NC_000962.3	1637257	1637258	T	C	TRUE	1	PE_PGRS28	-	971	324	3			Synonymous_SNP	_		FALSE	Synonymous_SNP
01_R1430	NC_000962.3	1637263	1637264	G	C	TRUE	1	PE_PGRS28	-	965	322	3			Synonymous_SNP	_		FALSE	Synonymous_SNP
01_R1430	NC_000962.3	1638181	1638182	C	T	TRUE	1	PE_PGRS28	-	47	16	3	S	L	NonSynonymous_SNP	FALSE		FALSE	Missensse_SNP
01_R1430	NC_000962.3	1638182	1638183	G	A	TRUE	1	PE_PGRS28	-	46	16	2	S	L	NonSynonymous_SNP	FALSE		FALSE	Missensse_SNP
01_R1430	NC_000962.3	1638187	1638188	C	T	TRUE	1	PE_PGRS28	-	41	14	3			Synonymous_SNP	_		FALSE	Synonymous_SNP
01_R1430	NC_000962.3	1638190	1638191	C	G	TRUE	1	PE_PGRS28	-	38	13	3			Synonymous_SNP	_		FALSE	Synonymous_SNP
01_R1430	NC_000962.3	1638193	1638194	G	C	TRUE	1	PE_PGRS28	-	35	12	3			Synonymous_SNP	_		FALSE	Synonymous_SNP
01_R1430	NC_000962.3	1639593	1639594	C	A	TRUE	1	Rv1453	+	1213	405	2	P	Q	NonSynonymous_SNP	FALSE		FALSE	Missensse_SNP
01_R1430	NC_000962.3	1644248	1644248	-	GGCGCGGTTCACGAGCGCCGCTCCTCCTCATCGCTTCGCTCTGCATCGTCGTC	FALSE	1	Rv1458c	-	11	4	3			INDEL	_	INS	TRUE	Frameshift_INDEL
01_R1430	NC_000962.3	1645801	1645802	T	C	TRUE	1	Rv1459c	-	336	113	1	K	E	NonSynonymous_SNP	FALSE		FALSE	Missensse_SNP
01_R1430	NC_000962.3	1650071	1650072	A	G	TRUE	1	Rv1462	+	546	183	1	N	D	NonSynonymous_SNP	FALSE		FALSE	Missensse_SNP
01_R1430	NC_000962.3	1650803	1650804	A	C	TRUE	1	Rv1463	+	88	30	2	D	A	NonSynonymous_SNP	FALSE		FALSE	Missensse_SNP
01_R1430	NC_000962.3	1667471	1667472	C	T	TRUE	1	ripA	+	482	161	3			Synonymous_SNP	_		FALSE	Synonymous_SNP
01_R1430	NC_000962.3	1672322	1672323	C	T	TRUE	1	Rv1481	+	946	316	2	A	V	NonSynonymous_SNP	FALSE		FALSE	Missensse_SNP
01_R1430	NC_000962.3	1676289	1676290	C	A	TRUE	1	Rv1486c	-	593	198	3	K	N	NonSynonymous_SNP	FALSE		FALSE	Missensse_SNP
01_R1430	NC_000962.3	1684168	1684169	C	T	TRUE	1	mutB	+	164	55	3			Synonymous_SNP	_		FALSE	Synonymous_SNP
01_R1430	NC_000962.3	1689348	1689349	C	T	TRUE	1	Rv1498c	-	571	191	2	R	H	NonSynonymous_SNP	FALSE		FALSE	Missensse_SNP
01_R1430	NC_000962.3	1692140	1692141	A	C	TRUE	1	Rv1501	+	251	84	3			Synonymous_SNP	_		FALSE	Synonymous_SNP
01_R1430	NC_000962.3	1693560	1693561	A	G	TRUE	1	Rv1502	+	637	213	2	Y	C	NonSynonymous_SNP	FALSE		FALSE	Missensse_SNP
01_R1430	NC_000962.3	1698910	1698911	G	A	TRUE	1	Rv1508c	-	983	328	3			Synonymous_SNP	_		FALSE	Synonymous_SNP
01_R1430	NC_000962.3	1699208	1699209	G	A	TRUE	1	Rv1508c	-	685	229	2	A	V	NonSynonymous_SNP	FALSE		FALSE	Missensse_SNP
01_R1430	NC_000962.3	1705062	1705063	G	A	TRUE	1	Rv1513	+	5	2	3			Synonymous_SNP	_		FALSE	Synonymous_SNP
01_R1430	NC_000962.3	1706118	1706119	T	C	TRUE	1	Rv1514c	-	476	159	3			Synonymous_SNP	_		FALSE	Synonymous_SNP
01_R1430	NC_000962.3	1711675	1711676	A	C	TRUE	1	Rv1520	+	648	217	1	K	Q	NonSynonymous_SNP	FALSE		FALSE	Missensse_SNP
01_R1430	NC_000962.3	1715530	1715531	G	C	TRUE	1	mmpL12	-	2081	694	3	S	R	NonSynonymous_SNP	FALSE		FALSE	Missensse_SNP
01_R1430	NC_000962.3	1719995	1719996	C	T	TRUE	0	None							Synonymous_SNP	_		FALSE	Synonymous_SNP
01_R1430	NC_000962.3	1728836	1728837	A	G	TRUE	0	None							Synonymous_SNP	_		FALSE	Synonymous_SNP
01_R1430	NC_000962.3	1736357	1736358	A	T	TRUE	0	None							Synonymous_SNP	_		FALSE	Synonymous_SNP
01_R1430	NC_000962.3	1751492	1751493	C	T	TRUE	1	PPE21	-	1840	614	2	G	D	NonSynonymous_SNP	FALSE		FALSE	Missensse_SNP
01_R1430	NC_000962.3	1752560	1752561	T	C	TRUE	1	PPE21	-	772	258	2	D	G	NonSynonymous_SNP	FALSE		FALSE	Missensse_SNP
01_R1430	NC_000962.3	1753519	1753519	-	C	FALSE	1	fadD11.1	+	10	4	2			INDEL	_		FALSE	Inframe_INDEL
01_R1430	NC_000962.3	1759251	1759252	G	T	TRUE	1	frdA	+	1571	524	3			Synonymous_SNP	_		FALSE	Synonymous_SNP
01_R1430	NC_000962.3	1760291	1760292	A	G	TRUE	1	frdC	+	117	40	1	M	V	NonSynonymous_SNP	FALSE		FALSE	Missensse_SNP
01_R1430	NC_000962.3	1778429	1778430	T	C	TRUE	1	bioD	+	571	191	2	M	T	NonSynonymous_SNP	FALSE		FALSE	Missensse_SNP
01_R1430	NC_000962.3	1779308	1779309	C	T	TRUE	0	None							Synonymous_SNP	_		FALSE	Synonymous_SNP
01_R1430	NC_000962.3	1779369	1779370	G	C	TRUE	1	Rv1573	+	56	19	3			Synonymous_SNP	_		FALSE	Synonymous_SNP
01_R1430	NC_000962.3	1779853	1779854	G	A	TRUE	0	None							Synonymous_SNP	_		FALSE	Synonymous_SNP
01_R1430	NC_000962.3	1779877	1779878	G	A	TRUE	0	None							Synonymous_SNP	_		FALSE	Synonymous_SNP
01_R1430	NC_000962.3	1779879	1779880	G	A	TRUE	0	None							Synonymous_SNP	_		FALSE	Synonymous_SNP
01_R1430	NC_000962.3	1779880	1779881	C	G	TRUE	0	None							Synonymous_SNP	_		FALSE	Synonymous_SNP
01_R1430	NC_000962.3	1779883	1779884	G	A	TRUE	0	None							Synonymous_SNP	_		FALSE	Synonymous_SNP
01_R1430	NC_000962.3	1779886	1779887	G	C	TRUE	0	None							Synonymous_SNP	_		FALSE	Synonymous_SNP
01_R1430	NC_000962.3	1779887	1779888	C	G	TRUE	0	None							Synonymous_SNP	_		FALSE	Synonymous_SNP
01_R1430	NC_000962.3	1779888	1779889	A	G	TRUE	0	None							Synonymous_SNP	_		FALSE	Synonymous_SNP
01_R1430	NC_000962.3	1779889	1779890	G	C	TRUE	0	None							Synonymous_SNP	_		FALSE	Synonymous_SNP
01_R1430	NC_000962.3	1779892	1779893	T	C	TRUE	0	None							Synonymous_SNP	_		FALSE	Synonymous_SNP
01_R1430	NC_000962.3	1779919	1779920	T	C	TRUE	0	None							Synonymous_SNP	_		FALSE	Synonymous_SNP
01_R1430	NC_000962.3	1779949	1779950	A	G	TRUE	1	Rv1574	+	20	7	3			Synonymous_SNP	_		FALSE	Synonymous_SNP
01_R1430	NC_000962.3	1779957	1779958	A	G	TRUE	1	Rv1574	+	28	10	2	H	R	NonSynonymous_SNP	FALSE		FALSE	Missensse_SNP
01_R1430	NC_000962.3	1780586	1780586	-	G	FALSE	1	Rv1575	+	388	130	2			INDEL	_		FALSE	Inframe_INDEL
01_R1430	NC_000962.3	1784010	1784011	C	G	TRUE	1	Rv1581c	-	290	97	3			Synonymous_SNP	_		FALSE	Synonymous_SNP
01_R1430	NC_000962.3	1788569	1788570	G	T	TRUE	1	Rv1587c	-	593	198	3	N	K	NonSynonymous_SNP	FALSE		FALSE	Missensse_SNP
01_R1430	NC_000962.3	1789445	1789446	C	T	TRUE	1	Rv1588c	-	390	131	1	V	I	NonSynonymous_SNP	FALSE		FALSE	Missensse_SNP
01_R1430	NC_000962.3	1789515	1789516	A	G	TRUE	1	Rv1588c	-	320	107	3			Synonymous_SNP	_		FALSE	Synonymous_SNP
01_R1430	NC_000962.3	1789551	1789552	G	T	TRUE	1	Rv1588c	-	284	95	3	D	E	NonSynonymous_SNP	FALSE		FALSE	Missensse_SNP
01_R1430	NC_000962.3	1789563	1789564	C	T	TRUE	1	Rv1588c	-	272	91	3	R	L	NonSynonymous_SNP	FALSE		FALSE	Missensse_SNP
01_R1430	NC_000962.3	1789564	1789565	C	A	TRUE	1	Rv1588c	-	271	91	2	R	L	NonSynonymous_SNP	FALSE		FALSE	Missensse_SNP
01_R1430	NC_000962.3	1789649	1789650	C	T	TRUE	1	Rv1588c	-	186	63	1	A	T	NonSynonymous_SNP	FALSE		FALSE	Missensse_SNP
01_R1430	NC_000962.3	1789653	1789654	A	G	TRUE	1	Rv1588c	-	182	61	3			Synonymous_SNP	_		FALSE	Synonymous_SNP
01_R1430	NC_000962.3	1789670	1789671	C	T	TRUE	1	Rv1588c	-	165	56	1	A	T	NonSynonymous_SNP	FALSE		FALSE	Missensse_SNP
01_R1430	NC_000962.3	1789674	1789675	A	C	TRUE	1	Rv1588c	-	161	54	3			Synonymous_SNP	_		FALSE	Synonymous_SNP
01_R1430	NC_000962.3	1789677	1789678	C	G	TRUE	1	Rv1588c	-	158	53	3			Synonymous_SNP	_		FALSE	Synonymous_SNP
01_R1430	NC_000962.3	1789696	1789697	A	G	TRUE	1	Rv1588c	-	139	47	2	V	A	NonSynonymous_SNP	FALSE		FALSE	Missensse_SNP
01_R1430	NC_000962.3	1789755	1789756	A	G	TRUE	1	Rv1588c	-	80	27	3			Synonymous_SNP	_		FALSE	Synonymous_SNP
01_R1430	NC_000962.3	1789779	1789780	C	G	TRUE	1	Rv1588c	-	56	19	3	E	D	NonSynonymous_SNP	FALSE		FALSE	Missensse_SNP
01_R1430	NC_000962.3	1789784	1789785	C	G	TRUE	1	Rv1588c	-	51	18	1	A	P	NonSynonymous_SNP	FALSE		FALSE	Missensse_SNP
01_R1430	NC_000962.3	1789794	1789795	A	G	TRUE	1	Rv1588c	-	41	14	3			Synonymous_SNP	_		FALSE	Synonymous_SNP
01_R1430	NC_000962.3	1789797	1789798	A	G	TRUE	1	Rv1588c	-	38	13	3			Synonymous_SNP	_		FALSE	Synonymous_SNP
01_R1430	NC_000962.3	1798354	1798355	G	A	TRUE	1	Rv1597	+	61	21	2	G	D	NonSynonymous_SNP	FALSE		FALSE	Missensse_SNP
01_R1430	NC_000962.3	1803264	1803265	G	A	TRUE	1	hisH	+	601	201	2	S	N	NonSynonymous_SNP	FALSE		FALSE	Missensse_SNP
01_R1430	NC_000962.3	1804408	1804409	C	A	TRUE	1	impA	+	370	124	2	P	Q	NonSynonymous_SNP	FALSE		FALSE	Missensse_SNP
01_R1430	NC_000962.3	1805791	1805792	A	G	TRUE	1	hisI	+	139	47	2	Q	R	NonSynonymous_SNP	FALSE		FALSE	Missensse_SNP
01_R1430	NC_000962.3	1817975	1817976	A	T	TRUE	1	tesB1	+	361	121	2	H	L	NonSynonymous_SNP	FALSE		FALSE	Missensse_SNP
01_R1430	NC_000962.3	1819487	1819488	G	A	TRUE	1	Rv1619	+	913	305	2	R	Q	NonSynonymous_SNP	FALSE		FALSE	Missensse_SNP
01_R1430	NC_000962.3	1832066	1832067	C	T	TRUE	1	polA	+	1402	468	2	A	V	NonSynonymous_SNP	FALSE		FALSE	Missensse_SNP
01_R1430	NC_000962.3	1836285	1836286	G	C	TRUE	0	None							Synonymous_SNP	_		FALSE	Synonymous_SNP
01_R1430	NC_000962.3	1839853	1839854	C	T	TRUE	1	Rv1634	+	686	229	3			Synonymous_SNP	_		FALSE	Synonymous_SNP
01_R1430	NC_000962.3	1843570	1843570	-	GTCATATGCGCCACTGCTCCTATGCCGGCTGCGCCGGCATCATCGTCGTTGGCGCGG	FALSE	1	Rv1637c	-	121	41	2			INDEL	_	INS	FALSE	Inframe_INDEL
01_R1430	NC_000962.3	1847918	1847919	C	G	TRUE	1	Rv1639c	-	539	180	3			Synonymous_SNP	_		FALSE	Synonymous_SNP
01_R1430	NC_000962.3	1849264	1849265	C	T	TRUE	1	lysX	-	2770	924	2	G	D	NonSynonymous_SNP	FALSE		FALSE	Missensse_SNP
01_R1430	NC_000962.3	1854299	1854300	T	C	TRUE	1	tsnR	+	694	232	2	L	P	NonSynonymous_SNP	FALSE		FALSE	Missensse_SNP
01_R1430	NC_000962.3	1856776	1856777	G	C	TRUE	1	Rv1647	+	3	2	1	A	P	NonSynonymous_SNP	FALSE		FALSE	Missensse_SNP
01_R1430	NC_000962.3	1861041	1861042	A	G	TRUE	1	pheT	+	1284	429	1	I	V	NonSynonymous_SNP	FALSE		FALSE	Missensse_SNP
01_R1430	NC_000962.3	1885771	1885772	G	A	TRUE	1	pks8	+	4068	1357	1	A	T	NonSynonymous_SNP	FALSE		FALSE	Missensse_SNP
01_R1430	NC_000962.3	1894300	1894300	-	GTCTTGCCGC	FALSE	1	Rv1668c	-	1041	348	1			INDEL	_	INS	TRUE	Frameshift_INDEL
01_R1430	NC_000962.3	1901492	1901493	T	C	TRUE	1	Rv1676	+	446	149	3			Synonymous_SNP	_		FALSE	Synonymous_SNP
01_R1430	NC_000962.3	1906449	1906449	-	GGGTGAACCGCCCCGGTGAGTCCGGAGACTCTCTGATCTGAGACCTCAGCCGGCGGCTGGTCTCTGGCGTTGAGCGTAGTAGGCAGCCTCGAGTTCGACCGGCGGGACGTCGCCGCAGTACTGGTAGAGGCGGCGATGGTTGAACCAGTCGACCCAGCGCGCGGTGGCCAACTCGACATCCTCGATGGACCGCCAGGGCTTGCCGGGTTTGATCAGCTCGGTCTTGTATAGGCCGTTGATCGTCTCGGCTAGTGCATTGTCATAGGAGCTTCCGACCGCTCCGACCGACGGTTGGATGCCTGCCTCGGCGAGCCGCTCGCTGAACCGGATCGATGTGTACTGAGATCCCCTATCCGTATGGTGGATAACGTCTTTCAGGTCGAGTACGCCTTCTTGTTG…	FALSE	1	Rv1682	+	47	16	3			INDEL	_	INS	TRUE	Frameshift_INDEL
01_R1430	NC_000962.3	1907295	1907296	G	C	TRUE	1	Rv1682	+	893	298	3			Synonymous_SNP	_		FALSE	Synonymous_SNP
01_R1430	NC_000962.3	1917971	1917972	A	G	TRUE	1	tlyA	+	32	11	3			Synonymous_SNP	_		FALSE	Synonymous_SNP
01_R1430	NC_000962.3	1925348	1925349	C	A	TRUE	1	pyrG	+	1520	507	3	F	L	NonSynonymous_SNP	FALSE		FALSE	Missensse_SNP
01_R1430	NC_000962.3	1931178	1931179	C	A	TRUE	1	cycA	-	277	93	2	R	L	NonSynonymous_SNP	FALSE		FALSE	Missensse_SNP
01_R1430	NC_000962.3	1933987	1933988	G	A	TRUE	0	None							Synonymous_SNP	_		FALSE	Synonymous_SNP
01_R1430	NC_000962.3	1934072	1934073	C	G	TRUE	0	None							Synonymous_SNP	_		FALSE	Synonymous_SNP
01_R1430	NC_000962.3	1938310	1938311	G	A	TRUE	1	scpB	+	165	56	1	V	I	NonSynonymous_SNP	FALSE		FALSE	Missensse_SNP
01_R1430	NC_000962.3	1944106	1944107	A	G	TRUE	1	Rv1716	+	531	178	1	S	G	NonSynonymous_SNP	FALSE		FALSE	Missensse_SNP
01_R1430	NC_000962.3	1944401	1944402	T	C	TRUE	1	Rv1716	+	826	276	2	V	A	NonSynonymous_SNP	FALSE		FALSE	Missensse_SNP
01_R1430	NC_000962.3	1945724	1945725	C	T	TRUE	1	Rv1719	+	84	29	1	H	Y	NonSynonymous_SNP	FALSE		FALSE	Missensse_SNP
01_R1430	NC_000962.3	1946104	1946105	G	A	TRUE	1	Rv1719	+	464	155	3			Synonymous_SNP	_		FALSE	Synonymous_SNP
01_R1430	NC_000962.3	1950766	1950767	T	C	TRUE	1	Rv1724c	-	284	95	3			Synonymous_SNP	_		FALSE	Synonymous_SNP
01_R1430	NC_000962.3	1955581	1955638	GTCTGATTGCCCGGTTCCTCCTCGCGCCGCAAACGGCGCGCATCGTCACCGGGCGTC	-	FALSE	0	None							INDEL	_	DEL	FALSE	Inframe_INDEL
01_R1430	NC_000962.3	1960283	1960284	C	A	TRUE	1	Rv1733c	-	203	68	3	Q	H	NonSynonymous_SNP	FALSE		FALSE	Missensse_SNP
01_R1430	NC_000962.3	1967236	1967237	C	A	TRUE	1	Rv1739c	-	400	134	2	R	L	NonSynonymous_SNP	FALSE		FALSE	Missensse_SNP
01_R1430	NC_000962.3	1982028	1982028	-	AGCGGTGGGGTGGTGATGGGTGGGGTGGTGATTTGGGGGAGGGTGAAGCCGGTGAGGTTGATGGGGTCGATGGTCAGCGGTGGGGTGGTGATGGGTGGGGTGGTGATTTGGGGGAGGGTGAAGCCGGTGAGGTTGATGGGGTCGATGGTC	FALSE	1	PPE24	-	2746	916	2			INDEL	_	INS	FALSE	Inframe_INDEL
01_R1430	NC_000962.3	1982900	1982901	G	T	TRUE	1	PPE24	-	1874	625	3			Synonymous_SNP	_		FALSE	Synonymous_SNP
01_R1430	NC_000962.3	1983042	1983042	-	ACGGTGATGTTGGCTGGTGTGGTGGCGGCCGGGATGTTCAACGACGGCAACGTCAACCCGGGCAGGCTGAAGGCGCCGACGGTGATGTTGGCTGGTGTGGTGGCGGCCGGGATGTTCAACGACGGCAACGTCAACCCGGGCAGGCTGAAGGCGCCGACGGTGATGTTGGCTGGTGTGGTGGCGGCCGGGATGTTCAACGACGGCAACGTCAACCCGGGCAGGCTGAAGGCGCCGACGGTGATGTTGGCTGGTGTGGTGGCGGCCGGGATGTTCAACGACGGCAACGTCAACCCGGGCAGGCTGAAGGCACCC	FALSE	1	PPE24	-	1732	578	2			INDEL	_	INS	FALSE	Inframe_INDEL
01_R1430	NC_000962.3	1983194	1983195	A	G	TRUE	1	PPE24	-	1580	527	3			Synonymous_SNP	_		FALSE	Synonymous_SNP
01_R1430	NC_000962.3	1983197	1983198	C	G	TRUE	1	PPE24	-	1577	526	3			Synonymous_SNP	_		FALSE	Synonymous_SNP
01_R1430	NC_000962.3	1983312	1983313	T	G	TRUE	1	PPE24	-	1462	488	2	N	T	NonSynonymous_SNP	FALSE		FALSE	Missensse_SNP
01_R1430	NC_000962.3	1987456	1987701	AACCGCAGGATGTTCGGATTCGAGAACATTGGGAATCACCCAGGAGACCCGCGGCAGTCTATTGGCTAAGACGTCGGCCGCGAAGCTCGCGGGATAGCTTGGTGCCACGCCAAAGCGGACAAGATCTGACCTGGGATCGGCTGACTGTTTGAAAGACGTCACAAGCGAGCCGTAAGTAAGAACCGAGGAGATGGGCCCGAGTGTCTTGTTGCGATACACCTTCCAGCTGACGCCGGCATCGCTAA	-	FALSE	1	plcD	-	239	80	3			INDEL	_	DEL	TRUE	Frameshift_INDEL
01_R1430	NC_000962.3	1987701	1987702	G	T	TRUE	0	None							Synonymous_SNP	_		FALSE	Synonymous_SNP
01_R1430	NC_000962.3	1989057	1998848	GAGAGGACTTCATCGATGCGCTGCGTTCCAAGATTGGCGAGAAGTCTATGGGCGTTTATGGGGTCGACTACCCGGCGACCACGGATTTCCCGACAGCGATGGCCGGTATTTACGACGCGGGCACCCATGTCGAACAGACGGCGGCGAACTGTCCCCAAAGCAAGCTGGTGCTCGGCGGATTTTCCCAAGGTGCGGCCGTGATGGGCTTTGTTACCGCGGCGGCGATTCCGGATGGGGCGCCGTTGGACGCGCCCAGGCCGATGCCGCCCGAAGTCGCCGACCACGTGGCCGCCGTCACACTCTTCGGAATGCCCTCGGTTGCGTTCATGCACTCGATCGGCGCGCCGCCGATCGTCATCGGTCCGCTATATGCAGAAAAGACCATCCAGCTGTGCGCCC…	-	FALSE	1	cut1	+	16	6	2			INDEL	_	DEL	TRUE	Frameshift_INDEL
01_R1430	NC_000962.3	2022867	2022868	T	C	TRUE	1	eccC5	+	3611	1204	3			Synonymous_SNP	_		FALSE	Synonymous_SNP
01_R1430	NC_000962.3	2025301	2028425	TGGACTTCGGGGCGTTACCGCCGGAGATCAATTCGGGCCGTATGTATTGCGGTCCGGGGTCGGGGCCGATGCTGGCTGCGGCCGCGGCCTGGGACGGGGTGGCCGTGGAGTTGGGGTTGGCTGCGACCGGTTATGCGTCGGTGATAGCCGAGCTGACCGGTGCGCCGTGGGTGGGTGCGGCGTCGTTGTCGATGGTGGCGGCGGCCACGCCGTATGTGGCCTGGCTGAGCCAAGCCGCGGCGCGGGCCGAGCAGGCGGGGATGCAGGCCGCGGCGGCCGCGGCGGCTTATGAGGCCGCTTTTGTGATGACGGTGCCGCCGCCGGTGATTACGGCGAATCGGGTTTTGGTGATGACGCTGATTGCGACCAATTTTTTCGGTCAGAACTCGGCGGCGATCG…	-	FALSE	1	PPE25	+	1	1	2			INDEL	_	DEL	TRUE	Frameshift_INDEL
01_R1430	NC_000962.3	2033889	2033890	G	T	TRUE	1	mycP5	+	161	54	3			Synonymous_SNP	_		FALSE	Synonymous_SNP
01_R1430	NC_000962.3	2045309	2045310	A	G	TRUE	1	PE_PGRS32	-	1532	511	3			Synonymous_SNP	_		FALSE	Synonymous_SNP
01_R1430	NC_000962.3	2049064	2049065	T	C	TRUE	1	PPE31	+	667	223	2	F	S	NonSynonymous_SNP	FALSE		FALSE	Missensse_SNP
01_R1430	NC_000962.3	2049096	2049097	G	C	TRUE	1	PPE31	+	699	234	1	V	L	NonSynonymous_SNP	FALSE		FALSE	Missensse_SNP
01_R1430	NC_000962.3	2049443	2049444	G	A	TRUE	1	PPE31	+	1046	349	3			Synonymous_SNP	_		FALSE	Synonymous_SNP
01_R1430	NC_000962.3	2051745	2051746	T	C	TRUE	1	PPE33	+	464	155	3			Synonymous_SNP	_		FALSE	Synonymous_SNP
01_R1430	NC_000962.3	2052034	2052035	G	T	TRUE	1	PPE33	+	753	252	1	V	L	NonSynonymous_SNP	FALSE		FALSE	Missensse_SNP
01_R1430	NC_000962.3	2053744	2053745	G	A	TRUE	1	mgtC	+	302	101	3			Synonymous_SNP	_		FALSE	Synonymous_SNP
01_R1430	NC_000962.3	2055270	2055271	A	G	TRUE	1	Rv1812c	-	88	30	2	L	P	NonSynonymous_SNP	FALSE		FALSE	Missensse_SNP
01_R1430	NC_000962.3	2057773	2057774	A	T	TRUE	1	Rv1815	+	246	83	1	I	F	NonSynonymous_SNP	FALSE		FALSE	Missensse_SNP
01_R1430	NC_000962.3	2062015	2062024	CCGCCGGCC	-	FALSE	1	PE_PGRS33	-	658	220	2			INDEL	_	DEL	FALSE	Inframe_INDEL
01_R1430	NC_000962.3	2074435	2074547	AGCGCGGCGACGATGCGCGCCGGGACGGCGGGCTGAGGAGGCGCGCGATAAGGCCGAGCGCGGCGACGATGCGCGCCGGGACGGCGGGCTGAGGAGGCGCGCGATAAGGCCG	-	FALSE	1	Rv1829	+	493	165	2			INDEL	_	DEL	TRUE	Frameshift_INDEL
01_R1430	NC_000962.3	2080610	2080611	T	C	TRUE	1	lipZ	+	781	261	2	V	A	NonSynonymous_SNP	FALSE		FALSE	Missensse_SNP
01_R1430	NC_000962.3	2085428	2085429	A	G	TRUE	1	glcB	-	1552	518	2	M	T	NonSynonymous_SNP	FALSE		FALSE	Missensse_SNP
01_R1430	NC_000962.3	2094911	2094917	CAGCGT	-	FALSE	1	gnd1	-	276	93	1			INDEL	_	DEL	FALSE	Inframe_INDEL
01_R1430	NC_000962.3	2096185	2096186	A	G	TRUE	1	blaI	-	413	138	3			Synonymous_SNP	_		FALSE	Synonymous_SNP
01_R1430	NC_000962.3	2097367	2097368	A	C	TRUE	1	ureA	+	20	7	3	E	D	NonSynonymous_SNP	FALSE		FALSE	Missensse_SNP
01_R1430	NC_000962.3	2102989	2102990	A	G	TRUE	1	ndh	-	52	18	2	V	A	NonSynonymous_SNP	FALSE		FALSE	Missensse_SNP
01_R1430	NC_000962.3	2108140	2108141	T	C	TRUE	1	apa	+	405	136	1	F	L	NonSynonymous_SNP	FALSE		FALSE	Missensse_SNP
01_R1430	NC_000962.3	2109523	2109523	-	G	FALSE	0	None							INDEL	_		FALSE	Inframe_INDEL
01_R1430	NC_000962.3	2109594	2109595	C	-	FALSE	1	adhA	+	51	18	1			INDEL	_		FALSE	Inframe_INDEL
01_R1430	NC_000962.3	2116660	2116661	G	A	TRUE	1	Rv1867	+	897	300	1	A	T	NonSynonymous_SNP	FALSE		FALSE	Missensse_SNP
01_R1430	NC_000962.3	2116902	2116903	C	T	TRUE	1	Rv1867	+	1139	380	3			Synonymous_SNP	_		FALSE	Synonymous_SNP
01_R1430	NC_000962.3	2122224	2122225	G	A	TRUE	1	lldD2	-	926	309	3			Synonymous_SNP	_		FALSE	Synonymous_SNP
01_R1430	NC_000962.3	2123168	2123169	T	G	TRUE	0	None							Synonymous_SNP	_		FALSE	Synonymous_SNP
01_R1430	NC_000962.3	2128869	2128870	A	G	TRUE	1	glnA3	+	848	283	3			Synonymous_SNP	_		FALSE	Synonymous_SNP
01_R1430	NC_000962.3	2133468	2133468	-	TCGCATGCCGTCACC	FALSE	1	Rv1883c	-	223	75	2			INDEL	_	INS	FALSE	Inframe_INDEL
01_R1430	NC_000962.3	2135869	2135870	T	C	TRUE	0	None							Synonymous_SNP	_		FALSE	Synonymous_SNP
01_R1430	NC_000962.3	2137521	2137521	-	CTCCGATCAC	FALSE	1	Rv1888c	-	557	186	3			INDEL	_	INS	TRUE	Frameshift_INDEL
01_R1430	NC_000962.3	2143327	2143328	G	C	TRUE	1	Rv1895	+	807	270	1	V	L	NonSynonymous_SNP	FALSE		FALSE	Missensse_SNP
01_R1430	NC_000962.3	2146065	2146065	-	GGCGGTCGCGGCGGGGCGGGCGGTAGAGGCGGCGACGGCGGGCAA	FALSE	1	lppD	-	179	60	3			INDEL	_	INS	FALSE	Inframe_INDEL
01_R1430	NC_000962.3	2147021	2147022	A	C	TRUE	1	lipJ	-	611	204	3	I	M	NonSynonymous_SNP	FALSE		FALSE	Missensse_SNP
01_R1430	NC_000962.3	2149224	2149225	G	A	TRUE	1	nanT	-	1049	350	3			Synonymous_SNP	_		FALSE	Synonymous_SNP
01_R1430	NC_000962.3	2155167	2155168	C	G	TRUE	1	katG	-	943	315	2	S	T	NonSynonymous_SNP	FALSE		FALSE	Missensse_SNP
01_R1430	NC_000962.3	2163375	2163375	-	CAACCCAAACGGATTAATCGCGAAACCAGGGATCGTGACAGCGTTGGTGCCCCCGCTCAACGGAACATTCAACCCAAACGGATTAATCGCGAAACCAGGGATCGTGACAGCGTTGGTGCCCCCGCTCAACGGAACATCCAACCCAAACGGATTAATCGCGAAACCAGGGATCGTGACAGCGTTGGTGCCCCCGCTCAACGGAACATC	FALSE	1	PPE34	-	3935	1312	3			INDEL	_	INS	FALSE	Inframe_INDEL
01_R1430	NC_000962.3	2163730	2163799	ATCGGACCGACACCACCCAGCGCGTTCAGGCTCAACGGAATACCAGGAATAGTAATATCAGGCACCACA	-	FALSE	1	PPE34	-	3580	1194	2			INDEL	_	DEL	FALSE	Inframe_INDEL
01_R1430	NC_000962.3	2165285	2165286	A	C	TRUE	1	PPE34	-	2025	676	1	S	A	NonSynonymous_SNP	FALSE		FALSE	Missensse_SNP
01_R1430	NC_000962.3	2165366	2165367	A	G	TRUE	1	PPE34	-	1944	649	1	Y	H	NonSynonymous_SNP	FALSE		FALSE	Missensse_SNP
01_R1430	NC_000962.3	2165502	2165503	T	A	TRUE	1	PPE34	-	1808	603	3			Synonymous_SNP	_		FALSE	Synonymous_SNP
01_R1430	NC_000962.3	2165879	2165880	C	-	FALSE	1	PPE34	-	1431	478	1			INDEL	_		FALSE	Inframe_INDEL
01_R1430	NC_000962.3	2166572	2166572	-	CAATGAACCGCCCCGGTGAGTCCGGAGACTCTCTGATCTGAGACCTCAGCCGGCGGCTGGTCTCTGGCGTTGAGCGTAGTAGGCAGCCTCGAGTTCGACCGGCGGGACGTCGCCGCAGTACTGGTAGAGGCGGCGATGGTTGAACCAGTCGACCCAGCGCGCGGTGGCCAACTCGACATCCTCGATGGACCGCCAGGGCTTGCCGGGTTTGATCAGCTCGGTCTTGTATAGGCCGTTGATCGTCTCGGCTAGTGCATTGTCATAGGAGCTTCCGACCGCTCCGACCGACGGTTGGATGCCTGCCTCGGCGAGCCGCTCGCTGAACCGGATCGATGTGTACTGAGATCCCCTATCCGTATGGTGGATAACGTCTTTCAGGTCGAGTACGCCTTCTTGTTG…	FALSE	1	PPE34	-	738	247	1			INDEL	_	INS	TRUE	Frameshift_INDEL
01_R1430	NC_000962.3	2169839	2169840	C	T	TRUE	1	PPE35	-	772	258	2	G	D	NonSynonymous_SNP	FALSE		FALSE	Missensse_SNP
01_R1430	NC_000962.3	2176812	2176813	C	T	TRUE	1	Rv1924c	-	117	40	1	V	M	NonSynonymous_SNP	FALSE		FALSE	Missensse_SNP
01_R1430	NC_000962.3	2202581	2202582	G	T	TRUE	1	higA	+	444	149	1	A	S	NonSynonymous_SNP	FALSE		FALSE	Missensse_SNP
01_R1430	NC_000962.3	2207591	2207591	-	C	FALSE	0	None							INDEL	_		FALSE	Inframe_INDEL
01_R1430	NC_000962.3	2211713	2211714	A	G	TRUE	1	mce3C	+	88	30	2	Y	C	NonSynonymous_SNP	FALSE		FALSE	Missensse_SNP
01_R1430	NC_000962.3	2211825	2211826	A	G	TRUE	1	mce3C	+	200	67	3			Synonymous_SNP	_		FALSE	Synonymous_SNP
01_R1430	NC_000962.3	2216442	2216443	C	A	TRUE	1	mce3F	+	1186	396	2	A	E	NonSynonymous_SNP	FALSE		FALSE	Missensse_SNP
01_R1430	NC_000962.3	2220511	2220512	T	G	TRUE	1	Rv1977	+	758	253	3			Synonymous_SNP	_		FALSE	Synonymous_SNP
01_R1430	NC_000962.3	2223292	2223293	T	C	TRUE	0	None							Synonymous_SNP	_		FALSE	Synonymous_SNP
01_R1430	NC_000962.3	2228966	2228967	A	G	TRUE	0	None							Synonymous_SNP	_		FALSE	Synonymous_SNP
01_R1430	NC_000962.3	2234474	2234475	C	T	TRUE	1	mazF6	-	174	59	1	G	S	NonSynonymous_SNP	FALSE		FALSE	Missensse_SNP
01_R1430	NC_000962.3	2235929	2235930	T	G	TRUE	1	ctpG	-	1376	459	3			Synonymous_SNP	_		FALSE	Synonymous_SNP
01_R1430	NC_000962.3	2240062	2240063	C	T	TRUE	0	None							Synonymous_SNP	_		FALSE	Synonymous_SNP
01_R1430	NC_000962.3	2251998	2251999	A	G	TRUE	0	None							Synonymous_SNP	_		FALSE	Synonymous_SNP
01_R1430	NC_000962.3	2260524	2260525	C	T	TRUE	0	None							Synonymous_SNP	_		FALSE	Synonymous_SNP
01_R1430	NC_000962.3	2264781	2264782	C	A	TRUE	1	Rv2017	+	784	262	2	A	E	NonSynonymous_SNP	FALSE		FALSE	Missensse_SNP
01_R1430	NC_000962.3	2265058	2265059	T	G	TRUE	0	None							Synonymous_SNP	_		FALSE	Synonymous_SNP
01_R1430	NC_000962.3	2268721	2268721	-	AACAGCGTCCGGGCGTGCAGCACAGTCGAATCGAGTGCGTAGACCTGCATGCTATAGCCGTCAATCCCAAGATTCATACAATGTTGCGCGTGCCATTCTGTTGCAGCACGCAATAACCATGCCAGCTCTTTGGTCAAGTGCTCCTCTAGATAGTGCTCTAGCTGAGCGACGCTTGTCATCGCTGGCGTTCGTTGAACCATCCTAAAAGGATAGCGTTGAACCATCCTAAAAGGATAGCGGTTTCATGGCGCTGCCTAACTAATTTGGAAGCTGCGCAGCGCCGTTGGGCCCCGGCCAGCATCTGCTGCGCGCCCTCGCGCACAATCTCATCGATCACCGACGACACCGGGCCCGCCAACACGACCGGCACGGCAGAATCACGATTGCCGACCTCAGGGA…	FALSE	2	Rv2023A	-	4	2	2			INDEL	_	INS	TRUE	Frameshift_INDEL
01_R1430	NC_000962.3	2269779	2269780	T	C	TRUE	1	Rv2024c	-	460	154	2	D	G	NonSynonymous_SNP	FALSE		FALSE	Missensse_SNP
01_R1430	NC_000962.3	2270101	2270102	A	G	TRUE	1	Rv2024c	-	138	47	1	W	R	NonSynonymous_SNP	FALSE		FALSE	Missensse_SNP
01_R1430	NC_000962.3	2271367	2271368	G	A	TRUE	1	Rv2025c	-	380	127	3			Synonymous_SNP	_		FALSE	Synonymous_SNP
01_R1430	NC_000962.3	2272154	2272155	A	C	TRUE	1	Rv2026c	-	592	198	2	L	R	NonSynonymous_SNP	FALSE		FALSE	Missensse_SNP
01_R1430	NC_000962.3	2276386	2276387	C	A	TRUE	1	pfkB	-	37	13	2	R	L	NonSynonymous_SNP	FALSE		FALSE	Missensse_SNP
01_R1430	NC_000962.3	2282786	2282787	C	T	TRUE	1	Rv2037c	-	934	312	2	C	Y	NonSynonymous_SNP	FALSE		FALSE	Missensse_SNP
01_R1430	NC_000962.3	2285250	2285251	C	A	TRUE	1	Rv2039c	-	390	131	1	V	F	NonSynonymous_SNP	FALSE		FALSE	Missensse_SNP
01_R1430	NC_000962.3	2287120	2287121	A	G	TRUE	1	Rv2041c	-	725	242	3			Synonymous_SNP	_		FALSE	Synonymous_SNP
01_R1430	NC_000962.3	2289237	2289238	G	A	TRUE	1	pncA	-	3	2	1	R	W	NonSynonymous_SNP	FALSE		FALSE	Missensse_SNP
01_R1430	NC_000962.3	2296041	2296042	G	C	TRUE	1	pks12	-	10944	3649	1	P	A	NonSynonymous_SNP	FALSE		FALSE	Missensse_SNP
01_R1430	NC_000962.3	2296296	2296297	C	T	TRUE	1	pks12	-	10689	3564	1	A	T	NonSynonymous_SNP	FALSE		FALSE	Missensse_SNP
01_R1430	NC_000962.3	2300236	2300237	A	G	TRUE	1	pks12	-	6749	2250	3			Synonymous_SNP	_		FALSE	Synonymous_SNP
01_R1430	NC_000962.3	2300545	2300546	A	T	TRUE	1	pks12	-	6440	2147	3	H	Q	NonSynonymous_SNP	FALSE		FALSE	Missensse_SNP
01_R1430	NC_000962.3	2300551	2300552	T	G	TRUE	1	pks12	-	6434	2145	3			Synonymous_SNP	_		FALSE	Synonymous_SNP
01_R1430	NC_000962.3	2300554	2300555	A	G	TRUE	1	pks12	-	6431	2144	3			Synonymous_SNP	_		FALSE	Synonymous_SNP
01_R1430	NC_000962.3	2301781	2301782	T	C	TRUE	1	pks12	-	5204	1735	3			Synonymous_SNP	_		FALSE	Synonymous_SNP
01_R1430	NC_000962.3	2302032	2302033	G	A	TRUE	1	pks12	-	4953	1652	1	R	C	NonSynonymous_SNP	FALSE		FALSE	Missensse_SNP
01_R1430	NC_000962.3	2302099	2302112	CAGCATGTACTGA	-	FALSE	1	pks12	-	4886	1629	3			INDEL	_	DEL	TRUE	Frameshift_INDEL
01_R1430	NC_000962.3	2302112	2302113	T	G	TRUE	1	pks12	-	4873	1625	2	H	P	NonSynonymous_SNP	FALSE		FALSE	Missensse_SNP
01_R1430	NC_000962.3	2302116	2302116	-	AGGATCTGCGCAATGCGG	FALSE	1	pks12	-	4869	1624	1			INDEL	_	INS	FALSE	Inframe_INDEL
01_R1430	NC_000962.3	2302120	2302125	GGGAC	-	FALSE	1	pks12	-	4865	1622	3			INDEL	_	DEL	TRUE	Frameshift_INDEL
01_R1430	NC_000962.3	2302131	2302132	G	C	TRUE	1	pks12	-	4854	1619	1	P	A	NonSynonymous_SNP	FALSE		FALSE	Missensse_SNP
01_R1430	NC_000962.3	2329532	2329533	A	G	TRUE	1	cobL	-	613	205	2	L	P	NonSynonymous_SNP	FALSE		FALSE	Missensse_SNP
01_R1430	NC_000962.3	2334006	2334007	A	G	TRUE	1	Rv2077c	-	287	96	3			Synonymous_SNP	_		FALSE	Synonymous_SNP
01_R1430	NC_000962.3	2335074	2335075	A	G	TRUE	1	Rv2078	+	16	6	2	E	G	NonSynonymous_SNP	FALSE		FALSE	Missensse_SNP
01_R1430	NC_000962.3	2335493	2335494	A	G	TRUE	1	Rv2079	+	139	47	2	Y	C	NonSynonymous_SNP	FALSE		FALSE	Missensse_SNP
01_R1430	NC_000962.3	2340620	2340621	C	G	TRUE	1	Rv2082	+	1912	638	2	P	R	NonSynonymous_SNP	FALSE		FALSE	Missensse_SNP
01_R1430	NC_000962.3	2341635	2341636	C	G	TRUE	1	Rv2083	+	765	256	1	L	V	NonSynonymous_SNP	FALSE		FALSE	Missensse_SNP
01_R1430	NC_000962.3	2344852	2344853	C	A	TRUE	1	pknJ	+	442	148	2	A	D	NonSynonymous_SNP	FALSE		FALSE	Missensse_SNP
01_R1430	NC_000962.3	2345036	2345037	C	A	TRUE	1	pknJ	+	626	209	3			Synonymous_SNP	_		FALSE	Synonymous_SNP
01_R1430	NC_000962.3	2348445	2348446	C	G	TRUE	1	Rv2090	+	1073	358	3	F	L	NonSynonymous_SNP	FALSE		FALSE	Missensse_SNP
01_R1430	NC_000962.3	2352065	2352065	-	CTCGCCTGGGCTGGCGAGCAGACGCAAAATCCCCCGCACGCCCGGCGTGTCGGGGGATTTTGCGTCTG	FALSE	0	None							INDEL	_	INS	TRUE	Frameshift_INDEL
01_R1430	NC_000962.3	2356011	2356012	G	A	TRUE	1	pafA	-	665	222	3			Synonymous_SNP	_		FALSE	Synonymous_SNP
01_R1430	NC_000962.3	2357268	2357271	GCC	-	FALSE	1	PE_PGRS36	-	764	255	3			INDEL	_	DEL	FALSE	Inframe_INDEL
01_R1430	NC_000962.3	2358029	2358029	-	G	FALSE	1	PE_PGRS36	-	3	2	1			INDEL	_		FALSE	Inframe_INDEL
01_R1430	NC_000962.3	2358915	2358916	C	T	TRUE	1	Rv2100	+	527	176	3			Synonymous_SNP	_		FALSE	Synonymous_SNP
01_R1430	NC_000962.3	2361603	2361604	C	G	TRUE	1	helZ	+	1364	455	3			Synonymous_SNP	_		FALSE	Synonymous_SNP
01_R1430	NC_000962.3	2362040	2362041	C	A	TRUE	1	helZ	+	1801	601	2	P	Q	NonSynonymous_SNP	FALSE		FALSE	Missensse_SNP
01_R1430	NC_000962.3	2365413	2365413	-	TTGGGCCGCCCGTAAGGAATGCGTCATGAGCGAC	FALSE	0	None							INDEL	_	INS	TRUE	Frameshift_INDEL
01_R1430	NC_000962.3	2366720	2366721	G	A	TRUE	1	Rv2106	+	981	328	1	G	S	NonSynonymous_SNP	FALSE		FALSE	Missensse_SNP
01_R1430	NC_000962.3	2366768	2366801	CGATTGGGCCGCCCGTAAGGAATGCGTCATGAG	-	FALSE	0	None							INDEL	_	DEL	FALSE	Inframe_INDEL
01_R1430	NC_000962.3	2368564	2368565	A	-	FALSE	0	None							INDEL	_		FALSE	Inframe_INDEL
01_R1430	NC_000962.3	2372436	2372436	-	GCCCGCCGACGATGCGGGCCGCGCAGCGGGCCGCTGAGGAGGCGGGCATCAAGCAACGCCCGCCGACGATGCGGGCCGCGCAGCGGGCCGCTGAGGAGGCGGGCATCAAGCAACGCCCGCCGACGATGCGGGCCGCGCAGCGGGCCGCTGAGGAGGCGGGCATCAAGCAACGCCCGCCGACGATGCGGGCCGCGCAGCGGGCCGCTGAGGAGGCGGGCATCAAGCAAC	FALSE	1	dop	-	132	45	1			INDEL	_	INS	FALSE	Inframe_INDEL
01_R1430	NC_000962.3	2383915	2383926	GTTCCAGATAC	-	FALSE	1	metH	-	2151	718	1			INDEL	_	DEL	TRUE	Frameshift_INDEL
01_R1430	NC_000962.3	2385204	2385205	T	G	TRUE	1	metH	-	862	288	2	E	A	NonSynonymous_SNP	FALSE		FALSE	Missensse_SNP
01_R1430	NC_000962.3	2386388	2386389	G	A	TRUE	1	Rv2125	+	96	33	1	G	S	NonSynonymous_SNP	FALSE		FALSE	Missensse_SNP
01_R1430	NC_000962.3	2387732	2387733	T	C	TRUE	1	PE_PGRS37	-	239	80	3			Synonymous_SNP	_		FALSE	Synonymous_SNP
01_R1430	NC_000962.3	2391759	2391760	C	T	TRUE	1	mshC	-	699	234	1	A	T	NonSynonymous_SNP	FALSE		FALSE	Missensse_SNP
01_R1430	NC_000962.3	2415655	2415656	G	C	TRUE	1	murD	-	738	247	1	R	G	NonSynonymous_SNP	FALSE		FALSE	Missensse_SNP
01_R1430	NC_000962.3	2416166	2416167	G	T	TRUE	1	murD	-	227	76	3	F	L	NonSynonymous_SNP	FALSE		FALSE	Missensse_SNP
01_R1430	NC_000962.3	2419889	2419890	G	A	TRUE	1	murE	-	718	240	2	A	V	NonSynonymous_SNP	FALSE		FALSE	Missensse_SNP
01_R1430	NC_000962.3	2420751	2420752	T	G	TRUE	1	Rv2159c	-	913	305	2	D	A	NonSynonymous_SNP	FALSE		FALSE	Missensse_SNP
01_R1430	NC_000962.3	2423450	2423486	CCGCCGTCACCGATCAGCCTGGCGTTGCCGCCGGCG	-	FALSE	1	PE_PGRS38	-	1387	463	2			INDEL	_	DEL	FALSE	Inframe_INDEL
01_R1430	NC_000962.3	2424924	2424925	A	G	TRUE	0	None							Synonymous_SNP	_		FALSE	Synonymous_SNP
01_R1430	NC_000962.3	2430113	2431471	GGGTGAACCGCCCCGGTGAGTCCGGAGACTCTCTGATCTGAGACCTCAGCCGGCGGCTGGTCTCTGGCGTTGAGCGTAGTAGGCAGCCTCGAGTTCGACCGGCGGGACGTCGCCGCAGTACTGGTAGAGGCGGCGATGGTTGAACCAGTCGACCCAGCGCGCGGTGGCCAACTCGACATCCTCGATGGACCGCCAGGGCTTGCCGGGTTTGATCAGCTCGGTCTTGTATAGGCCGTTGATCGTCTCGGCTAGTGCATTGTCATAGGAGCTTCCGACCGCTCCGACCGACGGTTGGATGCCTGCCTCGGCGAGCCGCTCGCTGAACCGGATCGATGTGTACTGAGATCCCCTATCCGTATGGTGGATAACGTCTTTCAGGTCGAGTACGCCTTCTTGTTG…	-	FALSE	0	None							INDEL	_	DEL	TRUE	Frameshift_INDEL
01_R1430	NC_000962.3	2436935	2436936	G	A	TRUE	1	mptA	+	1027	343	2	G	D	NonSynonymous_SNP	FALSE		FALSE	Missensse_SNP
01_R1430	NC_000962.3	2440925	2440926	G	T	TRUE	1	aroG	-	794	265	3	D	E	NonSynonymous_SNP	FALSE		FALSE	Missensse_SNP
01_R1430	NC_000962.3	2454113	2454114	G	A	TRUE	1	Rv2191	+	295	99	2	R	Q	NonSynonymous_SNP	FALSE		FALSE	Missensse_SNP
01_R1430	NC_000962.3	2461325	2461382	AGCCCGGCGACGACCCGGGTCGGCACGACCCGGGAAGGAACCGGGCAAATCAAGCAC	-	FALSE	1	qcrB	+	1648	550	2			INDEL	_	DEL	FALSE	Inframe_INDEL
01_R1430	NC_000962.3	2462870	2462871	G	A	TRUE	1	mmpS3	-	176	59	3			Synonymous_SNP	_		FALSE	Synonymous_SNP
01_R1430	NC_000962.3	2463194	2463195	T	C	TRUE	0	None							Synonymous_SNP	_		FALSE	Synonymous_SNP
01_R1430	NC_000962.3	2486137	2486138	T	C	TRUE	1	lipA	+	865	289	2	V	A	NonSynonymous_SNP	FALSE		FALSE	Missensse_SNP
01_R1430	NC_000962.3	2487546	2487547	C	T	TRUE	0	None							Synonymous_SNP	_		FALSE	Synonymous_SNP
01_R1430	NC_000962.3	2499725	2499726	G	A	TRUE	1	Rv2226	+	894	299	1	D	N	NonSynonymous_SNP	FALSE		FALSE	Missensse_SNP
01_R1430	NC_000962.3	2509139	2509140	G	C	TRUE	1	cobD	-	235	79	2	S	C	NonSynonymous_SNP	FALSE		FALSE	Missensse_SNP
01_R1430	NC_000962.3	2509721	2509722	A	G	TRUE	1	Rv2237	+	233	78	3			Synonymous_SNP	_		FALSE	Synonymous_SNP
01_R1430	NC_000962.3	2521341	2521342	T	C	TRUE	1	accD6	+	599	200	3			Synonymous_SNP	_		FALSE	Synonymous_SNP
01_R1430	NC_000962.3	2523205	2523205	-	CGC	FALSE	0	None							INDEL	_	INS	FALSE	Inframe_INDEL
01_R1430	NC_000962.3	2525722	2525723	G	-	FALSE	2	Rv2250A	+	321	108	1			INDEL	_		FALSE	Inframe_INDEL
01_R1430	NC_000962.3	2529679	2529680	A	G	TRUE	1	Rv2256c	-	194	65	3			Synonymous_SNP	_		FALSE	Synonymous_SNP
01_R1430	NC_000962.3	2531609	2531610	A	G	TRUE	1	Rv2258c	-	287	96	3			Synonymous_SNP	_		FALSE	Synonymous_SNP
01_R1430	NC_000962.3	2531741	2531742	A	G	TRUE	1	Rv2258c	-	155	52	3			Synonymous_SNP	_		FALSE	Synonymous_SNP
01_R1430	NC_000962.3	2531964	2532017	CTCATCGCTTCGCTCTGCATCGTCACCGGCGCGACTCATCTGCGCCGCTCCTG	-	FALSE	0	None							INDEL	_	DEL	TRUE	Frameshift_INDEL
01_R1430	NC_000962.3	2534562	2534564	GA	-	FALSE	1	Rv2262c	-	989	330	3			INDEL	_	DEL	TRUE	Frameshift_INDEL
01_R1430	NC_000962.3	2548198	2548199	G	T	TRUE	1	cyp121	+	450	151	1	G	C	NonSynonymous_SNP	FALSE		FALSE	Missensse_SNP
01_R1430	NC_000962.3	2550008	2551366	CACCGTGAACCGCCCCGGCATGTCCGGAGACTCCAGTTCTTGGAAAGGATGGGGTCATGTCAGGTGGTTCATCGAGGAGGTACCCGCCGGAGCTGCGTGAGCGGGCGGTGCGGATGGTCGCAGAGATCCGCGGTCAGCACGATTCGGAGTGGGCAGCGATCAGTGAGGTCGCCCGTCTACTTGGTGTTGGCTGCGCGGAGACGGTGCGTAAGTGGGTGCGCCAGGCGCAGGTCGATGCCGGCGCACGGCCCGGGACCACGACCGAAGAATCCGCTGAGCTGAAGCGCTTGCGGCGGGACAACGCCGAATTGCGAAGGGCGAACGCGATTTTAAAGACCGCGTCGGCTTTCTTCGCGGCCGAGCTCGACCGGCCAGCACGCTAATTACCCGGTTCATCGC…	-	FALSE	1	Rv2277c	-	20	7	3			INDEL	_	DEL	TRUE	Frameshift_INDEL
01_R1430	NC_000962.3	2573755	2573756	C	A	TRUE	0	None							Synonymous_SNP	_		FALSE	Synonymous_SNP
01_R1430	NC_000962.3	2586126	2586127	A	G	TRUE	1	Rv2314c	-	1163	388	3			Synonymous_SNP	_		FALSE	Synonymous_SNP
01_R1430	NC_000962.3	2592323	2592324	C	T	TRUE	1	Rv2319c	-	402	135	1	V	I	NonSynonymous_SNP	FALSE		FALSE	Missensse_SNP
01_R1430	NC_000962.3	2598399	2598400	A	G	TRUE	1	Rv2326c	-	1547	516	3			Synonymous_SNP	_		FALSE	Synonymous_SNP
01_R1430	NC_000962.3	2601587	2601588	A	G	TRUE	1	PE23	+	857	286	3			Synonymous_SNP	_		FALSE	Synonymous_SNP
01_R1430	NC_000962.3	2602408	2602409	G	C	TRUE	1	narK1	-	1052	351	3			Synonymous_SNP	_		FALSE	Synonymous_SNP
01_R1430	NC_000962.3	2612631	2612632	C	A	TRUE	1	Rv2337c	-	355	119	2	G	V	NonSynonymous_SNP	FALSE		FALSE	Missensse_SNP
01_R1430	NC_000962.3	2626489	2626490	G	A	TRUE	1	esxP	-	29	10	3			Synonymous_SNP	_		FALSE	Synonymous_SNP
01_R1430	NC_000962.3	2628191	2628191	-	GAATGAACCGCCCCGGCATGTCCGGAGACTCCAGTTCTTGGAAAGGATGGGGTCATGTCAGGTGGTTCATCGAGGAGGTACCCGCCGGAGCTGCGTGAGCGGGCGGTGCGGATGGTCGCAGAGATCCGCGGTCAGCACGATTCGGAGTGGGCAGCGATCAGTGAGGTCGCCCGTCTACTTGGTGTTGGCTGCGCGGAGACGGTGCGTAAGTGGGTGCGCCAGGCGCAGGTCGATGCCGGCGCACGGCCCGGGACCACGACCGAAGAATCCGCTGAGCTGAAGCGCTTGCGGCGGGACAACGCCGAATTGCGAAGGGCGAACGCGATTTTAAAGACCGCGTCGGCTTTCTTCGCGGCCGAGCTCGACCGGCCAGCACGCTAATTACCCGGTTCATCGCCG…	FALSE	1	plcC	-	506	169	3			INDEL	_	INS	TRUE	Frameshift_INDEL
01_R1430	NC_000962.3	2631348	2631349	G	A	TRUE	1	plcA	-	726	243	1	R	*	NonSynonymous_SNP	TRUE		FALSE	PrematureStop_SNP
01_R1430	NC_000962.3	2636929	2636929	-	CAACCAGCCCACGGGCGGATGGTAAGACAATCCACACCGAAAATCCGCACTTTTACCAAAACTTTATTCATGAATTCGGCATGAGCCGTTCACGCCGGCACGTCACCGCCGCCAGCCACCGGGCAAGTGTCTAGTAACTGGACACCGGAAGGCAGCCACCGGGCAGGCCTCGCCGCAATCCGCAGCTACACGGCTCGCGATATTTCCGGGCCAGAGTTTTAGCCACCGCGAGCCATCAGCAACTCGCGTAAAGACTGCGCGAAGCCAACGAAAAAATAAGGCGGCAAAAATATCCCGTCAGACGGTCACGTCATACCGAGTGAGGTAACCGTGATTAGACCAACTACATCGCACTACCGAACGGAAACCACCACTATCCGAACAAGTTCTTGAAGAAAC…	FALSE	0	None							INDEL	_	INS	TRUE	Frameshift_INDEL
01_R1430	NC_000962.3	2656224	2656225	A	G	TRUE	1	mbtH	-	205	69	2	V	A	NonSynonymous_SNP	FALSE		FALSE	Missensse_SNP
01_R1430	NC_000962.3	2660318	2660319	C	G	TRUE	1	mbtF	-	1766	589	3	E	D	NonSynonymous_SNP	FALSE		FALSE	Missensse_SNP
01_R1430	NC_000962.3	2662957	2662958	G	A	TRUE	1	mbtE	-	4157	1386	3			Synonymous_SNP	_		FALSE	Synonymous_SNP
01_R1430	NC_000962.3	2671090	2671091	G	T	TRUE	1	mbtC	-	512	171	3			Synonymous_SNP	_		FALSE	Synonymous_SNP
01_R1430	NC_000962.3	2680657	2680658	T	G	TRUE	0	None							Synonymous_SNP	_		FALSE	Synonymous_SNP
[truncated: 259,035+ more rows]
