# Supplementary material for: Gene conversion is a key driver of diversity hotspots in M. tuberculosis antigens and virulence-associated loci
Source: bioRxiv. 2026 Mar 11:2026.02.26.708061. Preprint. [Version 2] doi: 10.64898/2026.02.26.708061 (PMC13061034; doi:10.64898/2026.02.26.708061)
Supplement: Supplement 5 [file media-5.xlsx]

## Sheet: SD4 - Overview
File ID	SD4 - Supplemental Data 4
Description

## Sheet: SNPs.With_Inter_SNP_Distances
SampleID	Chrom	Start_0	End	Ref	Alt	SNP	DistToNearestSNP	N_HmMapAln_PR_Ovrlap	OvrlapWi_HmMapAln_PR	RegionType	NucDivHotspot_Ovrlap
01_R1134	NC_000962.3	1976	1977	A	G	TRUE	2035	0	0	Unq	FALSE
01_R1134	NC_000962.3	4012	4013	T	C	TRUE	2035	0	0	Unq	FALSE
01_R1134	NC_000962.3	7361	7362	G	C	TRUE	222	0	0	Unq	FALSE
01_R1134	NC_000962.3	7584	7585	G	C	TRUE	222	0	0	Unq	FALSE
01_R1134	NC_000962.3	9303	9304	G	A	TRUE	1718	0	0	Unq	FALSE
01_R1134	NC_000962.3	11878	11879	A	G	TRUE	1194	0	0	Unq	FALSE
01_R1134	NC_000962.3	13073	13074	G	A	TRUE	1194	0	0	Unq	FALSE
01_R1134	NC_000962.3	14784	14785	T	C	TRUE	1710	0	0	Unq	FALSE
01_R1134	NC_000962.3	21794	21795	G	A	TRUE	4581	0	0	Unq	FALSE
01_R1134	NC_000962.3	26376	26377	T	C	TRUE	275	0	0	Unq	FALSE
01_R1134	NC_000962.3	26652	26653	G	A	TRUE	275	0	0	Unq	FALSE
01_R1134	NC_000962.3	26958	26959	C	G	TRUE	305	0	0	Unq	FALSE
01_R1134	NC_000962.3	32448	32449	C	A	TRUE	1594	0	0	Unq	FALSE
01_R1134	NC_000962.3	34043	34044	T	C	TRUE	1594	0	0	Unq	FALSE
01_R1134	NC_000962.3	35748	35749	A	G	TRUE	1281	0	0	Unq	FALSE
01_R1134	NC_000962.3	37030	37031	C	G	TRUE	1281	0	0	Unq	FALSE
01_R1134	NC_000962.3	42966	42967	G	C	TRUE	5892	0	0	Unq	FALSE
01_R1134	NC_000962.3	48859	48860	A	G	TRUE	5892	0	0	Unq	FALSE
01_R1134	NC_000962.3	62048	62049	A	G	TRUE	176	0	0	Unq	FALSE
01_R1134	NC_000962.3	62225	62226	G	A	TRUE	176	0	0	Unq	FALSE
01_R1134	NC_000962.3	66299	66300	G	C	TRUE	41	0	0	Unq	FALSE
01_R1134	NC_000962.3	66341	66342	G	A	TRUE	41	0	0	Unq	FALSE
01_R1134	NC_000962.3	69988	69989	G	A	TRUE	826	0	0	Unq	FALSE
01_R1134	NC_000962.3	70815	70816	A	G	TRUE	519	0	0	Unq	FALSE
01_R1134	NC_000962.3	71335	71336	G	C	TRUE	519	0	0	Unq	FALSE
01_R1134	NC_000962.3	75939	75940	G	C	TRUE	3600	0	0	Unq	FALSE
01_R1134	NC_000962.3	79540	79541	C	T	TRUE	1074	0	0	Unq	FALSE
01_R1134	NC_000962.3	80615	80616	C	G	TRUE	1074	0	0	Unq	FALSE
01_R1134	NC_000962.3	91643	91644	C	G	TRUE	554	0	0	Unq	FALSE
01_R1134	NC_000962.3	92198	92199	T	G	TRUE	554	0	0	Unq	FALSE
01_R1134	NC_000962.3	98068	98069	G	A	TRUE	4234	0	0	Unq	FALSE
01_R1134	NC_000962.3	102303	102304	C	T	TRUE	2477	0	0	Unq	FALSE
01_R1134	NC_000962.3	104781	104782	G	A	TRUE	2	2	1	PR	TRUE
01_R1134	NC_000962.3	104784	104785	A	G	TRUE	2	2	1	PR	TRUE
01_R1134	NC_000962.3	104837	104838	T	G	TRUE	17	2	1	PR	TRUE
01_R1134	NC_000962.3	104855	104856	C	T	TRUE	1	2	1	PR	TRUE
01_R1134	NC_000962.3	104857	104858	G	A	TRUE	1	2	1	PR	TRUE
01_R1134	NC_000962.3	104940	104941	T	C	TRUE	0	2	1	PR	TRUE
01_R1134	NC_000962.3	104941	104942	G	C	TRUE	0	2	1	PR	TRUE
01_R1134	NC_000962.3	104943	104944	G	A	TRUE	1	2	1	PR	TRUE
01_R1134	NC_000962.3	104961	104962	G	A	TRUE	17	2	1	PR	TRUE
01_R1134	NC_000962.3	115999	116000	T	G	TRUE	6108	0	0	Unq	FALSE
01_R1134	NC_000962.3	122108	122109	A	G	TRUE	4160	0	0	Unq	FALSE
01_R1134	NC_000962.3	126269	126270	C	G	TRUE	3206	0	0	Unq	FALSE
01_R1134	NC_000962.3	129476	129477	G	T	TRUE	605	0	0	Unq	FALSE
01_R1134	NC_000962.3	130082	130083	A	C	TRUE	605	0	0	Unq	FALSE
01_R1134	NC_000962.3	132416	132417	C	G	TRUE	1421	0	0	Unq	FALSE
01_R1134	NC_000962.3	133838	133839	C	T	TRUE	1421	0	0	Unq	FALSE
01_R1134	NC_000962.3	143666	143667	C	T	TRUE	2419	0	0	Unq	FALSE
01_R1134	NC_000962.3	146086	146087	T	C	TRUE	2419	0	0	Unq	FALSE
01_R1134	NC_000962.3	154282	154283	T	C	TRUE	8195	0	0	Unq	FALSE
01_R1134	NC_000962.3	177505	177506	T	G	TRUE	350	0	0	Unq	FALSE
01_R1134	NC_000962.3	177856	177857	G	A	TRUE	350	0	0	Unq	FALSE
01_R1134	NC_000962.3	188799	188800	T	C	TRUE	60	0	0	Unq	FALSE
01_R1134	NC_000962.3	188860	188861	G	A	TRUE	60	0	0	Unq	FALSE
01_R1134	NC_000962.3	194680	194681	G	C	TRUE	1960	0	0	Unq	FALSE
01_R1134	NC_000962.3	196641	196642	C	T	TRUE	1139	0	0	Unq	FALSE
01_R1134	NC_000962.3	197781	197782	C	G	TRUE	738	1	1	PR	FALSE
01_R1134	NC_000962.3	198520	198521	A	G	TRUE	738	1	1	PR	FALSE
01_R1134	NC_000962.3	203703	203704	T	C	TRUE	2634	1	1	PR	FALSE
01_R1134	NC_000962.3	206338	206339	T	C	TRUE	2634	0	0	Unq	FALSE
01_R1134	NC_000962.3	223941	223942	T	C	TRUE	1380	0	0	Unq	FALSE
01_R1134	NC_000962.3	225322	225323	T	C	TRUE	1380	0	0	Unq	FALSE
01_R1134	NC_000962.3	227097	227098	T	C	TRUE	1774	0	0	Unq	FALSE
01_R1134	NC_000962.3	231113	231114	C	G	TRUE	3045	0	0	Unq	FALSE
01_R1134	NC_000962.3	234159	234160	A	C	TRUE	316	0	0	Unq	FALSE
01_R1134	NC_000962.3	234476	234477	T	G	TRUE	316	0	0	Unq	FALSE
01_R1134	NC_000962.3	261868	261869	T	C	TRUE	3684	0	0	Unq	FALSE
01_R1134	NC_000962.3	265553	265554	A	C	TRUE	3684	0	0	Unq	FALSE
01_R1134	NC_000962.3	278680	278681	C	G	TRUE	7090	0	0	Unq	FALSE
01_R1134	NC_000962.3	285771	285772	A	C	TRUE	98	0	0	Unq	FALSE
01_R1134	NC_000962.3	285870	285871	A	G	TRUE	98	0	0	Unq	FALSE
01_R1134	NC_000962.3	295422	295423	T	G	TRUE	901	0	0	Unq	FALSE
01_R1134	NC_000962.3	296324	296325	C	T	TRUE	901	0	0	Unq	FALSE
01_R1134	NC_000962.3	306832	306833	C	T	TRUE	4139	0	0	Unq	FALSE
01_R1134	NC_000962.3	310972	310973	G	A	TRUE	639	0	0	Unq	FALSE
01_R1134	NC_000962.3	311612	311613	G	T	TRUE	639	0	0	Unq	FALSE
01_R1134	NC_000962.3	332631	332632	G	C	TRUE	1259	0	0	Unq	FALSE
01_R1134	NC_000962.3	333891	333892	G	C	TRUE	11	3	1	PR	FALSE
01_R1134	NC_000962.3	333903	333904	G	T	TRUE	11	3	1	PR	FALSE
01_R1134	NC_000962.3	336690	336691	T	C	TRUE	6	2	1	PR	FALSE
01_R1134	NC_000962.3	336697	336698	C	G	TRUE	2	2	1	PR	FALSE
01_R1134	NC_000962.3	336700	336701	A	G	TRUE	2	2	1	PR	FALSE
01_R1134	NC_000962.3	336706	336707	G	A	TRUE	0	2	1	PR	FALSE
01_R1134	NC_000962.3	336707	336708	T	C	TRUE	0	2	1	PR	FALSE
01_R1134	NC_000962.3	336709	336710	A	G	TRUE	1	2	1	PR	FALSE
01_R1134	NC_000962.3	337481	337482	C	T	TRUE	337	2	1	PR	FALSE
01_R1134	NC_000962.3	337819	337820	G	A	TRUE	138	2	1	PR	FALSE
01_R1134	NC_000962.3	337958	337959	A	C	TRUE	60	2	1	PR	FALSE
01_R1134	NC_000962.3	338019	338020	A	C	TRUE	60	2	1	PR	TRUE
01_R1134	NC_000962.3	338099	338100	T	C	TRUE	79	2	1	PR	TRUE
01_R1134	NC_000962.3	338452	338453	A	G	TRUE	352	2	1	PR	TRUE
01_R1134	NC_000962.3	346274	346275	C	G	TRUE	7821	0	0	Unq	FALSE
01_R1134	NC_000962.3	356527	356528	A	G	TRUE	6750	0	0	Unq	FALSE
01_R1134	NC_000962.3	363278	363279	G	A	TRUE	6750	0	0	Unq	FALSE
01_R1134	NC_000962.3	384379	384380	A	C	TRUE	2051	0	0	Unq	FALSE
01_R1134	NC_000962.3	386431	386432	C	G	TRUE	2051	0	0	Unq	FALSE
01_R1134	NC_000962.3	390827	390828	T	C	TRUE	3172	0	0	Unq	FALSE
01_R1134	NC_000962.3	394000	394001	T	C	TRUE	3172	0	0	Unq	FALSE
01_R1134	NC_000962.3	403979	403980	G	A	TRUE	345	0	0	Unq	FALSE
01_R1134	NC_000962.3	404325	404326	T	C	TRUE	345	0	0	Unq	FALSE
01_R1134	NC_000962.3	409568	409569	G	A	TRUE	4916	0	0	Unq	FALSE
01_R1134	NC_000962.3	414485	414486	C	T	TRUE	4916	0	0	Unq	FALSE
01_R1134	NC_000962.3	420007	420008	A	G	TRUE	5521	0	0	Unq	FALSE
01_R1134	NC_000962.3	433521	433522	C	T	TRUE	9670	1	1	PR	FALSE
01_R1134	NC_000962.3	443192	443193	C	T	TRUE	521	0	0	Unq	FALSE
01_R1134	NC_000962.3	443714	443715	G	C	TRUE	521	0	0	Unq	FALSE
01_R1134	NC_000962.3	454294	454295	T	C	TRUE	2777	0	0	Unq	FALSE
01_R1134	NC_000962.3	457072	457073	C	T	TRUE	2325	0	0	Unq	FALSE
01_R1134	NC_000962.3	459398	459399	A	C	TRUE	2325	0	0	Unq	FALSE
01_R1134	NC_000962.3	467515	467516	G	C	TRUE	9	0	0	Unq	FALSE
01_R1134	NC_000962.3	467525	467526	C	G	TRUE	9	0	0	Unq	FALSE
01_R1134	NC_000962.3	467545	467546	G	C	TRUE	10	0	0	Unq	FALSE
01_R1134	NC_000962.3	467556	467557	A	C	TRUE	6	0	0	Unq	FALSE
01_R1134	NC_000962.3	467563	467564	A	C	TRUE	6	0	0	Unq	FALSE
01_R1134	NC_000962.3	467584	467585	G	C	TRUE	4	0	0	Unq	FALSE
01_R1134	NC_000962.3	467589	467590	T	C	TRUE	4	0	0	Unq	FALSE
01_R1134	NC_000962.3	467620	467621	T	G	TRUE	16	0	0	Unq	FALSE
01_R1134	NC_000962.3	467637	467638	G	T	TRUE	16	0	0	Unq	FALSE
01_R1134	NC_000962.3	469465	469466	G	T	TRUE	1827	0	0	Unq	FALSE
01_R1134	NC_000962.3	475177	475178	T	C	TRUE	5711	0	0	Unq	FALSE
01_R1134	NC_000962.3	502588	502589	C	G	TRUE	764	0	0	Unq	FALSE
01_R1134	NC_000962.3	503353	503354	G	C	TRUE	764	0	0	Unq	FALSE
01_R1134	NC_000962.3	507480	507481	G	A	TRUE	4126	0	0	Unq	FALSE
01_R1134	NC_000962.3	513256	513257	T	C	TRUE	5775	0	0	Unq	FALSE
01_R1134	NC_000962.3	541200	541201	A	G	TRUE	6327	0	0	Unq	FALSE
01_R1134	NC_000962.3	547528	547529	C	T	TRUE	3995	0	0	Unq	FALSE
01_R1134	NC_000962.3	551524	551525	A	C	TRUE	3995	0	0	Unq	FALSE
01_R1134	NC_000962.3	573261	573262	A	G	TRUE	1182	0	0	Unq	FALSE
01_R1134	NC_000962.3	574444	574445	T	A	TRUE	1182	0	0	Unq	FALSE
01_R1134	NC_000962.3	575836	575837	C	T	TRUE	1391	0	0	Unq	FALSE
01_R1134	NC_000962.3	580726	580727	C	G	TRUE	44	0	0	Unq	FALSE
01_R1134	NC_000962.3	580771	580772	T	A	TRUE	44	1	1	PR	FALSE
01_R1134	NC_000962.3	590435	590436	T	C	TRUE	7379	0	0	Unq	FALSE
01_R1134	NC_000962.3	597815	597816	A	G	TRUE	658	0	0	Unq	FALSE
01_R1134	NC_000962.3	598474	598475	G	A	TRUE	658	0	0	Unq	FALSE
01_R1134	NC_000962.3	599897	599898	C	T	TRUE	1422	0	0	Unq	FALSE
01_R1134	NC_000962.3	603402	603403	C	A	TRUE	2206	0	0	Unq	FALSE
01_R1134	NC_000962.3	605609	605610	C	T	TRUE	2206	0	0	Unq	FALSE
01_R1134	NC_000962.3	610119	610120	T	G	TRUE	3868	0	0	Unq	FALSE
01_R1134	NC_000962.3	613988	613989	T	C	TRUE	3868	0	0	Unq	FALSE
01_R1134	NC_000962.3	623471	623472	A	G	TRUE	35	0	0	Unq	FALSE
01_R1134	NC_000962.3	623507	623508	C	G	TRUE	35	0	0	Unq	FALSE
01_R1134	NC_000962.3	625443	625444	C	T	TRUE	1935	0	0	Unq	FALSE
01_R1134	NC_000962.3	637318	637319	G	A	TRUE	2272	0	0	Unq	FALSE
01_R1134	NC_000962.3	639591	639592	G	T	TRUE	2272	0	0	Unq	FALSE
01_R1134	NC_000962.3	648001	648002	T	G	TRUE	7961	0	0	Unq	FALSE
01_R1134	NC_000962.3	655963	655964	T	C	TRUE	7961	0	0	Unq	FALSE
01_R1134	NC_000962.3	669397	669398	T	C	TRUE	3092	0	0	Unq	FALSE
01_R1134	NC_000962.3	672490	672491	C	G	TRUE	746	0	0	Unq	FALSE
01_R1134	NC_000962.3	673237	673238	A	G	TRUE	746	0	0	Unq	FALSE
01_R1134	NC_000962.3	680006	680007	G	T	TRUE	3146	0	0	Unq	FALSE
01_R1134	NC_000962.3	683153	683154	C	G	TRUE	2306	0	0	Unq	FALSE
01_R1134	NC_000962.3	685460	685461	C	G	TRUE	146	1	1	PR	FALSE
01_R1134	NC_000962.3	685607	685608	T	C	TRUE	146	1	1	PR	FALSE
01_R1134	NC_000962.3	686971	686972	T	C	TRUE	1363	1	1	PR	FALSE
01_R1134	NC_000962.3	690464	690465	T	G	TRUE	3492	1	1	PR	FALSE
01_R1134	NC_000962.3	698967	698968	G	A	TRUE	1317	0	0	Unq	FALSE
01_R1134	NC_000962.3	700285	700286	C	T	TRUE	1317	0	0	Unq	FALSE
01_R1134	NC_000962.3	711793	711794	T	G	TRUE	11507	0	0	Unq	FALSE
01_R1134	NC_000962.3	735900	735901	C	T	TRUE	2914	0	0	Unq	FALSE
01_R1134	NC_000962.3	738815	738816	G	A	TRUE	2914	0	0	Unq	FALSE
01_R1134	NC_000962.3	754185	754186	A	G	TRUE	6968	0	0	Unq	FALSE
01_R1134	NC_000962.3	761154	761155	C	T	TRUE	733	0	0	Unq	FALSE
01_R1134	NC_000962.3	761888	761889	G	C	TRUE	733	0	0	Unq	FALSE
01_R1134	NC_000962.3	764922	764923	A	C	TRUE	3033	0	0	Unq	FALSE
01_R1134	NC_000962.3	775638	775639	T	C	TRUE	5755	0	0	Unq	FALSE
01_R1134	NC_000962.3	781394	781395	T	C	TRUE	5755	0	0	Unq	FALSE
01_R1134	NC_000962.3	787679	787680	C	T	TRUE	6284	0	0	Unq	FALSE
01_R1134	NC_000962.3	797394	797395	A	G	TRUE	3613	0	0	Unq	FALSE
01_R1134	NC_000962.3	801008	801009	A	G	TRUE	3613	0	0	Unq	FALSE
01_R1134	NC_000962.3	812338	812339	T	C	TRUE	11329	0	0	Unq	FALSE
01_R1134	NC_000962.3	831343	831344	C	T	TRUE	4927	0	0	Unq	FALSE
01_R1134	NC_000962.3	836271	836272	A	G	TRUE	18	2	1	PR	FALSE
01_R1134	NC_000962.3	836290	836291	A	G	TRUE	18	2	1	PR	FALSE
01_R1134	NC_000962.3	836425	836426	A	C	TRUE	27	2	1	PR	FALSE
01_R1134	NC_000962.3	836453	836454	A	G	TRUE	27	2	1	PR	FALSE
01_R1134	NC_000962.3	836537	836538	A	G	TRUE	83	0	0	Unq	FALSE
01_R1134	NC_000962.3	836657	836658	A	G	TRUE	119	0	0	Unq	FALSE
01_R1134	NC_000962.3	837032	837033	A	G	TRUE	374	0	0	Unq	FALSE
01_R1134	NC_000962.3	838989	838990	C	G	TRUE	132	4	1	PR	FALSE
01_R1134	NC_000962.3	839122	839123	A	G	TRUE	5	4	1	PR	FALSE
01_R1134	NC_000962.3	839128	839129	C	G	TRUE	5	4	1	PR	FALSE
01_R1134	NC_000962.3	839193	839194	A	G	TRUE	64	6	1	PR	FALSE
01_R1134	NC_000962.3	839333	839334	A	G	TRUE	13	6	1	PR	FALSE
01_R1134	NC_000962.3	839347	839348	A	G	TRUE	13	6	1	PR	FALSE
01_R1134	NC_000962.3	840495	840496	C	G	TRUE	1147	5	1	PR	FALSE
01_R1134	NC_000962.3	841763	841764	G	C	TRUE	1267	0	0	Unq	FALSE
01_R1134	NC_000962.3	852909	852910	C	T	TRUE	4785	0	0	Unq	FALSE
01_R1134	NC_000962.3	857695	857696	A	G	TRUE	4785	0	0	Unq	FALSE
01_R1134	NC_000962.3	880561	880562	G	T	TRUE	1694	0	0	Unq	FALSE
01_R1134	NC_000962.3	882256	882257	T	C	TRUE	1694	0	0	Unq	FALSE
01_R1134	NC_000962.3	889863	889864	C	T	TRUE	1146	15	1	PR	FALSE
01_R1134	NC_000962.3	891010	891011	A	G	TRUE	1146	1	1	PR	FALSE
01_R1134	NC_000962.3	893669	893670	A	C	TRUE	62	0	0	Unq	FALSE
01_R1134	NC_000962.3	893732	893733	T	G	TRUE	62	0	0	Unq	FALSE
01_R1134	NC_000962.3	900220	900221	T	C	TRUE	3328	0	0	Unq	FALSE
01_R1134	NC_000962.3	903549	903550	T	C	TRUE	362	0	0	Unq	FALSE
01_R1134	NC_000962.3	903912	903913	T	C	TRUE	362	0	0	Unq	FALSE
01_R1134	NC_000962.3	906856	906857	A	G	TRUE	2943	0	0	Unq	FALSE
01_R1134	NC_000962.3	919562	919563	A	T	TRUE	0	0	0	Unq	FALSE
01_R1134	NC_000962.3	919563	919564	A	C	TRUE	0	0	0	Unq	FALSE
01_R1134	NC_000962.3	921812	921813	C	G	TRUE	2248	3	1	PR	FALSE
01_R1134	NC_000962.3	927109	927110	A	G	TRUE	274	2	1	PR	FALSE
01_R1134	NC_000962.3	927384	927385	A	G	TRUE	274	2	1	PR	FALSE
01_R1134	NC_000962.3	945213	945214	G	A	TRUE	4320	0	0	Unq	FALSE
01_R1134	NC_000962.3	949534	949535	T	C	TRUE	103	0	0	Unq	FALSE
01_R1134	NC_000962.3	949638	949639	T	G	TRUE	103	0	0	Unq	FALSE
01_R1134	NC_000962.3	955523	955524	A	G	TRUE	5884	0	0	Unq	FALSE
01_R1134	NC_000962.3	978624	978625	G	A	TRUE	1078	0	0	Unq	FALSE
01_R1134	NC_000962.3	979703	979704	G	C	TRUE	1078	0	0	Unq	FALSE
01_R1134	NC_000962.3	986462	986463	G	C	TRUE	3537	0	0	Unq	FALSE
01_R1134	NC_000962.3	990000	990001	G	C	TRUE	3344	0	0	Unq	FALSE
01_R1134	NC_000962.3	993345	993346	A	C	TRUE	175	0	0	Unq	FALSE
01_R1134	NC_000962.3	993521	993522	A	C	TRUE	175	0	0	Unq	FALSE
01_R1134	NC_000962.3	1025105	1025106	T	C	TRUE	2411	0	0	Unq	FALSE
01_R1134	NC_000962.3	1027517	1027518	G	C	TRUE	2411	0	0	Unq	FALSE
01_R1134	NC_000962.3	1037011	1037012	T	C	TRUE	898	0	0	Unq	FALSE
01_R1134	NC_000962.3	1037910	1037911	C	T	TRUE	898	0	0	Unq	FALSE
01_R1134	NC_000962.3	1047164	1047165	T	C	TRUE	3650	0	0	Unq	FALSE
01_R1134	NC_000962.3	1050815	1050816	T	G	TRUE	3650	0	0	Unq	FALSE
01_R1134	NC_000962.3	1068150	1068151	T	C	TRUE	280	0	0	Unq	FALSE
01_R1134	NC_000962.3	1068431	1068432	A	G	TRUE	280	0	0	Unq	FALSE
01_R1134	NC_000962.3	1069283	1069284	G	T	TRUE	851	0	0	Unq	FALSE
01_R1134	NC_000962.3	1070701	1070702	T	C	TRUE	1417	0	0	Unq	FALSE
01_R1134	NC_000962.3	1074275	1074276	G	C	TRUE	281	0	0	Unq	FALSE
01_R1134	NC_000962.3	1074557	1074558	G	A	TRUE	281	0	0	Unq	FALSE
01_R1134	NC_000962.3	1075278	1075279	T	C	TRUE	720	0	0	Unq	FALSE
01_R1134	NC_000962.3	1076308	1076309	G	T	TRUE	1002	0	0	Unq	FALSE
01_R1134	NC_000962.3	1077311	1077312	A	G	TRUE	1002	0	0	Unq	FALSE
01_R1134	NC_000962.3	1079926	1079927	C	A	TRUE	1753	0	0	Unq	FALSE
01_R1134	NC_000962.3	1081680	1081681	T	C	TRUE	1753	0	0	Unq	FALSE
01_R1134	NC_000962.3	1083653	1083654	C	T	TRUE	1972	0	0	Unq	FALSE
01_R1134	NC_000962.3	1087192	1087193	G	C	TRUE	1051	0	0	Unq	FALSE
01_R1134	NC_000962.3	1088244	1088245	C	A	TRUE	1051	0	0	Unq	FALSE
01_R1134	NC_000962.3	1093405	1093406	A	G	TRUE	521	1	1	PR	FALSE
01_R1134	NC_000962.3	1093927	1093928	G	A	TRUE	521	2	1	PR	FALSE
01_R1134	NC_000962.3	1096632	1096633	T	G	TRUE	2704	2	1	PR	TRUE
01_R1134	NC_000962.3	1100233	1100234	T	C	TRUE	2666	0	0	Unq	FALSE
01_R1134	NC_000962.3	1102900	1102901	G	A	TRUE	2666	0	0	Unq	FALSE
01_R1134	NC_000962.3	1106421	1106422	T	C	TRUE	3520	0	0	Unq	FALSE
01_R1134	NC_000962.3	1109974	1109975	A	G	TRUE	3552	0	0	Unq	FALSE
01_R1134	NC_000962.3	1116006	1116007	A	G	TRUE	6031	0	0	Unq	FALSE
01_R1134	NC_000962.3	1126888	1126889	G	C	TRUE	758	0	0	Unq	FALSE
01_R1134	NC_000962.3	1127647	1127648	C	A	TRUE	758	0	0	Unq	FALSE
01_R1134	NC_000962.3	1146604	1146605	G	A	TRUE	2945	0	0	Unq	FALSE
01_R1134	NC_000962.3	1149550	1149551	C	T	TRUE	1033	0	0	Unq	FALSE
01_R1134	NC_000962.3	1150584	1150585	G	A	TRUE	1033	0	0	Unq	FALSE
01_R1134	NC_000962.3	1161326	1161327	G	A	TRUE	1806	0	0	Unq	FALSE
01_R1134	NC_000962.3	1163133	1163134	T	C	TRUE	1436	0	0	Unq	FALSE
01_R1134	NC_000962.3	1164570	1164571	A	G	TRUE	237	0	0	Unq	FALSE
01_R1134	NC_000962.3	1164808	1164809	T	G	TRUE	237	1	1	PR	FALSE
01_R1134	NC_000962.3	1168187	1168188	C	T	TRUE	1776	0	0	Unq	FALSE
01_R1134	NC_000962.3	1169964	1169965	G	A	TRUE	855	5	1	PR	FALSE
01_R1134	NC_000962.3	1170820	1170821	G	A	TRUE	855	0	0	Unq	FALSE
01_R1134	NC_000962.3	1178115	1178116	T	C	TRUE	1258	0	0	Unq	FALSE
01_R1134	NC_000962.3	1179374	1179375	A	G	TRUE	1258	0	0	Unq	FALSE
01_R1134	NC_000962.3	1183661	1183662	C	T	TRUE	4286	0	0	Unq	FALSE
01_R1134	NC_000962.3	1193352	1193353	C	T	TRUE	7064	0	0	Unq	FALSE
01_R1134	NC_000962.3	1200417	1200418	A	G	TRUE	7064	0	0	Unq	FALSE
01_R1134	NC_000962.3	1211541	1211542	A	C	TRUE	1286	1	1	PR	FALSE
01_R1134	NC_000962.3	1212828	1212829	G	A	TRUE	825	0	0	Unq	FALSE
01_R1134	NC_000962.3	1213654	1213655	A	T	TRUE	825	0	0	Unq	FALSE
01_R1134	NC_000962.3	1220679	1220680	T	C	TRUE	3686	0	0	Unq	FALSE
01_R1134	NC_000962.3	1224366	1224367	T	C	TRUE	3686	0	0	Unq	FALSE
01_R1134	NC_000962.3	1248977	1248978	T	C	TRUE	24610	0	0	Unq	FALSE
01_R1134	NC_000962.3	1277870	1277871	A	G	TRUE	711	1	1	PR	FALSE
01_R1134	NC_000962.3	1278582	1278583	A	C	TRUE	711	1	1	PR	FALSE
01_R1134	NC_000962.3	1281117	1281118	T	C	TRUE	2534	0	0	Unq	FALSE
01_R1134	NC_000962.3	1285147	1285148	G	A	TRUE	4029	0	0	Unq	FALSE
01_R1134	NC_000962.3	1290336	1290337	G	A	TRUE	1764	0	0	Unq	FALSE
01_R1134	NC_000962.3	1292101	1292102	A	G	TRUE	1764	0	0	Unq	FALSE
01_R1134	NC_000962.3	1299099	1299100	G	T	TRUE	2858	0	0	Unq	FALSE
01_R1134	NC_000962.3	1301958	1301959	G	A	TRUE	2858	0	0	Unq	FALSE
01_R1134	NC_000962.3	1313337	1313338	A	C	TRUE	1852	0	0	Unq	FALSE
01_R1134	NC_000962.3	1315190	1315191	A	C	TRUE	692	0	0	Unq	FALSE
01_R1134	NC_000962.3	1315883	1315884	G	A	TRUE	692	0	0	Unq	FALSE
01_R1134	NC_000962.3	1322170	1322171	C	G	TRUE	5378	0	0	Unq	FALSE
01_R1134	NC_000962.3	1327549	1327550	C	T	TRUE	339	0	0	Unq	FALSE
01_R1134	NC_000962.3	1327889	1327890	G	A	TRUE	339	0	0	Unq	FALSE
01_R1134	NC_000962.3	1328686	1328687	G	C	TRUE	796	0	0	Unq	FALSE
01_R1134	NC_000962.3	1332161	1332162	G	C	TRUE	3252	0	0	Unq	FALSE
01_R1134	NC_000962.3	1335414	1335415	G	A	TRUE	3252	0	0	Unq	FALSE
01_R1134	NC_000962.3	1340656	1340657	A	G	TRUE	9	3	1	PR	TRUE
01_R1134	NC_000962.3	1340666	1340667	A	G	TRUE	9	4	1	PR	TRUE
01_R1134	NC_000962.3	1340783	1340784	T	C	TRUE	45	4	1	PR	TRUE
01_R1134	NC_000962.3	1340829	1340830	G	A	TRUE	45	4	1	PR	TRUE
01_R1134	NC_000962.3	1340915	1340916	G	A	TRUE	85	4	1	PR	TRUE
01_R1134	NC_000962.3	1341119	1341120	A	G	TRUE	203	4	1	PR	TRUE
01_R1134	NC_000962.3	1347447	1347448	C	A	TRUE	1218	0	0	Unq	FALSE
01_R1134	NC_000962.3	1348666	1348667	G	C	TRUE	1218	0	0	Unq	FALSE
01_R1134	NC_000962.3	1374064	1374065	T	C	TRUE	286	0	0	Unq	FALSE
01_R1134	NC_000962.3	1374351	1374352	C	T	TRUE	286	0	0	Unq	FALSE
01_R1134	NC_000962.3	1375723	1375724	A	C	TRUE	1371	0	0	Unq	FALSE
01_R1134	NC_000962.3	1382627	1382628	T	C	TRUE	6903	0	0	Unq	FALSE
01_R1134	NC_000962.3	1393625	1393626	A	G	TRUE	2956	0	0	Unq	FALSE
01_R1134	NC_000962.3	1396582	1396583	G	A	TRUE	338	0	0	Unq	FALSE
01_R1134	NC_000962.3	1396921	1396922	T	C	TRUE	338	0	0	Unq	FALSE
01_R1134	NC_000962.3	1411209	1411210	T	G	TRUE	2810	0	0	Unq	FALSE
01_R1134	NC_000962.3	1414020	1414021	C	T	TRUE	2810	0	0	Unq	FALSE
01_R1134	NC_000962.3	1440468	1440469	C	G	TRUE	5311	0	0	Unq	FALSE
01_R1134	NC_000962.3	1445780	1445781	A	G	TRUE	5311	0	0	Unq	FALSE
01_R1134	NC_000962.3	1457143	1457144	C	T	TRUE	6243	0	0	Unq	FALSE
01_R1134	NC_000962.3	1463387	1463388	A	G	TRUE	4819	0	0	Unq	FALSE
01_R1134	NC_000962.3	1468207	1468208	A	C	TRUE	3450	1	1	PR	FALSE
01_R1134	NC_000962.3	1471658	1471659	C	T	TRUE	3450	0	0	Unq	FALSE
01_R1134	NC_000962.3	1480971	1480972	T	C	TRUE	212	0	0	Unq	FALSE
01_R1134	NC_000962.3	1481184	1481185	A	C	TRUE	70	0	0	Unq	FALSE
01_R1134	NC_000962.3	1481255	1481256	T	G	TRUE	70	0	0	Unq	FALSE
01_R1134	NC_000962.3	1482626	1482627	T	C	TRUE	735	0	0	Unq	FALSE
01_R1134	NC_000962.3	1483362	1483363	C	T	TRUE	627	0	0	Unq	FALSE
01_R1134	NC_000962.3	1483990	1483991	G	A	TRUE	401	0	0	Unq	FALSE
01_R1134	NC_000962.3	1484392	1484393	A	G	TRUE	314	0	0	Unq	FALSE
01_R1134	NC_000962.3	1484707	1484708	A	C	TRUE	314	0	0	Unq	FALSE
01_R1134	NC_000962.3	1487868	1487869	G	A	TRUE	3160	0	0	Unq	FALSE
01_R1134	NC_000962.3	1499273	1499274	C	G	TRUE	3490	0	0	Unq	FALSE
01_R1134	NC_000962.3	1502764	1502765	G	C	TRUE	1262	0	0	Unq	FALSE
01_R1134	NC_000962.3	1504027	1504028	A	G	TRUE	1262	0	0	Unq	FALSE
01_R1134	NC_000962.3	1522048	1522049	G	A	TRUE	2857	0	0	Unq	FALSE
01_R1134	NC_000962.3	1524906	1524907	G	C	TRUE	2857	0	0	Unq	FALSE
01_R1134	NC_000962.3	1532655	1532656	G	T	TRUE	2	2	1	PR	FALSE
01_R1134	NC_000962.3	1532658	1532659	C	T	TRUE	0	2	1	PR	FALSE
01_R1134	NC_000962.3	1532659	1532660	T	G	TRUE	0	2	1	PR	FALSE
01_R1134	NC_000962.3	1536250	1536251	G	T	TRUE	3590	0	0	Unq	FALSE
01_R1134	NC_000962.3	1546856	1546857	C	T	TRUE	267	0	0	Unq	FALSE
01_R1134	NC_000962.3	1547124	1547125	T	C	TRUE	267	0	0	Unq	FALSE
01_R1134	NC_000962.3	1552546	1552547	G	A	TRUE	5421	0	0	Unq	FALSE
01_R1134	NC_000962.3	1561386	1561387	A	C	TRUE	1354	0	0	Unq	FALSE
01_R1134	NC_000962.3	1562741	1562742	G	A	TRUE	1354	0	0	Unq	FALSE
01_R1134	NC_000962.3	1570565	1570566	C	A	TRUE	7823	0	0	Unq	FALSE
01_R1134	NC_000962.3	1587717	1587718	G	A	TRUE	1180	0	0	Unq	FALSE
01_R1134	NC_000962.3	1588898	1588899	G	T	TRUE	1180	0	0	Unq	FALSE
01_R1134	NC_000962.3	1605280	1605281	G	T	TRUE	705	0	0	Unq	FALSE
01_R1134	NC_000962.3	1605986	1605987	C	T	TRUE	705	0	0	Unq	FALSE
01_R1134	NC_000962.3	1613034	1613035	T	C	TRUE	7047	0	0	Unq	FALSE
01_R1134	NC_000962.3	1630147	1630148	A	C	TRUE	447	0	0	Unq	FALSE
01_R1134	NC_000962.3	1630595	1630596	G	C	TRUE	447	0	0	Unq	FALSE
01_R1134	NC_000962.3	1634537	1634538	C	G	TRUE	0	2	1	PR	TRUE
01_R1134	NC_000962.3	1634538	1634539	G	C	TRUE	0	2	1	PR	TRUE
01_R1134	NC_000962.3	1634539	1634540	C	T	TRUE	0	2	1	PR	TRUE
01_R1134	NC_000962.3	1634540	1634541	A	G	TRUE	0	2	1	PR	TRUE
01_R1134	NC_000962.3	1634546	1634547	C	T	TRUE	0	2	1	PR	TRUE
01_R1134	NC_000962.3	1634547	1634548	G	A	TRUE	0	2	1	PR	TRUE
01_R1134	NC_000962.3	1634549	1634550	G	A	TRUE	1	2	1	PR	TRUE
01_R1134	NC_000962.3	1634579	1634580	T	C	TRUE	0	1	1	PR	TRUE
01_R1134	NC_000962.3	1634580	1634581	A	G	TRUE	0	1	1	PR	TRUE
01_R1134	NC_000962.3	1634585	1634586	T	C	TRUE	2	1	1	PR	TRUE
01_R1134	NC_000962.3	1634588	1634589	G	C	TRUE	2	1	1	PR	TRUE
01_R1134	NC_000962.3	1634591	1634592	C	G	TRUE	2	1	1	PR	TRUE
01_R1134	NC_000962.3	1634608	1634609	C	T	TRUE	0	1	1	PR	TRUE
01_R1134	NC_000962.3	1634609	1634610	C	T	TRUE	0	1	1	PR	TRUE
01_R1134	NC_000962.3	1634632	1634633	A	T	TRUE	2	1	1	PR	TRUE
01_R1134	NC_000962.3	1634635	1634636	T	A	TRUE	2	1	1	PR	TRUE
01_R1134	NC_000962.3	1636825	1636826	C	A	TRUE	91	1	1	PR	FALSE
01_R1134	NC_000962.3	1636917	1636918	C	T	TRUE	8	1	1	PR	FALSE
01_R1134	NC_000962.3	1636926	1636927	C	T	TRUE	0	1	1	PR	FALSE
01_R1134	NC_000962.3	1636927	1636928	A	G	TRUE	0	1	1	PR	FALSE
01_R1134	NC_000962.3	1636933	1636934	A	G	TRUE	1	1	1	PR	FALSE
01_R1134	NC_000962.3	1636935	1636936	G	T	TRUE	1	1	1	PR	FALSE
01_R1134	NC_000962.3	1636943	1636944	G	T	TRUE	0	1	1	PR	FALSE
01_R1134	NC_000962.3	1636944	1636945	C	G	TRUE	0	1	1	PR	FALSE
01_R1134	NC_000962.3	1636945	1636946	C	A	TRUE	0	1	1	PR	FALSE
01_R1134	NC_000962.3	1636979	1636980	G	T	TRUE	0	1	1	PR	FALSE
01_R1134	NC_000962.3	1636980	1636981	G	T	TRUE	0	1	1	PR	FALSE
01_R1134	NC_000962.3	1636982	1636983	C	G	TRUE	1	1	1	PR	FALSE
01_R1134	NC_000962.3	1637233	1637234	G	A	TRUE	14	1	1	PR	TRUE
01_R1134	NC_000962.3	1637248	1637249	G	A	TRUE	5	1	1	PR	TRUE
01_R1134	NC_000962.3	1637254	1637255	C	G	TRUE	2	1	1	PR	TRUE
01_R1134	NC_000962.3	1637257	1637258	T	C	TRUE	2	1	1	PR	TRUE
01_R1134	NC_000962.3	1637262	1637263	T	C	TRUE	0	1	1	PR	TRUE
01_R1134	NC_000962.3	1637263	1637264	G	C	TRUE	0	1	1	PR	TRUE
01_R1134	NC_000962.3	1638019	1638020	T	C	TRUE	104	1	1	PR	TRUE
01_R1134	NC_000962.3	1638124	1638125	T	C	TRUE	104	2	1	PR	TRUE
01_R1134	NC_000962.3	1639593	1639594	C	A	TRUE	1468	0	0	Unq	FALSE
01_R1134	NC_000962.3	1650071	1650072	A	G	TRUE	10477	0	0	Unq	FALSE
01_R1134	NC_000962.3	1689348	1689349	C	T	TRUE	2659	0	0	Unq	FALSE
01_R1134	NC_000962.3	1692008	1692009	T	C	TRUE	131	0	0	Unq	FALSE
01_R1134	NC_000962.3	1692140	1692141	A	C	TRUE	44	0	0	Unq	FALSE
01_R1134	NC_000962.3	1692185	1692186	C	T	TRUE	44	0	0	Unq	FALSE
01_R1134	NC_000962.3	1693560	1693561	A	G	TRUE	1364	0	0	Unq	FALSE
01_R1134	NC_000962.3	1694925	1694926	C	A	TRUE	1364	0	0	Unq	FALSE
01_R1134	NC_000962.3	1698910	1698911	G	A	TRUE	1176	0	0	Unq	FALSE
01_R1134	NC_000962.3	1700087	1700088	C	T	TRUE	1176	0	0	Unq	FALSE
01_R1134	NC_000962.3	1706118	1706119	T	C	TRUE	6030	0	0	Unq	FALSE
01_R1134	NC_000962.3	1722382	1722383	A	C	TRUE	6453	2	1	PR	FALSE
01_R1134	NC_000962.3	1728836	1728837	A	G	TRUE	6453	0	0	Unq	FALSE
01_R1134	NC_000962.3	1743943	1743944	T	G	TRUE	2252	0	0	Unq	FALSE
01_R1134	NC_000962.3	1746196	1746197	C	G	TRUE	2252	0	0	Unq	FALSE
01_R1134	NC_000962.3	1749545	1749546	C	G	TRUE	1029	0	0	Unq	FALSE
01_R1134	NC_000962.3	1750575	1750576	T	C	TRUE	1029	0	0	Unq	FALSE
01_R1134	NC_000962.3	1752560	1752561	T	C	TRUE	1984	0	0	Unq	FALSE
01_R1134	NC_000962.3	1759251	1759252	G	T	TRUE	1039	0	0	Unq	FALSE
01_R1134	NC_000962.3	1760291	1760292	A	G	TRUE	1039	0	0	Unq	FALSE
01_R1134	NC_000962.3	1772015	1772016	G	C	TRUE	6413	0	0	Unq	FALSE
01_R1134	NC_000962.3	1778429	1778430	T	C	TRUE	939	0	0	Unq	FALSE
01_R1134	NC_000962.3	1779369	1779370	G	C	TRUE	939	0	0	Unq	FALSE
01_R1134	NC_000962.3	1785944	1785945	G	A	TRUE	3704	0	0	Unq	FALSE
01_R1134	NC_000962.3	1789649	1789650	C	T	TRUE	3	2	1	PR	TRUE
01_R1134	NC_000962.3	1789653	1789654	A	G	TRUE	3	2	1	PR	TRUE
01_R1134	NC_000962.3	1789670	1789671	C	T	TRUE	3	2	1	PR	TRUE
01_R1134	NC_000962.3	1789674	1789675	A	C	TRUE	2	2	1	PR	TRUE
01_R1134	NC_000962.3	1789677	1789678	C	G	TRUE	2	2	1	PR	TRUE
01_R1134	NC_000962.3	1789765	1789766	T	G	TRUE	87	2	1	PR	TRUE
01_R1134	NC_000962.3	1794323	1794324	T	G	TRUE	4557	0	0	Unq	FALSE
01_R1134	NC_000962.3	1800962	1800963	C	T	TRUE	2301	0	0	Unq	FALSE
01_R1134	NC_000962.3	1803264	1803265	G	A	TRUE	1143	0	0	Unq	FALSE
01_R1134	NC_000962.3	1804408	1804409	C	A	TRUE	1143	0	0	Unq	FALSE
01_R1134	NC_000962.3	1806282	1806283	G	A	TRUE	1539	0	0	Unq	FALSE
01_R1134	NC_000962.3	1807822	1807823	C	T	TRUE	1539	0	0	Unq	FALSE
01_R1134	NC_000962.3	1817683	1817684	A	G	TRUE	291	0	0	Unq	FALSE
01_R1134	NC_000962.3	1817975	1817976	A	T	TRUE	291	0	0	Unq	FALSE
01_R1134	NC_000962.3	1823236	1823237	C	T	TRUE	2365	0	0	Unq	FALSE
01_R1134	NC_000962.3	1825602	1825603	C	G	TRUE	2365	0	0	Unq	FALSE
01_R1134	NC_000962.3	1836285	1836286	G	C	TRUE	10682	0	0	Unq	FALSE
01_R1134	NC_000962.3	1847918	1847919	C	G	TRUE	6380	0	0	Unq	FALSE
01_R1134	NC_000962.3	1854299	1854300	T	C	TRUE	2476	0	0	Unq	FALSE
01_R1134	NC_000962.3	1856776	1856777	G	C	TRUE	2476	0	0	Unq	FALSE
01_R1134	NC_000962.3	1863450	1863451	A	G	TRUE	6673	0	0	Unq	FALSE
01_R1134	NC_000962.3	1885771	1885772	G	A	TRUE	6118	0	0	Unq	FALSE
01_R1134	NC_000962.3	1891890	1891891	C	T	TRUE	3357	0	0	Unq	FALSE
01_R1134	NC_000962.3	1895248	1895249	G	T	TRUE	3357	0	0	Unq	FALSE
01_R1134	NC_000962.3	1899138	1899139	C	T	TRUE	2353	0	0	Unq	FALSE
01_R1134	NC_000962.3	1901492	1901493	T	C	TRUE	2353	0	0	Unq	FALSE
01_R1134	NC_000962.3	1907295	1907296	G	C	TRUE	3650	0	0	Unq	FALSE
01_R1134	NC_000962.3	1910946	1910947	G	A	TRUE	3650	0	0	Unq	FALSE
01_R1134	NC_000962.3	1917971	1917972	A	G	TRUE	7024	0	0	Unq	FALSE
01_R1134	NC_000962.3	1931178	1931179	C	A	TRUE	2808	0	0	Unq	FALSE
01_R1134	NC_000962.3	1933987	1933988	G	A	TRUE	2808	0	0	Unq	FALSE
01_R1134	NC_000962.3	1944401	1944402	T	C	TRUE	6364	0	0	Unq	FALSE
01_R1134	NC_000962.3	1950766	1950767	T	C	TRUE	6364	0	0	Unq	FALSE
01_R1134	NC_000962.3	1958085	1958086	G	A	TRUE	1737	0	0	Unq	FALSE
01_R1134	NC_000962.3	1959823	1959824	C	T	TRUE	459	0	0	Unq	FALSE
01_R1134	NC_000962.3	1960283	1960284	C	A	TRUE	459	0	0	Unq	FALSE
01_R1134	NC_000962.3	1967236	1967237	C	A	TRUE	6952	0	0	Unq	FALSE
01_R1134	NC_000962.3	1977478	1977479	T	C	TRUE	538	0	0	Unq	FALSE
01_R1134	NC_000962.3	1978017	1978018	G	A	TRUE	538	0	0	Unq	FALSE
01_R1134	NC_000962.3	1981098	1981099	C	T	TRUE	166	0	0	Unq	FALSE
01_R1134	NC_000962.3	1981265	1981266	G	A	TRUE	166	0	0	Unq	FALSE
01_R1134	NC_000962.3	2003565	2003566	G	A	TRUE	3308	0	0	Unq	FALSE
01_R1134	NC_000962.3	2006874	2006875	C	T	TRUE	3308	0	0	Unq	FALSE
01_R1134	NC_000962.3	2022867	2022868	T	C	TRUE	2012	0	0	Unq	FALSE
01_R1134	NC_000962.3	2024880	2024881	C	T	TRUE	989	0	0	Unq	FALSE
01_R1134	NC_000962.3	2025870	2025871	G	A	TRUE	989	1	1	PR	FALSE
01_R1134	NC_000962.3	2038698	2038699	C	G	TRUE	5796	0	0	Unq	FALSE
01_R1134	NC_000962.3	2044495	2044496	C	A	TRUE	4568	0	0	Unq	FALSE
01_R1134	NC_000962.3	2049064	2049065	T	C	TRUE	31	0	0	Unq	FALSE
01_R1134	NC_000962.3	2049096	2049097	G	C	TRUE	31	0	0	Unq	FALSE
01_R1134	NC_000962.3	2051745	2051746	T	C	TRUE	288	0	0	Unq	FALSE
01_R1134	NC_000962.3	2052034	2052035	G	T	TRUE	144	0	0	Unq	FALSE
01_R1134	NC_000962.3	2052179	2052180	G	A	TRUE	144	0	0	Unq	FALSE
01_R1134	NC_000962.3	2054665	2054666	C	T	TRUE	604	0	0	Unq	FALSE
01_R1134	NC_000962.3	2055270	2055271	A	G	TRUE	604	0	0	Unq	FALSE
01_R1134	NC_000962.3	2057773	2057774	A	T	TRUE	444	0	0	Unq	FALSE
01_R1134	NC_000962.3	2058218	2058219	G	A	TRUE	444	0	0	Unq	FALSE
01_R1134	NC_000962.3	2061423	2061424	G	A	TRUE	3204	0	0	Unq	FALSE
01_R1134	NC_000962.3	2078711	2078712	G	C	TRUE	17287	0	0	Unq	FALSE
01_R1134	NC_000962.3	2096185	2096186	A	G	TRUE	5644	0	0	Unq	FALSE
01_R1134	NC_000962.3	2101830	2101831	C	T	TRUE	5644	0	0	Unq	FALSE
01_R1134	NC_000962.3	2111113	2111114	C	T	TRUE	5146	0	0	Unq	FALSE
01_R1134	NC_000962.3	2116260	2116261	G	A	TRUE	641	0	0	Unq	FALSE
01_R1134	NC_000962.3	2116902	2116903	C	T	TRUE	419	0	0	Unq	FALSE
01_R1134	NC_000962.3	2117322	2117323	A	C	TRUE	419	0	0	Unq	FALSE
01_R1134	NC_000962.3	2122394	2122395	C	T	TRUE	773	0	0	Unq	FALSE
01_R1134	NC_000962.3	2123168	2123169	T	G	TRUE	773	0	0	Unq	FALSE
01_R1134	NC_000962.3	2128869	2128870	A	G	TRUE	5700	0	0	Unq	FALSE
01_R1134	NC_000962.3	2135311	2135312	C	T	TRUE	557	0	0	Unq	FALSE
01_R1134	NC_000962.3	2135869	2135870	T	C	TRUE	557	0	0	Unq	FALSE
01_R1134	NC_000962.3	2143327	2143328	G	C	TRUE	3693	0	0	Unq	FALSE
01_R1134	NC_000962.3	2147021	2147022	A	C	TRUE	1982	0	0	Unq	FALSE
01_R1134	NC_000962.3	2149004	2149005	G	A	TRUE	1982	0	0	Unq	FALSE
01_R1134	NC_000962.3	2151675	2151676	G	T	TRUE	2670	0	0	Unq	FALSE
01_R1134	NC_000962.3	2155167	2155168	C	G	TRUE	1004	0	0	Unq	FALSE
01_R1134	NC_000962.3	2156172	2156173	G	T	TRUE	1004	0	0	Unq	FALSE
01_R1134	NC_000962.3	2165285	2165286	A	C	TRUE	9112	0	0	Unq	FALSE
01_R1134	NC_000962.3	2186188	2186189	T	A	TRUE	3960	0	0	Unq	FALSE
01_R1134	NC_000962.3	2190149	2190150	C	G	TRUE	2313	0	0	Unq	FALSE
01_R1134	NC_000962.3	2192463	2192464	C	G	TRUE	2313	0	0	Unq	FALSE
01_R1134	NC_000962.3	2204057	2204058	G	T	TRUE	7767	0	0	Unq	FALSE
01_R1134	NC_000962.3	2211825	2211826	A	G	TRUE	481	0	0	Unq	FALSE
01_R1134	NC_000962.3	2212307	2212308	G	A	TRUE	481	0	0	Unq	FALSE
01_R1134	NC_000962.3	2216442	2216443	C	A	TRUE	4068	0	0	Unq	FALSE
01_R1134	NC_000962.3	2220511	2220512	T	G	TRUE	2701	0	0	Unq	FALSE
01_R1134	NC_000962.3	2223213	2223214	T	G	TRUE	78	0	0	Unq	FALSE
01_R1134	NC_000962.3	2223292	2223293	T	C	TRUE	78	0	0	Unq	FALSE
01_R1134	NC_000962.3	2223926	2223927	T	C	TRUE	633	0	0	Unq	FALSE
01_R1134	NC_000962.3	2228966	2228967	A	G	TRUE	5039	0	0	Unq	FALSE
01_R1134	NC_000962.3	2243174	2243175	T	C	TRUE	8823	0	0	Unq	FALSE
01_R1134	NC_000962.3	2251998	2251999	A	G	TRUE	8525	0	0	Unq	FALSE
01_R1134	NC_000962.3	2260524	2260525	C	T	TRUE	4256	0	0	Unq	FALSE
01_R1134	NC_000962.3	2264781	2264782	C	A	TRUE	276	0	0	Unq	FALSE
01_R1134	NC_000962.3	2265058	2265059	T	G	TRUE	276	0	0	Unq	FALSE
01_R1134	NC_000962.3	2269779	2269780	T	C	TRUE	321	0	0	Unq	FALSE
01_R1134	NC_000962.3	2270101	2270102	A	G	TRUE	321	0	0	Unq	FALSE
01_R1134	NC_000962.3	2281223	2281224	G	A	TRUE	1562	0	0	Unq	FALSE
01_R1134	NC_000962.3	2282786	2282787	C	T	TRUE	1562	0	0	Unq	FALSE
01_R1134	NC_000962.3	2285250	2285251	C	A	TRUE	1869	0	0	Unq	FALSE
01_R1134	NC_000962.3	2287120	2287121	A	G	TRUE	1869	0	0	Unq	FALSE
01_R1134	NC_000962.3	2289049	2289050	A	T	TRUE	1928	0	0	Unq	FALSE
01_R1134	NC_000962.3	2296041	2296042	G	C	TRUE	4194	1	1	PR	FALSE
01_R1134	NC_000962.3	2300236	2300237	A	G	TRUE	308	2	1	PR	FALSE
01_R1134	NC_000962.3	2300545	2300546	A	T	TRUE	5	2	1	PR	FALSE
01_R1134	NC_000962.3	2300551	2300552	T	G	TRUE	2	2	1	PR	FALSE
01_R1134	NC_000962.3	2300554	2300555	A	G	TRUE	2	2	1	PR	FALSE
01_R1134	NC_000962.3	2329532	2329533	A	G	TRUE	4219	0	0	Unq	FALSE
01_R1134	NC_000962.3	2333752	2333753	T	G	TRUE	1593	0	0	Unq	FALSE
01_R1134	NC_000962.3	2335346	2335347	G	A	TRUE	146	0	0	Unq	FALSE
01_R1134	NC_000962.3	2335493	2335494	A	G	TRUE	146	0	0	Unq	FALSE
01_R1134	NC_000962.3	2340620	2340621	C	G	TRUE	1014	1	1	PR	FALSE
01_R1134	NC_000962.3	2341635	2341636	C	G	TRUE	1014	1	1	PR	FALSE
01_R1134	NC_000962.3	2361603	2361604	C	G	TRUE	436	0	0	Unq	FALSE
01_R1134	NC_000962.3	2362040	2362041	C	A	TRUE	436	0	0	Unq	FALSE
01_R1134	NC_000962.3	2386388	2386389	G	A	TRUE	1343	0	0	Unq	FALSE
01_R1134	NC_000962.3	2387732	2387733	T	C	TRUE	1343	0	0	Unq	FALSE
01_R1134	NC_000962.3	2415655	2415656	G	C	TRUE	8560	0	0	Unq	FALSE
01_R1134	NC_000962.3	2424216	2424217	C	G	TRUE	707	0	0	Unq	FALSE
01_R1134	NC_000962.3	2424924	2424925	A	G	TRUE	707	0	0	Unq	FALSE
01_R1134	NC_000962.3	2437005	2437006	G	A	TRUE	2394	0	0	Unq	FALSE
01_R1134	NC_000962.3	2439400	2439401	A	G	TRUE	56	1	1	PR	FALSE
01_R1134	NC_000962.3	2439457	2439458	C	T	TRUE	1	1	1	PR	FALSE
01_R1134	NC_000962.3	2439459	2439460	A	G	TRUE	1	1	1	PR	FALSE
01_R1134	NC_000962.3	2456242	2456243	G	C	TRUE	13319	0	0	Unq	FALSE
01_R1134	NC_000962.3	2469562	2469563	G	A	TRUE	6136	0	0	Unq	FALSE
01_R1134	NC_000962.3	2475699	2475700	C	T	TRUE	6136	0	0	Unq	FALSE
01_R1134	NC_000962.3	2499725	2499726	G	A	TRUE	2760	0	0	Unq	FALSE
01_R1134	NC_000962.3	2502486	2502487	C	T	TRUE	2760	0	0	Unq	FALSE
01_R1134	NC_000962.3	2509139	2509140	G	C	TRUE	522	0	0	Unq	FALSE
01_R1134	NC_000962.3	2509662	2509663	C	A	TRUE	58	0	0	Unq	FALSE
01_R1134	NC_000962.3	2509721	2509722	A	G	TRUE	58	0	0	Unq	FALSE
01_R1134	NC_000962.3	2521341	2521342	T	C	TRUE	10399	0	0	Unq	FALSE
01_R1134	NC_000962.3	2531741	2531742	A	G	TRUE	10399	0	0	Unq	FALSE
01_R1134	NC_000962.3	2546461	2546462	G	A	TRUE	1908	0	0	Unq	FALSE
01_R1134	NC_000962.3	2548370	2548371	G	A	TRUE	1908	0	0	Unq	FALSE
01_R1134	NC_000962.3	2554032	2554033	G	A	TRUE	5661	0	0	Unq	FALSE
01_R1134	NC_000962.3	2580319	2580320	G	A	TRUE	188	0	0	Unq	FALSE
01_R1134	NC_000962.3	2580508	2580509	A	G	TRUE	188	0	0	Unq	FALSE
01_R1134	NC_000962.3	2586126	2586127	A	G	TRUE	5617	0	0	Unq	FALSE
01_R1134	NC_000962.3	2598399	2598400	A	G	TRUE	12272	0	0	Unq	FALSE
01_R1134	NC_000962.3	2612631	2612632	C	A	TRUE	4413	0	0	Unq	FALSE
01_R1134	NC_000962.3	2617045	2617046	T	C	TRUE	4413	0	0	Unq	FALSE
01_R1134	NC_000962.3	2626512	2626513	T	A	TRUE	0	3	1	PR	TRUE
01_R1134	NC_000962.3	2626513	2626514	T	G	TRUE	0	3	1	PR	TRUE
01_R1134	NC_000962.3	2635331	2635332	G	A	TRUE	8817	1	1	PR	FALSE
01_R1134	NC_000962.3	2645788	2645789	A	C	TRUE	3556	0	0	Unq	FALSE
01_R1134	NC_000962.3	2649345	2649346	G	A	TRUE	1335	0	0	Unq	FALSE
01_R1134	NC_000962.3	2650681	2650682	G	C	TRUE	1335	1	1	PR	FALSE
01_R1134	NC_000962.3	2653338	2653339	T	C	TRUE	2656	0	0	Unq	FALSE
01_R1134	NC_000962.3	2656224	2656225	A	G	TRUE	2885	0	0	Unq	FALSE
01_R1134	NC_000962.3	2660318	2660319	C	G	TRUE	4093	0	0	Unq	FALSE
01_R1134	NC_000962.3	2664667	2664668	C	A	TRUE	4348	0	0	Unq	FALSE
01_R1134	NC_000962.3	2672838	2672839	G	A	TRUE	4911	0	0	Unq	FALSE
01_R1134	NC_000962.3	2677750	2677751	G	T	TRUE	2906	0	0	Unq	FALSE
01_R1134	NC_000962.3	2680657	2680658	T	G	TRUE	2906	0	0	Unq	FALSE
01_R1134	NC_000962.3	2695377	2695378	C	G	TRUE	5762	0	0	Unq	FALSE
01_R1134	NC_000962.3	2701140	2701141	G	C	TRUE	2669	0	0	Unq	FALSE
01_R1134	NC_000962.3	2703810	2703811	G	A	TRUE	2669	0	0	Unq	FALSE
01_R1134	NC_000962.3	2712499	2712500	G	T	TRUE	1294	0	0	Unq	FALSE
01_R1134	NC_000962.3	2713794	2713795	C	T	TRUE	1294	0	0	Unq	FALSE
01_R1134	NC_000962.3	2718851	2718852	T	G	TRUE	5056	0	0	Unq	FALSE
01_R1134	NC_000962.3	2726140	2726141	C	A	TRUE	7288	0	0	Unq	FALSE
01_R1134	NC_000962.3	2734073	2734074	T	C	TRUE	7932	0	0	Unq	FALSE
01_R1134	NC_000962.3	2751125	2751126	C	G	TRUE	677	0	0	Unq	FALSE
01_R1134	NC_000962.3	2751803	2751804	C	T	TRUE	677	0	0	Unq	FALSE
01_R1134	NC_000962.3	2752697	2752698	C	A	TRUE	189	0	0	Unq	FALSE
01_R1134	NC_000962.3	2752887	2752888	G	A	TRUE	189	0	0	Unq	FALSE
01_R1134	NC_000962.3	2760151	2760152	A	G	TRUE	7263	0	0	Unq	FALSE
01_R1134	NC_000962.3	2775222	2775223	C	T	TRUE	3718	0	0	Unq	FALSE
01_R1134	NC_000962.3	2778941	2778942	G	A	TRUE	193	0	0	Unq	FALSE
01_R1134	NC_000962.3	2779135	2779136	T	C	TRUE	193	0	0	Unq	FALSE
01_R1134	NC_000962.3	2786951	2786952	A	G	TRUE	4619	0	0	Unq	FALSE
01_R1134	NC_000962.3	2791571	2791572	A	G	TRUE	4533	0	0	Unq	FALSE
01_R1134	NC_000962.3	2796105	2796106	C	A	TRUE	342	0	0	Unq	FALSE
01_R1134	NC_000962.3	2796448	2796449	C	G	TRUE	342	0	0	Unq	FALSE
01_R1134	NC_000962.3	2809620	2809621	T	C	TRUE	9215	0	0	Unq	FALSE
01_R1134	NC_000962.3	2818836	2818837	A	G	TRUE	2504	0	0	Unq	FALSE
01_R1134	NC_000962.3	2821341	2821342	C	T	TRUE	2504	0	0	Unq	FALSE
01_R1134	NC_000962.3	2827363	2827364	G	A	TRUE	619	0	0	Unq	FALSE
01_R1134	NC_000962.3	2827983	2827984	G	T	TRUE	34	0	0	Unq	FALSE
01_R1134	NC_000962.3	2828018	2828019	T	C	TRUE	34	0	0	Unq	FALSE
01_R1134	NC_000962.3	2829778	2829779	T	C	TRUE	624	5	1	PR	FALSE
01_R1134	NC_000962.3	2830403	2830404	T	G	TRUE	120	0	0	Unq	FALSE
01_R1134	NC_000962.3	2830524	2830525	C	A	TRUE	120	0	0	Unq	FALSE
01_R1134	NC_000962.3	2836062	2836063	G	C	TRUE	5537	0	0	Unq	FALSE
01_R1134	NC_000962.3	2855258	2855259	A	G	TRUE	10500	0	0	Unq	FALSE
01_R1134	NC_000962.3	2865759	2865760	A	G	TRUE	121	0	0	Unq	FALSE
01_R1134	NC_000962.3	2865881	2865882	T	C	TRUE	121	0	0	Unq	FALSE
01_R1134	NC_000962.3	2871022	2871023	C	T	TRUE	5140	0	0	Unq	FALSE
01_R1134	NC_000962.3	2880474	2880475	A	G	TRUE	1043	0	0	Unq	FALSE
01_R1134	NC_000962.3	2881518	2881519	G	T	TRUE	1043	0	0	Unq	FALSE
01_R1134	NC_000962.3	2888200	2888201	T	C	TRUE	1431	0	0	Unq	FALSE
01_R1134	NC_000962.3	2889632	2889633	T	C	TRUE	1431	0	0	Unq	FALSE
01_R1134	NC_000962.3	2891266	2891267	C	T	TRUE	460	0	0	Unq	FALSE
01_R1134	NC_000962.3	2891727	2891728	A	G	TRUE	460	0	0	Unq	FALSE
01_R1134	NC_000962.3	2894207	2894208	G	A	TRUE	2479	0	0	Unq	FALSE
01_R1134	NC_000962.3	2910460	2910461	G	T	TRUE	831	0	0	Unq	FALSE
01_R1134	NC_000962.3	2911292	2911293	C	G	TRUE	831	0	0	Unq	FALSE
01_R1134	NC_000962.3	2912293	2912294	T	G	TRUE	1000	0	0	Unq	FALSE
01_R1134	NC_000962.3	2923390	2923391	T	C	TRUE	4536	0	0	Unq	FALSE
01_R1134	NC_000962.3	2927927	2927928	G	A	TRUE	10	0	0	Unq	FALSE
01_R1134	NC_000962.3	2927938	2927939	T	C	TRUE	10	0	0	Unq	FALSE
01_R1134	NC_000962.3	2939372	2939373	G	C	TRUE	283	0	0	Unq	FALSE
01_R1134	NC_000962.3	2939656	2939657	T	C	TRUE	283	0	0	Unq	FALSE
01_R1134	NC_000962.3	2940353	2940354	C	G	TRUE	696	0	0	Unq	FALSE
01_R1134	NC_000962.3	2944768	2944769	G	C	TRUE	3	2	1	PR	TRUE
01_R1134	NC_000962.3	2944772	2944773	A	G	TRUE	3	2	1	PR	TRUE
01_R1134	NC_000962.3	2944832	2944833	G	C	TRUE	59	2	1	PR	TRUE
01_R1134	NC_000962.3	2944931	2944932	T	C	TRUE	98	2	1	PR	TRUE
01_R1134	NC_000962.3	2954438	2954439	T	C	TRUE	9506	0	0	Unq	FALSE
01_R1134	NC_000962.3	2974932	2974933	A	G	TRUE	7224	1	1	PR	FALSE
01_R1134	NC_000962.3	2982157	2982158	C	T	TRUE	1454	0	0	Unq	FALSE
01_R1134	NC_000962.3	2983612	2983613	G	A	TRUE	1126	5	1	PR	FALSE
01_R1134	NC_000962.3	2984739	2984740	A	G	TRUE	1126	0	0	Unq	FALSE
01_R1134	NC_000962.3	2991818	2991819	C	T	TRUE	7078	0	0	Unq	FALSE
01_R1134	NC_000962.3	3009691	3009692	A	G	TRUE	402	0	0	Unq	FALSE
01_R1134	NC_000962.3	3010094	3010095	C	A	TRUE	402	0	0	Unq	FALSE
01_R1134	NC_000962.3	3013593	3013594	T	C	TRUE	3498	0	0	Unq	FALSE
01_R1134	NC_000962.3	3017464	3017465	T	C	TRUE	3870	0	0	Unq	FALSE
01_R1134	NC_000962.3	3041870	3041871	G	T	TRUE	9427	0	0	Unq	FALSE
01_R1134	NC_000962.3	3051298	3051299	C	T	TRUE	863	0	0	Unq	FALSE
01_R1134	NC_000962.3	3052162	3052163	C	T	TRUE	863	0	0	Unq	FALSE
01_R1134	NC_000962.3	3054080	3054081	A	G	TRUE	239	0	0	Unq	FALSE
01_R1134	NC_000962.3	3054320	3054321	A	G	TRUE	239	0	0	Unq	FALSE
01_R1134	NC_000962.3	3054723	3054724	A	G	TRUE	402	0	0	Unq	FALSE
01_R1134	NC_000962.3	3065516	3065517	G	A	TRUE	8977	0	0	Unq	FALSE
01_R1134	NC_000962.3	3074494	3074495	G	A	TRUE	6299	0	0	Unq	FALSE
01_R1134	NC_000962.3	3080794	3080795	A	G	TRUE	6299	0	0	Unq	FALSE
01_R1134	NC_000962.3	3103681	3103682	T	C	TRUE	12064	0	0	Unq	FALSE
01_R1134	NC_000962.3	3115746	3115747	T	C	TRUE	665	0	0	Unq	FALSE
01_R1134	NC_000962.3	3116412	3116413	G	T	TRUE	665	0	0	Unq	FALSE
01_R1134	NC_000962.3	3117999	3118000	A	G	TRUE	1586	0	0	Unq	FALSE
01_R1134	NC_000962.3	3130976	3130977	G	A	TRUE	1165	0	0	Unq	FALSE
01_R1134	NC_000962.3	3132142	3132143	G	A	TRUE	1165	0	0	Unq	FALSE
01_R1134	NC_000962.3	3133535	3133536	T	C	TRUE	1392	0	0	Unq	FALSE
01_R1134	NC_000962.3	3137057	3137058	G	A	TRUE	3521	0	0	Unq	FALSE
01_R1134	NC_000962.3	3153326	3153327	T	C	TRUE	16268	0	0	Unq	FALSE
01_R1134	NC_000962.3	3177883	3177884	C	A	TRUE	4885	0	0	Unq	FALSE
01_R1134	NC_000962.3	3182769	3182770	G	A	TRUE	1985	0	0	Unq	FALSE
01_R1134	NC_000962.3	3184755	3184756	C	A	TRUE	1985	0	0	Unq	FALSE
01_R1134	NC_000962.3	3186859	3186860	T	G	TRUE	2103	0	0	Unq	FALSE
01_R1134	NC_000962.3	3226180	3226181	A	C	TRUE	1961	0	0	Unq	FALSE
01_R1134	NC_000962.3	3228142	3228143	G	T	TRUE	1961	0	0	Unq	FALSE
01_R1134	NC_000962.3	3244183	3244184	A	G	TRUE	3131	0	0	Unq	FALSE
01_R1134	NC_000962.3	3247315	3247316	C	G	TRUE	534	1	1	PR	FALSE
01_R1134	NC_000962.3	3247850	3247851	G	A	TRUE	1	1	1	PR	FALSE
01_R1134	NC_000962.3	3247852	3247853	C	T	TRUE	1	1	1	PR	FALSE
01_R1134	NC_000962.3	3247855	3247856	G	C	TRUE	2	1	1	PR	FALSE
01_R1134	NC_000962.3	3247864	3247865	G	T	TRUE	0	1	1	PR	FALSE
01_R1134	NC_000962.3	3247865	3247866	C	A	TRUE	0	1	1	PR	FALSE
01_R1134	NC_000962.3	3247866	3247867	A	G	TRUE	0	1	1	PR	FALSE
01_R1134	NC_000962.3	3247867	3247868	A	G	TRUE	0	1	1	PR	FALSE
01_R1134	NC_000962.3	3247868	3247869	A	G	TRUE	0	1	1	PR	FALSE
01_R1134	NC_000962.3	3247873	3247874	G	A	TRUE	2	1	1	PR	FALSE
01_R1134	NC_000962.3	3247876	3247877	T	C	TRUE	2	1	1	PR	FALSE
01_R1134	NC_000962.3	3247882	3247883	T	C	TRUE	5	1	1	PR	FALSE
01_R1134	NC_000962.3	3248073	3248074	G	A	TRUE	0	1	1	PR	FALSE
01_R1134	NC_000962.3	3248074	3248075	C	T	TRUE	0	1	1	PR	FALSE
01_R1134	NC_000962.3	3256493	3256494	A	G	TRUE	8418	0	0	Unq	FALSE
01_R1134	NC_000962.3	3267386	3267387	G	A	TRUE	2193	0	0	Unq	FALSE
01_R1134	NC_000962.3	3269580	3269581	A	G	TRUE	1202	0	0	Unq	FALSE
01_R1134	NC_000962.3	3270783	3270784	A	G	TRUE	1202	0	0	Unq	FALSE
01_R1134	NC_000962.3	3272038	3272039	C	T	TRUE	1254	0	0	Unq	FALSE
01_R1134	NC_000962.3	3284005	3284006	T	C	TRUE	11966	0	0	Unq	FALSE
01_R1134	NC_000962.3	3296842	3296843	A	G	TRUE	11762	0	0	Unq	FALSE
01_R1134	NC_000962.3	3308605	3308606	G	A	TRUE	3131	0	0	Unq	FALSE
01_R1134	NC_000962.3	3311737	3311738	G	C	TRUE	3131	0	0	Unq	FALSE
01_R1134	NC_000962.3	3320034	3320035	A	T	TRUE	8296	0	0	Unq	FALSE
01_R1134	NC_000962.3	3336645	3336646	T	A	TRUE	178	0	0	Unq	FALSE
01_R1134	NC_000962.3	3336824	3336825	T	C	TRUE	178	0	0	Unq	FALSE
01_R1134	NC_000962.3	3338191	3338192	C	T	TRUE	410	0	0	Unq	FALSE
01_R1134	NC_000962.3	3338602	3338603	G	C	TRUE	410	0	0	Unq	FALSE
01_R1134	NC_000962.3	3340870	3340871	G	T	TRUE	2267	0	0	Unq	FALSE
01_R1134	NC_000962.3	3352219	3352220	G	T	TRUE	4246	0	0	Unq	FALSE
01_R1134	NC_000962.3	3356466	3356467	G	T	TRUE	53	0	0	Unq	FALSE
01_R1134	NC_000962.3	3356520	3356521	G	A	TRUE	53	0	0	Unq	FALSE
01_R1134	NC_000962.3	3358234	3358235	A	T	TRUE	1713	0	0	Unq	FALSE
01_R1134	NC_000962.3	3363337	3363338	A	G	TRUE	3697	0	0	Unq	FALSE
01_R1134	NC_000962.3	3367035	3367036	G	T	TRUE	728	0	0	Unq	FALSE
01_R1134	NC_000962.3	3367764	3367765	G	A	TRUE	728	0	0	Unq	FALSE
01_R1134	NC_000962.3	3372245	3372246	G	A	TRUE	4480	0	0	Unq	FALSE
01_R1134	NC_000962.3	3379707	3379708	G	C	TRUE	3	1	1	PR	FALSE
01_R1134	NC_000962.3	3379711	3379712	G	C	TRUE	3	1	1	PR	FALSE
01_R1134	NC_000962.3	3379717	3379718	T	C	TRUE	5	1	1	PR	FALSE
01_R1134	NC_000962.3	3379725	3379726	C	A	TRUE	3	1	1	PR	FALSE
01_R1134	NC_000962.3	3379729	3379730	G	C	TRUE	1	1	1	PR	FALSE
01_R1134	NC_000962.3	3379731	3379732	C	T	TRUE	1	1	1	PR	FALSE
01_R1134	NC_000962.3	3379734	3379735	A	C	TRUE	0	1	1	PR	FALSE
01_R1134	NC_000962.3	3379735	3379736	C	A	TRUE	0	1	1	PR	FALSE
01_R1134	NC_000962.3	3379741	3379742	T	C	TRUE	5	1	1	PR	FALSE
01_R1134	NC_000962.3	3379750	3379751	A	C	TRUE	5	1	1	PR	FALSE
01_R1134	NC_000962.3	3379756	3379757	A	C	TRUE	5	1	1	PR	FALSE
01_R1134	NC_000962.3	3379762	3379763	G	A	TRUE	5	1	1	PR	FALSE
01_R1134	NC_000962.3	3379783	3379784	C	A	TRUE	3	1	1	PR	FALSE
01_R1134	NC_000962.3	3379787	3379788	C	G	TRUE	3	1	1	PR	FALSE
01_R1134	NC_000962.3	3381640	3381641	G	T	TRUE	438	4	1	PR	FALSE
01_R1134	NC_000962.3	3382079	3382080	C	T	TRUE	438	5	1	PR	FALSE
01_R1134	NC_000962.3	3382597	3382598	C	T	TRUE	517	5	1	PR	FALSE
01_R1134	NC_000962.3	3399452	3399453	C	T	TRUE	3362	0	0	Unq	FALSE
01_R1134	NC_000962.3	3402815	3402816	C	T	TRUE	2245	0	0	Unq	FALSE
01_R1134	NC_000962.3	3405061	3405062	A	G	TRUE	855	0	0	Unq	FALSE
01_R1134	NC_000962.3	3405917	3405918	G	A	TRUE	855	0	0	Unq	FALSE
01_R1134	NC_000962.3	3419273	3419274	C	T	TRUE	3967	0	0	Unq	FALSE
01_R1134	NC_000962.3	3423241	3423242	T	C	TRUE	2611	0	0	Unq	FALSE
01_R1134	NC_000962.3	3425853	3425854	C	T	TRUE	2611	0	0	Unq	FALSE
01_R1134	NC_000962.3	3428916	3428917	C	A	TRUE	2205	0	0	Unq	FALSE
01_R1134	NC_000962.3	3431122	3431123	C	A	TRUE	2205	0	0	Unq	FALSE
01_R1134	NC_000962.3	3437228	3437229	G	T	TRUE	3234	0	0	Unq	FALSE
01_R1134	NC_000962.3	3440463	3440464	T	G	TRUE	3	0	0	Unq	FALSE
01_R1134	NC_000962.3	3440467	3440468	G	C	TRUE	3	0	0	Unq	FALSE
01_R1134	NC_000962.3	3444127	3444128	C	T	TRUE	3659	0	0	Unq	FALSE
01_R1134	NC_000962.3	3456665	3456666	A	G	TRUE	5468	0	0	Unq	FALSE
01_R1134	NC_000962.3	3462134	3462135	G	C	TRUE	4811	0	0	Unq	FALSE
01_R1134	NC_000962.3	3466946	3466947	A	C	TRUE	4811	0	0	Unq	FALSE
01_R1134	NC_000962.3	3474298	3474299	A	G	TRUE	7175	0	0	Unq	FALSE
01_R1134	NC_000962.3	3481474	3481475	G	A	TRUE	517	5	1	PR	FALSE
01_R1134	NC_000962.3	3481992	3481993	G	A	TRUE	438	5	1	PR	FALSE
01_R1134	NC_000962.3	3482431	3482432	C	A	TRUE	438	4	1	PR	FALSE
01_R1134	NC_000962.3	3486504	3486505	T	G	TRUE	471	0	0	Unq	FALSE
01_R1134	NC_000962.3	3486976	3486977	A	G	TRUE	471	0	0	Unq	FALSE
01_R1134	NC_000962.3	3500966	3500967	C	T	TRUE	2927	0	0	Unq	FALSE
01_R1134	NC_000962.3	3503894	3503895	C	T	TRUE	1812	0	0	Unq	FALSE
01_R1134	NC_000962.3	3505707	3505708	A	C	TRUE	42	0	0	Unq	FALSE
01_R1134	NC_000962.3	3505750	3505751	C	T	TRUE	42	0	0	Unq	FALSE
01_R1134	NC_000962.3	3507605	3507606	A	G	TRUE	1854	0	0	Unq	FALSE
01_R1134	NC_000962.3	3518166	3518167	A	G	TRUE	387	0	0	Unq	FALSE
01_R1134	NC_000962.3	3518554	3518555	A	G	TRUE	387	0	0	Unq	FALSE
01_R1134	NC_000962.3	3526794	3526795	G	A	TRUE	8239	0	0	Unq	FALSE
01_R1134	NC_000962.3	3559837	3559838	C	T	TRUE	21575	0	0	Unq	FALSE
01_R1134	NC_000962.3	3581413	3581414	A	G	TRUE	9648	0	0	Unq	FALSE
01_R1134	NC_000962.3	3591062	3591063	T	C	TRUE	4768	0	0	Unq	FALSE
01_R1134	NC_000962.3	3595831	3595832	C	T	TRUE	4768	0	0	Unq	FALSE
01_R1134	NC_000962.3	3604820	3604821	G	C	TRUE	7397	0	0	Unq	FALSE
01_R1134	NC_000962.3	3612218	3612219	C	T	TRUE	2762	0	0	Unq	FALSE
01_R1134	NC_000962.3	3614981	3614982	T	C	TRUE	2490	0	0	Unq	FALSE
01_R1134	NC_000962.3	3617472	3617473	T	C	TRUE	2490	0	0	Unq	FALSE
01_R1134	NC_000962.3	3622440	3622441	A	C	TRUE	4967	0	0	Unq	FALSE
01_R1134	NC_000962.3	3630853	3630854	A	T	TRUE	6144	0	0	Unq	FALSE
01_R1134	NC_000962.3	3636998	3636999	C	G	TRUE	6144	0	0	Unq	FALSE
01_R1134	NC_000962.3	3649493	3649494	C	A	TRUE	11928	0	0	Unq	FALSE
01_R1134	NC_000962.3	3661422	3661423	C	T	TRUE	11928	0	0	Unq	FALSE
01_R1134	NC_000962.3	3687563	3687564	T	G	TRUE	426	0	0	Unq	FALSE
01_R1134	NC_000962.3	3687990	3687991	C	T	TRUE	426	0	0	Unq	FALSE
01_R1134	NC_000962.3	3689522	3689523	G	T	TRUE	1531	0	0	Unq	FALSE
01_R1134	NC_000962.3	3699250	3699251	C	A	TRUE	5344	0	0	Unq	FALSE
01_R1134	NC_000962.3	3704595	3704596	G	C	TRUE	5344	0	0	Unq	FALSE
01_R1134	NC_000962.3	3711224	3711225	C	T	TRUE	2985	15	1	PR	FALSE
01_R1134	NC_000962.3	3714210	3714211	G	T	TRUE	2985	0	0	Unq	FALSE
01_R1134	NC_000962.3	3718356	3718357	C	T	TRUE	3448	0	0	Unq	FALSE
01_R1134	NC_000962.3	3721805	3721806	G	C	TRUE	3448	0	0	Unq	FALSE
01_R1134	NC_000962.3	3729612	3729613	C	T	TRUE	852	0	0	Unq	FALSE
01_R1134	NC_000962.3	3730465	3730466	A	G	TRUE	52	2	1	PR	TRUE
01_R1134	NC_000962.3	3730518	3730519	C	G	TRUE	52	2	1	PR	TRUE
01_R1134	NC_000962.3	3732138	3732139	A	G	TRUE	54	1	1	PR	TRUE
01_R1134	NC_000962.3	3732193	3732194	A	G	TRUE	54	1	1	PR	TRUE
01_R1134	NC_000962.3	3732369	3732370	A	G	TRUE	175	1	1	PR	TRUE
01_R1134	NC_000962.3	3732970	3732971	G	T	TRUE	600	0	0	Unq	TRUE
01_R1134	NC_000962.3	3735864	3735865	A	G	TRUE	65	1	1	PR	TRUE
01_R1134	NC_000962.3	3735930	3735931	G	A	TRUE	35	1	1	PR	TRUE
01_R1134	NC_000962.3	3735966	3735967	G	A	TRUE	35	1	1	PR	TRUE
01_R1134	NC_000962.3	3736023	3736024	A	G	TRUE	56	1	1	PR	FALSE
01_R1134	NC_000962.3	3736178	3736179	G	A	TRUE	154	1	1	PR	FALSE
01_R1134	NC_000962.3	3736627	3736628	T	G	TRUE	448	0	0	Unq	FALSE
01_R1134	NC_000962.3	3746408	3746409	A	G	TRUE	3832	2	1	PR	TRUE
01_R1134	NC_000962.3	3750241	3750242	G	A	TRUE	1964	4	1	PR	TRUE
01_R1134	NC_000962.3	3752206	3752207	A	G	TRUE	767	2	1	PR	FALSE
01_R1134	NC_000962.3	3752974	3752975	G	C	TRUE	188	1	1	PR	FALSE
01_R1134	NC_000962.3	3753163	3753164	T	G	TRUE	188	1	1	PR	FALSE
01_R1134	NC_000962.3	3766494	3766495	A	C	TRUE	3300	1	1	PR	FALSE
01_R1134	NC_000962.3	3769795	3769796	C	A	TRUE	3162	1	1	PR	FALSE
01_R1134	NC_000962.3	3772958	3772959	C	T	TRUE	2841	0	0	Unq	FALSE
01_R1134	NC_000962.3	3775800	3775801	G	A	TRUE	2841	0	0	Unq	FALSE
01_R1134	NC_000962.3	3788404	3788405	C	G	TRUE	9689	0	0	Unq	FALSE
01_R1134	NC_000962.3	3798094	3798095	A	C	TRUE	3522	0	0	Unq	FALSE
01_R1134	NC_000962.3	3801617	3801618	G	A	TRUE	3522	0	0	Unq	FALSE
01_R1134	NC_000962.3	3817116	3817117	C	A	TRUE	4072	0	0	Unq	FALSE
01_R1134	NC_000962.3	3821189	3821190	G	A	TRUE	1968	0	0	Unq	FALSE
01_R1134	NC_000962.3	3823158	3823159	A	T	TRUE	1968	0	0	Unq	FALSE
01_R1134	NC_000962.3	3826683	3826684	C	T	TRUE	3085	0	0	Unq	FALSE
01_R1134	NC_000962.3	3829769	3829770	T	C	TRUE	163	0	0	Unq	FALSE
01_R1134	NC_000962.3	3829933	3829934	C	T	TRUE	163	0	0	Unq	FALSE
01_R1134	NC_000962.3	3838870	3838871	A	G	TRUE	8936	0	0	Unq	FALSE
01_R1134	NC_000962.3	3859892	3859893	C	T	TRUE	5101	0	0	Unq	FALSE
01_R1134	NC_000962.3	3864994	3864995	T	C	TRUE	4339	0	0	Unq	FALSE
01_R1134	NC_000962.3	3869334	3869335	C	T	TRUE	4339	0	0	Unq	FALSE
01_R1134	NC_000962.3	3877420	3877421	A	G	TRUE	6173	0	0	Unq	FALSE
01_R1134	NC_000962.3	3883594	3883595	A	C	TRUE	87	2	1	PR	TRUE
01_R1134	NC_000962.3	3883682	3883683	G	C	TRUE	2	2	1	PR	TRUE
01_R1134	NC_000962.3	3883685	3883686	T	G	TRUE	2	2	1	PR	TRUE
01_R1134	NC_000962.3	3883689	3883690	G	A	TRUE	3	2	1	PR	TRUE
01_R1134	NC_000962.3	3883706	3883707	T	C	TRUE	3	2	1	PR	TRUE
01_R1134	NC_000962.3	3883710	3883711	G	A	TRUE	3	2	1	PR	TRUE
01_R1134	NC_000962.3	3884905	3884906	A	G	TRUE	979	1	1	PR	FALSE
01_R1134	NC_000962.3	3885885	3885886	T	C	TRUE	979	0	0	Unq	FALSE
01_R1134	NC_000962.3	3892670	3892671	A	G	TRUE	3668	0	0	Unq	FALSE
01_R1134	NC_000962.3	3896339	3896340	T	G	TRUE	2067	0	0	Unq	FALSE
01_R1134	NC_000962.3	3898407	3898408	A	G	TRUE	2067	0	0	Unq	FALSE
01_R1134	NC_000962.3	3911759	3911760	C	A	TRUE	4225	0	0	Unq	FALSE
01_R1134	NC_000962.3	3915985	3915986	A	G	TRUE	4058	0	0	Unq	FALSE
01_R1134	NC_000962.3	3920044	3920045	A	C	TRUE	4058	0	0	Unq	FALSE
01_R1134	NC_000962.3	3926304	3926305	G	A	TRUE	2463	0	0	Unq	FALSE
01_R1134	NC_000962.3	3928768	3928769	G	A	TRUE	1307	0	0	Unq	FALSE
01_R1134	NC_000962.3	3930076	3930077	C	G	TRUE	1307	0	0	Unq	FALSE
01_R1134	NC_000962.3	3932842	3932843	T	C	TRUE	75	2	1	PR	TRUE
01_R1134	NC_000962.3	3932918	3932919	G	A	TRUE	7	2	1	PR	TRUE
01_R1134	NC_000962.3	3932926	3932927	C	T	TRUE	0	2	1	PR	TRUE
01_R1134	NC_000962.3	3932927	3932928	A	G	TRUE	0	2	1	PR	TRUE
01_R1134	NC_000962.3	3932928	3932929	C	A	TRUE	0	2	1	PR	TRUE
01_R1134	NC_000962.3	3933938	3933939	T	G	TRUE	61	3	1	PR	FALSE
01_R1134	NC_000962.3	3934000	3934001	C	T	TRUE	0	2	1	PR	TRUE
01_R1134	NC_000962.3	3934001	3934002	C	G	TRUE	0	2	1	PR	TRUE
01_R1134	NC_000962.3	3934002	3934003	G	T	TRUE	0	2	1	PR	TRUE
01_R1134	NC_000962.3	3934003	3934004	C	T	TRUE	0	2	1	PR	TRUE
01_R1134	NC_000962.3	3934021	3934022	T	G	TRUE	2	2	1	PR	TRUE
01_R1134	NC_000962.3	3934024	3934025	G	A	TRUE	2	2	1	PR	TRUE
01_R1134	NC_000962.3	3934095	3934096	G	A	TRUE	44	2	1	PR	TRUE
01_R1134	NC_000962.3	3934140	3934141	A	C	TRUE	44	2	1	PR	TRUE
01_R1134	NC_000962.3	3934541	3934542	T	G	TRUE	156	2	1	PR	TRUE
01_R1134	NC_000962.3	3934698	3934699	G	A	TRUE	156	1	1	PR	TRUE
01_R1134	NC_000962.3	3935334	3935335	T	C	TRUE	112	2	1	PR	FALSE
01_R1134	NC_000962.3	3935447	3935448	G	C	TRUE	6	2	1	PR	FALSE
01_R1134	NC_000962.3	3935454	3935455	G	A	TRUE	3	2	1	PR	FALSE
01_R1134	NC_000962.3	3935458	3935459	A	C	TRUE	3	2	1	PR	FALSE
01_R1134	NC_000962.3	3935493	3935494	C	A	TRUE	34	2	1	PR	FALSE
01_R1134	NC_000962.3	3940563	3940564	C	T	TRUE	237	0	0	Unq	FALSE
01_R1134	NC_000962.3	3940801	3940802	A	G	TRUE	237	0	0	Unq	FALSE
01_R1134	NC_000962.3	3941833	3941834	G	C	TRUE	1	1	1	PR	FALSE
01_R1134	NC_000962.3	3941835	3941836	C	A	TRUE	1	1	1	PR	FALSE
01_R1134	NC_000962.3	3942639	3942640	T	C	TRUE	345	1	1	PR	FALSE
01_R1134	NC_000962.3	3942985	3942986	T	C	TRUE	2	1	1	PR	FALSE
01_R1134	NC_000962.3	3942988	3942989	T	C	TRUE	2	1	1	PR	FALSE
01_R1134	NC_000962.3	3942994	3942995	T	C	TRUE	5	1	1	PR	FALSE
01_R1134	NC_000962.3	3943018	3943019	C	G	TRUE	23	1	1	PR	TRUE
01_R1134	NC_000962.3	3946407	3946408	T	C	TRUE	977	1	1	PR	FALSE
01_R1134	NC_000962.3	3947385	3947386	A	C	TRUE	366	3	1	PR	TRUE
01_R1134	NC_000962.3	3947752	3947753	A	G	TRUE	0	3	1	PR	TRUE
01_R1134	NC_000962.3	3947753	3947754	A	G	TRUE	0	3	1	PR	TRUE
01_R1134	NC_000962.3	3947770	3947771	A	G	TRUE	16	3	1	PR	TRUE
01_R1134	NC_000962.3	3947788	3947789	A	G	TRUE	8	3	1	PR	TRUE
01_R1134	NC_000962.3	3947797	3947798	A	G	TRUE	8	3	1	PR	TRUE
01_R1134	NC_000962.3	3947815	3947816	A	G	TRUE	5	3	1	PR	TRUE
01_R1134	NC_000962.3	3947821	3947822	A	G	TRUE	5	3	1	PR	TRUE
01_R1134	NC_000962.3	3947827	3947828	A	G	TRUE	5	3	1	PR	TRUE
01_R1134	NC_000962.3	3948053	3948054	A	G	TRUE	225	3	1	PR	FALSE
01_R1134	NC_000962.3	3948346	3948347	T	G	TRUE	14	2	1	PR	FALSE
01_R1134	NC_000962.3	3948361	3948362	T	G	TRUE	14	2	1	PR	FALSE
01_R1134	NC_000962.3	3948403	3948404	T	G	TRUE	9	2	1	PR	FALSE
01_R1134	NC_000962.3	3948413	3948414	T	G	TRUE	2	2	1	PR	FALSE
01_R1134	NC_000962.3	3948416	3948417	T	G	TRUE	2	2	1	PR	FALSE
01_R1134	NC_000962.3	3952799	3952800	G	A	TRUE	4382	0	0	Unq	FALSE
01_R1134	NC_000962.3	3957394	3957395	A	G	TRUE	1007	0	0	Unq	FALSE
01_R1134	NC_000962.3	3958402	3958403	A	G	TRUE	1007	0	0	Unq	FALSE
01_R1134	NC_000962.3	3959417	3959418	C	T	TRUE	1014	0	0	Unq	FALSE
01_R1134	NC_000962.3	3968353	3968354	T	C	TRUE	6091	0	0	Unq	FALSE
01_R1134	NC_000962.3	3974445	3974446	G	A	TRUE	2936	0	0	Unq	FALSE
01_R1134	NC_000962.3	3977382	3977383	A	T	TRUE	2936	0	0	Unq	FALSE
01_R1134	NC_000962.3	3998564	3998565	A	T	TRUE	7041	0	0	Unq	FALSE
01_R1134	NC_000962.3	4005606	4005607	T	C	TRUE	7041	0	0	Unq	FALSE
01_R1134	NC_000962.3	4022629	4022630	T	A	TRUE	1642	0	0	Unq	FALSE
01_R1134	NC_000962.3	4024272	4024273	T	C	TRUE	1642	0	0	Unq	FALSE
01_R1134	NC_000962.3	4026898	4026899	G	A	TRUE	1196	0	0	Unq	FALSE
01_R1134	NC_000962.3	4028095	4028096	G	A	TRUE	920	0	0	Unq	FALSE
01_R1134	NC_000962.3	4029016	4029017	G	A	TRUE	920	0	0	Unq	FALSE
01_R1134	NC_000962.3	4034826	4034827	C	T	TRUE	5809	0	0	Unq	FALSE
01_R1134	NC_000962.3	4042914	4042915	T	C	TRUE	6277	0	0	Unq	FALSE
01_R1134	NC_000962.3	4049192	4049193	G	C	TRUE	6277	0	0	Unq	FALSE
01_R1134	NC_000962.3	4055800	4055801	G	A	TRUE	4102	0	0	Unq	FALSE
01_R1134	NC_000962.3	4059903	4059904	A	G	TRUE	195	0	0	Unq	FALSE
01_R1134	NC_000962.3	4060099	4060100	G	A	TRUE	100	4	1	PR	FALSE
01_R1134	NC_000962.3	4060200	4060201	G	A	TRUE	8	4	1	PR	FALSE
01_R1134	NC_000962.3	4060209	4060210	T	A	TRUE	8	4	1	PR	FALSE
01_R1134	NC_000962.3	4060229	4060230	G	A	TRUE	19	4	1	PR	FALSE
01_R1134	NC_000962.3	4069291	4069292	G	A	TRUE	9061	1	1	PR	FALSE
01_R1134	NC_000962.3	4089373	4089374	T	C	TRUE	3945	0	0	Unq	FALSE
01_R1134	NC_000962.3	4093319	4093320	G	C	TRUE	3945	0	0	Unq	FALSE
01_R1134	NC_000962.3	4097318	4097319	G	A	TRUE	1783	0	0	Unq	FALSE
01_R1134	NC_000962.3	4099102	4099103	C	T	TRUE	1783	0	0	Unq	FALSE
01_R1134	NC_000962.3	4100974	4100975	T	C	TRUE	565	0	0	Unq	FALSE
01_R1134	NC_000962.3	4101540	4101541	C	G	TRUE	565	0	0	Unq	FALSE
01_R1134	NC_000962.3	4111302	4111303	G	C	TRUE	2313	0	0	Unq	FALSE
01_R1134	NC_000962.3	4113616	4113617	G	A	TRUE	1313	0	0	Unq	FALSE
01_R1134	NC_000962.3	4114930	4114931	T	G	TRUE	1313	0	0	Unq	FALSE
01_R1134	NC_000962.3	4121894	4121895	G	T	TRUE	6963	0	0	Unq	FALSE
01_R1134	NC_000962.3	4148695	4148696	C	T	TRUE	7402	0	0	Unq	FALSE
01_R1134	NC_000962.3	4156098	4156099	C	A	TRUE	974	0	0	Unq	FALSE
01_R1134	NC_000962.3	4157073	4157074	G	A	TRUE	974	0	0	Unq	FALSE
01_R1134	NC_000962.3	4162338	4162339	A	G	TRUE	5264	0	0	Unq	FALSE
01_R1134	NC_000962.3	4168181	4168182	G	A	TRUE	5842	0	0	Unq	FALSE
01_R1134	NC_000962.3	4182694	4182695	G	A	TRUE	2592	0	0	Unq	FALSE
01_R1134	NC_000962.3	4185287	4185288	C	A	TRUE	2196	0	0	Unq	FALSE
01_R1134	NC_000962.3	4187484	4187485	T	C	TRUE	331	0	0	Unq	FALSE
01_R1134	NC_000962.3	4187816	4187817	A	G	TRUE	331	0	0	Unq	FALSE
01_R1134	NC_000962.3	4204440	4204441	A	G	TRUE	5832	0	0	Unq	FALSE
01_R1134	NC_000962.3	4210273	4210274	A	G	TRUE	5832	0	0	Unq	FALSE
01_R1134	NC_000962.3	4216744	4216745	T	C	TRUE	4744	0	0	Unq	FALSE
01_R1134	NC_000962.3	4221489	4221490	C	G	TRUE	582	1	1	PR	FALSE
01_R1134	NC_000962.3	4222072	4222073	A	G	TRUE	582	1	1	PR	FALSE
01_R1134	NC_000962.3	4222881	4222882	A	G	TRUE	808	0	0	Unq	FALSE
01_R1134	NC_000962.3	4242642	4242643	C	T	TRUE	4787	0	0	Unq	FALSE
01_R1134	NC_000962.3	4247430	4247431	G	C	TRUE	3929	0	0	Unq	FALSE
01_R1134	NC_000962.3	4251360	4251361	C	T	TRUE	2928	0	0	Unq	FALSE
01_R1134	NC_000962.3	4254289	4254290	T	G	TRUE	1631	1	1	PR	TRUE
01_R1134	NC_000962.3	4255921	4255922	A	G	TRUE	1631	0	0	Unq	FALSE
01_R1134	NC_000962.3	4286550	4286551	G	A	TRUE	6434	0	0	Unq	FALSE
01_R1134	NC_000962.3	4292985	4292986	G	C	TRUE	467	0	0	Unq	FALSE
01_R1134	NC_000962.3	4293453	4293454	G	A	TRUE	467	1	1	PR	FALSE
01_R1134	NC_000962.3	4294173	4294174	A	G	TRUE	719	1	1	PR	FALSE
01_R1134	NC_000962.3	4295531	4295532	G	A	TRUE	1357	1	1	PR	FALSE
01_R1134	NC_000962.3	4299694	4299695	G	C	TRUE	2340	0	0	Unq	FALSE
01_R1134	NC_000962.3	4302035	4302036	T	C	TRUE	2340	2	1	PR	FALSE
01_R1134	NC_000962.3	4306154	4306155	C	T	TRUE	1166	0	0	Unq	FALSE
01_R1134	NC_000962.3	4307321	4307322	G	T	TRUE	1166	0	0	Unq	FALSE
01_R1134	NC_000962.3	4328316	4328317	G	A	TRUE	10414	0	0	Unq	FALSE
01_R1134	NC_000962.3	4338731	4338732	G	A	TRUE	2657	0	0	Unq	FALSE
01_R1134	NC_000962.3	4341389	4341390	A	G	TRUE	2657	0	0	Unq	FALSE
01_R1134	NC_000962.3	4346787	4346788	A	C	TRUE	161	0	0	Unq	FALSE
01_R1134	NC_000962.3	4346949	4346950	C	A	TRUE	161	0	0	Unq	FALSE
01_R1134	NC_000962.3	4349445	4349446	A	C	TRUE	1592	0	0	Unq	FALSE
01_R1134	NC_000962.3	4351038	4351039	G	T	TRUE	1592	0	0	Unq	FALSE
01_R1134	NC_000962.3	4353219	4353220	C	A	TRUE	2180	0	0	Unq	FALSE
01_R1134	NC_000962.3	4356109	4356110	G	C	TRUE	2889	0	0	Unq	FALSE
01_R1134	NC_000962.3	4364281	4364282	T	C	TRUE	1989	0	0	Unq	FALSE
01_R1134	NC_000962.3	4366271	4366272	G	C	TRUE	1989	0	0	Unq	FALSE
01_R1134	NC_000962.3	4369821	4369822	C	T	TRUE	3549	0	0	Unq	FALSE
01_R1134	NC_000962.3	4375627	4375628	G	T	TRUE	1483	0	0	Unq	FALSE
01_R1134	NC_000962.3	4377111	4377112	A	C	TRUE	1483	0	0	Unq	FALSE
01_R1134	NC_000962.3	4379679	4379680	C	G	TRUE	2373	0	0	Unq	FALSE
01_R1134	NC_000962.3	4382053	4382054	T	C	TRUE	220	0	0	Unq	FALSE
01_R1134	NC_000962.3	4382274	4382275	G	T	TRUE	220	0	0	Unq	FALSE
01_R1134	NC_000962.3	4397019	4397020	C	T	TRUE	2134	0	0	Unq	FALSE
01_R1134	NC_000962.3	4399154	4399155	G	A	TRUE	1022	0	0	Unq	FALSE
01_R1134	NC_000962.3	4400177	4400178	G	C	TRUE	1022	0	0	Unq	FALSE
01_R1134	NC_000962.3	4407966	4407967	A	C	TRUE	7788	0	0	Unq	FALSE
01_R1430	NC_000962.3	1976	1977	A	G	TRUE	2035	0	0	Unq	FALSE
01_R1430	NC_000962.3	4012	4013	T	C	TRUE	2035	0	0	Unq	FALSE
01_R1430	NC_000962.3	7361	7362	G	C	TRUE	207	0	0	Unq	FALSE
01_R1430	NC_000962.3	7569	7570	C	T	TRUE	14	0	0	Unq	FALSE
01_R1430	NC_000962.3	7584	7585	G	C	TRUE	14	0	0	Unq	FALSE
01_R1430	NC_000962.3	9303	9304	G	A	TRUE	1718	0	0	Unq	FALSE
01_R1430	NC_000962.3	11878	11879	A	G	TRUE	1758	0	0	Unq	FALSE
01_R1430	NC_000962.3	13637	13638	T	G	TRUE	1146	0	0	Unq	FALSE
01_R1430	NC_000962.3	14784	14785	T	C	TRUE	1146	0	0	Unq	FALSE
01_R1430	NC_000962.3	21794	21795	G	A	TRUE	5163	0	0	Unq	FALSE
01_R1430	NC_000962.3	26958	26959	C	G	TRUE	2681	0	0	Unq	FALSE
01_R1430	NC_000962.3	29640	29641	G	A	TRUE	2681	0	0	Unq	FALSE
01_R1430	NC_000962.3	33435	33436	C	T	TRUE	404	0	0	Unq	FALSE
01_R1430	NC_000962.3	33840	33841	C	G	TRUE	202	0	0	Unq	FALSE
01_R1430	NC_000962.3	34043	34044	T	C	TRUE	202	0	0	Unq	FALSE
01_R1430	NC_000962.3	37030	37031	C	G	TRUE	2599	0	0	Unq	FALSE
01_R1430	NC_000962.3	39630	39631	C	G	TRUE	2599	0	0	Unq	FALSE
01_R1430	NC_000962.3	42966	42967	G	C	TRUE	3335	0	0	Unq	FALSE
01_R1430	NC_000962.3	60376	60377	T	C	TRUE	1671	0	0	Unq	FALSE
01_R1430	NC_000962.3	62048	62049	A	G	TRUE	1164	0	0	Unq	FALSE
01_R1430	NC_000962.3	63213	63214	C	T	TRUE	1164	0	0	Unq	FALSE
01_R1430	NC_000962.3	67791	67792	C	T	TRUE	2196	0	0	Unq	FALSE
01_R1430	NC_000962.3	69988	69989	G	A	TRUE	826	0	0	Unq	FALSE
01_R1430	NC_000962.3	70815	70816	A	G	TRUE	519	0	0	Unq	FALSE
01_R1430	NC_000962.3	71335	71336	G	C	TRUE	519	0	0	Unq	FALSE
01_R1430	NC_000962.3	75939	75940	G	C	TRUE	4603	0	0	Unq	FALSE
01_R1430	NC_000962.3	80615	80616	C	G	TRUE	4675	0	0	Unq	FALSE
01_R1430	NC_000962.3	92198	92199	T	G	TRUE	11199	0	0	Unq	FALSE
01_R1430	NC_000962.3	103398	103399	C	T	TRUE	436	0	0	Unq	TRUE
01_R1430	NC_000962.3	103835	103836	G	T	TRUE	436	2	1	PR	TRUE
01_R1430	NC_000962.3	104711	104712	C	T	TRUE	111	2	1	PR	TRUE
01_R1430	NC_000962.3	104823	104824	C	A	TRUE	13	2	1	PR	TRUE
01_R1430	NC_000962.3	104837	104838	T	G	TRUE	13	2	1	PR	TRUE
01_R1430	NC_000962.3	104940	104941	T	C	TRUE	0	2	1	PR	TRUE
01_R1430	NC_000962.3	104941	104942	G	C	TRUE	0	2	1	PR	TRUE
01_R1430	NC_000962.3	104943	104944	G	A	TRUE	1	2	1	PR	TRUE
01_R1430	NC_000962.3	105006	105007	C	G	TRUE	3	2	1	PR	TRUE
01_R1430	NC_000962.3	105010	105011	G	A	TRUE	3	2	1	PR	TRUE
01_R1430	NC_000962.3	105049	105050	C	G	TRUE	38	2	1	PR	TRUE
01_R1430	NC_000962.3	115999	116000	T	G	TRUE	2344	0	0	Unq	FALSE
01_R1430	NC_000962.3	118344	118345	C	T	TRUE	2344	0	0	Unq	FALSE
01_R1430	NC_000962.3	122108	122109	A	G	TRUE	3763	0	0	Unq	FALSE
01_R1430	NC_000962.3	132416	132417	C	G	TRUE	1421	0	0	Unq	FALSE
01_R1430	NC_000962.3	133838	133839	C	T	TRUE	1421	0	0	Unq	FALSE
01_R1430	NC_000962.3	136068	136069	G	C	TRUE	2229	0	0	Unq	FALSE
01_R1430	NC_000962.3	146086	146087	T	C	TRUE	5285	0	0	Unq	FALSE
01_R1430	NC_000962.3	151372	151373	G	A	TRUE	2909	0	0	Unq	FALSE
01_R1430	NC_000962.3	154282	154283	T	C	TRUE	2909	0	0	Unq	FALSE
01_R1430	NC_000962.3	159492	159493	T	C	TRUE	5209	0	0	Unq	FALSE
01_R1430	NC_000962.3	164892	164893	T	G	TRUE	5399	0	0	Unq	FALSE
01_R1430	NC_000962.3	177856	177857	G	A	TRUE	439	0	0	Unq	FALSE
01_R1430	NC_000962.3	178296	178297	A	C	TRUE	439	0	0	Unq	FALSE
01_R1430	NC_000962.3	188187	188188	C	T	TRUE	611	0	0	Unq	FALSE
01_R1430	NC_000962.3	188799	188800	T	C	TRUE	611	0	0	Unq	FALSE
01_R1430	NC_000962.3	194680	194681	G	C	TRUE	1240	0	0	Unq	FALSE
01_R1430	NC_000962.3	195921	195922	G	A	TRUE	719	0	0	Unq	FALSE
01_R1430	NC_000962.3	196641	196642	C	T	TRUE	719	0	0	Unq	FALSE
01_R1430	NC_000962.3	197396	197397	G	C	TRUE	754	1	1	PR	FALSE
01_R1430	NC_000962.3	206338	206339	T	C	TRUE	8941	0	0	Unq	FALSE
01_R1430	NC_000962.3	223941	223942	T	C	TRUE	1380	0	0	Unq	FALSE
01_R1430	NC_000962.3	225322	225323	T	C	TRUE	1193	0	0	Unq	FALSE
01_R1430	NC_000962.3	226516	226517	C	T	TRUE	477	0	0	Unq	FALSE
01_R1430	NC_000962.3	226994	226995	G	A	TRUE	102	0	0	Unq	FALSE
01_R1430	NC_000962.3	227097	227098	T	C	TRUE	102	0	0	Unq	FALSE
01_R1430	NC_000962.3	231113	231114	C	G	TRUE	108	0	0	Unq	FALSE
01_R1430	NC_000962.3	231222	231223	A	G	TRUE	108	0	0	Unq	FALSE
01_R1430	NC_000962.3	234476	234477	T	G	TRUE	3253	0	0	Unq	FALSE
01_R1430	NC_000962.3	252082	252083	A	C	TRUE	3158	0	0	Unq	FALSE
01_R1430	NC_000962.3	255241	255242	C	T	TRUE	3158	0	0	Unq	FALSE
01_R1430	NC_000962.3	261868	261869	T	C	TRUE	4	0	0	Unq	FALSE
01_R1430	NC_000962.3	261873	261874	C	T	TRUE	4	0	0	Unq	FALSE
01_R1430	NC_000962.3	263305	263306	T	C	TRUE	1431	0	0	Unq	FALSE
01_R1430	NC_000962.3	265553	265554	A	C	TRUE	2247	0	0	Unq	FALSE
01_R1430	NC_000962.3	274670	274671	G	A	TRUE	656	0	0	Unq	FALSE
01_R1430	NC_000962.3	275327	275328	G	C	TRUE	656	0	0	Unq	FALSE
01_R1430	NC_000962.3	278680	278681	C	G	TRUE	3352	0	0	Unq	FALSE
01_R1430	NC_000962.3	283312	283313	G	A	TRUE	300	0	0	Unq	FALSE
01_R1430	NC_000962.3	283613	283614	T	C	TRUE	300	0	0	Unq	FALSE
01_R1430	NC_000962.3	285771	285772	A	C	TRUE	98	0	0	Unq	FALSE
01_R1430	NC_000962.3	285870	285871	A	G	TRUE	98	0	0	Unq	FALSE
01_R1430	NC_000962.3	289094	289095	A	G	TRUE	3223	0	0	Unq	FALSE
01_R1430	NC_000962.3	302138	302139	C	T	TRUE	2707	0	0	Unq	FALSE
01_R1430	NC_000962.3	304846	304847	G	C	TRUE	2633	0	0	Unq	FALSE
01_R1430	NC_000962.3	307480	307481	G	A	TRUE	2633	0	0	Unq	FALSE
01_R1430	NC_000962.3	310972	310973	G	A	TRUE	639	0	0	Unq	FALSE
01_R1430	NC_000962.3	311612	311613	G	T	TRUE	639	0	0	Unq	FALSE
01_R1430	NC_000962.3	330001	330002	G	A	TRUE	1499	0	0	Unq	FALSE
01_R1430	NC_000962.3	331501	331502	G	A	TRUE	1499	0	0	Unq	FALSE
01_R1430	NC_000962.3	333891	333892	G	C	TRUE	2063	3	1	PR	FALSE
01_R1430	NC_000962.3	335955	335956	C	T	TRUE	14	4	1	PR	FALSE
01_R1430	NC_000962.3	335970	335971	A	G	TRUE	14	4	1	PR	FALSE
01_R1430	NC_000962.3	336690	336691	T	C	TRUE	6	2	1	PR	FALSE
01_R1430	NC_000962.3	336697	336698	C	G	TRUE	2	2	1	PR	FALSE
01_R1430	NC_000962.3	336700	336701	A	G	TRUE	2	2	1	PR	FALSE
01_R1430	NC_000962.3	336706	336707	G	A	TRUE	0	2	1	PR	FALSE
01_R1430	NC_000962.3	336707	336708	T	C	TRUE	0	2	1	PR	FALSE
01_R1430	NC_000962.3	336709	336710	A	G	TRUE	1	2	1	PR	FALSE
01_R1430	NC_000962.3	337819	337820	G	A	TRUE	138	2	1	PR	FALSE
01_R1430	NC_000962.3	337958	337959	A	C	TRUE	60	2	1	PR	FALSE
01_R1430	NC_000962.3	338019	338020	A	C	TRUE	60	2	1	PR	TRUE
01_R1430	NC_000962.3	338099	338100	T	C	TRUE	79	2	1	PR	TRUE
01_R1430	NC_000962.3	338452	338453	A	G	TRUE	352	2	1	PR	TRUE
01_R1430	NC_000962.3	340371	340372	T	C	TRUE	1918	0	0	Unq	FALSE
01_R1430	NC_000962.3	346274	346275	C	G	TRUE	5902	0	0	Unq	FALSE
01_R1430	NC_000962.3	356527	356528	A	G	TRUE	10252	0	0	Unq	FALSE
01_R1430	NC_000962.3	370239	370240	A	G	TRUE	6533	0	0	Unq	FALSE
01_R1430	NC_000962.3	376773	376774	T	C	TRUE	2836	0	0	Unq	FALSE
01_R1430	NC_000962.3	379610	379611	C	A	TRUE	2836	0	0	Unq	FALSE
01_R1430	NC_000962.3	384379	384380	A	C	TRUE	2051	0	0	Unq	FALSE
01_R1430	NC_000962.3	386431	386432	C	G	TRUE	2051	0	0	Unq	FALSE
01_R1430	NC_000962.3	390827	390828	T	C	TRUE	4395	0	0	Unq	FALSE
01_R1430	NC_000962.3	403979	403980	G	A	TRUE	345	0	0	Unq	FALSE
01_R1430	NC_000962.3	404325	404326	T	C	TRUE	345	0	0	Unq	FALSE
01_R1430	NC_000962.3	411370	411371	T	C	TRUE	3114	0	0	Unq	FALSE
01_R1430	NC_000962.3	414485	414486	C	T	TRUE	3114	0	0	Unq	FALSE
01_R1430	NC_000962.3	420007	420008	A	G	TRUE	5521	0	0	Unq	FALSE
01_R1430	NC_000962.3	448237	448238	G	A	TRUE	6056	0	0	Unq	FALSE
01_R1430	NC_000962.3	454294	454295	T	C	TRUE	3156	0	0	Unq	FALSE
01_R1430	NC_000962.3	457451	457452	T	G	TRUE	1946	0	0	Unq	FALSE
01_R1430	NC_000962.3	459398	459399	A	C	TRUE	1946	0	0	Unq	FALSE
01_R1430	NC_000962.3	467515	467516	G	C	TRUE	9	0	0	Unq	FALSE
01_R1430	NC_000962.3	467525	467526	C	G	TRUE	9	0	0	Unq	FALSE
01_R1430	NC_000962.3	467545	467546	G	C	TRUE	10	0	0	Unq	FALSE
01_R1430	NC_000962.3	467556	467557	A	C	TRUE	6	0	0	Unq	FALSE
01_R1430	NC_000962.3	467563	467564	A	C	TRUE	6	0	0	Unq	FALSE
01_R1430	NC_000962.3	467584	467585	G	C	TRUE	4	0	0	Unq	FALSE
01_R1430	NC_000962.3	467589	467590	T	C	TRUE	4	0	0	Unq	FALSE
01_R1430	NC_000962.3	467620	467621	T	G	TRUE	16	0	0	Unq	FALSE
01_R1430	NC_000962.3	467637	467638	G	T	TRUE	16	0	0	Unq	FALSE
01_R1430	NC_000962.3	475177	475178	T	C	TRUE	7239	0	0	Unq	FALSE
01_R1430	NC_000962.3	482417	482418	C	T	TRUE	2449	0	0	Unq	FALSE
01_R1430	NC_000962.3	484867	484868	A	C	TRUE	2449	0	0	Unq	FALSE
01_R1430	NC_000962.3	489934	489935	G	C	TRUE	4163	0	0	Unq	FALSE
01_R1430	NC_000962.3	494098	494099	T	C	TRUE	4163	0	0	Unq	FALSE
01_R1430	NC_000962.3	498556	498557	C	A	TRUE	4031	0	0	Unq	FALSE
01_R1430	NC_000962.3	502588	502589	C	G	TRUE	764	0	0	Unq	FALSE
01_R1430	NC_000962.3	503353	503354	G	C	TRUE	764	0	0	Unq	FALSE
01_R1430	NC_000962.3	513256	513257	T	C	TRUE	9902	0	0	Unq	FALSE
01_R1430	NC_000962.3	537084	537085	A	G	TRUE	1133	0	0	Unq	FALSE
01_R1430	NC_000962.3	538218	538219	T	C	TRUE	1133	0	0	Unq	FALSE
01_R1430	NC_000962.3	541200	541201	A	G	TRUE	2981	0	0	Unq	FALSE
01_R1430	NC_000962.3	551524	551525	A	C	TRUE	7428	0	0	Unq	FALSE
01_R1430	NC_000962.3	558953	558954	C	T	TRUE	7428	0	0	Unq	FALSE
01_R1430	NC_000962.3	573261	573262	A	G	TRUE	4809	0	0	Unq	FALSE
01_R1430	NC_000962.3	578071	578072	G	A	TRUE	4809	0	0	Unq	FALSE
01_R1430	NC_000962.3	590435	590436	T	C	TRUE	7379	0	0	Unq	FALSE
01_R1430	NC_000962.3	597815	597816	A	G	TRUE	658	0	0	Unq	FALSE
01_R1430	NC_000962.3	598474	598475	G	A	TRUE	658	0	0	Unq	FALSE
01_R1430	NC_000962.3	609510	609511	G	A	TRUE	2	0	0	Unq	FALSE
01_R1430	NC_000962.3	609513	609514	G	A	TRUE	2	0	0	Unq	FALSE
01_R1430	NC_000962.3	610119	610120	T	G	TRUE	605	0	0	Unq	FALSE
01_R1430	NC_000962.3	613271	613272	T	C	TRUE	3151	0	0	Unq	FALSE
01_R1430	NC_000962.3	621976	621977	G	A	TRUE	1494	0	0	Unq	FALSE
01_R1430	NC_000962.3	623471	623472	A	G	TRUE	35	0	0	Unq	FALSE
01_R1430	NC_000962.3	623507	623508	C	G	TRUE	35	0	0	Unq	FALSE
01_R1430	NC_000962.3	630721	630722	G	C	TRUE	6596	0	0	Unq	FALSE
01_R1430	NC_000962.3	637318	637319	G	A	TRUE	6596	0	0	Unq	FALSE
01_R1430	NC_000962.3	648001	648002	T	G	TRUE	989	0	0	Unq	FALSE
01_R1430	NC_000962.3	648991	648992	C	G	TRUE	989	0	0	Unq	FALSE
01_R1430	NC_000962.3	651771	651772	C	A	TRUE	2779	0	0	Unq	FALSE
01_R1430	NC_000962.3	665292	665293	A	G	TRUE	4104	0	0	Unq	FALSE
01_R1430	NC_000962.3	669397	669398	T	C	TRUE	3092	0	0	Unq	FALSE
01_R1430	NC_000962.3	672490	672491	C	G	TRUE	746	0	0	Unq	FALSE
01_R1430	NC_000962.3	673237	673238	A	G	TRUE	746	0	0	Unq	FALSE
01_R1430	NC_000962.3	674131	674132	G	A	TRUE	283	0	0	Unq	FALSE
01_R1430	NC_000962.3	674415	674416	C	T	TRUE	283	0	0	Unq	FALSE
01_R1430	NC_000962.3	683263	683264	C	T	TRUE	1669	0	0	Unq	FALSE
01_R1430	NC_000962.3	684933	684934	T	C	TRUE	526	0	0	Unq	FALSE
01_R1430	NC_000962.3	685460	685461	C	G	TRUE	146	1	1	PR	FALSE
01_R1430	NC_000962.3	685607	685608	T	C	TRUE	146	1	1	PR	FALSE
01_R1430	NC_000962.3	686971	686972	T	C	TRUE	1363	1	1	PR	FALSE
01_R1430	NC_000962.3	689775	689776	A	G	TRUE	688	1	1	PR	FALSE
01_R1430	NC_000962.3	690464	690465	T	G	TRUE	688	1	1	PR	FALSE
01_R1430	NC_000962.3	692188	692189	C	G	TRUE	1723	1	1	PR	FALSE
01_R1430	NC_000962.3	698967	698968	G	A	TRUE	92	0	0	Unq	FALSE
01_R1430	NC_000962.3	699060	699061	C	T	TRUE	92	0	0	Unq	FALSE
01_R1430	NC_000962.3	709100	709101	C	T	TRUE	1412	0	0	Unq	FALSE
01_R1430	NC_000962.3	710513	710514	T	C	TRUE	1412	0	0	Unq	FALSE
01_R1430	NC_000962.3	720042	720043	C	T	TRUE	9528	0	0	Unq	FALSE
01_R1430	NC_000962.3	744623	744624	G	T	TRUE	4429	0	0	Unq	FALSE
01_R1430	NC_000962.3	749053	749054	C	T	TRUE	4033	0	0	Unq	FALSE
01_R1430	NC_000962.3	753087	753088	C	T	TRUE	1097	0	0	Unq	FALSE
01_R1430	NC_000962.3	754185	754186	A	G	TRUE	1097	0	0	Unq	FALSE
01_R1430	NC_000962.3	761154	761155	C	T	TRUE	3661	0	0	Unq	FALSE
01_R1430	NC_000962.3	764816	764817	T	C	TRUE	3661	0	0	Unq	FALSE
01_R1430	NC_000962.3	775638	775639	T	C	TRUE	5755	0	0	Unq	FALSE
01_R1430	NC_000962.3	781394	781395	T	C	TRUE	5755	0	0	Unq	FALSE
01_R1430	NC_000962.3	809805	809806	C	T	TRUE	10676	0	0	Unq	FALSE
01_R1430	NC_000962.3	820482	820483	G	T	TRUE	618	0	0	Unq	FALSE
01_R1430	NC_000962.3	821101	821102	C	T	TRUE	618	0	0	Unq	FALSE
01_R1430	NC_000962.3	836271	836272	A	G	TRUE	18	2	1	PR	FALSE
01_R1430	NC_000962.3	836290	836291	A	G	TRUE	18	2	1	PR	FALSE
01_R1430	NC_000962.3	836425	836426	A	C	TRUE	27	2	1	PR	FALSE
01_R1430	NC_000962.3	836453	836454	A	G	TRUE	27	2	1	PR	FALSE
01_R1430	NC_000962.3	836537	836538	A	G	TRUE	83	0	0	Unq	FALSE
01_R1430	NC_000962.3	836657	836658	A	G	TRUE	119	0	0	Unq	FALSE
01_R1430	NC_000962.3	837032	837033	A	G	TRUE	374	0	0	Unq	FALSE
01_R1430	NC_000962.3	838989	838990	C	G	TRUE	132	4	1	PR	FALSE
01_R1430	NC_000962.3	839122	839123	A	G	TRUE	5	4	1	PR	FALSE
01_R1430	NC_000962.3	839128	839129	C	G	TRUE	5	4	1	PR	FALSE
01_R1430	NC_000962.3	839193	839194	A	G	TRUE	64	6	1	PR	FALSE
01_R1430	NC_000962.3	839333	839334	A	G	TRUE	13	6	1	PR	FALSE
01_R1430	NC_000962.3	839347	839348	A	G	TRUE	13	6	1	PR	FALSE
01_R1430	NC_000962.3	840495	840496	C	G	TRUE	1147	5	1	PR	FALSE
01_R1430	NC_000962.3	841763	841764	G	C	TRUE	1267	0	0	Unq	FALSE
01_R1430	NC_000962.3	852909	852910	C	T	TRUE	1476	0	0	Unq	FALSE
01_R1430	NC_000962.3	854386	854387	G	A	TRUE	1476	0	0	Unq	FALSE
01_R1430	NC_000962.3	856142	856143	A	G	TRUE	1552	0	0	Unq	FALSE
01_R1430	NC_000962.3	857695	857696	A	G	TRUE	1552	0	0	Unq	FALSE
01_R1430	NC_000962.3	874065	874066	T	G	TRUE	573	0	0	Unq	FALSE
01_R1430	NC_000962.3	874639	874640	C	T	TRUE	573	0	0	Unq	FALSE
01_R1430	NC_000962.3	880561	880562	G	T	TRUE	1694	0	0	Unq	FALSE
01_R1430	NC_000962.3	882256	882257	T	C	TRUE	1694	0	0	Unq	FALSE
01_R1430	NC_000962.3	890717	890718	A	C	TRUE	292	1	1	PR	FALSE
01_R1430	NC_000962.3	891010	891011	A	G	TRUE	292	1	1	PR	FALSE
01_R1430	NC_000962.3	893732	893733	T	G	TRUE	2721	0	0	Unq	FALSE
01_R1430	NC_000962.3	898424	898425	C	T	TRUE	1795	0	0	Unq	FALSE
01_R1430	NC_000962.3	900220	900221	T	C	TRUE	1795	0	0	Unq	FALSE
01_R1430	NC_000962.3	903549	903550	T	C	TRUE	362	0	0	Unq	FALSE
01_R1430	NC_000962.3	903912	903913	T	C	TRUE	362	0	0	Unq	FALSE
01_R1430	NC_000962.3	906856	906857	A	G	TRUE	147	0	0	Unq	FALSE
01_R1430	NC_000962.3	907004	907005	G	T	TRUE	147	0	0	Unq	FALSE
01_R1430	NC_000962.3	909452	909453	C	A	TRUE	2447	0	0	Unq	FALSE
01_R1430	NC_000962.3	913412	913413	C	A	TRUE	3959	0	0	Unq	FALSE
01_R1430	NC_000962.3	917922	917923	C	G	TRUE	1313	0	0	Unq	FALSE
01_R1430	NC_000962.3	919236	919237	A	G	TRUE	1313	0	0	Unq	FALSE
01_R1430	NC_000962.3	921812	921813	C	G	TRUE	2575	3	1	PR	FALSE
01_R1430	NC_000962.3	927109	927110	A	G	TRUE	274	2	1	PR	FALSE
01_R1430	NC_000962.3	927384	927385	A	G	TRUE	274	2	1	PR	FALSE
01_R1430	NC_000962.3	929878	929879	A	C	TRUE	2493	0	0	Unq	FALSE
01_R1430	NC_000962.3	932993	932994	A	T	TRUE	3114	0	0	Unq	FALSE
01_R1430	NC_000962.3	944320	944321	G	A	TRUE	892	0	0	Unq	FALSE
01_R1430	NC_000962.3	945213	945214	G	A	TRUE	82	0	0	Unq	FALSE
01_R1430	NC_000962.3	945296	945297	A	G	TRUE	82	0	0	Unq	FALSE
01_R1430	NC_000962.3	948269	948270	G	A	TRUE	1264	0	0	Unq	FALSE
01_R1430	NC_000962.3	949534	949535	T	C	TRUE	1264	0	0	Unq	FALSE
01_R1430	NC_000962.3	955523	955524	A	G	TRUE	5988	0	0	Unq	FALSE
01_R1430	NC_000962.3	970203	970204	G	A	TRUE	9499	0	0	Unq	FALSE
01_R1430	NC_000962.3	979703	979704	G	C	TRUE	6758	0	0	Unq	FALSE
01_R1430	NC_000962.3	986462	986463	G	C	TRUE	3537	0	0	Unq	FALSE
01_R1430	NC_000962.3	990000	990001	G	C	TRUE	3344	0	0	Unq	FALSE
01_R1430	NC_000962.3	993345	993346	A	C	TRUE	3344	0	0	Unq	FALSE
01_R1430	NC_000962.3	1025105	1025106	T	C	TRUE	7567	0	0	Unq	FALSE
01_R1430	NC_000962.3	1032673	1032674	C	G	TRUE	4337	0	0	Unq	FALSE
01_R1430	NC_000962.3	1037011	1037012	T	C	TRUE	898	0	0	Unq	FALSE
01_R1430	NC_000962.3	1037910	1037911	C	T	TRUE	898	0	0	Unq	FALSE
01_R1430	NC_000962.3	1047164	1047165	T	C	TRUE	4783	0	0	Unq	FALSE
01_R1430	NC_000962.3	1051948	1051949	G	A	TRUE	949	0	0	Unq	FALSE
01_R1430	NC_000962.3	1052898	1052899	C	T	TRUE	949	0	0	Unq	FALSE
01_R1430	NC_000962.3	1068150	1068151	T	C	TRUE	280	0	0	Unq	FALSE
01_R1430	NC_000962.3	1068431	1068432	A	G	TRUE	280	0	0	Unq	FALSE
01_R1430	NC_000962.3	1070283	1070284	C	T	TRUE	417	0	0	Unq	FALSE
01_R1430	NC_000962.3	1070701	1070702	T	C	TRUE	417	0	0	Unq	FALSE
01_R1430	NC_000962.3	1074557	1074558	G	A	TRUE	720	0	0	Unq	FALSE
01_R1430	NC_000962.3	1075278	1075279	T	C	TRUE	720	0	0	Unq	FALSE
01_R1430	NC_000962.3	1076308	1076309	G	T	TRUE	1002	0	0	Unq	FALSE
01_R1430	NC_000962.3	1077311	1077312	A	G	TRUE	1002	0	0	Unq	FALSE
01_R1430	NC_000962.3	1079926	1079927	C	A	TRUE	1753	0	0	Unq	FALSE
01_R1430	NC_000962.3	1081680	1081681	T	C	TRUE	1753	0	0	Unq	FALSE
01_R1430	NC_000962.3	1087192	1087193	G	C	TRUE	3190	0	0	Unq	FALSE
01_R1430	NC_000962.3	1090383	1090384	G	A	TRUE	3021	0	0	Unq	FALSE
01_R1430	NC_000962.3	1093405	1093406	A	G	TRUE	521	1	1	PR	FALSE
01_R1430	NC_000962.3	1093927	1093928	G	A	TRUE	521	2	1	PR	FALSE
01_R1430	NC_000962.3	1096234	1096235	C	G	TRUE	3	2	1	PR	TRUE
01_R1430	NC_000962.3	1096238	1096239	G	A	TRUE	3	2	1	PR	TRUE
01_R1430	NC_000962.3	1096632	1096633	T	G	TRUE	393	2	1	PR	TRUE
01_R1430	NC_000962.3	1100233	1100234	T	C	TRUE	3551	0	0	Unq	FALSE
01_R1430	NC_000962.3	1103785	1103786	G	T	TRUE	1315	0	0	Unq	FALSE
01_R1430	NC_000962.3	1105101	1105102	A	C	TRUE	1315	0	0	Unq	FALSE
01_R1430	NC_000962.3	1106421	1106422	T	C	TRUE	229	0	0	Unq	FALSE
01_R1430	NC_000962.3	1106651	1106652	A	G	TRUE	229	0	0	Unq	FALSE
01_R1430	NC_000962.3	1107964	1107965	C	T	TRUE	1312	0	0	Unq	FALSE
01_R1430	NC_000962.3	1109974	1109975	A	G	TRUE	2009	0	0	Unq	FALSE
01_R1430	NC_000962.3	1126888	1126889	G	C	TRUE	758	0	0	Unq	FALSE
01_R1430	NC_000962.3	1127647	1127648	C	A	TRUE	758	0	0	Unq	FALSE
01_R1430	NC_000962.3	1130260	1130261	G	A	TRUE	2612	0	0	Unq	FALSE
01_R1430	NC_000962.3	1145624	1145625	C	T	TRUE	3925	0	0	Unq	FALSE
01_R1430	NC_000962.3	1149550	1149551	C	T	TRUE	1033	0	0	Unq	FALSE
01_R1430	NC_000962.3	1150584	1150585	G	A	TRUE	1033	0	0	Unq	FALSE
01_R1430	NC_000962.3	1157021	1157022	G	A	TRUE	6111	0	0	Unq	FALSE
01_R1430	NC_000962.3	1163133	1163134	T	C	TRUE	1436	0	0	Unq	FALSE
01_R1430	NC_000962.3	1164570	1164571	A	G	TRUE	1436	0	0	Unq	FALSE
01_R1430	NC_000962.3	1178115	1178116	T	C	TRUE	11976	0	0	Unq	FALSE
01_R1430	NC_000962.3	1190092	1190093	A	C	TRUE	10324	1	1	PR	FALSE
01_R1430	NC_000962.3	1200417	1200418	A	G	TRUE	8233	0	0	Unq	FALSE
01_R1430	NC_000962.3	1208651	1208652	G	A	TRUE	59	0	0	Unq	FALSE
01_R1430	NC_000962.3	1208711	1208712	G	C	TRUE	59	0	0	Unq	FALSE
01_R1430	NC_000962.3	1220679	1220680	T	C	TRUE	3626	0	0	Unq	FALSE
01_R1430	NC_000962.3	1224306	1224307	C	G	TRUE	59	0	0	Unq	FALSE
01_R1430	NC_000962.3	1224366	1224367	T	C	TRUE	59	0	0	Unq	FALSE
01_R1430	NC_000962.3	1226128	1226129	C	T	TRUE	1761	0	0	Unq	FALSE
01_R1430	NC_000962.3	1248977	1248978	T	C	TRUE	8631	0	0	Unq	FALSE
01_R1430	NC_000962.3	1257609	1257610	G	T	TRUE	8631	0	0	Unq	FALSE
01_R1430	NC_000962.3	1276937	1276938	G	C	TRUE	4179	1	1	PR	TRUE
01_R1430	NC_000962.3	1281117	1281118	T	C	TRUE	4179	0	0	Unq	FALSE
01_R1430	NC_000962.3	1292101	1292102	A	G	TRUE	10983	0	0	Unq	FALSE
01_R1430	NC_000962.3	1307597	1307598	C	G	TRUE	4333	0	0	Unq	FALSE
01_R1430	NC_000962.3	1311931	1311932	G	A	TRUE	3258	0	0	Unq	FALSE
01_R1430	NC_000962.3	1315190	1315191	A	C	TRUE	692	0	0	Unq	FALSE
01_R1430	NC_000962.3	1315883	1315884	G	A	TRUE	692	0	0	Unq	FALSE
01_R1430	NC_000962.3	1320674	1320675	G	A	TRUE	4790	0	0	Unq	FALSE
01_R1430	NC_000962.3	1327889	1327890	G	A	TRUE	796	0	0	Unq	FALSE
01_R1430	NC_000962.3	1328686	1328687	G	C	TRUE	796	0	0	Unq	FALSE
01_R1430	NC_000962.3	1339965	1339966	G	A	TRUE	23	2	1	PR	FALSE
01_R1430	NC_000962.3	1339989	1339990	C	A	TRUE	0	2	1	PR	FALSE
01_R1430	NC_000962.3	1339990	1339991	A	G	TRUE	0	2	1	PR	FALSE
01_R1430	NC_000962.3	1339999	1340000	A	G	TRUE	0	2	1	PR	FALSE
01_R1430	NC_000962.3	1340000	1340001	C	T	TRUE	0	2	1	PR	TRUE
01_R1430	NC_000962.3	1340002	1340003	A	G	TRUE	0	2	1	PR	TRUE
01_R1430	NC_000962.3	1340003	1340004	C	T	TRUE	0	2	1	PR	TRUE
01_R1430	NC_000962.3	1340004	1340005	G	A	TRUE	0	2	1	PR	TRUE
01_R1430	NC_000962.3	1340025	1340026	C	G	TRUE	7	2	1	PR	TRUE
01_R1430	NC_000962.3	1340033	1340034	A	C	TRUE	1	2	1	PR	TRUE
01_R1430	NC_000962.3	1340035	1340036	A	G	TRUE	1	2	1	PR	TRUE
01_R1430	NC_000962.3	1341623	1341624	G	T	TRUE	956	4	1	PR	TRUE
01_R1430	NC_000962.3	1342580	1342581	T	C	TRUE	956	5	1	PR	FALSE
01_R1430	NC_000962.3	1354547	1354548	C	T	TRUE	2760	0	0	Unq	FALSE
01_R1430	NC_000962.3	1357308	1357309	G	A	TRUE	2760	0	0	Unq	FALSE
01_R1430	NC_000962.3	1360208	1360209	T	C	TRUE	2899	0	0	Unq	FALSE
01_R1430	NC_000962.3	1365817	1365818	C	A	TRUE	5608	0	0	Unq	FALSE
01_R1430	NC_000962.3	1372300	1372301	G	C	TRUE	1763	0	0	Unq	FALSE
01_R1430	NC_000962.3	1374064	1374065	T	C	TRUE	1658	0	0	Unq	FALSE
01_R1430	NC_000962.3	1375723	1375724	A	C	TRUE	1391	0	0	Unq	FALSE
01_R1430	NC_000962.3	1377115	1377116	A	G	TRUE	1391	0	0	Unq	FALSE
01_R1430	NC_000962.3	1379850	1379851	A	C	TRUE	1715	0	0	Unq	FALSE
01_R1430	NC_000962.3	1381566	1381567	C	T	TRUE	1060	0	0	Unq	FALSE
01_R1430	NC_000962.3	1382627	1382628	T	C	TRUE	1060	0	0	Unq	FALSE
01_R1430	NC_000962.3	1388469	1388470	G	A	TRUE	4450	0	0	Unq	FALSE
01_R1430	NC_000962.3	1392920	1392921	G	A	TRUE	704	0	0	Unq	FALSE
01_R1430	NC_000962.3	1393625	1393626	A	G	TRUE	704	0	0	Unq	FALSE
01_R1430	NC_000962.3	1396921	1396922	T	C	TRUE	3295	0	0	Unq	FALSE
01_R1430	NC_000962.3	1411209	1411210	T	G	TRUE	1937	0	0	Unq	FALSE
01_R1430	NC_000962.3	1413147	1413148	C	T	TRUE	872	0	0	Unq	FALSE
01_R1430	NC_000962.3	1414020	1414021	C	T	TRUE	872	0	0	Unq	FALSE
01_R1430	NC_000962.3	1440468	1440469	C	G	TRUE	5311	0	0	Unq	FALSE
01_R1430	NC_000962.3	1445780	1445781	A	G	TRUE	761	0	0	Unq	FALSE
01_R1430	NC_000962.3	1446542	1446543	G	C	TRUE	761	0	0	Unq	FALSE
01_R1430	NC_000962.3	1447654	1447655	T	C	TRUE	1111	0	0	Unq	FALSE
01_R1430	NC_000962.3	1457143	1457144	C	T	TRUE	9488	0	0	Unq	FALSE
01_R1430	NC_000962.3	1468207	1468208	A	C	TRUE	3450	1	1	PR	FALSE
01_R1430	NC_000962.3	1471658	1471659	C	T	TRUE	3450	0	0	Unq	FALSE
01_R1430	NC_000962.3	1475441	1475442	C	G	TRUE	3782	0	0	Unq	FALSE
01_R1430	NC_000962.3	1482626	1482627	T	C	TRUE	1061	0	0	Unq	FALSE
01_R1430	NC_000962.3	1483688	1483689	C	G	TRUE	1018	0	0	Unq	FALSE
01_R1430	NC_000962.3	1484707	1484708	A	C	TRUE	1018	0	0	Unq	FALSE
01_R1430	NC_000962.3	1495169	1495170	G	T	TRUE	2074	0	0	Unq	FALSE
01_R1430	NC_000962.3	1497244	1497245	C	T	TRUE	2028	0	0	Unq	FALSE
01_R1430	NC_000962.3	1499273	1499274	C	G	TRUE	2028	0	0	Unq	FALSE
01_R1430	NC_000962.3	1507545	1507546	C	A	TRUE	8271	0	0	Unq	FALSE
01_R1430	NC_000962.3	1526818	1526819	C	A	TRUE	684	0	0	Unq	FALSE
01_R1430	NC_000962.3	1527503	1527504	T	C	TRUE	684	0	0	Unq	FALSE
01_R1430	NC_000962.3	1532655	1532656	G	T	TRUE	2	2	1	PR	FALSE
01_R1430	NC_000962.3	1532658	1532659	C	T	TRUE	0	2	1	PR	FALSE
01_R1430	NC_000962.3	1532659	1532660	T	G	TRUE	0	2	1	PR	FALSE
01_R1430	NC_000962.3	1533240	1533241	G	C	TRUE	341	2	1	PR	TRUE
01_R1430	NC_000962.3	1533582	1533583	G	A	TRUE	341	2	1	PR	TRUE
01_R1430	NC_000962.3	1536250	1536251	G	T	TRUE	2468	0	0	Unq	FALSE
01_R1430	NC_000962.3	1538719	1538720	C	T	TRUE	2468	0	0	Unq	FALSE
01_R1430	NC_000962.3	1547124	1547125	T	C	TRUE	5421	0	0	Unq	FALSE
01_R1430	NC_000962.3	1552546	1552547	G	A	TRUE	5421	0	0	Unq	FALSE
01_R1430	NC_000962.3	1560460	1560461	T	G	TRUE	3255	0	0	Unq	FALSE
01_R1430	NC_000962.3	1563716	1563717	C	T	TRUE	3255	0	0	Unq	FALSE
01_R1430	NC_000962.3	1570565	1570566	C	A	TRUE	1677	0	0	Unq	FALSE
01_R1430	NC_000962.3	1572243	1572244	C	T	TRUE	1415	0	0	Unq	FALSE
01_R1430	NC_000962.3	1573659	1573660	T	G	TRUE	22	1	1	PR	FALSE
01_R1430	NC_000962.3	1573682	1573683	C	T	TRUE	22	1	1	PR	FALSE
01_R1430	NC_000962.3	1588898	1588899	G	T	TRUE	15215	0	0	Unq	FALSE
01_R1430	NC_000962.3	1609839	1609840	A	G	TRUE	3194	0	0	Unq	FALSE
01_R1430	NC_000962.3	1613034	1613035	T	C	TRUE	1053	0	0	Unq	FALSE
01_R1430	NC_000962.3	1614088	1614089	T	C	TRUE	1053	0	0	Unq	FALSE
01_R1430	NC_000962.3	1624790	1624791	C	G	TRUE	5356	0	0	Unq	FALSE
01_R1430	NC_000962.3	1630147	1630148	A	C	TRUE	5356	0	0	Unq	FALSE
01_R1430	NC_000962.3	1636731	1636732	C	T	TRUE	93	1	1	PR	FALSE
01_R1430	NC_000962.3	1636825	1636826	C	A	TRUE	91	1	1	PR	FALSE
01_R1430	NC_000962.3	1636917	1636918	C	T	TRUE	8	1	1	PR	FALSE
01_R1430	NC_000962.3	1636926	1636927	C	T	TRUE	0	1	1	PR	FALSE
01_R1430	NC_000962.3	1636927	1636928	A	G	TRUE	0	1	1	PR	FALSE
01_R1430	NC_000962.3	1636933	1636934	A	G	TRUE	1	1	1	PR	FALSE
01_R1430	NC_000962.3	1636935	1636936	G	T	TRUE	1	1	1	PR	FALSE
01_R1430	NC_000962.3	1636943	1636944	G	T	TRUE	0	1	1	PR	FALSE
01_R1430	NC_000962.3	1636944	1636945	C	G	TRUE	0	1	1	PR	FALSE
01_R1430	NC_000962.3	1636945	1636946	C	A	TRUE	0	1	1	PR	FALSE
01_R1430	NC_000962.3	1636979	1636980	G	T	TRUE	0	1	1	PR	FALSE
01_R1430	NC_000962.3	1636980	1636981	G	T	TRUE	0	1	1	PR	FALSE
01_R1430	NC_000962.3	1636982	1636983	C	G	TRUE	1	1	1	PR	FALSE
01_R1430	NC_000962.3	1637233	1637234	G	A	TRUE	14	1	1	PR	TRUE
01_R1430	NC_000962.3	1637248	1637249	G	A	TRUE	5	1	1	PR	TRUE
01_R1430	NC_000962.3	1637254	1637255	C	G	TRUE	2	1	1	PR	TRUE
01_R1430	NC_000962.3	1637257	1637258	T	C	TRUE	2	1	1	PR	TRUE
01_R1430	NC_000962.3	1637263	1637264	G	C	TRUE	5	1	1	PR	TRUE
01_R1430	NC_000962.3	1638181	1638182	C	T	TRUE	0	2	1	PR	TRUE
01_R1430	NC_000962.3	1638182	1638183	G	A	TRUE	0	2	1	PR	TRUE
01_R1430	NC_000962.3	1638187	1638188	C	T	TRUE	2	2	1	PR	TRUE
01_R1430	NC_000962.3	1638190	1638191	C	G	TRUE	2	2	1	PR	TRUE
01_R1430	NC_000962.3	1638193	1638194	G	C	TRUE	2	2	1	PR	TRUE
01_R1430	NC_000962.3	1639593	1639594	C	A	TRUE	1399	0	0	Unq	FALSE
01_R1430	NC_000962.3	1645801	1645802	T	C	TRUE	4269	0	0	Unq	FALSE
01_R1430	NC_000962.3	1650071	1650072	A	G	TRUE	731	0	0	Unq	FALSE
01_R1430	NC_000962.3	1650803	1650804	A	C	TRUE	731	0	0	Unq	FALSE
01_R1430	NC_000962.3	1667471	1667472	C	T	TRUE	4850	0	0	Unq	FALSE
01_R1430	NC_000962.3	1672322	1672323	C	T	TRUE	3966	0	0	Unq	FALSE
01_R1430	NC_000962.3	1676289	1676290	C	A	TRUE	3966	0	0	Unq	FALSE
01_R1430	NC_000962.3	1684168	1684169	C	T	TRUE	5179	0	0	Unq	FALSE
01_R1430	NC_000962.3	1689348	1689349	C	T	TRUE	2791	0	0	Unq	FALSE
01_R1430	NC_000962.3	1692140	1692141	A	C	TRUE	1419	0	0	Unq	FALSE
01_R1430	NC_000962.3	1693560	1693561	A	G	TRUE	1419	0	0	Unq	FALSE
01_R1430	NC_000962.3	1698910	1698911	G	A	TRUE	297	0	0	Unq	FALSE
01_R1430	NC_000962.3	1699208	1699209	G	A	TRUE	297	0	0	Unq	FALSE
01_R1430	NC_000962.3	1705062	1705063	G	A	TRUE	1055	0	0	Unq	FALSE
01_R1430	NC_000962.3	1706118	1706119	T	C	TRUE	1055	0	0	Unq	FALSE
01_R1430	NC_000962.3	1711675	1711676	A	C	TRUE	3854	0	0	Unq	FALSE
01_R1430	NC_000962.3	1715530	1715531	G	C	TRUE	3854	0	0	Unq	FALSE
01_R1430	NC_000962.3	1719995	1719996	C	T	TRUE	4464	0	0	Unq	FALSE
01_R1430	NC_000962.3	1728836	1728837	A	G	TRUE	7520	0	0	Unq	FALSE
01_R1430	NC_000962.3	1736357	1736358	A	T	TRUE	7520	0	0	Unq	FALSE
01_R1430	NC_000962.3	1751492	1751493	C	T	TRUE	1067	0	0	Unq	FALSE
01_R1430	NC_000962.3	1752560	1752561	T	C	TRUE	1067	0	0	Unq	FALSE
01_R1430	NC_000962.3	1759251	1759252	G	T	TRUE	1039	0	0	Unq	FALSE
01_R1430	NC_000962.3	1760291	1760292	A	G	TRUE	1039	0	0	Unq	FALSE
01_R1430	NC_000962.3	1778429	1778430	T	C	TRUE	878	0	0	Unq	FALSE
01_R1430	NC_000962.3	1779308	1779309	C	T	TRUE	60	0	0	Unq	FALSE
01_R1430	NC_000962.3	1779369	1779370	G	C	TRUE	60	0	0	Unq	FALSE
01_R1430	NC_000962.3	1779853	1779854	G	A	TRUE	23	1	1	PR	FALSE
01_R1430	NC_000962.3	1779877	1779878	G	A	TRUE	1	1	1	PR	FALSE
01_R1430	NC_000962.3	1779879	1779880	G	A	TRUE	0	1	1	PR	FALSE
01_R1430	NC_000962.3	1779880	1779881	C	G	TRUE	0	1	1	PR	FALSE
01_R1430	NC_000962.3	1779883	1779884	G	A	TRUE	2	1	1	PR	FALSE
01_R1430	NC_000962.3	1779886	1779887	G	C	TRUE	0	1	1	PR	FALSE
01_R1430	NC_000962.3	1779887	1779888	C	G	TRUE	0	1	1	PR	FALSE
01_R1430	NC_000962.3	1779888	1779889	A	G	TRUE	0	1	1	PR	FALSE
01_R1430	NC_000962.3	1779889	1779890	G	C	TRUE	0	1	1	PR	FALSE
01_R1430	NC_000962.3	1779892	1779893	T	C	TRUE	2	1	1	PR	FALSE
01_R1430	NC_000962.3	1779919	1779920	T	C	TRUE	26	1	1	PR	FALSE
01_R1430	NC_000962.3	1779949	1779950	A	G	TRUE	7	1	1	PR	FALSE
01_R1430	NC_000962.3	1779957	1779958	A	G	TRUE	7	1	1	PR	FALSE
01_R1430	NC_000962.3	1784010	1784011	C	G	TRUE	4052	0	0	Unq	FALSE
01_R1430	NC_000962.3	1788569	1788570	G	T	TRUE	875	2	1	PR	TRUE
01_R1430	NC_000962.3	1789445	1789446	C	T	TRUE	69	2	1	PR	TRUE
01_R1430	NC_000962.3	1789515	1789516	A	G	TRUE	35	2	1	PR	TRUE
01_R1430	NC_000962.3	1789551	1789552	G	T	TRUE	11	2	1	PR	TRUE
01_R1430	NC_000962.3	1789563	1789564	C	T	TRUE	0	2	1	PR	TRUE
01_R1430	NC_000962.3	1789564	1789565	C	A	TRUE	0	2	1	PR	TRUE
01_R1430	NC_000962.3	1789649	1789650	C	T	TRUE	3	2	1	PR	TRUE
01_R1430	NC_000962.3	1789653	1789654	A	G	TRUE	3	2	1	PR	TRUE
01_R1430	NC_000962.3	1789670	1789671	C	T	TRUE	3	2	1	PR	TRUE
01_R1430	NC_000962.3	1789674	1789675	A	C	TRUE	2	2	1	PR	TRUE
01_R1430	NC_000962.3	1789677	1789678	C	G	TRUE	2	2	1	PR	TRUE
01_R1430	NC_000962.3	1789696	1789697	A	G	TRUE	18	2	1	PR	TRUE
01_R1430	NC_000962.3	1789755	1789756	A	G	TRUE	23	2	1	PR	TRUE
01_R1430	NC_000962.3	1789779	1789780	C	G	TRUE	4	2	1	PR	TRUE
01_R1430	NC_000962.3	1789784	1789785	C	G	TRUE	4	2	1	PR	TRUE
01_R1430	NC_000962.3	1789794	1789795	A	G	TRUE	2	2	1	PR	TRUE
01_R1430	NC_000962.3	1789797	1789798	A	G	TRUE	2	2	1	PR	TRUE
01_R1430	NC_000962.3	1798354	1798355	G	A	TRUE	4909	0	0	Unq	FALSE
01_R1430	NC_000962.3	1803264	1803265	G	A	TRUE	1143	0	0	Unq	FALSE
01_R1430	NC_000962.3	1804408	1804409	C	A	TRUE	1143	0	0	Unq	FALSE
01_R1430	NC_000962.3	1805791	1805792	A	G	TRUE	1382	0	0	Unq	FALSE
01_R1430	NC_000962.3	1817975	1817976	A	T	TRUE	1511	0	0	Unq	FALSE
01_R1430	NC_000962.3	1819487	1819488	G	A	TRUE	1511	0	0	Unq	FALSE
01_R1430	NC_000962.3	1832066	1832067	C	T	TRUE	4218	0	0	Unq	FALSE
01_R1430	NC_000962.3	1836285	1836286	G	C	TRUE	3567	0	0	Unq	FALSE
01_R1430	NC_000962.3	1839853	1839854	C	T	TRUE	3567	0	0	Unq	FALSE
01_R1430	NC_000962.3	1847918	1847919	C	G	TRUE	1345	0	0	Unq	FALSE
01_R1430	NC_000962.3	1849264	1849265	C	T	TRUE	1345	0	0	Unq	FALSE
01_R1430	NC_000962.3	1854299	1854300	T	C	TRUE	2476	0	0	Unq	FALSE
01_R1430	NC_000962.3	1856776	1856777	G	C	TRUE	2476	0	0	Unq	FALSE
01_R1430	NC_000962.3	1861041	1861042	A	G	TRUE	4264	0	0	Unq	FALSE
01_R1430	NC_000962.3	1885771	1885772	G	A	TRUE	15720	0	0	Unq	FALSE
01_R1430	NC_000962.3	1901492	1901493	T	C	TRUE	5802	0	0	Unq	FALSE
01_R1430	NC_000962.3	1907295	1907296	G	C	TRUE	5802	0	0	Unq	FALSE
01_R1430	NC_000962.3	1917971	1917972	A	G	TRUE	7376	0	0	Unq	FALSE
01_R1430	NC_000962.3	1925348	1925349	C	A	TRUE	5829	0	0	Unq	FALSE
01_R1430	NC_000962.3	1931178	1931179	C	A	TRUE	2808	0	0	Unq	FALSE
01_R1430	NC_000962.3	1933987	1933988	G	A	TRUE	84	0	0	Unq	FALSE
01_R1430	NC_000962.3	1934072	1934073	C	G	TRUE	84	0	0	Unq	FALSE
01_R1430	NC_000962.3	1938310	1938311	G	A	TRUE	4237	0	0	Unq	FALSE
01_R1430	NC_000962.3	1944106	1944107	A	G	TRUE	294	0	0	Unq	FALSE
01_R1430	NC_000962.3	1944401	1944402	T	C	TRUE	294	0	0	Unq	FALSE
01_R1430	NC_000962.3	1945724	1945725	C	T	TRUE	379	0	0	Unq	FALSE
01_R1430	NC_000962.3	1946104	1946105	G	A	TRUE	379	0	0	Unq	FALSE
01_R1430	NC_000962.3	1950766	1950767	T	C	TRUE	4661	0	0	Unq	FALSE
01_R1430	NC_000962.3	1960283	1960284	C	A	TRUE	6952	0	0	Unq	FALSE
01_R1430	NC_000962.3	1967236	1967237	C	A	TRUE	6952	0	0	Unq	FALSE
01_R1430	NC_000962.3	1982900	1982901	G	T	TRUE	293	0	0	Unq	FALSE
01_R1430	NC_000962.3	1983194	1983195	A	G	TRUE	2	0	0	Unq	FALSE
01_R1430	NC_000962.3	1983197	1983198	C	G	TRUE	2	0	0	Unq	FALSE
01_R1430	NC_000962.3	1983312	1983313	T	G	TRUE	114	0	0	Unq	FALSE
01_R1430	NC_000962.3	1987701	1987702	G	T	TRUE	4388	7	1	PR	FALSE
01_R1430	NC_000962.3	2022867	2022868	T	C	TRUE	11021	0	0	Unq	FALSE
01_R1430	NC_000962.3	2033889	2033890	G	T	TRUE	11021	0	0	Unq	FALSE
01_R1430	NC_000962.3	2045309	2045310	A	G	TRUE	3754	0	0	Unq	FALSE
01_R1430	NC_000962.3	2049064	2049065	T	C	TRUE	31	0	0	Unq	FALSE
01_R1430	NC_000962.3	2049096	2049097	G	C	TRUE	31	0	0	Unq	FALSE
01_R1430	NC_000962.3	2049443	2049444	G	A	TRUE	346	0	0	Unq	FALSE
01_R1430	NC_000962.3	2051745	2051746	T	C	TRUE	288	0	0	Unq	FALSE
01_R1430	NC_000962.3	2052034	2052035	G	T	TRUE	288	0	0	Unq	FALSE
01_R1430	NC_000962.3	2053744	2053745	G	A	TRUE	1525	0	0	Unq	FALSE
01_R1430	NC_000962.3	2055270	2055271	A	G	TRUE	1525	0	0	Unq	FALSE
01_R1430	NC_000962.3	2057773	2057774	A	T	TRUE	2502	0	0	Unq	FALSE
01_R1430	NC_000962.3	2080610	2080611	T	C	TRUE	4817	0	0	Unq	FALSE
01_R1430	NC_000962.3	2085428	2085429	A	G	TRUE	4817	0	0	Unq	FALSE
01_R1430	NC_000962.3	2096185	2096186	A	G	TRUE	1181	0	0	Unq	FALSE
01_R1430	NC_000962.3	2097367	2097368	A	C	TRUE	1181	0	0	Unq	FALSE
01_R1430	NC_000962.3	2102989	2102990	A	G	TRUE	5150	0	0	Unq	FALSE
01_R1430	NC_000962.3	2108140	2108141	T	C	TRUE	5150	0	0	Unq	FALSE
01_R1430	NC_000962.3	2116660	2116661	G	A	TRUE	241	0	0	Unq	FALSE
01_R1430	NC_000962.3	2116902	2116903	C	T	TRUE	241	0	0	Unq	FALSE
01_R1430	NC_000962.3	2122224	2122225	G	A	TRUE	943	0	0	Unq	FALSE
01_R1430	NC_000962.3	2123168	2123169	T	G	TRUE	943	0	0	Unq	FALSE
01_R1430	NC_000962.3	2128869	2128870	A	G	TRUE	5700	0	0	Unq	FALSE
01_R1430	NC_000962.3	2135869	2135870	T	C	TRUE	6999	0	0	Unq	FALSE
01_R1430	NC_000962.3	2143327	2143328	G	C	TRUE	3693	0	0	Unq	FALSE
01_R1430	NC_000962.3	2147021	2147022	A	C	TRUE	2202	0	0	Unq	FALSE
01_R1430	NC_000962.3	2149224	2149225	G	A	TRUE	2202	0	0	Unq	FALSE
01_R1430	NC_000962.3	2155167	2155168	C	G	TRUE	5942	0	0	Unq	FALSE
01_R1430	NC_000962.3	2165285	2165286	A	C	TRUE	80	0	0	Unq	FALSE
01_R1430	NC_000962.3	2165366	2165367	A	G	TRUE	80	0	0	Unq	FALSE
01_R1430	NC_000962.3	2165502	2165503	T	A	TRUE	135	1	1	PR	FALSE
01_R1430	NC_000962.3	2169839	2169840	C	T	TRUE	4336	0	0	Unq	FALSE
01_R1430	NC_000962.3	2176812	2176813	C	T	TRUE	6972	0	0	Unq	FALSE
01_R1430	NC_000962.3	2202581	2202582	G	T	TRUE	9131	0	0	Unq	FALSE
01_R1430	NC_000962.3	2211713	2211714	A	G	TRUE	111	0	0	Unq	FALSE
01_R1430	NC_000962.3	2211825	2211826	A	G	TRUE	111	0	0	Unq	FALSE
01_R1430	NC_000962.3	2216442	2216443	C	A	TRUE	4068	0	0	Unq	FALSE
01_R1430	NC_000962.3	2220511	2220512	T	G	TRUE	2780	0	0	Unq	FALSE
01_R1430	NC_000962.3	2223292	2223293	T	C	TRUE	2780	0	0	Unq	FALSE
01_R1430	NC_000962.3	2228966	2228967	A	G	TRUE	5507	0	0	Unq	FALSE
01_R1430	NC_000962.3	2234474	2234475	C	T	TRUE	1454	0	0	Unq	FALSE
01_R1430	NC_000962.3	2235929	2235930	T	G	TRUE	1454	0	0	Unq	FALSE
01_R1430	NC_000962.3	2240062	2240063	C	T	TRUE	4132	0	0	Unq	FALSE
01_R1430	NC_000962.3	2251998	2251999	A	G	TRUE	8525	0	0	Unq	FALSE
01_R1430	NC_000962.3	2260524	2260525	C	T	TRUE	4256	0	0	Unq	FALSE
01_R1430	NC_000962.3	2264781	2264782	C	A	TRUE	276	0	0	Unq	FALSE
01_R1430	NC_000962.3	2265058	2265059	T	G	TRUE	276	0	0	Unq	FALSE
01_R1430	NC_000962.3	2269779	2269780	T	C	TRUE	321	0	0	Unq	FALSE
01_R1430	NC_000962.3	2270101	2270102	A	G	TRUE	321	0	0	Unq	FALSE
01_R1430	NC_000962.3	2271367	2271368	G	A	TRUE	786	0	0	Unq	FALSE
01_R1430	NC_000962.3	2272154	2272155	A	C	TRUE	786	0	0	Unq	FALSE
01_R1430	NC_000962.3	2276386	2276387	C	A	TRUE	4231	0	0	Unq	FALSE
01_R1430	NC_000962.3	2282786	2282787	C	T	TRUE	2463	0	0	Unq	FALSE
01_R1430	NC_000962.3	2285250	2285251	C	A	TRUE	1869	0	0	Unq	FALSE
01_R1430	NC_000962.3	2287120	2287121	A	G	TRUE	1869	0	0	Unq	FALSE
01_R1430	NC_000962.3	2289237	2289238	G	A	TRUE	2116	0	0	Unq	FALSE
01_R1430	NC_000962.3	2296041	2296042	G	C	TRUE	254	1	1	PR	FALSE
01_R1430	NC_000962.3	2296296	2296297	C	T	TRUE	254	1	1	PR	FALSE
01_R1430	NC_000962.3	2300236	2300237	A	G	TRUE	308	2	1	PR	FALSE
01_R1430	NC_000962.3	2300545	2300546	A	T	TRUE	5	2	1	PR	FALSE
01_R1430	NC_000962.3	2300551	2300552	T	G	TRUE	2	2	1	PR	FALSE
01_R1430	NC_000962.3	2300554	2300555	A	G	TRUE	2	2	1	PR	FALSE
01_R1430	NC_000962.3	2301781	2301782	T	C	TRUE	250	1	1	PR	FALSE
01_R1430	NC_000962.3	2302032	2302033	G	A	TRUE	79	1	1	PR	FALSE
01_R1430	NC_000962.3	2302112	2302113	T	G	TRUE	18	1	1	PR	FALSE
01_R1430	NC_000962.3	2302131	2302132	G	C	TRUE	18	1	1	PR	FALSE
01_R1430	NC_000962.3	2329532	2329533	A	G	TRUE	4473	0	0	Unq	FALSE
01_R1430	NC_000962.3	2334006	2334007	A	G	TRUE	1067	0	0	Unq	FALSE
01_R1430	NC_000962.3	2335074	2335075	A	G	TRUE	418	0	0	Unq	FALSE
01_R1430	NC_000962.3	2335493	2335494	A	G	TRUE	418	0	0	Unq	FALSE
01_R1430	NC_000962.3	2340620	2340621	C	G	TRUE	1014	1	1	PR	FALSE
01_R1430	NC_000962.3	2341635	2341636	C	G	TRUE	1014	1	1	PR	FALSE
01_R1430	NC_000962.3	2344852	2344853	C	A	TRUE	183	0	0	Unq	FALSE
01_R1430	NC_000962.3	2345036	2345037	C	A	TRUE	183	0	0	Unq	FALSE
01_R1430	NC_000962.3	2348445	2348446	C	G	TRUE	3408	0	0	Unq	FALSE
01_R1430	NC_000962.3	2356011	2356012	G	A	TRUE	2903	0	0	Unq	FALSE
01_R1430	NC_000962.3	2358915	2358916	C	T	TRUE	2687	1	1	PR	FALSE
01_R1430	NC_000962.3	2361603	2361604	C	G	TRUE	436	0	0	Unq	FALSE
01_R1430	NC_000962.3	2362040	2362041	C	A	TRUE	436	0	0	Unq	FALSE
01_R1430	NC_000962.3	2366720	2366721	G	A	TRUE	4679	15	1	PR	FALSE
01_R1430	NC_000962.3	2385204	2385205	T	G	TRUE	1183	0	0	Unq	FALSE
01_R1430	NC_000962.3	2386388	2386389	G	A	TRUE	1183	0	0	Unq	FALSE
01_R1430	NC_000962.3	2387732	2387733	T	C	TRUE	1343	0	0	Unq	FALSE
01_R1430	NC_000962.3	2391759	2391760	C	T	TRUE	4026	0	0	Unq	FALSE
01_R1430	NC_000962.3	2415655	2415656	G	C	TRUE	510	0	0	Unq	FALSE
01_R1430	NC_000962.3	2416166	2416167	G	T	TRUE	510	0	0	Unq	FALSE
01_R1430	NC_000962.3	2419889	2419890	G	A	TRUE	861	0	0	Unq	FALSE
01_R1430	NC_000962.3	2420751	2420752	T	G	TRUE	861	0	0	Unq	FALSE
01_R1430	NC_000962.3	2424924	2424925	A	G	TRUE	4172	0	0	Unq	FALSE
01_R1430	NC_000962.3	2436935	2436936	G	A	TRUE	3989	0	0	Unq	FALSE
01_R1430	NC_000962.3	2440925	2440926	G	T	TRUE	3989	0	0	Unq	FALSE
01_R1430	NC_000962.3	2454113	2454114	G	A	TRUE	8756	0	0	Unq	FALSE
01_R1430	NC_000962.3	2462870	2462871	G	A	TRUE	323	0	0	Unq	FALSE
01_R1430	NC_000962.3	2463194	2463195	T	C	TRUE	323	0	0	Unq	FALSE
01_R1430	NC_000962.3	2486137	2486138	T	C	TRUE	1408	0	0	Unq	FALSE
01_R1430	NC_000962.3	2487546	2487547	C	T	TRUE	1408	0	0	Unq	FALSE
01_R1430	NC_000962.3	2499725	2499726	G	A	TRUE	9413	0	0	Unq	FALSE
01_R1430	NC_000962.3	2509139	2509140	G	C	TRUE	581	0	0	Unq	FALSE
01_R1430	NC_000962.3	2509721	2509722	A	G	TRUE	581	0	0	Unq	FALSE
01_R1430	NC_000962.3	2521341	2521342	T	C	TRUE	8337	0	0	Unq	FALSE
01_R1430	NC_000962.3	2529679	2529680	A	G	TRUE	1929	0	0	Unq	FALSE
01_R1430	NC_000962.3	2531609	2531610	A	G	TRUE	131	0	0	Unq	FALSE
01_R1430	NC_000962.3	2531741	2531742	A	G	TRUE	131	0	0	Unq	FALSE
01_R1430	NC_000962.3	2548198	2548199	G	T	TRUE	16456	0	0	Unq	FALSE
01_R1430	NC_000962.3	2573755	2573756	C	A	TRUE	12370	0	0	Unq	FALSE
01_R1430	NC_000962.3	2586126	2586127	A	G	TRUE	6196	0	0	Unq	FALSE
01_R1430	NC_000962.3	2592323	2592324	C	T	TRUE	6075	0	0	Unq	FALSE
01_R1430	NC_000962.3	2598399	2598400	A	G	TRUE	3187	0	0	Unq	FALSE
01_R1430	NC_000962.3	2601587	2601588	A	G	TRUE	820	0	0	Unq	FALSE
01_R1430	NC_000962.3	2602408	2602409	G	C	TRUE	820	0	0	Unq	FALSE
01_R1430	NC_000962.3	2612631	2612632	C	A	TRUE	10222	0	0	Unq	FALSE
01_R1430	NC_000962.3	2626489	2626490	G	A	TRUE	4858	4	1	PR	TRUE
01_R1430	NC_000962.3	2631348	2631349	G	A	TRUE	4858	0	0	Unq	FALSE
01_R1430	NC_000962.3	2656224	2656225	A	G	TRUE	4093	0	0	Unq	FALSE
01_R1430	NC_000962.3	2660318	2660319	C	G	TRUE	2638	0	0	Unq	FALSE
01_R1430	NC_000962.3	2662957	2662958	G	A	TRUE	2638	0	0	Unq	FALSE
01_R1430	NC_000962.3	2671090	2671091	G	T	TRUE	8132	0	0	Unq	FALSE
01_R1430	NC_000962.3	2680657	2680658	T	G	TRUE	9566	0	0	Unq	FALSE
01_R1430	NC_000962.3	2690599	2690600	T	G	TRUE	4777	0	0	Unq	FALSE
01_R1430	NC_000962.3	2695377	2695378	C	G	TRUE	4777	0	0	Unq	FALSE
01_R1430	NC_000962.3	2713794	2713795	C	T	TRUE	5056	0	0	Unq	FALSE
01_R1430	NC_000962.3	2718851	2718852	T	G	TRUE	5056	0	0	Unq	FALSE
01_R1430	NC_000962.3	2727409	2727410	G	A	TRUE	6663	0	0	Unq	FALSE
01_R1430	NC_000962.3	2734073	2734074	T	C	TRUE	6663	0	0	Unq	FALSE
01_R1430	NC_000962.3	2751803	2751804	C	T	TRUE	893	0	0	Unq	FALSE
01_R1430	NC_000962.3	2752697	2752698	C	A	TRUE	893	0	0	Unq	FALSE
01_R1430	NC_000962.3	2759215	2759216	G	A	TRUE	935	0	0	Unq	FALSE
01_R1430	NC_000962.3	2760151	2760152	A	G	TRUE	935	0	0	Unq	FALSE
01_R1430	NC_000962.3	2770653	2770654	C	T	TRUE	5986	0	0	Unq	FALSE
01_R1430	NC_000962.3	2776640	2776641	T	C	TRUE	2494	0	0	Unq	FALSE
01_R1430	NC_000962.3	2779135	2779136	T	C	TRUE	2494	0	0	Unq	FALSE
01_R1430	NC_000962.3	2786951	2786952	A	G	TRUE	7815	0	0	Unq	FALSE
01_R1430	NC_000962.3	2809620	2809621	T	C	TRUE	3980	0	0	Unq	FALSE
01_R1430	NC_000962.3	2813601	2813602	T	C	TRUE	3980	0	0	Unq	FALSE
01_R1430	NC_000962.3	2818836	2818837	A	G	TRUE	342	0	0	Unq	FALSE
01_R1430	NC_000962.3	2819179	2819180	C	T	TRUE	342	0	0	Unq	FALSE
01_R1430	NC_000962.3	2821341	2821342	C	T	TRUE	521	0	0	Unq	FALSE
01_R1430	NC_000962.3	2821863	2821864	C	A	TRUE	390	0	0	Unq	FALSE
01_R1430	NC_000962.3	2822254	2822255	A	C	TRUE	390	0	0	Unq	FALSE
01_R1430	NC_000962.3	2827983	2827984	G	T	TRUE	34	0	0	Unq	FALSE
01_R1430	NC_000962.3	2828018	2828019	T	C	TRUE	34	0	0	Unq	FALSE
01_R1430	NC_000962.3	2829260	2829261	T	C	TRUE	517	5	1	PR	FALSE
01_R1430	NC_000962.3	2829778	2829779	T	C	TRUE	517	5	1	PR	FALSE
01_R1430	NC_000962.3	2830524	2830525	C	A	TRUE	745	0	0	Unq	FALSE
01_R1430	NC_000962.3	2836577	2836578	A	G	TRUE	6052	0	0	Unq	FALSE
01_R1430	NC_000962.3	2855258	2855259	A	G	TRUE	5026	0	0	Unq	FALSE
01_R1430	NC_000962.3	2860285	2860286	C	G	TRUE	5026	0	0	Unq	FALSE
01_R1430	NC_000962.3	2865759	2865760	A	G	TRUE	121	0	0	Unq	FALSE
01_R1430	NC_000962.3	2865881	2865882	T	C	TRUE	121	0	0	Unq	FALSE
01_R1430	NC_000962.3	2868357	2868358	G	A	TRUE	566	0	0	Unq	FALSE
01_R1430	NC_000962.3	2868924	2868925	G	A	TRUE	566	0	0	Unq	FALSE
01_R1430	NC_000962.3	2876702	2876703	G	C	TRUE	3998	0	0	Unq	FALSE
01_R1430	NC_000962.3	2880701	2880702	G	C	TRUE	3998	0	0	Unq	FALSE
01_R1430	NC_000962.3	2888200	2888201	T	C	TRUE	1431	0	0	Unq	FALSE
01_R1430	NC_000962.3	2889632	2889633	T	C	TRUE	1431	0	0	Unq	FALSE
01_R1430	NC_000962.3	2891266	2891267	C	T	TRUE	460	0	0	Unq	FALSE
01_R1430	NC_000962.3	2891727	2891728	A	G	TRUE	460	0	0	Unq	FALSE
01_R1430	NC_000962.3	2894207	2894208	G	A	TRUE	2479	0	0	Unq	FALSE
01_R1430	NC_000962.3	2905504	2905505	G	A	TRUE	4955	0	0	Unq	FALSE
01_R1430	NC_000962.3	2910460	2910461	G	T	TRUE	831	0	0	Unq	FALSE
01_R1430	NC_000962.3	2911292	2911293	C	G	TRUE	831	0	0	Unq	FALSE
01_R1430	NC_000962.3	2912293	2912294	T	G	TRUE	1000	0	0	Unq	FALSE
01_R1430	NC_000962.3	2923390	2923391	T	C	TRUE	2093	0	0	Unq	FALSE
01_R1430	NC_000962.3	2925484	2925485	T	A	TRUE	136	0	0	Unq	FALSE
01_R1430	NC_000962.3	2925621	2925622	C	G	TRUE	136	0	0	Unq	FALSE
01_R1430	NC_000962.3	2926653	2926654	C	G	TRUE	1031	0	0	Unq	FALSE
01_R1430	NC_000962.3	2927938	2927939	T	C	TRUE	1284	0	0	Unq	FALSE
01_R1430	NC_000962.3	2935126	2935127	G	C	TRUE	4245	0	0	Unq	FALSE
01_R1430	NC_000962.3	2939372	2939373	G	C	TRUE	283	0	0	Unq	FALSE
01_R1430	NC_000962.3	2939656	2939657	T	C	TRUE	283	0	0	Unq	FALSE
01_R1430	NC_000962.3	2944832	2944833	G	C	TRUE	267	2	1	PR	TRUE
01_R1430	NC_000962.3	2945100	2945101	A	G	TRUE	240	2	1	PR	FALSE
01_R1430	NC_000962.3	2945341	2945342	G	A	TRUE	240	0	0	Unq	FALSE
01_R1430	NC_000962.3	2949711	2949712	C	T	TRUE	4369	0	0	Unq	FALSE
01_R1430	NC_000962.3	2954353	2954354	C	T	TRUE	84	0	0	Unq	FALSE
01_R1430	NC_000962.3	2954438	2954439	T	C	TRUE	84	0	0	Unq	FALSE
01_R1430	NC_000962.3	2964280	2964281	T	C	TRUE	6538	0	0	Unq	FALSE
01_R1430	NC_000962.3	2970819	2970820	A	G	TRUE	4112	0	0	Unq	FALSE
01_R1430	NC_000962.3	2974932	2974933	A	G	TRUE	2575	1	1	PR	FALSE
01_R1430	NC_000962.3	2977508	2977509	C	T	TRUE	710	0	0	Unq	FALSE
01_R1430	NC_000962.3	2978219	2978220	C	T	TRUE	710	0	0	Unq	FALSE
01_R1430	NC_000962.3	2984739	2984740	A	G	TRUE	6519	0	0	Unq	FALSE
01_R1430	NC_000962.3	3005184	3005185	G	T	TRUE	4506	0	0	Unq	FALSE
01_R1430	NC_000962.3	3009691	3009692	A	G	TRUE	4506	0	0	Unq	FALSE
01_R1430	NC_000962.3	3017464	3017465	T	C	TRUE	4206	0	0	Unq	FALSE
01_R1430	NC_000962.3	3021671	3021672	G	T	TRUE	4206	0	0	Unq	FALSE
01_R1430	NC_000962.3	3036171	3036172	C	T	TRUE	1744	0	0	Unq	FALSE
01_R1430	NC_000962.3	3037916	3037917	G	A	TRUE	1744	0	0	Unq	FALSE
01_R1430	NC_000962.3	3041870	3041871	G	T	TRUE	3953	0	0	Unq	FALSE
01_R1430	NC_000962.3	3053687	3053688	C	A	TRUE	392	0	0	Unq	FALSE
01_R1430	NC_000962.3	3054080	3054081	A	G	TRUE	239	0	0	Unq	FALSE
01_R1430	NC_000962.3	3054320	3054321	A	G	TRUE	239	0	0	Unq	FALSE
01_R1430	NC_000962.3	3054723	3054724	A	G	TRUE	402	0	0	Unq	FALSE
01_R1430	NC_000962.3	3062138	3062139	A	G	TRUE	7414	0	0	Unq	FALSE
01_R1430	NC_000962.3	3080794	3080795	A	G	TRUE	5992	0	0	Unq	FALSE
01_R1430	NC_000962.3	3086787	3086788	T	C	TRUE	5992	0	0	Unq	FALSE
01_R1430	NC_000962.3	3103681	3103682	T	C	TRUE	5359	0	0	Unq	FALSE
01_R1430	NC_000962.3	3109041	3109042	C	T	TRUE	4829	0	0	Unq	FALSE
01_R1430	NC_000962.3	3113871	3113872	A	T	TRUE	4127	1	1	PR	FALSE
01_R1430	NC_000962.3	3117999	3118000	A	G	TRUE	4127	0	0	Unq	FALSE
01_R1430	NC_000962.3	3133535	3133536	T	C	TRUE	2375	0	0	Unq	FALSE
01_R1430	NC_000962.3	3135911	3135912	G	C	TRUE	48	1	1	PR	TRUE
01_R1430	NC_000962.3	3135960	3135961	G	A	TRUE	0	1	1	PR	TRUE
01_R1430	NC_000962.3	3135961	3135962	C	G	TRUE	0	1	1	PR	TRUE
01_R1430	NC_000962.3	3135970	3135971	C	T	TRUE	0	1	1	PR	TRUE
01_R1430	NC_000962.3	3135971	3135972	C	T	TRUE	0	1	1	PR	TRUE
01_R1430	NC_000962.3	3135972	3135973	G	T	TRUE	0	1	1	PR	TRUE
01_R1430	NC_000962.3	3135973	3135974	A	G	TRUE	0	1	1	PR	TRUE
01_R1430	NC_000962.3	3137057	3137058	G	A	TRUE	1083	0	0	Unq	FALSE
01_R1430	NC_000962.3	3140748	3140749	G	T	TRUE	1385	0	0	Unq	FALSE
01_R1430	NC_000962.3	3142134	3142135	C	T	TRUE	1385	0	0	Unq	FALSE
01_R1430	NC_000962.3	3147375	3147376	G	A	TRUE	5240	0	0	Unq	FALSE
01_R1430	NC_000962.3	3158865	3158866	C	A	TRUE	3938	0	0	Unq	FALSE
01_R1430	NC_000962.3	3162804	3162805	C	G	TRUE	1188	0	0	Unq	FALSE
01_R1430	NC_000962.3	3163993	3163994	C	G	TRUE	1188	0	0	Unq	FALSE
01_R1430	NC_000962.3	3168136	3168137	C	T	TRUE	2028	0	0	Unq	FALSE
01_R1430	NC_000962.3	3170165	3170166	C	A	TRUE	2028	0	0	Unq	FALSE
01_R1430	NC_000962.3	3177883	3177884	C	A	TRUE	7717	0	0	Unq	FALSE
01_R1430	NC_000962.3	3186859	3186860	T	G	TRUE	5372	0	0	Unq	FALSE
01_R1430	NC_000962.3	3192232	3192233	C	T	TRUE	1368	6	1	PR	FALSE
01_R1430	NC_000962.3	3193601	3193602	C	T	TRUE	1368	0	0	Unq	FALSE
01_R1430	NC_000962.3	3214619	3214620	G	A	TRUE	11560	0	0	Unq	FALSE
01_R1430	NC_000962.3	3226180	3226181	A	C	TRUE	1961	0	0	Unq	FALSE
01_R1430	NC_000962.3	3228142	3228143	G	T	TRUE	1265	0	0	Unq	FALSE
01_R1430	NC_000962.3	3229408	3229409	G	A	TRUE	1265	0	0	Unq	FALSE
01_R1430	NC_000962.3	3239563	3239564	G	A	TRUE	7751	3	1	PR	FALSE
01_R1430	NC_000962.3	3247315	3247316	C	G	TRUE	534	1	1	PR	FALSE
01_R1430	NC_000962.3	3247850	3247851	G	A	TRUE	1	1	1	PR	FALSE
01_R1430	NC_000962.3	3247852	3247853	C	T	TRUE	1	1	1	PR	FALSE
01_R1430	NC_000962.3	3247855	3247856	G	C	TRUE	2	1	1	PR	FALSE
01_R1430	NC_000962.3	3247864	3247865	G	T	TRUE	0	1	1	PR	FALSE
01_R1430	NC_000962.3	3247865	3247866	C	A	TRUE	0	1	1	PR	FALSE
01_R1430	NC_000962.3	3247866	3247867	A	G	TRUE	0	1	1	PR	FALSE
01_R1430	NC_000962.3	3247867	3247868	A	G	TRUE	0	1	1	PR	FALSE
01_R1430	NC_000962.3	3247868	3247869	A	G	TRUE	0	1	1	PR	FALSE
01_R1430	NC_000962.3	3247873	3247874	G	A	TRUE	2	1	1	PR	FALSE
01_R1430	NC_000962.3	3247876	3247877	T	C	TRUE	2	1	1	PR	FALSE
01_R1430	NC_000962.3	3247882	3247883	T	C	TRUE	5	1	1	PR	FALSE
01_R1430	NC_000962.3	3248073	3248074	G	A	TRUE	0	1	1	PR	FALSE
01_R1430	NC_000962.3	3248074	3248075	C	T	TRUE	0	1	1	PR	FALSE
01_R1430	NC_000962.3	3256493	3256494	A	G	TRUE	4458	0	0	Unq	FALSE
01_R1430	NC_000962.3	3260952	3260953	C	T	TRUE	4458	0	0	Unq	FALSE
01_R1430	NC_000962.3	3269580	3269581	A	G	TRUE	223	0	0	Unq	FALSE
01_R1430	NC_000962.3	3269804	3269805	A	C	TRUE	223	0	0	Unq	FALSE
01_R1430	NC_000962.3	3270783	3270784	A	G	TRUE	978	0	0	Unq	FALSE
01_R1430	NC_000962.3	3281658	3281659	C	T	TRUE	3206	1	1	PR	FALSE
01_R1430	NC_000962.3	3284865	3284866	A	C	TRUE	3206	0	0	Unq	FALSE
01_R1430	NC_000962.3	3296842	3296843	A	G	TRUE	11762	0	0	Unq	FALSE
01_R1430	NC_000962.3	3308605	3308606	G	A	TRUE	2835	0	0	Unq	FALSE
01_R1430	NC_000962.3	3311441	3311442	G	A	TRUE	2835	0	0	Unq	FALSE
01_R1430	NC_000962.3	3335529	3335530	C	A	TRUE	1294	3	1	PR	FALSE
01_R1430	NC_000962.3	3336824	3336825	T	C	TRUE	1055	0	0	Unq	FALSE
01_R1430	NC_000962.3	3337880	3337881	C	G	TRUE	721	0	0	Unq	FALSE
01_R1430	NC_000962.3	3338602	3338603	G	C	TRUE	721	0	0	Unq	FALSE
01_R1430	NC_000962.3	3349563	3349564	A	C	TRUE	8670	0	0	Unq	FALSE
01_R1430	NC_000962.3	3358234	3358235	A	T	TRUE	3218	0	0	Unq	FALSE
01_R1430	NC_000962.3	3361453	3361454	G	T	TRUE	1883	0	0	Unq	FALSE
01_R1430	NC_000962.3	3363337	3363338	A	G	TRUE	1883	0	0	Unq	FALSE
01_R1430	NC_000962.3	3367764	3367765	G	A	TRUE	1616	0	0	Unq	FALSE
01_R1430	NC_000962.3	3369381	3369382	G	A	TRUE	1521	0	0	Unq	FALSE
01_R1430	NC_000962.3	3370903	3370904	G	A	TRUE	1521	0	0	Unq	FALSE
01_R1430	NC_000962.3	3376684	3376685	G	A	TRUE	3022	0	0	Unq	FALSE
01_R1430	NC_000962.3	3379707	3379708	G	C	TRUE	3	1	1	PR	FALSE
01_R1430	NC_000962.3	3379711	3379712	G	C	TRUE	3	1	1	PR	FALSE
01_R1430	NC_000962.3	3379717	3379718	T	C	TRUE	5	1	1	PR	FALSE
01_R1430	NC_000962.3	3379725	3379726	C	A	TRUE	3	1	1	PR	FALSE
01_R1430	NC_000962.3	3379729	3379730	G	C	TRUE	1	1	1	PR	FALSE
01_R1430	NC_000962.3	3379731	3379732	C	T	TRUE	1	1	1	PR	FALSE
01_R1430	NC_000962.3	3379734	3379735	A	C	TRUE	0	1	1	PR	FALSE
01_R1430	NC_000962.3	3379735	3379736	C	A	TRUE	0	1	1	PR	FALSE
01_R1430	NC_000962.3	3379741	3379742	T	C	TRUE	5	1	1	PR	FALSE
01_R1430	NC_000962.3	3379750	3379751	A	C	TRUE	5	1	1	PR	FALSE
01_R1430	NC_000962.3	3379756	3379757	A	C	TRUE	5	1	1	PR	FALSE
01_R1430	NC_000962.3	3379762	3379763	G	A	TRUE	5	1	1	PR	FALSE
01_R1430	NC_000962.3	3379783	3379784	C	A	TRUE	3	1	1	PR	FALSE
01_R1430	NC_000962.3	3379787	3379788	C	G	TRUE	3	1	1	PR	FALSE
01_R1430	NC_000962.3	3382079	3382080	C	T	TRUE	2291	5	1	PR	FALSE
01_R1430	NC_000962.3	3389787	3389788	G	A	TRUE	6843	0	0	Unq	FALSE
01_R1430	NC_000962.3	3396631	3396632	A	G	TRUE	4868	0	0	Unq	FALSE
01_R1430	NC_000962.3	3401500	3401501	G	A	TRUE	1314	0	0	Unq	FALSE
01_R1430	NC_000962.3	3402815	3402816	C	T	TRUE	1314	0	0	Unq	FALSE
01_R1430	NC_000962.3	3419559	3419560	C	T	TRUE	6293	0	0	Unq	FALSE
01_R1430	NC_000962.3	3425853	3425854	C	T	TRUE	3062	0	0	Unq	FALSE
01_R1430	NC_000962.3	3428916	3428917	C	A	TRUE	3062	0	0	Unq	FALSE
01_R1430	NC_000962.3	3433010	3433011	G	A	TRUE	1698	0	0	Unq	FALSE
01_R1430	NC_000962.3	3434709	3434710	C	T	TRUE	1698	0	0	Unq	FALSE
01_R1430	NC_000962.3	3440463	3440464	T	G	TRUE	3	0	0	Unq	FALSE
01_R1430	NC_000962.3	3440467	3440468	G	C	TRUE	3	0	0	Unq	FALSE
01_R1430	NC_000962.3	3446617	3446618	A	G	TRUE	1989	0	0	Unq	FALSE
01_R1430	NC_000962.3	3448607	3448608	G	A	TRUE	221	0	0	Unq	FALSE
01_R1430	NC_000962.3	3448829	3448830	G	A	TRUE	221	0	0	Unq	FALSE
01_R1430	NC_000962.3	3456665	3456666	A	G	TRUE	5468	0	0	Unq	FALSE
01_R1430	NC_000962.3	3462134	3462135	G	C	TRUE	1315	0	0	Unq	FALSE
01_R1430	NC_000962.3	3463450	3463451	G	C	TRUE	1315	0	0	Unq	FALSE
01_R1430	NC_000962.3	3480219	3480220	C	T	TRUE	1772	0	0	Unq	FALSE
01_R1430	NC_000962.3	3481992	3481993	G	A	TRUE	438	5	1	PR	FALSE
01_R1430	NC_000962.3	3482431	3482432	C	A	TRUE	438	4	1	PR	FALSE
01_R1430	NC_000962.3	3486976	3486977	A	G	TRUE	4279	0	0	Unq	FALSE
01_R1430	NC_000962.3	3491256	3491257	G	C	TRUE	4279	0	0	Unq	FALSE
01_R1430	NC_000962.3	3497588	3497589	G	A	TRUE	6305	0	0	Unq	FALSE
01_R1430	NC_000962.3	3503894	3503895	C	T	TRUE	6305	0	0	Unq	FALSE
01_R1430	NC_000962.3	3518166	3518167	A	G	TRUE	387	0	0	Unq	FALSE
01_R1430	NC_000962.3	3518554	3518555	A	G	TRUE	387	0	0	Unq	FALSE
01_R1430	NC_000962.3	3528780	3528781	T	G	TRUE	10225	2	1	PR	FALSE
01_R1430	NC_000962.3	3549063	3549064	G	A	TRUE	7210	0	0	Unq	FALSE
01_R1430	NC_000962.3	3556274	3556275	A	G	TRUE	5292	0	0	Unq	FALSE
01_R1430	NC_000962.3	3561567	3561568	G	A	TRUE	5292	0	0	Unq	FALSE
01_R1430	NC_000962.3	3575105	3575106	A	G	TRUE	6307	0	0	Unq	FALSE
01_R1430	NC_000962.3	3581413	3581414	A	G	TRUE	4195	0	0	Unq	FALSE
01_R1430	NC_000962.3	3585609	3585610	A	G	TRUE	4195	0	0	Unq	FALSE
01_R1430	NC_000962.3	3591062	3591063	T	C	TRUE	147	0	0	Unq	FALSE
01_R1430	NC_000962.3	3591210	3591211	G	A	TRUE	147	0	0	Unq	FALSE
01_R1430	NC_000962.3	3604820	3604821	G	C	TRUE	2986	0	0	Unq	FALSE
01_R1430	NC_000962.3	3607807	3607808	C	T	TRUE	705	0	0	Unq	FALSE
01_R1430	NC_000962.3	3608513	3608514	G	A	TRUE	705	0	0	Unq	FALSE
01_R1430	NC_000962.3	3614981	3614982	T	C	TRUE	6467	0	0	Unq	FALSE
01_R1430	NC_000962.3	3622440	3622441	A	C	TRUE	2623	0	0	Unq	FALSE
01_R1430	NC_000962.3	3625064	3625065	T	G	TRUE	2623	0	0	Unq	FALSE
01_R1430	NC_000962.3	3636815	3636816	G	A	TRUE	11750	0	0	Unq	FALSE
01_R1430	NC_000962.3	3649838	3649839	C	T	TRUE	759	0	0	Unq	FALSE
01_R1430	NC_000962.3	3650598	3650599	G	A	TRUE	759	0	0	Unq	FALSE
01_R1430	NC_000962.3	3664134	3664135	G	A	TRUE	13535	0	0	Unq	FALSE
01_R1430	NC_000962.3	3689522	3689523	G	T	TRUE	8026	0	0	Unq	FALSE
01_R1430	NC_000962.3	3697549	3697550	A	G	TRUE	7045	0	0	Unq	FALSE
01_R1430	NC_000962.3	3704595	3704596	G	C	TRUE	89	0	0	Unq	FALSE
01_R1430	NC_000962.3	3704685	3704686	T	C	TRUE	89	0	0	Unq	FALSE
01_R1430	NC_000962.3	3712371	3712372	A	G	TRUE	1279	1	1	PR	FALSE
01_R1430	NC_000962.3	3713651	3713652	C	T	TRUE	558	0	0	Unq	FALSE
01_R1430	NC_000962.3	3714210	3714211	G	T	TRUE	545	0	0	Unq	FALSE
01_R1430	NC_000962.3	3714756	3714757	A	C	TRUE	545	0	0	Unq	FALSE
01_R1430	NC_000962.3	3716030	3716031	C	T	TRUE	1273	0	0	Unq	FALSE
01_R1430	NC_000962.3	3718356	3718357	C	T	TRUE	2325	0	0	Unq	FALSE
01_R1430	NC_000962.3	3721805	3721806	G	C	TRUE	3448	0	0	Unq	FALSE
01_R1430	NC_000962.3	3730425	3730426	G	A	TRUE	39	2	1	PR	TRUE
01_R1430	NC_000962.3	3730465	3730466	A	G	TRUE	39	2	1	PR	TRUE
01_R1430	NC_000962.3	3730518	3730519	C	G	TRUE	52	2	1	PR	TRUE
01_R1430	NC_000962.3	3736627	3736628	T	G	TRUE	6108	0	0	Unq	FALSE
01_R1430	NC_000962.3	3746408	3746409	A	G	TRUE	1588	2	1	PR	TRUE
01_R1430	NC_000962.3	3747997	3747998	C	T	TRUE	1064	2	1	PR	FALSE
01_R1430	NC_000962.3	3749062	3749063	C	T	TRUE	1064	1	1	PR	FALSE
01_R1430	NC_000962.3	3751198	3751199	C	T	TRUE	1007	4	1	PR	FALSE
01_R1430	NC_000962.3	3752206	3752207	A	G	TRUE	908	2	1	PR	FALSE
01_R1430	NC_000962.3	3753115	3753116	C	T	TRUE	47	1	1	PR	FALSE
01_R1430	NC_000962.3	3753163	3753164	T	G	TRUE	47	1	1	PR	FALSE
01_R1430	NC_000962.3	3762596	3762597	G	A	TRUE	9432	4	1	PR	FALSE
01_R1430	NC_000962.3	3780541	3780542	C	T	TRUE	3468	0	0	Unq	FALSE
01_R1430	NC_000962.3	3784010	3784011	C	T	TRUE	3468	0	0	Unq	FALSE
01_R1430	NC_000962.3	3788945	3788946	T	G	TRUE	4934	0	0	Unq	FALSE
01_R1430	NC_000962.3	3798094	3798095	A	C	TRUE	569	0	0	Unq	FALSE
01_R1430	NC_000962.3	3798664	3798665	C	T	TRUE	569	0	0	Unq	FALSE
01_R1430	NC_000962.3	3802641	3802642	C	T	TRUE	3976	1	1	PR	FALSE
01_R1430	NC_000962.3	3813472	3813473	G	A	TRUE	1602	0	0	Unq	FALSE
01_R1430	NC_000962.3	3815075	3815076	G	C	TRUE	1602	0	0	Unq	FALSE
01_R1430	NC_000962.3	3817116	3817117	C	A	TRUE	2029	0	0	Unq	FALSE
01_R1430	NC_000962.3	3819146	3819147	C	T	TRUE	2029	0	0	Unq	FALSE
01_R1430	NC_000962.3	3823158	3823159	A	T	TRUE	3524	0	0	Unq	FALSE
01_R1430	NC_000962.3	3826683	3826684	C	T	TRUE	3085	0	0	Unq	FALSE
01_R1430	NC_000962.3	3829769	3829770	T	C	TRUE	3085	0	0	Unq	FALSE
01_R1430	NC_000962.3	3834773	3834774	C	A	TRUE	4096	0	0	Unq	FALSE
01_R1430	NC_000962.3	3838870	3838871	A	G	TRUE	3748	0	0	Unq	FALSE
01_R1430	NC_000962.3	3842619	3842620	A	G	TRUE	4	2	1	PR	TRUE
01_R1430	NC_000962.3	3842624	3842625	A	G	TRUE	4	2	1	PR	TRUE
01_R1430	NC_000962.3	3844991	3844992	T	A	TRUE	2366	0	0	Unq	FALSE
01_R1430	NC_000962.3	3859892	3859893	C	T	TRUE	5101	0	0	Unq	FALSE
01_R1430	NC_000962.3	3864994	3864995	T	C	TRUE	3808	0	0	Unq	FALSE
01_R1430	NC_000962.3	3868803	3868804	C	T	TRUE	3808	0	0	Unq	FALSE
01_R1430	NC_000962.3	3877420	3877421	A	G	TRUE	6204	0	0	Unq	FALSE
01_R1430	NC_000962.3	3883625	3883626	A	G	TRUE	166	2	1	PR	TRUE
01_R1430	NC_000962.3	3883792	3883793	C	G	TRUE	3	2	1	PR	TRUE
01_R1430	NC_000962.3	3883796	3883797	G	A	TRUE	3	2	1	PR	TRUE
01_R1430	NC_000962.3	3883808	3883809	C	A	TRUE	9	2	1	PR	TRUE
01_R1430	NC_000962.3	3883818	3883819	C	T	TRUE	1	2	1	PR	TRUE
01_R1430	NC_000962.3	3883820	3883821	C	A	TRUE	1	2	1	PR	TRUE
01_R1430	NC_000962.3	3883823	3883824	A	G	TRUE	1	2	1	PR	TRUE
01_R1430	NC_000962.3	3883825	3883826	C	A	TRUE	0	2	1	PR	TRUE
01_R1430	NC_000962.3	3883826	3883827	T	A	TRUE	0	2	1	PR	TRUE
01_R1430	NC_000962.3	3883832	3883833	A	G	TRUE	2	2	1	PR	TRUE
01_R1430	NC_000962.3	3883835	3883836	A	G	TRUE	2	2	1	PR	TRUE
01_R1430	NC_000962.3	3883841	3883842	C	T	TRUE	2	2	1	PR	TRUE
01_R1430	NC_000962.3	3883844	3883845	T	C	TRUE	2	2	1	PR	TRUE
01_R1430	NC_000962.3	3883851	3883852	C	T	TRUE	1	2	1	PR	TRUE
01_R1430	NC_000962.3	3883853	3883854	A	G	TRUE	1	2	1	PR	TRUE
01_R1430	NC_000962.3	3883859	3883860	A	G	TRUE	5	2	1	PR	TRUE
01_R1430	NC_000962.3	3883914	3883915	G	A	TRUE	54	2	1	PR	TRUE
01_R1430	NC_000962.3	3884905	3884906	A	G	TRUE	979	1	1	PR	FALSE
01_R1430	NC_000962.3	3885885	3885886	T	C	TRUE	979	0	0	Unq	FALSE
01_R1430	NC_000962.3	3892670	3892671	A	G	TRUE	3668	0	0	Unq	FALSE
01_R1430	NC_000962.3	3896339	3896340	T	G	TRUE	2067	0	0	Unq	FALSE
01_R1430	NC_000962.3	3898407	3898408	A	G	TRUE	2067	0	0	Unq	FALSE
01_R1430	NC_000962.3	3905329	3905330	T	G	TRUE	5495	0	0	Unq	FALSE
01_R1430	NC_000962.3	3910825	3910826	G	A	TRUE	5495	0	0	Unq	FALSE
01_R1430	NC_000962.3	3916819	3916820	G	T	TRUE	5993	0	0	Unq	FALSE
01_R1430	NC_000962.3	3926678	3926679	G	A	TRUE	5893	0	0	Unq	FALSE
01_R1430	NC_000962.3	3932572	3932573	T	A	TRUE	1365	2	1	PR	TRUE
01_R1430	NC_000962.3	3933938	3933939	T	G	TRUE	61	3	1	PR	FALSE
01_R1430	NC_000962.3	3934000	3934001	C	T	TRUE	0	2	1	PR	TRUE
01_R1430	NC_000962.3	3934001	3934002	C	G	TRUE	0	2	1	PR	TRUE
01_R1430	NC_000962.3	3934002	3934003	G	T	TRUE	0	2	1	PR	TRUE
01_R1430	NC_000962.3	3934003	3934004	C	T	TRUE	0	2	1	PR	TRUE
01_R1430	NC_000962.3	3934021	3934022	T	G	TRUE	2	2	1	PR	TRUE
01_R1430	NC_000962.3	3934024	3934025	G	A	TRUE	2	2	1	PR	TRUE
01_R1430	NC_000962.3	3934541	3934542	T	G	TRUE	156	2	1	PR	TRUE
01_R1430	NC_000962.3	3934698	3934699	G	A	TRUE	156	1	1	PR	TRUE
01_R1430	NC_000962.3	3935334	3935335	T	C	TRUE	112	2	1	PR	FALSE
01_R1430	NC_000962.3	3935447	3935448	G	C	TRUE	6	2	1	PR	FALSE
01_R1430	NC_000962.3	3935454	3935455	G	A	TRUE	3	2	1	PR	FALSE
01_R1430	NC_000962.3	3935458	3935459	A	C	TRUE	3	2	1	PR	FALSE
01_R1430	NC_000962.3	3938675	3938676	G	T	TRUE	967	0	0	Unq	FALSE
01_R1430	NC_000962.3	3939643	3939644	G	A	TRUE	967	0	0	Unq	FALSE
01_R1430	NC_000962.3	3940801	3940802	A	G	TRUE	765	0	0	Unq	FALSE
01_R1430	NC_000962.3	3941567	3941568	A	C	TRUE	265	1	1	PR	FALSE
01_R1430	NC_000962.3	3941833	3941834	G	C	TRUE	1	1	1	PR	FALSE
01_R1430	NC_000962.3	3941835	3941836	C	A	TRUE	1	1	1	PR	FALSE
01_R1430	NC_000962.3	3942480	3942481	C	G	TRUE	158	1	1	PR	FALSE
01_R1430	NC_000962.3	3942639	3942640	T	C	TRUE	158	1	1	PR	FALSE
01_R1430	NC_000962.3	3943018	3943019	C	G	TRUE	378	1	1	PR	TRUE
01_R1430	NC_000962.3	3946407	3946408	T	C	TRUE	1645	1	1	PR	FALSE
01_R1430	NC_000962.3	3948053	3948054	A	G	TRUE	292	3	1	PR	FALSE
01_R1430	NC_000962.3	3948346	3948347	T	G	TRUE	14	2	1	PR	FALSE
01_R1430	NC_000962.3	3948361	3948362	T	G	TRUE	14	2	1	PR	FALSE
01_R1430	NC_000962.3	3948403	3948404	T	G	TRUE	9	2	1	PR	FALSE
01_R1430	NC_000962.3	3948413	3948414	T	G	TRUE	2	2	1	PR	FALSE
01_R1430	NC_000962.3	3948416	3948417	T	G	TRUE	2	2	1	PR	FALSE
01_R1430	NC_000962.3	3949212	3949213	C	A	TRUE	9	2	1	PR	FALSE
01_R1430	NC_000962.3	3949222	3949223	G	A	TRUE	9	2	1	PR	FALSE
01_R1430	NC_000962.3	3949265	3949266	T	C	TRUE	0	2	1	PR	FALSE
01_R1430	NC_000962.3	3949266	3949267	G	C	TRUE	0	2	1	PR	FALSE
01_R1430	NC_000962.3	3949275	3949276	C	G	TRUE	2	2	1	PR	FALSE
01_R1430	NC_000962.3	3949278	3949279	T	C	TRUE	2	2	1	PR	FALSE
01_R1430	NC_000962.3	3952799	3952800	G	A	TRUE	3520	0	0	Unq	FALSE
01_R1430	NC_000962.3	3958402	3958403	A	G	TRUE	1014	0	0	Unq	FALSE
01_R1430	NC_000962.3	3959417	3959418	C	T	TRUE	676	0	0	Unq	FALSE
01_R1430	NC_000962.3	3960094	3960095	G	A	TRUE	676	0	0	Unq	FALSE
01_R1430	NC_000962.3	3966058	3966059	G	C	TRUE	5963	0	0	Unq	FALSE
01_R1430	NC_000962.3	3981157	3981158	G	T	TRUE	14183	0	0	Unq	FALSE
01_R1430	NC_000962.3	3995341	3995342	G	A	TRUE	8693	0	0	Unq	FALSE
01_R1430	NC_000962.3	4004035	4004036	C	T	TRUE	1570	0	0	Unq	FALSE
01_R1430	NC_000962.3	4005606	4005607	T	C	TRUE	1570	0	0	Unq	FALSE
01_R1430	NC_000962.3	4007563	4007564	C	T	TRUE	1270	0	0	Unq	FALSE
01_R1430	NC_000962.3	4008834	4008835	G	A	TRUE	1270	0	0	Unq	FALSE
01_R1430	NC_000962.3	4020811	4020812	C	T	TRUE	3460	0	0	Unq	FALSE
01_R1430	NC_000962.3	4024272	4024273	T	C	TRUE	2625	0	0	Unq	FALSE
01_R1430	NC_000962.3	4026898	4026899	G	A	TRUE	2625	0	0	Unq	FALSE
01_R1430	NC_000962.3	4034023	4034024	T	C	TRUE	802	0	0	Unq	FALSE
01_R1430	NC_000962.3	4034826	4034827	C	T	TRUE	477	0	0	Unq	FALSE
01_R1430	NC_000962.3	4035304	4035305	T	C	TRUE	477	0	0	Unq	FALSE
01_R1430	NC_000962.3	4037282	4037283	T	G	TRUE	1977	0	0	Unq	FALSE
01_R1430	NC_000962.3	4051822	4051823	T	C	TRUE	3977	0	0	Unq	FALSE
01_R1430	NC_000962.3	4055800	4055801	G	A	TRUE	191	0	0	Unq	FALSE
01_R1430	NC_000962.3	4055992	4055993	G	A	TRUE	191	0	0	Unq	FALSE
01_R1430	NC_000962.3	4058213	4058214	T	C	TRUE	1689	0	0	Unq	FALSE
01_R1430	NC_000962.3	4059903	4059904	A	G	TRUE	195	0	0	Unq	FALSE
01_R1430	NC_000962.3	4060099	4060100	G	A	TRUE	100	4	1	PR	FALSE
01_R1430	NC_000962.3	4060200	4060201	G	A	TRUE	8	4	1	PR	FALSE
01_R1430	NC_000962.3	4060209	4060210	T	A	TRUE	8	4	1	PR	FALSE
01_R1430	NC_000962.3	4060229	4060230	G	A	TRUE	19	4	1	PR	FALSE
01_R1430	NC_000962.3	4069291	4069292	G	A	TRUE	450	1	1	PR	FALSE
01_R1430	NC_000962.3	4069742	4069743	C	T	TRUE	450	1	1	PR	FALSE
01_R1430	NC_000962.3	4072312	4072313	T	G	TRUE	2569	0	0	Unq	FALSE
01_R1430	NC_000962.3	4099480	4099481	G	A	TRUE	1493	0	0	Unq	FALSE
01_R1430	NC_000962.3	4100974	4100975	T	C	TRUE	1493	0	0	Unq	FALSE
01_R1430	NC_000962.3	4106568	4106569	C	T	TRUE	4733	0	0	Unq	FALSE
01_R1430	NC_000962.3	4111302	4111303	G	C	TRUE	4733	0	0	Unq	FALSE
01_R1430	NC_000962.3	4116772	4116773	T	C	TRUE	5469	0	0	Unq	FALSE
01_R1430	NC_000962.3	4140318	4140319	G	A	TRUE	8824	0	0	Unq	FALSE
01_R1430	NC_000962.3	4149143	4149144	G	T	TRUE	2413	0	0	Unq	FALSE
01_R1430	NC_000962.3	4151557	4151558	G	A	TRUE	437	0	0	Unq	FALSE
01_R1430	NC_000962.3	4151995	4151996	C	T	TRUE	437	0	0	Unq	FALSE
01_R1430	NC_000962.3	4156098	4156099	C	A	TRUE	4102	0	0	Unq	FALSE
01_R1430	NC_000962.3	4162338	4162339	A	G	TRUE	6239	0	0	Unq	FALSE
01_R1430	NC_000962.3	4182694	4182695	G	A	TRUE	4789	0	0	Unq	FALSE
01_R1430	NC_000962.3	4187484	4187485	T	C	TRUE	331	0	0	Unq	FALSE
01_R1430	NC_000962.3	4187816	4187817	A	G	TRUE	331	0	0	Unq	FALSE
01_R1430	NC_000962.3	4200482	4200483	C	G	TRUE	3957	0	0	Unq	FALSE
01_R1430	NC_000962.3	4204440	4204441	A	G	TRUE	600	0	0	Unq	FALSE
01_R1430	NC_000962.3	4205041	4205042	G	A	TRUE	600	0	0	Unq	FALSE
01_R1430	NC_000962.3	4210273	4210274	A	G	TRUE	4472	0	0	Unq	FALSE
01_R1430	NC_000962.3	4214746	4214747	C	T	TRUE	4472	0	0	Unq	FALSE
01_R1430	NC_000962.3	4221489	4221490	C	G	TRUE	582	1	1	PR	FALSE
01_R1430	NC_000962.3	4222072	4222073	A	G	TRUE	582	1	1	PR	FALSE
01_R1430	NC_000962.3	4222881	4222882	A	G	TRUE	808	0	0	Unq	FALSE
01_R1430	NC_000962.3	4238962	4238963	C	T	TRUE	3679	0	0	Unq	FALSE
01_R1430	NC_000962.3	4242642	4242643	C	T	TRUE	573	0	0	Unq	FALSE
01_R1430	NC_000962.3	4243216	4243217	C	T	TRUE	573	0	0	Unq	FALSE
01_R1430	NC_000962.3	4247428	4247429	A	G	TRUE	4211	0	0	Unq	FALSE
01_R1430	NC_000962.3	4254289	4254290	T	G	TRUE	1631	1	1	PR	TRUE
01_R1430	NC_000962.3	4255921	4255922	A	G	TRUE	1297	0	0	Unq	FALSE
01_R1430	NC_000962.3	4257219	4257220	A	G	TRUE	1297	0	0	Unq	FALSE
01_R1430	NC_000962.3	4265794	4265795	G	A	TRUE	8574	0	0	Unq	FALSE
01_R1430	NC_000962.3	4291592	4291593	G	A	TRUE	6649	0	0	Unq	FALSE
01_R1430	NC_000962.3	4298242	4298243	G	A	TRUE	3792	1	1	PR	FALSE
01_R1430	NC_000962.3	4302035	4302036	T	C	TRUE	3792	2	1	PR	FALSE
01_R1430	NC_000962.3	4306154	4306155	C	T	TRUE	1023	0	0	Unq	FALSE
01_R1430	NC_000962.3	4307178	4307179	G	A	TRUE	706	0	0	Unq	FALSE
01_R1430	NC_000962.3	4307885	4307886	G	A	TRUE	706	0	0	Unq	FALSE
01_R1430	NC_000962.3	4318235	4318236	T	G	TRUE	8623	0	0	Unq	FALSE
01_R1430	NC_000962.3	4326859	4326860	A	G	TRUE	7399	0	0	Unq	FALSE
01_R1430	NC_000962.3	4334259	4334260	G	A	TRUE	4199	0	0	Unq	FALSE
01_R1430	NC_000962.3	4338459	4338460	A	G	TRUE	271	0	0	Unq	FALSE
01_R1430	NC_000962.3	4338731	4338732	G	A	TRUE	257	0	0	Unq	FALSE
01_R1430	NC_000962.3	4338989	4338990	C	G	TRUE	257	0	0	Unq	FALSE
01_R1430	NC_000962.3	4343678	4343679	C	T	TRUE	4688	0	0	Unq	FALSE
01_R1430	NC_000962.3	4351038	4351039	G	T	TRUE	2517	0	0	Unq	FALSE
01_R1430	NC_000962.3	4353556	4353557	C	T	TRUE	2517	0	0	Unq	FALSE
01_R1430	NC_000962.3	4356109	4356110	G	C	TRUE	859	0	0	Unq	FALSE
01_R1430	NC_000962.3	4356969	4356970	A	C	TRUE	859	0	0	Unq	FALSE
01_R1430	NC_000962.3	4361878	4361879	T	C	TRUE	3812	0	0	Unq	FALSE
01_R1430	NC_000962.3	4365691	4365692	C	T	TRUE	579	0	0	Unq	FALSE
01_R1430	NC_000962.3	4366271	4366272	G	C	TRUE	579	0	0	Unq	FALSE
01_R1430	NC_000962.3	4372633	4372634	G	T	TRUE	2993	0	0	Unq	FALSE
01_R1430	NC_000962.3	4375627	4375628	G	T	TRUE	2993	0	0	Unq	FALSE
01_R1430	NC_000962.3	4379679	4379680	C	G	TRUE	2373	0	0	Unq	FALSE
01_R1430	NC_000962.3	4382053	4382054	T	C	TRUE	220	0	0	Unq	FALSE
01_R1430	NC_000962.3	4382274	4382275	G	T	TRUE	220	0	0	Unq	FALSE
01_R1430	NC_000962.3	4385708	4385709	C	G	TRUE	712	0	0	Unq	FALSE
01_R1430	NC_000962.3	4386421	4386422	G	C	TRUE	712	0	0	Unq	FALSE
02_R0894	NC_000962.3	1976	1977	A	G	TRUE	2035	0	0	Unq	FALSE
02_R0894	NC_000962.3	4012	4013	T	C	TRUE	2035	0	0	Unq	FALSE
02_R0894	NC_000962.3	7360	7361	C	T	TRUE	0	0	0	Unq	FALSE
02_R0894	NC_000962.3	7361	7362	G	C	TRUE	0	0	0	Unq	FALSE
02_R0894	NC_000962.3	7584	7585	G	C	TRUE	222	0	0	Unq	FALSE
02_R0894	NC_000962.3	9303	9304	G	A	TRUE	1718	0	0	Unq	FALSE
02_R0894	NC_000962.3	11369	11370	C	T	TRUE	508	0	0	Unq	FALSE
02_R0894	NC_000962.3	11878	11879	A	G	TRUE	508	0	0	Unq	FALSE
02_R0894	NC_000962.3	14784	14785	T	C	TRUE	2905	0	0	Unq	FALSE
02_R0894	NC_000962.3	21794	21795	G	A	TRUE	5163	0	0	Unq	FALSE
02_R0894	NC_000962.3	26958	26959	C	G	TRUE	3983	0	0	Unq	FALSE
02_R0894	NC_000962.3	30942	30943	C	T	TRUE	133	0	0	Unq	FALSE
02_R0894	NC_000962.3	31076	31077	C	T	TRUE	133	0	0	Unq	FALSE
02_R0894	NC_000962.3	34043	34044	T	C	TRUE	2966	0	0	Unq	FALSE
02_R0894	NC_000962.3	37030	37031	C	G	TRUE	2986	0	0	Unq	FALSE
02_R0894	NC_000962.3	42966	42967	G	C	TRUE	5935	0	0	Unq	FALSE
02_R0894	NC_000962.3	50556	50557	T	C	TRUE	1391	0	0	Unq	FALSE
02_R0894	NC_000962.3	51948	51949	A	G	TRUE	4	0	0	Unq	FALSE
02_R0894	NC_000962.3	51953	51954	T	A	TRUE	4	0	0	Unq	FALSE
02_R0894	NC_000962.3	54393	54394	A	G	TRUE	1158	0	0	Unq	FALSE
02_R0894	NC_000962.3	55552	55553	C	T	TRUE	1158	0	0	Unq	FALSE
02_R0894	NC_000962.3	57392	57393	A	T	TRUE	1839	0	0	Unq	FALSE
02_R0894	NC_000962.3	62048	62049	A	G	TRUE	607	0	0	Unq	FALSE
02_R0894	NC_000962.3	62656	62657	G	A	TRUE	607	0	0	Unq	FALSE
02_R0894	NC_000962.3	70815	70816	A	G	TRUE	107	0	0	Unq	FALSE
02_R0894	NC_000962.3	70923	70924	C	T	TRUE	107	0	0	Unq	FALSE
02_R0894	NC_000962.3	71335	71336	G	C	TRUE	411	0	0	Unq	FALSE
02_R0894	NC_000962.3	75939	75940	G	C	TRUE	432	0	0	Unq	FALSE
02_R0894	NC_000962.3	76372	76373	T	C	TRUE	432	0	0	Unq	FALSE
02_R0894	NC_000962.3	80615	80616	C	G	TRUE	1346	0	0	Unq	FALSE
02_R0894	NC_000962.3	81962	81963	G	A	TRUE	1346	1	1	PR	FALSE
02_R0894	NC_000962.3	83328	83329	C	G	TRUE	512	0	0	Unq	FALSE
02_R0894	NC_000962.3	83841	83842	G	A	TRUE	139	0	0	Unq	FALSE
02_R0894	NC_000962.3	83981	83982	A	G	TRUE	139	0	0	Unq	FALSE
02_R0894	NC_000962.3	92198	92199	T	G	TRUE	2144	0	0	Unq	FALSE
02_R0894	NC_000962.3	94343	94344	G	A	TRUE	2144	0	0	Unq	FALSE
02_R0894	NC_000962.3	103775	103776	G	C	TRUE	1	1	1	PR	TRUE
02_R0894	NC_000962.3	103777	103778	G	A	TRUE	0	1	1	PR	TRUE
02_R0894	NC_000962.3	103778	103779	G	C	TRUE	0	1	1	PR	TRUE
02_R0894	NC_000962.3	104711	104712	C	T	TRUE	932	2	1	PR	TRUE
02_R0894	NC_000962.3	105798	105799	C	T	TRUE	1086	0	0	Unq	TRUE
02_R0894	NC_000962.3	107484	107485	T	C	TRUE	308	0	0	Unq	FALSE
02_R0894	NC_000962.3	107793	107794	C	T	TRUE	308	0	0	Unq	FALSE
02_R0894	NC_000962.3	115999	116000	T	G	TRUE	6108	0	0	Unq	FALSE
02_R0894	NC_000962.3	122108	122109	A	G	TRUE	6108	0	0	Unq	FALSE
02_R0894	NC_000962.3	130996	130997	C	T	TRUE	1419	0	0	Unq	FALSE
02_R0894	NC_000962.3	132416	132417	C	G	TRUE	1419	0	0	Unq	FALSE
02_R0894	NC_000962.3	133838	133839	C	T	TRUE	1421	0	0	Unq	FALSE
02_R0894	NC_000962.3	146086	146087	T	C	TRUE	6529	0	0	Unq	FALSE
02_R0894	NC_000962.3	152616	152617	C	T	TRUE	1665	0	0	Unq	FALSE
02_R0894	NC_000962.3	154282	154283	T	C	TRUE	1665	0	0	Unq	FALSE
02_R0894	NC_000962.3	164431	164432	T	C	TRUE	243	0	0	Unq	FALSE
02_R0894	NC_000962.3	164675	164676	G	A	TRUE	243	0	0	Unq	FALSE
02_R0894	NC_000962.3	177595	177596	T	C	TRUE	260	0	0	Unq	FALSE
02_R0894	NC_000962.3	177856	177857	G	A	TRUE	260	0	0	Unq	FALSE
02_R0894	NC_000962.3	178945	178946	C	T	TRUE	1088	0	0	Unq	FALSE
02_R0894	NC_000962.3	187419	187420	G	C	TRUE	1379	0	0	Unq	FALSE
02_R0894	NC_000962.3	188799	188800	T	C	TRUE	1379	0	0	Unq	FALSE
02_R0894	NC_000962.3	194680	194681	G	C	TRUE	1960	0	0	Unq	FALSE
02_R0894	NC_000962.3	196641	196642	C	T	TRUE	1960	0	0	Unq	FALSE
02_R0894	NC_000962.3	202196	202197	G	A	TRUE	4141	1	1	PR	FALSE
02_R0894	NC_000962.3	206338	206339	T	C	TRUE	4141	0	0	Unq	FALSE
02_R0894	NC_000962.3	220049	220050	C	T	TRUE	2435	0	0	Unq	FALSE
02_R0894	NC_000962.3	222485	222486	C	T	TRUE	1455	0	0	Unq	FALSE
02_R0894	NC_000962.3	223941	223942	T	C	TRUE	1380	0	0	Unq	FALSE
02_R0894	NC_000962.3	225322	225323	T	C	TRUE	703	0	0	Unq	FALSE
[truncated: 218,431+ more rows]

## Sheet: SNPs.TriNucSignatures.PRvsNonPR
Type	GType	Ref3mer	SNV_PR	SNV_NonPR	PR_L1Norm	NonPR_L1Norm	PR_vs_NonPR_Norm_Diff	PR_Background	NonPR_Background	Background_Norm_Diff	CG_count
A[C>A]A	C>A	ACA	21	73	0.00808607	0.00626901	0.00181706	7224	80413	1.4703855430397116e-05	1
A[C>A]C	C>A	ACC	49	225	0.00789223	0.00844831	-0.000556081	17270	183914	0.000720547	2
A[C>A]G	C>A	ACG	36	230	0.00787434	0.010149667088848933	-0.00227533	12717	156487	-0.00120329	2
A[C>A]T	C>A	ACT	9	54	0.00550087	0.00645429	-0.000953416	4551	57776	-0.000576709	1
C[C>A]A	C>A	CCA	23	109	0.00420901	0.00451764	-0.000308631	15200	166616	0.000243421	2
C[C>A]C	C>A	CCC	34	134	0.00561975	0.00597722	-0.000357479	16829	154813	0.00271144	3
C[C>A]G	C>A	CCG	60	406	0.0047857	0.00852638	-0.00374068	34874	328824	0.00495917	3
C[C>A]T	C>A	CCT	15	71	0.00512456	0.0050527	7.185936435139678e-05	8142	97037	-0.000510801	2
G[C>A]A	C>A	GCA	40	169	0.00785987	0.00707517	0.000784707	14156	164950	-0.000578336	2
G[C>A]C	C>A	GCC	57	239	0.00498355	0.00554485	-0.000561299	31815	297653	0.00471584	3
G[C>A]G	C>A	GCG	64	431	0.00628146	0.00951405	-0.00323259	28341	312834	0.000275051	3
G[C>A]T	C>A	GCT	22	146	0.00489328	0.00666067	-0.00176739	12506	151369	-0.000975718	2
T[C>A]A	C>A	TCA	15	89	0.00497901	0.00633314	-0.00135413	8380	97045	-0.000292854	1
T[C>A]C	C>A	TCC	14	80	0.00425415	0.00498209	-0.000727936	9154	110887	-0.000721575	2
T[C>A]G	C>A	TCG	33	231	0.00508831	0.00689094	-0.00180263	18040	231492	-0.00248942	2
T[C>A]T	C>A	TCT	10	48	0.00629466	0.00562929	0.000665368	4419	58883	-0.000789095	1
A[C>G]A	C>G	ACA	15	46	0.00577577	0.00395033	0.00182543	7224	80413	1.4703855430397116e-05	1
A[C>G]C	C>G	ACC	41	143	0.0066037	0.00536937	0.00123433	17270	183914	0.000720547	2
A[C>G]G	C>G	ACG	26	112	0.00568702	0.00494245	0.000744573	12717	156487	-0.00120329	2
A[C>G]T	C>G	ACT	4	53	0.00244483	0.00633477	-0.00388993	4551	57776	-0.000576709	1
C[C>G]A	C>G	CCA	54	189	0.00988203	0.00783335	0.00204869	15200	166616	0.000243421	2
C[C>G]C	C>G	CCC	68	213	0.011239491791492579	0.00950111	0.00173838	16829	154813	0.00271144	3
C[C>G]G	C>G	CCG	126	299	0.010049972053694815	0.00627928	0.00377069	34874	328824	0.00495917	3
C[C>G]T	C>G	CCT	27	118	0.0092242	0.00839744	0.000826761	8142	97037	-0.000510801	2
G[C>G]A	C>G	GCA	42	112	0.00825287	0.00468887	0.003564	14156	164950	-0.000578336	2
G[C>G]C	C>G	GCC	100	275	0.00874307	0.00638006	0.00236302	31815	297653	0.00471584	3
G[C>G]G	C>G	GCG	67	191	0.00657591	0.0042162	0.0023597	28341	312834	0.000275051	3
G[C>G]T	C>G	GCT	30	122	0.00667266	0.00556577	0.00110689	12506	151369	-0.000975718	2
T[C>G]A	C>G	TCA	15	83	0.00497901	0.00590619	-0.000927173	8380	97045	-0.000292854	1
T[C>G]C	C>G	TCC	33	99	0.0100276	0.00616534	0.00386231	9154	110887	-0.000721575	2
T[C>G]G	C>G	TCG	50	165	0.00770956	0.0049221	0.00278746	18040	231492	-0.00248942	2
T[C>G]T	C>G	TCT	9	61	0.00566519	0.00715389	-0.0014887	4419	58883	-0.000789095	1
A[C>T]A	C>T	ACA	46	346	0.017712349233183742	0.029713380217643547	-0.012001	7224	80413	1.4703855430397116e-05	1
A[C>T]C	C>T	ACC	95	563	0.015301265113855815	0.021139554521265178	-0.00583829	17270	183914	0.000720547	2
A[C>T]G	C>T	ACG	100	752	0.0218732	0.033185	-0.0113118	12717	156487	-0.00120329	2
A[C>T]T	C>T	ACT	27	196	0.016502623853496233	0.023426684386145726	-0.00692406	4551	57776	-0.000576709	1
C[C>T]A	C>T	CCA	76	631	0.013908044658752103	0.026152600611594676	-0.0122446	15200	166616	0.000243421	2
C[C>T]C	C>T	CCC	98	537	0.016198091111268714	0.0239535	-0.00775541	16829	154813	0.00271144	3
C[C>T]G	C>T	CCG	208	1394	0.016590430056893028	0.029275309290649837	-0.0126849	34874	328824	0.00495917	3
C[C>T]T	C>T	CCT	45	418	0.015373667640477637	0.029746861177572775	-0.0143732	8142	97037	-0.000510801	2
G[C>T]A	C>T	GCA	84	575	0.016505732570431995	0.024072309089613563	-0.00756658	14156	164950	-0.000578336	2
G[C>T]C	C>T	GCC	191	956	0.016699270971690407	0.022179403121266004	-0.00548013	31815	297653	0.00471584	3
G[C>T]G	C>T	GCG	208	1219	0.020414758046790427	0.026908654605264534	-0.0064939	28341	312834	0.000275051	3
G[C>T]T	C>T	GCT	107	496	0.023799148864328726	0.022628041209156333	0.00117111	12506	151369	-0.000975718	2
T[C>T]A	C>T	TCA	34	315	0.011285764162233208	0.022415045034051947	-0.0111293	8380	97045	-0.000292854	1
T[C>T]C	C>T	TCC	35	295	0.010635384816611833	0.0183715	-0.00773607	9154	110887	-0.000721575	2
T[C>T]G	C>T	TCG	108	776	0.016652647706709836	0.023148772163346005	-0.00649612	18040	231492	-0.00248942	2
T[C>T]T	C>T	TCT	28	153	0.017625039621862813	0.017943358267655574	-0.000318319	4419	58883	-0.000789095	1
A[T>A]A	T>A	ATA	0	4	0	0.000941557	-0.000941557	2270	29337	-0.000330374	0
A[T>A]C	T>A	ATC	5	28	0.00128898	0.0014488	-0.000159827	10790	133460	-0.00107739	1
A[T>A]G	T>A	ATG	7	16	0.00260764	0.00117936	0.00142828	7467	93686	-0.000854898	1
A[T>A]T	T>A	ATT	3	9	0.00212175	0.00136556	0.000756191	3933	45513	-0.000134704	0
C[T>A]A	T>A	CTA	6	11	0.00560243	0.00198334	0.0036191	2979	38300	-0.000417097	1
C[T>A]C	T>A	CTC	15	35	0.00489662	0.0023325	0.00256412	8521	103621	-0.000704763	2
C[T>A]G	T>A	CTG	10	37	0.00219786	0.00164581	0.000552044	12656	155247	-0.00115723	2
C[T>A]T	T>A	CTT	4	22	0.00204192	0.00223713	-0.000195207	5449	67910	-0.000586246	1
G[T>A]A	T>A	GTA	6	6	0.00409663	0.000776479	0.00332015	4074	53361	-0.00065134	1
G[T>A]C	T>A	GTC	14	22	0.00304929	0.000904597	0.0021447	12771	167946	-0.00209714	2
G[T>A]G	T>A	GTG	11	21	0.0020873	0.000901897	0.0011854	14659	160792	0.000226012	2
G[T>A]T	T>A	GTT	9	12	0.00244239	0.000858738	0.00158365	10250	96499	0.00146971	1
T[T>A]A	T>A	TTA	5	5	0.00878033	0.0019955	0.00678484	1584	17303	3.0318611985914734e-05	0
T[T>A]C	T>A	TTC	13	20	0.00458081	0.00148035	0.00310046	7894	93297	-0.000430667	1
T[T>A]G	T>A	TTG	10	21	0.00273646	0.00146023	0.00127623	10165	99312	0.00116004	1
T[T>A]T	T>A	TTT	7	10	0.00508787	0.00164239	0.00344547	3827	42046	5.338068522803708e-05	0
A[T>C]A	T>C	ATA	16	72	0.019606054144496357	0.016948022110193924	0.00265803	2270	29337	-0.000330374	0
A[T>C]C	T>C	ATC	57	298	0.014694319657995733	0.015419396276114173	-0.000725077	10790	133460	-0.00107739	1
A[T>C]G	T>C	ATG	64	315	0.023841297928488943	0.023218709789398325	0.000622588	7467	93686	-0.000854898	1
A[T>C]T	T>C	ATT	11	80	0.00777974	0.0121383	-0.00435853	3933	45513	-0.000134704	0
C[T>C]A	T>C	CTA	32	72	0.0298797	0.012981830930724782	0.016897821911172988	2979	38300	-0.000417097	1
C[T>C]C	T>C	CTC	50	188	0.0163221	0.012528881349875284	0.0037932	8521	103621	-0.000704763	2
C[T>C]G	T>C	CTG	85	359	0.018681791972091164	0.0159688	0.00271295	12656	155247	-0.00115723	2
C[T>C]T	T>C	CTT	41	86	0.0209297	0.00874514	0.012184562033345756	5449	67910	-0.000586246	1
G[T>C]A	T>C	GTA	38	197	0.0259453	0.0254944	0.000450915	4074	53361	-0.00065134	1
G[T>C]C	T>C	GTC	75	431	0.016335499951552857	0.017721881646709292	-0.00138638	12771	167946	-0.00209714	2
G[T>C]G	T>C	GTG	195	546	0.0370021	0.023449329642672462	0.013552767477958687	14659	160792	0.000226012	2
G[T>C]T	T>C	GTT	96	237	0.026052142190052717	0.0169601	0.00909207	10250	96499	0.00146971	1
T[T>C]A	T>C	TTA	25	48	0.0439017	0.0191568	0.024744896226648407	1584	17303	3.0318611985914734e-05	0
T[T>C]C	T>C	TTC	28	139	0.00986636	0.010288435695487933	-0.000422075	7894	93297	-0.000430667	1
T[T>C]G	T>C	TTG	74	226	0.020249784648256875	0.015714802867361835	0.00453498	10165	99312	0.00116004	1
T[T>C]T	T>C	TTT	18	66	0.013083083556704357	0.010839805156087678	0.00224328	3827	42046	5.338068522803708e-05	0
A[T>G]A	T>G	ATA	2	10	0.00245076	0.00235389	9.68648083128883e-05	2270	29337	-0.000330374	0
A[T>G]C	T>G	ATC	20	89	0.0051559	0.00460512	0.00055078	10790	133460	-0.00107739	1
A[T>G]G	T>G	ATG	13	42	0.00484276	0.00309583	0.00174694	7467	93686	-0.000854898	1
A[T>G]T	T>G	ATT	8	32	0.00565799	0.00485531	0.000802682	3933	45513	-0.000134704	0
C[T>G]A	T>G	CTA	6	66	0.00560243	0.011900011686497717	-0.00629758	2979	38300	-0.000417097	1
C[T>G]C	T>G	CTC	40	200	0.0130577	0.013328597180718386	-0.000270933	8521	103621	-0.000704763	2
C[T>G]G	T>G	CTG	44	258	0.00967057	0.011476216051308906	-0.00180564	12656	155247	-0.00115723	2
C[T>G]T	T>G	CTT	34	140	0.017356341288220646	0.014236280340513236	0.00312006	5449	67910	-0.000586246	1
G[T>G]A	T>G	GTA	0	48	0	0.00621183	-0.00621183	4074	53361	-0.00065134	1
G[T>G]C	T>G	GTC	47	244	0.010236913302973124	0.010032805387000156	0.000204108	12771	167946	-0.00209714	2
G[T>G]G	T>G	GTG	52	202	0.00986723	0.00867539	0.00119183	14659	160792	0.000226012	2
G[T>G]T	T>G	GTT	31	114	0.00841267	0.00815801	0.00025466	10250	96499	0.00146971	1
T[T>G]A	T>G	TTA	5	8	0.00878033	0.00319279	0.00558754	1584	17303	3.0318611985914734e-05	0
T[T>G]C	T>G	TTC	21	66	0.00739977	0.00488516	0.00251461	7894	93297	-0.000430667	1
T[T>G]G	T>G	TTG	25	74	0.00684114	0.00514555	0.00169559	10165	99312	0.00116004	1
T[T>G]T	T>G	TTT	9	44	0.00654154	0.00722654	-0.000684995	3827	42046	5.338068522803708e-05	0

## Sheet: PerPR.Paralog_SNP_Enrichment
Chr	Start	End	Length	Overlap_Genes	HmRegionID	PR_SetID	NPossible_SNPs_Total	NPossible_ParalogSNPs	NObserved_SNPs_Total	NObserved_SNPs_MatchParalogSNP	p_value	log_p_value	neglog_p_value	NExpected_MatchParalogSNP	p_corrected	neglog_p_corrected	NucDivHotspot_Ovrlap	FoldEnrichment	LogFoldEnrichment	Log2FoldEnrichment	AbsEnrichment	SizeFactor
NC_000962.3	103705	105130	1425	Rv0094c,Rv0095c	PR_HmRegion_002	PR_Set_3	4275	68	417	60	1.4488846216581229e-53	-121.666	121.66621589469703	6.6329824561403505	1e-40	116.60997008934872	3	9.045704612780364	0.9564424017678412	3.177232885574138	53.367017543859646	0.9375
NC_000962.3	149571	149808	237	PE_PGRS2	PR_HmRegion_003	PR_Set_4	711	38	2	0	1	0	0	0.10689170182841069	1	0	0	0	0	0	-0.106892	0
NC_000962.3	177203	177447	244	_	PR_HmRegion_004	PR_Set_5	732	21	1	0	1	0	0	0.028688524590163935	1	0	0	0	0	0	-0.0286885	0
NC_000962.3	196950	204585	7635	yrbE1A,yrbE1B,mce1A,mce1B,mce1C,mce1D,lprK	PR_HmRegion_005	PR_Set_6	22905	1589	58	0	1	0	0	4.0236629556865315	1	0	0	0	0	0	-4.02366	0
NC_000962.3	308996	309532	536	PPE2	PR_HmRegion_007	PR_Set_8	1608	109	3	0	1	0	0	0.20335820895522388	1	0	0	0	0	0	-0.203358	0
NC_000962.3	309898	310101	203	Rv0257	PR_HmRegion_008	PR_Set_9	609	34	2	0	1	0	0	0.1116584564860427	1	0	0	0	0	0	-0.111658	0
NC_000962.3	332698	336379	3681	vapC25,vapB25,PE_PGRS3	PR_HmRegion_009	PR_Set_10	11043	958	49	7	0.12847305839095502	-2.05204	2.0520360589849527	4.250837634700716	1	0	0	1.6467342678198627	0.21662352307352783	0.7196077673114329	2.7491623652992843	0.109375
NC_000962.3	336565	339142	2577	PE_PGRS4	PR_HmRegion_010	PR_Set_10	7731	730	95	14	0.0613775	-2.79071	2.7907126457987195	8.97038	1	0	1	1.5606921413121846	0.19331724353950153	0.6421859825400527	5.02962	0.21875
NC_000962.3	339372	339909	537	PPE3	PR_HmRegion_011	PR_Set_8	1611	109	3	0	1	0	0	0.20297951582867785	1	0	0	0	0	0	-0.20298	0
NC_000962.3	361334	362020	686	PE_PGRS5	PR_HmRegion_012	PR_Set_11	2058	131	6	0	1	0	0	0.3819241982507289	1	0	0	0	0	0	-0.381924	0
NC_000962.3	366432	368602	2170	PPE5	PR_HmRegion_013	PR_Set_12	6510	665	19	1	0.8713035637395156	-0.137765	0.13776483961105995	1.9408602150537635	1	0	0	0.5152354570637119	-0.287994	-0.956696	-0.94086	0.015625
NC_000962.3	373173	375119	1946	PPE6	PR_HmRegion_014	PR_Set_12	5838	960	9	0	1	0	0	1.4799588900308325	1	0	0	0	0	0	-1.47996	0
NC_000962.3	400151	401701	1550	Rv0336	PR_HmRegion_015	PR_Set_13	4650	1	14	0	1	0	0	0.00301075	1	0	0	0	0	0	-0.00301075	0
NC_000962.3	424843	425566	723	PPE8	PR_HmRegion_016	PR_Set_14	2169	139	8	1	0.41182429170402524	-0.887158	0.8871584970448054	0.5126786537574919	1	0	0	1.950539568345324	0.29015476476815466	0.9638732649487667	0.4873213462425081	0.015625
NC_000962.3	433399	434095	696	PPE8	PR_HmRegion_017	PR_Set_14	2088	139	6	0	1	0	0	0.3994252873563219	1	0	0	0	0	0	-0.399425	0
NC_000962.3	473743	474099	356	Rv0393	PR_HmRegion_018	PR_Set_15	1068	18	15	0	1	0	0	0.25280898876404495	1	0	0	0	0	0	-0.252809	0
NC_000962.3	475809	476177	368	Rv0397	PR_HmRegion_019	PR_Set_15	1104	18	20	0	1	0	0	0.32608695652173914	1	0	0	0	0	0	-0.326087	0
NC_000962.3	562306	562394	88	Rv0471c	PR_HmRegion_020	PR_Set_16	264	0	2	0	1	0	0	0	1	0	0		0	0	0	0
NC_000962.3	580576	580660	84	senX3	PR_HmRegion_023	PR_Set_18	252	0	1	0	1	0	0	0	1	0	0		0	0	0	0
NC_000962.3	580730	580814	84	regX3	PR_HmRegion_024	PR_Set_18	252	0	3	0	1	0	0	0	1	0	0		0	0	0	0
NC_000962.3	606510	608060	1550	Rv0515,Rv0516c	PR_HmRegion_025	PR_Set_13	4650	1	10	0	1	0	0	0.00215054	1	0	0	0	0	0	-0.00215054	0
NC_000962.3	685218	692589	7371	yrbE2A,yrbE2B,mce2A,mce2B,Rv0590A,mce2C,mce2D,lprL	PR_HmRegion_027	PR_Set_6	22113	1587	54	2	0.9075073131445475	-0.0970537	0.0970537	3.875457875457876	1	0	0	0.5160680529300566	-0.287293	-0.954367	-1.87546	0.03125
NC_000962.3	701363	702728	1365	Rv0605,Rv0606	PR_HmRegion_028	PR_Set_20	4095	229	3	0	1	0	0	0.16776556776556778	1	0	0	0	0	0	-0.167766	0
NC_000962.3	718763	719929	1166	Rv0628c	PR_HmRegion_029	PR_Set_21	3498	168	8	0	1	0	0	0.38421955403087477	1	0	0	0	0	0	-0.38422	0
NC_000962.3	832044	832356	312	Rv0740	PR_HmRegion_030	PR_Set_22	936	11	8	0	1	0	0	0.0940171	1	0	0	0	0	0	-0.0940171	0
NC_000962.3	835775	836519	744	PE_PGRS9	PR_HmRegion_031	PR_Set_23	2232	142	5	1	0.280339	-1.27176	1.271756444775212	0.3181003584229391	1	0	0	3.1436619718309857	0.4974358415464658	1.652446097437143	0.6818996415770608	0.015625
NC_000962.3	838485	841665	3180	PE_PGRS10,vapB31,vapC31	PR_HmRegion_032	PR_Set_10	9540	1525	73	10	0.7505593438465943	-0.286937	0.2869365586255332	11.669287211740043	1	0	0	0.8569503705367167	-0.0670443	-0.222716	-1.66929	0.15625
NC_000962.3	842019	842331	312	Rv0750	PR_HmRegion_033	PR_Set_22	936	11	32	0	1	0	0	0.37606837606837606	1	0	0	0	0	0	-0.376068	0
NC_000962.3	889019	891461	2442	Rv0795,Rv0796,Rv0797	PR_HmRegion_034	PR_Set_24	7326	1	29	7	0	500	500	0.0039585	1e-40	500	0	1768.3448275862067	3.2475669564438268	10.78818391263859	6.996041496041496	0.109375
NC_000962.3	908180	909346	1166	sseC2,cysA2	PR_HmRegion_035	PR_Set_25	3498	0	9	0	1	0	0	0	1	0	0		0	0	0	0
NC_000962.3	921579	921893	314	Rv0828c,Rv0829	PR_HmRegion_036	PR_Set_20	942	46	12	3	0.017593827797443586	-4.04021	4.040207131773285	0.5859872611464969	1	0	0	5.119565217391304	0.7092330797833408	2.35602	2.4140127388535033	0.046875
NC_000962.3	925071	927514	2443	PE_PGRS12,PE_PGRS13	PR_HmRegion_037	PR_Set_10	7329	648	24	1	0.8919730415450745	-0.114319	0.1143193693434306	2.1219811706917726	1	0	0	0.47125771604938266	-0.326742	-1.08541	-1.12198	0.015625
NC_000962.3	960166	960326	160	_	PR_HmRegion_038	PR_Set_26	480	18	1	0	1	0	0	0.0375	1	0	0	0	0	0	-0.0375	0
NC_000962.3	972557	973723	1166	Rv0874c	PR_HmRegion_039	PR_Set_21	3498	168	8	0	1	0	0	0.38421955403087477	1	0	0	0	0	0	-0.38422	0
NC_000962.3	1093195	1094592	1397	PE_PGRS17	PR_HmRegion_040	PR_Set_27	4191	73	46	8	8.814471559126959e-07	-13.9417	13.941700784826654	0.8012407539966595	0.000138387	8.885454979478347	0	9.984514592019059	0.999327	3.319692291193589	7.19876	0.125
NC_000962.3	1094827	1096692	1865	Rv0979c,rpmF,PE_PGRS18	PR_HmRegion_041	PR_Set_27	5595	83	122	18	7.971999352137095e-14	-30.1603	30.160255980842344	1.8098302055406614	1.251603898285524e-11	25.104010175494036	2	9.945684376851668	0.9976346729168528	3.3140706483962576	16.19016979445934	0.28125
NC_000962.3	1160538	1161167	629	esxI,esxJ	PR_HmRegion_042	PR_Set_28	1887	72	15	2	0.10949410006124326	-2.21188	2.2118846118984363	0.5723370429252782	1	0	0	3.4944444444444445	0.5433781403419629	1.8050631105496144	1.427662957074722	0.03125
NC_000962.3	1164571	1165549	978	Rv1041c,Rv1042c	PR_HmRegion_043	PR_Set_29	2934	0	12	0	1	0	0	0	1	0	0		0	0	0	0
NC_000962.3	1169296	1170733	1437	Rv1047	PR_HmRegion_044	PR_Set_30	4311	3	34	0	1	0	0	0.023660403618649968	1	0	0	0	0	0	-0.0236604	0
NC_000962.3	1188420	1190175	1755	PE_PGRS19	PR_HmRegion_045	PR_Set_31	5265	91	14	0	1	0	0	0.24197530864197528	1	0	0	0	0	0	-0.241975	0
NC_000962.3	1190756	1191899	1143	PE_PGRS20	PR_HmRegion_046	PR_Set_31	3429	91	33	0	1	0	0	0.8757655293088364	1	0	0	0	0	0	-0.875766	0
NC_000962.3	1211526	1212209	683	PE_PGRS21	PR_HmRegion_047	PR_Set_32	2049	99	10	0	1	0	0	0.48316251830161056	1	0	0	0	0	0	-0.483163	0
NC_000962.3	1216433	1217118	685	PE_PGRS22	PR_HmRegion_048	PR_Set_32	2055	99	6	0	1	0	0	0.28905109489051095	1	0	0	0	0	0	-0.289051	0
NC_000962.3	1275924	1276053	129	_	PR_HmRegion_049	PR_Set_33	387	5	1	0	1	0	0	0.012919896640826873	1	0	1	0	0	0	-0.0129199	0
NC_000962.3	1276292	1277797	1505	Rv1148c	PR_HmRegion_050	PR_Set_34	4515	62	188	49	1.6880730040803275e-58	-133.026	133.02634774954245	2.5816168327796234	1e-40	127.97010194419414	1	18.98035346602608	1.2783042959161046	4.246434954418916	46.41838316722038	0.765625
NC_000962.3	1277842	1278820	978	Rv1149,Rv1150	PR_HmRegion_051	PR_Set_29	2934	0	18	0	1	0	0	0	1	0	0		0	0	0	0
NC_000962.3	1287354	1288094	740	narG	PR_HmRegion_052	PR_Set_35	2220	99	3	1	0.12796148302885552	-2.05603	2.0560259741795863	0.1337837837837838	1	0	0	7.474747474747473	0.8735965251334262	2.9020248404367024	0.8662162162162161	0.015625
NC_000962.3	1338923	1340433	1510	PE13,PPE18	PR_HmRegion_053	PR_Set_36	4530	240	97	19	4.807041083099649e-07	-14.548	14.548013915578123	5.139072847682119	7.54705450046645e-05	9.491768110229815	1	3.6971649484536084	0.5678688269878099	1.8864194105815368	13.860927152317881	0.296875
NC_000962.3	1340494	1341292	798	PPE18,esxK,esxL	PR_HmRegion_054	PR_Set_28	2394	66	128	17	2.2627582832317128e-08	-17.6041	17.604096195548102	3.5288220551378444	3.5525305046737893e-06	12.547850390199795	2	4.817471590909091	0.6828191622589288	2.2682761588353877	13.471177944862156	0.265625
NC_000962.3	1341295	1342730	1435	Rv1199c	PR_HmRegion_055	PR_Set_30	4305	4	38	7	0	500	500	0.035307781649245064	1e-40	500	1	198.2565789473684	2.297227607859158	7.631224930898225	6.964692218350755	0.109375
NC_000962.3	1357376	1357613	237	PE14	PR_HmRegion_056	PR_Set_4	711	38	2	0	1	0	0	0.10689170182841069	1	0	0	0	0	0	-0.106892	0
NC_000962.3	1468141	1469654	1513	Rv1313c	PR_HmRegion_058	PR_Set_38	4539	5	31	1	0.0336999	-3.39026	3.3902613774963934	0.0341485	1	0	0	29.283870967741937	1.4666284845725577	4.872034367663656	0.965852	0.015625
NC_000962.3	1489087	1489833	746	PE_PGRS24	PR_HmRegion_059	PR_Set_10	2238	167	5	0	1	0	0	0.37310098302055406	1	0	0	0	0	0	-0.373101	0
NC_000962.3	1532461	1533653	1192	PPE19	PR_HmRegion_060	PR_Set_36	3576	130	92	21	3.88669867760336e-12	-26.2735	26.273460987618382	3.344519015659955	6.102116923837275e-10	21.217215182270074	1	6.2789297658862875	0.7978856252054073	2.6505186748766105	17.655480984340045	0.328125
NC_000962.3	1573170	1573856	686	PE_PGRS25	PR_HmRegion_062	PR_Set_11	2058	131	5	0	1	0	0	0.3182701652089407	1	0	0	0	0	0	-0.31827	0
NC_000962.3	1631389	1632123	734	PE_PGRS27	PR_HmRegion_063	PR_Set_39	2202	130	3	0	1	0	0	0.1771117166212534	1	0	0	0	0	0	-0.177112	0
NC_000962.3	1633310	1634790	1480	PE_PGRS27	PR_HmRegion_064	PR_Set_23	4440	187	255	8	0.8525548173365057	-0.159518	0.15951777003006196	10.739864864864865	1	0	1	0.7448883296634161	-0.127909	-0.424904	-2.73986	0.125
NC_000962.3	1636705	1639561	2856	PE_PGRS28,Rv1453	PR_HmRegion_065	PR_Set_23	8568	426	249	15	0.25697694526472475	-1.35877	1.3587689052332093	12.380252100840336	1	0	2	1.2116069913456644	0.0833618	0.2769218080648553	2.6197478991596643	0.234375
NC_000962.3	1701374	1702581	1207	Rv1510	PR_HmRegion_067	PR_Set_41	3621	247	8	0	1	0	0	0.5457056061861364	1	0	0	0	0	0	-0.545706	0
NC_000962.3	1702675	1702849	174	_	PR_HmRegion_068	PR_Set_9	522	23	4	0	1	0	0	0.17624521072796934	1	0	0	0	0	0	-0.176245	0
NC_000962.3	1722178	1728375	6197	pks5	PR_HmRegion_069	PR_Set_42	18591	2409	24	1	0.9643100449302351	-0.0363424	0.0363424	3.1098918831692757	1	0	0	0.32155458696554584	-0.492745	-1.63686	-2.10989	0.015625
NC_000962.3	1735509	1735826	317	_	PR_HmRegion_070	PR_Set_43	951	42	4	0	1	0	0	0.17665615141955837	1	0	0	0	0	0	-0.176656	0
NC_000962.3	1788513	1789865	1352	Rv1587c,Rv1588c	PR_HmRegion_074	PR_Set_3	4056	35	146	32	1.0922355863577141e-44	-101.226	101.22551749925535	1.259861932938856	1e-40	96.16927169390704	2	25.399608610567515	1.4048270245104728	4.6667343611783565	30.740138067061142	0.5
NC_000962.3	1814852	1815128	276	_	PR_HmRegion_075	PR_Set_9	828	49	2	0	1	0	0	0.11835748792270531	1	0	0	0	0	0	-0.118357	0
NC_000962.3	1875403	1878873	3470	pks7	PR_HmRegion_076	PR_Set_46	10410	1069	20	0	1	0	0	2.0537944284341982	1	0	0	0	0	0	-2.05379	0
NC_000962.3	1881800	1883442	1642	pks8	PR_HmRegion_078	PR_Set_46	4926	277	7	0	1	0	0	0.3936256597645148	1	0	0	0	0	0	-0.393626	0
NC_000962.3	1946848	1947023	175	_	PR_HmRegion_081	PR_Set_48	525	3	2	0	1	0	0	0.011428571428571429	1	0	0	0	0	0	-0.0114286	0
NC_000962.3	1963419	1964160	741	narX	PR_HmRegion_082	PR_Set_35	2223	99	4	0	1	0	0	0.17813765182186234	1	0	0	0	0	0	-0.178138	0
NC_000962.3	2025301	2026163	862	PPE25	PR_HmRegion_085	PR_Set_49	2586	9	36	6	3.844605212306606e-10	-21.6792	21.67918000786486	0.12529002320185614	6.036030183321372e-08	16.622934202516554	0	47.88888888888889	1.6802347607214068	5.581619057646786	5.874709976798144	0.09375
NC_000962.3	2028425	2029242	817	PPE27	PR_HmRegion_086	PR_Set_49	2451	9	23	0	1	0	0	0.0844553	1	0	0	0	0	0	-0.0844553	0
NC_000962.3	2030331	2030983	652	esxM,esxN	PR_HmRegion_087	PR_Set_28	1956	81	38	9	1.4035615231236541e-05	-11.1739	11.173912513612768	1.5736196319018403	0.00220359	6.11767	0	5.719298245614036	0.7573427443954477	2.515838140066336	7.42638	0.140625
NC_000962.3	2047595	2047908	313	Rv1805c	PR_HmRegion_088	PR_Set_43	939	41	4	0	1	0	0	0.17465388711395102	1	0	0	0	0	0	-0.174654	0
NC_000962.3	2074547	2074633	86	_	PR_HmRegion_091	PR_Set_50	258	2	3	0	1	0	0	0.023255813953488372	1	0	0	0	0	0	-0.0232558	0
NC_000962.3	2165326	2165433	107	PPE34	PR_HmRegion_092	PR_Set_51	321	0	3	0	1	0	0	0	1	0	0		0	0	0	0
NC_000962.3	2165476	2165583	107	PPE34	PR_HmRegion_093	PR_Set_51	321	3	1	0	1	0	0	0.00934579	1	0	0	0	0	0	-0.00934579	0
NC_000962.3	2195856	2197360	1504	Rv1944c,Rv1945	PR_HmRegion_094	PR_Set_34	4512	62	227	64	0	500	500	3.1192375886524824	1e-40	500	1	20.517834304391076	1.3121315182677964	4.358806554721004	60.88076241134752	1
NC_000962.3	2198686	2198815	129	Rv1948c	PR_HmRegion_095	PR_Set_33	387	5	2	0	1	0	0	0.025839793281653745	1	0	0	0	0	0	-0.0258398	0
NC_000962.3	2262009	2263169	1160	Rv2015c	PR_HmRegion_096	PR_Set_24	3480	0	22	0	1	0	0	0	1	0	1		0	0	0	0
NC_000962.3	2294816	2298269	3453	pks12	PR_HmRegion_097	PR_Set_46	10359	486	56	0	1	0	0	2.627280625543006	1	0	0	0	0	0	-2.62728	0
NC_000962.3	2299196	2300826	1630	pks12	PR_HmRegion_098	PR_Set_46	4890	414	40	4	0.44266846969747264	-0.814934	0.8149341645144129	3.3865030674846626	1	0	0	1.181159420289855	0.0723085	0.2402036974529084	0.6134969325153374	0.0625
NC_000962.3	2300912	2306889	5977	pks12	PR_HmRegion_099	PR_Set_46	17931	1341	76	3	0.930358	-0.0721856	0.0721856	5.683787853438179	1	0	0	0.5278170257859414	-0.277517	-0.92189	-2.68379	0.046875
NC_000962.3	2337936	2338094	158	Rv2081c	PR_HmRegion_100	PR_Set_52	474	12	1	0	1	0	0	0.0253165	1	0	1	0	0	0	-0.0253165	0
NC_000962.3	2340529	2340687	158	Rv2082	PR_HmRegion_101	PR_Set_52	474	12	2	1	0.0500442	-2.99485	2.9948495311103986	0.0506329	1	0	0	19.75	1.295567099962479	4.303780748177103	0.9493670886075949	0.015625
NC_000962.3	2341059	2341697	638	Rv2083	PR_HmRegion_102	PR_Set_53	1914	110	5	0	1	0	0	0.28735632183908044	1	0	0	0	0	0	-0.287356	0
NC_000962.3	2358502	2360031	1529	Rv2100	PR_HmRegion_104	PR_Set_54	4587	231	8	0	1	0	0	0.4028776978417266	1	0	0	0	0	0	-0.402878	0
NC_000962.3	2439139	2439948	809	pknL,Rv2177c	PR_HmRegion_107	PR_Set_55	2427	13	37	0	1	0	0	0.19818706221672847	1	0	0	0	0	0	-0.198187	0
NC_000962.3	2531892	2532002	110	Rv2258c	PR_HmRegion_110	PR_Set_40	330	12	4	0	1	0	0	0.14545454545454545	1	0	0	0	0	0	-0.145455	0
NC_000962.3	2532005	2532209	204	_	PR_HmRegion_111	PR_Set_40	612	14	3	1	0.0671769	-2.70043	2.700426327935259	0.0686275	1	0	0	14.571428571428573	1.1635021317476608	3.8650704199138914	0.9313725490196079	0.015625
NC_000962.3	2625885	2626683	798	esxO,esxP,Rv2348c	PR_HmRegion_113	PR_Set_28	2394	71	115	23	2.1110531356257032e-14	-31.489	31.489004362538214	3.4106098579782786	3.314353422932354e-12	26.432758557189906	1	6.743661971830987	0.8288957930152978	2.7535322225514576	19.58939014202172	0.359375
NC_000962.3	2634780	2637028	2248	PPE39,Rv2354,Rv2355	PR_HmRegion_114	PR_Set_24	6744	174	4	0	1	0	0	0.10320284697508897	1	0	0	0	0	0	-0.103203	0
NC_000962.3	2637068	2637535	467	_	PR_HmRegion_115	PR_Set_9	1401	74	3	0	1	0	0	0.15845824411134904	1	0	0	0	0	0	-0.158458	0
NC_000962.3	2637928	2639613	1685	PPE40	PR_HmRegion_116	PR_Set_24	5055	362	7	0	1	0	0	0.5012858555885262	1	0	0	0	0	0	-0.501286	0
NC_000962.3	2650377	2651923	1546	Rv2370c,PE_PGRS40	PR_HmRegion_117	PR_Set_23	4638	335	7	1	0.40853238028386873	-0.895184	0.8951841015217064	0.5056058645968089	1	0	0	1.9778251599147125	0.2961878972508666	0.983915	0.4943941354031911	0.015625
NC_000962.3	2720634	2721442	808	Rv2423,Rv2424c	PR_HmRegion_119	PR_Set_55	2424	13	20	0	1	0	0	0.10726072607260725	1	0	0	0	0	0	-0.107261	0
NC_000962.3	2784600	2785977	1377	Rv2478c,Rv2479c,Rv2480c	PR_HmRegion_120	PR_Set_24	4131	5	1	0	1	0	0	0.00121036	1	0	0	0	0	0	-0.00121036	0
NC_000962.3	2796717	2797499	782	PE_PGRS42,Rv2488c	PR_HmRegion_121	PR_Set_57	2346	148	3	0	1	0	0	0.18925831202046034	1	0	0	0	0	0	-0.189258	0
NC_000962.3	2805574	2806355	781	PE_PGRS43	PR_HmRegion_122	PR_Set_57	2343	153	4	0	1	0	0	0.2612035851472471	1	0	0	0	0	0	-0.261204	0
NC_000962.3	2828493	2829936	1443	Rv2512c	PR_HmRegion_123	PR_Set_30	4329	4	41	14	0	500	500	0.037884	1e-40	500	0	369.5487804878049	2.567671773443697	8.529621002651874	13.962115962115963	0.21875
NC_000962.3	2866468	2867121	653	lppA	PR_HmRegion_124	PR_Set_58	1959	56	14	0	1	0	0	0.40020418580908623	1	0	1	0	0	0	-0.400204	0
NC_000962.3	2867124	2867777	653	lppA,lppB	PR_HmRegion_125	PR_Set_58	1959	56	45	0	1	0	0	1.2863705972434916	1	0	1	0	0	0	-1.28637	0
NC_000962.3	2882289	2884330	2041	Rv2563,glnQ	PR_HmRegion_126	PR_Set_2	6123	374	14	0	1	0	0	0.8551363710599379	1	0	0	0	0	0	-0.855136	0
NC_000962.3	2944267	2945226	959	PE_PGRS45	PR_HmRegion_127	PR_Set_27	2877	59	76	22	3.2204872587743733e-21	-47.1848	47.18475428216366	1.5585679527285365	5.056164996275766e-19	42.128508476815355	1	14.115521855486174	1.1496969387895968	3.8192105615711576	20.441432047271462	0.34375
NC_000962.3	2982934	2983854	920	Rv2665,Rv2666	PR_HmRegion_131	PR_Set_30	2760	3	25	6	0	500	500	0.0271739	1e-40	500	0	220.8	2.3439990690571615	7.7865963618908065	5.9728260869565215	0.09375
NC_000962.3	3000614	3001893	1279	arsA	PR_HmRegion_133	PR_Set_59	3837	235	8	0	1	0	0	0.4899661193640865	1	0	0	0	0	0	-0.489966	0
NC_000962.3	3001983	3003262	1279	arsB1	PR_HmRegion_134	PR_Set_59	3837	234	3	0	1	0	0	0.18295543393275998	1	0	0	0	0	0	-0.182955	0
NC_000962.3	3007037	3007220	183	Rv2689c	PR_HmRegion_135	PR_Set_26	549	17	2	0	1	0	0	0.061930783242258654	1	0	0	0	0	0	-0.0619308	0
NC_000962.3	3100173	3102233	2060	Rv2791c,Rv2792c	PR_HmRegion_137	PR_Set_20	6180	968	10	1	0.8182094369358248	-0.200637	0.20063693978026248	1.5663430420711975	1	0	0	0.6384297520661156	-0.194887	-0.6474	-0.566343	0.015625
NC_000962.3	3113641	3113937	296	Rv2807	PR_HmRegion_139	PR_Set_60	888	35	4	0	1	0	0	0.15765765765765766	1	0	0	0	0	0	-0.157658	0
NC_000962.3	3119183	3123577	4394	Rv2814c,Rv2815c	PR_HmRegion_140	PR_Set_24	13182	2482	17	1	0.971239	-0.0291825	0.0291825	3.2008799878622365	1	0	0	0.3124140873109921	-0.505269	-1.67847	-2.20088	0.015625
NC_000962.3	3132891	3133455	564	Rv2825c	PR_HmRegion_141	PR_Set_61	1692	8	17	0	1	0	0	0.0803783	1	0	0	0	0	0	-0.0803783	0
NC_000962.3	3135787	3136351	564	Rv2828c,Rv2828A	PR_HmRegion_142	PR_Set_61	1692	8	70	0	1	0	0	0.3309692671394799	1	0	1	0	0	0	-0.330969	0
NC_000962.3	3192203	3192354	151	_	PR_HmRegion_146	PR_Set_26	453	29	2	0	1	0	0	0.1280353200883002	1	0	0	0	0	0	-0.128035	0
NC_000962.3	3194137	3196202	2065	Rv2884,Rv2885c,Rv2886c	PR_HmRegion_147	PR_Set_20	6195	585	37	1	0.9748111415136825	-0.0255115	0.0255115	3.4939467312348667	1	0	0	0.2862092862092862	-0.543316	-1.80486	-2.49395	0.015625
NC_000962.3	3239454	3239775	321	fpg	PR_HmRegion_148	PR_Set_63	963	29	2	0	1	0	0	0.060228452751817235	1	0	0	0	0	0	-0.0602285	0
NC_000962.3	3246396	3248376	1980	ppsA	PR_HmRegion_149	PR_Set_64	5940	305	36	0	1	0	0	1.8484848484848486	1	0	0	0	0	0	-1.84848	0
NC_000962.3	3251819	3253802	1983	ppsB	PR_HmRegion_150	PR_Set_64	5949	308	8	0	1	0	0	0.41418725836275005	1	0	0	0	0	0	-0.414187	0
NC_000962.3	3276484	3282708	6224	mas	PR_HmRegion_151	PR_Set_42	18672	1469	24	0	1	0	0	1.8881748071979434	1	0	0	0	0	0	-1.88817	0
NC_000962.3	3319468	3319670	202	pca	PR_HmRegion_153	PR_Set_19	606	11	1	0	1	0	0	0.018151815181518153	1	0	0	0	0	0	-0.0181518	0
NC_000962.3	3333757	3335814	2057	thiL,Rv2978c,Rv2979c	PR_HmRegion_154	PR_Set_20	6171	754	9	1	0.6907735704769893	-0.369943	0.3699431927410484	1.0996596985901799	1	0	0	0.9093722369584438	-0.0412583	-0.137057	-0.0996597	0.015625
NC_000962.3	3376926	3378450	1524	PPE46,PE27A	PR_HmRegion_155	PR_Set_65	4572	80	34	0	1	0	0	0.5949256342957131	1	0	0	0	0	0	-0.594926	0
NC_000962.3	3379363	3381026	1663	PPE47,PPE48,PE29	PR_HmRegion_156	PR_Set_65	4989	80	7	0	1	0	0	0.11224694327520546	1	0	0	0	0	0	-0.112247	0
NC_000962.3	3381311	3382749	1438	Rv3023c	PR_HmRegion_157	PR_Set_30	4314	3	45	4	0	500	500	0.0312935	1e-40	500	0	127.82222222222222	2.1066063635994827	6.997994864109623	3.9687065368567453	0.0625
NC_000962.3	3481324	3482760	1436	Rv3115	PR_HmRegion_158	PR_Set_30	4308	3	64	0	1	0	0	0.0445682	1	0	0	0	0	0	-0.0445682	0
NC_000962.3	3483945	3485111	1166	cysA3,sseC1	PR_HmRegion_159	PR_Set_25	3498	0	6	0	1	0	0	0	1	0	0		0	0	0	0
NC_000962.3	3527948	3529180	1232	PPE53	PR_HmRegion_160	PR_Set_24	3696	283	14	4	0.0182184	-4.00532	4.005322290366797	1.0719696969696968	1	0	0	3.731448763250884	0.5718774826735034	1.8997358765265715	2.928030303030303	0.0625
NC_000962.3	3551212	3552587	1375	Rv3184,Rv3185	PR_HmRegion_161	PR_Set_24	4125	2	1	0	1	0	0	0.000484848	1	0	0	0	0	0	-0.000484848	0
NC_000962.3	3594262	3594343	81	_	PR_HmRegion_163	PR_Set_66	243	6	2	0	1	0	0	0.0493827	1	0	0	0	0	0	-0.0493827	0
NC_000962.3	3594374	3594455	81	_	PR_HmRegion_164	PR_Set_66	243	1	1	0	1	0	0	0.00411523	1	0	0	0	0	0	-0.00411523	0
NC_000962.3	3710379	3712822	2443	Rv3325,Rv3326,Rv3327	PR_HmRegion_165	PR_Set_24	7329	1	17	0	1	0	0	0.00231955	1	0	0	0	0	0	-0.00231955	0
NC_000962.3	3730350	3731064	714	PPE54	PR_HmRegion_166	PR_Set_67	2142	29	63	4	0.00929441	-4.67834	4.678341876332864	0.8529411764705883	1	0	1	4.689655172413793	0.6711409104712613	2.2294818461227672	3.1470588235294117	0.0625
NC_000962.3	3735635	3736314	679	PPE54	PR_HmRegion_168	PR_Set_67	2037	20	101	0	1	0	0	0.9916543937162494	1	0	1	0	0	0	-0.991654	0
NC_000962.3	3738002	3738776	774	PE_PGRS49,PE_PGRS50	PR_HmRegion_169	PR_Set_39	2322	129	19	0	1	0	0	1.0555555555555556	1	0	0	0	0	0	-1.05556	0
NC_000962.3	3743709	3753178	9469	PPE55	PR_HmRegion_171	PR_Set_24	28407	3214	167	12	0.9714135193231386	-0.029003	0.029003	18.89456824022248	1	0	2	0.6351031602010665	-0.197156	-0.654937	-6.89457	0.1875
NC_000962.3	3753330	3754361	1031	Rv3348,Rv3349c	PR_HmRegion_172	PR_Set_69	3093	0	9	0	1	0	0	0	1	0	0		0	0	0	0
NC_000962.3	3755950	3767119	11169	PPE56	PR_HmRegion_173	PR_Set_24	33507	4282	98	0	1	0	0	12.52383084131674	1	0	0	0	0	0	-12.5238	0
NC_000962.3	3769559	3769853	294	Rv3355c,folD	PR_HmRegion_174	PR_Set_68	882	7	3	0	1	0	0	0.023809523809523808	1	0	0	0	0	0	-0.0238095	0
NC_000962.3	3802143	3802720	577	PE_PGRS52	PR_HmRegion_176	PR_Set_10	1731	81	4	0	1	0	0	0.18717504332755633	1	0	0	0	0	0	-0.187175	0
NC_000962.3	3841532	3842904	1372	Rv3424c,PPE57	PR_HmRegion_177	PR_Set_48	4116	170	21	0	1	0	0	0.8673469387755102	1	0	1	0	0	0	-0.867347	0
NC_000962.3	3846460	3847892	1432	PPE59,Rv3430c	PR_HmRegion_179	PR_Set_48	4296	114	33	0	1	0	0	0.8756983240223464	1	0	1	0	0	0	-0.875698	0
NC_000962.3	3883535	3884921	1386	Rv3466,Rv3467	PR_HmRegion_180	PR_Set_3	4158	35	282	30	4.688242834253824e-31	-69.8351	69.83508003276543	2.3737373737373737	7.360541249778503e-29	64.77883422741712	1	12.638297872340425	1.101688587045476	3.6597302691231284	27.626262626262626	0.46875
NC_000962.3	3894016	3895588	1572	PE31,PPE60	PR_HmRegion_182	PR_Set_36	4716	249	175	23	3.684229241983627e-05	-10.2089	10.20886412213515	9.239821882951654	0.00578424	5.1526183167868425	1	2.489225473321859	0.3960642366586136	1.3156969151363658	13.760178117048346	0.359375
NC_000962.3	3930988	3936438	5450	PE_PGRS54	PR_HmRegion_183	PR_Set_10	16350	1656	204	32	0.00821796	-4.80143	4.801432718880014	20.662018348623853	1	0	2	1.5487354362034669	0.18997723544145076	0.6310907158019864	11.337981651376147	0.5
NC_000962.3	3941407	3945597	4190	PE_PGRS55,PE_PGRS56,fadD18	PR_HmRegion_184	PR_Set_10	12570	665	96	4	0.7545898134331015	-0.281581	0.2815809708403783	5.078758949880669	1	0	1	0.787594	-0.103698	-0.344476	-1.07876	0.0625
NC_000962.3	3945777	3951329	5552	PE_PGRS57,fadD19	PR_HmRegion_185	PR_Set_10	16656	1850	70	18	0.000488461	-7.62425	7.624251946734143	7.774975984630163	0.0766883	2.568006141385835	1	2.3151196911196914	0.36457344885249643	1.2110867823930886	10.225024015369836	0.28125
NC_000962.3	4052970	4053216	246	Rv3611	PR_HmRegion_186	PR_Set_70	738	0	8	0	1	0	0	0	1	0	0		0	0	0	0
NC_000962.3	4053631	4054094	463	Rv3612c,Rv3613c	PR_HmRegion_188	PR_Set_9	1389	68	4	0	1	0	0	0.19582433405327573	1	0	0	0	0	0	-0.195824	0
NC_000962.3	4059983	4060591	608	esxV,esxW	PR_HmRegion_189	PR_Set_28	1824	65	19	4	0.00380543	-5.57133	5.571327025900778	0.6770833333333334	0.5974520672593667	0.515081	0	5.907692307692307	0.7714178677246752	2.5625946876927017	3.3229166666666665	0.0625
NC_000962.3	4069248	4070458	1210	Rv3630	PR_HmRegion_190	PR_Set_41	3630	247	11	1	0.5398836117640561	-0.616402	0.616402	0.7484848484848485	1	0	0	1.3360323886639676	0.12581698661822172	0.41795498266113806	0.25151515151515147	0.015625
NC_000962.3	4077792	4078201	409	Rv3639c	PR_HmRegion_191	PR_Set_5	1227	28	2	0	1	0	0	0.045639771801140996	1	0	0	0	0	0	-0.0456398	0
NC_000962.3	4134600	4134729	129	Rv3693	PR_HmRegion_192	PR_Set_7	387	6	1	0	1	0	0	0.015503875968992248	1	0	0	0	0	0	-0.0155039	0
NC_000962.3	4221088	4222560	1472	Rv3776	PR_HmRegion_193	PR_Set_54	4416	224	16	2	0.1933290382770757	-1.64336	1.6433616801636843	0.8115942028985508	1	0	0	2.464285714285714	0.391691	1.3011695347205647	1.1884057971014492	0.03125
NC_000962.3	4252853	4254367	1514	fadE35,Rv3798	PR_HmRegion_194	PR_Set_38	4542	5	41	4	2.840568967661763e-08	-17.3767	17.37667637112458	0.045134302069572876	4.459693279228968e-06	12.320430565776274	1	88.62439024390244	1.9475532601559244	6.469631891201442	3.954865697930427	0.0625
NC_000962.3	4293408	4299541	6133	pks2	PR_HmRegion_195	PR_Set_42	18399	1357	32	0	1	0	0	2.3601282678406434	1	0	0	0	0	0	-2.36013	0
NC_000962.3	4301541	4303432	1891	fadD23,Rv3827c,Rv3828c,Rv3829c	PR_HmRegion_196	PR_Set_20	5673	495	12	1	0.6660300030653539	-0.406421	0.40642055981658404	1.047065044949762	1	0	0	0.955051	-0.0199737	-0.0663511	-0.047065	0.015625
NC_000962.3	4318340	4319371	1031	Rv3844,Rv3845	PR_HmRegion_197	PR_Set_69	3093	0	6	0	1	0	0	0	1	0	0		0	0	0	0
NC_000962.3	4320044	4320106	62	_	PR_HmRegion_198	PR_Set_5	186	0	1	0	1	0	0	0	1	0	0		0	0	0	0
NC_000962.3	4383094	4383754	660	Rv3897c,Rv3898c	PR_HmRegion_199	PR_Set_53	1980	110	6	0	1	0	0	0.3333333333333333	1	0	0	0	0	0	-0.333333	0
