# Supplementary material for: Gene conversion is a key driver of diversity hotspots in M. tuberculosis antigens and virulence-associated loci
Source: bioRxiv. 2026 Mar 11:2026.02.26.708061. Preprint. [Version 2] doi: 10.64898/2026.02.26.708061 (PMC13061034; doi:10.64898/2026.02.26.708061)
Supplement: Supplement 6 [file media-6.xlsx]

## Sheet: SD5 - Overview
File ID	SD5 - Supplemental Data 5
	Complete Gene Conversion Event Detection Pipeline Results
Description	This file contains complete information regarding each individual GCE detected across the evolutionary history of 151 Mtb genomes.

## Sheet: All_GCEs (n=324)
seqname	EventID	start_1based	end_1based	strand	Parent_Node	Child_Node	neg_log_likelihood	snp_count	taxa_List	start_0based	CenterOfRegion	EventLen	Lineage	Num_Tips_Downstream	Overlap_Genes	Overlap_Gene_RvIDs	Contains_Esx	Contains_PEPPE	Contains_REP13E12	NoOverlap_Wi_PEPPE_Esx_13E12_Genes	LenOfTaxaList	IsTermNode	Freq_SNP_FoundInAnyPR	NumHmTargets	NumHm_AtMaxKmerMatch	Top_KmerMatch_HomologTarIDs	Top_KmerMatch_HomologGeneIDs	Max_KmerMatch_ToHm	DistToHm_TopKmatch	TotalKmers_Eval	MappedEvent	Overlap_PRs	N_HmMapAln_PR_Ovrlap	OvrlapWi_HmMap_ParalogReg	N_HmMapAln_LR_Ovrlap	OvrlapWi_HmMap_LocalRepeat	N_LCR_Ovrlap	OvrlapWi_LowComplexityRegion	N_LowPmap_Ovrlap	OvrlapWi_LowPmapRegion
NC_000962.3	Event_001	103600	104478	.	Node_148	Node_133	1737.43	10	['mada_2-31', 'mada_1-41', 'MT_0080', 'mada_102', 'TB3334', 'mada_105', 'TB3169', 'M0014888_3', 'mada_151', 'mada_129', 'QC-4', 'QC-8', 'QC-10', '02_R1708', '02_R0894', 'mada_139', 'M0017522_5', 'S0106-01', 'R21770', 'R21839', 'R21363', 'mada_1-32', 'R30396', 'R20896', 'TB3251', 'M0016395_7', 'R15311', '02_R1179', 'TB3162', 'TB2661', 'TB3386', 'M0010874_7', 'QC-7', 'QC-6', 'QC-1', '01_R1430', 'M0…	103599	104038	879		130	Rv0093c,Rv0094c	Rv0093c,Rv0094c	FALSE	FALSE	TRUE	FALSE	130	FALSE	0	2	2	Rv1587c,Rv1588c-H37Rv-1788513-1789865-Rv3466,Rv3467-H37Rv-3883535-3884921	Rv1587c,Rv1588c-Rv3466,Rv3467	0.8608		79	TRUE	PR_HmRegion_002	2	1	0	0	0	0	1	1
NC_000962.3	Event_002	103676	103930	.	Node_3	N1177	1950.23	5	['N1177']	103675	103802	255	lineage6	0	Rv0094c	Rv0094c	FALSE	FALSE	TRUE	FALSE	1	TRUE	0	2	2	Rv1587c,Rv1588c-H37Rv-1788513-1789865-Rv3466,Rv3467-H37Rv-3883535-3884921	Rv1587c,Rv1588c-Rv3466,Rv3467	0		46	FALSE	PR_HmRegion_002	2	1	0	0	0	0	1	1
NC_000962.3	Event_003	103823	103846	.	Node_146	N0153	1944.17	4	['N0153']	103822	103834	24	lineage1	0	Rv0094c	Rv0094c	FALSE	FALSE	TRUE	FALSE	1	TRUE	0	2	2	Rv1587c,Rv1588c-H37Rv-1788513-1789865-Rv3466,Rv3467-H37Rv-3883535-3884921	Rv1587c,Rv1588c-Rv3466,Rv3467	0		28	FALSE	PR_HmRegion_002	2	1	0	0	0	0	1	1
NC_000962.3	Event_004	103823	104065	.	Node_134	R27252	2067.46	6	['R27252']	103822	103944	243	lineage1	0	Rv0094c	Rv0094c	FALSE	FALSE	TRUE	FALSE	1	TRUE	0	2	2	Rv1587c,Rv1588c-H37Rv-1788513-1789865-Rv3466,Rv3467-H37Rv-3883535-3884921	Rv1587c,Rv1588c-Rv3466,Rv3467	0		50	FALSE	PR_HmRegion_002	2	1	0	0	0	0	1	1
NC_000962.3	Event_005	103823	104712	.	Node_4	Node_3	3155.35	7	['N1177', 'N1202', 'N0091']	103822	104267	890	lineage6	3	Rv0094c	Rv0094c	FALSE	FALSE	TRUE	FALSE	3	FALSE	0	2	2	Rv1587c,Rv1588c-H37Rv-1788513-1789865-Rv3466,Rv3467-H37Rv-3883535-3884921	Rv1587c,Rv1588c-Rv3466,Rv3467	0.1528		72	FALSE	PR_HmRegion_002	2	1	0	0	0	0	1	1
NC_000962.3	Event_006	103823	104941	.	Node_2	N0091	1750.56	12	['N0091']	103822	104382	1119	lineage6	0	Rv0094c,Rv0095c	Rv0094c,Rv0095c	FALSE	FALSE	TRUE	FALSE	1	TRUE	0.0833333	2	2	Rv1587c,Rv1588c-H37Rv-1788513-1789865-Rv3466,Rv3467-H37Rv-3883535-3884921	Rv1587c,Rv1588c-Rv3466,Rv3467	0.6972		109	TRUE	PR_HmRegion_002	2	1	0	0	0	0	2	1
NC_000962.3	Event_007	103823	105000	.	Node_149	RW-TB008	4639.34	16	['RW-TB008']	103822	104411	1178	lineage8	0	Rv0094c,Rv0095c	Rv0094c,Rv0095c	FALSE	FALSE	TRUE	FALSE	1	TRUE	0.0625	2	1	Rv3466,Rv3467-H37Rv-3883535-3884921	Rv3466,Rv3467	0.1077	631715	130	FALSE	PR_HmRegion_002	2	1	0	0	0	0	3	1
NC_000962.3	Event_008	103836	104283	.	Node_36	Node_28	639.187	5	['M0016395_7', 'R15311']	103835	104059	448	lineage4	2	Rv0094c	Rv0094c	FALSE	FALSE	TRUE	FALSE	2	FALSE	0	2	2	Rv1587c,Rv1588c-H37Rv-1788513-1789865-Rv3466,Rv3467-H37Rv-3883535-3884921	Rv1587c,Rv1588c-Rv3466,Rv3467	0		40	FALSE	PR_HmRegion_002	2	1	0	0	0	0	1	1
NC_000962.3	Event_009	103836	104283	.	Node_69	Node_67	961.132	4	['QC-3', 'QC-9', 'QC-5']	103835	104059	448	lineage3	3	Rv0094c	Rv0094c	FALSE	FALSE	TRUE	FALSE	3	FALSE	0	2	2	Rv1587c,Rv1588c-H37Rv-1788513-1789865-Rv3466,Rv3467-H37Rv-3883535-3884921	Rv1587c,Rv1588c-Rv3466,Rv3467	0.6207		29	TRUE	PR_HmRegion_002	2	1	0	0	0	0	1	1
NC_000962.3	Event_010	103840	105045	.	Node_4	Node_1	3593.18	31	['N1272', 'N1176']	103839	104442	1206	lineage5	2	Rv0094c,Rv0095c	Rv0094c,Rv0095c	FALSE	FALSE	TRUE	FALSE	2	FALSE	0.12903225806451613	2	1	Rv1587c,Rv1588c-H37Rv-1788513-1789865	Rv1587c,Rv1588c	0.7512	1684747	217	TRUE	PR_HmRegion_002	2	1	0	0	0	0	3	1
NC_000962.3	Event_011	103879	104283	.	Node_46	M0016737_0	1133.14	4	['M0016737_0']	103878	104080	405	lineage4	0	Rv0094c	Rv0094c	FALSE	FALSE	TRUE	FALSE	1	TRUE	0	2	2	Rv1587c,Rv1588c-H37Rv-1788513-1789865-Rv3466,Rv3467-H37Rv-3883535-3884921	Rv1587c,Rv1588c-Rv3466,Rv3467	0		29	FALSE	PR_HmRegion_002	2	1	0	0	0	0	1	1
NC_000962.3	Event_012	103879	104283	.	Node_48	Node_47	1508.32	5	['mada_126', 'mada_120']	103878	104080	405	lineage4	2	Rv0094c	Rv0094c	FALSE	FALSE	TRUE	FALSE	2	FALSE	0	2	2	Rv1587c,Rv1588c-H37Rv-1788513-1789865-Rv3466,Rv3467-H37Rv-3883535-3884921	Rv1587c,Rv1588c-Rv3466,Rv3467	0		40	FALSE	PR_HmRegion_002	2	1	0	0	0	0	1	1
NC_000962.3	Event_013	103893	104034	.	Node_148	Node_147	2463.17	6	['R27252', 'R23887', 'N0153', 'N0072', 'mada_1-10', 'mada_118', 'mada_1-36', 'mada_117', 'mada_1-39', 'mada_107', 'mada_2-46', 'mada_1-44', 'mada_1-1', 'mada_1-51', 'mada_122']	103892	103963	142	lineage1	15	Rv0094c	Rv0094c	FALSE	FALSE	TRUE	FALSE	15	FALSE	0	2	2	Rv1587c,Rv1588c-H37Rv-1788513-1789865-Rv3466,Rv3467-H37Rv-3883535-3884921	Rv1587c,Rv1588c-Rv3466,Rv3467	0		56	FALSE	PR_HmRegion_002	2	1	0	0	0	0	1	1
NC_000962.3	Event_014	103992	104478	.	Node_143	mada_118	1287.56	7	['mada_118']	103991	104234	487	lineage1	0	Rv0094c	Rv0094c	FALSE	FALSE	TRUE	FALSE	1	TRUE	0	2	2	Rv1587c,Rv1588c-H37Rv-1788513-1789865-Rv3466,Rv3467-H37Rv-3883535-3884921	Rv1587c,Rv1588c-Rv3466,Rv3467	1		47	TRUE	PR_HmRegion_002	2	1	0	0	0	0	1	1
NC_000962.3	Event_015	103992	104478	.	Node_145	N0072	1377.85	6	['N0072']	103991	104234	487	lineage1	0	Rv0094c	Rv0094c	FALSE	FALSE	TRUE	FALSE	1	TRUE	0	2	2	Rv1587c,Rv1588c-H37Rv-1788513-1789865-Rv3466,Rv3467-H37Rv-3883535-3884921	Rv1587c,Rv1588c-Rv3466,Rv3467	0.7556		45	TRUE	PR_HmRegion_002	2	1	0	0	0	0	1	1
NC_000962.3	Event_016	104065	104283	.	Node_143	Node_142	658.633	4	['mada_1-36', 'mada_117', 'mada_1-39', 'mada_107', 'mada_2-46', 'mada_1-44', 'mada_1-1', 'mada_1-51', 'mada_122']	104064	104174	219	lineage1	9	Rv0094c	Rv0094c	FALSE	FALSE	TRUE	FALSE	9	FALSE	0	2	2	Rv1587c,Rv1588c-H37Rv-1788513-1789865-Rv3466,Rv3467-H37Rv-3883535-3884921	Rv1587c,Rv1588c-Rv3466,Rv3467	0.6207		29	TRUE	PR_HmRegion_002	2	1	0	0	0	0	1	1
NC_000962.3	Event_017	104276	105063	.	Node_64	TB3251	2212.01	16	['TB3251']	104275	104669	788	lineage4	0	Rv0094c,Rv0095c	Rv0094c,Rv0095c	FALSE	FALSE	TRUE	FALSE	1	TRUE	0.125	2	2	Rv1587c,Rv1588c-H37Rv-1788513-1789865-Rv3466,Rv3467-H37Rv-3883535-3884921	Rv1587c,Rv1588c-Rv3466,Rv3467	0.6198		121	TRUE	PR_HmRegion_002	2	1	0	0	0	0	3	1
NC_000962.3	Event_018	104767	104824	.	Node_28	R15311	622.886	14	['R15311']	104766	104795	58	lineage4	0	Rv0095c	Rv0095c	FALSE	FALSE	TRUE	FALSE	1	TRUE	0.0714286	2	2	Rv1587c,Rv1588c-H37Rv-1788513-1789865-Rv3466,Rv3467-H37Rv-3883535-3884921	Rv1587c,Rv1588c-Rv3466,Rv3467	0.6765		68	TRUE	PR_HmRegion_002	2	1	0	0	0	0	1	1
NC_000962.3	Event_019	104767	104838	.	Node_20	R21770	693.527	16	['R21770']	104766	104802	72	lineage4	0	Rv0095c	Rv0095c	FALSE	FALSE	TRUE	FALSE	1	TRUE	0.125	2	2	Rv1587c,Rv1588c-H37Rv-1788513-1789865-Rv3466,Rv3467-H37Rv-3883535-3884921	Rv1587c,Rv1588c-Rv3466,Rv3467	0.5244		82	TRUE	PR_HmRegion_002	2	1	0	0	0	0	2	1
NC_000962.3	Event_020	104767	104858	.	Node_41	Node_40	736.548	17	['S0123-01', 'S0262-02']	104766	104812	92	lineage4	2	Rv0095c	Rv0095c	FALSE	FALSE	TRUE	FALSE	2	FALSE	0.11764705882352941	2	2	Rv1587c,Rv1588c-H37Rv-1788513-1789865-Rv3466,Rv3467-H37Rv-3883535-3884921	Rv1587c,Rv1588c-Rv3466,Rv3467	0.5778		90	TRUE	PR_HmRegion_002	2	1	0	0	0	0	2	1
NC_000962.3	Event_021	104767	105011	.	Node_144	mada_1-10	1639.62	18	['mada_1-10']	104766	104888	245	lineage1	0	Rv0095c	Rv0095c	FALSE	FALSE	TRUE	FALSE	1	TRUE	0.16666666666666666	2	1	Rv1587c,Rv1588c-H37Rv-1788513-1789865	Rv1587c,Rv1588c	0.5534	1.6843e+06	103	TRUE	PR_HmRegion_002	2	1	0	0	0	0	3	1
NC_000962.3	Event_022	104767	105011	.	Node_53	mada_123	756.155	29	['mada_123']	104766	104888	245	lineage4	0	Rv0095c	Rv0095c	FALSE	FALSE	TRUE	FALSE	1	TRUE	0.1724137931034483	2	1	Rv1587c,Rv1588c-H37Rv-1788513-1789865	Rv1587c,Rv1588c	0.8819	1.6843e+06	144	TRUE	PR_HmRegion_002	2	1	0	0	0	0	3	1
NC_000962.3	Event_023	104767	105045	.	Node_132	Node_131	1524.9	25	['R21893', 'R30420', 'R32929', 'R26778', 'R23146', 'R28980', 'R21408', 'R20574', 'R20260', 'R26791', 'R27725', 'R18043', 'R18040', 'R27937', 'R22601', '18_0621851', 'N0155', 'mada_1-11', 'N0145', 'S0085-01', 'S0089-01', 'S0107-01', 'R29598', 'R24100', 'R28581', 'S0256-08', 'R37765', 'M0003941_3', 'mada_115', 'mada_2-42', 'TB2995', 'TB2512', 'TB2981', '706-05', 'TB3113', 'S0070-08', 'R29816', 'R36…	104766	104906	279	lineage2	61	Rv0095c	Rv0095c	FALSE	FALSE	TRUE	FALSE	61	FALSE	0.2	2	1	Rv1587c,Rv1588c-H37Rv-1788513-1789865	Rv1587c,Rv1588c	0.6928	1.68428e+06	153	TRUE	PR_HmRegion_002	2	1	0	0	0	0	3	1
NC_000962.3	Event_024	104771	104817	.	Node_138	mada_1-1	565.587	12	['mada_1-1']	104770	104794	47	lineage1	0	Rv0095c	Rv0095c	FALSE	FALSE	TRUE	FALSE	1	TRUE	0.0833333	2	2	Rv1587c,Rv1588c-H37Rv-1788513-1789865-Rv3466,Rv3467-H37Rv-3883535-3884921	Rv1587c,Rv1588c-Rv3466,Rv3467	0.2632		57	FALSE	PR_HmRegion_002	2	1	0	0	0	0	1	1
NC_000962.3	Event_025	104782	104943	.	Node_90	Node_88	91.1928	4	['S0107-01', 'R29598', 'R24100']	104781	104862	162	lineage2	3	Rv0095c	Rv0095c	FALSE	FALSE	TRUE	FALSE	3	FALSE	1	2	2	Rv1587c,Rv1588c-H37Rv-1788513-1789865-Rv3466,Rv3467-H37Rv-3883535-3884921	Rv1587c,Rv1588c-Rv3466,Rv3467	0		29	FALSE	PR_HmRegion_002	2	1	0	0	0	0	3	1
NC_000962.3	Event_026	104782	104962	.	Node_59	01_R1134	1714.35	7	['01_R1134']	104781	104872	181	lineage4	0	Rv0095c	Rv0095c	FALSE	FALSE	TRUE	FALSE	1	TRUE	0	2	2	Rv1587c,Rv1588c-H37Rv-1788513-1789865-Rv3466,Rv3467-H37Rv-3883535-3884921	Rv1587c,Rv1588c-Rv3466,Rv3467	0.5833		60	TRUE	PR_HmRegion_002	2	1	0	0	0	0	3	1
NC_000962.3	Event_027	104915	104944	.	Node_46	TB4620	1000.99	6	['TB4620']	104914	104929	30	lineage4	0	Rv0095c	Rv0095c	FALSE	FALSE	TRUE	FALSE	1	TRUE	0.16666666666666666	2	2	Rv1587c,Rv1588c-H37Rv-1788513-1789865-Rv3466,Rv3467-H37Rv-3883535-3884921	Rv1587c,Rv1588c-Rv3466,Rv3467	0.6471		34	TRUE	PR_HmRegion_002	2	1	0	0	0	0	2	1
NC_000962.3	Event_028	104915	105045	.	Node_36	Node_35	599.301	8	['02_R1179', 'TB3162', 'TB2661', 'TB3386', 'M0010874_7', 'QC-7', 'QC-6', 'QC-1']	104914	104980	131	lineage4	8	Rv0095c	Rv0095c	FALSE	FALSE	TRUE	FALSE	8	FALSE	0.25	2	2	Rv1587c,Rv1588c-H37Rv-1788513-1789865-Rv3466,Rv3467-H37Rv-3883535-3884921	Rv1587c,Rv1588c-Rv3466,Rv3467	0.7857		56	TRUE	PR_HmRegion_002	2	1	0	0	0	0	2	1
NC_000962.3	Event_029	104944	105050	.	Node_62	Node_45	862.459	4	['01_R1430', 'M0011368_9', 'mada_103', 'mada_112', 'mada_124', 'S0123-01', 'S0262-02', '02_R1896', 'mada_2-25', 'TB3237']	104943	104996	107	lineage4	10	Rv0095c	Rv0095c	FALSE	FALSE	TRUE	FALSE	10	FALSE	0.25	2	1	Rv1587c,Rv1588c-H37Rv-1788513-1789865	Rv1587c,Rv1588c	0.4054	1.68419e+06	37	FALSE	PR_HmRegion_002	2	1	0	0	0	0	1	1
NC_000962.3	Event_030	104962	105063	.	Node_22	Node_21	697.892	4	['R30396', 'R20896']	104961	105012	102	lineage4	2	Rv0095c	Rv0095c	FALSE	FALSE	TRUE	FALSE	2	FALSE	0.25	2	2	Rv1587c,Rv1588c-H37Rv-1788513-1789865-Rv3466,Rv3467-H37Rv-3883535-3884921	Rv1587c,Rv1588c-Rv3466,Rv3467	1		36	TRUE	PR_HmRegion_002	2	1	0	0	0	0	1	1
NC_000962.3	Event_031	105021	105063	.	Node_50	Node_49	204.549	4	['mada_1-53', 'mada_2-53']	105020	105042	43	lineage4	2	Rv0095c	Rv0095c	FALSE	FALSE	TRUE	FALSE	2	FALSE	0.25	2	2	Rv1587c,Rv1588c-H37Rv-1788513-1789865-Rv3466,Rv3467-H37Rv-3883535-3884921	Rv1587c,Rv1588c-Rv3466,Rv3467	0.9722		36	TRUE	PR_HmRegion_002	2	1	0	0	0	0	1	1
NC_000962.3	Event_032	150327	150338	.	Node_25	Node_24	729.766	6	['S0106-01', 'R21770', 'R21839', 'R21363', 'mada_1-32', 'R30396', 'R20896']	150326	150332	12	lineage4	7	PE_PGRS2	Rv0124	FALSE	TRUE	FALSE	FALSE	7	FALSE	0	0	0			0		0	FALSE		0	0	0	0	1	1	0	0
NC_000962.3	Event_033	332726	332916	.	Node_17	TB3334	946.591	4	['TB3334']	332725	332820	191	lineage4	0	vapC25	Rv0277c	FALSE	FALSE	FALSE	TRUE	1	TRUE	0	1	1	PE_PGRS10,vapB31,vapC31-H37Rv-838485-841665	PE_PGRS10,vapB31,vapC31	1	507254	38	TRUE	PR_HmRegion_009	1	1	0	0	0	0	1	1
NC_000962.3	Event_034	332726	333086	.	Node_144	mada_1-10	1590.56	10	['mada_1-10']	332725	332906	361	lineage1	0	vapC25	Rv0277c	FALSE	FALSE	FALSE	TRUE	1	TRUE	0.1	1	1	PE_PGRS10,vapB31,vapC31-H37Rv-838485-841665	PE_PGRS10,vapB31,vapC31	0.8191	507170	94	TRUE	PR_HmRegion_009	1	1	0	0	0	0	1	1
NC_000962.3	Event_035	333406	333441	.	Node_34	M0010874_7	612.115	7	['M0010874_7']	333405	333423	36	lineage4	0	vapB25,PE_PGRS3	Rv0277A,Rv0278c	FALSE	TRUE	FALSE	FALSE	1	TRUE	0.5714285714285714	1	1	PE_PGRS10,vapB31,vapC31-H37Rv-838485-841665	PE_PGRS10,vapB31,vapC31	1	506652	40	TRUE	PR_HmRegion_009	1	1	0	0	0	0	0	0
NC_000962.3	Event_036	334552	334577	.	Node_15	Node_14	610.509	6	['02_R1708', '02_R0894']	334551	334564	26	lineage4	2	PE_PGRS3	Rv0278c	FALSE	TRUE	FALSE	FALSE	2	FALSE	0	2	1	PE_PGRS4-H37Rv-336565-339142	PE_PGRS4	1	3289.5	24	TRUE	PR_HmRegion_009,LR_HmRegion_000	3	1	1	1	1	1	1	1
NC_000962.3	Event_037	338618	338792	.	Node_65	Node_27	522.376	5	['mada_2-31', 'mada_1-41', 'MT_0080', 'mada_102', 'TB3334', 'mada_105', 'TB3169', 'M0014888_3', 'mada_151', 'mada_129', 'QC-4', 'QC-8', 'QC-10', '02_R1708', '02_R0894', 'mada_139', 'M0017522_5', 'S0106-01', 'R21770', 'R21839', 'R21363', 'mada_1-32', 'R30396', 'R20896']	338617	338704	175	lineage4	24	PE_PGRS4	Rv0279c	FALSE	TRUE	FALSE	FALSE	24	FALSE	0.2	2	1	PE_PGRS3-H37Rv-333510-336379	PE_PGRS3	1	3760	14	TRUE	PR_HmRegion_010	2	1	0	0	1	1	1	1
NC_000962.3	Event_038	338648	338692	.	Node_71	Node_70	725.892	7	['N0054', 'QC-3', 'QC-9', 'QC-5', 'N0004', 'mada_1-30']	338647	338670	45	lineage3	6	PE_PGRS4	Rv0279c	FALSE	TRUE	FALSE	FALSE	6	FALSE	0.14285714285714285	2	1	PE_PGRS10-H37Rv-838485-840847	PE_PGRS10	0.2188	500996	32	FALSE	PR_HmRegion_010	2	1	0	0	1	1	1	1
NC_000962.3	Event_039	338719	338837	.	Node_30	TB3162	379.337	13	['TB3162']	338718	338778	119	lineage4	0	PE_PGRS4	Rv0279c	FALSE	TRUE	FALSE	FALSE	1	TRUE	0.23076923076923078	2	1	PE_PGRS3-H37Rv-333510-336379	PE_PGRS3	1	3833	76	TRUE	PR_HmRegion_010	2	1	0	0	1	1	2	1
NC_000962.3	Event_040	338719	338837	.	Node_6	MT_0080	869.761	6	['MT_0080']	338718	338778	119	lineage4	0	PE_PGRS4	Rv0279c	FALSE	TRUE	FALSE	FALSE	1	TRUE	0.16666666666666666	2	1	PE_PGRS3-H37Rv-333510-336379	PE_PGRS3	1	3833	46	TRUE	PR_HmRegion_010	2	1	0	0	1	1	2	1
NC_000962.3	Event_041	338719	338984	.	Node_25	M0017522_5	1554.09	18	['M0017522_5']	338718	338851	266	lineage4	0	PE_PGRS4	Rv0279c	FALSE	TRUE	FALSE	FALSE	1	TRUE	0.1111111111111111	2	1	PE_PGRS3-H37Rv-333510-336379	PE_PGRS3	0.8529	3906.5	102	TRUE	PR_HmRegion_010	2	1	0	0	1	1	3	1
NC_000962.3	Event_042	338768	338903	.	Node_27	Node_5	1630.58	6	['mada_2-31', 'mada_1-41']	338767	338835	136	lineage4	2	PE_PGRS4	Rv0279c	FALSE	TRUE	FALSE	FALSE	2	FALSE	0.16666666666666666	2	1	PE_PGRS3-H37Rv-333510-336379	PE_PGRS3	0.2143	3890.5	42	FALSE	PR_HmRegion_010	2	1	0	0	0	0	2	1
NC_000962.3	Event_043	338789	338837	.	Node_138	mada_1-1	463.485	5	['mada_1-1']	338788	338812	49	lineage1	0	PE_PGRS4	Rv0279c	FALSE	TRUE	FALSE	FALSE	1	TRUE	0.2	2	1	PE_PGRS3-H37Rv-333510-336379	PE_PGRS3	1	3868	24	TRUE	PR_HmRegion_010	2	1	0	0	0	0	2	1
NC_000962.3	Event_044	338844	338903	.	Node_53	Node_52	105.775	4	['R23571', 'mada_2-1', 'mada_1-50', 'mada_1-53', 'mada_2-53']	338843	338873	60	lineage4	5	PE_PGRS4	Rv0279c	FALSE	TRUE	FALSE	FALSE	5	FALSE	0	2	2	PE_PGRS3-H37Rv-333510-336379-PE_PGRS10-H37Rv-838485-840847	PE_PGRS3-PE_PGRS10	0		34	FALSE	PR_HmRegion_010	2	1	0	0	0	0	1	1
NC_000962.3	Event_045	338844	338963	.	Node_54	mada_1-12	605.716	6	['mada_1-12']	338843	338903	120	lineage4	0	PE_PGRS4	Rv0279c	FALSE	TRUE	FALSE	FALSE	1	TRUE	0	2	1	PE_PGRS3-H37Rv-333510-336379	PE_PGRS3	0.0652	3958.5	46	FALSE	PR_HmRegion_010	2	1	0	0	0	0	2	1
NC_000962.3	Event_046	338984	338998	.	Node_36	Node_35	571.551	4	['02_R1179', 'TB3162', 'TB2661', 'TB3386', 'M0010874_7', 'QC-7', 'QC-6', 'QC-1']	338983	338990	15	lineage4	8	PE_PGRS4	Rv0279c	FALSE	TRUE	FALSE	FALSE	8	FALSE	0.25	2	1	PE_PGRS3-H37Rv-333510-336379	PE_PGRS3	0.96	4046	25	TRUE	PR_HmRegion_010	2	1	0	0	0	0	2	1
NC_000962.3	Event_047	473767	473971	.	Node_134	R27252	2090.86	6	['R27252']	473766	473868	205	lineage1	0	Rv0393	Rv0393	FALSE	FALSE	TRUE	FALSE	1	TRUE	0	1	1	Rv0397-H37Rv-475809-476177	Rv0397	1	2124.5	47	TRUE	PR_HmRegion_018	1	1	0	0	0	0	1	1
NC_000962.3	Event_048	473822	473971	.	Node_60	Node_48	278.5	5	['TB3054', 'mada_126', 'mada_120']	473821	473896	150	lineage4	3	Rv0393	Rv0393	FALSE	FALSE	TRUE	FALSE	3	FALSE	0	1	1	Rv0397-H37Rv-475809-476177	Rv0397	1	2097	36	TRUE	PR_HmRegion_018	1	1	0	0	0	0	1	1
NC_000962.3	Event_049	475833	475971	.	Node_41	Node_40	648.389	7	['S0123-01', 'S0262-02']	475832	475902	139	lineage4	2	Rv0397	Rv0397	FALSE	FALSE	FALSE	TRUE	2	FALSE	0	1	1	Rv0393-H37Rv-473743-474099	Rv0393	1	1980.5	45	TRUE	PR_HmRegion_019	1	1	0	0	0	0	1	1
NC_000962.3	Event_050	475959	476054	.	Node_4	Node_3	3238.21	10	['N1177', 'N1202', 'N0091']	475958	476006	96	lineage6	3	Rv0397	Rv0397	FALSE	FALSE	FALSE	TRUE	3	FALSE	0	1	1	Rv0393-H37Rv-473743-474099	Rv0393	1	2085	50	TRUE	PR_HmRegion_019	1	1	0	0	0	0	1	1
NC_000962.3	Event_051	531580	531595	.	Node_41	Node_40	617.781	5	['S0123-01', 'S0262-02']	531579	531587	16	lineage4	2	PPE10	Rv0442c	FALSE	TRUE	FALSE	FALSE	2	FALSE	0	0	0			0		0	FALSE		0	0	0	0	1	1	1	1
NC_000962.3	Event_052	531622	531631	.	Node_57	Node_56	435.671	4	['mada_123', 'R23571', 'mada_2-1', 'mada_1-50', 'mada_1-53', 'mada_2-53', 'mada_1-12', 'mada_128', 'mada_1-15']	531621	531626	10	lineage4	9	PPE10	Rv0442c	FALSE	TRUE	FALSE	FALSE	9	FALSE	0	0	0			0		0	FALSE		0	0	0	0	1	1	0	0
NC_000962.3	Event_053	623260	623279	.	Node_4	Node_1	3464.69	5	['N1272', 'N1176']	623259	623269	20	lineage5	2	PE_PGRS6	Rv0532	FALSE	TRUE	FALSE	FALSE	2	FALSE	0	0	0			0		0	FALSE		0	0	0	0	1	1	0	0
NC_000962.3	Event_054	623260	623279	.	Node_69	Node_67	972.83	4	['QC-3', 'QC-9', 'QC-5']	623259	623269	20	lineage3	3	PE_PGRS6	Rv0532	FALSE	TRUE	FALSE	FALSE	3	FALSE	0	0	0			0		0	FALSE		0	0	0	0	1	1	0	0
NC_000962.3	Event_055	837497	837508	.	Node_134	R23887	2050.45	4	['R23887']	837496	837502	12	lineage1	0	PE_PGRS9	Rv0746	FALSE	TRUE	FALSE	FALSE	1	TRUE	0	0	0			0		0	FALSE	LR_HmRegion_006	0	0	1	1	1	1	0	0
NC_000962.3	Event_056	838643	838702	.	Node_146	N0153	2031.22	18	['N0153']	838642	838672	60	lineage1	0	PE_PGRS10	Rv0747	FALSE	TRUE	FALSE	FALSE	1	TRUE	0.2777777777777778	4	1	PE_PGRS4-H37Rv-336565-339038	PE_PGRS4	0.5857	500870	70	TRUE	PR_HmRegion_032,LR_HmRegion_006	3	1	1	1	0	0	1	1
NC_000962.3	Event_057	839098	839291	.	Node_4	Node_3	3211.01	7	['N1177', 'N1202', 'N0091']	839097	839194	194	lineage6	3	PE_PGRS10	Rv0747	FALSE	TRUE	FALSE	FALSE	3	FALSE	0.2857142857142857	7	2	vapC25,vapB25,PE_PGRS3-H37Rv-332698-336275-PE_PGRS3-H37Rv-333603-336275	vapC25,vapB25,PE_PGRS3-PE_PGRS3	0.2		30	FALSE	PR_HmRegion_032,LR_HmRegion_006	6	1	1	1	1	1	1	1
NC_000962.3	Event_058	839251	839291	.	Node_144	mada_1-10	1511.4	5	['mada_1-10']	839250	839270	41	lineage1	0	PE_PGRS10	Rv0747	FALSE	TRUE	FALSE	FALSE	1	TRUE	0.2	7	1	PE_PGRS12,PE_PGRS13-H37Rv-925071-927514	PE_PGRS12,PE_PGRS13	0.4643	87022	28	FALSE	PR_HmRegion_032,LR_HmRegion_006	6	1	1	1	1	1	1	1
NC_000962.3	Event_059	841377	841651	.	Node_27	Node_5	1591.48	6	['mada_2-31', 'mada_1-41']	841376	841514	275	lineage4	2	vapC31	Rv0749	FALSE	FALSE	FALSE	TRUE	2	FALSE	0	1	1	vapC25,vapB25,PE_PGRS3-H37Rv-332698-336275	vapC25,vapB25,PE_PGRS3	0.9565	507027	46	TRUE	PR_HmRegion_032	1	1	0	0	0	0	1	1
NC_000962.3	Event_060	841377	841651	.	Node_53	mada_123	691.198	10	['mada_123']	841376	841514	275	lineage4	0	vapC31	Rv0749	FALSE	FALSE	FALSE	TRUE	1	TRUE	0	1	1	vapC25,vapB25,PE_PGRS3-H37Rv-332698-336275	vapC25,vapB25,PE_PGRS3	0.9079	507027	76	TRUE	PR_HmRegion_032	1	1	0	0	0	0	1	1
NC_000962.3	Event_061	842026	842111	.	Node_17	TB3334	1025.22	10	['TB3334']	842025	842068	86	lineage4	0	Rv0750	Rv0750	FALSE	FALSE	FALSE	TRUE	1	TRUE	0	1	1	Rv0740-H37Rv-832044-832356	Rv0740	0.9333	9868	60	TRUE	PR_HmRegion_033	1	1	0	0	0	0	1	1
NC_000962.3	Event_062	842051	842065	.	Node_64	TB3251	2083.21	6	['TB3251']	842050	842058	15	lineage4	0	Rv0750	Rv0750	FALSE	FALSE	FALSE	TRUE	1	TRUE	0	1	1	Rv0740-H37Rv-832044-832356	Rv0740	0.84	9857.5	25	TRUE	PR_HmRegion_033	1	1	0	0	0	0	1	1
NC_000962.3	Event_063	842051	842111	.	Node_89	S0256-08	124.944	7	['S0256-08']	842050	842080	61	lineage2	0	Rv0750	Rv0750	FALSE	FALSE	FALSE	TRUE	1	TRUE	0	1	1	Rv0740-H37Rv-832044-832356	Rv0740	0.8889	9880.5	36	TRUE	PR_HmRegion_033	1	1	0	0	0	0	1	1
NC_000962.3	Event_064	921813	921861	.	Node_149	RW-TB008	4400.77	5	['RW-TB008']	921812	921836	49	lineage8	0	Rv0829	Rv0829	FALSE	FALSE	FALSE	TRUE	1	TRUE	0.2	3	1	Rv2884,Rv2885c-H37Rv-3194137-3194451	Rv2884,Rv2885c	1	2.13907e+06	39	TRUE	PR_HmRegion_036,LR_HmRegion_007	3	1	1	1	0	0	1	1
NC_000962.3	Event_065	921813	921861	.	Node_27	Node_5	1552.06	4	['mada_2-31', 'mada_1-41']	921812	921836	49	lineage4	2	Rv0829	Rv0829	FALSE	FALSE	FALSE	TRUE	2	FALSE	0.25	3	1	Rv2884,Rv2885c-H37Rv-3194137-3194451	Rv2884,Rv2885c	1	2.13907e+06	28	TRUE	PR_HmRegion_036,LR_HmRegion_007	3	1	1	1	0	0	1	1
NC_000962.3	Event_066	925786	925801	.	Node_143	mada_118	1258.59	4	['mada_118']	925785	925793	16	lineage1	0	PE_PGRS13	Rv0833	FALSE	TRUE	FALSE	FALSE	1	TRUE	0.25	3	3	PE_PGRS10-H37Rv-838571-840652-PE_PGRS10-H37Rv-838915-840652-PE_PGRS24-H37Rv-1489087-1489833	PE_PGRS10-PE_PGRS10-PE_PGRS24	0		3	FALSE	PR_HmRegion_037,LR_HmRegion_007	3	1	1	1	1	1	1	1
NC_000962.3	Event_067	1094140	1094415	.	Node_148	Node_133	1606.18	5	['mada_2-31', 'mada_1-41', 'MT_0080', 'mada_102', 'TB3334', 'mada_105', 'TB3169', 'M0014888_3', 'mada_151', 'mada_129', 'QC-4', 'QC-8', 'QC-10', '02_R1708', '02_R0894', 'mada_139', 'M0017522_5', 'S0106-01', 'R21770', 'R21839', 'R21363', 'mada_1-32', 'R30396', 'R20896', 'TB3251', 'M0016395_7', 'R15311', '02_R1179', 'TB3162', 'TB2661', 'TB3386', 'M0010874_7', 'QC-7', 'QC-6', 'QC-1', '01_R1430', 'M0…	1094139	1094277	276		130	PE_PGRS17	Rv0978c	FALSE	TRUE	FALSE	FALSE	130	FALSE	1	2	1	PE_PGRS45-H37Rv-2944363-2945221	PE_PGRS45	1	1850515	45	TRUE	PR_HmRegion_040	2	1	0	0	0	0	1	1
NC_000962.3	Event_068	1094140	1094472	.	Node_71	N1274	1385.21	6	['N1274']	1094139	1.09431e+06	333	lineage3	0	PE_PGRS17	Rv0978c	FALSE	TRUE	FALSE	FALSE	1	TRUE	0	2	1	Rv0979c,rpmF,PE_PGRS18-H37Rv-1094827-1096687	Rv0979c,rpmF,PE_PGRS18	1	1451.5	59	TRUE	PR_HmRegion_040	2	1	0	0	0	0	1	1
NC_000962.3	Event_069	1094303	1094538	.	Node_145	Node_144	234.618	5	['mada_1-10', 'mada_118', 'mada_1-36', 'mada_117', 'mada_1-39', 'mada_107', 'mada_2-46', 'mada_1-44', 'mada_1-1', 'mada_1-51', 'mada_122']	1094302	1094420	236	lineage1	11	PE_PGRS17	Rv0978c	FALSE	TRUE	FALSE	FALSE	11	FALSE	0.6	2	1	PE_PGRS45-H37Rv-2944363-2945221	PE_PGRS45	1	1850372	45	TRUE	PR_HmRegion_040	2	1	0	0	0	0	1	1
NC_000962.3	Event_070	1094303	1094538	.	Node_57	TB2968	979.093	5	['TB2968']	1094302	1094420	236	lineage4	0	PE_PGRS17	Rv0978c	FALSE	TRUE	FALSE	FALSE	1	TRUE	0	2	1	Rv0979c,rpmF,PE_PGRS18-H37Rv-1094827-1096687	Rv0979c,rpmF,PE_PGRS18	0.7609	1337	46	TRUE	PR_HmRegion_040	2	1	0	0	0	0	1	1
NC_000962.3	Event_071	1095338	1095525	.	Node_25	M0017522_5	1434.3	13	['M0017522_5']	1095337	1095431	188	lineage4	0	PE_PGRS18	Rv0980c	FALSE	TRUE	FALSE	FALSE	1	TRUE	0	1	1	PE_PGRS17-H37Rv-1093366-1094592	PE_PGRS17	0.9062	1452	64	TRUE	PR_HmRegion_041	1	1	0	0	1	1	1	1
NC_000962.3	Event_072	1095850	1095855	.	Node_146	N0153	1980.63	4	['N0153']	1095849	1095852	6	lineage1	0	PE_PGRS18	Rv0980c	FALSE	TRUE	FALSE	FALSE	1	TRUE	0	2	1	PE_PGRS45-H37Rv-2944267-2945226	PE_PGRS45	0.9091	1.84889e+06	11	TRUE	PR_HmRegion_041	2	1	0	0	1	1	1	1
NC_000962.3	Event_073	1095942	1096023	.	Node_65	Node_27	546.026	7	['mada_2-31', 'mada_1-41', 'MT_0080', 'mada_102', 'TB3334', 'mada_105', 'TB3169', 'M0014888_3', 'mada_151', 'mada_129', 'QC-4', 'QC-8', 'QC-10', '02_R1708', '02_R0894', 'mada_139', 'M0017522_5', 'S0106-01', 'R21770', 'R21839', 'R21363', 'mada_1-32', 'R30396', 'R20896']	1095941	1095982	82	lineage4	24	PE_PGRS18	Rv0980c	FALSE	TRUE	FALSE	FALSE	24	FALSE	0	2	1	PE_PGRS17-H37Rv-1093366-1094592	PE_PGRS17	0.6429	2003	42	TRUE	PR_HmRegion_041	2	1	0	0	1	1	1	1
NC_000962.3	Event_074	1095942	1096508	.	Node_33	QC-7	453.045	9	['QC-7']	1095941	1.09622e+06	567	lineage4	0	PE_PGRS18	Rv0980c	FALSE	TRUE	FALSE	FALSE	1	TRUE	0.4444444444444444	2	1	PE_PGRS17-H37Rv-1093366-1094592	PE_PGRS17	0.2807	2245.5	57	FALSE	PR_HmRegion_041	2	1	0	0	1	1	1	1
NC_000962.3	Event_075	1095981	1096323	.	Node_1	N1272	1012.66	4	['N1272']	1095980	1.09615e+06	343	lineage5	0	PE_PGRS18	Rv0980c	FALSE	TRUE	FALSE	FALSE	1	TRUE	0	2	1	PE_PGRS17-H37Rv-1093366-1094592	PE_PGRS17	1	2172.5	35	TRUE	PR_HmRegion_041	2	1	0	0	1	1	1	1
NC_000962.3	Event_076	1095981	1096567	.	Node_148	Node_147	2414.27	7	['R27252', 'R23887', 'N0153', 'N0072', 'mada_1-10', 'mada_118', 'mada_1-36', 'mada_117', 'mada_1-39', 'mada_107', 'mada_2-46', 'mada_1-44', 'mada_1-1', 'mada_1-51', 'mada_122']	1095980	1.09627e+06	587	lineage1	15	PE_PGRS18	Rv0980c	FALSE	TRUE	FALSE	FALSE	15	FALSE	0.14285714285714285	2	1	PE_PGRS17-H37Rv-1093366-1094592	PE_PGRS17	0.8103	2294.5	58	TRUE	PR_HmRegion_041	2	1	0	0	1	1	1	1
NC_000962.3	Event_077	1096205	1096510	.	Node_63	Node_36	716.876	6	['M0016395_7', 'R15311', '02_R1179', 'TB3162', 'TB2661', 'TB3386', 'M0010874_7', 'QC-7', 'QC-6', 'QC-1']	1096204	1096357	306	lineage4	10	PE_PGRS18	Rv0980c	FALSE	TRUE	FALSE	FALSE	10	FALSE	0	2	2	PE_PGRS17-H37Rv-1093366-1094592-PE_PGRS45-H37Rv-2944267-2945226	PE_PGRS17-PE_PGRS45	1		49	TRUE	PR_HmRegion_041	2	1	0	0	0	0	1	1
NC_000962.3	Event_078	1096235	1096510	.	Node_131	Node_130	1029.55	4	['18_0621851', 'N0155', 'mada_1-11', 'N0145', 'S0085-01', 'S0089-01', 'S0107-01', 'R29598', 'R24100', 'R28581', 'S0256-08', 'R37765', 'M0003941_3', 'mada_115', 'mada_2-42', 'TB2995', 'TB2512', 'TB2981', '706-05', 'TB3113', 'S0070-08', 'R29816', 'R36431', 'R24120', 'R28703', 'R30234', 'R31095', 'R30078', 'R28012', 'R27657', 'R30215', 'R25048', 'TB2780', 'TB3368', '8129-04', 'TB1236', 'TB2659', 'TB…	1096234	1096372	276	lineage2	46	PE_PGRS18	Rv0980c	FALSE	TRUE	FALSE	FALSE	46	FALSE	0	2	2	PE_PGRS17-H37Rv-1093366-1094592-PE_PGRS45-H37Rv-2944267-2945226	PE_PGRS17-PE_PGRS45	1		27	TRUE	PR_HmRegion_041	2	1	0	0	0	0	1	1
NC_000962.3	Event_079	1096665	1096671	.	Node_71	N1274	1415.47	4	['N1274']	1096664	1.09667e+06	7	lineage3	0	_	_	FALSE	FALSE	FALSE	TRUE	1	TRUE	0	2	1	PE_PGRS17-H37Rv-1093366-1094592	PE_PGRS17	1	2688.5	17	TRUE	PR_HmRegion_041	2	1	0	0	0	0	1	1
NC_000962.3	Event_080	1212095	1212130	.	Node_149	RW-TB008	4559.29	6	['RW-TB008']	1212094	1212112	36	lineage8	0	PE_PGRS21	Rv1087	FALSE	TRUE	FALSE	FALSE	1	TRUE	0	1	1	PE_PGRS22-H37Rv-1216433-1217118	PE_PGRS22	0.0476	4663.5	21	FALSE	PR_HmRegion_047	1	1	0	0	1	1	1	1
NC_000962.3	Event_081	1213371	1213388	.	Node_149	RW-TB008	4484.83	5	['RW-TB008']	1213370	1213379	18	lineage8	0	PE_PGRS21	Rv1087	FALSE	TRUE	FALSE	FALSE	1	TRUE	0	0	0			0		0	FALSE		0	0	0	0	1	1	0	0
NC_000962.3	Event_082	1217966	1217980	.	Node_101	706-05	135.457	5	['706-05']	1217965	1.21797e+06	15	lineage2	0	PE_PGRS22	Rv1091	FALSE	TRUE	FALSE	FALSE	1	TRUE	0	0	0			0		0	FALSE	LR_HmRegion_009	0	0	2	1	1	1	0	0
NC_000962.3	Event_083	1263088	1263123	.	Node_24	S0106-01	640.498	9	['S0106-01']	1263087	1263105	36	lineage4	0	PPE16	Rv1135c	FALSE	TRUE	FALSE	FALSE	1	TRUE	0	0	0			0		0	FALSE	LR_HmRegion_010	0	0	1	1	1	1	1	1
NC_000962.3	Event_084	1276321	1276432	.	Node_57	TB2968	958.695	4	['TB2968']	1276320	1276376	112	lineage4	0	Rv1148c	Rv1148c	FALSE	FALSE	TRUE	FALSE	1	TRUE	0	1	1	Rv1944c,Rv1945-H37Rv-2195856-2197360	Rv1944c,Rv1945	0.9412	920232	34	TRUE	PR_HmRegion_050	1	1	0	0	0	0	1	1
NC_000962.3	Event_085	1276321	1276885	.	Node_17	Node_16	672.675	45	['mada_105', 'TB3169', 'M0014888_3', 'mada_151', 'mada_129', 'QC-4', 'QC-8', 'QC-10', '02_R1708', '02_R0894', 'mada_139']	1276320	1.2766e+06	565	lineage4	11	Rv1148c	Rv1148c	FALSE	FALSE	TRUE	FALSE	11	FALSE	0.2222222222222222	1	1	Rv1944c,Rv1945-H37Rv-2195856-2197360	Rv1944c,Rv1945	1	920006	223	TRUE	PR_HmRegion_050	1	1	0	0	0	0	2	1
NC_000962.3	Event_086	1276375	1276822	.	Node_127	Node_113	428.586	26	['R30215', 'R25048']	1276374	1276598	448	lineage2	2	Rv1148c	Rv1148c	FALSE	FALSE	TRUE	FALSE	2	FALSE	0.23076923076923078	1	1	Rv1944c,Rv1945-H37Rv-2195856-2197360	Rv1944c,Rv1945	0.9688	920010	128	TRUE	PR_HmRegion_050	1	1	0	0	0	0	1	1
NC_000962.3	Event_087	1276448	1276938	.	Node_149	RW-TB008	4429.59	8	['RW-TB008']	1276447	1.27669e+06	491	lineage8	0	Rv1148c	Rv1148c	FALSE	FALSE	TRUE	FALSE	1	TRUE	0.125	1	1	Rv1944c,Rv1945-H37Rv-2195856-2197360	Rv1944c,Rv1945	0.1746	919916	63	FALSE	PR_HmRegion_050	1	1	0	0	0	0	2	1
NC_000962.3	Event_088	1276683	1276885	.	Node_22	mada_1-32	622.338	29	['mada_1-32']	1276682	1.27678e+06	203	lineage4	0	Rv1148c	Rv1148c	FALSE	FALSE	TRUE	FALSE	1	TRUE	0.27586206896551724	1	1	Rv1944c,Rv1945-H37Rv-2195856-2197360	Rv1944c,Rv1945	1	919824	124	TRUE	PR_HmRegion_050	1	1	0	0	0	0	2	1
NC_000962.3	Event_089	1276771	1276885	.	Node_68	N0004	951.69	26	['N0004']	1276770	1.27683e+06	115	lineage3	0	Rv1148c	Rv1148c	FALSE	FALSE	TRUE	FALSE	1	TRUE	0.2692307692307692	1	1	Rv1944c,Rv1945-H37Rv-2195856-2197360	Rv1944c,Rv1945	1	919780	107	TRUE	PR_HmRegion_050	1	1	0	0	0	0	2	1
NC_000962.3	Event_090	1276842	1276885	.	Node_131	Node_130	1049.5	14	['18_0621851', 'N0155', 'mada_1-11', 'N0145', 'S0085-01', 'S0089-01', 'S0107-01', 'R29598', 'R24100', 'R28581', 'S0256-08', 'R37765', 'M0003941_3', 'mada_115', 'mada_2-42', 'TB2995', 'TB2512', 'TB2981', '706-05', 'TB3113', 'S0070-08', 'R29816', 'R36431', 'R24120', 'R28703', 'R30234', 'R31095', 'R30078', 'R28012', 'R27657', 'R30215', 'R25048', 'TB2780', 'TB3368', '8129-04', 'TB1236', 'TB2659', 'TB…	1276841	1276863	44	lineage2	46	Rv1148c	Rv1148c	FALSE	FALSE	TRUE	FALSE	46	FALSE	0.2857142857142857	1	1	Rv1944c,Rv1945-H37Rv-2195856-2197360	Rv1944c,Rv1945	1	919745	54	TRUE	PR_HmRegion_050	1	1	0	0	0	0	1	1
NC_000962.3	Event_091	1339399	1339436	.	Node_36	Node_28	655.459	4	['M0016395_7', 'R15311']	1339398	1339417	38	lineage4	2	PPE18	Rv1196	FALSE	TRUE	FALSE	FALSE	2	FALSE	0.25	2	2	PPE19-H37Rv-1532539-1533632-PE31,PPE60-H37Rv-3894016-3895519	PPE19-PE31,PPE60	0.5769		26	TRUE	PR_HmRegion_053	2	1	0	0	0	0	1	1
NC_000962.3	Event_092	1339432	1339516	.	Node_114	TB3368	475.291	6	['TB3368']	1339431	1.33947e+06	85	lineage2	0	PPE18	Rv1196	FALSE	TRUE	FALSE	FALSE	1	TRUE	0.16666666666666666	2	1	PPE19-H37Rv-1532539-1533632	PPE19	1	193612	31	TRUE	PR_HmRegion_053	2	1	0	0	0	0	1	1
NC_000962.3	Event_093	1339432	1339774	.	Node_27	Node_5	1536.82	5	['mada_2-31', 'mada_1-41']	1339431	1.3396e+06	343	lineage4	2	PPE18	Rv1196	FALSE	TRUE	FALSE	FALSE	2	FALSE	0.4	2	2	PPE19-H37Rv-1532539-1533632-PE31,PPE60-H37Rv-3894016-3895519	PPE19-PE31,PPE60	0.7027		37	TRUE	PR_HmRegion_053	2	1	0	0	0	0	1	1
NC_000962.3	Event_094	1339648	1339806	.	Node_25	M0017522_5	1625.53	20	['M0017522_5']	1339647	1.33973e+06	159	lineage4	0	PPE18	Rv1196	FALSE	TRUE	FALSE	FALSE	1	TRUE	0	2	1	PE31,PPE60-H37Rv-3894016-3895519	PE31,PPE60	1	1856491	114	TRUE	PR_HmRegion_053	2	1	0	0	0	0	1	1
NC_000962.3	Event_095	1339861	1339905	.	Node_43	TB3237	688.268	12	['TB3237']	1339860	1.33988e+06	45	lineage4	0	PPE18	Rv1196	FALSE	TRUE	FALSE	FALSE	1	TRUE	0.5833333333333334	2	2	PPE19-H37Rv-1532539-1533632-PE31,PPE60-H37Rv-3894016-3895519	PPE19-PE31,PPE60	1		55	TRUE	PR_HmRegion_053	2	1	0	0	0	0	1	1
NC_000962.3	Event_096	1339894	1340208	.	Node_17	TB3334	993.432	8	['TB3334']	1339893	1.34005e+06	315	lineage4	0	PPE18	Rv1196	FALSE	TRUE	FALSE	FALSE	1	TRUE	0	2	1	PPE19-H37Rv-1532539-1533632	PPE19	0.9688	193035	64	TRUE	PR_HmRegion_053	2	1	0	0	0	0	3	1
NC_000962.3	Event_097	1339966	1340036	.	Node_37	01_R1430	622.305	11	['01_R1430']	1339965	1.34e+06	71	lineage4	0	PPE18	Rv1196	FALSE	TRUE	FALSE	FALSE	1	TRUE	0.0909091	2	1	PE31,PPE60-H37Rv-3894016-3895519	PE31,PPE60	1	1856765	57	TRUE	PR_HmRegion_053	2	1	0	0	0	0	2	1
NC_000962.3	Event_098	1340500	1341152	.	Node_149	RW-TB008	4520.8	10	['RW-TB008']	1340499	1.34083e+06	653	lineage8	0	PPE18,esxK,esxL	Rv1196,Rv1197,Rv1198	TRUE	TRUE	FALSE	FALSE	1	TRUE	0	4	1	esxI,esxJ-H37Rv-1160545-1161167	esxI,esxJ	0.1573	179970	89	FALSE	PR_HmRegion_054	4	1	0	0	0	0	1	1
NC_000962.3	Event_099	1340657	1341120	.	Node_59	01_R1134	1656.42	5	['01_R1134']	1340656	1340888	464	lineage4	0	esxK,esxL	Rv1197,Rv1198	TRUE	FALSE	FALSE	FALSE	1	TRUE	0	4	1	esxV,esxW-H37Rv-4059985-4060591	esxV,esxW	0.6	1692132	55	TRUE	PR_HmRegion_054	4	1	0	0	0	0	1	1
NC_000962.3	Event_100	1340667	1341102	.	Node_28	M0016395_7	650.777	4	['M0016395_7']	1340666	1340884	436	lineage4	0	esxK,esxL	Rv1197,Rv1198	TRUE	FALSE	FALSE	FALSE	1	TRUE	0	4	1	esxM,esxN-H37Rv-2030331-2030976	esxM,esxN	0.5	689770	44	TRUE	PR_HmRegion_054	4	1	0	0	0	0	1	1
NC_000962.3	Event_101	1340688	1340784	.	Node_44	Node_41	106.644	4	['mada_103', 'mada_112', 'mada_124', 'S0123-01', 'S0262-02']	1340687	1.34074e+06	97	lineage4	5	esxK	Rv1197	TRUE	FALSE	FALSE	FALSE	5	FALSE	0.25	4	2	esxI,esxJ-H37Rv-1160545-1161167-esxO,esxP,Rv2348c-H37Rv-2625885-2626683	esxI,esxJ-esxO,esxP,Rv2348c	0.6071		28	TRUE	PR_HmRegion_054	4	1	0	0	0	0	1	1
NC_000962.3	Event_102	1340916	1341073	.	Node_46	M0016737_0	1168.49	6	['M0016737_0']	1340915	1340994	158	lineage4	0	esxK,esxL	Rv1197,Rv1198	TRUE	FALSE	FALSE	FALSE	1	TRUE	0	4	2	esxI,esxJ-H37Rv-1160545-1161167-esxV,esxW-H37Rv-4059985-4060591	esxI,esxJ-esxV,esxW	0.5312		64	TRUE	PR_HmRegion_054	4	1	0	0	0	0	1	1
NC_000962.3	Event_103	1340974	1341174	.	Node_137	mada_107	535.666	15	['mada_107']	1340973	1.34107e+06	201	lineage1	0	esxL	Rv1198	TRUE	FALSE	FALSE	FALSE	1	TRUE	0	4	1	esxO,esxP,Rv2348c-H37Rv-2625885-2626683	esxO,esxP,Rv2348c	0.4957	1.28521e+06	115	FALSE	PR_HmRegion_054	4	1	0	0	0	0	1	1
NC_000962.3	Event_104	1341023	1341120	.	Node_70	Node_69	128.129	4	['QC-3', 'QC-9', 'QC-5', 'N0004', 'mada_1-30']	1341022	1341071	98	lineage3	5	esxL	Rv1198	TRUE	FALSE	FALSE	FALSE	5	FALSE	1	4	2	esxI,esxJ-H37Rv-1160545-1161167-esxV,esxW-H37Rv-4059985-4060591	esxI,esxJ-esxV,esxW	0.7436		39	TRUE	PR_HmRegion_054	4	1	0	0	0	0	1	1
NC_000962.3	Event_105	1341023	1341295	.	Node_132	Node_71	1445.4	5	['N1274', 'N0054', 'QC-3', 'QC-9', 'QC-5', 'N0004', 'mada_1-30']	1341022	1.34116e+06	273	lineage3	7	esxL	Rv1198	TRUE	FALSE	FALSE	FALSE	7	FALSE	0	4	1	esxO,esxP,Rv2348c-H37Rv-2625885-2626683	esxO,esxP,Rv2348c	0.68	1.28513e+06	50	TRUE	PR_HmRegion_054	4	1	0	0	0	0	1	1
NC_000962.3	Event_106	1341029	1341120	.	Node_25	Node_24	677.652	6	['S0106-01', 'R21770', 'R21839', 'R21363', 'mada_1-32', 'R30396', 'R20896']	1341028	1341074	92	lineage4	7	esxL	Rv1198	TRUE	FALSE	FALSE	FALSE	7	FALSE	0.16666666666666666	4	1	esxO,esxP,Rv2348c-H37Rv-2625885-2626683	esxO,esxP,Rv2348c	0.918	1285210	61	TRUE	PR_HmRegion_054	4	1	0	0	0	0	1	1
NC_000962.3	Event_107	1341032	1341254	.	Node_144	mada_1-10	1480.5	4	['mada_1-10']	1341031	1.34114e+06	223	lineage1	0	esxL	Rv1198	TRUE	FALSE	FALSE	FALSE	1	TRUE	0.25	4	2	esxI,esxJ-H37Rv-1160545-1161167-esxV,esxW-H37Rv-4059985-4060591	esxI,esxJ-esxV,esxW	1		34	TRUE	PR_HmRegion_054	4	1	0	0	0	0	1	1
NC_000962.3	Event_108	1341073	1341120	.	Node_22	Node_21	757.399	7	['R30396', 'R20896']	1341072	1341096	48	lineage4	2	esxL	Rv1198	TRUE	FALSE	FALSE	FALSE	2	FALSE	0.7142857142857143	4	2	esxI,esxJ-H37Rv-1160545-1161167-esxV,esxW-H37Rv-4059985-4060591	esxI,esxJ-esxV,esxW	1		53	TRUE	PR_HmRegion_054	4	1	0	0	0	0	1	1
NC_000962.3	Event_109	1481671	1481677	.	Node_20	R21770	655.668	5	['R21770']	1481670	1.48167e+06	7	lineage4	0	Rv1319c	Rv1319c	FALSE	FALSE	FALSE	TRUE	1	TRUE	0	0	0			0		0	FALSE	LR_HmRegion_014	0	0	2	1	0	0	0	0
NC_000962.3	Event_110	1532656	1532855	.	Node_28	R15311	568.864	5	['R15311']	1532655	1532755	200	lineage4	0	PPE19	Rv1361c	FALSE	TRUE	FALSE	FALSE	1	TRUE	0.2	2	1	PPE60-H37Rv-3894405-3895588	PPE60	0.8108	2.04929e+06	37	TRUE	PR_HmRegion_060	2	1	0	0	0	0	1	1
NC_000962.3	Event_111	1532656	1532889	.	Node_97	R37765	661.439	12	['R37765']	1532655	1532772	234	lineage2	0	PPE19	Rv1361c	FALSE	TRUE	FALSE	FALSE	1	TRUE	0.25	2	1	PPE60-H37Rv-3894405-3895588	PPE60	1	2.04931e+06	62	TRUE	PR_HmRegion_060	2	1	0	0	0	0	1	1
NC_000962.3	Event_112	1532911	1533016	.	Node_135	mada_1-36	450.466	20	['mada_1-36']	1532910	1532963	106	lineage1	0	PPE19	Rv1361c	FALSE	TRUE	FALSE	FALSE	1	TRUE	0.3	2	1	PPE18-H37Rv-1339349-1340433	PPE18	0.76	193072	100	TRUE	PR_HmRegion_060	2	1	0	0	0	0	2	1
NC_000962.3	Event_113	1533159	1533241	.	Node_26	Node_25	379.339	5	['M0017522_5', 'S0106-01', 'R21770', 'R21839', 'R21363', 'mada_1-32', 'R30396', 'R20896']	1533158	1.5332e+06	83	lineage4	8	PPE19	Rv1361c	FALSE	TRUE	FALSE	FALSE	8	FALSE	0.4	2	1	PPE18-H37Rv-1339349-1340433	PPE18	1	193308	32	TRUE	PR_HmRegion_060	2	1	0	0	0	0	1	1
NC_000962.3	Event_114	1533327	1533434	.	Node_30	Node_29	276.408	4	['TB2661', 'TB3386']	1533326	1533380	108	lineage4	2	PPE19	Rv1361c	FALSE	TRUE	FALSE	FALSE	2	FALSE	0.25	2	1	PPE60-H37Rv-3894405-3895588	PPE60	1	2.04992e+06	40	TRUE	PR_HmRegion_060	2	1	0	0	0	0	1	1
NC_000962.3	Event_115	1633632	1634550	.	Node_50	mada_1-50	178.727	14	['mada_1-50']	1633631	1.63409e+06	919	lineage4	0	PE_PGRS27	Rv1450c	FALSE	TRUE	FALSE	FALSE	1	TRUE	0	2	1	PE_PGRS28,Rv1453-H37Rv-1636705-1638392	PE_PGRS28,Rv1453	0.5	3458	68	TRUE	PR_HmRegion_064	2	1	0	0	2	1	1	1
NC_000962.3	Event_116	1633632	1634610	.	Node_61	Node_46	872.681	21	['TB4620', 'M0016737_0']	1633631	1.63412e+06	979	lineage4	2	PE_PGRS27	Rv1450c	FALSE	TRUE	FALSE	FALSE	2	FALSE	0	2	1	PE_PGRS28,Rv1453-H37Rv-1636705-1638392	PE_PGRS28,Rv1453	0.6699	3428	103	TRUE	PR_HmRegion_064	2	1	0	0	2	1	2	1
NC_000962.3	Event_117	1633632	1634636	.	Node_34	M0010874_7	715.415	15	['M0010874_7']	1633631	1.63413e+06	1005	lineage4	0	PE_PGRS27	Rv1450c	FALSE	TRUE	FALSE	FALSE	1	TRUE	0	2	1	PE_PGRS28,Rv1453-H37Rv-1636705-1638392	PE_PGRS28,Rv1453	0.5904	3415	83	TRUE	PR_HmRegion_064	2	1	0	0	2	1	2	1
NC_000962.3	Event_118	1633653	1633662	.	Node_27	Node_5	1606.23	4	['mada_2-31', 'mada_1-41']	1633652	1633657	10	lineage4	2	PE_PGRS27	Rv1450c	FALSE	TRUE	FALSE	FALSE	2	FALSE	0	1	1	PE_PGRS28,Rv1453-H37Rv-1636705-1638392	PE_PGRS28,Rv1453	0	3891.5	18	FALSE	PR_HmRegion_064	1	1	0	0	1	1	1	1
NC_000962.3	Event_119	1633678	1633739	.	Node_3	N1177	1975.24	17	['N1177']	1633677	1633708	62	lineage6	0	PE_PGRS27	Rv1450c	FALSE	TRUE	FALSE	FALSE	1	TRUE	0	1	1	PE_PGRS28,Rv1453-H37Rv-1636705-1638392	PE_PGRS28,Rv1453	0	3840.5	51	FALSE	PR_HmRegion_064	1	1	0	0	1	1	1	1
NC_000962.3	Event_120	1633678	1634592	.	Node_144	mada_1-10	1741.06	29	['mada_1-10']	1633677	1.63413e+06	915	lineage1	0	PE_PGRS27	Rv1450c	FALSE	TRUE	FALSE	FALSE	1	TRUE	0	2	1	PE_PGRS28,Rv1453-H37Rv-1636705-1638392	PE_PGRS28,Rv1453	0.5207	3414	121	TRUE	PR_HmRegion_064	2	1	0	0	2	1	1	1
NC_000962.3	Event_121	1633728	1633746	.	Node_146	N0153	2000.14	5	['N0153']	1633727	1.63374e+06	19	lineage1	0	PE_PGRS27	Rv1450c	FALSE	TRUE	FALSE	FALSE	1	TRUE	0	1	1	PE_PGRS28,Rv1453-H37Rv-1636705-1638392	PE_PGRS28,Rv1453	0	3812	22	FALSE	PR_HmRegion_064	1	1	0	0	1	1	1	1
NC_000962.3	Event_122	1633744	1634550	.	Node_4	Node_3	3185.5	9	['N1177', 'N1202', 'N0091']	1633743	1.63415e+06	807	lineage6	3	PE_PGRS27	Rv1450c	FALSE	TRUE	FALSE	FALSE	3	FALSE	0	2	1	PE_PGRS28,Rv1453-H37Rv-1636705-1638392	PE_PGRS28,Rv1453	0.6269	3402	67	TRUE	PR_HmRegion_064	2	1	0	0	2	1	1	1
NC_000962.3	Event_123	1633908	1634636	.	Node_149	RW-TB008	4696.67	18	['RW-TB008']	1633907	1.63427e+06	729	lineage8	0	PE_PGRS27	Rv1450c	FALSE	TRUE	FALSE	FALSE	1	TRUE	0	2	1	PE_PGRS28,Rv1453-H37Rv-1636705-1638392	PE_PGRS28,Rv1453	0.5702	3277	121	TRUE	PR_HmRegion_064	2	1	0	0	2	1	2	1
NC_000962.3	Event_124	1633973	1634539	.	Node_148	Node_147	2441.49	7	['R27252', 'R23887', 'N0153', 'N0072', 'mada_1-10', 'mada_118', 'mada_1-36', 'mada_117', 'mada_1-39', 'mada_107', 'mada_2-46', 'mada_1-44', 'mada_1-1', 'mada_1-51', 'mada_122']	1633972	1.63426e+06	567	lineage1	15	PE_PGRS27	Rv1450c	FALSE	TRUE	FALSE	FALSE	15	FALSE	0.14285714285714285	2	1	PE_PGRS9-H37Rv-835775-836519	PE_PGRS9	0.1207	798108	58	FALSE	PR_HmRegion_064	2	1	0	0	2	1	1	1
NC_000962.3	Event_125	1634418	1634541	.	Node_133	Node_65	928.403	4	['mada_2-31', 'mada_1-41', 'MT_0080', 'mada_102', 'TB3334', 'mada_105', 'TB3169', 'M0014888_3', 'mada_151', 'mada_129', 'QC-4', 'QC-8', 'QC-10', '02_R1708', '02_R0894', 'mada_139', 'M0017522_5', 'S0106-01', 'R21770', 'R21839', 'R21363', 'mada_1-32', 'R30396', 'R20896', 'TB3251', 'M0016395_7', 'R15311', '02_R1179', 'TB3162', 'TB2661', 'TB3386', 'M0010874_7', 'QC-7', 'QC-6', 'QC-1', '01_R1430', 'M0…	1634417	1634479	124	lineage4	62	PE_PGRS27	Rv1450c	FALSE	TRUE	FALSE	FALSE	62	FALSE	0.5	2	1	PE_PGRS9-H37Rv-835775-836519	PE_PGRS9	0.0417	798332	24	FALSE	PR_HmRegion_064	2	1	0	0	1	1	1	1
NC_000962.3	Event_126	1634523	1634610	.	Node_133	Node_132	391.31	7	['N1274', 'N0054', 'QC-3', 'QC-9', 'QC-5', 'N0004', 'mada_1-30', 'R21893', 'R30420', 'R32929', 'R26778', 'R23146', 'R28980', 'R21408', 'R20574', 'R20260', 'R26791', 'R27725', 'R18043', 'R18040', 'R27937', 'R22601', '18_0621851', 'N0155', 'mada_1-11', 'N0145', 'S0085-01', 'S0089-01', 'S0107-01', 'R29598', 'R24100', 'R28581', 'S0256-08', 'R37765', 'M0003941_3', 'mada_115', 'mada_2-42', 'TB2995', 'T…	1634522	1634566	88		68	PE_PGRS27	Rv1450c	FALSE	TRUE	FALSE	FALSE	68	FALSE	0	2	1	PE_PGRS28,Rv1453-H37Rv-1636705-1638392	PE_PGRS28,Rv1453	0.7273	2982.5	44	TRUE	PR_HmRegion_064	2	1	0	0	1	1	2	1
NC_000962.3	Event_127	1634523	1634610	.	Node_146	Node_145	788.084	9	['N0072', 'mada_1-10', 'mada_118', 'mada_1-36', 'mada_117', 'mada_1-39', 'mada_107', 'mada_2-46', 'mada_1-44', 'mada_1-1', 'mada_1-51', 'mada_122']	1634522	1634566	88	lineage1	12	PE_PGRS27	Rv1450c	FALSE	TRUE	FALSE	FALSE	12	FALSE	0	2	1	PE_PGRS28,Rv1453-H37Rv-1636705-1638392	PE_PGRS28,Rv1453	0.7609	2982.5	46	TRUE	PR_HmRegion_064	2	1	0	0	1	1	2	1
NC_000962.3	Event_128	1634523	1634610	.	Node_22	mada_1-32	553.771	10	['mada_1-32']	1634522	1634566	88	lineage4	0	PE_PGRS27	Rv1450c	FALSE	TRUE	FALSE	FALSE	1	TRUE	0	2	1	PE_PGRS28,Rv1453-H37Rv-1636705-1638392	PE_PGRS28,Rv1453	1	2982.5	46	TRUE	PR_HmRegion_064	2	1	0	0	1	1	2	1
NC_000962.3	Event_129	1634523	1634610	.	Node_43	TB3237	806.202	15	['TB3237']	1634522	1634566	88	lineage4	0	PE_PGRS27	Rv1450c	FALSE	TRUE	FALSE	FALSE	1	TRUE	0	2	1	PE_PGRS28,Rv1453-H37Rv-1636705-1638392	PE_PGRS28,Rv1453	1	2982.5	69	TRUE	PR_HmRegion_064	2	1	0	0	1	1	2	1
NC_000962.3	Event_130	1634538	1634550	.	Node_58	mada_1-38	1156.77	7	['mada_1-38']	1634537	1.63454e+06	13	lineage4	0	PE_PGRS27	Rv1450c	FALSE	TRUE	FALSE	FALSE	1	TRUE	0	2	1	PE_PGRS28,Rv1453-H37Rv-1636705-1638392	PE_PGRS28,Rv1453	1	3005	23	TRUE	PR_HmRegion_064	2	1	0	0	1	1	1	1
NC_000962.3	Event_131	1634538	1634636	.	Node_59	01_R1134	1777.28	16	['01_R1134']	1634537	1.63459e+06	99	lineage4	0	PE_PGRS27	Rv1450c	FALSE	TRUE	FALSE	FALSE	1	TRUE	0	2	1	PE_PGRS28,Rv1453-H37Rv-1636705-1638392	PE_PGRS28,Rv1453	1	2962	72	TRUE	PR_HmRegion_064	2	1	0	0	1	1	2	1
NC_000962.3	Event_132	1634580	1634592	.	Node_132	Node_131	1471.26	5	['R21893', 'R30420', 'R32929', 'R26778', 'R23146', 'R28980', 'R21408', 'R20574', 'R20260', 'R26791', 'R27725', 'R18043', 'R18040', 'R27937', 'R22601', '18_0621851', 'N0155', 'mada_1-11', 'N0145', 'S0085-01', 'S0089-01', 'S0107-01', 'R29598', 'R24100', 'R28581', 'S0256-08', 'R37765', 'M0003941_3', 'mada_115', 'mada_2-42', 'TB2995', 'TB2512', 'TB2981', '706-05', 'TB3113', 'S0070-08', 'R29816', 'R36…	1634579	1.63459e+06	13	lineage2	61	PE_PGRS27	Rv1450c	FALSE	TRUE	FALSE	FALSE	61	FALSE	0	1	1	PE_PGRS28,Rv1453-H37Rv-1636705-1638392	PE_PGRS28,Rv1453	1	2963	23	TRUE	PR_HmRegion_064	1	1	0	0	0	0	0	0
NC_000962.3	Event_133	1634580	1634592	.	Node_134	R23887	2066.76	5	['R23887']	1634579	1.63459e+06	13	lineage1	0	PE_PGRS27	Rv1450c	FALSE	TRUE	FALSE	FALSE	1	TRUE	0	1	1	PE_PGRS28,Rv1453-H37Rv-1636705-1638392	PE_PGRS28,Rv1453	1	2963	23	TRUE	PR_HmRegion_064	1	1	0	0	0	0	0	0
NC_000962.3	Event_134	1636757	1638212	.	Node_7	M0014888_3	527.835	47	['M0014888_3']	1636756	1637484	1456	lineage4	0	PE_PGRS28	Rv1452c	FALSE	TRUE	FALSE	FALSE	1	TRUE	0.0425532	3	1	PE_PGRS27-H37Rv-1633310-1634790	PE_PGRS27	0.9405	3434	168	TRUE	PR_HmRegion_065	3	1	0	0	1	1	4	1
NC_000962.3	Event_135	1636826	1637264	.	Node_36	Node_28	727.674	18	['M0016395_7', 'R15311']	1636825	1.63704e+06	439	lineage4	2	PE_PGRS28	Rv1452c	FALSE	TRUE	FALSE	FALSE	2	FALSE	0	1	1	PE_PGRS27-H37Rv-1633310-1634790	PE_PGRS27	1	2994.5	75	TRUE	PR_HmRegion_065	1	1	0	0	1	1	3	1
NC_000962.3	Event_136	1636868	1636881	.	Node_61	Node_46	806.01	6	['TB4620', 'M0016737_0']	1636867	1636874	14	lineage4	2	PE_PGRS28	Rv1452c	FALSE	TRUE	FALSE	FALSE	2	FALSE	0	1	1	PE_PGRS27-H37Rv-1633310-1634790	PE_PGRS27	0.7917	2824	24	TRUE	PR_HmRegion_065	1	1	0	0	1	1	1	1
NC_000962.3	Event_137	1637234	1637264	.	Node_55	mada_1-15	647.428	6	['mada_1-15']	1637233	1.63725e+06	31	lineage4	0	PE_PGRS28	Rv1452c	FALSE	TRUE	FALSE	FALSE	1	TRUE	0	1	1	PE_PGRS27-H37Rv-1633310-1634790	PE_PGRS27	1	3198.5	31	TRUE	PR_HmRegion_065	1	1	0	0	1	1	1	1
NC_000962.3	Event_138	1637249	1637280	.	Node_134	R23887	2089.69	6	['R23887']	1637248	1637264	32	lineage1	0	PE_PGRS28	Rv1452c	FALSE	TRUE	FALSE	FALSE	1	TRUE	0	1	1	PE_PGRS27-H37Rv-1633310-1634790	PE_PGRS27	1	3214	34	TRUE	PR_HmRegion_065	1	1	0	0	1	1	1	1
NC_000962.3	Event_139	1637249	1638194	.	Node_2	N1202	1615.3	10	['N1202']	1637248	1637721	946	lineage6	0	PE_PGRS28	Rv1452c	FALSE	TRUE	FALSE	FALSE	1	TRUE	0.1	3	1	PE_PGRS27-H37Rv-1633310-1634790	PE_PGRS27	1	3671	46	TRUE	PR_HmRegion_065	3	1	0	0	1	1	1	1
NC_000962.3	Event_140	1637253	1637762	.	Node_149	RW-TB008	4386.25	6	['RW-TB008']	1637252	1637507	510	lineage8	0	PE_PGRS28	Rv1452c	FALSE	TRUE	FALSE	FALSE	1	TRUE	0	2	1	PE_PGRS9-H37Rv-836147-836519	PE_PGRS9	0.0755	801174	53	FALSE	PR_HmRegion_065	2	1	0	0	1	1	1	1
NC_000962.3	Event_141	1637255	1637264	.	Node_57	TB2968	992.933	4	['TB2968']	1637254	1637259	10	lineage4	0	PE_PGRS28	Rv1452c	FALSE	TRUE	FALSE	FALSE	1	TRUE	0	1	1	PE_PGRS27-H37Rv-1633310-1634790	PE_PGRS27	1	3209	20	TRUE	PR_HmRegion_065	1	1	0	0	1	1	1	1
NC_000962.3	Event_142	1637255	1637264	.	Node_58	mada_1-38	1138.88	4	['mada_1-38']	1637254	1637259	10	lineage4	0	PE_PGRS28	Rv1452c	FALSE	TRUE	FALSE	FALSE	1	TRUE	0	1	1	PE_PGRS27-H37Rv-1633310-1634790	PE_PGRS27	1	3209	20	TRUE	PR_HmRegion_065	1	1	0	0	1	1	1	1
NC_000962.3	Event_143	1637263	1637294	.	Node_145	N0072	1394.79	5	['N0072']	1637262	1637278	32	lineage1	0	PE_PGRS28	Rv1452c	FALSE	TRUE	FALSE	FALSE	1	TRUE	0	1	1	PE_PGRS27-H37Rv-1633310-1634790	PE_PGRS27	1	3228	36	TRUE	PR_HmRegion_065	1	1	0	0	1	1	1	1
NC_000962.3	Event_144	1637280	1637348	.	Node_148	Node_133	1771.79	19	['mada_2-31', 'mada_1-41', 'MT_0080', 'mada_102', 'TB3334', 'mada_105', 'TB3169', 'M0014888_3', 'mada_151', 'mada_129', 'QC-4', 'QC-8', 'QC-10', '02_R1708', '02_R0894', 'mada_139', 'M0017522_5', 'S0106-01', 'R21770', 'R21839', 'R21363', 'mada_1-32', 'R30396', 'R20896', 'TB3251', 'M0016395_7', 'R15311', '02_R1179', 'TB3162', 'TB2661', 'TB3386', 'M0010874_7', 'QC-7', 'QC-6', 'QC-1', '01_R1430', 'M0…	1637279	1.63731e+06	69		130	PE_PGRS28	Rv1452c	FALSE	TRUE	FALSE	FALSE	130	FALSE	0	1	1	PE_PGRS27-H37Rv-1633310-1634790	PE_PGRS27	1	3263.5	78	TRUE	PR_HmRegion_065	1	1	0	0	1	1	1	1
NC_000962.3	Event_145	1637339	1637348	.	Node_138	mada_1-51	435.671	4	['mada_1-51']	1637338	1637343	10	lineage1	0	PE_PGRS28	Rv1452c	FALSE	TRUE	FALSE	FALSE	1	TRUE	0	1	1	PE_PGRS27-H37Rv-1633310-1634790	PE_PGRS27	1	3293	20	TRUE	PR_HmRegion_065	1	1	0	0	1	1	1	1
NC_000962.3	Event_146	1637575	1637762	.	Node_147	Node_134	565.643	6	['R27252', 'R23887']	1637574	1637668	188	lineage1	2	PE_PGRS28	Rv1452c	FALSE	TRUE	FALSE	FALSE	2	FALSE	0	2	1	PE_PGRS9-H37Rv-836147-836519	PE_PGRS9	0.1395	801335	43	FALSE	PR_HmRegion_065	2	1	0	0	1	1	1	1
NC_000962.3	Event_147	1638125	1638152	.	Node_36	Node_35	629.871	8	['02_R1179', 'TB3162', 'TB2661', 'TB3386', 'M0010874_7', 'QC-7', 'QC-6', 'QC-1']	1638124	1638138	28	lineage4	8	PE_PGRS28	Rv1452c	FALSE	TRUE	FALSE	FALSE	8	FALSE	0.125	2	1	PE_PGRS27-H37Rv-1633310-1634790	PE_PGRS27	1	4088	34	TRUE	PR_HmRegion_065	2	1	0	0	0	0	1	1
NC_000962.3	Event_148	1638125	1638212	.	Node_27	Node_5	1657.93	10	['mada_2-31', 'mada_1-41']	1638124	1638168	88	lineage4	2	PE_PGRS28	Rv1452c	FALSE	TRUE	FALSE	FALSE	2	FALSE	0.1	2	1	PE_PGRS27-H37Rv-1633310-1634790	PE_PGRS27	1	4118	46	TRUE	PR_HmRegion_065	2	1	0	0	0	0	2	1
NC_000962.3	Event_149	1638125	1638212	.	Node_54	mada_128	663.447	10	['mada_128']	1638124	1638168	88	lineage4	0	PE_PGRS28	Rv1452c	FALSE	TRUE	FALSE	FALSE	1	TRUE	0.1	2	1	PE_PGRS27-H37Rv-1633310-1634790	PE_PGRS27	1	4118	46	TRUE	PR_HmRegion_065	2	1	0	0	0	0	2	1
NC_000962.3	Event_150	1638125	1638212	.	Node_6	MT_0080	899.262	10	['MT_0080']	1638124	1638168	88	lineage4	0	PE_PGRS28	Rv1452c	FALSE	TRUE	FALSE	FALSE	1	TRUE	0.1	2	1	PE_PGRS27-H37Rv-1633310-1634790	PE_PGRS27	1	4118	46	TRUE	PR_HmRegion_065	2	1	0	0	0	0	2	1
NC_000962.3	Event_151	1638125	1638212	.	Node_64	TB3251	2258.53	15	['TB3251']	1638124	1638168	88	lineage4	0	PE_PGRS28	Rv1452c	FALSE	TRUE	FALSE	FALSE	1	TRUE	0.13333333333333333	2	1	PE_PGRS27-H37Rv-1633310-1634790	PE_PGRS27	1	4118	69	TRUE	PR_HmRegion_065	2	1	0	0	0	0	2	1
NC_000962.3	Event_152	1638182	1638194	.	Node_132	Node_71	1496.07	5	['N1274', 'N0054', 'QC-3', 'QC-9', 'QC-5', 'N0004', 'mada_1-30']	1638181	1.63819e+06	13	lineage3	7	PE_PGRS28	Rv1452c	FALSE	TRUE	FALSE	FALSE	7	FALSE	0.2	2	1	PE_PGRS27-H37Rv-1633310-1634790	PE_PGRS27	1	4137.5	23	TRUE	PR_HmRegion_065	2	1	0	0	0	0	0	0
NC_000962.3	Event_153	1638182	1638194	.	Node_45	Node_37	427.074	5	['01_R1430', 'M0011368_9']	1638181	1.63819e+06	13	lineage4	2	PE_PGRS28	Rv1452c	FALSE	TRUE	FALSE	FALSE	2	FALSE	0.2	2	1	PE_PGRS27-H37Rv-1633310-1634790	PE_PGRS27	1	4137.5	23	TRUE	PR_HmRegion_065	2	1	0	0	0	0	0	0
NC_000962.3	Event_154	1638182	1638238	.	Node_143	mada_118	1310.24	7	['mada_118']	1638181	1.63821e+06	57	lineage1	0	PE_PGRS28	Rv1452c	FALSE	TRUE	FALSE	FALSE	1	TRUE	0.42857142857142855	2	1	PE_PGRS27-H37Rv-1633310-1634790	PE_PGRS27	1	4159.5	37	TRUE	PR_HmRegion_065	2	1	0	0	0	0	1	1
NC_000962.3	Event_155	1788613	1788664	.	Node_68	N0004	856.75	4	['N0004']	1788612	1788638	52	lineage3	0	Rv1587c	Rv1587c	FALSE	FALSE	TRUE	FALSE	1	TRUE	0	2	2	Rv0094c,Rv0095c-H37Rv-103779-105130-Rv3466,Rv3467-H37Rv-3883535-3884847	Rv0094c,Rv0095c-Rv3466,Rv3467	0.6944		36	TRUE	PR_HmRegion_074	2	1	0	0	0	0	1	1
NC_000962.3	Event_156	1788726	1789545	.	Node_135	mada_1-36	386.159	16	['mada_1-36']	1788725	1789135	820	lineage1	0	Rv1587c,Rv1588c	Rv1587c,Rv1588c	FALSE	FALSE	TRUE	FALSE	1	TRUE	0	2	1	Rv0094c,Rv0095c-H37Rv-103779-105130	Rv0094c,Rv0095c	0.2065	1.68468e+06	92	FALSE	PR_HmRegion_074	2	1	0	0	0	0	1	1
NC_000962.3	Event_157	1789446	1789654	.	Node_96	Node_95	370.145	4	['mada_115', 'mada_2-42']	1789445	1.78955e+06	209	lineage2	2	Rv1588c	Rv1588c	FALSE	FALSE	TRUE	FALSE	2	FALSE	0.75	2	1	Rv3466,Rv3467-H37Rv-3883535-3884847	Rv3466,Rv3467	1	2.09464e+06	35	TRUE	PR_HmRegion_074	2	1	0	0	0	0	1	1
NC_000962.3	Event_158	1789446	1789678	.	Node_2	N1202	1648.73	9	['N1202']	1789445	1.78956e+06	233	lineage6	0	Rv1588c	Rv1588c	FALSE	FALSE	TRUE	FALSE	1	TRUE	0.7777777777777778	2	1	Rv3466,Rv3467-H37Rv-3883535-3884847	Rv3466,Rv3467	1	2.09463e+06	65	TRUE	PR_HmRegion_074	2	1	0	0	0	0	1	1
NC_000962.3	Event_159	1789446	1789678	.	Node_26	Node_18	496.472	9	['MT_0080', 'mada_102', 'TB3334', 'mada_105', 'TB3169', 'M0014888_3', 'mada_151', 'mada_129', 'QC-4', 'QC-8', 'QC-10', '02_R1708', '02_R0894', 'mada_139']	1789445	1.78956e+06	233	lineage4	14	Rv1588c	Rv1588c	FALSE	FALSE	TRUE	FALSE	14	FALSE	0.7777777777777778	2	1	Rv3466,Rv3467-H37Rv-3883535-3884847	Rv3466,Rv3467	1	2.09463e+06	65	TRUE	PR_HmRegion_074	2	1	0	0	0	0	1	1
NC_000962.3	Event_160	1789552	1789798	.	Node_62	Node_45	886.448	7	['01_R1430', 'M0011368_9', 'mada_103', 'mada_112', 'mada_124', 'S0123-01', 'S0262-02', '02_R1896', 'mada_2-25', 'TB3237']	1789551	1.78967e+06	247	lineage4	10	Rv1588c	Rv1588c	FALSE	FALSE	TRUE	FALSE	10	FALSE	0	2	1	Rv0094c,Rv0095c-H37Rv-103779-105130	Rv0094c,Rv0095c	0.6393	1685220	61	TRUE	PR_HmRegion_074	2	1	0	0	0	0	1	1
NC_000962.3	Event_161	1789565	1789671	.	Node_48	TB3054	1143.58	4	['TB3054']	1789564	1.78962e+06	107	lineage4	0	Rv1588c	Rv1588c	FALSE	FALSE	TRUE	FALSE	1	TRUE	0.75	2	1	Rv3466,Rv3467-H37Rv-3883535-3884847	Rv3466,Rv3467	1	2.09457e+06	37	TRUE	PR_HmRegion_074	2	1	0	0	0	0	1	1
NC_000962.3	Event_162	1789573	1789798	.	Node_147	Node_146	277.586	7	['N0153', 'N0072', 'mada_1-10', 'mada_118', 'mada_1-36', 'mada_117', 'mada_1-39', 'mada_107', 'mada_2-46', 'mada_1-44', 'mada_1-1', 'mada_1-51', 'mada_122']	1789572	1789685	226	lineage1	13	Rv1588c	Rv1588c	FALSE	FALSE	TRUE	FALSE	13	FALSE	0	2	1	Rv0094c,Rv0095c-H37Rv-103779-105130	Rv0094c,Rv0095c	0.6	1.68523e+06	50	TRUE	PR_HmRegion_074	2	1	0	0	0	0	1	1
NC_000962.3	Event_163	1789650	1789766	.	Node_59	Node_58	564.377	6	['mada_1-38', 'TB2968', 'mada_123', 'R23571', 'mada_2-1', 'mada_1-50', 'mada_1-53', 'mada_2-53', 'mada_1-12', 'mada_128', 'mada_1-15']	1789649	1.78971e+06	117	lineage4	11	Rv1588c	Rv1588c	FALSE	FALSE	TRUE	FALSE	11	FALSE	0.8333333333333334	2	1	Rv3466,Rv3467-H37Rv-3883535-3884847	Rv3466,Rv3467	1	2.09448e+06	44	TRUE	PR_HmRegion_074	2	1	0	0	0	0	1	1
NC_000962.3	Event_164	1789676	1789697	.	Node_27	Node_5	1566.96	4	['mada_2-31', 'mada_1-41']	1789675	1789686	22	lineage4	2	Rv1588c	Rv1588c	FALSE	FALSE	TRUE	FALSE	2	FALSE	0	2	1	Rv0094c,Rv0095c-H37Rv-103779-105130	Rv0094c,Rv0095c	0.48	1.68523e+06	25	FALSE	PR_HmRegion_074	2	1	0	0	0	0	1	1
NC_000962.3	Event_165	2025900	2026033	.	Node_54	mada_1-12	635.878	8	['mada_1-12']	2025899	2025966	134	lineage4	0	PPE25	Rv1787	FALSE	TRUE	FALSE	FALSE	1	TRUE	0	1	1	PPE27-H37Rv-2028425-2029242	PPE27	0.9	2867.5	50	TRUE	PR_HmRegion_085	1	1	0	0	0	0	1	1
NC_000962.3	Event_166	2025900	2026110	.	Node_63	Node_36	747.08	9	['M0016395_7', 'R15311', '02_R1179', 'TB3162', 'TB2661', 'TB3386', 'M0010874_7', 'QC-7', 'QC-6', 'QC-1']	2025899	2.026e+06	211	lineage4	10	PPE25	Rv1787	FALSE	TRUE	FALSE	FALSE	10	FALSE	0	1	1	PPE27-H37Rv-2028425-2029242	PPE27	0.918	2829	61	TRUE	PR_HmRegion_085	1	1	0	0	0	0	1	1
NC_000962.3	Event_167	2028975	2028993	.	Node_22	Node_21	712.692	4	['R30396', 'R20896']	2028974	2.02898e+06	19	lineage4	2	PPE27	Rv1790	FALSE	TRUE	FALSE	FALSE	2	FALSE	0	1	1	PPE25-H37Rv-2025301-2026163	PPE25	0.3333	3251.5	27	FALSE	PR_HmRegion_086	1	1	0	0	0	0	1	1
NC_000962.3	Event_168	2028975	2029189	.	Node_7	mada_151	403.682	4	['mada_151']	2028974	2.02908e+06	215	lineage4	0	PPE27	Rv1790	FALSE	TRUE	FALSE	FALSE	1	TRUE	0	1	1	PPE25-H37Rv-2025301-2026163	PPE25	0.8108	3349.5	37	TRUE	PR_HmRegion_086	1	1	0	0	0	0	1	1
NC_000962.3	Event_169	2029087	2029112	.	Node_48	Node_47	1556.19	6	['mada_126', 'mada_120']	2029086	2029099	26	lineage4	2	PPE27	Rv1790	FALSE	TRUE	FALSE	FALSE	2	FALSE	0	1	1	PPE25-H37Rv-2025301-2026163	PPE25	1	3367	30	TRUE	PR_HmRegion_086	1	1	0	0	0	0	1	1
NC_000962.3	Event_170	2029087	2029112	.	Node_52	Node_51	324.027	6	['mada_2-1', 'mada_1-50', 'mada_1-53', 'mada_2-53']	2029086	2029099	26	lineage4	4	PPE27	Rv1790	FALSE	TRUE	FALSE	FALSE	4	FALSE	0	1	1	PPE25-H37Rv-2025301-2026163	PPE25	1	3367	30	TRUE	PR_HmRegion_086	1	1	0	0	0	0	1	1
NC_000962.3	Event_171	2030487	2030521	.	Node_148	Node_133	1621.16	4	['mada_2-31', 'mada_1-41', 'MT_0080', 'mada_102', 'TB3334', 'mada_105', 'TB3169', 'M0014888_3', 'mada_151', 'mada_129', 'QC-4', 'QC-8', 'QC-10', '02_R1708', '02_R0894', 'mada_139', 'M0017522_5', 'S0106-01', 'R21770', 'R21839', 'R21363', 'mada_1-32', 'R30396', 'R20896', 'TB3251', 'M0016395_7', 'R15311', '02_R1179', 'TB3162', 'TB2661', 'TB3386', 'M0010874_7', 'QC-7', 'QC-6', 'QC-1', '01_R1430', 'M0…	2030486	2.0305e+06	35		130	esxM	Rv1792	TRUE	FALSE	FALSE	FALSE	130	FALSE	0.25	4	4	esxI,esxJ-H37Rv-1160538-1161165-esxK,esxL-H37Rv-1340643-1341288-esxO,esxP-H37Rv-2625889-2626534-esxV,esxW-H37Rv-4059983-4060591	esxI,esxJ-esxK,esxL-esxO,esxP-esxV,esxW	0.5417		24	TRUE	PR_HmRegion_087	4	1	0	0	0	0	1	1
NC_000962.3	Event_172	2030518	2030765	.	Node_64	TB3251	2065.04	7	['TB3251']	2030517	2030641	248	lineage4	0	esxM,esxN	Rv1792,Rv1793	TRUE	FALSE	FALSE	FALSE	1	TRUE	0.2857142857142857	4	1	esxO,esxP-H37Rv-2625889-2626534	esxO,esxP	1	595570	45	TRUE	PR_HmRegion_087	4	1	0	0	0	0	2	1
NC_000962.3	Event_173	2030604	2030848	.	Node_24	S0106-01	616.73	6	['S0106-01']	2030603	2.03073e+06	245	lineage4	0	esxM,esxN	Rv1792,Rv1793	TRUE	FALSE	FALSE	FALSE	1	TRUE	0.3333333333333333	4	1	esxK,esxL-H37Rv-1340643-1341288	esxK,esxL	0.8095	689760	42	TRUE	PR_HmRegion_087	4	1	0	0	0	0	2	1
NC_000962.3	Event_174	2030756	2030765	.	Node_46	M0016737_0	1143.14	4	['M0016737_0']	2030755	2030760	10	lineage4	0	esxN	Rv1793	TRUE	FALSE	FALSE	FALSE	1	TRUE	0.5	4	1	esxO,esxP-H37Rv-2625889-2626534	esxO,esxP	1	595452	20	TRUE	PR_HmRegion_087	4	1	0	0	0	0	1	1
NC_000962.3	Event_175	2163400	2163504	.	Node_146	N0153	1965.52	6	['N0153']	2163399	2.16345e+06	105	lineage1	0	PPE34	Rv1917c	FALSE	TRUE	FALSE	FALSE	1	TRUE	0	0	0			0		0	FALSE	LR_HmRegion_021	0	0	2	1	0	0	1	1
NC_000962.3	Event_176	2163412	2163421	.	Node_113	R25048	69.0974	5	['R25048']	2163411	2163416	10	lineage2	0	PPE34	Rv1917c	FALSE	TRUE	FALSE	FALSE	1	TRUE	0	0	0			0		0	FALSE	LR_HmRegion_021	0	0	2	1	0	0	1	1
NC_000962.3	Event_177	2163412	2163421	.	Node_28	M0016395_7	661.702	5	['M0016395_7']	2163411	2163416	10	lineage4	0	PPE34	Rv1917c	FALSE	TRUE	FALSE	FALSE	1	TRUE	0	0	0			0		0	FALSE	LR_HmRegion_021	0	0	2	1	0	0	1	1
NC_000962.3	Event_178	2163412	2163421	.	Node_46	M0016737_0	1185.65	5	['M0016737_0']	2163411	2163416	10	lineage4	0	PPE34	Rv1917c	FALSE	TRUE	FALSE	FALSE	1	TRUE	0	0	0			0		0	FALSE	LR_HmRegion_021	0	0	2	1	0	0	1	1
NC_000962.3	Event_179	2163412	2163421	.	Node_71	N1274	1433.11	5	['N1274']	2163411	2163416	10	lineage3	0	PPE34	Rv1917c	FALSE	TRUE	FALSE	FALSE	1	TRUE	0	0	0			0		0	FALSE	LR_HmRegion_021	0	0	2	1	0	0	1	1
NC_000962.3	Event_180	2163412	2163444	.	Node_35	Node_31	164.395	6	['02_R1179', 'TB3162', 'TB2661', 'TB3386']	2163411	2.16343e+06	33	lineage4	4	PPE34	Rv1917c	FALSE	TRUE	FALSE	FALSE	4	FALSE	0	0	0			0		0	FALSE	LR_HmRegion_021	0	0	2	1	0	0	1	1
NC_000962.3	Event_181	2163481	2163520	.	Node_48	Node_47	1585.31	12	['mada_126', 'mada_120']	2163480	2163500	40	lineage4	2	PPE34	Rv1917c	FALSE	TRUE	FALSE	FALSE	2	FALSE	0	0	0			0		0	FALSE	LR_HmRegion_021	0	0	2	1	0	0	1	1
NC_000962.3	Event_182	2165857	2165896	.	Node_116	Node_115	319.762	16	['TB1236', 'TB2659']	2165856	2165876	40	lineage2	2	PPE34	Rv1917c	FALSE	TRUE	FALSE	FALSE	2	FALSE	0	0	0			0		0	FALSE	LR_HmRegion_021	0	0	1	1	0	0	0	0
NC_000962.3	Event_183	2196715	2196970	.	Node_147	Node_134	658.306	30	['R27252', 'R23887']	2196714	2196842	256	lineage1	2	Rv1945	Rv1945	FALSE	FALSE	TRUE	FALSE	2	FALSE	0.3333333333333333	1	1	Rv1148c-H37Rv-1276292-1277797	Rv1148c	1	919798	135	TRUE	PR_HmRegion_094	1	1	0	0	0	0	2	1
NC_000962.3	Event_184	2196715	2196970	.	Node_6	mada_102	788.896	4	['mada_102']	2196714	2196842	256	lineage4	0	Rv1945	Rv1945	FALSE	FALSE	TRUE	FALSE	1	TRUE	0.5	1	1	Rv1148c-H37Rv-1276292-1277797	Rv1148c	1	919798	28	TRUE	PR_HmRegion_094	1	1	0	0	0	0	2	1
NC_000962.3	Event_185	2196715	2197278	.	Node_36	Node_28	821.261	26	['M0016395_7', 'R15311']	2196714	2196996	564	lineage4	2	Rv1945	Rv1945	FALSE	FALSE	TRUE	FALSE	2	FALSE	0.2692307692307692	1	1	Rv1148c-H37Rv-1276292-1277797	Rv1148c	0.9306	919952	144	TRUE	PR_HmRegion_094	1	1	0	0	0	0	2	1
NC_000962.3	Event_186	2196715	2197332	.	Node_25	M0017522_5	1387.01	13	['M0017522_5']	2196714	2197023	618	lineage4	0	Rv1945	Rv1945	FALSE	FALSE	TRUE	FALSE	1	TRUE	0.23076923076923078	1	1	Rv1148c-H37Rv-1276292-1277797	Rv1148c	1	919978	62	TRUE	PR_HmRegion_094	1	1	0	0	0	0	3	1
NC_000962.3	Event_187	2196768	2196970	.	Node_138	mada_1-1	645.174	29	['mada_1-1']	2196767	2.19687e+06	203	lineage1	0	Rv1945	Rv1945	FALSE	FALSE	TRUE	FALSE	1	TRUE	0.3103448275862069	1	1	Rv1148c-H37Rv-1276292-1277797	Rv1148c	1	919824	124	TRUE	PR_HmRegion_094	1	1	0	0	0	0	2	1
NC_000962.3	Event_188	2196768	2197041	.	Node_149	RW-TB008	4899.35	32	['RW-TB008']	2196767	2196904	274	lineage8	0	Rv1945	Rv1945	FALSE	FALSE	TRUE	FALSE	1	TRUE	0.28125	1	1	Rv1148c-H37Rv-1276292-1277797	Rv1148c	0.7898	919860	157	TRUE	PR_HmRegion_094	1	1	0	0	0	0	2	1
NC_000962.3	Event_189	2196831	2196970	.	Node_112	Node_102	434.715	15	['TB2995', 'TB2512', 'TB2981', '706-05', 'TB3113']	2196830	2196900	140	lineage2	5	Rv1945	Rv1945	FALSE	FALSE	TRUE	FALSE	5	FALSE	0.26666666666666666	1	1	Rv1148c-H37Rv-1276292-1277797	Rv1148c	1	919856	70	TRUE	PR_HmRegion_094	1	1	0	0	0	0	1	1
NC_000962.3	Event_190	2197230	2197260	.	Node_144	mada_1-10	1531.34	5	['mada_1-10']	2197229	2.19724e+06	31	lineage1	0	Rv1945	Rv1945	FALSE	FALSE	TRUE	FALSE	1	TRUE	0	1	1	Rv1148c-H37Rv-1276292-1277797	Rv1148c	0.75	920200	40	TRUE	PR_HmRegion_094	1	1	0	0	0	0	1	1
NC_000962.3	Event_191	2197230	2197293	.	Node_134	R23887	2200.48	14	['R23887']	2197229	2197261	64	lineage1	0	Rv1945	Rv1945	FALSE	FALSE	TRUE	FALSE	1	TRUE	0.14285714285714285	1	1	Rv1148c-H37Rv-1276292-1277797	Rv1148c	0.9726	920216	73	TRUE	PR_HmRegion_094	1	1	0	0	0	0	2	1
NC_000962.3	Event_192	2197230	2197293	.	Node_4	Node_1	3493.05	14	['N1272', 'N1176']	2197229	2197261	64	lineage5	2	Rv1945	Rv1945	FALSE	FALSE	TRUE	FALSE	2	FALSE	0.14285714285714285	1	1	Rv1148c-H37Rv-1276292-1277797	Rv1148c	0.9726	920216	73	TRUE	PR_HmRegion_094	1	1	0	0	0	0	2	1
NC_000962.3	Event_193	2197287	2197313	.	Node_30	TB3162	347.134	4	['TB3162']	2197286	2.1973e+06	27	lineage4	0	Rv1945	Rv1945	FALSE	FALSE	TRUE	FALSE	1	TRUE	0	1	1	Rv1148c-H37Rv-1276292-1277797	Rv1148c	0.9286	920255	28	TRUE	PR_HmRegion_094	1	1	0	0	0	0	1	1
NC_000962.3	Event_194	2296425	2296457	.	Node_1	N1272	1071.76	9	['N1272']	2296424	2.29644e+06	33	lineage5	0	pks12	Rv2048c	FALSE	FALSE	FALSE	TRUE	1	TRUE	0	1	1	pks12-H37Rv-2300912-2304311	pks12	0.6316	6171	38	TRUE	PR_HmRegion_097	1	1	0	0	0	0	1	1
NC_000962.3	Event_195	2296425	2296473	.	Node_43	TB3237	743.12	13	['TB3237']	2296424	2.29645e+06	49	lineage4	0	pks12	Rv2048c	FALSE	FALSE	FALSE	TRUE	1	TRUE	0	1	1	pks12-H37Rv-2300912-2304311	pks12	0.7037	6163	54	TRUE	PR_HmRegion_097	1	1	0	0	0	0	1	1
NC_000962.3	Event_196	2300403	2300452	.	Node_42	02_R1896	764.597	11	['02_R1896']	2300402	2300427	50	lineage4	0	pks12	Rv2048c	FALSE	FALSE	FALSE	TRUE	1	TRUE	0.18181818181818182	2	1	pks12-H37Rv-2305265-2306889	pks12	0.5614	5650	57	TRUE	PR_HmRegion_098	2	1	0	0	0	0	1	1
NC_000962.3	Event_197	2300403	2300555	.	Node_27	Node_5	1705.52	14	['mada_2-31', 'mada_1-41']	2300402	2.30048e+06	153	lineage4	2	pks12	Rv2048c	FALSE	FALSE	FALSE	TRUE	2	FALSE	0.14285714285714285	2	1	pks12-H37Rv-2305265-2306889	pks12	0.6494	5598.5	77	TRUE	PR_HmRegion_098	2	1	0	0	0	0	1	1
NC_000962.3	Event_198	2301782	2302132	.	Node_1	N1272	995.397	4	['N1272']	2301781	2.30196e+06	351	lineage5	0	pks12	Rv2048c	FALSE	FALSE	FALSE	TRUE	1	TRUE	0	1	1	pks12-H37Rv-2294816-2298269	pks12	0.5	5414	44	TRUE	PR_HmRegion_099	1	1	0	0	0	0	2	1
NC_000962.3	Event_199	2301782	2302132	.	Node_27	Node_5	1516.24	5	['mada_2-31', 'mada_1-41']	2301781	2.30196e+06	351	lineage4	2	pks12	Rv2048c	FALSE	FALSE	FALSE	TRUE	2	FALSE	0	1	1	pks12-H37Rv-2294816-2298269	pks12	0.4	5414	55	FALSE	PR_HmRegion_099	1	1	0	0	0	0	2	1
NC_000962.3	Event_200	2301782	2302132	.	Node_45	Node_37	414.061	4	['01_R1430', 'M0011368_9']	2301781	2.30196e+06	351	lineage4	2	pks12	Rv2048c	FALSE	FALSE	FALSE	TRUE	2	FALSE	0	1	1	pks12-H37Rv-2294816-2298269	pks12	0.5	5414	44	TRUE	PR_HmRegion_099	1	1	0	0	0	0	2	1
NC_000962.3	Event_201	2338768	2338994	.	Node_149	RW-TB008	4468.69	7	['RW-TB008']	2338767	2.33888e+06	227	lineage8	0	Rv2082	Rv2082	FALSE	FALSE	FALSE	TRUE	1	TRUE	0	0	0			0		0	FALSE		0	0	0	0	0	0	0	0
NC_000962.3	Event_202	2338768	2338994	.	Node_25	Node_24	708.634	7	['S0106-01', 'R21770', 'R21839', 'R21363', 'mada_1-32', 'R30396', 'R20896']	2338767	2.33888e+06	227	lineage4	7	Rv2082	Rv2082	FALSE	FALSE	FALSE	TRUE	7	FALSE	0	0	0			0		0	FALSE		0	0	0	0	0	0	0	0
NC_000962.3	Event_203	2338768	2338994	.	Node_64	TB3251	2039.37	6	['TB3251']	2338767	2.33888e+06	227	lineage4	0	Rv2082	Rv2082	FALSE	FALSE	FALSE	TRUE	1	TRUE	0	0	0			0		0	FALSE		0	0	0	0	0	0	0	0
NC_000962.3	Event_204	2338773	2338994	.	Node_4	Node_1	3434.62	6	['N1272', 'N1176']	2338772	2338883	222	lineage5	2	Rv2082	Rv2082	FALSE	FALSE	FALSE	TRUE	2	FALSE	0	0	0			0		0	FALSE		0	0	0	0	0	0	0	0
NC_000962.3	Event_205	2339719	2339726	.	Node_148	Node_133	1650.58	4	['mada_2-31', 'mada_1-41', 'MT_0080', 'mada_102', 'TB3334', 'mada_105', 'TB3169', 'M0014888_3', 'mada_151', 'mada_129', 'QC-4', 'QC-8', 'QC-10', '02_R1708', '02_R0894', 'mada_139', 'M0017522_5', 'S0106-01', 'R21770', 'R21839', 'R21363', 'mada_1-32', 'R30396', 'R20896', 'TB3251', 'M0016395_7', 'R15311', '02_R1179', 'TB3162', 'TB2661', 'TB3386', 'M0010874_7', 'QC-7', 'QC-6', 'QC-1', '01_R1430', 'M0…	2339718	2339722	8		130	Rv2082	Rv2082	FALSE	FALSE	FALSE	TRUE	130	FALSE	0	0	0			0		0	FALSE		0	0	0	0	0	0	0	0
NC_000962.3	Event_206	2439204	2439460	.	Node_19	R21839	238.083	4	['R21839']	2439203	2.43933e+06	257	lineage4	0	Rv2177c	Rv2177c	FALSE	FALSE	FALSE	TRUE	1	TRUE	0	1	1	Rv2423,Rv2424c-H37Rv-2720634-2721442	Rv2423,Rv2424c	1	281706	35	TRUE	PR_HmRegion_107	1	1	0	0	0	0	1	1
NC_000962.3	Event_207	2439401	2439519	.	Node_7	mada_151	440.571	4	['mada_151']	2439400	2.43946e+06	119	lineage4	0	Rv2177c	Rv2177c	FALSE	FALSE	FALSE	TRUE	1	TRUE	0	1	1	Rv2423,Rv2424c-H37Rv-2720634-2721442	Rv2423,Rv2424c	1	281578	35	TRUE	PR_HmRegion_107	1	1	0	0	0	0	1	1
NC_000962.3	Event_208	2626004	2626204	.	Node_138	mada_1-1	528.466	9	['mada_1-1']	2626003	2.6261e+06	201	lineage1	0	esxO	Rv2346c	TRUE	FALSE	FALSE	FALSE	1	TRUE	0.1111111111111111	4	1	PPE18,esxK,esxL-H37Rv-1340494-1341292	PPE18,esxK,esxL	0.7606	1.28521e+06	71	TRUE	PR_HmRegion_113	4	1	0	0	0	0	1	1
NC_000962.3	Event_209	2626004	2626600	.	Node_149	RW-TB008	4814.59	24	['RW-TB008']	2626003	2.6263e+06	597	lineage8	0	esxO,esxP	Rv2346c,Rv2347c	TRUE	FALSE	FALSE	FALSE	1	TRUE	0.16666666666666666	4	1	PPE18,esxK,esxL-H37Rv-1340494-1341292	PPE18,esxK,esxL	0.5896	1.28541e+06	173	TRUE	PR_HmRegion_113	4	1	0	0	0	0	1	1
NC_000962.3	Event_210	2626105	2626348	.	Node_148	Node_133	1678.6	7	['mada_2-31', 'mada_1-41', 'MT_0080', 'mada_102', 'TB3334', 'mada_105', 'TB3169', 'M0014888_3', 'mada_151', 'mada_129', 'QC-4', 'QC-8', 'QC-10', '02_R1708', '02_R0894', 'mada_139', 'M0017522_5', 'S0106-01', 'R21770', 'R21839', 'R21363', 'mada_1-32', 'R30396', 'R20896', 'TB3251', 'M0016395_7', 'R15311', '02_R1179', 'TB3162', 'TB2661', 'TB3386', 'M0010874_7', 'QC-7', 'QC-6', 'QC-1', '01_R1430', 'M0…	2626104	2626226	244		130	esxO,esxP	Rv2346c,Rv2347c	TRUE	FALSE	FALSE	FALSE	130	FALSE	0.42857142857142855	4	1	PPE18,esxK,esxL-H37Rv-1340494-1341292	PPE18,esxK,esxL	0.9804	1285333	51	TRUE	PR_HmRegion_113	4	1	0	0	0	0	1	1
NC_000962.3	Event_211	2626138	2626678	.	Node_140	mada_1-39	931.483	14	['mada_1-39']	2626137	2.62641e+06	541	lineage1	0	esxO,esxP,Rv2348c	Rv2346c,Rv2347c,Rv2348c	TRUE	FALSE	FALSE	FALSE	1	TRUE	0.21428571428571427	4	1	PPE18,esxK,esxL-H37Rv-1340494-1341292	PPE18,esxK,esxL	0.7087	1.28551e+06	103	TRUE	PR_HmRegion_113	4	1	0	0	0	0	1	1
NC_000962.3	Event_212	2626149	2626600	.	Node_131	Node_85	1304.59	5	['R21893', 'R30420', 'R32929', 'R26778', 'R23146', 'R28980', 'R21408', 'R20574', 'R20260', 'R26791', 'R27725', 'R18043', 'R18040', 'R27937', 'R22601']	2626148	2626374	452	lineage2	15	esxO,esxP	Rv2346c,Rv2347c	TRUE	FALSE	FALSE	FALSE	15	FALSE	0.2	4	1	PPE18,esxK,esxL-H37Rv-1340494-1341292	PPE18,esxK,esxL	0.8718	1285481	39	TRUE	PR_HmRegion_113	4	1	0	0	0	0	1	1
NC_000962.3	Event_213	2626511	2626521	.	Node_2	N1202	1577.75	4	['N1202']	2626510	2.62652e+06	11	lineage6	0	esxP	Rv2347c	TRUE	FALSE	FALSE	FALSE	1	TRUE	0.25	3	1	esxI,esxJ-H37Rv-1160545-1161167	esxI,esxJ	0.6667	1.46566e+06	21	TRUE	PR_HmRegion_113	3	1	0	0	0	0	1	1
NC_000962.3	Event_214	2626511	2626521	.	Node_58	mada_1-38	1122.06	4	['mada_1-38']	2626510	2.62652e+06	11	lineage4	0	esxP	Rv2347c	TRUE	FALSE	FALSE	FALSE	1	TRUE	0.25	3	1	esxI,esxJ-H37Rv-1160545-1161167	esxI,esxJ	0.6667	1.46566e+06	21	TRUE	PR_HmRegion_113	3	1	0	0	0	0	1	1
NC_000962.3	Event_215	2626511	2626600	.	Node_43	TB3237	647.991	4	['TB3237']	2626510	2626555	90	lineage4	0	esxP	Rv2347c	TRUE	FALSE	FALSE	FALSE	1	TRUE	0.25	3	1	PPE18,esxK,esxL-H37Rv-1340494-1341292	PPE18,esxK,esxL	0.56	1285662	25	TRUE	PR_HmRegion_113	3	1	0	0	0	0	1	1
NC_000962.3	Event_216	2626513	2626678	.	Node_12	Node_11	488.116	4	['QC-4', 'QC-8', 'QC-10']	2626512	2626595	166	lineage4	3	esxP,Rv2348c	Rv2347c,Rv2348c	TRUE	FALSE	FALSE	FALSE	3	FALSE	0.25	3	1	PPE18,esxK,esxL-H37Rv-1340494-1341292	PPE18,esxK,esxL	0.8529	1285702	34	TRUE	PR_HmRegion_113	3	1	0	0	0	0	1	1
NC_000962.3	Event_217	2626513	2626678	.	Node_7	mada_151	422.237	4	['mada_151']	2626512	2626595	166	lineage4	0	esxP,Rv2348c	Rv2347c,Rv2348c	TRUE	FALSE	FALSE	FALSE	1	TRUE	0.25	3	1	PPE18,esxK,esxL-H37Rv-1340494-1341292	PPE18,esxK,esxL	0.8529	1285702	34	TRUE	PR_HmRegion_113	3	1	0	0	0	0	1	1
NC_000962.3	Event_218	2720895	2721013	.	Node_36	Node_28	616.653	4	['M0016395_7', 'R15311']	2720894	2.72095e+06	119	lineage4	2	Rv2424c	Rv2424c	FALSE	FALSE	FALSE	TRUE	2	FALSE	0	1	1	pknL,Rv2177c-H37Rv-2439139-2439948	pknL,Rv2177c	1	281410	34	TRUE	PR_HmRegion_119	1	1	0	0	0	0	1	1
NC_000962.3	Event_219	2866551	2866647	.	Node_144	mada_1-10	1555.8	6	['mada_1-10']	2866550	2.8666e+06	97	lineage1	0	lppA	Rv2543	FALSE	FALSE	FALSE	TRUE	1	TRUE	0	1	1	lppA,lppB-H37Rv-2867124-2867777	lppA,lppB	0.1	852	50	FALSE	PR_HmRegion_124	1	1	0	0	0	0	1	1
NC_000962.3	Event_220	2866607	2867756	.	Node_132	Node_131	1451.16	10	['R21893', 'R30420', 'R32929', 'R26778', 'R23146', 'R28980', 'R21408', 'R20574', 'R20260', 'R26791', 'R27725', 'R18043', 'R18040', 'R27937', 'R22601', '18_0621851', 'N0155', 'mada_1-11', 'N0145', 'S0085-01', 'S0089-01', 'S0107-01', 'R29598', 'R24100', 'R28581', 'S0256-08', 'R37765', 'M0003941_3', 'mada_115', 'mada_2-42', 'TB2995', 'TB2512', 'TB2981', '706-05', 'TB3113', 'S0070-08', 'R29816', 'R36…	2866606	2867181	1150	lineage2	61	lppA,lppB	Rv2543,Rv2544	FALSE	FALSE	FALSE	TRUE	61	FALSE	0	2	2	lppA-H37Rv-2866468-2867121-lppA,lppB-H37Rv-2867124-2867777	lppA-lppA,lppB	0		28	FALSE	PR_HmRegion_124,PR_HmRegion_125	2	1	0	0	0	0	5	1
NC_000962.3	Event_221	2867207	2867263	.	Node_133	Node_132	424.785	9	['N1274', 'N0054', 'QC-3', 'QC-9', 'QC-5', 'N0004', 'mada_1-30', 'R21893', 'R30420', 'R32929', 'R26778', 'R23146', 'R28980', 'R21408', 'R20574', 'R20260', 'R26791', 'R27725', 'R18043', 'R18040', 'R27937', 'R22601', '18_0621851', 'N0155', 'mada_1-11', 'N0145', 'S0085-01', 'S0089-01', 'S0107-01', 'R29598', 'R24100', 'R28581', 'S0256-08', 'R37765', 'M0003941_3', 'mada_115', 'mada_2-42', 'TB2995', 'T…	2867206	2.86723e+06	57		68	lppB	Rv2544	FALSE	FALSE	FALSE	TRUE	68	FALSE	0	1	1	lppA-H37Rv-2866468-2867121	lppA	0.2909	440	55	FALSE	PR_HmRegion_125	1	1	0	0	0	0	1	1
NC_000962.3	Event_222	2867207	2867762	.	Node_145	N0072	1448.45	21	['N0072']	2867206	2867484	556	lineage1	0	lppB	Rv2544	FALSE	FALSE	FALSE	TRUE	1	TRUE	0	1	1	lppA-H37Rv-2866468-2867121	lppA	0.2222	689.5	72	FALSE	PR_HmRegion_125	1	1	0	0	0	0	3	1
NC_000962.3	Event_223	2923106	2923119	.	Node_149	RW-TB008	4538.13	5	['RW-TB008']	2923105	2923112	14	lineage8	0	PE_PGRS44	Rv2591	FALSE	TRUE	FALSE	FALSE	1	TRUE	0	0	0			0		0	FALSE		0	0	0	0	1	1	1	1
NC_000962.3	Event_224	2944739	2944857	.	Node_130	18_0621851	593.836	4	['18_0621851']	2944738	2.9448e+06	119	lineage2	0	PE_PGRS45	Rv2615c	FALSE	TRUE	FALSE	FALSE	1	TRUE	0.5	2	1	PE_PGRS18-H37Rv-1095712-1096692	PE_PGRS18	0.5946	1.8486e+06	37	TRUE	PR_HmRegion_127	2	1	0	0	0	0	1	1
NC_000962.3	Event_225	3059791	3059822	.	Node_132	Node_71	1460.48	4	['N1274', 'N0054', 'QC-3', 'QC-9', 'QC-5', 'N0004', 'mada_1-30']	3059790	3059806	32	lineage3	7	_	_	FALSE	FALSE	FALSE	TRUE	7	FALSE	0	0	0			0		0	FALSE		0	0	0	0	0	0	1	1
NC_000962.3	Event_226	3119926	3119939	.	Node_33	Node_32	124.786	7	['QC-6', 'QC-1']	3119925	3119932	14	lineage4	2	_	_	FALSE	FALSE	FALSE	TRUE	2	FALSE	0	10	10	nan-H37Rv-3121878-3122917-nan-H37Rv-3121937-3122533-nan-H37Rv-3121937-3123193-nan-H37Rv-3121937-3123338-nan-H37Rv-3122016-3122758-nan-H37Rv-3122084-3123410-nan-H37Rv-3122229-3123561-nan-H37Rv-3122374-3123576-nan-H37Rv-3122511-3123576-nan-H37Rv-3122660-3123576	None-None-None-None-None-None-None-None-None-None	0		21	FALSE	PR_HmRegion_140,LR_HmRegion_032	11	1	5	1	1	1	0	0
NC_000962.3	Event_227	3132956	3132975	.	Node_148	Node_133	1698.1	5	['mada_2-31', 'mada_1-41', 'MT_0080', 'mada_102', 'TB3334', 'mada_105', 'TB3169', 'M0014888_3', 'mada_151', 'mada_129', 'QC-4', 'QC-8', 'QC-10', '02_R1708', '02_R0894', 'mada_139', 'M0017522_5', 'S0106-01', 'R21770', 'R21839', 'R21363', 'mada_1-32', 'R30396', 'R20896', 'TB3251', 'M0016395_7', 'R15311', '02_R1179', 'TB3162', 'TB2661', 'TB3386', 'M0010874_7', 'QC-7', 'QC-6', 'QC-1', '01_R1430', 'M0…	3132955	3132965	20		130	Rv2825c	Rv2825c	FALSE	FALSE	FALSE	TRUE	130	FALSE	0	1	1	Rv2828c,Rv2828A-H37Rv-3135787-3136351	Rv2828c,Rv2828A	1	3104	29	TRUE	PR_HmRegion_141	1	1	0	0	0	0	1	1
NC_000962.3	Event_228	3133065	3133078	.	Node_50	Node_49	222.969	6	['mada_1-53', 'mada_2-53']	3133064	3133071	14	lineage4	2	Rv2825c	Rv2825c	FALSE	FALSE	FALSE	TRUE	2	FALSE	0	1	1	Rv2828c,Rv2828A-H37Rv-3135787-3136351	Rv2828c,Rv2828A	1	2998	24	TRUE	PR_HmRegion_141	1	1	0	0	0	0	1	1
NC_000962.3	Event_229	3135852	3135974	.	Node_148	Node_147	2576.08	14	['R27252', 'R23887', 'N0153', 'N0072', 'mada_1-10', 'mada_118', 'mada_1-36', 'mada_117', 'mada_1-39', 'mada_107', 'mada_2-46', 'mada_1-44', 'mada_1-1', 'mada_1-51', 'mada_122']	3135851	3.13591e+06	123	lineage1	15	Rv2828c	Rv2828c	FALSE	FALSE	FALSE	TRUE	15	FALSE	0	1	1	Rv2825c-H37Rv-3132891-3133455	Rv2825c	0.4533	2739.5	75	FALSE	PR_HmRegion_142	1	1	0	0	0	0	1	1
NC_000962.3	Event_230	3135950	3135974	.	Node_132	Node_71	1540.4	8	['N1274', 'N0054', 'QC-3', 'QC-9', 'QC-5', 'N0004', 'mada_1-30']	3135949	3.13596e+06	25	lineage3	7	Rv2828c	Rv2828c	FALSE	FALSE	FALSE	TRUE	7	FALSE	0	1	1	Rv2825c-H37Rv-3132891-3133455	Rv2825c	0.6765	2788.5	34	TRUE	PR_HmRegion_142	1	1	0	0	0	0	1	1
NC_000962.3	Event_231	3135961	3135974	.	Node_48	TB3054	1174.11	6	['TB3054']	3135960	3135967	14	lineage4	0	Rv2828c	Rv2828c	FALSE	FALSE	FALSE	TRUE	1	TRUE	0	1	1	Rv2825c-H37Rv-3132891-3133455	Rv2825c	1	2794	24	TRUE	PR_HmRegion_142	1	1	0	0	0	0	1	1
NC_000962.3	Event_232	3135961	3135974	.	Node_97	R37765	617.537	6	['R37765']	3135960	3135967	14	lineage2	0	Rv2828c	Rv2828c	FALSE	FALSE	FALSE	TRUE	1	TRUE	0	1	1	Rv2825c-H37Rv-3132891-3133455	Rv2825c	1	2794	24	TRUE	PR_HmRegion_142	1	1	0	0	0	0	1	1
NC_000962.3	Event_233	3135971	3135974	.	Node_37	01_R1430	999999	4	['01_R1430']	3135970	3135972	4	lineage4	0	Rv2828c	Rv2828c	FALSE	FALSE	FALSE	TRUE	1	TRUE	0	1	1	Rv2825c-H37Rv-3132891-3133455	Rv2825c	0.8571	2799	14	TRUE	PR_HmRegion_142	1	1	0	0	0	0	1	1
NC_000962.3	Event_234	3135971	3136335	.	Node_42	02_R1896	742.406	5	['02_R1896']	3135970	3.13615e+06	365	lineage4	0	Rv2828c,Rv2828A	Rv2828c,Rv2828A	FALSE	FALSE	FALSE	TRUE	1	TRUE	0	1	1	Rv2825c-H37Rv-3132891-3133455	Rv2825c	0.92	2979.5	25	TRUE	PR_HmRegion_142	1	1	0	0	0	0	1	1
NC_000962.3	Event_235	3194200	3194430	.	Node_48	Node_47	1659.26	26	['mada_126', 'mada_120']	3194199	3.19431e+06	231	lineage4	2	Rv2885c	Rv2885c	FALSE	FALSE	FALSE	TRUE	2	FALSE	0	3	1	thiL,Rv2978c,Rv2979c-H37Rv-3333757-3335814	thiL,Rv2978c,Rv2979c	0.8397	140471	131	TRUE	PR_HmRegion_147	3	1	0	0	0	0	1	1
NC_000962.3	Event_236	3247298	3247340	.	Node_132	Node_71	1478.52	5	['N1274', 'N0054', 'QC-3', 'QC-9', 'QC-5', 'N0004', 'mada_1-30']	3247297	3.24732e+06	43	lineage3	7	ppsA	Rv2931	FALSE	FALSE	FALSE	TRUE	7	FALSE	0	1	1	ppsB-H37Rv-3251819-3253802	ppsB	0.4762	5492	42	FALSE	PR_HmRegion_149	1	1	0	0	0	0	2	1
NC_000962.3	Event_237	3247851	3248075	.	Node_58	mada_1-38	1204.51	13	['mada_1-38']	3247850	3.24796e+06	225	lineage4	0	ppsA	Rv2931	FALSE	FALSE	FALSE	TRUE	1	TRUE	0	1	1	ppsB-H37Rv-3251819-3253802	ppsB	1	4848	55	TRUE	PR_HmRegion_149	1	1	0	0	0	0	1	1
NC_000962.3	Event_238	3252893	3252905	.	Node_1	N1272	1045.55	5	['N1272']	3252892	3.2529e+06	13	lineage5	0	ppsB	Rv2932	FALSE	FALSE	FALSE	TRUE	1	TRUE	0	1	1	ppsA-H37Rv-3246396-3248376	ppsA	0.6087	5512.5	23	TRUE	PR_HmRegion_150	1	1	0	0	0	0	0	0
NC_000962.3	Event_239	3336528	3336705	.	Node_148	Node_147	2367	4	['R27252', 'R23887', 'N0153', 'N0072', 'mada_1-10', 'mada_118', 'mada_1-36', 'mada_117', 'mada_1-39', 'mada_107', 'mada_2-46', 'mada_1-44', 'mada_1-1', 'mada_1-51', 'mada_122']	3336527	3336616	178	lineage1	15	_	_	FALSE	FALSE	FALSE	TRUE	15	FALSE	0	0	0			0		0	FALSE	LR_HmRegion_037	0	0	3	1	1	1	1	1
NC_000962.3	Event_240	3377271	3377326	.	Node_134	R23887	2151.1	12	['R23887']	3377270	3377298	56	lineage1	0	PPE46	Rv3018c	FALSE	TRUE	FALSE	FALSE	1	TRUE	0	1	1	PPE47,PPE48,PE29-H37Rv-3379363-3381026	PPE47,PPE48,PE29	0	2896.5	66	FALSE	PR_HmRegion_155	1	1	0	0	0	0	1	1
NC_000962.3	Event_241	3377271	3377351	.	Node_33	QC-7	485.574	7	['QC-7']	3377270	3.37731e+06	81	lineage4	0	PPE46	Rv3018c	FALSE	TRUE	FALSE	FALSE	1	TRUE	0	1	1	PPE47,PPE48,PE29-H37Rv-3379363-3381026	PPE47,PPE48,PE29	0	2884	46	FALSE	PR_HmRegion_155	1	1	0	0	0	0	1	1
NC_000962.3	Event_242	3528169	3528177	.	Node_141	mada_122	737.715	5	['mada_122']	3528168	3.52817e+06	9	lineage1	0	PPE53	Rv3159c	FALSE	TRUE	FALSE	FALSE	1	TRUE	0	1	1	PPE40-H37Rv-2638257-2639531	PPE40	0	889278	1	FALSE	PR_HmRegion_160	1	1	0	0	0	0	0	0
NC_000962.3	Event_243	3730390	3730741	.	Node_4	Node_1	3413.42	6	['N1272', 'N1176']	3730389	3730565	352	lineage5	2	PPE54	Rv3343c	FALSE	TRUE	FALSE	FALSE	2	FALSE	0	2	1	PPE54-H37Rv-3735635-3736314	PPE54	0.8136	5409.5	59	TRUE	PR_HmRegion_166	2	1	0	0	0	0	1	1
NC_000962.3	Event_244	3730928	3730946	.	Node_134	R23887	2112.25	8	['R23887']	3730927	3.73094e+06	19	lineage1	0	PPE54	Rv3343c	FALSE	TRUE	FALSE	FALSE	1	TRUE	0	2	1	PPE54-H37Rv-3732078-3732792	PPE54	1	1498.5	20	TRUE	PR_HmRegion_166	2	1	0	0	0	0	1	1
NC_000962.3	Event_245	3735709	3735967	.	Node_96	M0003941_3	443.698	5	['M0003941_3']	3735708	3.73584e+06	259	lineage2	0	PPE54	Rv3343c	FALSE	TRUE	FALSE	FALSE	1	TRUE	0	1	1	PPE54-H37Rv-3730352-3731031	PPE54	0.7708	5146	48	TRUE	PR_HmRegion_168	1	1	0	0	0	0	1	1
NC_000962.3	Event_246	3735802	3736179	.	Node_148	Node_147	2387.72	6	['R27252', 'R23887', 'N0153', 'N0072', 'mada_1-10', 'mada_118', 'mada_1-36', 'mada_117', 'mada_1-39', 'mada_107', 'mada_2-46', 'mada_1-44', 'mada_1-1', 'mada_1-51', 'mada_122']	3735801	3735990	378	lineage1	15	PPE54	Rv3343c	FALSE	TRUE	FALSE	FALSE	15	FALSE	0	1	1	PPE54-H37Rv-3730352-3731031	PPE54	0.6393	5298.5	61	TRUE	PR_HmRegion_168	1	1	0	0	0	0	1	1
NC_000962.3	Event_247	3735802	3736229	.	Node_68	N0004	893.511	13	['N0004']	3735801	3736015	428	lineage3	0	PPE54	Rv3343c	FALSE	TRUE	FALSE	FALSE	1	TRUE	0	1	1	PPE54-H37Rv-3730352-3731031	PPE54	0.3889	5323.5	72	FALSE	PR_HmRegion_168	1	1	0	0	0	0	1	1
NC_000962.3	Event_248	3735802	3736276	.	Node_131	Node_85	1329.47	7	['R21893', 'R30420', 'R32929', 'R26778', 'R23146', 'R28980', 'R21408', 'R20574', 'R20260', 'R26791', 'R27725', 'R18043', 'R18040', 'R27937', 'R22601']	3735801	3.73604e+06	475	lineage2	15	PPE54	Rv3343c	FALSE	TRUE	FALSE	FALSE	15	FALSE	0	1	1	PPE54-H37Rv-3730352-3731031	PPE54	0.625	5347	72	TRUE	PR_HmRegion_168	1	1	0	0	0	0	1	1
NC_000962.3	Event_249	3735849	3735967	.	Node_94	N0155	618.075	5	['N0155']	3735848	3.73591e+06	119	lineage2	0	PPE54	Rv3343c	FALSE	TRUE	FALSE	FALSE	1	TRUE	0	1	1	PPE54-H37Rv-3730352-3731031	PPE54	0.3469	5216	49	FALSE	PR_HmRegion_168	1	1	0	0	0	0	1	1
NC_000962.3	Event_250	3735865	3736179	.	Node_59	01_R1134	1675.99	5	['01_R1134']	3735864	3.73602e+06	315	lineage4	0	PPE54	Rv3343c	FALSE	TRUE	FALSE	FALSE	1	TRUE	0	1	1	PPE54-H37Rv-3730352-3731031	PPE54	1	5330	54	TRUE	PR_HmRegion_168	1	1	0	0	0	0	1	1
NC_000962.3	Event_251	3735925	3736306	.	Node_64	TB3251	2151.26	13	['TB3251']	3735924	3736115	382	lineage4	0	PPE54	Rv3343c	FALSE	TRUE	FALSE	FALSE	1	TRUE	0	1	1	PPE54-H37Rv-3730352-3731031	PPE54	0.8068	5423.5	88	TRUE	PR_HmRegion_168	1	1	0	0	0	0	1	1
NC_000962.3	Event_252	3736211	3736229	.	Node_4	Node_3	3267.27	8	['N1177', 'N1202', 'N0091']	3736210	3.73622e+06	19	lineage6	3	PPE54	Rv3343c	FALSE	TRUE	FALSE	FALSE	3	FALSE	0	1	1	PPE54-H37Rv-3730352-3731031	PPE54	0	5528	22	FALSE	PR_HmRegion_168	1	1	0	0	0	0	1	1
NC_000962.3	Event_253	3739316	3739360	.	Node_134	R27252	2111.98	8	['R27252']	3739315	3.73934e+06	45	lineage1	0	PE_PGRS50	Rv3345c	FALSE	TRUE	FALSE	FALSE	1	TRUE	0	0	0			0		0	FALSE		0	0	0	0	1	1	0	0
NC_000962.3	Event_254	3746660	3746875	.	Node_148	Node_147	2533.42	11	['R27252', 'R23887', 'N0153', 'N0072', 'mada_1-10', 'mada_118', 'mada_1-36', 'mada_117', 'mada_1-39', 'mada_107', 'mada_2-46', 'mada_1-44', 'mada_1-1', 'mada_1-51', 'mada_122']	3746659	3746767	216	lineage1	15	PPE55	Rv3347c	FALSE	TRUE	FALSE	FALSE	15	FALSE	0	7	2	PPE56-H37Rv-3755950-3767096-PPE56-H37Rv-3756942-3758031	PPE56-PPE56	1		51	TRUE	PR_HmRegion_171	7	1	0	0	0	0	1	1
NC_000962.3	Event_255	3746726	3746933	.	Node_17	Node_16	576.112	10	['mada_105', 'TB3169', 'M0014888_3', 'mada_151', 'mada_129', 'QC-4', 'QC-8', 'QC-10', '02_R1708', '02_R0894', 'mada_139']	3746725	3746829	208	lineage4	11	PPE55	Rv3347c	FALSE	TRUE	FALSE	FALSE	11	FALSE	0	7	1	PPE55-H37Rv-3748321-3749015	PPE55	0.9762	1839	84	TRUE	PR_HmRegion_171	7	1	0	0	0	0	1	1
NC_000962.3	Event_256	3750177	3750421	.	Node_133	Node_65	958.952	12	['mada_2-31', 'mada_1-41', 'MT_0080', 'mada_102', 'TB3334', 'mada_105', 'TB3169', 'M0014888_3', 'mada_151', 'mada_129', 'QC-4', 'QC-8', 'QC-10', '02_R1708', '02_R0894', 'mada_139', 'M0017522_5', 'S0106-01', 'R21770', 'R21839', 'R21363', 'mada_1-32', 'R30396', 'R20896', 'TB3251', 'M0016395_7', 'R15311', '02_R1179', 'TB3162', 'TB2661', 'TB3386', 'M0010874_7', 'QC-7', 'QC-6', 'QC-1', '01_R1430', 'M0…	3750176	3.7503e+06	245	lineage4	62	PPE55	Rv3347c	FALSE	TRUE	FALSE	FALSE	62	FALSE	0.75	5	1	PPE55-H37Rv-3746506-3748890	PPE55	0.9483	2600.5	58	TRUE	PR_HmRegion_171	4	1	0	0	0	0	1	1
NC_000962.3	Event_257	3750560	3750701	.	Node_29	TB3386	121.083	16	['TB3386']	3750559	3750630	142	lineage4	0	PPE55	Rv3347c	FALSE	TRUE	FALSE	FALSE	1	TRUE	0	5	1	PPE55-H37Rv-3744703-3745798	PPE55	0.9485	5379.5	97	TRUE	PR_HmRegion_171	4	1	0	0	0	0	1	1
NC_000962.3	Event_258	3750805	3750860	.	Node_134	R27252	2025.65	4	['R27252']	3750804	3750832	56	lineage1	0	PPE55	Rv3347c	FALSE	TRUE	FALSE	FALSE	1	TRUE	0	5	1	PPE55-H37Rv-3746506-3748890	PPE55	0.4138	3134	29	FALSE	PR_HmRegion_171	4	1	0	0	0	0	0	0
NC_000962.3	Event_259	3750805	3750860	.	Node_145	N0072	1353.33	4	['N0072']	3750804	3750832	56	lineage1	0	PPE55	Rv3347c	FALSE	TRUE	FALSE	FALSE	1	TRUE	0	5	1	PPE55-H37Rv-3746506-3748890	PPE55	0.4138	3134	29	FALSE	PR_HmRegion_171	4	1	0	0	0	0	0	0
NC_000962.3	Event_260	3752003	3752012	.	Node_132	Node_71	1515.85	5	['N1274', 'N0054', 'QC-3', 'QC-9', 'QC-5', 'N0004', 'mada_1-30']	3752002	3752007	10	lineage3	7	PPE55	Rv3347c	FALSE	TRUE	FALSE	FALSE	7	FALSE	0	2	1	PPE56-H37Rv-3755950-3767096	PPE56	1	9516	19	TRUE	PR_HmRegion_171	2	1	0	0	0	0	1	1
NC_000962.3	Event_261	3752654	3752842	.	Node_19	R21363	235.664	14	['R21363']	3752653	3.75275e+06	189	lineage4	0	PPE55	Rv3347c	FALSE	TRUE	FALSE	FALSE	1	TRUE	0	1	1	PPE56-H37Rv-3755950-3767096	PPE56	0.9545	8775.5	66	TRUE	PR_HmRegion_171	1	1	0	0	0	0	2	1
NC_000962.3	Event_262	3757488	3757768	.	Node_34	M0010874_7	655.091	10	['M0010874_7']	3757487	3.75763e+06	281	lineage4	0	PPE56	Rv3350c	FALSE	TRUE	FALSE	FALSE	1	TRUE	0	5	1	PPE55-H37Rv-3743709-3753178	PPE55	0.2754	9184	69	FALSE	PR_HmRegion_173,LR_HmRegion_042	6	1	1	1	0	0	1	1
NC_000962.3	Event_263	3758759	3758787	.	Node_41	Node_40	596.522	5	['S0123-01', 'S0262-02']	3758758	3.75877e+06	29	lineage4	2	PPE56	Rv3350c	FALSE	TRUE	FALSE	FALSE	2	FALSE	0	3	1	PPE55-H37Rv-3743709-3753178	PPE55	1	10329	38	TRUE	PR_HmRegion_173,LR_HmRegion_042	4	1	2	1	1	1	1	1
NC_000962.3	Event_264	3766599	3766860	.	Node_149	RW-TB008	4364.75	5	['RW-TB008']	3766598	3766729	262	lineage8	0	PPE56	Rv3350c	FALSE	TRUE	FALSE	FALSE	1	TRUE	0	2	1	PPE55-H37Rv-3743709-3753178	PPE55	0.5429	18285.5	35	TRUE	PR_HmRegion_173	2	1	0	0	0	0	3	1
NC_000962.3	Event_265	3766852	3766860	.	Node_25	Node_24	652.374	4	['S0106-01', 'R21770', 'R21839', 'R21363', 'mada_1-32', 'R30396', 'R20896']	3766851	3.76686e+06	9	lineage4	7	PPE56	Rv3350c	FALSE	TRUE	FALSE	FALSE	7	FALSE	0	2	1	PPE55-H37Rv-3743709-3753178	PPE55	1	18412	19	TRUE	PR_HmRegion_173	2	1	0	0	0	0	1	1
NC_000962.3	Event_266	3766852	3766860	.	Node_4	Node_1	3447.44	4	['N1272', 'N1176']	3766851	3.76686e+06	9	lineage5	2	PPE56	Rv3350c	FALSE	TRUE	FALSE	FALSE	2	FALSE	0	2	1	PPE55-H37Rv-3743709-3753178	PPE55	1	18412	19	TRUE	PR_HmRegion_173	2	1	0	0	0	0	1	1
NC_000962.3	Event_267	3841652	3841663	.	Node_149	RW-TB008	4443.86	4	['RW-TB008']	3841651	3841657	12	lineage8	0	_	_	FALSE	FALSE	FALSE	TRUE	1	TRUE	0	1	1	PPE59,Rv3430c-H37Rv-3846460-3847720	PPE59,Rv3430c	0	5433	22	FALSE	PR_HmRegion_177	1	1	0	0	0	0	1	1
NC_000962.3	Event_268	3841652	3841663	.	Node_43	TB3237	662.146	4	['TB3237']	3841651	3841657	12	lineage4	0	_	_	FALSE	FALSE	FALSE	TRUE	1	TRUE	0	1	1	PPE59,Rv3430c-H37Rv-3846460-3847720	PPE59,Rv3430c	0	5433	22	FALSE	PR_HmRegion_177	1	1	0	0	0	0	1	1
NC_000962.3	Event_269	3841662	3841816	.	Node_36	Node_28	679.048	6	['M0016395_7', 'R15311']	3841661	3.84174e+06	155	lineage4	2	Rv3424c	Rv3424c	FALSE	FALSE	FALSE	TRUE	2	FALSE	0	1	1	PPE59,Rv3430c-H37Rv-3846460-3847720	PPE59,Rv3430c	0.8889	5351.5	63	TRUE	PR_HmRegion_177	1	1	0	0	0	0	1	1
NC_000962.3	Event_270	3847215	3847238	.	Node_132	Node_131	1410.69	5	['R21893', 'R30420', 'R32929', 'R26778', 'R23146', 'R28980', 'R21408', 'R20574', 'R20260', 'R26791', 'R27725', 'R18043', 'R18040', 'R27937', 'R22601', '18_0621851', 'N0155', 'mada_1-11', 'N0145', 'S0085-01', 'S0089-01', 'S0107-01', 'R29598', 'R24100', 'R28581', 'S0256-08', 'R37765', 'M0003941_3', 'mada_115', 'mada_2-42', 'TB2995', 'TB2512', 'TB2981', '706-05', 'TB3113', 'S0070-08', 'R29816', 'R36…	3847214	3847226	24	lineage2	61	PPE59	Rv3429	FALSE	TRUE	FALSE	FALSE	61	FALSE	0	1	1	Rv3424c,PPE57-H37Rv-3841532-3842788	Rv3424c,PPE57	0.8065	5066	31	TRUE	PR_HmRegion_179	1	1	0	0	0	0	1	1
NC_000962.3	Event_271	3847215	3847247	.	Node_15	mada_139	538.356	7	['mada_139']	3847214	3.84723e+06	33	lineage4	0	PPE59	Rv3429	FALSE	TRUE	FALSE	FALSE	1	TRUE	0	1	1	Rv3424c,PPE57-H37Rv-3841532-3842788	Rv3424c,PPE57	1	5070.5	40	TRUE	PR_HmRegion_179	1	1	0	0	0	0	1	1
NC_000962.3	Event_272	3847562	3847581	.	Node_148	Node_147	2499.92	5	['R27252', 'R23887', 'N0153', 'N0072', 'mada_1-10', 'mada_118', 'mada_1-36', 'mada_117', 'mada_1-39', 'mada_107', 'mada_2-46', 'mada_1-44', 'mada_1-1', 'mada_1-51', 'mada_122']	3847561	3847571	20	lineage1	15	PPE59	Rv3429	FALSE	TRUE	FALSE	FALSE	15	FALSE	0	1	1	Rv3424c,PPE57-H37Rv-3841532-3842788	Rv3424c,PPE57	1	5411	26	TRUE	PR_HmRegion_179	1	1	0	0	0	0	1	1
NC_000962.3	Event_273	3883581	3883626	.	Node_12	Node_11	504.451	4	['QC-4', 'QC-8', 'QC-10']	3883580	3883603	46	lineage4	3	Rv3466	Rv3466	FALSE	FALSE	TRUE	FALSE	3	FALSE	0.5	2	1	Rv0094c,Rv0095c-H37Rv-103705-105090	Rv0094c,Rv0095c	0.9697	632326	33	TRUE	PR_HmRegion_180	2	1	0	0	0	0	1	1
NC_000962.3	Event_274	3883595	3883711	.	Node_59	01_R1134	1741.43	7	['01_R1134']	3883594	3.88365e+06	117	lineage4	0	Rv3466	Rv3466	FALSE	FALSE	TRUE	FALSE	1	TRUE	0.14285714285714285	2	1	Rv0094c,Rv0095c-H37Rv-103705-105090	Rv0094c,Rv0095c	0.3636	632277	55	FALSE	PR_HmRegion_180	2	1	0	0	0	0	1	1
NC_000962.3	Event_275	3883605	3884155	.	Node_136	mada_1-44	600.076	30	['mada_1-44']	3883604	3.88388e+06	551	lineage1	0	Rv3466,Rv3467	Rv3466,Rv3467	FALSE	FALSE	TRUE	FALSE	1	TRUE	0.16666666666666666	2	1	Rv0094c,Rv0095c-H37Rv-103705-105090	Rv0094c,Rv0095c	0.6607	632050	168	TRUE	PR_HmRegion_180	2	1	0	0	0	0	1	1
NC_000962.3	Event_276	3883626	3883690	.	Node_96	Node_95	387.233	4	['mada_115', 'mada_2-42']	3883625	3.88366e+06	65	lineage2	2	Rv3466	Rv3466	FALSE	FALSE	TRUE	FALSE	2	FALSE	0.25	2	1	Rv0094c,Rv0095c-H37Rv-103705-105090	Rv0094c,Rv0095c	0.4138	632272	29	FALSE	PR_HmRegion_180	2	1	0	0	0	0	1	1
NC_000962.3	Event_277	3883626	3883845	.	Node_48	Node_47	1532.17	8	['mada_126', 'mada_120']	3883625	3883735	220	lineage4	2	Rv3466	Rv3466	FALSE	FALSE	TRUE	FALSE	2	FALSE	0.125	2	1	Rv0094c,Rv0095c-H37Rv-103705-105090	Rv0094c,Rv0095c	0.1429	632194	63	FALSE	PR_HmRegion_180	2	1	0	0	0	0	1	1
NC_000962.3	Event_278	3883664	3883860	.	Node_27	Node_5	1775.44	26	['mada_2-31', 'mada_1-41']	3883663	3.88376e+06	197	lineage4	2	Rv3466	Rv3466	FALSE	FALSE	TRUE	FALSE	2	FALSE	0.15384615384615385	2	1	Rv0094c,Rv0095c-H37Rv-103705-105090	Rv0094c,Rv0095c	0.8819	632168	127	TRUE	PR_HmRegion_180	2	1	0	0	0	0	1	1
NC_000962.3	Event_279	3883664	3883915	.	Node_13	Node_9	66.2746	24	['mada_105', 'TB3169', 'M0014888_3', 'mada_151']	3883663	3883789	252	lineage4	4	Rv3466	Rv3466	FALSE	FALSE	TRUE	FALSE	4	FALSE	0.16666666666666666	2	1	Rv0094c,Rv0095c-H37Rv-103705-105090	Rv0094c,Rv0095c	0.7561	632140	123	TRUE	PR_HmRegion_180	2	1	0	0	0	0	1	1
NC_000962.3	Event_280	3883664	3883915	.	Node_41	Node_40	687.658	11	['S0123-01', 'S0262-02']	3883663	3883789	252	lineage4	2	Rv3466	Rv3466	FALSE	FALSE	TRUE	FALSE	2	FALSE	0.0909091	2	1	Rv0094c,Rv0095c-H37Rv-103705-105090	Rv0094c,Rv0095c	0.3523	632140	88	FALSE	PR_HmRegion_180	2	1	0	0	0	0	1	1
NC_000962.3	Event_281	3883683	3883711	.	Node_1	N1272	1026.18	5	['N1272']	3883682	3.8837e+06	29	lineage5	0	Rv3466	Rv3466	FALSE	FALSE	TRUE	FALSE	1	TRUE	0.2	2	1	Rv0094c,Rv0095c-H37Rv-103705-105090	Rv0094c,Rv0095c	0.6061	632233	33	TRUE	PR_HmRegion_180	2	1	0	0	0	0	1	1
NC_000962.3	Event_282	3883683	3883711	.	Node_22	Node_21	732.178	5	['R30396', 'R20896']	3883682	3.8837e+06	29	lineage4	2	Rv3466	Rv3466	FALSE	FALSE	TRUE	FALSE	2	FALSE	0.2	2	1	Rv0094c,Rv0095c-H37Rv-103705-105090	Rv0094c,Rv0095c	0.6061	632233	33	TRUE	PR_HmRegion_180	2	1	0	0	0	0	1	1
NC_000962.3	Event_283	3883683	3883797	.	Node_134	R27252	2044.27	5	['R27252']	3883682	3.88374e+06	115	lineage1	0	Rv3466	Rv3466	FALSE	FALSE	TRUE	FALSE	1	TRUE	0.2	2	1	Rv0094c,Rv0095c-H37Rv-103705-105090	Rv0094c,Rv0095c	0.1667	632190	30	FALSE	PR_HmRegion_180	2	1	0	0	0	0	1	1
NC_000962.3	Event_284	3883683	3883915	.	Node_25	M0017522_5	1344	7	['M0017522_5']	3883682	3.8838e+06	233	lineage4	0	Rv3466	Rv3466	FALSE	FALSE	TRUE	FALSE	1	TRUE	0.14285714285714285	2	1	Rv0094c,Rv0095c-H37Rv-103705-105090	Rv0094c,Rv0095c	0.3636	632131	55	FALSE	PR_HmRegion_180	2	1	0	0	0	0	1	1
NC_000962.3	Event_285	3883683	3883915	.	Node_69	Node_67	1002.45	9	['QC-3', 'QC-9', 'QC-5']	3883682	3.8838e+06	233	lineage3	3	Rv3466	Rv3466	FALSE	FALSE	TRUE	FALSE	3	FALSE	0.1111111111111111	2	1	Rv0094c,Rv0095c-H37Rv-103705-105090	Rv0094c,Rv0095c	0.2985	632131	67	FALSE	PR_HmRegion_180	2	1	0	0	0	0	1	1
NC_000962.3	Event_286	3883683	3884871	.	Node_2	N0091	1801.55	13	['N0091']	3883682	3.88428e+06	1189	lineage6	0	Rv3466,Rv3467	Rv3466,Rv3467	FALSE	FALSE	TRUE	FALSE	1	TRUE	0.0769231	2	1	Rv0094c,Rv0095c-H37Rv-103705-105090	Rv0094c,Rv0095c	0.1942	631653	103	FALSE	PR_HmRegion_180	2	1	0	0	0	0	1	1
NC_000962.3	Event_287	3883768	3883860	.	Node_42	02_R1896	822.476	19	['02_R1896']	3883767	3.88381e+06	93	lineage4	0	Rv3466	Rv3466	FALSE	FALSE	TRUE	FALSE	1	TRUE	0.10526315789473684	2	1	Rv0094c,Rv0095c-H37Rv-103705-105090	Rv0094c,Rv0095c	0.8421	632116	95	TRUE	PR_HmRegion_180	2	1	0	0	0	0	1	1
NC_000962.3	Event_288	3883793	3883860	.	Node_37	01_R1430	674.489	15	['01_R1430']	3883792	3883826	68	lineage4	0	Rv3466	Rv3466	FALSE	FALSE	TRUE	FALSE	1	TRUE	0.13333333333333333	2	1	Rv0094c,Rv0095c-H37Rv-103705-105090	Rv0094c,Rv0095c	0.5921	632104	76	TRUE	PR_HmRegion_180	2	1	0	0	0	0	1	1
NC_000962.3	Event_289	3884731	3884851	.	Node_25	M0017522_5	1315.57	6	['M0017522_5']	3884730	3.88479e+06	121	lineage4	0	Rv3467	Rv3467	FALSE	FALSE	TRUE	FALSE	1	TRUE	0	2	2	Rv0094c,Rv0095c-H37Rv-103705-105090-Rv1587c,Rv1588c-H37Rv-1788513-1789825	Rv0094c,Rv0095c-Rv1587c,Rv1588c	0		39	FALSE	PR_HmRegion_180	2	1	0	0	0	0	1	1
NC_000962.3	Event_290	3894588	3895342	.	Node_48	TB3054	1246.22	27	['TB3054']	3894587	3.89496e+06	755	lineage4	0	PPE60	Rv3478	FALSE	TRUE	FALSE	FALSE	1	TRUE	0.14814814814814814	2	1	PE13,PPE18-H37Rv-1338923-1340433	PE13,PPE18	0.8882	1.85625e+06	161	TRUE	PR_HmRegion_182	2	1	0	0	0	0	4	1
NC_000962.3	Event_291	3895055	3895116	.	Node_41	Node_39	711.84	20	['mada_103', 'mada_112', 'mada_124']	3895054	3895085	62	lineage4	3	PPE60	Rv3478	FALSE	TRUE	FALSE	FALSE	3	FALSE	0.15	2	1	PPE19-H37Rv-1532461-1533653	PPE19	0.7042	2049504	71	TRUE	PR_HmRegion_182	2	1	0	0	0	0	2	1
NC_000962.3	Event_292	3895055	3895116	.	Node_50	mada_1-50	235.833	20	['mada_1-50']	3895054	3895085	62	lineage4	0	PPE60	Rv3478	FALSE	TRUE	FALSE	FALSE	1	TRUE	0.15	2	1	PPE19-H37Rv-1532461-1533653	PPE19	0.7042	2049504	71	TRUE	PR_HmRegion_182	2	1	0	0	0	0	2	1
NC_000962.3	Event_293	3895055	3895185	.	Node_9	mada_105	631.946	33	['mada_105']	3895054	3.89512e+06	131	lineage4	0	PPE60	Rv3478	FALSE	TRUE	FALSE	FALSE	1	TRUE	0.15151515151515152	2	1	PPE19-H37Rv-1532461-1533653	PPE19	0.819	2.04947e+06	116	TRUE	PR_HmRegion_182	2	1	0	0	0	0	3	1
NC_000962.3	Event_294	3895067	3895082	.	Node_18	Node_6	223.573	7	['MT_0080', 'mada_102']	3895066	3895074	16	lineage4	2	PPE60	Rv3478	FALSE	TRUE	FALSE	FALSE	2	FALSE	0	2	1	PE13,PPE18-H37Rv-1338923-1340433	PE13,PPE18	1	1856136	26	TRUE	PR_HmRegion_182	2	1	0	0	0	0	1	1
NC_000962.3	Event_295	3895067	3895257	.	Node_31	Node_30	412.864	25	['TB3162', 'TB2661', 'TB3386']	3895066	3.89516e+06	191	lineage4	3	PPE60	Rv3478	FALSE	TRUE	FALSE	FALSE	3	FALSE	0.12	2	1	PE13,PPE18-H37Rv-1338923-1340433	PE13,PPE18	0.9565	1.85605e+06	115	TRUE	PR_HmRegion_182	2	1	0	0	0	0	3	1
NC_000962.3	Event_296	3895146	3895159	.	Node_71	N1274	1455.06	7	['N1274']	3895145	3895152	14	lineage3	0	PPE60	Rv3478	FALSE	TRUE	FALSE	FALSE	1	TRUE	0	2	1	PPE19-H37Rv-1532461-1533653	PPE19	1	2049437	24	TRUE	PR_HmRegion_182	2	1	0	0	0	0	0	0
NC_000962.3	Event_297	3895247	3895282	.	Node_148	Node_147	2481.97	5	['R27252', 'R23887', 'N0153', 'N0072', 'mada_1-10', 'mada_118', 'mada_1-36', 'mada_117', 'mada_1-39', 'mada_107', 'mada_2-46', 'mada_1-44', 'mada_1-1', 'mada_1-51', 'mada_122']	3895246	3895264	36	lineage1	15	PPE60	Rv3478	FALSE	TRUE	FALSE	FALSE	15	FALSE	0.2	2	1	PE13,PPE18-H37Rv-1338923-1340433	PE13,PPE18	0.6364	1855946	44	TRUE	PR_HmRegion_182	2	1	0	0	0	0	1	1
NC_000962.3	Event_298	3930384	3930432	.	Node_25	M0017522_5	1480.3	14	['M0017522_5']	3930383	3.93041e+06	49	lineage4	0	PE_PGRS53	Rv3507	FALSE	TRUE	FALSE	FALSE	1	TRUE	0	0	0			0		0	FALSE	LR_HmRegion_043	0	0	1	1	1	1	0	0
NC_000962.3	Event_299	3932006	3932048	.	Node_15	mada_139	510.72	6	['mada_139']	3932005	3.93203e+06	43	lineage4	0	PE_PGRS54	Rv3508	FALSE	TRUE	FALSE	FALSE	1	TRUE	0	1	1	PE_PGRS57-H37Rv-3945777-3950073	PE_PGRS57	0.0909	15898.5	33	FALSE	PR_HmRegion_183,LR_HmRegion_043	1	1	1	1	1	1	1	1
NC_000962.3	Event_300	3932495	3932601	.	Node_131	Node_85	1361.72	15	['R21893', 'R30420', 'R32929', 'R26778', 'R23146', 'R28980', 'R21408', 'R20574', 'R20260', 'R26791', 'R27725', 'R18043', 'R18040', 'R27937', 'R22601']	3932494	3.93255e+06	107	lineage2	15	PE_PGRS54	Rv3508	FALSE	TRUE	FALSE	FALSE	15	FALSE	0	2	1	PE_PGRS57-H37Rv-3945777-3950073	PE_PGRS57	0.225	15377.5	40	FALSE	PR_HmRegion_183,LR_HmRegion_043	2	1	1	1	1	1	1	1
NC_000962.3	Event_301	3932780	3932814	.	Node_138	mada_1-1	487.444	7	['mada_1-1']	3932779	3.9328e+06	35	lineage1	0	PE_PGRS54	Rv3508	FALSE	TRUE	FALSE	FALSE	1	TRUE	0	2	1	PE_PGRS57-H37Rv-3945777-3950073	PE_PGRS57	0.4	15128.5	15	FALSE	PR_HmRegion_183,LR_HmRegion_043	2	1	1	1	1	1	1	1
NC_000962.3	Event_302	3932796	3932876	.	Node_70	N0054	949.423	4	['N0054']	3932795	3.93284e+06	81	lineage3	0	PE_PGRS54	Rv3508	FALSE	TRUE	FALSE	FALSE	1	TRUE	0	2	1	PE_PGRS57-H37Rv-3945777-3950073	PE_PGRS57	1	15089.5	13	TRUE	PR_HmRegion_183,LR_HmRegion_043	2	1	1	1	1	1	1	1
NC_000962.3	Event_303	3932897	3932972	.	Node_7	mada_151	461.929	7	['mada_151']	3932896	3932934	76	lineage4	0	PE_PGRS54	Rv3508	FALSE	TRUE	FALSE	FALSE	1	TRUE	0	2	1	PE_PGRS57-H37Rv-3945777-3950073	PE_PGRS57	0.6316	14991	19	TRUE	PR_HmRegion_183,LR_HmRegion_043	2	1	1	1	1	1	1	1
NC_000962.3	Event_304	3932919	3932929	.	Node_59	01_R1134	1688.15	4	['01_R1134']	3932918	3.93292e+06	11	lineage4	0	PE_PGRS54	Rv3508	FALSE	TRUE	FALSE	FALSE	1	TRUE	0	2	1	PE_PGRS57-H37Rv-3945777-3950073	PE_PGRS57	1	15001.5	7	TRUE	PR_HmRegion_183,LR_HmRegion_043	2	1	1	1	1	1	1	1
NC_000962.3	Event_305	3934001	3934025	.	Node_71	N1274	1401.87	4	['N1274']	3934000	3.93401e+06	25	lineage3	0	PE_PGRS54	Rv3508	FALSE	TRUE	FALSE	FALSE	1	TRUE	0	2	2	PE_PGRS57-H37Rv-3945777-3950073-PE_PGRS54-H37Rv-3935096-3936438	PE_PGRS57-PE_PGRS54	0		22	FALSE	PR_HmRegion_183,LR_HmRegion_043	2	1	4	1	1	1	1	1
NC_000962.3	Event_306	3934001	3934091	.	Node_147	Node_134	593.393	8	['R27252', 'R23887']	3934000	3.93405e+06	91	lineage1	2	PE_PGRS54	Rv3508	FALSE	TRUE	FALSE	FALSE	2	FALSE	0.375	2	1	PE_PGRS54-H37Rv-3935096-3936438	PE_PGRS54	0.3846	1721.5	26	FALSE	PR_HmRegion_183,LR_HmRegion_043	2	1	4	1	1	1	1	1
NC_000962.3	Event_307	3934001	3934091	.	Node_149	RW-TB008	4585.59	8	['RW-TB008']	3934000	3.93405e+06	91	lineage8	0	PE_PGRS54	Rv3508	FALSE	TRUE	FALSE	FALSE	1	TRUE	0.375	2	1	PE_PGRS54-H37Rv-3935096-3936438	PE_PGRS54	0.3846	1721.5	26	FALSE	PR_HmRegion_183,LR_HmRegion_043	2	1	4	1	1	1	1	1
NC_000962.3	Event_308	3934001	3934096	.	Node_143	Node_142	681.935	10	['mada_1-36', 'mada_117', 'mada_1-39', 'mada_107', 'mada_2-46', 'mada_1-44', 'mada_1-1', 'mada_1-51', 'mada_122']	3934000	3934048	96	lineage1	9	PE_PGRS54	Rv3508	FALSE	TRUE	FALSE	FALSE	9	FALSE	0.5	2	1	PE_PGRS54-H37Rv-3935096-3936438	PE_PGRS54	0.3846	1719	26	FALSE	PR_HmRegion_183,LR_HmRegion_043	2	1	4	1	1	1	1	1
NC_000962.3	Event_309	3934812	3934822	.	Node_54	mada_128	630.3	5	['mada_128']	3934811	3.93482e+06	11	lineage4	0	PE_PGRS54	Rv3508	FALSE	TRUE	FALSE	FALSE	1	TRUE	0	1	1	PE_PGRS57-H37Rv-3945777-3950073	PE_PGRS57	0	13108.5	1	FALSE	PR_HmRegion_183,LR_HmRegion_043	1	1	4	1	1	1	1	1
NC_000962.3	Event_310	3935306	3935379	.	Node_141	mada_122	724.252	4	['mada_122']	3935305	3935342	74	lineage1	0	PE_PGRS54	Rv3508	FALSE	TRUE	FALSE	FALSE	1	TRUE	0	2	2	PE_PGRS54-H37Rv-3932420-3933969-PE_PGRS54-H37Rv-3933272-3934572	PE_PGRS54-PE_PGRS54	0.5556		9	TRUE	PR_HmRegion_183,LR_HmRegion_043	2	1	5	1	1	1	1	1
NC_000962.3	Event_311	3935335	3935459	.	Node_42	mada_2-25	778.745	4	['mada_2-25']	3935334	3.9354e+06	125	lineage4	0	PE_PGRS54	Rv3508	FALSE	TRUE	FALSE	FALSE	1	TRUE	0.5	2	1	PE_PGRS54-H37Rv-3932420-3933969	PE_PGRS54	0.1111	2202	9	FALSE	PR_HmRegion_183,LR_HmRegion_043	2	1	5	1	1	1	1	1
NC_000962.3	Event_312	3935335	3935494	.	Node_57	Node_56	418.967	5	['mada_123', 'R23571', 'mada_2-1', 'mada_1-50', 'mada_1-53', 'mada_2-53', 'mada_1-12', 'mada_128', 'mada_1-15']	3935334	3935414	160	lineage4	9	PE_PGRS54	Rv3508	FALSE	TRUE	FALSE	FALSE	9	FALSE	0.6	2	2	PE_PGRS54-H37Rv-3932420-3933969-PE_PGRS54-H37Rv-3933272-3934572	PE_PGRS54-PE_PGRS54	0		0	FALSE	PR_HmRegion_183,LR_HmRegion_043	2	1	5	1	1	1	1	1
NC_000962.3	Event_313	3935447	3935494	.	Node_28	R15311	589.466	6	['R15311']	3935446	3935470	48	lineage4	0	PE_PGRS54	Rv3508	FALSE	TRUE	FALSE	FALSE	1	TRUE	0.3333333333333333	2	2	PE_PGRS54-H37Rv-3932420-3933969-PE_PGRS54-H37Rv-3933272-3934572	PE_PGRS54-PE_PGRS54	0		6	FALSE	PR_HmRegion_183,LR_HmRegion_043	2	1	4	1	1	1	1	1
NC_000962.3	Event_314	3935448	3935494	.	Node_48	TB3054	1159.11	4	['TB3054']	3935447	3.93547e+06	47	lineage4	0	PE_PGRS54	Rv3508	FALSE	TRUE	FALSE	FALSE	1	TRUE	0.5	2	2	PE_PGRS54-H37Rv-3932420-3933969-PE_PGRS54-H37Rv-3933272-3934572	PE_PGRS54-PE_PGRS54	0		0	FALSE	PR_HmRegion_183,LR_HmRegion_043	2	1	4	1	1	1	1	1
NC_000962.3	Event_315	3941497	3941516	.	Node_136	mada_2-46	488.855	4	['mada_2-46']	3941496	3941506	20	lineage1	0	PE_PGRS55	Rv3511	FALSE	TRUE	FALSE	FALSE	1	TRUE	0.25	1	1	PE_PGRS57,fadD19-H37Rv-3946927-3951329	PE_PGRS57,fadD19	0.2727	7622	11	FALSE	PR_HmRegion_184,LR_HmRegion_043	1	1	2	1	1	1	1	1
NC_000962.3	Event_316	3941497	3941516	.	Node_144	mada_1-10	1492.59	4	['mada_1-10']	3941496	3941506	20	lineage1	0	PE_PGRS55	Rv3511	FALSE	TRUE	FALSE	FALSE	1	TRUE	0.25	1	1	PE_PGRS57,fadD19-H37Rv-3946927-3951329	PE_PGRS57,fadD19	0.2727	7622	11	FALSE	PR_HmRegion_184,LR_HmRegion_043	1	1	2	1	1	1	1	1
NC_000962.3	Event_317	3943145	3943175	.	Node_143	mada_118	1338.7	10	['mada_118']	3943144	3.94316e+06	31	lineage1	0	PE_PGRS56	Rv3512	FALSE	TRUE	FALSE	FALSE	1	TRUE	0.1	1	1	PE_PGRS57,fadD19-H37Rv-3946927-3951329	PE_PGRS57,fadD19	0.0435	5968.5	23	FALSE	PR_HmRegion_184,LR_HmRegion_043	1	1	1	1	1	1	1	1
NC_000962.3	Event_318	3947413	3947425	.	Node_17	TB3334	959.1	5	['TB3334']	3947412	3.94742e+06	13	lineage4	0	PE_PGRS57	Rv3514	FALSE	TRUE	FALSE	FALSE	1	TRUE	1	2	2	PE_PGRS54-H37Rv-3930988-3935266-PE_PGRS55,PE_PGRS56,fadD18-H37Rv-3941407-3945597	PE_PGRS54-PE_PGRS55,PE_PGRS56,fadD18	0		0	FALSE	PR_HmRegion_185,LR_HmRegion_043	3	1	5	1	1	1	1	1
NC_000962.3	Event_319	3947413	3947425	.	Node_26	Node_18	460.062	5	['MT_0080', 'mada_102', 'TB3334', 'mada_105', 'TB3169', 'M0014888_3', 'mada_151', 'mada_129', 'QC-4', 'QC-8', 'QC-10', '02_R1708', '02_R0894', 'mada_139']	3947412	3.94742e+06	13	lineage4	14	PE_PGRS57	Rv3514	FALSE	TRUE	FALSE	FALSE	14	FALSE	0	2	1	PE_PGRS54-H37Rv-3930988-3935266	PE_PGRS54	0.5909	14291.5	22	TRUE	PR_HmRegion_185,LR_HmRegion_043	3	1	5	1	1	1	1	1
NC_000962.3	Event_320	3947413	3947425	.	Node_64	TB3251	2106.48	6	['TB3251']	3947412	3.94742e+06	13	lineage4	0	PE_PGRS57	Rv3514	FALSE	TRUE	FALSE	FALSE	1	TRUE	0	2	1	PE_PGRS54-H37Rv-3930988-3935266	PE_PGRS54	1	14291.5	22	TRUE	PR_HmRegion_185,LR_HmRegion_043	3	1	5	1	1	1	1	1
NC_000962.3	Event_321	4032911	4032977	.	Node_149	RW-TB008	4738.7	13	['RW-TB008']	4032910	4.03294e+06	67	lineage8	0	PE_PGRS58	Rv3590c	FALSE	TRUE	FALSE	FALSE	1	TRUE	0	0	0			0		0	FALSE		0	0	0	0	0	0	0	0
NC_000962.3	Event_322	4060100	4060230	.	Node_59	Node_58	543.434	4	['mada_1-38', 'TB2968', 'mada_123', 'R23571', 'mada_2-1', 'mada_1-50', 'mada_1-53', 'mada_2-53', 'mada_1-12', 'mada_128', 'mada_1-15']	4060099	4.06016e+06	131	lineage4	11	esxV	Rv3619c	TRUE	FALSE	FALSE	FALSE	11	FALSE	0.5	4	1	esxI,esxJ-H37Rv-1160543-1161151	esxI,esxJ	1	1.51221e+06	41	TRUE	PR_HmRegion_189	4	1	0	0	0	0	1	1
NC_000962.3	Event_323	4221544	4221619	.	Node_112	Node_102	390.837	7	['TB2995', 'TB2512', 'TB2981', '706-05', 'TB3113']	4221543	4221581	76	lineage2	5	Rv3776	Rv3776	FALSE	FALSE	FALSE	TRUE	5	FALSE	0	1	1	Rv2100-H37Rv-2358502-2360031	Rv2100	0.9231	1.86231e+06	65	TRUE	PR_HmRegion_193	1	1	0	0	0	0	2	1
NC_000962.3	Event_324	4253576	4253583	.	Node_148	Node_133	1634.24	4	['mada_2-31', 'mada_1-41', 'MT_0080', 'mada_102', 'TB3334', 'mada_105', 'TB3169', 'M0014888_3', 'mada_151', 'mada_129', 'QC-4', 'QC-8', 'QC-10', '02_R1708', '02_R0894', 'mada_139', 'M0017522_5', 'S0106-01', 'R21770', 'R21839', 'R21363', 'mada_1-32', 'R30396', 'R20896', 'TB3251', 'M0016395_7', 'R15311', '02_R1179', 'TB3162', 'TB2661', 'TB3386', 'M0010874_7', 'QC-7', 'QC-6', 'QC-1', '01_R1430', 'M0…	4253575	4253579	8		130	Rv3798	Rv3798	FALSE	FALSE	FALSE	TRUE	130	FALSE	0	1	1	Rv1313c-H37Rv-1468141-1469654	Rv1313c	1	1.62685e+06	16	TRUE	PR_HmRegion_194	1	1	0	0	0	0	1	1

## Sheet: Gubbins Phylogeny (Newick)
NOTE 1: Below is the final ML phylogeny inferred for all 151 Mtb isolates (Produced via Gubbins after removal of sites inferred to be part of recombination events.
Phylogeny In newick format:	(((N1272:213.433655,N1176:238.745193)Node_1:827.408081,(N1177:454.206879,(N1202:351.783752,N0091:395.670074)Node_2:63.767738)Node_3:751.775940)Node_4:15.591063,(RW-TB008:1147.000244,(((((mada_2-31:4.094719,mada_1-41:2.952430)Node_5:338.311371,(((MT_0080:179.037796,mada_102:163.989822)Node_6:37.482399,(TB3334:196.981812,(((mada_105:120.452942,(TB3169:112.829918,(M0014888_3:82.572533,mada_151:76.57…

## Sheet: Gubbins - Per Branch Stats
NodeID_InTree	BranchLen	Lineage	Num_Tips_Downstream	Total_SNPs	Number of SNPs Inside Recombinations	Number of SNPs Outside Recombinations	Number of Recombination Blocks	Bases in Recombinations	Cumulative Bases in Recombinations	r/m	rho/theta	Genome Length	Bases in Clonal Frame
N0072	295.049	lineage1	0	328	36	292	4	391	3619	0.123288	0.013699	4411487	4408943
N0153	449.993	lineage1	0	474	37	437	5	532	2672	0.084668	0.011442	4411231	4408758
TB3113	22.1392	lineage2	0	23	0	23	0	0	3600	0	0	4411528	4407912
TB1236	2.0159	lineage2	0	2	0	2	0	0	3425	0	0	4411510	4408070
TB2659	0.998527	lineage2	0	1	0	1	0	0	3425	0	0	4411517	4408077
TB2780	59.8112	lineage2	0	60	0	60	0	0	3386	0	0	4411529	4408129
TB1612	51.1198	lineage2	0	52	0	52	0	0	3386	0	0	4411482	4408082
TB2512	24.1519	lineage2	0	24	0	24	0	0	3600	0	0	4411528	4407912
TB2981	13.0836	lineage2	0	13	0	13	0	0	3600	0	0	4411528	4407912
TB3091	13.9989	lineage2	0	13	0	13	0	0	3386	0	0	4411509	4408109
M0003941_3	84.0395	lineage2	0	89	5	84	1	68	3644	0.059524	0.011905	4411515	4408115
TB3368	92.8145	lineage2	0	97	6	91	1	68	3470	0.065934	0.010989	4411501	4408101
N0145	48.4648	lineage2	0	48	0	48	0	0	3386	0	0	4411510	4408110
N0155	122.365	lineage2	0	127	5	122	1	68	3504	0.040984	0.008197	4411526	4408126
TB2995	34.2124	lineage2	0	34	0	34	0	0	3600	0	0	4411525	4407909
TB3396	15.1123	lineage2	0	14	0	14	0	0	3386	0	0	4411504	4408104
N0004	178.657	lineage3	0	219	43	176	3	965	2700	0.244318	0.017045	4411465	4409340
N1274	306.055	lineage3	0	324	26	298	5	1215	2173	0.087248	0.016779	4411449	4409369
N0054	198.312	lineage3	0	201	4	197	1	68	2188	0.020305	0.005076	4411464	4409339
02_R1179	141.634	lineage4	0	141	0	141	0	0	2616	0	0	4411424	4408792
01_R1134	373.622	lineage4	0	408	44	364	6	1222	3076	0.120879	0.016484	4411499	4409591
M0017522_5	283.936	lineage4	0	373	91	282	7	1256	3789	0.322695	0.024823	4411521	4409273
M0016395_7	130.417	lineage4	0	138	9	129	2	68	4167	0.069767	0.015504	4411446	4407706
M0010874_7	122.698	lineage4	0	153	32	121	3	965	3780	0.264463	0.024793	4411315	4408716
02_R1708	0.021911	lineage4	0	0	0	0	0	0	3193	0	0	4411457	4408247
02_R0894	1.00628	lineage4	0	1	0	1	0	0	3193	0	0	4411412	4408202
01_R1430	120.346	lineage4	0	148	30	118	3	965	2752	0.254237	0.025424	4411409	4408783
M0014888_3	82.5725	lineage4	0	132	47	85	1	68	4806	0.552941	0.011765	4411407	4407971
02_R1896	150.996	lineage4	0	184	35	149	3	965	2755	0.234899	0.020134	4411418	4409156
TB4620	213.92	lineage4	0	215	6	209	1	68	2795	0.028708	0.004785	4411458	4408681
TB3162	64.0965	lineage4	0	82	17	65	2	946	2950	0.261538	0.030769	4411457	4408634
MT_0080	179.038	lineage4	0	194	16	178	2	946	2544	0.089888	0.011236	4411447	4409020
TB3054	251.916	lineage4	0	283	41	242	4	1208	2966	0.169421	0.016529	4411472	4409414
TB3251	477.107	lineage4	0	528	69	459	7	1256	3447	0.150327	0.015251	4411476	4409568
M0016737_0	235.026	lineage4	0	258	19	239	4	1208	2941	0.079498	0.016736	4411468	4408691
TB2661	22.071	lineage4	0	24	0	24	0	0	2913	0	0	4411455	4408524
TB3237	129.354	lineage4	0	177	48	129	5	1215	2511	0.372093	0.03876	4411400	4409138
TB3169	112.83	lineage4	0	111	0	111	0	0	3419	0	0	4411448	4408012
TB3386	17.3108	lineage4	0	33	16	17	1	68	3054	0.941176	0.058824	4411457	4408526
TB3334	196.982	lineage4	0	223	27	196	4	1208	2986	0.137755	0.020408	4411512	4409101
M0011368_9	97.2125	lineage4	0	98	0	98	0	0	2612	0	0	4411430	4408804
TB2968	205.461	lineage4	0	212	13	199	3	965	2387	0.065327	0.015075	4411487	4409331
N1272	213.434	lineage5	0	234	27	207	5	1516	2631	0.130435	0.024155	4411374	4409501
N1176	238.745	lineage5	0	234	0	234	0	0	1867	0	0	4411341	4409468
N1202	351.784	lineage6	0	370	23	347	3	306	3188	0.066282	0.008646	4411300	4409294
N1177	454.207	lineage6	0	459	22	437	2	113	2209	0.050343	0.004577	4411302	4409296
N0091	395.67	lineage6	0	408	25	383	2	113	3418	0.065274	0.005222	4411285	4409279
RW-TB008	1147	lineage8	0	1248	172	1076	16	5192	5192	0.159851	0.01487	4411251	4411251
9050-05	10.9438	lineage2	0	11	0	11	0	0	3386	0	0	4411501	4408101
4549-04	25.1931	lineage2	0	26	0	26	0	0	3386	0	0	4411499	4408099
696-05	19.1387	lineage2	0	20	0	20	0	0	3386	0	0	4411501	4408101
702-06	12.2606	lineage2	0	13	0	13	0	0	3386	0	0	4411505	4408105
706-05	23.1521	lineage2	0	28	5	23	1	68	3614	0.217391	0.043478	4411513	4407897
8129-04	63.2268	lineage2	0	62	0	62	0	0	3386	0	0	4411514	4408114
3003-06	19.469	lineage2	0	20	0	20	0	0	3386	0	0	4411489	4408089
8651-04	19.1456	lineage2	0	19	0	19	0	0	3386	0	0	4411495	4408095
QC-3	4.05173	lineage3	0	4	0	4	0	0	2359	0	0	4411471	4409093
QC-9	4.01101	lineage3	0	4	0	4	0	0	2359	0	0	4411459	4409081
QC-5	1.00253	lineage3	0	1	0	1	0	0	2359	0	0	4411470	4409092
QC-8	3.01329	lineage4	0	3	0	3	0	0	3378	0	0	4411456	4408060
QC-10	1.00453	lineage4	0	1	0	1	0	0	3378	0	0	4411446	4408050
QC-4	5.03064	lineage4	0	5	0	5	0	0	3378	0	0	4411457	4408061
QC-7	84.7666	lineage4	0	100	16	84	2	946	2927	0.190476	0.02381	4411400	4408801
QC-6	6.04021	lineage4	0	6	0	6	0	0	2597	0	0	4411424	4408811
QC-1	3.02216	lineage4	0	3	0	3	0	0	2597	0	0	4411425	4408812
mada_1-10	324.871	lineage1	0	403	81	322	8	2132	4075	0.251553	0.024845	4411451	4408671
mada_2-46	93.2856	lineage1	0	99	4	95	1	122	3101	0.042105	0.010526	4411436	4408341
mada_1-1	88.427	lineage1	0	151	62	89	5	532	3612	0.696629	0.05618	4411492	4408397
mada_1-36	65.4342	lineage1	0	103	36	67	2	337	4006	0.537313	0.029851	4411489	4408394
mada_1-39	187.974	lineage1	0	202	14	188	1	122	3622	0.074468	0.005319	4411423	4408328
mada_1-51	82.4766	lineage1	0	88	4	84	1	122	3091	0.047619	0.011905	4411493	4408398
mada_1-44	108.663	lineage1	0	139	30	109	1	122	3632	0.275229	0.009174	4411474	4408379
mada_117	87.3837	lineage1	0	85	0	85	0	0	3082	0	0	4411442	4408347
mada_118	274.295	lineage1	0	298	28	270	4	391	3314	0.103704	0.014815	4411480	4408700
mada_122	147.103	lineage1	0	155	9	146	2	337	3163	0.061644	0.013699	4411478	4408383
mada_107	99.6017	lineage1	0	116	15	101	1	122	3282	0.148515	0.009901	4411498	4408403
R27252	469.712	lineage1	0	486	29	457	5	532	3288	0.063457	0.010941	4411425	4408643
R23887	478.831	lineage1	0	513	49	464	6	1098	2960	0.105603	0.012931	4411440	4408658
R30215	16.1276	lineage2	0	16	0	16	0	0	3833	0	0	4411498	4407650
R30078	0.021911	lineage2	0	0	0	0	0	0	3386	0	0	4411530	4408130
R29816	5.02351	lineage2	0	5	0	5	0	0	3386	0	0	4411531	4408131
R30234	0.021911	lineage2	0	0	0	0	0	0	3386	0	0	4411532	4408132
18_0621851	119.404	lineage2	0	121	4	117	1	68	3504	0.034188	0.008547	4411472	4408072
R36431	8.03598	lineage2	0	8	0	8	0	0	3386	0	0	4411531	4408131
R28703	18.0869	lineage2	0	19	0	19	0	0	3386	0	0	4411529	4408129
mada_115	5.05969	lineage2	0	5	0	5	0	0	3658	0	0	4411514	4407840
mada_2-42	19.1027	lineage2	0	19	0	19	0	0	3658	0	0	4411523	4407849
R31095	2.00827	lineage2	0	2	0	2	0	0	3386	0	0	4411531	4408131
R28012	0.021911	lineage2	0	0	0	0	0	0	3386	0	0	4411530	4408130
R37765	122.944	lineage2	0	141	18	123	2	946	3632	0.146341	0.01626	4411523	4408123
R27657	1.00439	lineage2	0	1	0	1	0	0	3386	0	0	4411530	4408130
R25048	11.0751	lineage2	0	16	5	11	1	68	3842	0.454545	0.090909	4411479	4407631
R24120	11.0492	lineage2	0	11	0	11	0	0	3386	0	0	4411531	4408131
R28581	23.1532	lineage2	0	23	0	23	0	0	3386	0	0	4411516	4408116
R29598	3.01492	lineage2	0	3	0	3	0	0	3386	0	0	4411516	4408116
mada_1-11	45.3836	lineage2	0	45	0	45	0	0	3386	0	0	4411494	4408094
R24100	6.03455	lineage2	0	6	0	6	0	0	3386	0	0	4411516	4408116
R21408	12.087	lineage2	0	12	0	12	0	0	3900	0	0	4411510	4407596
R20574	0.021911	lineage2	0	0	0	0	0	0	3900	0	0	4411511	4407597
R20260	1.00646	lineage2	0	1	0	1	0	0	3900	0	0	4411511	4407597
R18043	1.00721	lineage2	0	1	0	1	0	0	3900	0	0	4411461	4407547
R22601	2.00827	lineage2	0	2	0	2	0	0	3900	0	0	4411461	4407547
R23146	8.05809	lineage2	0	8	0	8	0	0	3900	0	0	4411498	4407584
R32929	11.0754	lineage2	0	11	0	11	0	0	3900	0	0	4411511	4407597
R21893	29.4054	lineage2	0	28	0	28	0	0	3900	0	0	4411497	4407583
R30420	11.078	lineage2	0	11	0	11	0	0	3900	0	0	4411511	4407597
R26778	9.06707	lineage2	0	9	0	9	0	0	3900	0	0	4411461	4407547
R26791	6.0402	lineage2	0	6	0	6	0	0	3900	0	0	4411511	4407597
R28980	7.05418	lineage2	0	7	0	7	0	0	3900	0	0	4411489	4407575
R27725	6.0412	lineage2	0	6	0	6	0	0	3900	0	0	4411511	4407597
R18040	2.00854	lineage2	0	2	0	2	0	0	3900	0	0	4411460	4407546
R27937	3.0282	lineage2	0	3	0	3	0	0	3900	0	0	4411461	4407547
mada_1-30	186.975	lineage3	0	185	0	185	0	0	2108	0	0	4411434	4409309
mada_2-31	4.09472	lineage4	0	4	0	4	0	0	3743	0	0	4411452	4407688
mada_1-41	2.95243	lineage4	0	3	0	3	0	0	3743	0	0	4411446	4407682
R21770	131.089	lineage4	0	153	21	132	2	946	2648	0.159091	0.015152	4411469	4408881
R21839	42.7829	lineage4	0	46	4	42	1	68	2827	0.095238	0.02381	4411456	4408868
mada_1-32	103.76	lineage4	0	146	39	107	2	946	2842	0.364486	0.018692	4411481	4408893
R30396	7.03889	lineage4	0	7	0	7	0	0	2718	0	0	4411435	4408697
R21363	39.6369	lineage4	0	53	14	39	1	68	2759	0.358974	0.025641	4411460	4408872
R20896	6.02832	lineage4	0	6	0	6	0	0	2718	0	0	4411435	4408697
mada_102	163.99	lineage4	0	164	4	160	1	68	2667	0.025	0.00625	4411414	4408987
mada_129	106.432	lineage4	0	105	0	105	0	0	3168	0	0	4411417	4408233
mada_139	100.218	lineage4	0	112	13	99	2	946	3242	0.131313	0.020202	4411416	4408232
mada_151	76.5738	lineage4	0	95	19	76	4	1208	3991	0.25	0.052632	4411427	4407991
mada_105	120.453	lineage4	0	153	33	120	1	68	3549	0.275	0.008333	4411454	4408018
R15311	112.329	lineage4	0	136	25	111	3	87	4026	0.225225	0.027027	4411473	4407733
mada_103	10.0469	lineage4	0	10	0	10	0	0	2407	0	0	4411439	4409018
mada_2-25	157.21	lineage4	0	162	4	158	1	68	2374	0.025316	0.006329	4411391	4409129
mada_112	7.03193	lineage4	0	7	0	7	0	0	2407	0	0	4411440	4409019
mada_124	15.0784	lineage4	0	15	0	15	0	0	2407	0	0	4411426	4409005
mada_126	7.02677	lineage4	0	6	0	6	0	0	2560	0	0	4411252	4408677
mada_120	5.08604	lineage4	0	6	0	6	0	0	2560	0	0	4411253	4408678
R23571	112.158	lineage4	0	111	0	111	0	0	2371	0	0	4411478	4409092
mada_128	126.679	lineage4	0	141	15	126	2	946	2409	0.119048	0.015873	4411456	4409130
mada_1-12	117.463	lineage4	0	133	14	119	2	946	2564	0.117647	0.016807	4411483	4409157
mada_1-15	130.402	lineage4	0	135	6	129	1	68	2342	0.046512	0.007752	4411503	4409177
mada_2-1	36.2719	lineage4	0	40	0	40	0	0	2396	0	0	4411474	4409062
mada_1-53	0.021911	lineage4	0	0	0	0	0	0	2451	0	0	4411473	4409004
mada_1-50	26.1946	lineage4	0	60	34	26	2	946	3252	1.30769	0.076923	4411475	4409063
mada_123	137.704	lineage4	0	175	39	136	2	946	2830	0.286765	0.014706	4411467	4409141
mada_2-53	1.00453	lineage4	0	1	0	1	0	0	2451	0	0	4411473	4409004
mada_1-38	241.273	lineage4	0	266	28	238	4	1208	2396	0.117647	0.016807	4411531	4409375
S0070-08	32.2246	lineage2	0	32	0	32	0	0	3386	0	0	4411514	4408114
S0085-01	37.2909	lineage2	0	37	0	37	0	0	3386	0	0	4411504	4408104
S0107-01	8.04445	lineage2	0	8	0	8	0	0	3386	0	0	4411516	4408116
S0089-01	19.1375	lineage2	0	19	0	19	0	0	3386	0	0	4411516	4408116
S0256-08	20.1626	lineage2	0	27	7	20	1	68	3446	0.35	0.05	4411480	4408080
S0123-01	0.021911	lineage4	0	0	0	0	0	0	2869	0	0	4411284	4408397
S0106-01	119.664	lineage4	0	136	15	121	2	946	2850	0.123967	0.016529	4411460	4408872
S0262-02	1.009	lineage4	0	1	0	1	0	0	2869	0	0	4411284	4408397
Node_1	827.408	lineage5	2	882	66	816	6	1867	1867	0.080882	0.007353	4411389	4411389
Node_2	63.7677	lineage6	2	71	0	71	0	0	2001	0	0	4411333	4409327
Node_3	751.776	lineage6	3	787	41	746	5	2001	2001	0.05496	0.006702	4411333	4411333
Node_4	15.5911	None	5	0	0	0	0	0	0	0	0	4411491	4411491
Node_5	338.311	lineage4	2	414	84	330	10	1898	3743	0.254545	0.030303	4411452	4409287
Node_6	37.4824	lineage4	2	47	7	40	1	68	2412	0.175	0.025	4411447	4409036
Node_7	5.95775	lineage4	2	7	0	7	0	0	3419	0	0	4411458	4408022
Node_8	9.46411	lineage4	3	9	0	9	0	0	3419	0	0	4411472	4408036
Node_9	6.04678	lineage4	4	29	24	5	1	68	3419	4.8	0.2	4411472	4408288
Node_10	3.00524	lineage4	2	3	0	3	0	0	3378	0	0	4411457	4408061
Node_11	94.0331	lineage4	3	102	8	94	2	946	3378	0.085106	0.021277	4411457	4408273
Node_12	12.9897	lineage4	4	13	0	13	0	0	3168	0	0	4411471	4408287
Node_13	12.2165	lineage4	8	13	0	13	0	0	3168	0	0	4411472	4408288
Node_14	118.55	lineage4	2	127	6	121	1	68	3193	0.049587	0.008264	4411457	4408273
Node_15	1.78569	lineage4	3	2	0	2	0	0	3168	0	0	4411472	4408288
Node_16	108.478	lineage4	11	166	55	111	2	946	3168	0.495495	0.018018	4411472	4409061
Node_17	3.68492	lineage4	12	7	0	7	0	0	2397	0	0	4411530	4409119
Node_18	92.992	lineage4	14	103	14	89	2	946	2397	0.157303	0.022472	4411530	4409365
Node_19	66.5709	lineage4	2	66	0	66	0	0	2571	0	0	4411462	4408874
Node_20	9.24503	lineage4	3	9	0	9	0	0	2571	0	0	4411491	4408903
Node_21	141.914	lineage4	2	160	20	140	4	1208	2718	0.142857	0.028571	4411435	4408847
Node_22	3.31786	lineage4	3	3	0	3	0	0	2571	0	0	4411508	4408920
Node_23	4.84385	lineage4	6	5	0	5	0	0	2571	0	0	4411508	4408920
Node_24	135.877	lineage4	7	154	23	131	4	1208	2571	0.175573	0.030534	4411508	4409260
Node_25	71.2404	lineage4	8	76	5	71	1	68	2235	0.070423	0.014085	4411532	4409367
Node_26	4.50165	lineage4	22	9	0	9	0	0	2153	0	0	4411532	4409367
Node_27	107.504	lineage4	24	113	12	101	2	946	2153	0.118812	0.019802	4411532	4409624
Node_28	118.796	lineage4	2	185	63	122	6	1222	3723	0.516393	0.04918	4411520	4409095
Node_29	49.8741	lineage4	2	54	4	50	1	68	2913	0.08	0.02	4411461	4408638
Node_30	73.0985	lineage4	3	98	25	73	1	68	2806	0.342466	0.013699	4411472	4408840
Node_31	28.3926	lineage4	4	34	6	28	1	68	2616	0.214286	0.035714	4411477	4408878
Node_32	21.0227	lineage4	2	28	7	21	1	68	2597	0.333333	0.047619	4411426	4408827
Node_33	105.327	lineage4	3	103	0	103	0	0	2584	0	0	4411463	4408864
Node_34	31.5771	lineage4	4	32	0	32	0	0	2584	0	0	4411498	4408899
Node_35	113.157	lineage4	8	133	20	113	3	965	2584	0.176991	0.026549	4411498	4409073
Node_36	145.858	lineage4	10	158	15	143	2	946	2413	0.104895	0.013986	4411532	4409624
Node_37	80.0218	lineage4	2	87	9	78	2	946	2612	0.115385	0.025641	4411441	4409179
Node_38	0.021911	lineage4	2	0	0	0	0	0	2407	0	0	4411440	4409019
Node_39	144.49	lineage4	3	161	20	141	1	68	2407	0.141844	0.007092	4411440	4409081
Node_40	117.694	lineage4	2	163	45	118	5	1215	2869	0.381356	0.042373	4411284	4408925
Node_41	17.0184	lineage4	5	21	4	17	1	68	2346	0.235294	0.058824	4411452	4409190
Node_42	6.76179	lineage4	2	7	0	7	0	0	2250	0	0	4411455	4409193
Node_43	2.98888	lineage4	3	4	0	4	0	0	2250	0	0	4411455	4409193
Node_44	39.8391	lineage4	8	39	0	39	0	0	2250	0	0	4411455	4409193
Node_45	184.096	lineage4	10	188	11	177	2	946	2250	0.062147	0.011299	4411471	4409563
Node_46	168.642	lineage4	2	192	27	165	2	946	2766	0.163636	0.012121	4411516	4409608
Node_47	332.408	lineage4	2	385	57	328	5	1215	2560	0.17378	0.015244	4411253	4409195
Node_48	45.9289	lineage4	3	55	5	50	1	68	2047	0.1	0.02	4411511	4409603
Node_49	36.2486	lineage4	2	46	10	36	2	946	2451	0.277778	0.055556	4411473	4409061
Node_50	2.94675	lineage4	3	3	0	3	0	0	2396	0	0	4411477	4409065
Node_51	60.6996	lineage4	4	66	6	60	1	68	2396	0.1	0.016667	4411477	4409091
Node_52	17.0723	lineage4	5	21	4	17	1	68	2371	0.235294	0.058824	4411487	4409161
Node_53	3.27766	lineage4	6	4	0	4	0	0	2312	0	0	4411507	4409181
Node_54	0.715018	lineage4	2	0	0	0	0	0	2312	0	0	4411507	4409181
Node_55	0.759081	lineage4	3	0	0	0	0	0	2312	0	0	4411507	4409181
Node_56	77.6552	lineage4	9	88	9	79	2	946	2312	0.113924	0.025316	4411507	4409351
Node_57	34.7152	lineage4	10	34	0	34	0	0	2144	0	0	4411514	4409358
Node_58	106.575	lineage4	11	116	10	106	2	946	2144	0.09434	0.018868	4411532	4409624
Node_59	26.3126	lineage4	12	26	0	26	0	0	1898	0	0	4411532	4409624
Node_60	15.3623	lineage4	15	14	0	14	0	0	1898	0	0	4411532	4409624
Node_61	20.5193	lineage4	17	20	0	20	0	0	1898	0	0	4411532	4409624
Node_62	2.29134	lineage4	27	3	0	3	0	0	1898	0	0	4411532	4409624
Node_63	67.5764	lineage4	37	68	0	68	0	0	1898	0	0	4411532	4409624
Node_64	4.12144	lineage4	38	6	0	6	0	0	1898	0	0	4411532	4409624
Node_65	199.414	lineage4	62	208	16	192	2	946	1898	0.083333	0.010417	4411532	4409993
Node_66	0.96104	lineage3	2	1	0	1	0	0	2359	0	0	4411472	4409094
Node_67	201.63	lineage3	3	216	17	199	3	965	2359	0.085427	0.015075	4411472	4409347
Node_68	3.81946	lineage3	2	6	0	6	0	0	2108	0	0	4411483	4409358
Node_69	22.2884	lineage3	5	25	4	21	1	68	2108	0.190476	0.047619	4411483	4409358
Node_70	142.328	lineage3	6	153	7	146	1	68	2108	0.047945	0.006849	4411483	4409403
Node_71	321.303	lineage3	7	345	32	313	6	1222	2064	0.102236	0.019169	4411504	4409820
Node_72	4.02721	lineage2	2	4	0	4	0	0	3900	0	0	4411511	4407597
Node_73	0.021911	lineage2	3	0	0	0	0	0	3900	0	0	4411511	4407597
Node_74	2.01175	lineage2	4	2	0	2	0	0	3900	0	0	4411511	4407597
Node_75	8.36343	lineage2	5	8	0	8	0	0	3900	0	0	4411511	4407597
Node_76	7.04717	lineage2	2	7	0	7	0	0	3900	0	0	4411511	4407597
Node_77	3.02638	lineage2	3	3	0	3	0	0	3900	0	0	4411511	4407597
Node_78	1.00717	lineage2	2	1	0	1	0	0	3900	0	0	4411461	4407547
Node_79	0.021911	lineage2	3	0	0	0	0	0	3900	0	0	4411461	4407547
Node_80	4.02974	lineage2	4	4	0	4	0	0	3900	0	0	4411461	4407547
Node_81	1.00608	lineage2	5	1	0	1	0	0	3900	0	0	4411511	4407597
Node_82	6.03494	lineage2	6	6	0	6	0	0	3900	0	0	4411511	4407597
Node_83	5.9527	lineage2	9	6	0	6	0	0	3900	0	0	4411511	4407597
Node_84	9.73112	lineage2	14	11	0	11	0	0	3900	0	0	4411511	4407597
Node_85	285.983	lineage2	15	306	27	279	3	965	3900	0.096774	0.010753	4411511	4408431
Node_86	5.01135	lineage2	2	5	0	5	0	0	3386	0	0	4411516	4408116
Node_87	18.1185	lineage2	2	18	0	18	0	0	3386	0	0	4411516	4408116
Node_88	11.0676	lineage2	3	18	4	14	1	68	3386	0.285714	0.071429	4411516	4408116
Node_89	6.03621	lineage2	2	6	0	6	0	0	3386	0	0	4411516	4408116
Node_90	0.021911	lineage2	5	0	0	0	0	0	3386	0	0	4411516	4408116
Node_91	28.2646	lineage2	7	28	0	28	0	0	3386	0	0	4411516	4408116
Node_92	4.93826	lineage2	8	5	0	5	0	0	3386	0	0	4411516	4408116
Node_93	48.5208	lineage2	9	48	0	48	0	0	3386	0	0	4411516	4408116
Node_94	5.98154	lineage2	10	6	0	6	0	0	3386	0	0	4411532	4408132
Node_95	70.4104	lineage2	2	77	8	69	2	946	3658	0.115942	0.028986	4411523	4408123
Node_96	33.5703	lineage2	3	33	0	33	0	0	3386	0	0	4411532	4408132
Node_97	15.6867	lineage2	4	15	0	15	0	0	3386	0	0	4411532	4408132
Node_98	2.00725	lineage2	14	2	0	2	0	0	3386	0	0	4411532	4408132
Node_99	1.00043	lineage2	2	1	0	1	0	0	3600	0	0	4411528	4407912
Node_100	0.021911	lineage2	3	0	0	0	0	0	3600	0	0	4411528	4407912
Node_101	0.996176	lineage2	2	1	0	1	0	0	3600	0	0	4411528	4407912
Node_102	74.0201	lineage2	5	95	22	73	2	946	3600	0.30137	0.027397	4411528	4408128
Node_103	14.4445	lineage2	2	14	0	14	0	0	3386	0	0	4411532	4408132
Node_104	2.00876	lineage2	2	2	0	2	0	0	3386	0	0	4411530	4408130
Node_105	6.02802	lineage2	3	6	0	6	0	0	3386	0	0	4411530	4408130
Node_106	1.03091	lineage2	5	1	0	1	0	0	3386	0	0	4411532	4408132
Node_107	1.02998	lineage2	6	1	0	1	0	0	3386	0	0	4411532	4408132
Node_108	2.06216	lineage2	7	2	0	2	0	0	3386	0	0	4411532	4408132
Node_109	3.09308	lineage2	8	3	0	3	0	0	3386	0	0	4411532	4408132
Node_110	16.4916	lineage2	9	17	0	17	0	0	3386	0	0	4411532	4408132
Node_111	81.5656	lineage2	10	81	0	81	0	0	3386	0	0	4411532	4408132
Node_112	8.97785	lineage2	15	9	0	9	0	0	3386	0	0	4411532	4408132
Node_113	73.5769	lineage2	2	100	26	74	1	68	3833	0.351351	0.013514	4411513	4408113
Node_114	9.93359	lineage2	2	10	0	10	0	0	3386	0	0	4411531	4408131
Node_115	56.6701	lineage2	2	74	16	58	1	68	3425	0.275862	0.017241	4411520	4408120
Node_116	11.1873	lineage2	3	11	0	11	0	0	3386	0	0	4411529	4408129
Node_117	3.82398	lineage2	2	3	0	3	0	0	3386	0	0	4411509	4408109
Node_118	8.14043	lineage2	2	10	0	10	0	0	3386	0	0	4411509	4408109
Node_119	4.84075	lineage2	2	4	0	4	0	0	3386	0	0	4411502	4408102
Node_120	6.9535	lineage2	3	7	0	7	0	0	3386	0	0	4411508	4408108
Node_121	4.0239	lineage2	4	3	0	3	0	0	3386	0	0	4411509	4408109
Node_122	2.11359	lineage2	6	2	0	2	0	0	3386	0	0	4411509	4408109
Node_123	18.7513	lineage2	8	19	0	19	0	0	3386	0	0	4411509	4408109
Node_124	42.3321	lineage2	9	41	0	41	0	0	3386	0	0	4411509	4408109
Node_125	0.021911	lineage2	12	0	0	0	0	0	3386	0	0	4411532	4408132
Node_126	22.156	lineage2	14	22	0	22	0	0	3386	0	0	4411532	4408132
Node_127	6.53279	lineage2	16	7	0	7	0	0	3386	0	0	4411532	4408132
Node_128	16.8109	lineage2	31	17	0	17	0	0	3386	0	0	4411532	4408132
Node_129	4.16063	lineage2	45	5	0	5	0	0	3386	0	0	4411532	4408132
Node_130	215.672	lineage2	46	233	18	215	2	946	3386	0.083721	0.009302	4411532	4408452
Node_131	314.939	lineage2	61	351	45	306	4	1208	3068	0.147059	0.013072	4411532	4409848
Node_132	74.0028	None	68	89	16	73	2	946	1674	0.219178	0.027397	4411532	4409993
Node_133	357.076	None	130	410	58	352	8	1531	1531	0.164773	0.022727	4411532	4411532
Node_134	110.724	lineage1	2	154	44	110	3	356	2770	0.4	0.027273	4411484	4409237
Node_135	71.7011	lineage1	2	71	0	71	0	0	3082	0	0	4411490	4408395
Node_136	30.5149	lineage1	2	30	0	30	0	0	3082	0	0	4411495	4408400
Node_137	34.0984	lineage1	3	33	0	33	0	0	3082	0	0	4411499	4408404
Node_138	54.3373	lineage1	2	54	0	54	0	0	3082	0	0	4411494	4408399
Node_139	1.97959	lineage1	5	2	0	2	0	0	3082	0	0	4411499	4408404
Node_140	4.06918	lineage1	6	5	0	5	0	0	3082	0	0	4411499	4408404
Node_141	0.788201	lineage1	7	1	0	1	0	0	3082	0	0	4411499	4408404
Node_142	134.311	lineage1	9	145	14	131	2	337	3082	0.10687	0.015267	4411499	4408719
Node_143	22.415	lineage1	10	23	0	23	0	0	2769	0	0	4411500	4408720
Node_144	37.679	lineage1	11	46	5	41	1	122	2769	0.121951	0.02439	4411500	4408956
Node_145	163.105	lineage1	12	168	9	159	1	122	2534	0.056604	0.006289	4411500	4409027
Node_146	45.6252	lineage1	13	56	7	49	1	122	2463	0.142857	0.020408	4411500	4409253
Node_147	556.3	lineage1	15	608	65	543	9	2238	2238	0.119705	0.016575	4411500	4411500
Node_148	9.48244	None	145	7	0	7	0	0	0	0	0	4411532	4411532
Node_149	65.0559	None	146	41	0	41	0	0	0	0	0	4411532	4411532

## Sheet: PerGene_GCE_Stats
Chrom	Start	End	Strand	H37rv_GeneID	Symbol	Feature	Functional_Category	Is_Pseudogene	Product	PEandPPE_Subfamily	ExcludedGroup_Category	Gene_Cat_V2	pGCE_Count	CenterOfRegion
NC_000962.3	0	1524	+	Rv0001	dnaA	CDS	information pathways	No	Chromosomal replication initiator protein DnaA		NotExcluded	information pathways	0	762
NC_000962.3	2051	3260	+	Rv0002	dnaN	CDS	information pathways	No	DNA polymerase III (beta chain) DnaN (DNA nucleotidyltransferase)		NotExcluded	information pathways	0	2655.5
NC_000962.3	3279	4437	+	Rv0003	recF	CDS	information pathways	No	DNA replication and repair protein RecF (single-strand DNA binding protein)		NotExcluded	information pathways	0	3858
NC_000962.3	4433	4997	+	Rv0004	Rv0004	CDS	conserved hypotheticals	No	Conserved hypothetical protein		NotExcluded	conserved hypotheticals	0	4715
NC_000962.3	5239	7267	+	Rv0005	gyrB	CDS	information pathways	No	DNA gyrase (subunit B) GyrB (DNA topoisomerase (ATP-hydrolysing)) (DNA topoisomerase II) (type II DNA topoisomerase)		NotExcluded	information pathways	0	6253
NC_000962.3	7301	9818	+	Rv0006	gyrA	CDS	information pathways	No	DNA gyrase (subunit A) GyrA (DNA topoisomerase (ATP-hydrolysing)) (DNA topoisomerase II) (type II DNA topoisomerase)		NotExcluded	information pathways	0	8559.5
NC_000962.3	9913	10828	+	Rv0007	Rv0007	CDS	cell wall and cell processes	No	Possible conserved membrane protein		NotExcluded	cell wall and cell processes	0	10370.5
NC_000962.3	10886	10960	+	MTB000001	ileT	tRNA	stable RNAs	No	tRNA-Ile (GAT)		NotExcluded	stable RNAs	0	10923
NC_000962.3	11111	11184	+	MTB000002	alaT	tRNA	stable RNAs	No	tRNA-Ala (TGC)		NotExcluded	stable RNAs	0	11147.5
NC_000962.3	11873	12311	-	Rv0008c	Rv0008c	CDS	cell wall and cell processes	No	Possible membrane protein		NotExcluded	cell wall and cell processes	0	12092
NC_000962.3	12467	13016	+	Rv0009	ppiA	CDS	information pathways	No	Probable iron-regulated peptidyl-prolyl cis-trans isomerase A PpiA (PPIase A) (rotamase A)		NotExcluded	information pathways	0	12741.5
NC_000962.3	13132	13558	-	Rv0010c	Rv0010c	CDS	cell wall and cell processes	No	Probable conserved membrane protein		NotExcluded	cell wall and cell processes	0	13345
NC_000962.3	13713	13995	-	Rv0011c	Rv0011c	CDS	cell wall and cell processes	No	Probable conserved transmembrane protein		NotExcluded	cell wall and cell processes	0	13854
NC_000962.3	14088	14877	+	Rv0012	Rv0012	CDS	cell wall and cell processes	No	Probable conserved membrane protein		NotExcluded	cell wall and cell processes	0	14482.5
NC_000962.3	14913	15612	+	Rv0013	trpG	CDS	intermediary metabolism and respiration	No	Possible anthranilate synthase component II TrpG (glutamine amidotransferase)		NotExcluded	intermediary metabolism and respiration	0	15262.5
NC_000962.3	15589	17470	-	Rv0014c	pknB	CDS	regulatory proteins	No	Transmembrane serine/threonine-protein kinase B PknB (protein kinase B) (STPK B)		NotExcluded	regulatory proteins	0	16529.5
NC_000962.3	17466	18762	-	Rv0015c	pknA	CDS	regulatory proteins	No	Transmembrane serine/threonine-protein kinase A PknA (protein kinase A) (STPK A)		NotExcluded	regulatory proteins	0	18114
NC_000962.3	18758	20234	-	Rv0016c	pbpA	CDS	cell wall and cell processes	No	Probable penicillin-binding protein PbpA		NotExcluded	cell wall and cell processes	0	19496
NC_000962.3	20230	21640	-	Rv0017c	rodA	CDS	cell wall and cell processes	No	Probable cell division protein RodA		NotExcluded	cell wall and cell processes	0	20935
NC_000962.3	21636	23181	-	Rv0018c	pstP	CDS	regulatory proteins	No	Phosphoserine/threonine phosphatase PstP		NotExcluded	regulatory proteins	0	22408.5
NC_000962.3	23269	23737	-	Rv0019c	fhaB	CDS	regulatory proteins	No	Conserved protein with FHA domain, FhaB		NotExcluded	regulatory proteins	0	23503
NC_000962.3	23860	25444	-	Rv0020c	fhaA	CDS	regulatory proteins	No	Conserved protein with FHA domain, FhaA		NotExcluded	regulatory proteins	0	24652
NC_000962.3	25643	25726	+	MTB000003	leuT	tRNA	stable RNAs	No	tRNA-Leu (CAG)		NotExcluded	stable RNAs	0	25684.5
NC_000962.3	25912	26881	-	Rv0021c	Rv0021c	CDS	conserved hypotheticals	No	Conserved hypothetical protein		NotExcluded	conserved hypotheticals	0	26396.5
NC_000962.3	27022	27442	-	Rv0022c	whiB5	CDS	regulatory proteins	No	Probable transcriptional regulatory protein WhiB-like WhiB5		NotExcluded	regulatory proteins	0	27232
NC_000962.3	27594	28365	+	Rv0023	Rv0023	CDS	regulatory proteins	No	Possible transcriptional regulatory protein		NotExcluded	regulatory proteins	0	27979.5
NC_000962.3	28361	29207	+	Rv0024	Rv0024	CDS	virulence, detoxification, adaptation	No	Putative secreted protein P60-related protein		NotExcluded	virulence, detoxification, adaptation	0	28784
NC_000962.3	29244	29607	+	Rv0025	Rv0025	CDS	conserved hypotheticals	No	Conserved hypothetical protein		NotExcluded	conserved hypotheticals	0	29425.5
NC_000962.3	29721	31068	+	Rv0026	Rv0026	CDS	conserved hypotheticals	No	Conserved hypothetical protein		NotExcluded	conserved hypotheticals	0	30394.5
NC_000962.3	31188	31506	+	Rv0027	Rv0027	CDS	conserved hypotheticals	No	Conserved hypothetical protein		NotExcluded	conserved hypotheticals	0	31347
NC_000962.3	31513	31819	+	Rv0028	Rv0028	CDS	conserved hypotheticals	No	Conserved hypothetical protein		NotExcluded	conserved hypotheticals	0	31666
NC_000962.3	32056	33154	+	Rv0029	Rv0029	CDS	conserved hypotheticals	No	Conserved hypothetical protein		NotExcluded	conserved hypotheticals	0	32605
NC_000962.3	33223	33553	+	Rv0030	Rv0030	CDS	conserved hypotheticals	No	Conserved hypothetical protein		NotExcluded	conserved hypotheticals	0	33388
NC_000962.3	33581	33794	+	Rv0031	Rv0031	CDS	insertion seqs and phages	No	Possible remnant of a transposase		InsertionSeqs_And_Phages	insertion seqs and phages	0	33687.5
NC_000962.3	34294	36610	+	Rv0032	bioF2	CDS	intermediary metabolism and respiration	No	Possible 8-amino-7-oxononanoate synthase BioF2 (AONS) (8-amino-7-ketopelargonate synthase) (7-keto-8-amino-pelargonic acid synthetase) (7-KAP synthetase) (L-alanine--pimelyl CoA ligase)		NotExcluded	intermediary metabolism and respiration	0	35452
NC_000962.3	36606	36870	+	Rv0033	acpA	CDS	lipid metabolism	No	Probable acyl carrier protein AcpA (ACP)		NotExcluded	lipid metabolism	0	36738
NC_000962.3	36866	37262	+	Rv0034	Rv0034	CDS	conserved hypotheticals	No	Conserved hypothetical protein		NotExcluded	conserved hypotheticals	0	37064
NC_000962.3	37258	38947	+	Rv0035	fadD34	CDS	lipid metabolism	No	Probable fatty-acid-CoA ligase FadD34 (fatty-acid-CoA synthetase) (fatty-acid-CoA synthase)		NotExcluded	lipid metabolism	0	38102.5
NC_000962.3	39055	39829	-	Rv0036c	Rv0036c	CDS	conserved hypotheticals	No	Conserved protein		NotExcluded	conserved hypotheticals	0	39442
NC_000962.3	39876	41202	-	Rv0037c	Rv0037c	CDS	cell wall and cell processes	No	Probable conserved integral membrane protein		NotExcluded	cell wall and cell processes	0	40539
NC_000962.3	41303	41912	+	Rv0038	Rv0038	CDS	conserved hypotheticals	No	Conserved protein		NotExcluded	conserved hypotheticals	0	41607.5
NC_000962.3	42003	42351	-	Rv0039c	Rv0039c	CDS	cell wall and cell processes	No	Possible conserved transmembrane protein		NotExcluded	cell wall and cell processes	0	42177
NC_000962.3	42432	43365	-	Rv0040c	mtc28	CDS	cell wall and cell processes	No	Secreted proline rich protein Mtc28 (proline rich 28 kDa antigen)		NotExcluded	cell wall and cell processes	0	42898.5
NC_000962.3	43561	46471	+	Rv0041	leuS	CDS	information pathways	No	Probable leucyl-tRNA synthetase LeuS (leucine--tRNA ligase) (LEURS)		NotExcluded	information pathways	0	45016
NC_000962.3	46580	47207	-	Rv0042c	Rv0042c	CDS	regulatory proteins	No	Possible transcriptional regulatory protein (probably MarR-family)		NotExcluded	regulatory proteins	0	46893.5
NC_000962.3	47365	48100	-	Rv0043c	Rv0043c	CDS	regulatory proteins	No	Probable transcriptional regulatory protein (probably GntR-family)		NotExcluded	regulatory proteins	0	47732.5
NC_000962.3	48232	49027	-	Rv0044c	Rv0044c	CDS	intermediary metabolism and respiration	No	Possible oxidoreductase		NotExcluded	intermediary metabolism and respiration	0	48629.5
NC_000962.3	49042	49939	-	Rv0045c	Rv0045c	CDS	lipid metabolism	No	Possible hydrolase		NotExcluded	lipid metabolism	0	49490.5
NC_000962.3	50020	51124	-	Rv0046c	ino1	CDS	intermediary metabolism and respiration	No	myo-inositol-1-phosphate synthase Ino1 (inositol 1-phosphate synthetase) (D-glucose 6-phosphate cycloaldolase) (glucose 6-phosphate cyclase) (glucocycloaldolase)		NotExcluded	intermediary metabolism and respiration	0	50572
NC_000962.3	51184	51727	-	Rv0047c	Rv0047c	CDS	conserved hypotheticals	No	Conserved protein		NotExcluded	conserved hypotheticals	0	51455.5
NC_000962.3	51827	52697	-	Rv0048c	Rv0048c	CDS	cell wall and cell processes	No	Possible membrane protein		NotExcluded	cell wall and cell processes	0	52262
NC_000962.3	52830	53244	+	Rv0049	Rv0049	CDS	conserved hypotheticals	No	Conserved hypothetical protein		NotExcluded	conserved hypotheticals	0	53037
NC_000962.3	53662	55699	+	Rv0050	ponA1	CDS	cell wall and cell processes	No	Probable bifunctional penicillin-binding protein 1A/1B PonA1 (murein polymerase) (PBP1): penicillin-insensitive transglycosylase (peptidoglycan TGASE) + penicillin-sensitive transpeptidase (DD-transpeptidase)		NotExcluded	cell wall and cell processes	0	54680.5
NC_000962.3	55695	57378	+	Rv0051	Rv0051	CDS	cell wall and cell processes	No	Probable conserved transmembrane protein		NotExcluded	cell wall and cell processes	0	56536.5
NC_000962.3	57409	57973	+	Rv0052	Rv0052	CDS	conserved hypotheticals	No	Conserved protein		NotExcluded	conserved hypotheticals	0	57691
NC_000962.3	58191	58482	+	Rv0053	rpsF	CDS	information pathways	No	30S ribosomal protein S6 RpsF		NotExcluded	information pathways	0	58336.5
NC_000962.3	58585	59080	+	Rv0054	ssb	CDS	information pathways	No	Single-strand binding protein Ssb (helix-destabilizing protein)		NotExcluded	information pathways	0	58832.5
NC_000962.3	59121	59376	+	Rv0055	rpsR1	CDS	information pathways	No	30S ribosomal protein S18-1 RpsR1		NotExcluded	information pathways	0	59248.5
NC_000962.3	59408	59867	+	Rv0056	rplI	CDS	information pathways	No	50S ribosomal protein L9 RplI		NotExcluded	information pathways	0	59637.5
NC_000962.3	59895	60417	+	Rv0057	Rv0057	CDS	conserved hypotheticals	No	Hypothetical protein		NotExcluded	conserved hypotheticals	0	60156
NC_000962.3	60395	63020	+	Rv0058	dnaB	CDS	information pathways	No	Probable replicative DNA helicase DnaB		NotExcluded	information pathways	0	61707.5
NC_000962.3	63199	63892	+	Rv0059	Rv0059	CDS	conserved hypotheticals	No	Hypothetical protein		NotExcluded	conserved hypotheticals	0	63545.5
NC_000962.3	63908	64967	+	Rv0060	Rv0060	CDS	conserved hypotheticals	No	Conserved hypothetical protein		NotExcluded	conserved hypotheticals	0	64437.5
NC_000962.3	65011	65350	-	Rv0061c	Rv0061c	CDS	conserved hypotheticals	No	Hypothetical protein		NotExcluded	conserved hypotheticals	0	65180.5
NC_000962.3	65551	66694	+	Rv0062	celA1	CDS	intermediary metabolism and respiration	No	Possible cellulase CelA1 (endoglucanase) (endo-1,4-beta-glucanase) (FI-cmcase) (carboxymethyl cellulase)		NotExcluded	intermediary metabolism and respiration	0	66122.5
NC_000962.3	66922	68362	+	Rv0063	Rv0063	CDS	intermediary metabolism and respiration	No	Possible oxidoreductase		NotExcluded	intermediary metabolism and respiration	0	67642
NC_000962.3	68619	71559	+	Rv0064	Rv0064	CDS	cell wall and cell processes	No	Probable conserved transmembrane protein		NotExcluded	cell wall and cell processes	0	70089
NC_000962.3	71588	71828	+	Rv0064A	vapB1	CDS	virulence, detoxification, adaptation	No	Possible antitoxin VapB1		NotExcluded	virulence, detoxification, adaptation	0	71708
NC_000962.3	71820	72222	+	Rv0065	vapC1	CDS	virulence, detoxification, adaptation	No	Possible toxin VapC1		NotExcluded	virulence, detoxification, adaptation	0	72021
NC_000962.3	72273	74511	-	Rv0066c	icd2	CDS	intermediary metabolism and respiration	No	Probable isocitrate dehydrogenase [NADP] Icd2 (oxalosuccinate decarboxylase) (IDH) (NADP+-specific ICDH) (IDP)		NotExcluded	intermediary metabolism and respiration	0	73392
NC_000962.3	74628	75198	-	Rv0067c	Rv0067c	CDS	regulatory proteins	No	Possible transcriptional regulatory protein (possibly TetR-family)		NotExcluded	regulatory proteins	0	74913
NC_000962.3	75300	76212	+	Rv0068	Rv0068	CDS	intermediary metabolism and respiration	No	Probable oxidoreductase		NotExcluded	intermediary metabolism and respiration	0	75756
NC_000962.3	76236	77622	-	Rv0069c	sdaA	CDS	intermediary metabolism and respiration	No	Probable L-serine dehydratase SdaA (L-serine deaminase) (SDH) (L-SD)		NotExcluded	intermediary metabolism and respiration	0	76929
NC_000962.3	77618	78896	-	Rv0070c	glyA2	CDS	intermediary metabolism and respiration	No	Serine hydroxymethyltransferase GlyA2 (serine methylase 2) (SHMT 2)		NotExcluded	intermediary metabolism and respiration	0	78257
NC_000962.3	79485	80193	+	Rv0071	Rv0071	CDS	information pathways	No	Possible maturase		NotExcluded	information pathways	0	79839
NC_000962.3	80623	81673	+	Rv0072	Rv0072	CDS	cell wall and cell processes	No	Probable glutamine-transport transmembrane protein ABC transporter		NotExcluded	cell wall and cell processes	0	81148
NC_000962.3	81675	82668	+	Rv0073	Rv0073	CDS	cell wall and cell processes	No	Probable glutamine-transport ATP-binding protein ABC transporter		NotExcluded	cell wall and cell processes	0	82171.5
NC_000962.3	82747	83983	+	Rv0074	Rv0074	CDS	conserved hypotheticals	No	Conserved protein		NotExcluded	conserved hypotheticals	0	83365
NC_000962.3	83995	85168	+	Rv0075	Rv0075	CDS	intermediary metabolism and respiration	No	Probable aminotransferase		NotExcluded	intermediary metabolism and respiration	0	84581.5
NC_000962.3	85182	85572	-	Rv0076c	Rv0076c	CDS	cell wall and cell processes	No	Probable membrane protein		NotExcluded	cell wall and cell processes	0	85377
NC_000962.3	85635	86466	-	Rv0077c	Rv0077c	CDS	intermediary metabolism and respiration	No	Probable oxidoreductase		NotExcluded	intermediary metabolism and respiration	0	86050.5
NC_000962.3	86527	87133	+	Rv0078	Rv0078	CDS	regulatory proteins	No	Probable transcriptional regulatory protein		NotExcluded	regulatory proteins	0	86830
NC_000962.3	87207	87801	-	Rv0078A	Rv0078A	CDS	conserved hypotheticals	No	Hypothetical protein		NotExcluded	conserved hypotheticals	0	87504
NC_000962.3	87797	88004	-	Rv0078B	Rv0078B	CDS	conserved hypotheticals	No	Conserved protein		NotExcluded	conserved hypotheticals	0	87900.5
NC_000962.3	88203	89025	+	Rv0079	Rv0079	CDS	conserved hypotheticals	No	Unknown protein		NotExcluded	conserved hypotheticals	0	88614
NC_000962.3	89021	89480	+	Rv0080	Rv0080	CDS	conserved hypotheticals	No	Conserved hypothetical protein		NotExcluded	conserved hypotheticals	0	89250.5
NC_000962.3	89574	89919	+	Rv0081	Rv0081	CDS	regulatory proteins	No	Probable transcriptional regulatory protein		NotExcluded	regulatory proteins	0	89746.5
NC_000962.3	89923	90403	+	Rv0082	Rv0082	CDS	intermediary metabolism and respiration	No	Probable oxidoreductase		NotExcluded	intermediary metabolism and respiration	0	90163
NC_000962.3	90399	92322	+	Rv0083	Rv0083	CDS	intermediary metabolism and respiration	No	Probable oxidoreductase		NotExcluded	intermediary metabolism and respiration	0	91360.5
NC_000962.3	92327	93278	+	Rv0084	hycD	CDS	intermediary metabolism and respiration	No	Possible formate hydrogenlyase HycD (FHL)		NotExcluded	intermediary metabolism and respiration	0	92802.5
NC_000962.3	93288	93951	+	Rv0085	hycP	CDS	intermediary metabolism and respiration	No	Possible hydrogenase HycP		NotExcluded	intermediary metabolism and respiration	0	93619.5
NC_000962.3	93950	95417	+	Rv0086	hycQ	CDS	intermediary metabolism and respiration	No	Possible hydrogenase HycQ		NotExcluded	intermediary metabolism and respiration	0	94683.5
NC_000962.3	95413	96892	+	Rv0087	hycE	CDS	intermediary metabolism and respiration	No	Possible formate hydrogenase HycE (FHL)		NotExcluded	intermediary metabolism and respiration	0	96152.5
NC_000962.3	96926	97601	+	Rv0088	Rv0088	CDS	lipid metabolism	No	Possible polyketide cyclase/dehydrase		NotExcluded	lipid metabolism	0	97263.5
NC_000962.3	97757	98351	+	Rv0089	Rv0089	CDS	intermediary metabolism and respiration	No	Possible methyltransferase/methylase		NotExcluded	intermediary metabolism and respiration	0	98054
NC_000962.3	98479	99250	+	Rv0090	Rv0090	CDS	cell wall and cell processes	No	Possible membrane protein		NotExcluded	cell wall and cell processes	0	98864.5
NC_000962.3	99683	100451	+	Rv0091	mtn	CDS	intermediary metabolism and respiration	No	Probable bifunctional MTA/SAH nucleosidase Mtn: 5'-methylthioadenosine nucleosidase (methylthioadenosine methylthioribohydrolase) + S-adenosylhomocysteine nucleosidase (S-adenosyl-L-homocysteine homocysteinylribohydrolase)		NotExcluded	intermediary metabolism and respiration	0	100067
NC_000962.3	100582	102868	+	Rv0092	ctpA	CDS	cell wall and cell processes	No	Cation transporter P-type ATPase a CtpA		NotExcluded	cell wall and cell processes	0	101725
NC_000962.3	102814	103663	-	Rv0093c	Rv0093c	CDS	cell wall and cell processes	No	Probable conserved membrane protein		NotExcluded	cell wall and cell processes	1	103238
NC_000962.3	103709	104663	-	Rv0094c	Rv0094c	CDS	insertion seqs and phages	No	Conserved hypothetical protein		InsertionSeqs_And_Phages	REP13E12_Repeat	17	104186
NC_000962.3	104804	105215	-	Rv0095c	Rv0095c	CDS	insertion seqs and phages	No	Conserved hypothetical protein		InsertionSeqs_And_Phages	REP13E12_Repeat	18	105010
NC_000962.3	105323	106715	+	Rv0096	PPE1	CDS	PE/PPE	No	PPE family protein PPE1	PPE_SL-2_PPE-PPW	PE/PPEs	PE/PPE	0	106019
NC_000962.3	106733	107603	+	Rv0097	Rv0097	CDS	intermediary metabolism and respiration	No	Possible oxidoreductase		NotExcluded	intermediary metabolism and respiration	0	107168
NC_000962.3	107599	108151	+	Rv0098	fcoT	CDS	lipid metabolism	No	Probable fatty acyl CoA thioesterase type III FcoT		NotExcluded	lipid metabolism	0	107875
NC_000962.3	108155	109778	+	Rv0099	fadD10	CDS	lipid metabolism	No	Possible fatty-acid-CoA ligase FadD10 (fatty-acid-CoA synthetase) (fatty-acid-CoA synthase)		NotExcluded	lipid metabolism	0	108966
NC_000962.3	109782	110019	+	Rv0100	Rv0100	CDS	conserved hypotheticals	No	Conserved hypothetical protein		NotExcluded	conserved hypotheticals	0	109900
NC_000962.3	110000	117539	+	Rv0101	nrp	CDS	lipid metabolism	No	Probable peptide synthetase Nrp (peptide synthase)		NotExcluded	lipid metabolism	0	113770
NC_000962.3	117713	119699	+	Rv0102	Rv0102	CDS	cell wall and cell processes	No	Probable conserved integral membrane protein		NotExcluded	cell wall and cell processes	0	118706
NC_000962.3	119914	122173	-	Rv0103c	ctpB	CDS	cell wall and cell processes	No	Probable cation-transporter P-type ATPase B CtpB		NotExcluded	cell wall and cell processes	0	121044
NC_000962.3	122316	123831	+	Rv0104	Rv0104	CDS	conserved hypotheticals	No	Conserved hypothetical protein		NotExcluded	conserved hypotheticals	0	123074
NC_000962.3	123979	124264	-	Rv0105c	rpmB1	CDS	information pathways	No	50S ribosomal protein L28-1 RpmB1		NotExcluded	information pathways	0	124122
NC_000962.3	124373	125570	+	Rv0106	Rv0106	CDS	conserved hypotheticals	No	Conserved hypothetical protein		NotExcluded	conserved hypotheticals	0	124972
NC_000962.3	125642	130541	-	Rv0107c	ctpI	CDS	cell wall and cell processes	No	Probable cation-transporter ATPase I CtpI		NotExcluded	cell wall and cell processes	0	128092
NC_000962.3	130894	131104	-	Rv0108c	Rv0108c	CDS	conserved hypotheticals	No	Hypothetical protein		NotExcluded	conserved hypotheticals	0	130999
NC_000962.3	131381	132872	+	Rv0109	PE_PGRS1	CDS	PE/PPE	No	PE-PGRS family protein PE_PGRS1	PE_V_PGRS	PE/PPEs	PE/PPE	0	132126
NC_000962.3	133019	133769	+	Rv0110	Rv0110	CDS	cell wall and cell processes	No	Probable conserved integral membrane protein		NotExcluded	cell wall and cell processes	0	133394
NC_000962.3	133949	136007	+	Rv0111	Rv0111	CDS	intermediary metabolism and respiration	No	Possible transmembrane acyltransferase		NotExcluded	intermediary metabolism and respiration	0	134978
NC_000962.3	136288	137245	+	Rv0112	gca	CDS	cell wall and cell processes	No	Possible GDP-mannose 4,6-dehydratase Gca (GDP-D-mannose dehydratase)		NotExcluded	cell wall and cell processes	0	136766
NC_000962.3	137318	137909	+	Rv0113	gmhA	CDS	cell wall and cell processes	No	Probable sedoheptulose-7-phosphate isomerase GmhA (phosphoheptose isomerase)		NotExcluded	cell wall and cell processes	0	137614
NC_000962.3	137940	138513	+	Rv0114	gmhB	CDS	cell wall and cell processes	No	Possible D-alpha,beta-D-heptose-1,7-biphosphate phosphatase GmhB (D-glycero-D-manno-heptose 7-phosphate kinase)		NotExcluded	cell wall and cell processes	0	138226
NC_000962.3	138512	139673	+	Rv0115	hddA	CDS	cell wall and cell processes	No	Possible D-alpha-D-heptose-7-phosphate kinase HddA		NotExcluded	cell wall and cell processes	0	139092
NC_000962.3	140266	141022	-	Rv0116c	ldtA	CDS	cell wall and cell processes	No	Probable L,D-transpeptidase LdtA		NotExcluded	cell wall and cell processes	0	140644
NC_000962.3	141199	142144	+	Rv0117	oxyS	CDS	regulatory proteins	No	Oxidative stress response regulatory protein OxyS		NotExcluded	regulatory proteins	0	141672
NC_000962.3	142127	143876	-	Rv0118c	oxcA	CDS	intermediary metabolism and respiration	No	Probable oxalyl-CoA decarboxylase OxcA		NotExcluded	intermediary metabolism and respiration	0	143002
NC_000962.3	144048	145626	+	Rv0119	fadD7	CDS	lipid metabolism	No	Probable fatty-acid-CoA ligase FadD7 (fatty-acid-CoA synthetase) (fatty-acid-CoA synthase)		NotExcluded	lipid metabolism	0	144837
NC_000962.3	145626	147771	-	Rv0120c	fusA2	CDS	information pathways	No	Probable elongation factor G FusA2 (EF-G)		NotExcluded	information pathways	0	146698
NC_000962.3	147907	148342	-	Rv0121c	Rv0121c	CDS	conserved hypotheticals	No	Conserved protein		NotExcluded	conserved hypotheticals	0	148124
NC_000962.3	148490	148859	+	Rv0122	Rv0122	CDS	conserved hypotheticals	No	Hypothetical protein		NotExcluded	conserved hypotheticals	0	148674
NC_000962.3	148855	149224	+	Rv0123	Rv0123	CDS	conserved hypotheticals	No	Unknown protein		NotExcluded	conserved hypotheticals	0	149040
NC_000962.3	149532	150996	+	Rv0124	PE_PGRS2	CDS	PE/PPE	No	PE-PGRS family protein PE_PGRS2	PE_V_PGRS	PE/PPEs	PE/PPE	1	150264
NC_000962.3	151147	152215	+	Rv0125	pepA	CDS	intermediary metabolism and respiration	No	Probable serine protease PepA (serine proteinase) (MTB32A)		NotExcluded	intermediary metabolism and respiration	0	151681
NC_000962.3	152323	154129	+	Rv0126	treS	CDS	virulence, detoxification, adaptation	No	Trehalose synthase TreS		NotExcluded	virulence, detoxification, adaptation	0	153226
NC_000962.3	154231	155599	+	Rv0127	mak	CDS	virulence, detoxification, adaptation	No	Maltokinase Mak		NotExcluded	virulence, detoxification, adaptation	0	154915
NC_000962.3	155666	156446	+	Rv0128	Rv0128	CDS	cell wall and cell processes	No	Probable conserved transmembrane protein		NotExcluded	cell wall and cell processes	0	156056
NC_000962.3	156577	157600	-	Rv0129c	fbpC	CDS	lipid metabolism	No	Secreted antigen 85-C FbpC (85C) (antigen 85 complex C) (AG58C) (mycolyl transferase 85C) (fibronectin-binding protein C)		NotExcluded	lipid metabolism	0	157088
NC_000962.3	157846	158302	+	Rv0130	htdZ	CDS	intermediary metabolism and respiration	No	Probable 3-hydroxyl-thioester dehydratase		NotExcluded	intermediary metabolism and respiration	0	158074
NC_000962.3	158314	159658	-	Rv0131c	fadE1	CDS	lipid metabolism	No	Probable acyl-CoA dehydrogenase FadE1		NotExcluded	lipid metabolism	0	158986
NC_000962.3	159699	160782	-	Rv0132c	fgd2	CDS	intermediary metabolism and respiration	No	Putative F420-dependent glucose-6-phosphate dehydrogenase Fgd2		NotExcluded	intermediary metabolism and respiration	0	160240
NC_000962.3	160868	161474	+	Rv0133	Rv0133	CDS	intermediary metabolism and respiration	No	GCN5-related N-acetyltransferase		NotExcluded	intermediary metabolism and respiration	0	161171
NC_000962.3	161770	162673	+	Rv0134	ephF	CDS	virulence, detoxification, adaptation	No	Possible epoxide hydrolase EphF (epoxide hydratase) (arene-oxide hydratase)		NotExcluded	virulence, detoxification, adaptation	0	162222
NC_000962.3	162643	163249	-	Rv0135c	Rv0135c	CDS	regulatory proteins	No	Possible transcriptional regulatory protein		NotExcluded	regulatory proteins	0	162946
NC_000962.3	163365	164691	+	Rv0136	cyp138	CDS	intermediary metabolism and respiration	No	Probable cytochrome P450 138 Cyp138		NotExcluded	intermediary metabolism and respiration	0	164028
NC_000962.3	164711	165260	-	Rv0137c	msrA	CDS	intermediary metabolism and respiration	No	Probable peptide methionine sulfoxide reductase MsrA (protein-methionine-S-oxide reductase) (peptide met(O) reductase)		NotExcluded	intermediary metabolism and respiration	0	164986
NC_000962.3	165322	165826	+	Rv0138	Rv0138	CDS	conserved hypotheticals	No	Conserved hypothetical protein		NotExcluded	conserved hypotheticals	0	165574
NC_000962.3	165826	166849	+	Rv0139	Rv0139	CDS	intermediary metabolism and respiration	No	Possible oxidoreductase		NotExcluded	intermediary metabolism and respiration	0	166338
NC_000962.3	166909	167290	+	Rv0140	Rv0140	CDS	conserved hypotheticals	No	Conserved protein		NotExcluded	conserved hypotheticals	0	167100
NC_000962.3	167270	167681	-	Rv0141c	Rv0141c	CDS	conserved hypotheticals	No	Unknown protein		NotExcluded	conserved hypotheticals	0	167476
NC_000962.3	167710	168637	+	Rv0142	Rv0142	CDS	conserved hypotheticals	No	Conserved hypothetical protein		NotExcluded	conserved hypotheticals	0	168174
NC_000962.3	168703	170182	-	Rv0143c	Rv0143c	CDS	cell wall and cell processes	No	Probable conserved transmembrane protein		NotExcluded	cell wall and cell processes	0	169442
NC_000962.3	170283	171126	+	Rv0144	Rv0144	CDS	regulatory proteins	No	Probable transcriptional regulatory protein (possibly TetR-family)		NotExcluded	regulatory proteins	0	170704
NC_000962.3	171214	172168	+	Rv0145	Rv0145	CDS	lipid metabolism	No	Possible S-adenosylmethionine-dependent methyltransferase		NotExcluded	lipid metabolism	0	171691
NC_000962.3	172210	173143	+	Rv0146	Rv0146	CDS	lipid metabolism	No	Possible S-adenosylmethionine-dependent methyltransferase		NotExcluded	lipid metabolism	0	172676
NC_000962.3	173237	174758	+	Rv0147	Rv0147	CDS	intermediary metabolism and respiration	No	Probable aldehyde dehydrogenase (NAD+) dependent		NotExcluded	intermediary metabolism and respiration	0	173998
NC_000962.3	174832	175693	+	Rv0148	Rv0148	CDS	intermediary metabolism and respiration	No	Probable short-chain type dehydrogenase/reductase		NotExcluded	intermediary metabolism and respiration	0	175262
NC_000962.3	175699	176668	+	Rv0149	Rv0149	CDS	intermediary metabolism and respiration	No	Possible quinone oxidoreductase (NADPH:quinone oxidoreductase) (zeta-crystallin)		NotExcluded	intermediary metabolism and respiration	0	176184
NC_000962.3	176664	176952	-	Rv0150c	Rv0150c	CDS	conserved hypotheticals	No	Conserved hypothetical protein		NotExcluded	conserved hypotheticals	0	176808
NC_000962.3	177542	179309	-	Rv0151c	PE1	CDS	PE/PPE	No	PE family protein PE1	PE_V_	PE/PPEs	PE/PPE	0	178426
NC_000962.3	179318	180896	-	Rv0152c	PE2	CDS	PE/PPE	No	PE family protein PE2	PE_V_	PE/PPEs	PE/PPE	0	180107
NC_000962.3	181154	181985	-	Rv0153c	ptbB	CDS	regulatory proteins	No	Phosphotyrosine protein phosphatase PTPB (protein-tyrosine-phosphatase) (PTPase)		NotExcluded	regulatory proteins	0	181570
NC_000962.3	181986	183198	-	Rv0154c	fadE2	CDS	lipid metabolism	No	Probable acyl-CoA dehydrogenase FadE2		NotExcluded	lipid metabolism	0	182592
NC_000962.3	183621	184722	+	Rv0155	pntAa	CDS	intermediary metabolism and respiration	No	Probable NAD(P) transhydrogenase (subunit alpha) PntAa [first part; catalytic part] (pyridine nucleotide transhydrogenase subunit alpha) (nicotinamide nucleotide transhydrogenase subunit alpha)		NotExcluded	intermediary metabolism and respiration	0	184172
NC_000962.3	184722	185055	+	Rv0156	pntAb	CDS	intermediary metabolism and respiration	No	Probable NAD(P) transhydrogenase (subunit alpha) PntAb [second part; integral membrane protein] (pyridine nucleotide transhydrogenase subunit alpha) (nicotinamide nucleotide transhydrogenase subunit alpha)		NotExcluded	intermediary metabolism and respiration	0	184888
NC_000962.3	185051	186479	+	Rv0157	pntB	CDS	intermediary metabolism and respiration	No	Probable NAD(P) transhydrogenase (subunit beta) PntB [integral membrane protein] (pyridine nucleotide transhydrogenase subunit beta) (nicotinamide nucleotide transhydrogenase subunit beta)		NotExcluded	intermediary metabolism and respiration	0	185765
NC_000962.3	186494	186623	-	Rv0157A	Rv0157A	CDS	conserved hypotheticals	No	Conserved protein		NotExcluded	conserved hypotheticals	0	186558
NC_000962.3	186784	187429	+	Rv0158	Rv0158	CDS	regulatory proteins	No	Probable transcriptional regulatory protein (possibly TetR-family)		NotExcluded	regulatory proteins	0	187106
NC_000962.3	187432	188839	-	Rv0159c	PE3	CDS	PE/PPE	No	PE family protein PE3	PE_V_	PE/PPEs	PE/PPE	0	188136
NC_000962.3	188930	190439	-	Rv0160c	PE4	CDS	PE/PPE	No	PE family protein PE4	PE_V_	PE/PPEs	PE/PPE	0	189684
NC_000962.3	190606	191956	+	Rv0161	Rv0161	CDS	intermediary metabolism and respiration	No	Possible oxidoreductase		NotExcluded	intermediary metabolism and respiration	0	191281
NC_000962.3	191983	193135	-	Rv0162c	adhE1	CDS	intermediary metabolism and respiration	No	Probable zinc-type alcohol dehydrogenase (E subunit) AdhE1		NotExcluded	intermediary metabolism and respiration	0	192559
NC_000962.3	193116	193572	+	Rv0163	Rv0163	CDS	conserved hypotheticals	No	Conserved protein		NotExcluded	conserved hypotheticals	0	193344
NC_000962.3	193625	194111	+	Rv0164	TB18.5	CDS	conserved hypotheticals	No	Conserved protein TB18.5		NotExcluded	conserved hypotheticals	0	193868
NC_000962.3	194143	194815	-	Rv0165c	mce1R	CDS	regulatory proteins	No	Probable transcriptional regulatory protein Mce1R (probably GntR-family)		NotExcluded	regulatory proteins	0	194479
NC_000962.3	194992	196657	+	Rv0166	fadD5	CDS	lipid metabolism	No	Probable fatty-acid-CoA ligase FadD5 (fatty-acid-CoA synthetase) (fatty-acid-CoA synthase)		NotExcluded	lipid metabolism	0	195824
NC_000962.3	196860	197658	+	Rv0167	yrbE1A	CDS	virulence, detoxification, adaptation	No	Conserved integral membrane protein YrbE1A		NotExcluded	virulence, detoxification, adaptation	0	197259
NC_000962.3	197659	198529	+	Rv0168	yrbE1B	CDS	virulence, detoxification, adaptation	No	Conserved integral membrane protein YrbE1B		NotExcluded	virulence, detoxification, adaptation	0	198094
NC_000962.3	198533	199898	+	Rv0169	mce1A	CDS	virulence, detoxification, adaptation	No	Mce-family protein Mce1A		NotExcluded	virulence, detoxification, adaptation	0	199216
NC_000962.3	199894	200935	+	Rv0170	mce1B	CDS	virulence, detoxification, adaptation	No	Mce-family protein Mce1B		NotExcluded	virulence, detoxification, adaptation	0	200414
NC_000962.3	200931	202479	+	Rv0171	mce1C	CDS	virulence, detoxification, adaptation	No	Mce-family protein Mce1C		NotExcluded	virulence, detoxification, adaptation	0	201705
NC_000962.3	202475	204068	+	Rv0172	mce1D	CDS	virulence, detoxification, adaptation	No	Mce-family protein Mce1D		NotExcluded	virulence, detoxification, adaptation	0	203272
NC_000962.3	204064	205237	+	Rv0173	lprK	CDS	cell wall and cell processes	No	Possible Mce-family lipoprotein LprK (Mce-family lipoprotein Mce1E)		NotExcluded	cell wall and cell processes	0	204650
NC_000962.3	205230	206778	+	Rv0174	mce1F	CDS	virulence, detoxification, adaptation	No	Mce-family protein Mce1F		NotExcluded	virulence, detoxification, adaptation	0	206004
NC_000962.3	206813	207455	+	Rv0175	Rv0175	CDS	cell wall and cell processes	No	Probable conserved Mce associated membrane protein		NotExcluded	cell wall and cell processes	0	207134
NC_000962.3	207451	208420	+	Rv0176	Rv0176	CDS	cell wall and cell processes	No	Probable conserved Mce associated transmembrane protein		NotExcluded	cell wall and cell processes	0	207936
NC_000962.3	208416	208971	+	Rv0177	Rv0177	CDS	conserved hypotheticals	No	Probable conserved Mce associated protein		NotExcluded	conserved hypotheticals	0	208694
NC_000962.3	208937	209672	+	Rv0178	Rv0178	CDS	cell wall and cell processes	No	Probable conserved Mce associated membrane protein		NotExcluded	cell wall and cell processes	0	209304
NC_000962.3	209702	210812	-	Rv0179c	lprO	CDS	cell wall and cell processes	No	Possible lipoprotein LprO		NotExcluded	cell wall and cell processes	0	210257
NC_000962.3	210891	212250	-	Rv0180c	Rv0180c	CDS	cell wall and cell processes	No	Probable conserved transmembrane protein		NotExcluded	cell wall and cell processes	0	211570
NC_000962.3	212276	213011	-	Rv0181c	Rv0181c	CDS	conserved hypotheticals	No	Conserved hypothetical protein		NotExcluded	conserved hypotheticals	0	212644
NC_000962.3	213027	214140	-	Rv0182c	sigG	CDS	information pathways	No	Probable alternative RNA polymerase sigma factor SigG (RNA polymerase ECF type sigma factor)		NotExcluded	information pathways	0	213584
NC_000962.3	214087	214927	+	Rv0183	Rv0183	CDS	intermediary metabolism and respiration	No	Possible lysophospholipase		NotExcluded	intermediary metabolism and respiration	0	214507
NC_000962.3	214968	215718	+	Rv0184	Rv0184	CDS	conserved hypotheticals	No	Conserved hypothetical protein		NotExcluded	conserved hypotheticals	0	215343
NC_000962.3	215714	216224	+	Rv0185	Rv0185	CDS	conserved hypotheticals	No	Conserved hypothetical protein		NotExcluded	conserved hypotheticals	0	215969
NC_000962.3	216268	218344	+	Rv0186	bglS	CDS	intermediary metabolism and respiration	No	Probable beta-glucosidase BglS (gentiobiase) (cellobiase) (beta-D-glucoside glucohydrolase)		NotExcluded	intermediary metabolism and respiration	0	217306
NC_000962.3	218389	218551	-	Rv0186A	mymT	CDS	virulence, detoxification, adaptation	No	Metallothionein, MymT		NotExcluded	virulence, detoxification, adaptation	0	218470
NC_000962.3	218704	219367	+	Rv0187	Rv0187	CDS	intermediary metabolism and respiration	No	Probable O-methyltransferase		NotExcluded	intermediary metabolism and respiration	0	219036
NC_000962.3	219485	219917	+	Rv0188	Rv0188	CDS	cell wall and cell processes	No	Probable conserved transmembrane protein		NotExcluded	cell wall and cell processes	0	219701
NC_000962.3	219995	221723	-	Rv0189c	ilvD	CDS	intermediary metabolism and respiration	No	Probable dihydroxy-acid dehydratase IlvD (dad)		NotExcluded	intermediary metabolism and respiration	0	220859
NC_000962.3	221870	222161	+	Rv0190	Rv0190	CDS	conserved hypotheticals	No	Conserved protein		NotExcluded	conserved hypotheticals	0	222016
NC_000962.3	222288	223530	+	Rv0191	Rv0191	CDS	cell wall and cell processes	No	Probable conserved integral membrane protein		NotExcluded	cell wall and cell processes	0	222909
NC_000962.3	223563	224664	+	Rv0192	Rv0192	CDS	conserved hypotheticals	No	Conserved hypothetical protein		NotExcluded	conserved hypotheticals	0	224114
NC_000962.3	223606	223909	+	Rv0192A	Rv0192A	CDS	cell wall and cell processes	No	Conserved secreted protein		NotExcluded	cell wall and cell processes	0	223758
NC_000962.3	224723	226571	-	Rv0193c	Rv0193c	CDS	conserved hypotheticals	No	Hypothetical protein		NotExcluded	conserved hypotheticals	0	225647
NC_000962.3	226877	230462	+	Rv0194	Rv0194	CDS	cell wall and cell processes	No	Probable transmembrane multidrug efflux pump		NotExcluded	cell wall and cell processes	0	228670
NC_000962.3	230898	231534	+	Rv0195	Rv0195	CDS	regulatory proteins	No	Possible two component transcriptional regulatory protein (probably LuxR-family)		NotExcluded	regulatory proteins	0	231216
NC_000962.3	231646	232231	+	Rv0196	Rv0196	CDS	regulatory proteins	No	Possible transcriptional regulatory protein		NotExcluded	regulatory proteins	0	231938
NC_000962.3	232230	234519	+	Rv0197	Rv0197	CDS	intermediary metabolism and respiration	No	Possible oxidoreductase		NotExcluded	intermediary metabolism and respiration	0	233374
NC_000962.3	234515	236507	-	Rv0198c	zmp1	CDS	intermediary metabolism and respiration	No	Probable zinc metalloprotease Zmp1		NotExcluded	intermediary metabolism and respiration	0	235511
NC_000962.3	236549	237209	+	Rv0199	Rv0199	CDS	cell wall and cell processes	No	Probable conserved membrane protein		NotExcluded	cell wall and cell processes	0	236879
NC_000962.3	237205	237895	+	Rv0200	Rv0200	CDS	cell wall and cell processes	No	Possible conserved transmembrane protein		NotExcluded	cell wall and cell processes	0	237550
NC_000962.3	237891	238395	-	Rv0201c	Rv0201c	CDS	conserved hypotheticals	No	Conserved protein		NotExcluded	conserved hypotheticals	0	238143
NC_000962.3	238391	241292	-	Rv0202c	mmpL11	CDS	cell wall and cell processes	No	Probable conserved transmembrane transport protein MmpL11		NotExcluded	cell wall and cell processes	0	239842
NC_000962.3	241513	241924	+	Rv0203	Rv0203	CDS	cell wall and cell processes	No	Possible exported protein		NotExcluded	cell wall and cell processes	0	241718
NC_000962.3	241975	243214	-	Rv0204c	Rv0204c	CDS	cell wall and cell processes	No	Probable conserved transmembrane protein		NotExcluded	cell wall and cell processes	0	242594
NC_000962.3	243383	244487	+	Rv0205	Rv0205	CDS	cell wall and cell processes	No	Probable conserved transmembrane protein		NotExcluded	cell wall and cell processes	0	243935
NC_000962.3	244483	247318	-	Rv0206c	mmpL3	CDS	cell wall and cell processes	No	Possible conserved transmembrane transport protein MmpL3		NotExcluded	cell wall and cell processes	0	245900
NC_000962.3	247383	248112	-	Rv0207c	Rv0207c	CDS	conserved hypotheticals	No	Conserved hypothetical protein		NotExcluded	conserved hypotheticals	0	247748
NC_000962.3	248114	248906	-	Rv0208c	Rv0208c	CDS	intermediary metabolism and respiration	No	Hypothetical methlytransferase (methylase)		NotExcluded	intermediary metabolism and respiration	0	248510
NC_000962.3	249037	250123	+	Rv0209	Rv0209	CDS	conserved hypotheticals	No	Hypothetical protein		NotExcluded	conserved hypotheticals	0	249580
NC_000962.3	250119	251598	+	Rv0210	Rv0210	CDS	conserved hypotheticals	No	Hypothetical protein		NotExcluded	conserved hypotheticals	0	250858
NC_000962.3	251781	253602	+	Rv0211	pckA	CDS	intermediary metabolism and respiration	No	Probable iron-regulated phosphoenolpyruvate carboxykinase [GTP] PckA (phosphoenolpyruvate carboxylase) (PEPCK)(pep carboxykinase)		NotExcluded	intermediary metabolism and respiration	0	252692
NC_000962.3	253668	254640	-	Rv0212c	nadR	CDS	regulatory proteins	No	Possible transcriptional regulatory protein NadR (probably AsnC-family)		NotExcluded	regulatory proteins	0	254154
NC_000962.3	254636	255950	-	Rv0213c	Rv0213c	CDS	intermediary metabolism and respiration	No	Possible methyltransferase (methylase)		NotExcluded	intermediary metabolism and respiration	0	255293
NC_000962.3	256063	257677	+	Rv0214	fadD4	CDS	lipid metabolism	No	Probable fatty-acid-CoA ligase FadD4 (fatty-acid-CoA synthetase) (fatty-acid-CoA synthase)		NotExcluded	lipid metabolism	0	256870
NC_000962.3	257782	258856	-	Rv0215c	fadE3	CDS	lipid metabolism	No	Probable acyl-CoA dehydrogenase FadE3		NotExcluded	lipid metabolism	0	258319
NC_000962.3	258912	259926	+	Rv0216	Rv0216	CDS	intermediary metabolism and respiration	No	Double hotdog hydratase		NotExcluded	intermediary metabolism and respiration	0	259419
NC_000962.3	259922	260831	-	Rv0217c	lipW	CDS	intermediary metabolism and respiration	No	Possible esterase LipW		NotExcluded	intermediary metabolism and respiration	0	260376
NC_000962.3	260923	262252	+	Rv0218	Rv0218	CDS	cell wall and cell processes	No	Probable conserved transmembrane protein		NotExcluded	cell wall and cell processes	0	261588
NC_000962.3	262253	262802	+	Rv0219	Rv0219	CDS	cell wall and cell processes	No	Probable conserved transmembrane protein		NotExcluded	cell wall and cell processes	0	262528
NC_000962.3	262811	264023	+	Rv0220	lipC	CDS	intermediary metabolism and respiration	No	Probable esterase LipC		NotExcluded	intermediary metabolism and respiration	0	263417
NC_000962.3	264066	265476	+	Rv0221	Rv0221	CDS	lipid metabolism	No	Possible triacylglycerol synthase (diacylglycerol acyltransferase)		NotExcluded	lipid metabolism	0	264771
NC_000962.3	265506	266295	+	Rv0222	echA1	CDS	lipid metabolism	No	Probable enoyl-CoA hydratase EchA1 (enoyl hydrase) (unsaturated acyl-CoA hydratase) (crotonase)		NotExcluded	lipid metabolism	0	265900
NC_000962.3	266300	267764	-	Rv0223c	Rv0223c	CDS	intermediary metabolism and respiration	No	Probable aldehyde dehydrogenase		NotExcluded	intermediary metabolism and respiration	0	267032
NC_000962.3	267862	268627	-	Rv0224c	Rv0224c	CDS	intermediary metabolism and respiration	No	Possible methyltransferase (methylase)		NotExcluded	intermediary metabolism and respiration	0	268244
NC_000962.3	268662	269817	+	Rv0225	Rv0225	CDS	cell wall and cell processes	No	Possible conserved protein		NotExcluded	cell wall and cell processes	0	269240
NC_000962.3	269833	271564	-	Rv0226c	Rv0226c	CDS	cell wall and cell processes	No	Probable conserved transmembrane protein		NotExcluded	cell wall and cell processes	0	270698
NC_000962.3	271573	272839	-	Rv0227c	Rv0227c	CDS	cell wall and cell processes	No	Probable conserved membrane protein		NotExcluded	cell wall and cell processes	0	272206
NC_000962.3	273054	274278	+	Rv0228	Rv0228	CDS	intermediary metabolism and respiration	No	Probable integral membrane acyltransferase		NotExcluded	intermediary metabolism and respiration	0	273666
NC_000962.3	274305	274986	-	Rv0229c	Rv0229c	CDS	cell wall and cell processes	No	Possible conserved membrane protein with PIN domain		NotExcluded	cell wall and cell processes	0	274646
NC_000962.3	274982	275963	-	Rv0230c	php	CDS	lipid metabolism	No	Probable phosphotriesterase Php (parathion hydrolase) (PTE) (aryldialkylphosphatase) (paraoxonase) (a-esterase) (aryltriphosphatase) (paraoxon hydrolase)		NotExcluded	lipid metabolism	0	275472
NC_000962.3	276057	277764	+	Rv0231	fadE4	CDS	lipid metabolism	No	Probable acyl-CoA dehydrogenase FadE4		NotExcluded	lipid metabolism	0	276910
NC_000962.3	277898	278588	+	Rv0232	Rv0232	CDS	regulatory proteins	No	Probable transcriptional regulatory protein (probably TetR/AcrR-family)		NotExcluded	regulatory proteins	0	278243
NC_000962.3	278584	279529	+	Rv0233	nrdB	CDS	information pathways	No	Ribonucleoside-diphosphate reductase (beta chain) NrdB (ribonucleotide reductase small chain)		NotExcluded	information pathways	0	279056
NC_000962.3	279604	281140	-	Rv0234c	gabD1	CDS	intermediary metabolism and respiration	No	Succinate-semialdehyde dehydrogenase [NADP+] dependent (SSDH) GabD1		NotExcluded	intermediary metabolism and respiration	0	280372
NC_000962.3	281165	282614	-	Rv0235c	Rv0235c	CDS	cell wall and cell processes	No	Probable conserved transmembrane protein		NotExcluded	cell wall and cell processes	0	281890
NC_000962.3	282648	286851	-	Rv0236c	aftD	CDS	cell wall and cell processes	No	Possible arabinofuranosyltransferase AftD		NotExcluded	cell wall and cell processes	0	284750
NC_000962.3	286897	287071	-	Rv0236A	Rv0236A	CDS	cell wall and cell processes	No	Small secreted protein		NotExcluded	cell wall and cell processes	0	286984
NC_000962.3	287185	288352	+	Rv0237	lpqI	CDS	cell wall and cell processes	No	Probable conserved lipoprotein LpqI		NotExcluded	cell wall and cell processes	0	287768
NC_000962.3	288427	289042	+	Rv0238	Rv0238	CDS	regulatory proteins	No	Possible transcriptional regulatory protein (probably TetR-family)		NotExcluded	regulatory proteins	0	288734
NC_000962.3	289103	289337	+	Rv0239	vapB24	CDS	virulence, detoxification, adaptation	No	Possible antitoxin VapB24		NotExcluded	virulence, detoxification, adaptation	0	289220
NC_000962.3	289344	289782	+	Rv0240	vapC24	CDS	virulence, detoxification, adaptation	No	Possible toxin VapC24. Contains PIN domain.		NotExcluded	virulence, detoxification, adaptation	0	289563
NC_000962.3	289811	290654	-	Rv0241c	htdX	CDS	intermediary metabolism and respiration	No	Probable 3-hydroxyacyl-thioester dehydratase HtdX		NotExcluded	intermediary metabolism and respiration	0	290232
NC_000962.3	290664	292029	-	Rv0242c	fabG4	CDS	lipid metabolism	No	Probable 3-oxoacyl-[acyl-carrier protein] reductase FabG4 (3-ketoacyl-acyl carrier protein reductase)		NotExcluded	lipid metabolism	0	291346
NC_000962.3	292170	293493	+	Rv0243	fadA2	CDS	lipid metabolism	No	Probable acetyl-CoA acyltransferase FadA2 (3-ketoacyl-CoA thiolase) (beta-ketothiolase)		NotExcluded	lipid metabolism	0	292832
NC_000962.3	293797	295633	-	Rv0244c	fadE5	CDS	lipid metabolism	No	Probable acyl-CoA dehydrogenase FadE5		NotExcluded	lipid metabolism	0	294715
NC_000962.3	296004	296493	+	Rv0245	Rv0245	CDS	intermediary metabolism and respiration	No	Possible oxidoreductase		NotExcluded	intermediary metabolism and respiration	0	296248
NC_000962.3	296808	298119	+	Rv0246	Rv0246	CDS	cell wall and cell processes	No	Probable conserved integral membrane protein		NotExcluded	cell wall and cell processes	0	297464
NC_000962.3	298115	298862	-	Rv0247c	Rv0247c	CDS	intermediary metabolism and respiration	No	Probable succinate dehydrogenase [iron-sulfur subunit] (succinic dehydrogenase)		NotExcluded	intermediary metabolism and respiration	0	298488
NC_000962.3	298862	300803	-	Rv0248c	Rv0248c	CDS	intermediary metabolism and respiration	No	Probable succinate dehydrogenase [iron-sulfur subunit] (succinic dehydrogenase)		NotExcluded	intermediary metabolism and respiration	0	299832
NC_000962.3	300833	301655	-	Rv0249c	Rv0249c	CDS	intermediary metabolism and respiration	No	Probable succinate dehydrogenase [membrane anchor subunit] (succinic dehydrogenase)		NotExcluded	intermediary metabolism and respiration	0	301244
NC_000962.3	301734	302028	-	Rv0250c	Rv0250c	CDS	conserved hypotheticals	No	Conserved protein		NotExcluded	conserved hypotheticals	0	301881
NC_000962.3	302172	302652	-	Rv0251c	hsp	CDS	virulence, detoxification, adaptation	No	Heat shock protein Hsp (heat-stress-induced ribosome-binding protein A)		NotExcluded	virulence, detoxification, adaptation	0	302412
NC_000962.3	302865	305427	+	Rv0252	nirB	CDS	intermediary metabolism and respiration	No	Probable nitrite reductase [NAD(P)H] large subunit [FAD flavoprotein] NirB		NotExcluded	intermediary metabolism and respiration	0	304146
NC_000962.3	305452	305809	+	Rv0253	nirD	CDS	intermediary metabolism and respiration	No	Probable nitrite reductase [NAD(P)H] small subunit NirD		NotExcluded	intermediary metabolism and respiration	0	305630
NC_000962.3	305824	306349	-	Rv0254c	cobU	CDS	intermediary metabolism and respiration	No	Probable bifunctional cobalamin biosynthesis protein CobU: cobinamide kinase + cobinamide phosphate guanylyltransferase		NotExcluded	intermediary metabolism and respiration	0	306086
NC_000962.3	306373	307858	-	Rv0255c	cobQ1	CDS	intermediary metabolism and respiration	No	Probable cobyric acid synthase CobQ1		NotExcluded	intermediary metabolism and respiration	0	307116
NC_000962.3	307876	309547	-	Rv0256c	PPE2	CDS	PE/PPE	No	PPE family protein PPE2	PPE_SL-2_PPE-PPW	PE/PPEs	PE/PPE	0	308712
NC_000962.3	309698	310073	+	Rv0257	Rv0257	CDS	conserved hypotheticals	No	Conserved hypothetical protein		Coscolla Repetitive Genes	conserved hypotheticals	0	309886
NC_000962.3	310293	310749	-	Rv0258c	Rv0258c	CDS	conserved hypotheticals	No	Conserved hypothetical protein		NotExcluded	conserved hypotheticals	0	310521
NC_000962.3	310773	311517	-	Rv0259c	Rv0259c	CDS	conserved hypotheticals	No	Conserved hypothetical protein		NotExcluded	conserved hypotheticals	0	311145
NC_000962.3	311513	312659	-	Rv0260c	Rv0260c	CDS	regulatory proteins	No	Possible transcriptional regulatory protein		NotExcluded	regulatory proteins	0	312086
NC_000962.3	312758	314168	-	Rv0261c	narK3	CDS	cell wall and cell processes	No	Probable integral membrane nitrite extrusion protein NarK3 (nitrite facilitator)		NotExcluded	cell wall and cell processes	0	313463
NC_000962.3	314308	314854	-	Rv0262c	aac	CDS	virulence, detoxification, adaptation	No	Aminoglycoside 2'-N-acetyltransferase Aac (Aac(2')-IC)		NotExcluded	virulence, detoxification, adaptation	0	314581
NC_000962.3	314863	315766	-	Rv0263c	Rv0263c	CDS	conserved hypotheticals	No	Conserved hypothetical protein		NotExcluded	conserved hypotheticals	0	315314
NC_000962.3	315782	316415	-	Rv0264c	Rv0264c	CDS	conserved hypotheticals	No	Conserved hypothetical protein		NotExcluded	conserved hypotheticals	0	316098
NC_000962.3	316510	317503	-	Rv0265c	Rv0265c	CDS	cell wall and cell processes	No	Probable periplasmic iron-transport lipoprotein		NotExcluded	cell wall and cell processes	0	317006
NC_000962.3	317524	321154	-	Rv0266c	oplA	CDS	intermediary metabolism and respiration	No	Probable 5-oxoprolinase OplA (5-oxo-L-prolinase) (pyroglutamase) (5-OPASE)		NotExcluded	intermediary metabolism and respiration	0	319339
NC_000962.3	321330	322722	+	Rv0267	narU	CDS	cell wall and cell processes	No	Probable integral membrane nitrite extrusion protein NarU (nitrite facilitator)		NotExcluded	cell wall and cell processes	0	322026
NC_000962.3	322763	323273	-	Rv0268c	Rv0268c	CDS	conserved hypotheticals	No	Hypothetical protein		NotExcluded	conserved hypotheticals	0	323018
NC_000962.3	323337	324531	-	Rv0269c	Rv0269c	CDS	conserved hypotheticals	No	Conserved hypothetical protein		NotExcluded	conserved hypotheticals	0	323934
NC_000962.3	324566	326249	+	Rv0270	fadD2	CDS	lipid metabolism	No	Probable fatty-acid-CoA ligase FadD2 (fatty-acid-CoA synthetase) (fatty-acid-CoA synthase)		NotExcluded	lipid metabolism	0	325408
NC_000962.3	326265	328461	-	Rv0271c	fadE6	CDS	lipid metabolism	No	Probable acyl-CoA dehydrogenase FadE6		NotExcluded	lipid metabolism	0	327363
NC_000962.3	328574	329708	-	Rv0272c	Rv0272c	CDS	conserved hypotheticals	No	Unknown protein		NotExcluded	conserved hypotheticals	0	329141
NC_000962.3	329704	330325	-	Rv0273c	Rv0273c	CDS	regulatory proteins	No	Possible transcriptional regulatory protein		NotExcluded	regulatory proteins	0	330014
NC_000962.3	330421	331003	+	Rv0274	Rv0274	CDS	conserved hypotheticals	No	Conserved protein		NotExcluded	conserved hypotheticals	0	330712
NC_000962.3	330932	331658	-	Rv0275c	Rv0275c	CDS	regulatory proteins	No	Possible transcriptional regulatory protein (possibly TetR-family)		NotExcluded	regulatory proteins	0	331295
NC_000962.3	331747	332668	+	Rv0276	Rv0276	CDS	conserved hypotheticals	No	Conserved hypothetical protein		NotExcluded	conserved hypotheticals	0	332208
NC_000962.3	332707	333136	-	Rv0277c	vapC25	CDS	virulence, detoxification, adaptation	No	Possible toxin VapC25. Contains PIN domain.		Coscolla Repetitive Genes	virulence, detoxification, adaptation	2	332922
NC_000962.3	333159	333417	-	Rv0277A	vapB25	CDS	virulence, detoxification, adaptation	Yes	Possible antitoxin VapB25		NotExcluded	virulence, detoxification, adaptation	1	333288
NC_000962.3	333436	336310	-	Rv0278c	PE_PGRS3	CDS	PE/PPE	No	PE-PGRS family protein PE_PGRS3	PE_V_PGRS	PE/PPEs	PE/PPE	2	334873
NC_000962.3	336559	339073	-	Rv0279c	PE_PGRS4	CDS	PE/PPE	No	PE-PGRS family protein PE_PGRS4	PE_V_PGRS	PE/PPEs	PE/PPE	10	337816
NC_000962.3	339363	340974	+	Rv0280	PPE3	CDS	PE/PPE	No	PPE family protein PPE3	PPE_SL-2_PPE-PPW	PE/PPEs	PE/PPE	0	340168
NC_000962.3	340997	341906	+	Rv0281	Rv0281	CDS	lipid metabolism	No	Possible S-adenosylmethionine-dependent methyltransferase		NotExcluded	lipid metabolism	0	341452
NC_000962.3	342129	344025	+	Rv0282	eccA3	CDS	cell wall and cell processes	No	ESX conserved component EccA3. ESX-3 type VII secretion system protein.		NotExcluded	cell wall and cell processes	0	343077
NC_000962.3	344021	345638	+	Rv0283	eccB3	CDS	cell wall and cell processes	No	ESX conserved component EccB3. ESX-3 type VII secretion system protein. Possible membrane protein.		NotExcluded	cell wall and cell processes	0	344830
NC_000962.3	345634	349627	+	Rv0284	eccC3	CDS	cell wall and cell processes	No	ESX conserved component EccC3. ESX-3 type VII secretion system protein. Possible membrane protein.		NotExcluded	cell wall and cell processes	0	347630
NC_000962.3	349623	349932	+	Rv0285	PE5	CDS	PE/PPE	No	PE family protein PE5	PE_II_	PE/PPEs	PE/PPE	0	349778
NC_000962.3	349934	351476	+	Rv0286	PPE4	CDS	PE/PPE	No	PPE family protein PPE4	PPE_SL-2_PPE-PPW	PE/PPEs	PE/PPE	0	350705
NC_000962.3	351524	351818	+	Rv0287	esxG	CDS	cell wall and cell processes	No	ESAT-6 like protein EsxG (conserved protein TB9.8)		NotExcluded	esx	0	351671
NC_000962.3	351847	352138	+	Rv0288	esxH	CDS	cell wall and cell processes	No	Low molecular weight protein antigen 7 EsxH (10 kDa antigen) (CFP-7) (protein TB10.4)		NotExcluded	esx	0	351992
NC_000962.3	352148	353036	+	Rv0289	espG3	CDS	cell wall and cell processes	No	ESX-3 secretion-associated protein EspG3		NotExcluded	cell wall and cell processes	0	352592
NC_000962.3	353082	354501	+	Rv0290	eccD3	CDS	cell wall and cell processes	No	ESX conserved component EccD3. ESX-3 type VII secretion system protein. Probable transmembrane protein.		NotExcluded	cell wall and cell processes	0	353792
NC_000962.3	354497	355883	+	Rv0291	mycP3	CDS	intermediary metabolism and respiration	No	Probable membrane-anchored mycosin MycP3 (serine protease) (subtilisin-like protease) (subtilase-like) (mycosin-3)		NotExcluded	intermediary metabolism and respiration	0	355190
NC_000962.3	355879	356875	+	Rv0292	eccE3	CDS	cell wall and cell processes	No	ESX conserved component EccE3. ESX-3 type VII secretion system protein. Probable transmembrane protein.		NotExcluded	cell wall and cell processes	0	356377
NC_000962.3	356861	358064	-	Rv0293c	Rv0293c	CDS	conserved hypotheticals	No	Conserved protein		NotExcluded	conserved hypotheticals	0	357462
NC_000962.3	358170	358956	+	Rv0294	tam	CDS	intermediary metabolism and respiration	No	Probable trans-aconitate methyltransferase Tam		NotExcluded	intermediary metabolism and respiration	0	358563
NC_000962.3	358944	359748	-	Rv0295c	Rv0295c	CDS	conserved hypotheticals	No	Conserved protein		NotExcluded	conserved hypotheticals	0	359346
NC_000962.3	359757	361155	-	Rv0296c	Rv0296c	CDS	intermediary metabolism and respiration	No	Probable sulfatase		NotExcluded	intermediary metabolism and respiration	0	360456
NC_000962.3	361333	363109	+	Rv0297	PE_PGRS5	CDS	PE/PPE	No	PE-PGRS family protein PE_PGRS5	PE_V_PGRS	PE/PPEs	PE/PPE	0	362221
NC_000962.3	363251	363479	+	Rv0298	Rv0298	CDS	conserved hypotheticals	No	Hypothetical protein		NotExcluded	conserved hypotheticals	0	363365
NC_000962.3	363475	363778	+	Rv0299	Rv0299	CDS	conserved hypotheticals	No	Hypothetical protein		NotExcluded	conserved hypotheticals	0	363626
NC_000962.3	363825	364047	+	Rv0300	vapB2	CDS	virulence, detoxification, adaptation	No	Possible antitoxin VapB2		NotExcluded	virulence, detoxification, adaptation	0	363936
NC_000962.3	364043	364469	+	Rv0301	vapC2	CDS	virulence, detoxification, adaptation	No	Possible toxin VapC2		NotExcluded	virulence, detoxification, adaptation	0	364256
NC_000962.3	364604	365237	+	Rv0302	Rv0302	CDS	regulatory proteins	No	Probable transcriptional regulatory protein (probably TetR/AcrR-family)		NotExcluded	regulatory proteins	0	364920
NC_000962.3	365233	366142	+	Rv0303	Rv0303	CDS	intermediary metabolism and respiration	No	Probable dehydrogenase/reductase		NotExcluded	intermediary metabolism and respiration	0	365688
NC_000962.3	366149	372764	-	Rv0304c	PPE5	CDS	PE/PPE	No	PPE family protein PPE5		PE/PPEs	PE/PPE	0	369456
NC_000962.3	372819	375711	-	Rv0305c	PPE6	CDS	PE/PPE	No	PPE family protein PPE6	PPE_SL-5_PPE-MPTR	PE/PPEs	PE/PPE	0	374265
NC_000962.3	375913	376585	+	Rv0306	Rv0306	CDS	intermediary metabolism and respiration	No	Putative oxidoreductase		NotExcluded	intermediary metabolism and respiration	0	376249
NC_000962.3	376572	377055	-	Rv0307c	Rv0307c	CDS	conserved hypotheticals	No	Unknown protein		NotExcluded	conserved hypotheticals	0	376814
NC_000962.3	377112	377829	+	Rv0308	Rv0308	CDS	cell wall and cell processes	No	Probable conserved integral membrane protein		NotExcluded	cell wall and cell processes	0	377470
NC_000962.3	377930	378587	+	Rv0309	Rv0309	CDS	cell wall and cell processes	No	Possible conserved exported protein		NotExcluded	cell wall and cell processes	0	378258
NC_000962.3	378656	379148	-	Rv0310c	Rv0310c	CDS	conserved hypotheticals	No	Conserved protein		NotExcluded	conserved hypotheticals	0	378902
NC_000962.3	379171	380401	+	Rv0311	Rv0311	CDS	conserved hypotheticals	No	Unknown protein		NotExcluded	conserved hypotheticals	0	379786
NC_000962.3	380555	382418	+	Rv0312	Rv0312	CDS	conserved hypotheticals	No	Conserved hypothetical proline and threonine rich protein		NotExcluded	conserved hypotheticals	0	381486
NC_000962.3	382489	382876	+	Rv0313	Rv0313	CDS	conserved hypotheticals	No	Conserved protein		NotExcluded	conserved hypotheticals	0	382682
NC_000962.3	382878	383541	-	Rv0314c	Rv0314c	CDS	cell wall and cell processes	No	Possible conserved membrane protein		NotExcluded	cell wall and cell processes	0	383210
NC_000962.3	383601	384486	+	Rv0315	Rv0315	CDS	intermediary metabolism and respiration	No	Possible beta-1,3-glucanase precursor		NotExcluded	intermediary metabolism and respiration	0	384044
NC_000962.3	384534	385149	+	Rv0316	Rv0316	CDS	intermediary metabolism and respiration	No	Possible muconolactone isomerase		NotExcluded	intermediary metabolism and respiration	0	384842
NC_000962.3	385172	385943	-	Rv0317c	glpQ2	CDS	intermediary metabolism and respiration	No	Possible glycerophosphoryl diester phosphodiesterase GlpQ2 (glycerophosphodiester phosphodiesterase)		NotExcluded	intermediary metabolism and respiration	0	385558
NC_000962.3	386203	386274	-	MTB000004	glyU	tRNA	stable RNAs	No	tRNA-Gly (CCC)		NotExcluded	stable RNAs	0	386238
NC_000962.3	386304	387099	-	Rv0318c	Rv0318c	CDS	cell wall and cell processes	No	Probable conserved integral membrane protein		NotExcluded	cell wall and cell processes	0	386702
NC_000962.3	387147	387816	+	Rv0319	pcp	CDS	intermediary metabolism and respiration	No	Probable pyrrolidone-carboxylate peptidase Pcp (5-oxoprolyl-peptidase) (pyroglutamyl-peptidase I) (PGP-I) (pyrase)		NotExcluded	intermediary metabolism and respiration	0	387482
NC_000962.3	387887	388550	+	Rv0320	Rv0320	CDS	cell wall and cell processes	No	Possible conserved exported protein		NotExcluded	cell wall and cell processes	0	388218
NC_000962.3	388581	389154	+	Rv0321	dcd	CDS	intermediary metabolism and respiration	No	Probable deoxycytidine triphosphate deaminase Dcd (dCTP deaminase)		NotExcluded	intermediary metabolism and respiration	0	388868
NC_000962.3	389259	390591	+	Rv0322	udgA	CDS	intermediary metabolism and respiration	No	Probable UDP-glucose 6-dehydrogenase UdgA (UDP-GLC dehydrogenase) (UDP-GLCDH) (UDPGDH)		NotExcluded	intermediary metabolism and respiration	0	389925
NC_000962.3	390579	391251	-	Rv0323c	Rv0323c	CDS	conserved hypotheticals	No	Conserved hypothetical protein		NotExcluded	conserved hypotheticals	0	390915
NC_000962.3	391351	392032	+	Rv0324	Rv0324	CDS	regulatory proteins	No	Possible transcriptional regulatory protein (possibly ArsR-family)		NotExcluded	regulatory proteins	0	391692
NC_000962.3	392038	392263	+	Rv0325	Rv0325	CDS	unknown	No	Hypothetical protein		NotExcluded	unknown	0	392150
NC_000962.3	392272	392728	+	Rv0326	Rv0326	CDS	unknown	No	Hypothetical protein		NotExcluded	unknown	0	392500
NC_000962.3	392695	394045	-	Rv0327c	cyp135A1	CDS	intermediary metabolism and respiration	No	Possible cytochrome P450 135A1 Cyp135A1		NotExcluded	intermediary metabolism and respiration	0	393370
NC_000962.3	394110	394713	+	Rv0328	Rv0328	CDS	regulatory proteins	No	Possible transcriptional regulatory protein (possibly TetR/AcrR-family)		NotExcluded	regulatory proteins	0	394412
NC_000962.3	394693	395320	-	Rv0329c	Rv0329c	CDS	conserved hypotheticals	No	Conserved hypothetical protein		NotExcluded	conserved hypotheticals	0	395006
NC_000962.3	395346	396087	-	Rv0330c	Rv0330c	CDS	conserved hypotheticals	No	Hypothetical protein		NotExcluded	conserved hypotheticals	0	395716
NC_000962.3	396200	397367	+	Rv0331	Rv0331	CDS	intermediary metabolism and respiration	No	Possible dehydrogenase/reductase		NotExcluded	intermediary metabolism and respiration	0	396784
NC_000962.3	397441	398227	+	Rv0332	Rv0332	CDS	conserved hypotheticals	No	Conserved protein		NotExcluded	conserved hypotheticals	0	397834
NC_000962.3	398253	398628	+	Rv0333	Rv0333	CDS	conserved hypotheticals	No	Unknown protein		NotExcluded	conserved hypotheticals	0	398440
NC_000962.3	398657	399524	+	Rv0334	rmlA	CDS	intermediary metabolism and respiration	No	Alpha-D-glucose-1-phosphate thymidylyltransferase RmlA (dTDP-glucose synthase) (dTDP-glucose pyrophosphorylase)		NotExcluded	intermediary metabolism and respiration	0	399090
NC_000962.3	399534	400050	-	Rv0335c	PE6	CDS	PE/PPE	No	PE family protein PE6	PE_V_	PE/PPEs	PE/PPE	0	399792
NC_000962.3	400191	401703	+	Rv0336	Rv0336	CDS	insertion seqs and phages	No	Conserved 13E12 repeat family protein		InsertionSeqs_And_Phages	insertion seqs and phages	0	400947
NC_000962.3	401872	403162	-	Rv0337c	aspC	CDS	intermediary metabolism and respiration	No	Probable aspartate aminotransferase AspC (transaminase A) (ASPAT)		NotExcluded	intermediary metabolism and respiration	0	402517
NC_000962.3	403192	405841	-	Rv0338c	Rv0338c	CDS	intermediary metabolism and respiration	No	Probable iron-sulfur-binding reductase		NotExcluded	intermediary metabolism and respiration	0	404516
NC_000962.3	405949	408448	-	Rv0339c	Rv0339c	CDS	regulatory proteins	No	Possible transcriptional regulatory protein		NotExcluded	regulatory proteins	0	407198
NC_000962.3	408633	409173	+	Rv0340	Rv0340	CDS	conserved hypotheticals	No	Conserved protein		NotExcluded	conserved hypotheticals	0	408903
NC_000962.3	409361	410801	+	Rv0341	iniB	CDS	cell wall and cell processes	No	Isoniazid inductible gene protein IniB		NotExcluded	cell wall and cell processes	0	410081
NC_000962.3	410837	412760	+	Rv0342	iniA	CDS	cell wall and cell processes	No	Isoniazid inductible gene protein IniA		NotExcluded	cell wall and cell processes	0	411798
NC_000962.3	412756	414238	+	Rv0343	iniC	CDS	cell wall and cell processes	No	Isoniazid inductible gene protein IniC		NotExcluded	cell wall and cell processes	0	413497
NC_000962.3	414380	414941	-	Rv0344c	lpqJ	CDS	cell wall and cell processes	No	Probable lipoprotein LpqJ		NotExcluded	cell wall and cell processes	0	414660
NC_000962.3	415049	415460	+	Rv0345	Rv0345	CDS	conserved hypotheticals	No	Conserved hypothetical protein		NotExcluded	conserved hypotheticals	0	415254
NC_000962.3	415501	416965	-	Rv0346c	ansP2	CDS	cell wall and cell processes	No	Possible L-asparagine permease AnsP2 (L-asparagine transport protein)		NotExcluded	cell wall and cell processes	0	416233
NC_000962.3	417303	418290	+	Rv0347	Rv0347	CDS	cell wall and cell processes	No	Probable conserved membrane protein		NotExcluded	cell wall and cell processes	0	417796
NC_000962.3	418292	418946	+	Rv0348	Rv0348	CDS	regulatory proteins	No	Possible transcriptional regulatory protein		NotExcluded	regulatory proteins	0	418619
NC_000962.3	418948	419608	+	Rv0349	Rv0349	CDS	conserved hypotheticals	No	Hypothetical protein		NotExcluded	conserved hypotheticals	0	419278
NC_000962.3	419834	421712	+	Rv0350	dnaK	CDS	virulence, detoxification, adaptation	No	Probable chaperone protein DnaK (heat shock protein 70) (heat shock 70 kDa protein) (HSP70)		NotExcluded	virulence, detoxification, adaptation	0	420773
NC_000962.3	421708	422416	+	Rv0351	grpE	CDS	virulence, detoxification, adaptation	No	Probable GrpE protein (HSP-70 cofactor)		NotExcluded	virulence, detoxification, adaptation	0	422062
NC_000962.3	422451	423639	+	Rv0352	dnaJ1	CDS	virulence, detoxification, adaptation	No	Probable chaperone protein DnaJ1		NotExcluded	virulence, detoxification, adaptation	0	423045
NC_000962.3	423638	424019	+	Rv0353	hspR	CDS	virulence, detoxification, adaptation	No	Probable heat shock protein transcriptional repressor HspR (MerR family)		Coscolla Repetitive Genes	virulence, detoxification, adaptation	0	423828
NC_000962.3	424268	424694	-	Rv0354c	PPE7	CDS	PE/PPE	No	PPE family protein PPE7		PE/PPEs	PE/PPE	0	424481
NC_000962.3	424776	434679	-	Rv0355c	PPE8	CDS	PE/PPE	No	PPE family protein PPE8	PPE_SL-5_PPE-MPTR	PE/PPEs	PE/PPE	0	429728
NC_000962.3	434829	435474	-	Rv0356c	Rv0356c	CDS	conserved hypotheticals	No	Conserved protein		NotExcluded	conserved hypotheticals	0	435152
NC_000962.3	435470	436769	-	Rv0357c	purA	CDS	intermediary metabolism and respiration	No	Probable adenylosuccinate synthetase PurA (imp--aspartate ligase) (ADSS) (ampsase)		NotExcluded	intermediary metabolism and respiration	0	436120
NC_000962.3	436859	437507	+	Rv0358	Rv0358	CDS	conserved hypotheticals	No	Conserved protein		NotExcluded	conserved hypotheticals	0	437183
NC_000962.3	437517	438297	+	Rv0359	Rv0359	CDS	cell wall and cell processes	No	Probable conserved integral membrane protein		NotExcluded	cell wall and cell processes	0	437907
NC_000962.3	438301	438739	-	Rv0360c	Rv0360c	CDS	conserved hypotheticals	No	Conserved protein		NotExcluded	conserved hypotheticals	0	438520
NC_000962.3	438821	439649	+	Rv0361	Rv0361	CDS	cell wall and cell processes	No	Probable conserved membrane protein		NotExcluded	cell wall and cell processes	0	439235
NC_000962.3	439870	441253	+	Rv0362	mgtE	CDS	cell wall and cell processes	No	Possible Mg2+ transport transmembrane protein MgtE		NotExcluded	cell wall and cell processes	0	440562
NC_000962.3	441264	442299	-	Rv0363c	fba	CDS	intermediary metabolism and respiration	No	Probable fructose-bisphosphate aldolase Fba		NotExcluded	intermediary metabolism and respiration	0	441782
NC_000962.3	442394	443078	+	Rv0364	Rv0364	CDS	cell wall and cell processes	No	Possible conserved transmembrane protein		NotExcluded	cell wall and cell processes	0	442736
NC_000962.3	443066	444197	-	Rv0365c	Rv0365c	CDS	conserved hypotheticals	No	Conserved protein		NotExcluded	conserved hypotheticals	0	443632
NC_000962.3	444221	444815	-	Rv0366c	Rv0366c	CDS	conserved hypotheticals	No	Conserved hypothetical protein		NotExcluded	conserved hypotheticals	0	444518
NC_000962.3	444843	445233	-	Rv0367c	Rv0367c	CDS	conserved hypotheticals	No	Hypothetical protein		NotExcluded	conserved hypotheticals	0	445038
NC_000962.3	445313	446525	-	Rv0368c	Rv0368c	CDS	conserved hypotheticals	No	Conserved hypothetical protein		NotExcluded	conserved hypotheticals	0	445919
NC_000962.3	446530	447046	-	Rv0369c	Rv0369c	CDS	intermediary metabolism and respiration	No	Possible membrane oxidoreductase		NotExcluded	intermediary metabolism and respiration	0	446788
NC_000962.3	447146	448043	-	Rv0370c	Rv0370c	CDS	intermediary metabolism and respiration	No	Possible oxidoreductase		NotExcluded	intermediary metabolism and respiration	0	447594
NC_000962.3	448039	448633	-	Rv0371c	Rv0371c	CDS	conserved hypotheticals	No	Conserved hypothetical protein		NotExcluded	conserved hypotheticals	0	448336
NC_000962.3	448629	449385	-	Rv0372c	Rv0372c	CDS	conserved hypotheticals	No	Conserved hypothetical protein		NotExcluded	conserved hypotheticals	0	449007
NC_000962.3	449403	451803	-	Rv0373c	Rv0373c	CDS	intermediary metabolism and respiration	No	Probable carbon monoxyde dehydrogenase (large chain)		NotExcluded	intermediary metabolism and respiration	0	450603
NC_000962.3	451799	452279	-	Rv0374c	Rv0374c	CDS	intermediary metabolism and respiration	No	Probable carbon monoxyde dehydrogenase (small chain)		NotExcluded	intermediary metabolism and respiration	0	452039
NC_000962.3	452293	453154	-	Rv0375c	Rv0375c	CDS	intermediary metabolism and respiration	No	Probable carbon monoxyde dehydrogenase (medium chain)		NotExcluded	intermediary metabolism and respiration	0	452724
NC_000962.3	453229	454372	-	Rv0376c	Rv0376c	CDS	conserved hypotheticals	No	Conserved hypothetical protein		NotExcluded	conserved hypotheticals	0	453800
NC_000962.3	454420	455386	+	Rv0377	Rv0377	CDS	regulatory proteins	No	Probable transcriptional regulatory protein (probably LysR-family)		NotExcluded	regulatory proteins	0	454903
NC_000962.3	455636	455858	+	Rv0378	Rv0378	CDS	conserved hypotheticals	No	Conserved hypothetical glycine rich protein		NotExcluded	conserved hypotheticals	0	455747
NC_000962.3	455976	456192	+	Rv0379	secE2	CDS	cell wall and cell processes	No	Possible protein transport protein SecE2		NotExcluded	cell wall and cell processes	0	456084
NC_000962.3	456267	456819	-	Rv0380c	Rv0380c	CDS	intermediary metabolism and respiration	No	Possible RNA methyltransferase (RNA methylase)		NotExcluded	intermediary metabolism and respiration	0	456543
NC_000962.3	456914	457823	-	Rv0381c	Rv0381c	CDS	conserved hypotheticals	No	Hypothetical protein		NotExcluded	conserved hypotheticals	0	457368
NC_000962.3	457840	458380	-	Rv0382c	pyrE	CDS	intermediary metabolism and respiration	No	Probable orotate phosphoribosyltransferase PyrE (OPRT) (oprtase)		NotExcluded	intermediary metabolism and respiration	0	458110
NC_000962.3	458460	459315	-	Rv0383c	Rv0383c	CDS	cell wall and cell processes	No	Possible conserved secreted protein		NotExcluded	cell wall and cell processes	0	458888
NC_000962.3	459455	462002	-	Rv0384c	clpB	CDS	virulence, detoxification, adaptation	No	Probable endopeptidase ATP binding protein (chain B) ClpB (ClpB protein) (heat shock protein F84.1)		NotExcluded	virulence, detoxification, adaptation	0	460728
NC_000962.3	462134	463307	+	Rv0385	Rv0385	CDS	intermediary metabolism and respiration	No	Probable monooxygenase		NotExcluded	intermediary metabolism and respiration	0	462720
NC_000962.3	463410	466668	+	Rv0386	Rv0386	CDS	regulatory proteins	No	Probable transcriptional regulatory protein (probably LuxR/UhpA-family)		NotExcluded	regulatory proteins	0	465039
NC_000962.3	466671	467406	-	Rv0387c	Rv0387c	CDS	conserved hypotheticals	No	Conserved hypothetical protein		NotExcluded	conserved hypotheticals	0	467038
NC_000962.3	467458	468001	-	Rv0388c	PPE9	CDS	PE/PPE	No	PPE family protein PPE9	PPE_SL-4_PPE-SVP	PE/PPEs	PE/PPE	0	467730
NC_000962.3	468334	469594	+	Rv0389	purT	CDS	intermediary metabolism and respiration	No	Probable phosphoribosylglycinamide formyltransferase 2 PurT (GART 2) (gar transformylase 2) (5'-phosphoribosylglycinamide transformylase 2) (formate-dependent gar transformylase)		NotExcluded	intermediary metabolism and respiration	0	468964
NC_000962.3	469590	470013	+	Rv0390	Rv0390	CDS	conserved hypotheticals	No	Conserved protein		NotExcluded	conserved hypotheticals	0	469802
NC_000962.3	470009	471230	+	Rv0391	metZ	CDS	intermediary metabolism and respiration	No	Probable O-succinylhomoserine sulfhydrylase MetZ (OSH sulfhydrylase)		NotExcluded	intermediary metabolism and respiration	0	470620
NC_000962.3	471226	472639	-	Rv0392c	ndhA	CDS	intermediary metabolism and respiration	No	Probable membrane NADH dehydrogenase NdhA		NotExcluded	intermediary metabolism and respiration	0	471932
NC_000962.3	472780	474106	+	Rv0393	Rv0393	CDS	insertion seqs and phages	No	Conserved 13E12 repeat family protein		InsertionSeqs_And_Phages	REP13E12_Repeat	2	473443
NC_000962.3	474121	474841	-	Rv0394c	Rv0394c	CDS	cell wall and cell processes	No	Possible secreted protein		NotExcluded	cell wall and cell processes	0	474481
NC_000962.3	474939	475344	+	Rv0395	Rv0395	CDS	conserved hypotheticals	No	Hypothetical protein		NotExcluded	conserved hypotheticals	0	475142
NC_000962.3	475349	475742	+	Rv0396	Rv0396	CDS	conserved hypotheticals	No	Hypothetical protein		NotExcluded	conserved hypotheticals	0	475546
NC_000962.3	475815	476184	+	Rv0397	Rv0397	CDS	insertion seqs and phages	No	Conserved 13E12 repeat family protein		InsertionSeqs_And_Phages	REP13E12_Repeat	2	476000
NC_000962.3	476393	476642	+	Rv0397A	Rv0397A	CDS	conserved hypotheticals	No	Conserved protein		NotExcluded	conserved hypotheticals	0	476518
NC_000962.3	476678	477320	-	Rv0398c	Rv0398c	CDS	cell wall and cell processes	No	Possible secreted protein		NotExcluded	cell wall and cell processes	0	476999
NC_000962.3	477326	478556	-	Rv0399c	lpqK	CDS	cell wall and cell processes	No	Possible conserved lipoprotein LpqK		NotExcluded	cell wall and cell processes	0	477941
NC_000962.3	478565	479753	-	Rv0400c	fadE7	CDS	lipid metabolism	No	Acyl-CoA dehydrogenase FadE7		NotExcluded	lipid metabolism	0	479159
NC_000962.3	479788	480160	+	Rv0401	Rv0401	CDS	cell wall and cell processes	No	Probable conserved transmembrane protein		NotExcluded	cell wall and cell processes	0	479974
NC_000962.3	480354	483231	-	Rv0402c	mmpL1	CDS	cell wall and cell processes	No	Probable conserved transmembrane transport protein MmpL1		NotExcluded	cell wall and cell processes	0	481792
NC_000962.3	483227	483656	-	Rv0403c	mmpS1	CDS	cell wall and cell processes	No	Probable conserved membrane protein MmpS1		NotExcluded	cell wall and cell processes	0	483442
NC_000962.3	483976	485734	+	Rv0404	fadD30	CDS	lipid metabolism	No	Fatty-acid-AMP ligase FadD30 (fatty-acid-AMP synthetase) (fatty-acid-AMP synthase)		NotExcluded	lipid metabolism	0	484855
NC_000962.3	485730	489939	+	Rv0405	pks6	CDS	lipid metabolism	No	Probable membrane bound polyketide synthase Pks6		NotExcluded	lipid metabolism	0	487834
NC_000962.3	489886	490705	-	Rv0406c	Rv0406c	CDS	conserved hypotheticals	No	Beta lactamase like protein		NotExcluded	conserved hypotheticals	0	490296
NC_000962.3	490782	491793	+	Rv0407	fgd1	CDS	intermediary metabolism and respiration	No	F420-dependent glucose-6-phosphate dehydrogenase Fgd1		NotExcluded	intermediary metabolism and respiration	0	491288
NC_000962.3	491785	493858	+	Rv0408	pta	CDS	intermediary metabolism and respiration	No	Probable phosphate acetyltransferase Pta (phosphotransacetylase)		NotExcluded	intermediary metabolism and respiration	0	492822
NC_000962.3	493850	495008	+	Rv0409	ackA	CDS	intermediary metabolism and respiration	No	Probable acetate kinase AckA (acetokinase)		NotExcluded	intermediary metabolism and respiration	0	494429
NC_000962.3	495061	497314	-	Rv0410c	pknG	CDS	regulatory proteins	No	Serine/threonine-protein kinase PknG (protein kinase G) (STPK G)		NotExcluded	regulatory proteins	0	496188
NC_000962.3	497313	498300	-	Rv0411c	glnH	CDS	cell wall and cell processes	No	Probable glutamine-binding lipoprotein GlnH (GLNBP)		NotExcluded	cell wall and cell processes	0	497806
NC_000962.3	498299	499619	-	Rv0412c	Rv0412c	CDS	cell wall and cell processes	No	Possible conserved membrane protein		NotExcluded	cell wall and cell processes	0	498959
NC_000962.3	499712	500366	+	Rv0413	mutT3	CDS	information pathways	No	Possible mutator protein MutT3 (7,8-dihydro-8-oxoguanine-triphosphatase) (8-oxo-dGTPase) (dGTP pyrophosphohydrolase)		NotExcluded	information pathways	0	500039
NC_000962.3	500349	501018	-	Rv0414c	thiE	CDS	intermediary metabolism and respiration	No	Thiamine-phosphate pyrophosphorylase ThiE (TMP pyrophosphorylase) (TMP-PPASE) (thiamine-phosphate synthase)		NotExcluded	intermediary metabolism and respiration	0	500684
NC_000962.3	501147	502170	+	Rv0415	thiO	CDS	intermediary metabolism and respiration	No	Possible thiamine biosynthesis oxidoreductase ThiO		NotExcluded	intermediary metabolism and respiration	0	501658
NC_000962.3	502166	502373	+	Rv0416	thiS	CDS	intermediary metabolism and respiration	No	Possible protein ThiS		NotExcluded	intermediary metabolism and respiration	0	502270
NC_000962.3	502365	503124	+	Rv0417	thiG	CDS	intermediary metabolism and respiration	No	Probable thiamin biosynthesis protein ThiG (thiazole biosynthesis protein)		NotExcluded	intermediary metabolism and respiration	0	502744
NC_000962.3	503495	504998	+	Rv0418	lpqL	CDS	cell wall and cell processes	No	Probable lipoprotein aminopeptidase LpqL		NotExcluded	cell wall and cell processes	0	504246
NC_000962.3	505085	506582	+	Rv0419	lpqM	CDS	cell wall and cell processes	No	Possible lipoprotein peptidase LpqM		NotExcluded	cell wall and cell processes	0	505834
NC_000962.3	506560	506971	-	Rv0420c	Rv0420c	CDS	cell wall and cell processes	No	Possible transmembrane protein		NotExcluded	cell wall and cell processes	0	506766
NC_000962.3	507131	507761	-	Rv0421c	Rv0421c	CDS	conserved hypotheticals	No	Conserved hypothetical protein		NotExcluded	conserved hypotheticals	0	507446
NC_000962.3	507757	508555	-	Rv0422c	thiD	CDS	intermediary metabolism and respiration	No	Probable phosphomethylpyrimidine kinase ThiD (HMP-phosphate kinase) (HMP-P kinase)		NotExcluded	intermediary metabolism and respiration	0	508156
NC_000962.3	508581	510225	-	Rv0423c	thiC	CDS	intermediary metabolism and respiration	No	Probable thiamine biosynthesis protein ThiC		NotExcluded	intermediary metabolism and respiration	0	509403
NC_000962.3	510376	510652	-	Rv0424c	Rv0424c	CDS	conserved hypotheticals	No	Hypothetical protein		NotExcluded	conserved hypotheticals	0	510514
NC_000962.3	510701	515321	-	Rv0425c	ctpH	CDS	cell wall and cell processes	No	Possible metal cation transporting P-type ATPase CtpH		NotExcluded	cell wall and cell processes	0	513011
NC_000962.3	515372	515816	-	Rv0426c	Rv0426c	CDS	cell wall and cell processes	No	Possible transmembrane protein		NotExcluded	cell wall and cell processes	0	515594
NC_000962.3	516016	516892	-	Rv0427c	xthA	CDS	information pathways	No	Probable exodeoxyribonuclease III protein XthA (exonuclease III) (EXO III) (AP endonuclease VI)		NotExcluded	information pathways	0	516454
NC_000962.3	516894	517803	-	Rv0428c	Rv0428c	CDS	intermediary metabolism and respiration	No	GCN5-related N-acetyltransferase		NotExcluded	intermediary metabolism and respiration	0	517348
NC_000962.3	517802	518396	-	Rv0429c	def	CDS	information pathways	No	Probable polypeptide deformylase Def (PDF) (formylmethionine deformylase)		NotExcluded	information pathways	0	518099
NC_000962.3	518732	519041	+	Rv0430	Rv0430	CDS	conserved hypotheticals	No	Conserved hypothetical protein		NotExcluded	conserved hypotheticals	0	518886
NC_000962.3	519072	519567	+	Rv0431	Rv0431	CDS	cell wall and cell processes	No	Putative tuberculin related peptide		NotExcluded	cell wall and cell processes	0	519320
NC_000962.3	519599	520322	+	Rv0432	sodC	CDS	virulence, detoxification, adaptation	No	Periplasmic superoxide dismutase [Cu-Zn] SodC		NotExcluded	virulence, detoxification, adaptation	0	519960
NC_000962.3	520323	521454	+	Rv0433	Rv0433	CDS	conserved hypotheticals	No	Conserved hypothetical protein		NotExcluded	conserved hypotheticals	0	520888
NC_000962.3	521513	522167	+	Rv0434	Rv0434	CDS	conserved hypotheticals	No	Conserved hypothetical protein		NotExcluded	conserved hypotheticals	0	521840
NC_000962.3	522346	524533	-	Rv0435c	Rv0435c	CDS	cell wall and cell processes	No	Putative conserved ATPase		NotExcluded	cell wall and cell processes	0	523440
NC_000962.3	524529	525390	-	Rv0436c	pssA	CDS	lipid metabolism	No	Probable CDP-diacylglycerol--serine O-phosphatidyltransferase PssA (PS synthase) (phosphatidylserine synthase)		NotExcluded	lipid metabolism	0	524960
NC_000962.3	525386	526082	-	Rv0437c	psd	CDS	lipid metabolism	No	Possible phosphatidylserine decarboxylase Psd (PS decarboxylase)		NotExcluded	lipid metabolism	0	525734
NC_000962.3	526142	527360	-	Rv0438c	moeA2	CDS	intermediary metabolism and respiration	No	Probable molybdopterin biosynthesis protein MoeA2		NotExcluded	intermediary metabolism and respiration	0	526751
NC_000962.3	527378	528314	-	Rv0439c	Rv0439c	CDS	intermediary metabolism and respiration	No	Probable dehydrogenase/reductase		NotExcluded	intermediary metabolism and respiration	0	527846
NC_000962.3	528607	530230	+	Rv0440	groEL2	CDS	virulence, detoxification, adaptation	No	60 kDa chaperonin 2 GroEL2 (protein CPN60-2) (GroEL protein 2) (65 kDa antigen) (heat shock protein 65) (cell wall protein A) (antigen A)		NotExcluded	virulence, detoxification, adaptation	0	529418
NC_000962.3	530295	530724	-	Rv0441c	Rv0441c	CDS	conserved hypotheticals	No	Hypothetical protein		NotExcluded	conserved hypotheticals	0	530510
NC_000962.3	530750	532214	-	Rv0442c	PPE10	CDS	PE/PPE	No	PPE family protein PPE10	PPE_SL-5_PPE-MPTR	PE/PPEs	PE/PPE	2	531482
NC_000962.3	532395	532911	+	Rv0443	Rv0443	CDS	conserved hypotheticals	No	Conserved protein		NotExcluded	conserved hypotheticals	0	532653
NC_000962.3	533090	533789	-	Rv0444c	rskA	CDS	information pathways	No	Anti-sigma factor RskA (regulator of sigma K)		NotExcluded	information pathways	0	533440
NC_000962.3	533832	534396	-	Rv0445c	sigK	CDS	information pathways	No	Alternative RNA polymerase sigma factor SigK		NotExcluded	information pathways	0	534114
NC_000962.3	534444	535215	-	Rv0446c	Rv0446c	CDS	cell wall and cell processes	No	Possible conserved transmembrane protein		NotExcluded	cell wall and cell processes	0	534830
NC_000962.3	535223	536507	-	Rv0447c	ufaA1	CDS	lipid metabolism	No	Probable cyclopropane-fatty-acyl-phospholipid synthase UfaA1 (cyclopropane fatty acid synthase) (CFA synthase)		NotExcluded	lipid metabolism	0	535865
NC_000962.3	536503	537169	-	Rv0448c	Rv0448c	CDS	conserved hypotheticals	No	Conserved hypothetical protein		NotExcluded	conserved hypotheticals	0	536836
NC_000962.3	537228	538548	-	Rv0449c	Rv0449c	CDS	conserved hypotheticals	No	Conserved hypothetical protein		NotExcluded	conserved hypotheticals	0	537888
NC_000962.3	538587	541491	-	Rv0450c	mmpL4	CDS	cell wall and cell processes	No	Probable conserved transmembrane transport protein MmpL4		NotExcluded	cell wall and cell processes	0	540039
NC_000962.3	541487	541910	-	Rv0451c	mmpS4	CDS	cell wall and cell processes	No	Probable conserved membrane protein MmpS4		NotExcluded	cell wall and cell processes	0	541698
NC_000962.3	542141	542852	+	Rv0452	Rv0452	CDS	regulatory proteins	No	Possible transcriptional regulatory protein		NotExcluded	regulatory proteins	0	542496
NC_000962.3	543173	544730	+	Rv0453	PPE11	CDS	PE/PPE	No	PPE family protein PPE11	PPE_SL-2_PPE-PPW	PE/PPEs	PE/PPE	0	543952
NC_000962.3	544834	545185	+	Rv0454	Rv0454	CDS	conserved hypotheticals	No	Conserved hypothetical protein		NotExcluded	conserved hypotheticals	0	545010
NC_000962.3	545374	545821	-	Rv0455c	Rv0455c	CDS	conserved hypotheticals	No	Conserved protein		NotExcluded	conserved hypotheticals	0	545598
NC_000962.3	545888	546803	-	Rv0456c	echA2	CDS	lipid metabolism	No	enoyl-CoA hydratase EchA2 (enoyl hydrase) (unsaturated acyl-CoA hydratase) (crotonase)		NotExcluded	lipid metabolism	0	546346
NC_000962.3	547075	547357	-	Rv0456A	mazF1	CDS	virulence, detoxification, adaptation	No	Possible toxin MazF1		NotExcluded	virulence, detoxification, adaptation	0	547216
NC_000962.3	547343	547517	-	Rv0456B	mazE1	CDS	virulence, detoxification, adaptation	No	Possible antitoxin MazE1		NotExcluded	virulence, detoxification, adaptation	0	547430
NC_000962.3	547585	549607	-	Rv0457c	Rv0457c	CDS	intermediary metabolism and respiration	No	Probable peptidase		NotExcluded	intermediary metabolism and respiration	0	548596
NC_000962.3	549674	551198	+	Rv0458	Rv0458	CDS	intermediary metabolism and respiration	No	Probable aldehyde dehydrogenase		NotExcluded	intermediary metabolism and respiration	0	550436
NC_000962.3	551197	551689	+	Rv0459	Rv0459	CDS	conserved hypotheticals	No	Conserved hypothetical protein		NotExcluded	conserved hypotheticals	0	551443
NC_000962.3	551748	551988	+	Rv0460	Rv0460	CDS	conserved hypotheticals	No	Conserved hydrophobic protein		NotExcluded	conserved hypotheticals	0	551868
NC_000962.3	552025	552550	+	Rv0461	Rv0461	CDS	cell wall and cell processes	No	Probable transmembrane protein		NotExcluded	cell wall and cell processes	0	552288
NC_000962.3	552613	554008	+	Rv0462	lpdC	CDS	intermediary metabolism and respiration	No	Dihydrolipoamide dehydrogenase LpdC (lipoamide reductase (NADH)) (lipoyl dehydrogenase) (dihydrolipoyl dehydrogenase) (diaphorase)		NotExcluded	intermediary metabolism and respiration	0	553310
NC_000962.3	554015	554309	+	Rv0463	Rv0463	CDS	cell wall and cell processes	No	Probable conserved membrane protein		NotExcluded	cell wall and cell processes	0	554162
NC_000962.3	554312	554885	-	Rv0464c	Rv0464c	CDS	conserved hypotheticals	No	Conserved protein		NotExcluded	conserved hypotheticals	0	554598
NC_000962.3	554881	556306	-	Rv0465c	Rv0465c	CDS	regulatory proteins	No	Probable transcriptional regulatory protein		NotExcluded	regulatory proteins	0	555594
NC_000962.3	556457	557252	+	Rv0466	Rv0466	CDS	conserved hypotheticals	No	Conserved protein		NotExcluded	conserved hypotheticals	0	556854
NC_000962.3	557526	558813	+	Rv0467	icl1	CDS	intermediary metabolism and respiration	No	Isocitrate lyase Icl (isocitrase) (isocitratase)		NotExcluded	intermediary metabolism and respiration	0	558170
NC_000962.3	558894	559755	+	Rv0468	fadB2	CDS	lipid metabolism	No	3-hydroxybutyryl-CoA dehydrogenase FadB2 (beta-hydroxybutyryl-CoA dehydrogenase) (BHBD)		NotExcluded	lipid metabolism	0	559324
NC_000962.3	559887	560748	+	Rv0469	umaA	CDS	lipid metabolism	No	Possible mycolic acid synthase UmaA		NotExcluded	lipid metabolism	0	560318
NC_000962.3	560847	561711	-	Rv0470c	pcaA	CDS	lipid metabolism	No	Mycolic acid synthase PcaA (cyclopropane synthase)		NotExcluded	lipid metabolism	0	561279
NC_000962.3	561853	562294	-	Rv0470A	Rv0470A	CDS	conserved hypotheticals	No	Hypothetical protein		NotExcluded	conserved hypotheticals	0	562074
NC_000962.3	562224	562713	-	Rv0471c	Rv0471c	CDS	conserved hypotheticals	No	Hypothetical protein		NotExcluded	conserved hypotheticals	0	562468
NC_000962.3	562722	563427	-	Rv0472c	Rv0472c	CDS	regulatory proteins	No	Probable transcriptional regulatory protein (possibly TetR-family)		NotExcluded	regulatory proteins	0	563074
NC_000962.3	563563	564934	+	Rv0473	Rv0473	CDS	cell wall and cell processes	No	Possible conserved transmembrane protein		NotExcluded	cell wall and cell processes	0	564248
NC_000962.3	565020	565443	+	Rv0474	Rv0474	CDS	regulatory proteins	No	Probable transcriptional regulatory protein		NotExcluded	regulatory proteins	0	565232
NC_000962.3	565796	566396	+	Rv0475	hbhA	CDS	cell wall and cell processes	No	Iron-regulated heparin binding hemagglutinin HbhA (adhesin)		NotExcluded	cell wall and cell processes	0	566096
NC_000962.3	566507	566771	+	Rv0476	Rv0476	CDS	cell wall and cell processes	No	Possible conserved transmembrane protein		NotExcluded	cell wall and cell processes	0	566639
NC_000962.3	566775	567222	+	Rv0477	Rv0477	CDS	cell wall and cell processes	No	Possible conserved secreted protein		NotExcluded	cell wall and cell processes	0	566998
NC_000962.3	567221	567896	+	Rv0478	deoC	CDS	intermediary metabolism and respiration	No	Probable deoxyribose-phosphate aldolase DeoC (phosphodeoxyriboaldolase) (deoxyriboaldolase)		NotExcluded	intermediary metabolism and respiration	0	567558
NC_000962.3	567920	568967	-	Rv0479c	Rv0479c	CDS	cell wall and cell processes	No	Probable conserved membrane protein		NotExcluded	cell wall and cell processes	0	568444
NC_000962.3	568963	569806	-	Rv0480c	Rv0480c	CDS	intermediary metabolism and respiration	No	Possible amidohydrolase		NotExcluded	intermediary metabolism and respiration	0	569384
NC_000962.3	569987	570512	-	Rv0481c	Rv0481c	CDS	conserved hypotheticals	No	Hypothetical protein		NotExcluded	conserved hypotheticals	0	570250
NC_000962.3	570538	571648	+	Rv0482	murB	CDS	cell wall and cell processes	No	Probable UDP-N-acetylenolpyruvoylglucosamine reductase MurB (UDP-N-acetylmuramate dehydrogenase)		NotExcluded	cell wall and cell processes	0	571093
NC_000962.3	571709	573065	+	Rv0483	lprQ	CDS	cell wall and cell processes	No	Probable conserved lipoprotein LprQ		NotExcluded	cell wall and cell processes	0	572387
NC_000962.3	573045	573801	-	Rv0484c	Rv0484c	CDS	intermediary metabolism and respiration	No	Probable short-chain type oxidoreductase		NotExcluded	intermediary metabolism and respiration	0	573423
NC_000962.3	573983	575300	+	Rv0485	Rv0485	CDS	regulatory proteins	No	Possible transcriptional regulatory protein		NotExcluded	regulatory proteins	0	574642
NC_000962.3	575347	576790	+	Rv0486	mshA	CDS	intermediary metabolism and respiration	No	Glycosyltransferase MshA		NotExcluded	intermediary metabolism and respiration	0	576068
NC_000962.3	576786	577338	+	Rv0487	Rv0487	CDS	conserved hypotheticals	No	Conserved hypothetical protein		Coscolla Repetitive Genes	conserved hypotheticals	0	577062
NC_000962.3	577663	578269	+	Rv0488	Rv0488	CDS	cell wall and cell processes	No	Probable conserved integral membrane protein		NotExcluded	cell wall and cell processes	0	577966
NC_000962.3	578425	579175	+	Rv0489	gpm1	CDS	intermediary metabolism and respiration	No	Probable phosphoglycerate mutase 1 Gpm1 (phosphoglyceromutase) (PGAM) (BPG-dependent PGAM)		NotExcluded	intermediary metabolism and respiration	0	578800
NC_000962.3	579348	580581	+	Rv0490	senX3	CDS	regulatory proteins	No	Putative two component sensor histidine kinase SenX3		Coscolla Repetitive Genes	regulatory proteins	0	579964
NC_000962.3	580808	581492	+	Rv0491	regX3	CDS	regulatory proteins	No	Two component sensory transduction protein RegX3 (transcriptional regulatory protein) (probably LuxR-family)		NotExcluded	regulatory proteins	0	581150
NC_000962.3	581488	583378	-	Rv0492c	Rv0492c	CDS	intermediary metabolism and respiration	No	Probable oxidoreductase GMC-type		NotExcluded	intermediary metabolism and respiration	0	582433
NC_000962.3	583374	583704	-	Rv0492A	Rv0492A	CDS	conserved hypotheticals	No	Hypothetical protein		NotExcluded	conserved hypotheticals	0	583539
NC_000962.3	583700	584690	-	Rv0493c	Rv0493c	CDS	conserved hypotheticals	No	Conserved protein		NotExcluded	conserved hypotheticals	0	584195
NC_000962.3	584694	585423	+	Rv0494	Rv0494	CDS	regulatory proteins	No	Probable transcriptional regulatory protein (probably GntR-family)		NotExcluded	regulatory proteins	0	585058
NC_000962.3	585423	586314	-	Rv0495c	Rv0495c	CDS	conserved hypotheticals	No	Conserved hypothetical protein		NotExcluded	conserved hypotheticals	0	585868
NC_000962.3	586393	587380	+	Rv0496	Rv0496	CDS	conserved hypotheticals	No	Conserved hypothetical protein		NotExcluded	conserved hypotheticals	0	586886
NC_000962.3	587376	588309	+	Rv0497	Rv0497	CDS	cell wall and cell processes	No	Probable conserved transmembrane protein		NotExcluded	cell wall and cell processes	0	587842
NC_000962.3	588324	589167	+	Rv0498	Rv0498	CDS	conserved hypotheticals	No	Conserved hypothetical protein		NotExcluded	conserved hypotheticals	0	588746
NC_000962.3	589182	590058	+	Rv0499	Rv0499	CDS	conserved hypotheticals	No	Conserved hypothetical protein		NotExcluded	conserved hypotheticals	0	589620
NC_000962.3	590082	590970	+	Rv0500	proC	CDS	intermediary metabolism and respiration	No	Probable pyrroline-5-carboxylate reductase ProC (P5CR) (P5C reductase)		NotExcluded	intermediary metabolism and respiration	0	590526
NC_000962.3	591110	591347	+	Rv0500A	Rv0500A	CDS	conserved hypotheticals	No	Conserved protein		NotExcluded	conserved hypotheticals	0	591228
NC_000962.3	591474	591576	+	Rv0500B	Rv0500B	CDS	conserved hypotheticals	No	Conserved hypothetical protein		NotExcluded	conserved hypotheticals	0	591525
NC_000962.3	591653	592784	+	Rv0501	galE2	CDS	intermediary metabolism and respiration	No	Possible UDP-glucose 4-epimerase GalE2 (galactowaldenase) (UDP-galactose 4-epimerase) (uridine diphosphate galactose 4-epimerase) (uridine diphospho-galactose 4-epimerase)		NotExcluded	intermediary metabolism and respiration	0	592218
NC_000962.3	592790	593867	+	Rv0502	Rv0502	CDS	conserved hypotheticals	No	Conserved protein		NotExcluded	conserved hypotheticals	0	593328
NC_000962.3	593870	594779	-	Rv0503c	cmaA2	CDS	lipid metabolism	No	Cyclopropane-fatty-acyl-phospholipid synthase 2 CmaA2 (cyclopropane fatty acid synthase) (CFA synthase) (cyclopropane mycolic acid synthase 2) (mycolic acid trans-cyclopropane synthetase)		NotExcluded	lipid metabolism	0	594324
NC_000962.3	594801	595302	-	Rv0504c	Rv0504c	CDS	conserved hypotheticals	No	Conserved protein		NotExcluded	conserved hypotheticals	0	595052
NC_000962.3	595463	596585	-	Rv0505c	serB1	CDS	intermediary metabolism and respiration	No	Possible phosphoserine phosphatase SerB1 (PSP) (O-phosphoserine phosphohydrolase) (pspase)		NotExcluded	intermediary metabolism and respiration	0	596024
NC_000962.3	596758	597202	+	Rv0506	mmpS2	CDS	cell wall and cell processes	No	Probable conserved membrane protein MmpS2		NotExcluded	cell wall and cell processes	0	596980
NC_000962.3	597198	600105	+	Rv0507	mmpL2	CDS	cell wall and cell processes	No	Probable conserved transmembrane transport protein MmpL2		NotExcluded	cell wall and cell processes	0	598652
NC_000962.3	600097	600391	+	Rv0508	Rv0508	CDS	conserved hypotheticals	No	Conserved hypothetical protein		NotExcluded	conserved hypotheticals	0	600244
NC_000962.3	600440	601847	+	Rv0509	hemA	CDS	intermediary metabolism and respiration	No	Probable glutamyl-tRNA reductase HemA (GLUTR)		NotExcluded	intermediary metabolism and respiration	0	601144
NC_000962.3	601856	602786	+	Rv0510	hemC	CDS	intermediary metabolism and respiration	No	Probable porphobilinogen deaminase HemC (PBG) (hydroxymethylbilane synthase) (HMBS) (pre-uroporphyrinogen synthase)		NotExcluded	intermediary metabolism and respiration	0	602321
NC_000962.3	602818	604516	+	Rv0511	hemD	CDS	intermediary metabolism and respiration	No	Probable uroporphyrin-III C-methyltransferase HemD (uroporphyrinogen III methylase) (urogen III methylase) (SUMT) (urogen III methylase) (UROM)		NotExcluded	intermediary metabolism and respiration	0	603667
NC_000962.3	604601	605591	+	Rv0512	hemB	CDS	intermediary metabolism and respiration	No	Probable delta-aminolevulinic acid dehydratase HemB (porphobilinogen synthase) (ALAD) (ALADH)		NotExcluded	intermediary metabolism and respiration	0	605096
NC_000962.3	605603	606152	+	Rv0513	Rv0513	CDS	cell wall and cell processes	No	Possible conserved transmembrane protein		NotExcluded	cell wall and cell processes	0	605878
NC_000962.3	606148	606448	+	Rv0514	Rv0514	CDS	cell wall and cell processes	No	Possible transmembrane protein		NotExcluded	cell wall and cell processes	0	606298
NC_000962.3	606550	608062	+	Rv0515	Rv0515	CDS	insertion seqs and phages	No	Conserved 13E12 repeat family protein		InsertionSeqs_And_Phages	insertion seqs and phages	0	607306
NC_000962.3	608058	608535	-	Rv0516c	Rv0516c	CDS	information pathways	No	Possible anti-anti-sigma factor		NotExcluded	information pathways	0	608296
NC_000962.3	608745	610056	+	Rv0517	Rv0517	CDS	intermediary metabolism and respiration	No	Possible membrane acyltransferase		NotExcluded	intermediary metabolism and respiration	0	609400
NC_000962.3	610187	610883	+	Rv0518	Rv0518	CDS	cell wall and cell processes	No	Possible exported protein		NotExcluded	cell wall and cell processes	0	610535
NC_000962.3	611171	612074	-	Rv0519c	Rv0519c	CDS	cell wall and cell processes	No	Possible conserved membrane protein		NotExcluded	cell wall and cell processes	0	611622
NC_000962.3	612254	612605	+	Rv0520	Rv0520	CDS	intermediary metabolism and respiration	No	Possible methyltransferase/methylase (fragment)		NotExcluded	intermediary metabolism and respiration	0	612430
NC_000962.3	612597	612903	+	Rv0521	Rv0521	CDS	intermediary metabolism and respiration	No	Possible methyltransferase/methylase (fragment)		NotExcluded	intermediary metabolism and respiration	0	612750
NC_000962.3	613037	614342	+	Rv0522	gabP	CDS	cell wall and cell processes	No	Probable GABA permease GabP (4-amino butyrate transport carrier) (GAMA-aminobutyrate permease)		NotExcluded	cell wall and cell processes	0	613690
NC_000962.3	614325	614721	-	Rv0523c	Rv0523c	CDS	conserved hypotheticals	No	Conserved protein		NotExcluded	conserved hypotheticals	0	614523
NC_000962.3	614834	616223	+	Rv0524	hemL	CDS	intermediary metabolism and respiration	No	Probable glutamate-1-semialdehyde 2,1-aminomutase HemL (GSA) (glutamate-1-semialdehyde aminotransferase) (GSA-at)		NotExcluded	intermediary metabolism and respiration	0	615528
NC_000962.3	616222	616831	+	Rv0525	Rv0525	CDS	conserved hypotheticals	No	Conserved protein		NotExcluded	conserved hypotheticals	0	616526
NC_000962.3	616845	617496	+	Rv0526	Rv0526	CDS	intermediary metabolism and respiration	No	Possible thioredoxin protein (thiol-disulfide interchange protein)		NotExcluded	intermediary metabolism and respiration	0	617170
NC_000962.3	617492	618272	+	Rv0527	ccdA	CDS	intermediary metabolism and respiration	No	Possible cytochrome C-type biogenesis protein CcdA		NotExcluded	intermediary metabolism and respiration	0	617882
NC_000962.3	618304	619894	+	Rv0528	Rv0528	CDS	cell wall and cell processes	No	Probable conserved transmembrane protein		NotExcluded	cell wall and cell processes	0	619099
NC_000962.3	619890	620865	+	Rv0529	ccsA	CDS	intermediary metabolism and respiration	No	Possible cytochrome C-type biogenesis protein CcsA		NotExcluded	intermediary metabolism and respiration	0	620378
NC_000962.3	620906	622124	+	Rv0530	Rv0530	CDS	conserved hypotheticals	No	Conserved protein		NotExcluded	conserved hypotheticals	0	621515
NC_000962.3	622120	622282	-	Rv0530A	Rv0530A	CDS	conserved hypotheticals	No	Conserved protein		NotExcluded	conserved hypotheticals	0	622201
NC_000962.3	622328	622646	+	Rv0531	Rv0531	CDS	cell wall and cell processes	No	Possible conserved membrane protein		NotExcluded	cell wall and cell processes	0	622487
NC_000962.3	622792	624577	+	Rv0532	PE_PGRS6	CDS	PE/PPE	No	PE-PGRS family protein PE_PGRS6	PE_V_PGRS	PE/PPEs	PE/PPE	2	623684
NC_000962.3	624472	625480	-	Rv0533c	fabH	CDS	lipid metabolism	No	3-oxoacyl-[acyl-carrier-protein] synthase III FabH (beta-ketoacyl-ACP synthase III) (KAS III)		NotExcluded	lipid metabolism	0	624976
NC_000962.3	625561	626440	-	Rv0534c	menA	CDS	intermediary metabolism and respiration	No	1,4-dihydroxy-2-naphthoate octaprenyltransferase MenA (DHNA-octaprenyltransferase)		NotExcluded	intermediary metabolism and respiration	0	626000
NC_000962.3	626456	627251	+	Rv0535	pnp	CDS	intermediary metabolism and respiration	No	Probable 5'-methylthioadenosine phosphorylase Pnp (MTA phosphorylase)		NotExcluded	intermediary metabolism and respiration	0	626854
NC_000962.3	627247	628288	+	Rv0536	galE3	CDS	intermediary metabolism and respiration	No	Probable UDP-glucose 4-epimerase GalE3 (galactowaldenase) (UDP-galactose 4-epimerase) (uridine diphosphate galactose 4-epimerase) (uridine diphospho-galactose 4-epimerase)		NotExcluded	intermediary metabolism and respiration	0	627768
NC_000962.3	628297	629731	-	Rv0537c	Rv0537c	CDS	cell wall and cell processes	No	Probable integral membrane protein		NotExcluded	cell wall and cell processes	0	629014
NC_000962.3	630039	631686	+	Rv0538	Rv0538	CDS	cell wall and cell processes	No	Possible conserved membrane protein		Coscolla Repetitive Genes	cell wall and cell processes	0	630862
NC_000962.3	631742	632375	+	Rv0539	Rv0539	CDS	intermediary metabolism and respiration	No	Probable dolichyl-phosphate sugar synthase (dolichol-phosphate sugar synthetase) (dolichol-phosphate sugar transferase) (sugar phosphoryldolichol synthase)		NotExcluded	intermediary metabolism and respiration	0	632058
NC_000962.3	632371	633034	+	Rv0540	Rv0540	CDS	conserved hypotheticals	No	Conserved hypothetical protein		NotExcluded	conserved hypotheticals	0	632702
NC_000962.3	633054	634404	-	Rv0541c	Rv0541c	CDS	cell wall and cell processes	No	Probable conserved integral membrane protein		NotExcluded	cell wall and cell processes	0	633729
NC_000962.3	634415	635504	-	Rv0542c	menE	CDS	intermediary metabolism and respiration	No	Possible O-succinylbenzoic acid--CoA ligase MenE (OSB-CoA synthetase) (O-succinylbenzoate-CoA synthase)		NotExcluded	intermediary metabolism and respiration	0	634960
NC_000962.3	635572	635875	-	Rv0543c	Rv0543c	CDS	conserved hypotheticals	No	Conserved protein		NotExcluded	conserved hypotheticals	0	635724
NC_000962.3	635934	636213	-	Rv0544c	Rv0544c	CDS	cell wall and cell processes	No	Possible conserved transmembrane protein		NotExcluded	cell wall and cell processes	0	636074
NC_000962.3	636209	637463	-	Rv0545c	pitA	CDS	cell wall and cell processes	No	Probable low-affinity inorganic phosphate transporter integral membrane protein PitA		NotExcluded	cell wall and cell processes	0	636836
NC_000962.3	637582	637969	-	Rv0546c	Rv0546c	CDS	conserved hypotheticals	No	Conserved protein		NotExcluded	conserved hypotheticals	0	637776
NC_000962.3	638031	638916	-	Rv0547c	Rv0547c	CDS	intermediary metabolism and respiration	No	Possible oxidoreductase		NotExcluded	intermediary metabolism and respiration	0	638474
NC_000962.3	639011	639956	-	Rv0548c	menB	CDS	intermediary metabolism and respiration	No	Naphthoate synthase MenB (dihydroxynaphthoic acid synthetase) (DHNA synthetase)		NotExcluded	intermediary metabolism and respiration	0	639484
NC_000962.3	640227	640641	-	Rv0549c	vapC3	CDS	virulence, detoxification, adaptation	No	Possible toxin VapC3		NotExcluded	virulence, detoxification, adaptation	0	640434
NC_000962.3	640637	640904	-	Rv0550c	vapB3	CDS	virulence, detoxification, adaptation	No	Possible antitoxin VapB3		NotExcluded	virulence, detoxification, adaptation	0	640770
NC_000962.3	641095	642811	-	Rv0551c	fadD8	CDS	lipid metabolism	No	Probable fatty-acid-CoA ligase FadD8 (fatty-acid-CoA synthetase) (fatty-acid-CoA synthase)		NotExcluded	lipid metabolism	0	641953
NC_000962.3	642888	644493	+	Rv0552	Rv0552	CDS	conserved hypotheticals	No	Conserved protein		NotExcluded	conserved hypotheticals	0	643690
NC_000962.3	644489	645470	+	Rv0553	menC	CDS	intermediary metabolism and respiration	No	Probable muconate cycloisomerase MenC (cis,cis-muconate lactonizing enzyme) (MLE)		NotExcluded	intermediary metabolism and respiration	0	644980
NC_000962.3	645466	646255	+	Rv0554	bpoC	CDS	virulence, detoxification, adaptation	No	Possible peroxidase BpoC (non-haem peroxidase)		NotExcluded	virulence, detoxification, adaptation	0	645860
NC_000962.3	646297	647962	+	Rv0555	menD	CDS	intermediary metabolism and respiration	No	Probable bifunctional menaquinone biosynthesis protein MenD : 2-succinyl-6-hydroxy-2,4-cyclohexadiene-1-carboxylate synthase (SHCHC synthase) + 2-oxoglutarate decarboxylase (alpha- ketoglutarate decarboxylase) (KDC)		NotExcluded	intermediary metabolism and respiration	0	647130
NC_000962.3	647958	648474	+	Rv0556	Rv0556	CDS	cell wall and cell processes	No	Probable conserved transmembrane protein		NotExcluded	cell wall and cell processes	0	648216
NC_000962.3	648535	649672	+	Rv0557	mgtA	CDS	lipid metabolism	No	Mannosyltransferase MgtA		NotExcluded	lipid metabolism	0	649104
NC_000962.3	649688	650393	+	Rv0558	menH	CDS	intermediary metabolism and respiration	No	Probable ubiquinone/menaquinone biosynthesis methyltransferase MenH (2-heptaprenyl-1,4-naphthoquinone methyltransferase)		NotExcluded	intermediary metabolism and respiration	0	650040
NC_000962.3	650406	650745	-	Rv0559c	Rv0559c	CDS	cell wall and cell processes	No	Possible conserved secreted protein		NotExcluded	cell wall and cell processes	0	650576
NC_000962.3	650778	651504	-	Rv0560c	Rv0560c	CDS	intermediary metabolism and respiration	No	Possible benzoquinone methyltransferase (methylase)		NotExcluded	intermediary metabolism and respiration	0	651141
NC_000962.3	651528	652755	-	Rv0561c	Rv0561c	CDS	intermediary metabolism and respiration	No	Possible oxidoreductase		NotExcluded	intermediary metabolism and respiration	0	652142
NC_000962.3	652770	653778	+	Rv0562	grcC1	CDS	intermediary metabolism and respiration	No	Probable polyprenyl-diphosphate synthase GrcC1 (polyprenyl pyrophosphate synthetase)		NotExcluded	intermediary metabolism and respiration	0	653274
NC_000962.3	653878	654739	+	Rv0563	htpX	CDS	virulence, detoxification, adaptation	No	Probable protease transmembrane protein heat shock protein HtpX		NotExcluded	virulence, detoxification, adaptation	0	654308
NC_000962.3	654923	655949	-	Rv0564c	gpdA1	CDS	lipid metabolism	No	Probable glycerol-3-phosphate dehydrogenase [NAD(P)+] GpdA1 (NAD(P)H-dependent glycerol-3-phosphate dehydrogenase) (NAD(P)H-dependent dihydroxyacetone-phosphate reductase)		NotExcluded	lipid metabolism	0	655436
NC_000962.3	656009	657470	-	Rv0565c	Rv0565c	CDS	intermediary metabolism and respiration	No	Probable monooxygenase		NotExcluded	intermediary metabolism and respiration	0	656740
NC_000962.3	657547	658039	-	Rv0566c	Rv0566c	CDS	conserved hypotheticals	No	Conserved protein		NotExcluded	conserved hypotheticals	0	657793
NC_000962.3	658108	658189	+	MTB000005	tyrT	tRNA	stable RNAs	No	tRNA-Tyr (GTA)		NotExcluded	stable RNAs	0	658148
NC_000962.3	658320	659340	+	Rv0567	Rv0567	CDS	intermediary metabolism and respiration	No	Probable methyltransferase/methylase		NotExcluded	intermediary metabolism and respiration	0	658830
NC_000962.3	659449	660868	+	Rv0568	cyp135B1	CDS	intermediary metabolism and respiration	No	Possible cytochrome P450 135B1 Cyp135B1		NotExcluded	intermediary metabolism and respiration	0	660158
NC_000962.3	661002	661269	+	Rv0569	Rv0569	CDS	conserved hypotheticals	No	Conserved protein		NotExcluded	conserved hypotheticals	0	661136
NC_000962.3	661294	663373	+	Rv0570	nrdZ	CDS	information pathways	No	Probable ribonucleoside-diphosphate reductase (large subunit) NrdZ (ribonucleotide reductase)		NotExcluded	information pathways	0	662334
NC_000962.3	663486	664818	-	Rv0571c	Rv0571c	CDS	conserved hypotheticals	No	Conserved protein		NotExcluded	conserved hypotheticals	0	664152
NC_000962.3	665041	665383	-	Rv0572c	Rv0572c	CDS	conserved hypotheticals	No	Hypothetical protein		NotExcluded	conserved hypotheticals	0	665212
NC_000962.3	665850	667242	-	Rv0573c	pncB2	CDS	intermediary metabolism and respiration	No	Nicotinic acid phosphoribosyltransferase PncB2		NotExcluded	intermediary metabolism and respiration	0	666546
NC_000962.3	667251	668394	-	Rv0574c	Rv0574c	CDS	conserved hypotheticals	No	Conserved hypothetical protein		NotExcluded	conserved hypotheticals	0	667822
NC_000962.3	668578	669745	-	Rv0575c	Rv0575c	CDS	intermediary metabolism and respiration	No	Possible oxidoreductase		NotExcluded	intermediary metabolism and respiration	0	669162
NC_000962.3	669847	671152	+	Rv0576	Rv0576	CDS	regulatory proteins	No	Probable transcriptional regulatory protein (possibly ArsR-family)		NotExcluded	regulatory proteins	0	670500
NC_000962.3	671165	671951	+	Rv0577	TB27.3	CDS	conserved hypotheticals	No	Conserved protein TB27.3		NotExcluded	conserved hypotheticals	0	671558
NC_000962.3	671995	675916	-	Rv0578c	PE_PGRS7	CDS	PE/PPE	No	PE-PGRS family protein PE_PGRS7	PE_V_PGRS	PE/PPEs	PE/PPE	0	673956
NC_000962.3	676237	676996	+	Rv0579	Rv0579	CDS	conserved hypotheticals	No	Conserved hypothetical protein		NotExcluded	conserved hypotheticals	0	676616
NC_000962.3	677124	677616	-	Rv0580c	Rv0580c	CDS	conserved hypotheticals	No	Conserved protein		NotExcluded	conserved hypotheticals	0	677370
NC_000962.3	677709	677925	+	Rv0581	vapB26	CDS	virulence, detoxification, adaptation	No	Possible antitoxin VapB26		NotExcluded	virulence, detoxification, adaptation	0	677817
NC_000962.3	677921	678329	+	Rv0582	vapC26	CDS	virulence, detoxification, adaptation	No	Possible toxin VapC26. Contains PIN domain.		NotExcluded	virulence, detoxification, adaptation	0	678125
NC_000962.3	678388	679075	-	Rv0583c	lpqN	CDS	cell wall and cell processes	No	Probable conserved lipoprotein LpqN		NotExcluded	cell wall and cell processes	0	678732
NC_000962.3	679228	681862	+	Rv0584	Rv0584	CDS	cell wall and cell processes	No	Possible conserved exported protein		NotExcluded	cell wall and cell processes	0	680545
NC_000962.3	681884	684272	-	Rv0585c	Rv0585c	CDS	cell wall and cell processes	No	Probable conserved integral membrane protein		NotExcluded	cell wall and cell processes	0	683078
NC_000962.3	684409	685132	+	Rv0586	mce2R	CDS	regulatory proteins	No	Probable transcriptional regulatory protein Mce2R (GntR-family)		NotExcluded	regulatory proteins	0	684770
NC_000962.3	685128	685926	+	Rv0587	yrbE2A	CDS	virulence, detoxification, adaptation	No	Conserved hypothetical integral membrane protein YrbE2A		NotExcluded	virulence, detoxification, adaptation	0	685527
NC_000962.3	685927	686815	+	Rv0588	yrbE2B	CDS	virulence, detoxification, adaptation	No	Conserved hypothetical integral membrane protein YrbE2B		NotExcluded	virulence, detoxification, adaptation	0	686371
NC_000962.3	686820	688035	+	Rv0589	mce2A	CDS	virulence, detoxification, adaptation	No	Mce-family protein Mce2A		NotExcluded	virulence, detoxification, adaptation	0	687428
NC_000962.3	688031	688859	+	Rv0590	mce2B	CDS	virulence, detoxification, adaptation	No	Mce-family protein Mce2B		NotExcluded	virulence, detoxification, adaptation	0	688445
NC_000962.3	688807	689062	+	Rv0590A	Rv0590A	CDS	virulence, detoxification, adaptation	No	Mce-family related protein		NotExcluded	virulence, detoxification, adaptation	0	688934
NC_000962.3	689058	690504	+	Rv0591	mce2C	CDS	virulence, detoxification, adaptation	No	Mce-family protein Mce2C		NotExcluded	virulence, detoxification, adaptation	0	689781
NC_000962.3	690500	692027	+	Rv0592	mce2D	CDS	virulence, detoxification, adaptation	No	Mce-family protein Mce2D		NotExcluded	virulence, detoxification, adaptation	0	691264
NC_000962.3	692023	693232	+	Rv0593	lprL	CDS	cell wall and cell processes	No	Possible Mce-family lipoprotein LprL (Mce-family lipoprotein Mce2E)		NotExcluded	cell wall and cell processes	0	692628
NC_000962.3	693236	694787	+	Rv0594	mce2F	CDS	virulence, detoxification, adaptation	No	Mce-family protein Mce2F		NotExcluded	virulence, detoxification, adaptation	0	694012
NC_000962.3	694838	695231	-	Rv0595c	vapC4	CDS	virulence, detoxification, adaptation	No	Possible toxin VapC4		NotExcluded	virulence, detoxification, adaptation	0	695034
NC_000962.3	695227	695485	-	Rv0596c	vapB4	CDS	virulence, detoxification, adaptation	No	Possible antitoxin VapB4		NotExcluded	virulence, detoxification, adaptation	0	695356
NC_000962.3	695667	696903	-	Rv0597c	Rv0597c	CDS	conserved hypotheticals	No	Conserved hypothetical protein		NotExcluded	conserved hypotheticals	0	696285
NC_000962.3	697153	697567	-	Rv0598c	vapC27	CDS	virulence, detoxification, adaptation	No	Possible toxin VapC27. Contains PIN domain.		NotExcluded	virulence, detoxification, adaptation	0	697360
NC_000962.3	697563	697800	-	Rv0599c	vapB27	CDS	virulence, detoxification, adaptation	No	Possible antitoxin VapB27		NotExcluded	virulence, detoxification, adaptation	0	697682
NC_000962.3	697903	698410	-	Rv0600c	Rv0600c	CDS	regulatory proteins	No	Two component sensor kinase [second part]		NotExcluded	regulatory proteins	0	698156
NC_000962.3	698523	698994	-	Rv0601c	Rv0601c	CDS	regulatory proteins	No	Two component sensor kinase [first part]		NotExcluded	regulatory proteins	0	698758
NC_000962.3	699037	699799	-	Rv0602c	tcrA	CDS	regulatory proteins	No	Two component DNA binding transcriptional regulatory protein TcrA		NotExcluded	regulatory proteins	0	699418
NC_000962.3	699855	700167	+	Rv0603	Rv0603	CDS	cell wall and cell processes	No	Possible exported protein		NotExcluded	cell wall and cell processes	0	700011
NC_000962.3	700238	701189	+	Rv0604	lpqO	CDS	cell wall and cell processes	No	Probable conserved lipoprotein LpqO		NotExcluded	cell wall and cell processes	0	700714
NC_000962.3	701405	702014	+	Rv0605	Rv0605	CDS	insertion seqs and phages	No	Possible resolvase		InsertionSeqs_And_Phages	insertion seqs and phages	0	701710
NC_000962.3	702015	702759	+	Rv0606	Rv0606	CDS	insertion seqs and phages	No	Possible transposase (fragment)		InsertionSeqs_And_Phages	insertion seqs and phages	0	702387
NC_000962.3	702812	703199	+	Rv0607	Rv0607	CDS	conserved hypotheticals	No	Hypothetical protein		NotExcluded	conserved hypotheticals	0	703006
NC_000962.3	703243	703489	+	Rv0608	vapB28	CDS	virulence, detoxification, adaptation	No	Possible antitoxin VapB28		NotExcluded	virulence, detoxification, adaptation	0	703366
NC_000962.3	703485	703887	+	Rv0609	vapC28	CDS	virulence, detoxification, adaptation	No	Possible toxin VapC28. Contains PIN domain.		NotExcluded	virulence, detoxification, adaptation	0	703686
NC_000962.3	703829	704057	+	Rv0609A	Rv0609A	CDS	conserved hypotheticals	No	Conserved hypothetical protein		NotExcluded	conserved hypotheticals	0	703943
NC_000962.3	704751	705909	-	Rv0610c	Rv0610c	CDS	conserved hypotheticals	No	Hypothetical protein		NotExcluded	conserved hypotheticals	0	705330
NC_000962.3	705960	706344	-	Rv0611c	Rv0611c	CDS	conserved hypotheticals	No	Hypothetical protein		NotExcluded	conserved hypotheticals	0	706152
NC_000962.3	706323	706929	+	Rv0612	Rv0612	CDS	conserved hypotheticals	No	Conserved hypothetical protein		NotExcluded	conserved hypotheticals	0	706626
NC_000962.3	706947	709515	-	Rv0613c	Rv0613c	CDS	conserved hypotheticals	No	Unknown protein		NotExcluded	conserved hypotheticals	0	708231
NC_000962.3	709355	710348	+	Rv0614	Rv0614	CDS	conserved hypotheticals	No	Conserved hypothetical protein		NotExcluded	conserved hypotheticals	0	709852
NC_000962.3	710344	710587	+	Rv0615	Rv0615	CDS	cell wall and cell processes	No	Probable integral membrane protein		NotExcluded	cell wall and cell processes	0	710466
NC_000962.3	710583	710850	-	Rv0616c	Rv0616c	CDS	conserved hypotheticals	No	Hypothetical protein		NotExcluded	conserved hypotheticals	0	710716
NC_000962.3	710781	711009	+	Rv0616A	vapB29	CDS	virulence, detoxification, adaptation	No	Possible antitoxin VapB29		NotExcluded	virulence, detoxification, adaptation	0	710895
NC_000962.3	711005	711407	+	Rv0617	vapC29	CDS	virulence, detoxification, adaptation	No	Possible toxin VapC29. Contains PIN domain.		NotExcluded	virulence, detoxification, adaptation	0	711206
NC_000962.3	711535	712231	+	Rv0618	galTa	CDS	intermediary metabolism and respiration	No	Probable galactose-1-phosphate uridylyltransferase GalTa [first part]		NotExcluded	intermediary metabolism and respiration	0	711883
NC_000962.3	712173	712719	+	Rv0619	galTb	CDS	intermediary metabolism and respiration	No	Probable galactose-1-phosphate uridylyltransferase GalTb [second part]		NotExcluded	intermediary metabolism and respiration	0	712446
NC_000962.3	712715	713807	+	Rv0620	galK	CDS	intermediary metabolism and respiration	No	Probable galactokinase GalK (galactose kinase)		NotExcluded	intermediary metabolism and respiration	0	713261
NC_000962.3	714201	715266	+	Rv0621	Rv0621	CDS	cell wall and cell processes	No	Possible membrane protein		NotExcluded	cell wall and cell processes	0	714734
NC_000962.3	715369	716317	+	Rv0622	Rv0622	CDS	cell wall and cell processes	No	Possible membrane protein		NotExcluded	cell wall and cell processes	0	715843
NC_000962.3	716409	716664	+	Rv0623	vapB30	CDS	virulence, detoxification, adaptation	No	Possible antitoxin VapB30		NotExcluded	virulence, detoxification, adaptation	0	716536
NC_000962.3	716663	717059	+	Rv0624	vapC30	CDS	virulence, detoxification, adaptation	No	Possible toxin VapC30. Contains PIN domain.		NotExcluded	virulence, detoxification, adaptation	0	716861
NC_000962.3	717152	717893	-	Rv0625c	Rv0625c	CDS	cell wall and cell processes	No	Probable conserved transmembrane protein		NotExcluded	cell wall and cell processes	0	717522
NC_000962.3	718024	718285	+	Rv0626	vapB5	CDS	virulence, detoxification, adaptation	No	Possible antitoxin VapB5		NotExcluded	virulence, detoxification, adaptation	0	718154
NC_000962.3	718281	718689	+	Rv0627	vapC5	CDS	virulence, detoxification, adaptation	No	Possible toxin VapC5		NotExcluded	virulence, detoxification, adaptation	0	718485
NC_000962.3	718760	719912	-	Rv0628c	Rv0628c	CDS	conserved hypotheticals	No	Conserved hypothetical protein		NotExcluded	conserved hypotheticals	0	719336
NC_000962.3	720004	721732	-	Rv0629c	recD	CDS	information pathways	No	Probable exonuclease V (alpha chain) RecD (exodeoxyribonuclease V alpha chain) (exodeoxyribonuclease V polypeptide)		NotExcluded	information pathways	0	720868
NC_000962.3	721728	725013	-	Rv0630c	recB	CDS	information pathways	No	Probable exonuclease V (beta chain) RecB (exodeoxyribonuclease V beta chain)(exodeoxyribonuclease V polypeptide) (chi-specific endonuclease)		NotExcluded	information pathways	0	723370
NC_000962.3	725012	728306	-	Rv0631c	recC	CDS	information pathways	No	Probable exonuclease V (gamma chain) RecC (exodeoxyribonuclease V gamma chain)(exodeoxyribonuclease V polypeptide)		NotExcluded	information pathways	0	726659
NC_000962.3	728582	729278	-	Rv0632c	echA3	CDS	lipid metabolism	No	Probable enoyl-CoA hydratase EchA3 (enoyl hydrase) (unsaturated acyl-CoA hydratase) (crotonase)		NotExcluded	lipid metabolism	0	728930
NC_000962.3	729326	730166	-	Rv0633c	Rv0633c	CDS	cell wall and cell processes	No	Possible exported protein		NotExcluded	cell wall and cell processes	0	729746
NC_000962.3	730319	731033	-	Rv0634c	Rv0634c	CDS	virulence, detoxification, adaptation	No	Possible glyoxalase II (hydroxyacylglutathione hydrolase) (GLX II)		NotExcluded	virulence, detoxification, adaptation	0	730676
NC_000962.3	731112	731364	+	Rv0634A	Rv0634A	CDS	conserved hypotheticals	No	Unknown protein		NotExcluded	conserved hypotheticals	0	731238
NC_000962.3	731493	731566	+	MTB000006	thrT	tRNA	stable RNAs	No	tRNA-Thr (GGT)		NotExcluded	stable RNAs	0	731530
NC_000962.3	731602	731676	+	MTB000007	metT	tRNA	stable RNAs	No	tRNA-Met (CAT)		NotExcluded	stable RNAs	0	731639
NC_000962.3	731711	731879	+	Rv0634B	rpmG2	CDS	information pathways	No	50S ribosomal protein L33 RpmG2		NotExcluded	information pathways	0	731795
NC_000962.3	731929	732406	+	Rv0635	hadA	CDS	intermediary metabolism and respiration	No	(3R)-hydroxyacyl-ACP dehydratase subunit HadA		NotExcluded	intermediary metabolism and respiration	0	732168
NC_000962.3	732392	732821	+	Rv0636	hadB	CDS	intermediary metabolism and respiration	No	(3R)-hydroxyacyl-ACP dehydratase subunit HadB		NotExcluded	intermediary metabolism and respiration	0	732606
NC_000962.3	732824	733325	+	Rv0637	hadC	CDS	intermediary metabolism and respiration	No	(3R)-hydroxyacyl-ACP dehydratase subunit HadC		NotExcluded	intermediary metabolism and respiration	0	733074
NC_000962.3	733523	733596	+	MTB000008	trpT	tRNA	stable RNAs	No	tRNA-Trp (CCA)		NotExcluded	stable RNAs	0	733560
NC_000962.3	733736	734222	+	Rv0638	secE1	CDS	cell wall and cell processes	No	Probable preprotein translocase SecE1		NotExcluded	cell wall and cell processes	0	733979
NC_000962.3	734253	734970	+	Rv0639	nusG	CDS	information pathways	No	Probable transcription antitermination protein NusG		NotExcluded	information pathways	0	734612
NC_000962.3	735021	735450	+	Rv0640	rplK	CDS	information pathways	No	50S ribosomal protein L11 RplK		NotExcluded	information pathways	0	735236
NC_000962.3	735516	736224	+	Rv0641	rplA	CDS	information pathways	No	50S ribosomal protein L1 RplA		NotExcluded	information pathways	0	735870
NC_000962.3	736297	737203	-	Rv0642c	mmaA4	CDS	lipid metabolism	No	Methoxy mycolic acid synthase 4 MmaA4 (methyl mycolic acid synthase 4) (MMA4) (hydroxy mycolic acid synthase)		NotExcluded	lipid metabolism	0	736750
NC_000962.3	737267	738149	-	Rv0643c	mmaA3	CDS	lipid metabolism	No	Methoxy mycolic acid synthase 3 MmaA3 (methyl mycolic acid synthase 3) (MMA3) (hydroxy mycolic acid synthase)		NotExcluded	lipid metabolism	0	737708
NC_000962.3	738296	739160	-	Rv0644c	mmaA2	CDS	lipid metabolism	No	Methoxy mycolic acid synthase 2 MmaA2 (methyl mycolic acid synthase 2) (MMA2) (hydroxy mycolic acid synthase)		NotExcluded	lipid metabolism	0	738728
NC_000962.3	739326	740187	-	Rv0645c	mmaA1	CDS	lipid metabolism	No	Methoxy mycolic acid synthase 1 MmaA1 (methyl mycolic acid synthase 1) (MMA1) (hydroxy mycolic acid synthase)		NotExcluded	lipid metabolism	0	739756
NC_000962.3	740233	741139	-	Rv0646c	lipG	CDS	intermediary metabolism and respiration	No	Probable lipase/esterase LipG		NotExcluded	intermediary metabolism and respiration	0	740686
NC_000962.3	741150	742617	-	Rv0647c	Rv0647c	CDS	conserved hypotheticals	No	Conserved protein		NotExcluded	conserved hypotheticals	0	741884
NC_000962.3	742718	746366	+	Rv0648	Rv0648	CDS	intermediary metabolism and respiration	No	Alpha-mannosidase		NotExcluded	intermediary metabolism and respiration	0	744542
NC_000962.3	746362	747037	+	Rv0649	fabD2	CDS	lipid metabolism	No	Possible malonyl CoA-acyl carrier protein transacylase FabD2 (MCT)		NotExcluded	lipid metabolism	0	746700
NC_000962.3	747036	747945	+	Rv0650	Rv0650	CDS	intermediary metabolism and respiration	No	Possible sugar kinase		NotExcluded	intermediary metabolism and respiration	0	747490
NC_000962.3	748275	748812	+	Rv0651	rplJ	CDS	information pathways	No	50S ribosomal protein L10 RplJ		NotExcluded	information pathways	0	748544
NC_000962.3	748848	749241	+	Rv0652	rplL	CDS	information pathways	No	50S ribosomal protein L7/L12 RplL (SA1)		NotExcluded	information pathways	0	749044
NC_000962.3	749233	749929	-	Rv0653c	Rv0653c	CDS	regulatory proteins	No	Possible transcriptional regulatory protein (probably TetR-family)		NotExcluded	regulatory proteins	0	749581
NC_000962.3	749999	751505	+	Rv0654	Rv0654	CDS	intermediary metabolism and respiration	No	Probable dioxygenase		NotExcluded	intermediary metabolism and respiration	0	750752
NC_000962.3	751516	752596	+	Rv0655	mkl	CDS	cell wall and cell processes	No	Possible ribonucleotide-transport ATP-binding protein ABC transporter Mkl		NotExcluded	cell wall and cell processes	0	752056
NC_000962.3	752983	753367	-	Rv0656c	vapC6	CDS	virulence, detoxification, adaptation	No	Possible toxin VapC6		NotExcluded	virulence, detoxification, adaptation	0	753175
NC_000962.3	753461	753617	-	Rv0657c	vapB6	CDS	virulence, detoxification, adaptation	No	Possible antitoxin VapB6		NotExcluded	virulence, detoxification, adaptation	0	753539
NC_000962.3	753692	754409	-	Rv0658c	Rv0658c	CDS	cell wall and cell processes	No	Probable conserved integral membrane protein		NotExcluded	cell wall and cell processes	0	754050
NC_000962.3	754684	754993	-	Rv0659c	mazF2	CDS	virulence, detoxification, adaptation	No	Toxin MazF2		NotExcluded	virulence, detoxification, adaptation	0	754838
NC_000962.3	754979	755225	-	Rv0660c	mazE2	CDS	virulence, detoxification, adaptation	No	Possible antitoxin MazE2		NotExcluded	virulence, detoxification, adaptation	0	755102
NC_000962.3	755334	755772	-	Rv0661c	vapC7	CDS	virulence, detoxification, adaptation	No	Possible toxin VapC7		NotExcluded	virulence, detoxification, adaptation	0	755553
NC_000962.3	755768	756023	-	Rv0662c	vapB7	CDS	virulence, detoxification, adaptation	No	Possible antitoxin VapB7		NotExcluded	virulence, detoxification, adaptation	0	755896
NC_000962.3	756136	758500	+	Rv0663	atsD	CDS	intermediary metabolism and respiration	No	Possible arylsulfatase AtsD (aryl-sulfate sulphohydrolase) (arylsulphatase)		NotExcluded	intermediary metabolism and respiration	0	757318
NC_000962.3	758531	758804	+	Rv0664	vapB8	CDS	virulence, detoxification, adaptation	No	Possible antitoxin VapB8		NotExcluded	virulence, detoxification, adaptation	0	758668
NC_000962.3	758800	759139	+	Rv0665	vapC8	CDS	virulence, detoxification, adaptation	No	Possible toxin VapC8		NotExcluded	virulence, detoxification, adaptation	0	758970
NC_000962.3	759135	759309	+	Rv0666	Rv0666	CDS	cell wall and cell processes	No	Possible membrane protein		NotExcluded	cell wall and cell processes	0	759222
NC_000962.3	759806	763325	+	Rv0667	rpoB	CDS	information pathways	No	DNA-directed RNA polymerase (beta chain) RpoB (transcriptase beta chain) (RNA polymerase beta subunit)		NotExcluded	information pathways	0	761566
NC_000962.3	763369	767320	+	Rv0668	rpoC	CDS	information pathways	No	DNA-directed RNA polymerase (beta' chain) RpoC (transcriptase beta' chain) (RNA polymerase beta' subunit).		NotExcluded	information pathways	0	765344
NC_000962.3	767683	769597	-	Rv0669c	Rv0669c	CDS	intermediary metabolism and respiration	No	Possible hydrolase		NotExcluded	intermediary metabolism and respiration	0	768640
NC_000962.3	769791	770550	+	Rv0670	end	CDS	information pathways	No	Probable endonuclease IV End (endodeoxyribonuclease IV) (apurinase)		NotExcluded	information pathways	0	770170
NC_000962.3	770581	771424	+	Rv0671	lpqP	CDS	cell wall and cell processes	No	Possible conserved lipoprotein LpqP		NotExcluded	cell wall and cell processes	0	771002
NC_000962.3	771483	773112	+	Rv0672	fadE8	CDS	lipid metabolism	No	Probable acyl-CoA dehydrogenase FadE8		NotExcluded	lipid metabolism	0	772298
NC_000962.3	773122	774061	+	Rv0673	echA4	CDS	lipid metabolism	No	Possible enoyl-CoA hydratase EchA4 (enoyl hydrase) (unsaturated acyl-CoA hydratase) (crotonase)		NotExcluded	lipid metabolism	0	773592
NC_000962.3	774063	774786	+	Rv0674	Rv0674	CDS	conserved hypotheticals	No	Conserved hypothetical protein		NotExcluded	conserved hypotheticals	0	774424
NC_000962.3	774782	775574	+	Rv0675	echA5	CDS	lipid metabolism	No	Probable enoyl-CoA hydratase EchA5 (enoyl hydrase) (unsaturated acyl-CoA hydratase) (crotonase)		NotExcluded	lipid metabolism	0	775178
NC_000962.3	775585	778480	-	Rv0676c	mmpL5	CDS	cell wall and cell processes	No	Probable conserved transmembrane transport protein MmpL5		NotExcluded	cell wall and cell processes	0	777032
NC_000962.3	778476	778905	-	Rv0677c	mmpS5	CDS	cell wall and cell processes	No	Possible conserved membrane protein MmpS5		NotExcluded	cell wall and cell processes	0	778690
NC_000962.3	778989	779487	+	Rv0678	Rv0678	CDS	conserved hypotheticals	No	Conserved protein		NotExcluded	conserved hypotheticals	0	779238
NC_000962.3	779542	780040	-	Rv0679c	Rv0679c	CDS	conserved hypotheticals	No	Conserved threonine rich protein		NotExcluded	conserved hypotheticals	0	779791
NC_000962.3	780041	780416	-	Rv0680c	Rv0680c	CDS	cell wall and cell processes	No	Probable conserved transmembrane protein		NotExcluded	cell wall and cell processes	0	780228
NC_000962.3	780720	781311	+	Rv0681	Rv0681	CDS	regulatory proteins	No	Probable transcriptional regulatory protein (possibly TetR-family)		NotExcluded	regulatory proteins	0	781016
NC_000962.3	781559	781934	+	Rv0682	rpsL	CDS	information pathways	No	30S ribosomal protein S12 RpsL		NotExcluded	information pathways	0	781746
NC_000962.3	781933	782404	+	Rv0683	rpsG	CDS	information pathways	No	30S ribosomal protein S7 RpsG		NotExcluded	information pathways	0	782168
NC_000962.3	782484	784590	+	Rv0684	fusA1	CDS	information pathways	No	Probable elongation factor G FusA1 (EF-G)		NotExcluded	information pathways	0	783537
NC_000962.3	784820	786011	+	Rv0685	tuf	CDS	information pathways	No	Probable iron-regulated elongation factor TU Tuf (EF-TU)		NotExcluded	information pathways	0	785416
NC_000962.3	786148	786946	+	Rv0686	Rv0686	CDS	cell wall and cell processes	No	Probable membrane protein		NotExcluded	cell wall and cell processes	0	786547
NC_000962.3	787098	787926	+	Rv0687	Rv0687	CDS	intermediary metabolism and respiration	No	Probable short-chain type dehydrogenase/reductase		NotExcluded	intermediary metabolism and respiration	0	787512
NC_000962.3	787939	789160	+	Rv0688	Rv0688	CDS	intermediary metabolism and respiration	No	Putative ferredoxin reductase		NotExcluded	intermediary metabolism and respiration	0	788550
NC_000962.3	789156	789411	-	Rv0689c	Rv0689c	CDS	conserved hypotheticals	No	Hypothetical protein		NotExcluded	conserved hypotheticals	0	789284
NC_000962.3	790023	791073	-	Rv0690c	Rv0690c	CDS	conserved hypotheticals	No	Conserved hypothetical protein		NotExcluded	conserved hypotheticals	0	790548
NC_000962.3	791069	791666	-	Rv0691c	Rv0691c	CDS	regulatory proteins	No	Probable transcriptional regulatory protein		NotExcluded	regulatory proteins	0	791368
NC_000962.3	791657	791846	+	Rv0691A	Rv0691A	CDS	intermediary metabolism and respiration	No	Mycofactocin precursor protein		NotExcluded	intermediary metabolism and respiration	0	791752
NC_000962.3	791830	792160	+	Rv0692	Rv0692	CDS	conserved hypotheticals	No	Conserved hypothetical protein		NotExcluded	conserved hypotheticals	0	791995
NC_000962.3	792156	793332	+	Rv0693	pqqE	CDS	intermediary metabolism and respiration	No	Probable coenzyme PQQ synthesis protein E PqqE (coenzyme PQQ synthesis protein III)		NotExcluded	intermediary metabolism and respiration	0	792744
NC_000962.3	793334	794525	+	Rv0694	lldD1	CDS	intermediary metabolism and respiration	No	Possible L-lactate dehydrogenase (cytochrome) LldD1		NotExcluded	intermediary metabolism and respiration	0	793930
NC_000962.3	794714	795470	+	Rv0695	Rv0695	CDS	conserved hypotheticals	No	Conserved hypothetical protein		NotExcluded	conserved hypotheticals	0	795092
NC_000962.3	795518	796931	+	Rv0696	Rv0696	CDS	intermediary metabolism and respiration	No	Probable membrane sugar transferase		NotExcluded	intermediary metabolism and respiration	0	796224
NC_000962.3	796932	798372	+	Rv0697	Rv0697	CDS	intermediary metabolism and respiration	No	Probable dehydrogenase		NotExcluded	intermediary metabolism and respiration	0	797652
NC_000962.3	798832	799444	+	Rv0698	Rv0698	CDS	conserved hypotheticals	No	Conserved hypothetical protein		NotExcluded	conserved hypotheticals	0	799138
NC_000962.3	799628	799850	+	Rv0699	Rv0699	CDS	conserved hypotheticals	No	Hypothetical protein		NotExcluded	conserved hypotheticals	0	799739
NC_000962.3	800486	800792	+	Rv0700	rpsJ	CDS	information pathways	No	30S ribosomal protein S10 RpsJ (transcription antitermination factor NusE)		NotExcluded	information pathways	0	800639
NC_000962.3	800808	801462	+	Rv0701	rplC	CDS	information pathways	No	50S ribosomal protein L3 RplC		NotExcluded	information pathways	0	801135
NC_000962.3	801461	802133	+	Rv0702	rplD	CDS	information pathways	No	50S ribosomal protein L4 RplD		NotExcluded	information pathways	0	801797
NC_000962.3	802132	802435	+	Rv0703	rplW	CDS	information pathways	No	50S ribosomal protein L23 RplW		NotExcluded	information pathways	0	802284
NC_000962.3	802527	803370	+	Rv0704	rplB	CDS	information pathways	No	50S ribosomal protein L2 RplB		NotExcluded	information pathways	0	802948
NC_000962.3	803410	803692	+	Rv0705	rpsS	CDS	information pathways	No	30S ribosomal protein S19 RpsS		NotExcluded	information pathways	0	803551
NC_000962.3	803688	804282	+	Rv0706	rplV	CDS	information pathways	No	50S ribosomal protein L22 RplV		NotExcluded	information pathways	0	803985
NC_000962.3	804281	805106	+	Rv0707	rpsC	CDS	information pathways	No	30S ribosomal protein S3 RpsC		NotExcluded	information pathways	0	804694
NC_000962.3	805109	805526	+	Rv0708	rplP	CDS	information pathways	No	50S ribosomal protein L16 RplP		NotExcluded	information pathways	0	805318
NC_000962.3	805525	805759	+	Rv0709	rpmC	CDS	information pathways	No	50S ribosomal protein L29 RpmC		NotExcluded	information pathways	0	805642
NC_000962.3	805755	806166	+	Rv0710	rpsQ	CDS	information pathways	No	30S ribosomal protein S17 RpsQ		NotExcluded	information pathways	0	805960
NC_000962.3	806334	808698	+	Rv0711	atsA	CDS	intermediary metabolism and respiration	No	Possible arylsulfatase AtsA (aryl-sulfate sulphohydrolase) (arylsulphatase)		NotExcluded	intermediary metabolism and respiration	0	807516
NC_000962.3	808745	809645	+	Rv0712	Rv0712	CDS	conserved hypotheticals	No	Conserved protein		NotExcluded	conserved hypotheticals	0	809195
NC_000962.3	809945	810887	+	Rv0713	Rv0713	CDS	cell wall and cell processes	No	Probable conserved transmembrane protein		NotExcluded	cell wall and cell processes	0	810416
NC_000962.3	811372	811741	+	Rv0714	rplN	CDS	information pathways	No	50S ribosomal protein L14 RplN		NotExcluded	information pathways	0	811556
NC_000962.3	811741	812059	+	Rv0715	rplX	CDS	information pathways	No	50S ribosomal protein L24 RplX		NotExcluded	information pathways	0	811900
NC_000962.3	812058	812622	+	Rv0716	rplE	CDS	information pathways	No	50S ribosomal protein L5 RplE		NotExcluded	information pathways	0	812340
NC_000962.3	812626	812812	+	Rv0717	rpsN1	CDS	information pathways	No	30S ribosomal protein S14 RpsN1		NotExcluded	information pathways	0	812719
NC_000962.3	812975	813374	+	Rv0718	rpsH	CDS	information pathways	No	30S ribosomal protein S8 RpsH		NotExcluded	information pathways	0	813174
NC_000962.3	813397	813937	+	Rv0719	rplF	CDS	information pathways	No	50S ribosomal protein L6 RplF		NotExcluded	information pathways	0	813667
NC_000962.3	813939	814308	+	Rv0720	rplR	CDS	information pathways	No	50S ribosomal protein L18 RplR		NotExcluded	information pathways	0	814124
NC_000962.3	814327	814990	+	Rv0721	rpsE	CDS	information pathways	No	30S ribosomal protein S5 RpsE		NotExcluded	information pathways	0	814658
NC_000962.3	814992	815190	+	Rv0722	rpmD	CDS	information pathways	No	50S ribosomal protein L30 RpmD		NotExcluded	information pathways	0	815091
NC_000962.3	815189	815630	+	Rv0723	rplO	CDS	information pathways	No	50S ribosomal protein L15 RplO		NotExcluded	information pathways	0	815410
NC_000962.3	815662	817534	+	Rv0724	sppA	CDS	cell wall and cell processes	No	Possible protease IV SppA (endopeptidase IV) (signal peptide peptidase)		NotExcluded	cell wall and cell processes	0	816598
NC_000962.3	817530	817866	-	Rv0724A	Rv0724A	CDS	conserved hypotheticals	No	Conserved hypothetical protein		NotExcluded	conserved hypotheticals	0	817698
NC_000962.3	817538	818444	-	Rv0725c	Rv0725c	CDS	conserved hypotheticals	No	Conserved hypothetical protein		NotExcluded	conserved hypotheticals	0	817991
NC_000962.3	818536	819640	-	Rv0726c	Rv0726c	CDS	lipid metabolism	No	Possible S-adenosylmethionine-dependent methyltransferase		NotExcluded	lipid metabolism	0	819088
NC_000962.3	819842	820499	-	Rv0727c	fucA	CDS	intermediary metabolism and respiration	No	Possible L-fuculose phosphate aldolase FucA (L-fuculose-1-phosphate aldolase)		NotExcluded	intermediary metabolism and respiration	0	820170
NC_000962.3	820495	821476	-	Rv0728c	serA2	CDS	intermediary metabolism and respiration	No	Possible D-3-phosphoglycerate dehydrogenase SerA2 (phosphoglycerate dehydrogenase) (PGDH)		NotExcluded	intermediary metabolism and respiration	0	820986
NC_000962.3	821506	822853	+	Rv0729	xylB	CDS	intermediary metabolism and respiration	No	Possible D-xylulose kinase XylB (xylulokinase) (xylulose kinase)		NotExcluded	intermediary metabolism and respiration	0	822180
NC_000962.3	822865	823594	+	Rv0730	Rv0730	CDS	intermediary metabolism and respiration	No	GCN5-related N-acetyltransferase		NotExcluded	intermediary metabolism and respiration	0	823230
NC_000962.3	823682	824639	-	Rv0731c	Rv0731c	CDS	lipid metabolism	No	Possible S-adenosylmethionine-dependent methyltransferase		NotExcluded	lipid metabolism	0	824160
NC_000962.3	824799	826125	+	Rv0732	secY	CDS	cell wall and cell processes	No	Probable preprotein translocase SecY		NotExcluded	cell wall and cell processes	0	825462
NC_000962.3	826121	826667	+	Rv0733	adk	CDS	intermediary metabolism and respiration	No	Adenylate kinase Adk (ATP-AMP transphosphorylase)		NotExcluded	intermediary metabolism and respiration	0	826394
NC_000962.3	826669	827470	+	Rv0734	mapA	CDS	intermediary metabolism and respiration	No	Methionine aminopeptidase MapA (map) (peptidase M) (MetAP)		NotExcluded	intermediary metabolism and respiration	0	827070
NC_000962.3	827542	828076	+	Rv0735	sigL	CDS	information pathways	No	Probable alternative RNA polymerase sigma factor SigL		NotExcluded	information pathways	0	827809
NC_000962.3	828139	828892	+	Rv0736	rslA	CDS	information pathways	No	Anti-sigma factor RslA		NotExcluded	information pathways	0	828516
NC_000962.3	829206	829704	+	Rv0737	Rv0737	CDS	regulatory proteins	No	Possible transcriptional regulatory protein		NotExcluded	regulatory proteins	0	829455
NC_000962.3	830061	830610	+	Rv0738	Rv0738	CDS	conserved hypotheticals	No	Conserved protein		NotExcluded	conserved hypotheticals	0	830336
NC_000962.3	830854	831661	+	Rv0739	Rv0739	CDS	conserved hypotheticals	No	Conserved hypothetical protein		NotExcluded	conserved hypotheticals	0	831258
NC_000962.3	831775	832303	+	Rv0740	Rv0740	CDS	conserved hypotheticals	No	Conserved hypothetical protein		Coscolla Repetitive Genes	conserved hypotheticals	0	832039
NC_000962.3	832533	832848	+	Rv0741	Rv0741	CDS	insertion seqs and phages	No	Probable transposase (fragment)		InsertionSeqs_And_Phages	insertion seqs and phages	0	832690
NC_000962.3	832980	833508	+	Rv0742	PE_PGRS8	CDS	PE/PPE	No	PE-PGRS family protein PE_PGRS8	PE_V_PGRS	PE/PPEs	PE/PPE	0	833244
NC_000962.3	833885	834443	-	Rv0743c	Rv0743c	CDS	conserved hypotheticals	No	Hypothetical protein		NotExcluded	conserved hypotheticals	0	834164
NC_000962.3	834439	834946	-	Rv0744c	Rv0744c	CDS	regulatory proteins	No	Possible transcriptional regulatory protein		NotExcluded	regulatory proteins	0	834692
NC_000962.3	835153	835681	+	Rv0745	Rv0745	CDS	conserved hypotheticals	No	Conserved hypothetical protein		NotExcluded	conserved hypotheticals	0	835417
NC_000962.3	835700	838052	+	Rv0746	PE_PGRS9	CDS	PE/PPE	No	PE-PGRS family protein PE_PGRS9	PE_V_PGRS	PE/PPEs	PE/PPE	1	836876
NC_000962.3	838450	840856	+	Rv0747	PE_PGRS10	CDS	PE/PPE	No	PE-PGRS family protein PE_PGRS10	PE_V_PGRS	PE/PPEs	PE/PPE	3	839653
NC_000962.3	840946	841204	+	Rv0748	vapB31	CDS	virulence, detoxification, adaptation	No	Possible antitoxin VapB31		NotExcluded	virulence, detoxification, adaptation	0	841075
NC_000962.3	841227	841656	+	Rv0749	vapC31	CDS	virulence, detoxification, adaptation	No	Possible toxin VapC31. Contains PIN domain.		NotExcluded	virulence, detoxification, adaptation	2	841442
NC_000962.3	841736	841874	-	Rv0749A	Rv0749A	CDS	conserved hypotheticals	No	Hypothetical protein (fragment)		NotExcluded	conserved hypotheticals	0	841805
NC_000962.3	842032	842278	+	Rv0750	Rv0750	CDS	conserved hypotheticals	No	Conserved hypothetical protein		Coscolla Repetitive Genes	conserved hypotheticals	3	842155
NC_000962.3	842346	843231	-	Rv0751c	mmsB	CDS	intermediary metabolism and respiration	No	Probable 3-hydroxyisobutyrate dehydrogenase MmsB (hibadh)		NotExcluded	intermediary metabolism and respiration	0	842788
NC_000962.3	843241	844414	-	Rv0752c	fadE9	CDS	lipid metabolism	No	Probable acyl-CoA dehydrogenase FadE9		NotExcluded	lipid metabolism	0	843828
NC_000962.3	844420	845953	-	Rv0753c	mmsA	CDS	intermediary metabolism and respiration	No	Probable methylmalonate-semialdehyde dehydrogenase MmsA (methylmalonic acid semialdehyde dehydrogenase) (MMSDH)		NotExcluded	intermediary metabolism and respiration	0	845186
NC_000962.3	846158	847913	+	Rv0754	PE_PGRS11	CDS	PE/PPE	No	PE-PGRS family protein PE_PGRS11	PE_V_PGRS	PE/PPEs	PE/PPE	0	847036
NC_000962.3	848102	850040	-	Rv0755c	PPE12	CDS	PE/PPE	No	PPE family protein PPE12	PPE_SL-5_PPE-MPTR	PE/PPEs	PE/PPE	0	849071
NC_000962.3	850341	850527	-	Rv0755A	Rv0755A	CDS	insertion seqs and phages	No	Putative transposase (fragment)		InsertionSeqs_And_Phages	insertion seqs and phages	0	850434
NC_000962.3	850641	850713	-	MTB000009	thrV	tRNA	stable RNAs	No	tRNA-Thr (TGT)		NotExcluded	stable RNAs	0	850677
NC_000962.3	850740	851466	-	Rv0756c	Rv0756c	CDS	conserved hypotheticals	No	Unknown protein		NotExcluded	conserved hypotheticals	0	851103
NC_000962.3	851607	852351	+	Rv0757	phoP	CDS	regulatory proteins	No	Possible two component system response transcriptional positive regulator PhoP		NotExcluded	regulatory proteins	0	851979
NC_000962.3	852395	853853	+	Rv0758	phoR	CDS	regulatory proteins	No	Possible two component system response sensor kinase membrane associated PhoR		NotExcluded	regulatory proteins	0	853124
NC_000962.3	853824	854157	-	Rv0759c	Rv0759c	CDS	conserved hypotheticals	No	Conserved hypothetical protein		NotExcluded	conserved hypotheticals	0	853990
NC_000962.3	854266	854686	-	Rv0760c	Rv0760c	CDS	conserved hypotheticals	No	Conserved protein		NotExcluded	conserved hypotheticals	0	854476
NC_000962.3	854698	855826	-	Rv0761c	adhB	CDS	intermediary metabolism and respiration	No	Possible zinc-containing alcohol dehydrogenase NAD dependent AdhB		NotExcluded	intermediary metabolism and respiration	0	855262
NC_000962.3	855924	856470	-	Rv0762c	Rv0762c	CDS	conserved hypotheticals	No	Conserved hypothetical protein		NotExcluded	conserved hypotheticals	0	856197
NC_000962.3	856472	856679	-	Rv0763c	Rv0763c	CDS	intermediary metabolism and respiration	No	Possible ferredoxin		NotExcluded	intermediary metabolism and respiration	0	856576
NC_000962.3	856681	858037	-	Rv0764c	cyp51	CDS	intermediary metabolism and respiration	No	Cytochrome P450 51 Cyp51 (CYPL1) (P450-L1A1) (sterol 14-alpha demethylase) (lanosterol 14-alpha demethylase) (P450-14DM)		NotExcluded	intermediary metabolism and respiration	0	857359
NC_000962.3	858036	858864	-	Rv0765c	Rv0765c	CDS	intermediary metabolism and respiration	No	Probable oxidoreductase		NotExcluded	intermediary metabolism and respiration	0	858450
NC_000962.3	858863	860072	-	Rv0766c	cyp123	CDS	intermediary metabolism and respiration	No	Probable cytochrome P450 123 Cyp123		NotExcluded	intermediary metabolism and respiration	0	859468
NC_000962.3	860068	860710	-	Rv0767c	Rv0767c	CDS	conserved hypotheticals	No	Conserved hypothetical protein		NotExcluded	conserved hypotheticals	0	860389
NC_000962.3	860911	862381	+	Rv0768	aldA	CDS	intermediary metabolism and respiration	No	Probable aldehyde dehydrogenase NAD dependent AldA (aldehyde dehydrogenase [NAD+])		NotExcluded	intermediary metabolism and respiration	0	861646
NC_000962.3	862411	863158	+	Rv0769	Rv0769	CDS	intermediary metabolism and respiration	No	Probable dehydrogenase/reductase		NotExcluded	intermediary metabolism and respiration	0	862784
NC_000962.3	863255	864143	+	Rv0770	Rv0770	CDS	intermediary metabolism and respiration	No	Probable dehydrogenase/reductase		NotExcluded	intermediary metabolism and respiration	0	863699
NC_000962.3	864139	864574	+	Rv0771	Rv0771	CDS	intermediary metabolism and respiration	No	Possible 4-carboxymuconolactone decarboxylase (CMD)		NotExcluded	intermediary metabolism and respiration	0	864356
NC_000962.3	864585	865854	+	Rv0772	purD	CDS	intermediary metabolism and respiration	No	Probable phosphoribosylamine--glycine ligase PurD (GARS) (glycinamide ribonucleotide synthetase) (phosphoribosylglycinamide synthetase) (5'-phosphoribosylglycinamide synthetase)		NotExcluded	intermediary metabolism and respiration	0	865220
NC_000962.3	865850	867389	-	Rv0773c	ggtA	CDS	intermediary metabolism and respiration	No	Probable bifunctional acylase GgtA: cephalosporin acylase (GL-7ACA acylase) + gamma-glutamyltranspeptidase (GGT)		NotExcluded	intermediary metabolism and respiration	0	866620
NC_000962.3	867439	868351	-	Rv0774c	Rv0774c	CDS	cell wall and cell processes	No	Probable conserved exported protein		NotExcluded	cell wall and cell processes	0	867895
NC_000962.3	868406	869030	+	Rv0775	Rv0775	CDS	conserved hypotheticals	No	Conserved hypothetical protein		NotExcluded	conserved hypotheticals	0	868718
NC_000962.3	868983	869763	-	Rv0776c	Rv0776c	CDS	conserved hypotheticals	No	Conserved hypothetical protein		NotExcluded	conserved hypotheticals	0	869373
NC_000962.3	870007	871426	+	Rv0777	purB	CDS	intermediary metabolism and respiration	No	Probable adenylosuccinate lyase PurB (adenylosuccinase) (ASL) (ASASE)		NotExcluded	intermediary metabolism and respiration	0	870716
NC_000962.3	871430	872675	+	Rv0778	cyp126	CDS	intermediary metabolism and respiration	No	Possible cytochrome P450 126 Cyp126		NotExcluded	intermediary metabolism and respiration	0	872052
NC_000962.3	872671	873292	-	Rv0779c	Rv0779c	CDS	cell wall and cell processes	No	Possible conserved transmembrane protein		NotExcluded	cell wall and cell processes	0	872982
NC_000962.3	873342	874236	+	Rv0780	purC	CDS	intermediary metabolism and respiration	No	Phosphoribosylaminoimidazole- succinocarboxamide synthase PurC (SAICAR synthetase)		NotExcluded	intermediary metabolism and respiration	0	873789
NC_000962.3	874232	874943	+	Rv0781	ptrBa	CDS	intermediary metabolism and respiration	No	Probable protease II PtrBa [first part] (oligopeptidase B)		NotExcluded	intermediary metabolism and respiration	0	874588
NC_000962.3	874731	876390	+	Rv0782	ptrBb	CDS	intermediary metabolism and respiration	No	Probable protease II PtrBb [second part] (oligopeptidase B)		NotExcluded	intermediary metabolism and respiration	0	875560
NC_000962.3	876817	878440	-	Rv0783c	emrB	CDS	cell wall and cell processes	No	Possible multidrug resistance integral membrane efflux protein EmrB		NotExcluded	cell wall and cell processes	0	877628
NC_000962.3	878637	879324	+	Rv0784	Rv0784	CDS	conserved hypotheticals	No	Conserved hypothetical protein		NotExcluded	conserved hypotheticals	0	878980
NC_000962.3	879339	881040	+	Rv0785	Rv0785	CDS	conserved hypotheticals	No	Conserved protein		NotExcluded	conserved hypotheticals	0	880190
NC_000962.3	881074	881464	-	Rv0786c	Rv0786c	CDS	conserved hypotheticals	No	Conserved protein		NotExcluded	conserved hypotheticals	0	881269
NC_000962.3	881458	882418	+	Rv0787	Rv0787	CDS	conserved hypotheticals	No	Unknown protein		NotExcluded	conserved hypotheticals	0	881938
NC_000962.3	882523	882763	+	Rv0787A	Rv0787A	CDS	conserved hypotheticals	No	Conserved protein		NotExcluded	conserved hypotheticals	0	882643
NC_000962.3	882759	883434	+	Rv0788	purQ	CDS	intermediary metabolism and respiration	No	Probable phosphoribosylformylglycinamidine synthase I PURG (FGAM synthase I)		NotExcluded	intermediary metabolism and respiration	0	883096
NC_000962.3	883450	884050	-	Rv0789c	Rv0789c	CDS	conserved hypotheticals	No	Hypothetical protein		NotExcluded	conserved hypotheticals	0	883750
NC_000962.3	884071	884800	-	Rv0790c	Rv0790c	CDS	conserved hypotheticals	No	Hypothetical protein		NotExcluded	conserved hypotheticals	0	884436
NC_000962.3	884796	885840	-	Rv0791c	Rv0791c	CDS	conserved hypotheticals	No	Conserved protein		NotExcluded	conserved hypotheticals	0	885318
NC_000962.3	885836	886646	-	Rv0792c	Rv0792c	CDS	regulatory proteins	No	Probable transcriptional regulatory protein (probably GntR-family)		NotExcluded	regulatory proteins	0	886241
NC_000962.3	886718	887024	+	Rv0793	Rv0793	CDS	intermediary metabolism and respiration	No	Possible monooxygenase		NotExcluded	intermediary metabolism and respiration	0	886871
NC_000962.3	887136	888636	-	Rv0794c	Rv0794c	CDS	intermediary metabolism and respiration	No	Probable oxidoreductase		NotExcluded	intermediary metabolism and respiration	0	887886
NC_000962.3	889071	889398	+	Rv0795	Rv0795	CDS	insertion seqs and phages	No	Putative transposase for insertion sequence element IS6110 (fragment)		InsertionSeqs_And_Phages	insertion seqs and phages	0	889234
NC_000962.3	889346	890333	+	Rv0796	Rv0796	CDS	insertion seqs and phages	No	Putative transposase for insertion sequence element IS6110		InsertionSeqs_And_Phages	insertion seqs and phages	0	889840
NC_000962.3	890387	891482	+	Rv0797	Rv0797	CDS	insertion seqs and phages	No	Putative transposase for insertion sequence element IS1547		InsertionSeqs_And_Phages	insertion seqs and phages	0	890934
NC_000962.3	891471	892269	-	Rv0798c	cfp29	CDS	virulence, detoxification, adaptation	No	29 KDa antigen CFP29		NotExcluded	virulence, detoxification, adaptation	0	891870
NC_000962.3	892265	893273	-	Rv0799c	Rv0799c	CDS	conserved hypotheticals	No	Conserved protein		NotExcluded	conserved hypotheticals	0	892769
NC_000962.3	893317	894619	+	Rv0800	pepC	CDS	intermediary metabolism and respiration	No	Probable aminopeptidase PepC		NotExcluded	intermediary metabolism and respiration	0	893968
NC_000962.3	894630	894978	+	Rv0801	Rv0801	CDS	conserved hypotheticals	No	Conserved protein		NotExcluded	conserved hypotheticals	0	894804
NC_000962.3	894971	895628	-	Rv0802c	Rv0802c	CDS	intermediary metabolism and respiration	No	Possible succinyltransferase in the GCN5-related N-acetyltransferase family		NotExcluded	intermediary metabolism and respiration	0	895300
NC_000962.3	895819	898084	+	Rv0803	purL	CDS	intermediary metabolism and respiration	No	Phosphoribosylformylglycinamidine synthase II PurL (FGAM synthase II)		NotExcluded	intermediary metabolism and respiration	0	896952
NC_000962.3	898080	898710	+	Rv0804	Rv0804	CDS	conserved hypotheticals	No	Conserved hypothetical protein		NotExcluded	conserved hypotheticals	0	898395
NC_000962.3	898830	899787	+	Rv0805	Rv0805	CDS	intermediary metabolism and respiration	No	Class III cyclic nucleotide phosphodiesterase (cNMP PDE)		NotExcluded	intermediary metabolism and respiration	0	899308
NC_000962.3	899731	901330	-	Rv0806c	cpsY	CDS	cell wall and cell processes	No	Possible UDP-glucose-4-epimerase CpsY (galactowaldenase) (UDP-galactose-4-epimerase) (uridine diphosphate galactose-4-epimerase) (uridine diphospho-galactose-4-epimerase)		NotExcluded	cell wall and cell processes	0	900530
NC_000962.3	901634	902024	+	Rv0807	Rv0807	CDS	conserved hypotheticals	No	Conserved hypothetical protein		NotExcluded	conserved hypotheticals	0	901829
NC_000962.3	902110	903694	+	Rv0808	purF	CDS	intermediary metabolism and respiration	No	Amidophosphoribosyltransferase PurF (glutamine phosphoribosylpyrophosphate amidotransferase) (ATASE) (gpatase)		NotExcluded	intermediary metabolism and respiration	0	902902
NC_000962.3	903724	904819	+	Rv0809	purM	CDS	intermediary metabolism and respiration	No	Probable phosphoribosylformylglycinamidine CYCLO-ligase PurM (AIRS) (phosphoribosyl-aminoimidazole synthetase) (air synthase)		NotExcluded	intermediary metabolism and respiration	0	904272
NC_000962.3	904904	905087	-	Rv0810c	Rv0810c	CDS	conserved hypotheticals	No	Conserved hypothetical protein		NotExcluded	conserved hypotheticals	0	904996
NC_000962.3	905233	906340	-	Rv0811c	Rv0811c	CDS	conserved hypotheticals	No	Conserved protein		NotExcluded	conserved hypotheticals	0	905786
NC_000962.3	906422	907292	+	Rv0812	Rv0812	CDS	intermediary metabolism and respiration	No	Probable amino acid aminotransferase		NotExcluded	intermediary metabolism and respiration	0	906857
NC_000962.3	907337	908018	-	Rv0813c	Rv0813c	CDS	conserved hypotheticals	No	Conserved protein		NotExcluded	conserved hypotheticals	0	907678
NC_000962.3	908180	908483	-	Rv0814c	sseC2	CDS	intermediary metabolism and respiration	No	Conserved protein SseC2		Coscolla Repetitive Genes	intermediary metabolism and respiration	0	908332
NC_000962.3	908484	909318	-	Rv0815c	cysA2	CDS	intermediary metabolism and respiration	No	Probable thiosulfate sulfurtransferase CysA2 (rhodanese-like protein) (thiosulfate cyanide transsulfurase) (thiosulfate thiotransferase)		NotExcluded	intermediary metabolism and respiration	0	908901
NC_000962.3	909610	910033	-	Rv0816c	thiX	CDS	intermediary metabolism and respiration	No	Probable thioredoxin ThiX		NotExcluded	intermediary metabolism and respiration	0	909822
NC_000962.3	910029	910842	-	Rv0817c	Rv0817c	CDS	cell wall and cell processes	No	Probable conserved exported protein		NotExcluded	cell wall and cell processes	0	910436
NC_000962.3	910971	911739	+	Rv0818	Rv0818	CDS	regulatory proteins	No	Transcriptional regulatory protein		NotExcluded	regulatory proteins	0	911355
NC_000962.3	911735	912683	+	Rv0819	mshD	CDS	intermediary metabolism and respiration	No	GCN5-related N-acetyltransferase, MshD		NotExcluded	intermediary metabolism and respiration	0	912209
NC_000962.3	912725	913502	+	Rv0820	phoT	CDS	cell wall and cell processes	No	Probable phosphate-transport ATP-binding protein ABC transporter PhoT		NotExcluded	cell wall and cell processes	0	913114
NC_000962.3	913557	914199	-	Rv0821c	phoY2	CDS	cell wall and cell processes	No	Probable phosphate-transport system transcriptional regulatory protein PhoY2		NotExcluded	cell wall and cell processes	0	913878
NC_000962.3	914256	916311	-	Rv0822c	Rv0822c	CDS	conserved hypotheticals	No	Conserved protein		NotExcluded	conserved hypotheticals	0	915284
NC_000962.3	916476	917646	-	Rv0823c	Rv0823c	CDS	regulatory proteins	No	Possible transcriptional regulatory protein		Coscolla Repetitive Genes	regulatory proteins	0	917061
NC_000962.3	917733	918750	-	Rv0824c	desA1	CDS	lipid metabolism	No	Probable acyl-[acyl-carrier protein] desaturase DesA1 (acyl-[ACP] desaturase) (stearoyl-ACP desaturase) (protein Des)		NotExcluded	lipid metabolism	0	918242
NC_000962.3	918911	919553	-	Rv0825c	Rv0825c	CDS	conserved hypotheticals	No	Conserved protein		NotExcluded	conserved hypotheticals	0	919232
NC_000962.3	919633	920689	+	Rv0826	Rv0826	CDS	conserved hypotheticals	No	Conserved hypothetical protein		NotExcluded	conserved hypotheticals	0	920161
NC_000962.3	920740	921133	-	Rv0827c	kmtR	CDS	regulatory proteins	No	Metal sensor transcriptional regulator KmtR (ArsR-SmtB family)		NotExcluded	regulatory proteins	0	920936
NC_000962.3	921190	921613	-	Rv0828c	Rv0828c	CDS	intermediary metabolism and respiration	No	Possible deaminase		NotExcluded	intermediary metabolism and respiration	0	921402
NC_000962.3	921574	921865	+	Rv0829	Rv0829	CDS	insertion seqs and phages	No	Possible transposase (fragment)		InsertionSeqs_And_Phages	insertion seqs and phages	2	921720
NC_000962.3	921969	922875	+	Rv0830	Rv0830	CDS	lipid metabolism	No	Possible S-adenosylmethionine-dependent methyltransferase		NotExcluded	lipid metabolism	0	922422
NC_000962.3	922893	923709	-	Rv0831c	Rv0831c	CDS	conserved hypotheticals	No	Conserved protein		NotExcluded	conserved hypotheticals	0	923301
NC_000962.3	923802	923875	-	MTB000010	lysT	tRNA	stable RNAs	No	tRNA-Lys (TTT)		NotExcluded	stable RNAs	0	923838
NC_000962.3	923998	924072	+	MTB000011	gluT	tRNA	stable RNAs	No	tRNA-Glu (TTC)		NotExcluded	stable RNAs	0	924035
NC_000962.3	924109	924183	+	MTB000012	aspT	tRNA	stable RNAs	No	tRNA-Asp (GTC)		NotExcluded	stable RNAs	0	924146
NC_000962.3	924212	924286	+	MTB000013	pheU	tRNA	stable RNAs	No	tRNA-Phe (GAA)		NotExcluded	stable RNAs	0	924249
NC_000962.3	924950	925364	+	Rv0832	PE_PGRS12	CDS	PE/PPE	No	PE-PGRS family protein PE_PGRS12	PE_V_PGRS	PE/PPEs	PE/PPE	0	925157
NC_000962.3	925360	927610	+	Rv0833	PE_PGRS13	CDS	PE/PPE	No	PE-PGRS family protein PE_PGRS13	PE_V_PGRS	PE/PPEs	PE/PPE	1	926485
NC_000962.3	927836	930485	-	Rv0834c	PE_PGRS14	CDS	PE/PPE	No	PE-PGRS family protein PE_PGRS14	PE_V_PGRS	PE/PPEs	PE/PPE	0	929160
NC_000962.3	930952	931597	+	Rv0835	lpqQ	CDS	cell wall and cell processes	No	Possible lipoprotein LpqQ		NotExcluded	cell wall and cell processes	0	931274
NC_000962.3	932278	932932	-	Rv0836c	Rv0836c	CDS	conserved hypotheticals	No	Hypothetical protein		NotExcluded	conserved hypotheticals	0	932605
NC_000962.3	933002	934031	-	Rv0837c	Rv0837c	CDS	conserved hypotheticals	No	Hypothetical protein		NotExcluded	conserved hypotheticals	0	933516
NC_000962.3	934719	935490	+	Rv0838	lpqR	CDS	cell wall and cell processes	No	Probable conserved lipoprotein LpqR		NotExcluded	cell wall and cell processes	0	935104
NC_000962.3	935576	936389	+	Rv0839	Rv0839	CDS	conserved hypotheticals	No	Conserved hypothetical protein		NotExcluded	conserved hypotheticals	0	935982
NC_000962.3	936456	937317	-	Rv0840c	pip	CDS	intermediary metabolism and respiration	No	Probable proline iminopeptidase Pip (prolyl aminopeptidase) (pap)		NotExcluded	intermediary metabolism and respiration	0	936886
NC_000962.3	937592	937835	+	Rv0841	Rv0841	CDS	cell wall and cell processes	No	Probable conserved transmembrane protein		NotExcluded	cell wall and cell processes	0	937714
NC_000962.3	938111	939404	+	Rv0842	Rv0842	CDS	cell wall and cell processes	No	Probable conserved integral membrane protein		NotExcluded	cell wall and cell processes	0	938758
NC_000962.3	939387	940392	+	Rv0843	Rv0843	CDS	intermediary metabolism and respiration	No	Probable dehydrogenase		NotExcluded	intermediary metabolism and respiration	0	939890
NC_000962.3	940455	941106	-	Rv0844c	narL	CDS	regulatory proteins	No	Possible nitrate/nitrite response transcriptional regulatory protein NarL		NotExcluded	regulatory proteins	0	940780
NC_000962.3	941189	942467	+	Rv0845	Rv0845	CDS	regulatory proteins	No	Possible two component sensor kinase		NotExcluded	regulatory proteins	0	941828
NC_000962.3	942679	944194	-	Rv0846c	Rv0846c	CDS	intermediary metabolism and respiration	No	Probable oxidase		NotExcluded	intermediary metabolism and respiration	0	943436
NC_000962.3	944342	944735	+	Rv0847	lpqS	CDS	cell wall and cell processes	No	Probable lipoprotein LpqS		NotExcluded	cell wall and cell processes	0	944538
NC_000962.3	944937	946056	+	Rv0848	cysK2	CDS	intermediary metabolism and respiration	No	Possible cysteine synthase a CysK2 (O-acetylserine sulfhydrylase) (O-acetylserine (thiol)-lyase) (CSASE)		NotExcluded	intermediary metabolism and respiration	0	945496
NC_000962.3	946055	947315	+	Rv0849	Rv0849	CDS	cell wall and cell processes	No	Probable conserved integral membrane transport protein		NotExcluded	cell wall and cell processes	0	946685
NC_000962.3	947311	947644	+	Rv0850	Rv0850	CDS	insertion seqs and phages	No	Putative transposase (fragment)		InsertionSeqs_And_Phages	insertion seqs and phages	0	947478
NC_000962.3	947640	948468	-	Rv0851c	Rv0851c	CDS	intermediary metabolism and respiration	No	Probable short-chain type dehydrogenase/reductase		NotExcluded	intermediary metabolism and respiration	0	948054
NC_000962.3	948558	949395	+	Rv0852	fadD16	CDS	lipid metabolism	No	Possible fatty-acid-CoA ligase FadD16 (fatty-acid-CoA synthetase) (fatty-acid-CoA synthase)		NotExcluded	lipid metabolism	0	948976
NC_000962.3	949435	951118	-	Rv0853c	pdc	CDS	intermediary metabolism and respiration	No	Probable pyruvate or indole-3-pyruvate decarboxylase Pdc		NotExcluded	intermediary metabolism and respiration	0	950276
NC_000962.3	951182	951626	+	Rv0854	Rv0854	CDS	conserved hypotheticals	No	Conserved protein		NotExcluded	conserved hypotheticals	0	951404
NC_000962.3	951631	952711	+	Rv0855	far	CDS	lipid metabolism	No	Probable fatty-acid-CoA racemase Far		NotExcluded	lipid metabolism	0	952171
NC_000962.3	952824	953229	+	Rv0856	Rv0856	CDS	conserved hypotheticals	No	Conserved hypothetical protein		NotExcluded	conserved hypotheticals	0	953026
NC_000962.3	953256	953730	+	Rv0857	Rv0857	CDS	conserved hypotheticals	No	Conserved hypothetical protein		NotExcluded	conserved hypotheticals	0	953493
NC_000962.3	953726	954920	-	Rv0858c	dapC	CDS	intermediary metabolism and respiration	No	Probable N-succinyldiaminopimelate aminotransferase DapC (DAP-at)		NotExcluded	intermediary metabolism and respiration	0	954323
NC_000962.3	955076	956288	+	Rv0859	fadA	CDS	lipid metabolism	No	Possible acyl-CoA thiolase FadA		NotExcluded	lipid metabolism	0	955682
NC_000962.3	956292	958455	+	Rv0860	fadB	CDS	lipid metabolism	No	Probable fatty oxidation protein FadB		NotExcluded	lipid metabolism	0	957374
NC_000962.3	958522	960151	-	Rv0861c	ercc3	CDS	information pathways	No	DNA helicase Ercc3		NotExcluded	information pathways	0	959336
NC_000962.3	960341	962612	-	Rv0862c	Rv0862c	CDS	conserved hypotheticals	No	Conserved protein		NotExcluded	conserved hypotheticals	0	961476
NC_000962.3	962598	962880	+	Rv0863	Rv0863	CDS	conserved hypotheticals	No	Conserved hypothetical protein		NotExcluded	conserved hypotheticals	0	962739
NC_000962.3	962889	963393	+	Rv0864	moaC2	CDS	intermediary metabolism and respiration	No	Probable molybdenum cofactor biosynthesis protein C 2 MoaC2		NotExcluded	intermediary metabolism and respiration	0	963141
NC_000962.3	963389	963872	+	Rv0865	mog	CDS	intermediary metabolism and respiration	No	Probable molybdopterin biosynthesis Mog protein		NotExcluded	intermediary metabolism and respiration	0	963630
NC_000962.3	963868	964294	+	Rv0866	moaE2	CDS	intermediary metabolism and respiration	No	Probable molybdenum cofactor biosynthesis protein E2 MoaE2 (molybdopterin converting factor large subunit) (molybdopterin [MPT] converting factor, subunit 2)		NotExcluded	intermediary metabolism and respiration	0	964081
NC_000962.3	964311	965535	-	Rv0867c	rpfA	CDS	cell wall and cell processes	No	Possible resuscitation-promoting factor RpfA		Coscolla Repetitive Genes	cell wall and cell processes	0	964923
NC_000962.3	965982	966261	-	Rv0868c	moaD2	CDS	intermediary metabolism and respiration	No	Probable molybdenum cofactor biosynthesis protein D 2 MoaD2 (molybdopterin converting factor small subunit) (molybdopterin [MPT] converting factor, subunit 1)		NotExcluded	intermediary metabolism and respiration	0	966122
NC_000962.3	966264	967347	-	Rv0869c	moaA2	CDS	intermediary metabolism and respiration	No	Probable molybdenum cofactor biosynthesis protein A2 MoaA2		NotExcluded	intermediary metabolism and respiration	0	966806
NC_000962.3	967343	967733	-	Rv0870c	Rv0870c	CDS	cell wall and cell processes	No	Possible conserved integral membrane protein		NotExcluded	cell wall and cell processes	0	967538
NC_000962.3	967897	968305	+	Rv0871	cspB	CDS	virulence, detoxification, adaptation	No	Probable cold shock-like protein B CspB		NotExcluded	virulence, detoxification, adaptation	0	968101
NC_000962.3	968423	970244	-	Rv0872c	PE_PGRS15	CDS	PE/PPE	No	PE-PGRS family protein PE_PGRS15	PE_V_PGRS	PE/PPEs	PE/PPE	0	969334
NC_000962.3	970504	972457	+	Rv0873	fadE10	CDS	lipid metabolism	No	Probable acyl-CoA dehydrogenase FadE10		NotExcluded	lipid metabolism	0	971480
NC_000962.3	972545	973706	-	Rv0874c	Rv0874c	CDS	conserved hypotheticals	No	Conserved hypothetical protein		NotExcluded	conserved hypotheticals	0	973126
NC_000962.3	973805	974294	-	Rv0875c	Rv0875c	CDS	cell wall and cell processes	No	Possible conserved exported protein		NotExcluded	cell wall and cell processes	0	974050
NC_000962.3	974290	975937	-	Rv0876c	Rv0876c	CDS	cell wall and cell processes	No	Possible conserved transmembrane protein		NotExcluded	cell wall and cell processes	0	975114
NC_000962.3	976074	976863	+	Rv0877	Rv0877	CDS	conserved hypotheticals	No	Conserved hypothetical protein		NotExcluded	conserved hypotheticals	0	976468
NC_000962.3	976871	978203	-	Rv0878c	PPE13	CDS	PE/PPE	No	PPE family protein PPE13	PPE_SL-5_PPE-MPTR	PE/PPEs	PE/PPE	0	977537
NC_000962.3	978480	978756	-	Rv0879c	Rv0879c	CDS	cell wall and cell processes	No	Possible conserved transmembrane protein		NotExcluded	cell wall and cell processes	0	978618
NC_000962.3	978933	979365	+	Rv0880	Rv0880	CDS	regulatory proteins	No	Possible transcriptional regulatory protein (possibly MarR-family)		NotExcluded	regulatory proteins	0	979149
NC_000962.3	979361	980228	+	Rv0881	Rv0881	CDS	intermediary metabolism and respiration	No	Possible rRNA methyltransferase (rRNA methylase)		NotExcluded	intermediary metabolism and respiration	0	979794
NC_000962.3	980224	980509	+	Rv0882	Rv0882	CDS	cell wall and cell processes	No	Probable transmembrane protein		NotExcluded	cell wall and cell processes	0	980366
NC_000962.3	980505	981267	-	Rv0883c	Rv0883c	CDS	conserved hypotheticals	No	Conserved hypothetical protein		NotExcluded	conserved hypotheticals	0	980886
NC_000962.3	981423	982554	-	Rv0884c	serC	CDS	intermediary metabolism and respiration	No	Possible phosphoserine aminotransferase SerC (PSAT)		NotExcluded	intermediary metabolism and respiration	0	981988
NC_000962.3	982761	983784	+	Rv0885	Rv0885	CDS	conserved hypotheticals	No	Conserved hypothetical protein		NotExcluded	conserved hypotheticals	0	983272
NC_000962.3	983802	985530	+	Rv0886	fprB	CDS	intermediary metabolism and respiration	No	Probable NADPH:adrenodoxin oxidoreductase FprB (adrenodoxin reductase) (AR) (ferredoxin-NADP(+) reductase)		NotExcluded	intermediary metabolism and respiration	0	984666
NC_000962.3	985512	985971	-	Rv0887c	Rv0887c	CDS	conserved hypotheticals	No	Conserved hypothetical protein		NotExcluded	conserved hypotheticals	0	985742
NC_000962.3	987232	988705	+	Rv0888	Rv0888	CDS	cell wall and cell processes	No	Probable exported protein		NotExcluded	cell wall and cell processes	0	987968
NC_000962.3	988739	989861	-	Rv0889c	citA	CDS	intermediary metabolism and respiration	No	Probable citrate synthase II CitA		NotExcluded	intermediary metabolism and respiration	0	989300
NC_000962.3	989947	992596	-	Rv0890c	Rv0890c	CDS	regulatory proteins	No	Probable transcriptional regulatory protein (probably LuxR-family)		NotExcluded	regulatory proteins	0	991272
NC_000962.3	992597	993455	-	Rv0891c	Rv0891c	CDS	regulatory proteins	No	Possible transcriptional regulatory protein		NotExcluded	regulatory proteins	0	993026
NC_000962.3	993852	995340	+	Rv0892	Rv0892	CDS	intermediary metabolism and respiration	No	Probable monooxygenase		NotExcluded	intermediary metabolism and respiration	0	994596
NC_000962.3	995317	996295	-	Rv0893c	Rv0893c	CDS	lipid metabolism	No	Possible S-adenosylmethionine-dependent methyltransferase		NotExcluded	lipid metabolism	0	995806
NC_000962.3	996523	997705	+	Rv0894	Rv0894	CDS	regulatory proteins	No	Possible transcriptional regulatory protein (possibly LuxR-family)		NotExcluded	regulatory proteins	0	997114
NC_000962.3	997781	999299	+	Rv0895	Rv0895	CDS	lipid metabolism	No	Possible triacylglycerol synthase (diacylglycerol acyltransferase)		NotExcluded	lipid metabolism	0	998540
NC_000962.3	999471	1000767	+	Rv0896	gltA2	CDS	intermediary metabolism and respiration	No	Probable citrate synthase I GltA2		NotExcluded	intermediary metabolism and respiration	0	1000119
NC_000962.3	1000807	1002415	-	Rv0897c	Rv0897c	CDS	intermediary metabolism and respiration	No	Probable oxidoreductase		NotExcluded	intermediary metabolism and respiration	0	1001611
NC_000962.3	1002440	1002704	-	Rv0898c	Rv0898c	CDS	conserved hypotheticals	No	Conserved hypothetical protein		NotExcluded	conserved hypotheticals	0	1002572
NC_000962.3	1002811	1003792	+	Rv0899	ompA	CDS	cell wall and cell processes	No	Outer membrane protein A OmpA		NotExcluded	cell wall and cell processes	0	1.0033e+06
NC_000962.3	1003804	1003957	+	Rv0900	Rv0900	CDS	cell wall and cell processes	No	Possible membrane protein		NotExcluded	cell wall and cell processes	0	1.00388e+06
NC_000962.3	1003956	1004484	+	Rv0901	Rv0901	CDS	cell wall and cell processes	No	Possible conserved exported or membrane protein		NotExcluded	cell wall and cell processes	0	1004220
NC_000962.3	1004500	1005841	-	Rv0902c	prrB	CDS	regulatory proteins	No	Two component sensor histidine kinase PrrB		NotExcluded	regulatory proteins	0	1.00517e+06
NC_000962.3	1005851	1006562	-	Rv0903c	prrA	CDS	regulatory proteins	No	Two component response transcriptional regulatory protein PrrA		NotExcluded	regulatory proteins	0	1.00621e+06
NC_000962.3	1006692	1008180	-	Rv0904c	accD3	CDS	lipid metabolism	No	Putative acetyl-coenzyme A carboxylase carboxyl transferase (subunit beta) AccD3 (accase beta chain)		NotExcluded	lipid metabolism	0	1007436
NC_000962.3	1008206	1008938	+	Rv0905	echA6	CDS	lipid metabolism	No	Possible enoyl-CoA hydratase EchA6 (enoyl hydrase) (unsaturated acyl-CoA hydratase) (crotonase)		NotExcluded	lipid metabolism	0	1008572
NC_000962.3	1008943	1010062	+	Rv0906	Rv0906	CDS	conserved hypotheticals	No	Conserved protein		NotExcluded	conserved hypotheticals	0	1.0095e+06
NC_000962.3	1010135	1011734	+	Rv0907	Rv0907	CDS	cell wall and cell processes	No	Conserved protein		NotExcluded	cell wall and cell processes	0	1.01093e+06
NC_000962.3	1011730	1014124	+	Rv0908	ctpE	CDS	cell wall and cell processes	No	Probable metal cation transporter ATPase P-type CtpE		NotExcluded	cell wall and cell processes	0	1012927
NC_000962.3	1014680	1014860	+	Rv0909	Rv0909	CDS	conserved hypotheticals	No	Conserved hypothetical protein		NotExcluded	conserved hypotheticals	0	1014770
NC_000962.3	1014865	1015300	+	Rv0910	Rv0910	CDS	conserved hypotheticals	No	Conserved hypothetical protein		NotExcluded	conserved hypotheticals	0	1.01508e+06
NC_000962.3	1015397	1016171	+	Rv0911	Rv0911	CDS	conserved hypotheticals	No	Conserved protein		NotExcluded	conserved hypotheticals	0	1015784
NC_000962.3	1016235	1016685	+	Rv0912	Rv0912	CDS	cell wall and cell processes	No	Probable conserved transmembrane protein		NotExcluded	cell wall and cell processes	0	1016460
NC_000962.3	1017216	1018725	-	Rv0913c	Rv0913c	CDS	intermediary metabolism and respiration	No	Possible dioxygenase		NotExcluded	intermediary metabolism and respiration	0	1.01797e+06
NC_000962.3	1018726	1019965	-	Rv0914c	Rv0914c	CDS	lipid metabolism	No	Possible lipid carrier protein or keto acyl-CoA thiolase		NotExcluded	lipid metabolism	0	1.01935e+06
NC_000962.3	1020057	1021329	-	Rv0915c	PPE14	CDS	PE/PPE	No	PPE family protein PPE14	PPE_SL-4_PPE-SVP	PE/PPEs	PE/PPE	0	1020693
NC_000962.3	1021343	1021643	-	Rv0916c	PE7	CDS	PE/PPE	No	PE family protein PE7	PE_IV_	PE/PPEs	PE/PPE	0	1021493
NC_000962.3	1022086	1023868	+	Rv0917	betP	CDS	cell wall and cell processes	No	Possible glycine betaine transport integral membrane protein BetP		NotExcluded	cell wall and cell processes	0	1022977
NC_000962.3	1024210	1024687	+	Rv0918	Rv0918	CDS	conserved hypotheticals	No	Conserved protein		NotExcluded	conserved hypotheticals	0	1.02445e+06
NC_000962.3	1024683	1025184	+	Rv0919	Rv0919	CDS	intermediary metabolism and respiration	No	GCN5-related N-acetyltransferase		NotExcluded	intermediary metabolism and respiration	0	1.02493e+06
NC_000962.3	1025320	1025393	-	MTB000014	argT	tRNA	stable RNAs	No	tRNA-Arg (CCT)		NotExcluded	stable RNAs	0	1.02536e+06
NC_000962.3	1025496	1026816	-	Rv0920c	Rv0920c	CDS	insertion seqs and phages	No	Probable transposase		InsertionSeqs_And_Phages	insertion seqs and phages	0	1026156
NC_000962.3	1027103	1027685	+	Rv0921	Rv0921	CDS	insertion seqs and phages	No	Possible resolvase		InsertionSeqs_And_Phages	insertion seqs and phages	0	1027394
NC_000962.3	1027684	1029337	+	Rv0922	Rv0922	CDS	insertion seqs and phages	No	Possible transposase		InsertionSeqs_And_Phages	insertion seqs and phages	0	1.02851e+06
NC_000962.3	1029512	1030577	-	Rv0923c	Rv0923c	CDS	conserved hypotheticals	No	Conserved hypothetical protein		NotExcluded	conserved hypotheticals	0	1.03004e+06
NC_000962.3	1030577	1031864	-	Rv0924c	mntH	CDS	cell wall and cell processes	No	Divalent cation-transport integral membrane protein MntH (BRAMP) (MRAMP)		NotExcluded	cell wall and cell processes	0	1.03122e+06
NC_000962.3	1031895	1032633	-	Rv0925c	Rv0925c	CDS	conserved hypotheticals	No	Conserved protein		NotExcluded	conserved hypotheticals	0	1032264
NC_000962.3	1032709	1033786	-	Rv0926c	Rv0926c	CDS	conserved hypotheticals	No	Conserved hypothetical protein		NotExcluded	conserved hypotheticals	0	1.03325e+06
NC_000962.3	1033839	1034631	-	Rv0927c	Rv0927c	CDS	intermediary metabolism and respiration	No	Probable short-chain type dehydrogenase/reductase		NotExcluded	intermediary metabolism and respiration	0	1034235
NC_000962.3	1034902	1036015	+	Rv0928	pstS3	CDS	cell wall and cell processes	No	Periplasmic phosphate-binding lipoprotein PstS3 (PBP-3) (PstS3) (PHOS1)		NotExcluded	cell wall and cell processes	0	1.03546e+06
NC_000962.3	1036027	1037002	+	Rv0929	pstC2	CDS	cell wall and cell processes	No	Phosphate-transport integral membrane ABC transporter PstC2		NotExcluded	cell wall and cell processes	0	1.03651e+06
NC_000962.3	1036998	1037925	+	Rv0930	pstA1	CDS	cell wall and cell processes	No	Probable phosphate-transport integral membrane ABC transporter PstA1		NotExcluded	cell wall and cell processes	0	1.03746e+06
NC_000962.3	1037919	1039914	-	Rv0931c	pknD	CDS	regulatory proteins	No	Transmembrane serine/threonine-protein kinase D PknD (protein kinase D) (STPK D)		NotExcluded	regulatory proteins	0	1.03892e+06
NC_000962.3	1039935	1041048	-	Rv0932c	pstS2	CDS	cell wall and cell processes	No	Periplasmic phosphate-binding lipoprotein PstS2 (PBP-2) (PstS2)		NotExcluded	cell wall and cell processes	0	1.04049e+06
NC_000962.3	1041263	1042094	+	Rv0933	pstB	CDS	cell wall and cell processes	No	Phosphate-transport ATP-binding protein ABC transporter PstB		NotExcluded	cell wall and cell processes	0	1.04168e+06
NC_000962.3	1042114	1043239	+	Rv0934	pstS1	CDS	cell wall and cell processes	No	Periplasmic phosphate-binding lipoprotein PstS1 (PBP-1) (PstS1)		NotExcluded	cell wall and cell processes	0	1.04268e+06
NC_000962.3	1043298	1044315	+	Rv0935	pstC1	CDS	cell wall and cell processes	No	Phosphate-transport integral membrane ABC transporter PstC1		NotExcluded	cell wall and cell processes	0	1.04381e+06
NC_000962.3	1044316	1045222	+	Rv0936	pstA2	CDS	cell wall and cell processes	No	Phosphate-transport integral membrane ABC transporter PstA2		NotExcluded	cell wall and cell processes	0	1044769
NC_000962.3	1045198	1046020	-	Rv0937c	mku	CDS	information pathways	No	DNA end-binding protein, Mku		NotExcluded	information pathways	0	1045609
NC_000962.3	1046135	1048415	+	Rv0938	ligD	CDS	information pathways	No	ATP dependent DNA ligase LigD (ATP dependent polydeoxyribonucleotide synthase) (thermostable DNA ligase) (ATP dependent polynucleotide ligase) (sealase) (DNA repair enzyme) (DNA joinase)		NotExcluded	information pathways	0	1047275
NC_000962.3	1048411	1050346	+	Rv0939	Rv0939	CDS	intermediary metabolism and respiration	No	Possible bifunctional enzyme: 2-hydroxyhepta-2,4-diene-1,7-dioate isomerase (HHDD isomerase) + cyclase/dehydrase		NotExcluded	intermediary metabolism and respiration	0	1.04938e+06
NC_000962.3	1050592	1051459	-	Rv0940c	Rv0940c	CDS	intermediary metabolism and respiration	No	Possible oxidoreductase		NotExcluded	intermediary metabolism and respiration	0	1.05103e+06
NC_000962.3	1051543	1052317	-	Rv0941c	Rv0941c	CDS	conserved hypotheticals	No	Conserved hypothetical protein		NotExcluded	conserved hypotheticals	0	1051930
NC_000962.3	1052359	1052638	+	Rv0942	Rv0942	CDS	conserved hypotheticals	No	Hypothetical protein		NotExcluded	conserved hypotheticals	0	1.0525e+06
NC_000962.3	1052695	1053736	-	Rv0943c	Rv0943c	CDS	intermediary metabolism and respiration	No	Probable monooxygenase		NotExcluded	intermediary metabolism and respiration	0	1.05322e+06
NC_000962.3	1053764	1054241	+	Rv0944	Rv0944	CDS	information pathways	No	Possible formamidopyrimidine-DNA glycosylase (FAPY-DNA glycosylase)		NotExcluded	information pathways	0	1.054e+06
NC_000962.3	1054246	1055008	+	Rv0945	Rv0945	CDS	intermediary metabolism and respiration	No	Probable short-chain type dehydrogenase/reductase		NotExcluded	intermediary metabolism and respiration	0	1054627
NC_000962.3	1055023	1056685	-	Rv0946c	pgi	CDS	intermediary metabolism and respiration	No	Probable glucose-6-phosphate isomerase Pgi (GPI) (phosphoglucose isomerase) (phosphohexose isomerase) (phi)		NotExcluded	intermediary metabolism and respiration	0	1055854
NC_000962.3	1057299	1057530	-	Rv0947c	Rv0947c	CDS	lipid metabolism	Yes	Probable mycolyl transferase, pseudogene		NotExcluded	lipid metabolism	0	1.05741e+06
NC_000962.3	1057645	1057963	-	Rv0948c	Rv0948c	CDS	intermediary metabolism and respiration	No	Chorismate mutase		NotExcluded	intermediary metabolism and respiration	0	1057804
NC_000962.3	1058259	1060575	+	Rv0949	uvrD1	CDS	information pathways	No	Probable ATP-dependent DNA helicase II UvrD1		NotExcluded	information pathways	0	1059417
NC_000962.3	1060655	1061654	-	Rv0950c	Rv0950c	CDS	conserved hypotheticals	No	Conserved hypothetical protein		NotExcluded	conserved hypotheticals	0	1.06115e+06
NC_000962.3	1061963	1063127	+	Rv0951	sucC	CDS	intermediary metabolism and respiration	No	Probable succinyl-CoA synthetase (beta chain) SucC (SCS-beta)		NotExcluded	intermediary metabolism and respiration	0	1062545
NC_000962.3	1063139	1064051	+	Rv0952	sucD	CDS	intermediary metabolism and respiration	No	Probable succinyl-CoA synthetase (alpha chain) SucD (SCS-alpha)		NotExcluded	intermediary metabolism and respiration	0	1063595
NC_000962.3	1064113	1064962	-	Rv0953c	Rv0953c	CDS	intermediary metabolism and respiration	No	Possible oxidoreductase		NotExcluded	intermediary metabolism and respiration	0	1.06454e+06
NC_000962.3	1065126	1066038	+	Rv0954	Rv0954	CDS	cell wall and cell processes	No	Probable conserved transmembrane protein		NotExcluded	cell wall and cell processes	0	1065582
NC_000962.3	1066077	1067445	+	Rv0955	Rv0955	CDS	cell wall and cell processes	No	Probable conserved integral membrane protein		NotExcluded	cell wall and cell processes	0	1066761
NC_000962.3	1067560	1068208	+	Rv0956	purN	CDS	intermediary metabolism and respiration	No	Probable 5'-phosphoribosylglycinamide formyltransferase PurN (GART) (gar transformylase) (5'-phosphoribosylglycinamide transformylase)		NotExcluded	intermediary metabolism and respiration	0	1067884
NC_000962.3	1068204	1069776	+	Rv0957	purH	CDS	intermediary metabolism and respiration	No	Probable bifunctional purine biosynthesis protein PurH: phosphoribosylaminoimidazolecarboxamide formyltransferase (AICAR transformylase) (5'-phosphoribosyl-5-aminoimidazole-4-carboxamide formyltransferase) + inosinemonophosphate cyclohydrolase (imp cyclohydrolase) (inosinicase) (imp synthetase) (ATIC)		NotExcluded	intermediary metabolism and respiration	0	1068990
NC_000962.3	1069882	1071262	+	Rv0958	Rv0958	CDS	intermediary metabolism and respiration	No	Possible magnesium chelatase		NotExcluded	intermediary metabolism and respiration	0	1070572
NC_000962.3	1071254	1073273	+	Rv0959	Rv0959	CDS	conserved hypotheticals	No	Conserved hypothetical protein		NotExcluded	conserved hypotheticals	0	1.07226e+06
NC_000962.3	1073326	1073548	+	Rv0959A	vapB9	CDS	virulence, detoxification, adaptation	No	Possible antitoxin VapB9		NotExcluded	virulence, detoxification, adaptation	0	1073437
NC_000962.3	1073544	1073928	+	Rv0960	vapC9	CDS	virulence, detoxification, adaptation	No	Possible toxin VapC9		NotExcluded	virulence, detoxification, adaptation	0	1073736
NC_000962.3	1074073	1074421	+	Rv0961	Rv0961	CDS	cell wall and cell processes	No	Probable integral membrane protein		NotExcluded	cell wall and cell processes	0	1074247
NC_000962.3	1074439	1075114	-	Rv0962c	lprP	CDS	cell wall and cell processes	No	Possible lipoprotein LprP		NotExcluded	cell wall and cell processes	0	1.07478e+06
NC_000962.3	1075296	1076097	-	Rv0963c	Rv0963c	CDS	conserved hypotheticals	No	Conserved hypothetical protein		NotExcluded	conserved hypotheticals	0	1.0757e+06
NC_000962.3	1076195	1076678	-	Rv0964c	Rv0964c	CDS	conserved hypotheticals	No	Hypothetical protein		NotExcluded	conserved hypotheticals	0	1.07644e+06
NC_000962.3	1076777	1077197	-	Rv0965c	Rv0965c	CDS	conserved hypotheticals	No	Conserved hypothetical protein		NotExcluded	conserved hypotheticals	0	1076987
NC_000962.3	1077232	1077835	-	Rv0966c	Rv0966c	CDS	conserved hypotheticals	No	Conserved protein		NotExcluded	conserved hypotheticals	0	1.07753e+06
NC_000962.3	1077974	1078334	+	Rv0967	csoR	CDS	regulatory proteins	No	Copper-sensitive operon repressor CsoR		NotExcluded	regulatory proteins	0	1078154
NC_000962.3	1078390	1078687	+	Rv0968	Rv0968	CDS	conserved hypotheticals	No	Conserved protein		NotExcluded	conserved hypotheticals	0	1.07854e+06
NC_000962.3	1078742	1081055	+	Rv0969	ctpV	CDS	cell wall and cell processes	No	Probable metal cation transporter P-type ATPase CtpV		NotExcluded	cell wall and cell processes	0	1.0799e+06
NC_000962.3	1081051	1081684	+	Rv0970	Rv0970	CDS	cell wall and cell processes	No	Probable conserved integral membrane protein		NotExcluded	cell wall and cell processes	0	1.08137e+06
NC_000962.3	1081774	1082584	-	Rv0971c	echA7	CDS	lipid metabolism	No	Probable enoyl-CoA hydratase EchA7 (enoyl hydrase) (unsaturated acyl-CoA hydratase) (crotonase)		NotExcluded	lipid metabolism	0	1082179
NC_000962.3	1082583	1083750	-	Rv0972c	fadE12	CDS	lipid metabolism	No	Acyl-CoA dehydrogenase FadE12		NotExcluded	lipid metabolism	0	1.08317e+06
NC_000962.3	1083746	1085750	-	Rv0973c	accA2	CDS	lipid metabolism	No	Probable acetyl-/propionyl-coenzyme A carboxylase alpha chain (alpha subunit) AccA2: biotin carboxylase + biotin carboxyl carrier protein (BCCP)		NotExcluded	lipid metabolism	0	1084748
NC_000962.3	1085755	1087345	-	Rv0974c	accD2	CDS	lipid metabolism	No	Probable acetyl-/propionyl-CoA carboxylase (beta subunit) AccD2		NotExcluded	lipid metabolism	0	1086550
NC_000962.3	1087347	1088496	-	Rv0975c	fadE13	CDS	lipid metabolism	No	Probable acyl-CoA dehydrogenase FadE13		NotExcluded	lipid metabolism	0	1.08792e+06
NC_000962.3	1088492	1090175	-	Rv0976c	Rv0976c	CDS	conserved hypotheticals	No	Conserved hypothetical protein		NotExcluded	conserved hypotheticals	0	1.08933e+06
NC_000962.3	1090372	1093144	+	Rv0977	PE_PGRS16	CDS	PE/PPE	No	PE-PGRS family protein PE_PGRS16	PE_V_PGRS	PE/PPEs	PE/PPE	0	1091758
NC_000962.3	1093360	1094356	-	Rv0978c	PE_PGRS17	CDS	PE/PPE	No	PE-PGRS family protein PE_PGRS17	PE_V_PGRS	PE/PPEs	PE/PPE	4	1093858
NC_000962.3	1094669	1094864	-	Rv0979c	Rv0979c	CDS	conserved hypotheticals	No	Hypothetical protein		NotExcluded	conserved hypotheticals	0	1.09477e+06
NC_000962.3	1094885	1095059	+	Rv0979A	rpmF	CDS	information pathways	No	50S ribosomal protein L32 RpmF		NotExcluded	information pathways	0	1094972
NC_000962.3	1095077	1096451	-	Rv0980c	PE_PGRS18	CDS	PE/PPE	No	PE-PGRS family protein PE_PGRS18	PE_V_PGRS	PE/PPEs	PE/PPE	8	1095764
NC_000962.3	1096821	1097508	+	Rv0981	mprA	CDS	regulatory proteins	No	Mycobacterial persistence regulator MRPA (two component response transcriptional regulatory protein)		NotExcluded	regulatory proteins	0	1.09716e+06
NC_000962.3	1097507	1099022	+	Rv0982	mprB	CDS	regulatory proteins	No	Two component sensor kinase MprB		NotExcluded	regulatory proteins	0	1.09826e+06
NC_000962.3	1099065	1100460	+	Rv0983	pepD	CDS	intermediary metabolism and respiration	No	Probable serine protease PepD (serine proteinase) (MTB32B)		NotExcluded	intermediary metabolism and respiration	0	1.09976e+06
NC_000962.3	1100459	1101005	+	Rv0984	moaB2	CDS	intermediary metabolism and respiration	No	Possible pterin-4-alpha-carbinolamine dehydratase MoaB2 (PHS) (4-alpha- hydroxy-tetrahydropterin dehydratase) (pterin-4-a-carbinolamine dehydratase) (phenylalanine hydroxylase-stimulating protein) (PHS) (pterin carbinolamine dehydratase) (PCD)		NotExcluded	intermediary metabolism and respiration	0	1100732
NC_000962.3	1101024	1101480	-	Rv0985c	mscL	CDS	cell wall and cell processes	No	Possible large-conductance ion mechanosensitive channel MscL		NotExcluded	cell wall and cell processes	0	1101252
NC_000962.3	1101802	1102549	+	Rv0986	Rv0986	CDS	cell wall and cell processes	No	Probable adhesion component transport ATP-binding protein ABC transporter		NotExcluded	cell wall and cell processes	0	1.10218e+06
NC_000962.3	1102541	1105109	+	Rv0987	Rv0987	CDS	cell wall and cell processes	No	Probable adhesion component transport transmembrane protein ABC transporter		NotExcluded	cell wall and cell processes	0	1103825
NC_000962.3	1105115	1106276	+	Rv0988	Rv0988	CDS	cell wall and cell processes	No	Possible conserved exported protein		NotExcluded	cell wall and cell processes	0	1.1057e+06
NC_000962.3	1106404	1107382	-	Rv0989c	grcC2	CDS	intermediary metabolism and respiration	No	Probable polyprenyl-diphosphate synthase GrcC2 (polyprenyl pyrophosphate synthetase)		NotExcluded	intermediary metabolism and respiration	0	1106893
NC_000962.3	1107442	1108099	-	Rv0990c	Rv0990c	CDS	conserved hypotheticals	No	Hypothetical protein		NotExcluded	conserved hypotheticals	0	1.10777e+06
NC_000962.3	1108171	1108504	-	Rv0991c	Rv0991c	CDS	conserved hypotheticals	No	Conserved serine rich protein		NotExcluded	conserved hypotheticals	0	1.10834e+06
NC_000962.3	1108577	1109171	-	Rv0992c	Rv0992c	CDS	conserved hypotheticals	No	Conserved hypothetical protein		NotExcluded	conserved hypotheticals	0	1108874
NC_000962.3	1109271	1110192	+	Rv0993	galU	CDS	intermediary metabolism and respiration	No	UTP--glucose-1-phosphate uridylyltransferase GalU (UDP-glucose pyrophosphorylase) (UDPGP) (alpha-D-glucosyl-1-phosphate uridylyltransferase) (uridine diphosphoglucose pyrophosphorylase)		NotExcluded	intermediary metabolism and respiration	0	1.10973e+06
NC_000962.3	1110268	1111549	+	Rv0994	moeA1	CDS	intermediary metabolism and respiration	No	Probable molybdopterin biosynthesis protein MoeA1		NotExcluded	intermediary metabolism and respiration	0	1.11091e+06
NC_000962.3	1111611	1112223	+	Rv0995	rimJ	CDS	information pathways	No	Ribosomal-protein-alanine acetyltransferase RimJ (acetylating enzyme for N-terminal of ribosomal protein S5)		NotExcluded	information pathways	0	1111917
NC_000962.3	1112383	1113460	+	Rv0996	Rv0996	CDS	cell wall and cell processes	No	Probable conserved transmembrane protein		NotExcluded	cell wall and cell processes	0	1.11292e+06
NC_000962.3	1113510	1113583	+	MTB000015	alaV	tRNA	stable RNAs	No	tRNA-Ala (CGC)		NotExcluded	stable RNAs	0	1.11355e+06
NC_000962.3	1114292	1114724	+	Rv0997	Rv0997	CDS	conserved hypotheticals	No	Hypothetical protein		NotExcluded	conserved hypotheticals	0	1114508
NC_000962.3	1114747	1115749	+	Rv0998	Rv0998	CDS	conserved hypotheticals	No	Conserved hypothetical protein		NotExcluded	conserved hypotheticals	0	1115248
NC_000962.3	1115766	1116525	+	Rv0999	Rv0999	CDS	conserved hypotheticals	No	Unknown protein		NotExcluded	conserved hypotheticals	0	1.11615e+06
NC_000962.3	1116530	1117148	-	Rv1000c	Rv1000c	CDS	conserved hypotheticals	No	Conserved hypothetical protein		NotExcluded	conserved hypotheticals	0	1116839
NC_000962.3	1117184	1118393	+	Rv1001	arcA	CDS	intermediary metabolism and respiration	No	Probable arginine deiminase ArcA (adi) (ad) (arginine dihydrolase)		NotExcluded	intermediary metabolism and respiration	0	1.11779e+06
NC_000962.3	1118427	1119939	-	Rv1002c	Rv1002c	CDS	cell wall and cell processes	No	Conserved membrane protein		NotExcluded	cell wall and cell processes	0	1119183
NC_000962.3	1120021	1120879	+	Rv1003	Rv1003	CDS	conserved hypotheticals	No	Conserved protein		NotExcluded	conserved hypotheticals	0	1120450
NC_000962.3	1120888	1122148	-	Rv1004c	Rv1004c	CDS	cell wall and cell processes	No	Probable membrane protein		NotExcluded	cell wall and cell processes	0	1121518
NC_000962.3	1122221	1123598	-	Rv1005c	pabB	CDS	intermediary metabolism and respiration	No	Probable para-aminobenzoate synthase component I PABD		NotExcluded	intermediary metabolism and respiration	0	1.12291e+06
NC_000962.3	1123713	1125417	+	Rv1006	Rv1006	CDS	conserved hypotheticals	No	Unknown protein		NotExcluded	conserved hypotheticals	0	1124565
NC_000962.3	1125443	1127003	-	Rv1007c	metS	CDS	information pathways	No	Methionyl-tRNA synthetase MetS (MetRS) (methionine--tRNA ligase)		NotExcluded	information pathways	0	1126223
NC_000962.3	1127088	1127883	+	Rv1008	tatD	CDS	cell wall and cell processes	No	Probable deoxyribonuclease TatD (YJJV protein)		NotExcluded	cell wall and cell processes	0	1.12749e+06
NC_000962.3	1128090	1129179	+	Rv1009	rpfB	CDS	cell wall and cell processes	No	Probable resuscitation-promoting factor RpfB		NotExcluded	cell wall and cell processes	0	1.12863e+06
NC_000962.3	1129151	1130105	+	Rv1010	ksgA	CDS	information pathways	No	Probable dimethyladenosine transferase KsgA (S-adenosylmethionine-6-N', N'-adenosyl(rRNA) dimethyltransferase) (16S rRNA dimethylase) (high level kasugamycin resistance protein KsgA) (kasugamycin dimethyltransferase)		NotExcluded	information pathways	0	1129628
NC_000962.3	1130190	1131111	+	Rv1011	ispE	CDS	intermediary metabolism and respiration	No	Probable 4-diphosphocytidyl-2-C-methyl-D-erythritol kinase IspE (CMK) (4-(cytidine-5'-diphospho)-2-C-methyl-D-erythritol kinase)		NotExcluded	intermediary metabolism and respiration	0	1.13065e+06
NC_000962.3	1131127	1131421	+	Rv1012	Rv1012	CDS	conserved hypotheticals	No	Hypothetical protein		NotExcluded	conserved hypotheticals	0	1131274
NC_000962.3	1131624	1133259	+	Rv1013	pks16	CDS	lipid metabolism	No	Putative polyketide synthase Pks16		NotExcluded	lipid metabolism	0	1.13244e+06
NC_000962.3	1133332	1133908	-	Rv1014c	pth	CDS	intermediary metabolism and respiration	No	Probable peptidyl-tRNA hydrolase Pth		NotExcluded	intermediary metabolism and respiration	0	1133620
NC_000962.3	1133920	1134568	-	Rv1015c	rplY	CDS	information pathways	No	50S ribosomal protein L25 RplY		NotExcluded	information pathways	0	1134244
NC_000962.3	1134784	1135465	-	Rv1016c	lpqT	CDS	cell wall and cell processes	No	Probable conserved lipoprotein LpqT		NotExcluded	cell wall and cell processes	0	1.13512e+06
NC_000962.3	1135500	1136481	-	Rv1017c	prsA	CDS	intermediary metabolism and respiration	No	Probable ribose-phosphate pyrophosphokinase PrsA (phosphoribosyl pyrophosphate synthetase) (PRPP synthetase)		NotExcluded	intermediary metabolism and respiration	0	1.13599e+06
NC_000962.3	1136572	1138060	-	Rv1018c	glmU	CDS	cell wall and cell processes	No	Probable UDP-N-acetylglucosamine pyrophosphorylase GlmU		NotExcluded	cell wall and cell processes	0	1137316
NC_000962.3	1138075	1138147	-	MTB000016	glnT	tRNA	stable RNAs	No	tRNA-Gln (TTG)		NotExcluded	stable RNAs	0	1138111
NC_000962.3	1138314	1138908	+	Rv1019	Rv1019	CDS	regulatory proteins	No	Probable transcriptional regulatory protein (probably TetR-family)		NotExcluded	regulatory proteins	0	1138611
NC_000962.3	1138966	1142671	+	Rv1020	mfd	CDS	information pathways	No	Probable transcription-repair coupling factor Mfd (TRCF)		NotExcluded	information pathways	0	1.14082e+06
NC_000962.3	1142670	1143648	+	Rv1021	Rv1021	CDS	conserved hypotheticals	No	Conserved protein		NotExcluded	conserved hypotheticals	0	1143159
NC_000962.3	1143735	1144467	+	Rv1022	lpqU	CDS	cell wall and cell processes	No	Probable conserved lipoprotein LpqU		NotExcluded	cell wall and cell processes	0	1144101
NC_000962.3	1144563	1145853	+	Rv1023	eno	CDS	intermediary metabolism and respiration	No	Probable enolase Eno		NotExcluded	intermediary metabolism and respiration	0	1145208
NC_000962.3	1145857	1146544	+	Rv1024	Rv1024	CDS	cell wall and cell processes	No	Possible conserved membrane protein		NotExcluded	cell wall and cell processes	0	1.1462e+06
NC_000962.3	1146560	1147028	+	Rv1025	Rv1025	CDS	conserved hypotheticals	No	Conserved protein		NotExcluded	conserved hypotheticals	0	1146794
NC_000962.3	1147018	1147978	+	Rv1026	Rv1026	CDS	virulence, detoxification, adaptation	No	Conserved protein		NotExcluded	virulence, detoxification, adaptation	0	1147498
NC_000962.3	1148426	1149107	-	Rv1027c	kdpE	CDS	regulatory proteins	No	Probable transcriptional regulatory protein KdpE		NotExcluded	regulatory proteins	0	1.14877e+06
NC_000962.3	1149103	1151686	-	Rv1028c	kdpD	CDS	regulatory proteins	No	Probable sensor protein KdpD		NotExcluded	regulatory proteins	0	1.15039e+06
NC_000962.3	1151919	1152012	+	Rv1028A	kdpF	CDS	cell wall and cell processes	No	Probable membrane protein KdpF		NotExcluded	cell wall and cell processes	0	1.15197e+06
NC_000962.3	1152011	1153727	+	Rv1029	kdpA	CDS	cell wall and cell processes	No	Probable potassium-transporting ATPase a chain KdpA (potassium-translocating ATPase a chain) (ATP phosphohydrolase [potassium-transporting] a chain) (potassium binding and translocating subunit A)		NotExcluded	cell wall and cell processes	0	1152869
NC_000962.3	1153723	1155853	+	Rv1030	kdpB	CDS	cell wall and cell processes	No	Probable potassium-transporting P-type ATPase B chain KdpB (potassium-translocating ATPase B chain) (ATP phosphohydrolase [potassium-transporting] B chain) (potassium binding and translocating subunit B)		NotExcluded	cell wall and cell processes	0	1154788
NC_000962.3	1155852	1156422	+	Rv1031	kdpC	CDS	cell wall and cell processes	No	Probable potassium-transporting ATPase C chain KdpC (potassium-translocating ATPase C chain) (ATP phosphohydrolase [potassium-transporting] C chain) (potassium binding and translocating subunit C)		NotExcluded	cell wall and cell processes	0	1156137
NC_000962.3	1156425	1157955	-	Rv1032c	trcS	CDS	regulatory proteins	No	Two component sensor histidine kinase TrcS		NotExcluded	regulatory proteins	0	1157190
NC_000962.3	1157962	1158736	-	Rv1033c	trcR	CDS	regulatory proteins	No	Two component transcriptional regulator TrcR		NotExcluded	regulatory proteins	0	1158349
NC_000962.3	1158917	1159307	-	Rv1034c	Rv1034c	CDS	insertion seqs and phages	No	Probable transposase (fragment)		InsertionSeqs_And_Phages	insertion seqs and phages	0	1159112
NC_000962.3	1159374	1160061	-	Rv1035c	Rv1035c	CDS	insertion seqs and phages	No	Probable transposase (fragment)		InsertionSeqs_And_Phages	insertion seqs and phages	0	1.15972e+06
NC_000962.3	1160094	1160433	-	Rv1036c	Rv1036c	CDS	insertion seqs and phages	No	Probable IS1560 transposase (fragment)		InsertionSeqs_And_Phages	insertion seqs and phages	0	1.16026e+06
NC_000962.3	1160543	1160828	-	Rv1037c	esxI	CDS	cell wall and cell processes	No	Putative ESAT-6 like protein EsxI (ESAT-6 like protein 1)		Coscolla Repetitive Genes	esx	0	1.16069e+06
NC_000962.3	1160854	1161151	-	Rv1038c	esxJ	CDS	cell wall and cell processes	No	ESAT-6 like protein EsxJ (ESAT-6 like protein 2)		Coscolla Repetitive Genes	esx	0	1.161e+06
NC_000962.3	1161296	1162472	-	Rv1039c	PPE15	CDS	PE/PPE	No	PPE family protein PPE15	PPE_SL-4_PPE-SVP	PE/PPEs	PE/PPE	0	1161884
NC_000962.3	1162548	1163376	-	Rv1040c	PE8	CDS	PE/PPE	No	PE family protein PE8	PE_IV_	PE/PPEs	PE/PPE	0	1162962
NC_000962.3	1164571	1165435	-	Rv1041c	Rv1041c	CDS	insertion seqs and phages	No	Probable is like-2 transposase		InsertionSeqs_And_Phages	insertion seqs and phages	0	1165003
NC_000962.3	1165091	1165499	-	Rv1042c	Rv1042c	CDS	insertion seqs and phages	No	Probable is like-2 transposase		InsertionSeqs_And_Phages	insertion seqs and phages	0	1165295
NC_000962.3	1165780	1166806	-	Rv1043c	Rv1043c	CDS	conserved hypotheticals	No	Conserved hypothetical protein		NotExcluded	conserved hypotheticals	0	1166293
NC_000962.3	1167052	1167676	+	Rv1044	Rv1044	CDS	conserved hypotheticals	No	Conserved hypothetical protein		NotExcluded	conserved hypotheticals	0	1167364
NC_000962.3	1167672	1168554	+	Rv1045	Rv1045	CDS	conserved hypotheticals	No	Hypothetical protein		NotExcluded	conserved hypotheticals	0	1168113
NC_000962.3	1168703	1169228	-	Rv1046c	Rv1046c	CDS	unknown	No	Hypothetical protein		NotExcluded	unknown	0	1.16897e+06
NC_000962.3	1169422	1170670	+	Rv1047	Rv1047	CDS	insertion seqs and phages	No	Probable transposase		InsertionSeqs_And_Phages	insertion seqs and phages	0	1170046
NC_000962.3	1171037	1172153	-	Rv1048c	Rv1048c	CDS	conserved hypotheticals	No	Hypothetical protein		NotExcluded	conserved hypotheticals	0	1171595
NC_000962.3	1172385	1172832	+	Rv1049	Rv1049	CDS	regulatory proteins	No	Probable transcriptional repressor protein		NotExcluded	regulatory proteins	0	1.17261e+06
NC_000962.3	1172880	1173786	+	Rv1050	Rv1050	CDS	intermediary metabolism and respiration	No	Probable oxidoreductase		NotExcluded	intermediary metabolism and respiration	0	1173333
NC_000962.3	1173944	1174700	-	Rv1051c	Rv1051c	CDS	conserved hypotheticals	No	Conserved hypothetical protein		NotExcluded	conserved hypotheticals	0	1174322
NC_000962.3	1175722	1176112	+	Rv1052	Rv1052	CDS	conserved hypotheticals	No	Hypothetical protein		NotExcluded	conserved hypotheticals	0	1175917
NC_000962.3	1176010	1176286	-	Rv1053c	Rv1053c	CDS	conserved hypotheticals	No	Hypothetical protein		NotExcluded	conserved hypotheticals	0	1176148
NC_000962.3	1176927	1177242	+	Rv1054	Rv1054	CDS	insertion seqs and phages	No	Probable integrase (fragment)		InsertionSeqs_And_Phages	insertion seqs and phages	0	1.17708e+06
NC_000962.3	1177238	1177373	+	Rv1055	Rv1055	CDS	insertion seqs and phages	No	Possible integrase (fragment)		InsertionSeqs_And_Phages	insertion seqs and phages	0	1.17731e+06
NC_000962.3	1177395	1177469	+	MTB000017	leuX	tRNA	stable RNAs	No	tRNA-Leu (TAA)		NotExcluded	stable RNAs	0	1177432
NC_000962.3	1177627	1178392	+	Rv1056	Rv1056	CDS	conserved hypotheticals	No	Conserved protein		NotExcluded	conserved hypotheticals	0	1.17801e+06
NC_000962.3	1179395	1180577	+	Rv1057	Rv1057	CDS	conserved hypotheticals	No	Conserved hypothetical protein		NotExcluded	conserved hypotheticals	0	1179986
NC_000962.3	1180683	1182315	+	Rv1058	fadD14	CDS	lipid metabolism	No	Probable medium chain fatty-acid-CoA ligase FadD14 (fatty-acid-CoA synthetase) (fatty-acid-CoA synthase)		NotExcluded	lipid metabolism	0	1181499
NC_000962.3	1182390	1183455	+	Rv1059	Rv1059	CDS	conserved hypotheticals	No	Conserved protein		NotExcluded	conserved hypotheticals	0	1.18292e+06
NC_000962.3	1183507	1183981	+	Rv1060	Rv1060	CDS	conserved hypotheticals	No	Unknown protein		NotExcluded	conserved hypotheticals	0	1183744
NC_000962.3	1184014	1184878	+	Rv1061	Rv1061	CDS	conserved hypotheticals	No	Conserved protein		NotExcluded	conserved hypotheticals	0	1184446
NC_000962.3	1184882	1185740	+	Rv1062	Rv1062	CDS	conserved hypotheticals	No	Conserved hypothetical protein		NotExcluded	conserved hypotheticals	0	1185311
NC_000962.3	1185740	1186823	-	Rv1063c	Rv1063c	CDS	conserved hypotheticals	No	Conserved hypothetical protein		NotExcluded	conserved hypotheticals	0	1.18628e+06
NC_000962.3	1186903	1187323	-	Rv1064c	lpqV	CDS	cell wall and cell processes	No	Possible lipoprotein LpqV		NotExcluded	cell wall and cell processes	0	1187113
NC_000962.3	1187434	1188001	+	Rv1065	Rv1065	CDS	conserved hypotheticals	No	Conserved hypothetical protein		NotExcluded	conserved hypotheticals	0	1.18772e+06
NC_000962.3	1187997	1188393	+	Rv1066	Rv1066	CDS	conserved hypotheticals	No	Conserved hypothetical protein		NotExcluded	conserved hypotheticals	0	1188195
NC_000962.3	1188420	1190424	-	Rv1067c	PE_PGRS19	CDS	PE/PPE	No	PE-PGRS family protein PE_PGRS19	PE_V_PGRS	PE/PPEs	PE/PPE	0	1189422
NC_000962.3	1190756	1192148	-	Rv1068c	PE_PGRS20	CDS	PE/PPE	No	PE-PGRS family protein PE_PGRS20	PE_V_PGRS	PE/PPEs	PE/PPE	0	1191452
NC_000962.3	1192509	1194273	-	Rv1069c	Rv1069c	CDS	conserved hypotheticals	No	Conserved protein		NotExcluded	conserved hypotheticals	0	1193391
NC_000962.3	1194269	1195043	-	Rv1070c	echA8	CDS	lipid metabolism	No	Probable enoyl-CoA hydratase EchA8 (enoyl hydrase) (unsaturated acyl-CoA hydratase) (crotonase)		NotExcluded	lipid metabolism	0	1194656
NC_000962.3	1195054	1196092	-	Rv1071c	echA9	CDS	lipid metabolism	No	Possible enoyl-CoA hydratase EchA9 (enoyl hydrase) (unsaturated acyl-CoA hydratase) (crotonase)		NotExcluded	lipid metabolism	0	1195573
NC_000962.3	1196278	1197115	+	Rv1072	Rv1072	CDS	cell wall and cell processes	No	Probable conserved transmembrane protein		NotExcluded	cell wall and cell processes	0	1.1967e+06
NC_000962.3	1197230	1198082	+	Rv1073	Rv1073	CDS	conserved hypotheticals	No	Conserved hypothetical protein		NotExcluded	conserved hypotheticals	0	1197656
NC_000962.3	1198155	1199373	-	Rv1074c	fadA3	CDS	lipid metabolism	No	Probable beta-ketoacyl CoA thiolase FadA3		NotExcluded	lipid metabolism	0	1198764
NC_000962.3	1199425	1200370	-	Rv1075c	Rv1075c	CDS	cell wall and cell processes	No	Conserved exported protein		NotExcluded	cell wall and cell processes	0	1.1999e+06
NC_000962.3	1200766	1201660	+	Rv1076	lipU	CDS	intermediary metabolism and respiration	No	Possible lipase LipU		NotExcluded	intermediary metabolism and respiration	0	1201213
NC_000962.3	1201716	1203111	+	Rv1077	cbs	CDS	intermediary metabolism and respiration	No	Probable cystathionine beta-synthase Cbs (serine sulfhydrase) (beta-thionase) (hemoprotein H-450)		NotExcluded	intermediary metabolism and respiration	0	1.20241e+06
NC_000962.3	1203312	1204035	+	Rv1078	pra	CDS	conserved hypotheticals	No	Probable proline-rich antigen homolog Pra		NotExcluded	conserved hypotheticals	0	1.20367e+06
NC_000962.3	1204066	1205233	+	Rv1079	metB	CDS	intermediary metabolism and respiration	No	Cystathionine gamma-synthase MetB (CGS) (O-succinylhomoserine [thiol]-lyase)		NotExcluded	intermediary metabolism and respiration	0	1.20465e+06
NC_000962.3	1205303	1205798	-	Rv1080c	greA	CDS	information pathways	No	Probable transcription elongation factor GreA (transcript cleavage factor GreA)		NotExcluded	information pathways	0	1.20555e+06
NC_000962.3	1205983	1206418	-	Rv1081c	Rv1081c	CDS	cell wall and cell processes	No	Probable conserved membrane protein		NotExcluded	cell wall and cell processes	0	1.2062e+06
NC_000962.3	1206519	1207386	+	Rv1082	mca	CDS	virulence, detoxification, adaptation	No	Mycothiol conjugate amidase Mca (mycothiol S-conjugate amidase)		NotExcluded	virulence, detoxification, adaptation	0	1.20695e+06
NC_000962.3	1207382	1207649	+	Rv1083	Rv1083	CDS	conserved hypotheticals	No	Conserved hypothetical protein		NotExcluded	conserved hypotheticals	0	1.20752e+06
NC_000962.3	1207635	1209657	+	Rv1084	Rv1084	CDS	conserved hypotheticals	No	Conserved protein		NotExcluded	conserved hypotheticals	0	1208646
NC_000962.3	1209755	1210484	-	Rv1085c	Rv1085c	CDS	virulence, detoxification, adaptation	No	Possible hemolysin-like protein		NotExcluded	virulence, detoxification, adaptation	0	1.21012e+06
NC_000962.3	1210594	1211383	+	Rv1086	Rv1086	CDS	cell wall and cell processes	No	Short (C15) chain Z-isoprenyl diphosphate synthase (Z-FPP synthase) (Z-farnesyl diphosphate synthase) (Z-FPP synthetase) (Z-farnesyl diphosphate synthetase) (geranyltranstransferase) (farnesyl pyrophosphate synthetase)		NotExcluded	cell wall and cell processes	0	1.21099e+06
NC_000962.3	1211559	1213863	+	Rv1087	PE_PGRS21	CDS	PE/PPE	No	PE-PGRS family protein PE_PGRS21	PE_V_PGRS	PE/PPEs	PE/PPE	2	1212711
NC_000962.3	1214039	1214360	+	Rv1087A	Rv1087A	CDS	cell wall and cell processes	No	Conserved hypothetical protein		NotExcluded	cell wall and cell processes	0	1.2142e+06
NC_000962.3	1214512	1214947	+	Rv1088	PE9	CDS	PE/PPE	No	PE family protein PE9	PE_V_	PE/PPEs	PE/PPE	0	1.21473e+06
NC_000962.3	1214768	1215131	+	Rv1089	PE10	CDS	PE/PPE	No	PE family protein PE10	PE_V_	PE/PPEs	PE/PPE	0	1.21495e+06
NC_000962.3	1215516	1215621	+	Rv1089A	celA2a	CDS	intermediary metabolism and respiration	No	Probable cellulase CelA2a (endo-1,4-beta-glucanase) (endoglucanase) (carboxymethyl cellulase)		NotExcluded	intermediary metabolism and respiration	0	1.21557e+06
NC_000962.3	1215598	1216054	+	Rv1090	celA2b	CDS	intermediary metabolism and respiration	No	Probable cellulase CelA2b (endo-1,4-beta-glucanase) (endoglucanase) (carboxymethyl cellulase)		NotExcluded	intermediary metabolism and respiration	0	1215826
NC_000962.3	1216468	1219030	+	Rv1091	PE_PGRS22	CDS	PE/PPE	No	PE-PGRS family protein PE_PGRS22	PE_V_PGRS	PE/PPEs	PE/PPE	1	1217749
NC_000962.3	1219247	1220186	-	Rv1092c	coaA	CDS	intermediary metabolism and respiration	No	Probable pantothenate kinase CoaA (pantothenic acid kinase)		NotExcluded	intermediary metabolism and respiration	0	1.21972e+06
NC_000962.3	1220573	1221854	+	Rv1093	glyA1	CDS	intermediary metabolism and respiration	No	Serine hydroxymethyltransferase 1 GlyA1		NotExcluded	intermediary metabolism and respiration	0	1.22121e+06
NC_000962.3	1221958	1222786	+	Rv1094	desA2	CDS	lipid metabolism	No	Possible acyl-[acyl-carrier protein] desaturase DesA2 (acyl-[ACP] desaturase) (stearoyl-ACP desaturase)		NotExcluded	lipid metabolism	0	1222372
NC_000962.3	1222996	1224298	+	Rv1095	phoH2	CDS	intermediary metabolism and respiration	No	Probable PHOH-like protein PhoH2 (phosphate starvation-inducible protein PSIH)		NotExcluded	intermediary metabolism and respiration	0	1223647
NC_000962.3	1224384	1225260	+	Rv1096	Rv1096	CDS	intermediary metabolism and respiration	No	Possible glycosyl hydrolase		NotExcluded	intermediary metabolism and respiration	0	1224822
NC_000962.3	1225262	1226144	-	Rv1097c	Rv1097c	CDS	cell wall and cell processes	No	Probable membrane glycine and proline rich protein		NotExcluded	cell wall and cell processes	0	1225703
NC_000962.3	1226140	1227565	-	Rv1098c	fum	CDS	intermediary metabolism and respiration	No	Probable fumarase Fum (fumarate hydratase)		NotExcluded	intermediary metabolism and respiration	0	1.22685e+06
NC_000962.3	1227595	1228684	-	Rv1099c	glpX	CDS	intermediary metabolism and respiration	No	Fructose 1,6-bisphosphatase GlpX		NotExcluded	intermediary metabolism and respiration	0	1.22814e+06
NC_000962.3	1228682	1229384	+	Rv1100	Rv1100	CDS	conserved hypotheticals	No	Conserved protein		NotExcluded	conserved hypotheticals	0	1229033
NC_000962.3	1229390	1230548	-	Rv1101c	Rv1101c	CDS	cell wall and cell processes	No	Conserved membrane protein		NotExcluded	cell wall and cell processes	0	1229969
NC_000962.3	1230659	1230971	-	Rv1102c	mazF3	CDS	virulence, detoxification, adaptation	No	Toxin MazF3		NotExcluded	virulence, detoxification, adaptation	0	1230815
NC_000962.3	1230970	1231291	-	Rv1103c	mazE3	CDS	virulence, detoxification, adaptation	No	Possible antitoxin MazE3		NotExcluded	virulence, detoxification, adaptation	0	1.23113e+06
NC_000962.3	1231300	1231990	+	Rv1104	Rv1104	CDS	intermediary metabolism and respiration	No	Possible para-nitrobenzyl esterase (fragment)		NotExcluded	intermediary metabolism and respiration	0	1231645
NC_000962.3	1232310	1232826	+	Rv1105	Rv1105	CDS	intermediary metabolism and respiration	No	Possible para-nitrobenzyl esterase (fragment)		NotExcluded	intermediary metabolism and respiration	0	1232568
NC_000962.3	1232843	1233956	-	Rv1106c	Rv1106c	CDS	intermediary metabolism and respiration	No	3-beta-hydroxysteroid dehydrogenase		NotExcluded	intermediary metabolism and respiration	0	1.2334e+06
NC_000962.3	1233965	1234223	-	Rv1107c	xseB	CDS	information pathways	No	Probable exodeoxyribonuclease VII (small subunit) XseB (exonuclease VII small subunit)		NotExcluded	information pathways	0	1234094
NC_000962.3	1234212	1235460	-	Rv1108c	xseA	CDS	information pathways	No	Probable exodeoxyribonuclease VII (large subunit) XseA (exonuclease VII large subunit)		NotExcluded	information pathways	0	1234836
NC_000962.3	1235456	1236095	-	Rv1109c	Rv1109c	CDS	conserved hypotheticals	No	Conserved protein		NotExcluded	conserved hypotheticals	0	1.23578e+06
NC_000962.3	1236184	1237192	+	Rv1110	lytB2	CDS	cell wall and cell processes	No	Probable LYTB-related protein LytB2		NotExcluded	cell wall and cell processes	0	1236688
NC_000962.3	1237208	1238192	-	Rv1111c	Rv1111c	CDS	conserved hypotheticals	No	Conserved hypothetical protein		NotExcluded	conserved hypotheticals	0	1237700
NC_000962.3	1238254	1239328	+	Rv1112	Rv1112	CDS	conserved hypotheticals	No	Probable GTP binding protein		NotExcluded	conserved hypotheticals	0	1238791
NC_000962.3	1239415	1239613	+	Rv1113	vapB32	CDS	virulence, detoxification, adaptation	No	Possible antitoxin VapB32		NotExcluded	virulence, detoxification, adaptation	0	1239514
NC_000962.3	1239609	1239984	+	Rv1114	vapC32	CDS	virulence, detoxification, adaptation	No	Possible toxin VapC32. Contains PIN domain.		NotExcluded	virulence, detoxification, adaptation	0	1.2398e+06
NC_000962.3	1240186	1240885	+	Rv1115	Rv1115	CDS	cell wall and cell processes	No	Possible exported protein		NotExcluded	cell wall and cell processes	0	1.24054e+06
NC_000962.3	1241002	1241188	+	Rv1116	Rv1116	CDS	conserved hypotheticals	No	Hypothetical protein		NotExcluded	conserved hypotheticals	0	1241095
NC_000962.3	1241114	1241390	-	Rv1116A	Rv1116A	CDS	conserved hypotheticals	No	Conserved hypothetical protein (fragment)		NotExcluded	conserved hypotheticals	0	1241252
NC_000962.3	1241632	1241956	+	Rv1117	Rv1117	CDS	conserved hypotheticals	No	Conserved protein		NotExcluded	conserved hypotheticals	0	1241794
NC_000962.3	1241970	1242831	-	Rv1118c	Rv1118c	CDS	conserved hypotheticals	No	Conserved protein		NotExcluded	conserved hypotheticals	0	1.2424e+06
NC_000962.3	1242863	1243013	-	Rv1119c	Rv1119c	CDS	conserved hypotheticals	No	Hypothetical protein		NotExcluded	conserved hypotheticals	0	1242938
NC_000962.3	1243009	1243504	-	Rv1120c	Rv1120c	CDS	conserved hypotheticals	No	Conserved hypothetical protein		NotExcluded	conserved hypotheticals	0	1.24326e+06
NC_000962.3	1243706	1245107	+	Rv1121	zwf1	CDS	intermediary metabolism and respiration	No	Probable glucose-6-phosphate 1-dehydrogenase Zwf1 (G6PD)		NotExcluded	intermediary metabolism and respiration	0	1.24441e+06
NC_000962.3	1245128	1246151	+	Rv1122	gnd2	CDS	intermediary metabolism and respiration	No	Probable 6-phosphogluconate dehydrogenase, decarboxylating Gnd2		NotExcluded	intermediary metabolism and respiration	0	1.24564e+06
NC_000962.3	1246143	1247052	-	Rv1123c	bpoB	CDS	virulence, detoxification, adaptation	No	Possible peroxidase BpoB (non-haem peroxidase)		NotExcluded	virulence, detoxification, adaptation	0	1.2466e+06
NC_000962.3	1247126	1248077	+	Rv1124	ephC	CDS	virulence, detoxification, adaptation	No	Probable epoxide hydrolase EphC (epoxide hydratase)		NotExcluded	virulence, detoxification, adaptation	0	1.2476e+06
NC_000962.3	1248081	1249326	+	Rv1125	Rv1125	CDS	conserved hypotheticals	No	Conserved hypothetical protein		NotExcluded	conserved hypotheticals	0	1.2487e+06
NC_000962.3	1249329	1249935	-	Rv1126c	Rv1126c	CDS	conserved hypotheticals	No	Conserved protein		NotExcluded	conserved hypotheticals	0	1249632
NC_000962.3	1249931	1251404	-	Rv1127c	ppdK	CDS	intermediary metabolism and respiration	No	Probable pyruvate, phosphate dikinase PpdK		NotExcluded	intermediary metabolism and respiration	0	1.25067e+06
NC_000962.3	1251616	1252972	-	Rv1128c	Rv1128c	CDS	insertion seqs and phages	No	Conserved hypothetical protein		InsertionSeqs_And_Phages	REP13E12_Repeat	0	1252294
NC_000962.3	1253073	1254534	-	Rv1129c	Rv1129c	CDS	regulatory proteins	No	Probable transcriptional regulator protein		NotExcluded	regulatory proteins	0	1.2538e+06
NC_000962.3	1254554	1256135	+	Rv1130	prpD	CDS	intermediary metabolism and respiration	No	Possible methylcitrate dehydratase PrpD		NotExcluded	intermediary metabolism and respiration	0	1.25534e+06
NC_000962.3	1256131	1257313	+	Rv1131	prpC	CDS	intermediary metabolism and respiration	No	Probable methylcitrate synthase PrpC		NotExcluded	intermediary metabolism and respiration	0	1256722
NC_000962.3	1257324	1259055	+	Rv1132	Rv1132	CDS	cell wall and cell processes	No	Conserved membrane protein		NotExcluded	cell wall and cell processes	0	1.25819e+06
NC_000962.3	1259066	1261346	-	Rv1133c	metE	CDS	intermediary metabolism and respiration	No	Probable 5-methyltetrahydropteroyltriglutamate--homocysteine methyltransferase MetE (methionine synthase, vitamin-B12 independent isozyme)		NotExcluded	intermediary metabolism and respiration	0	1260206
NC_000962.3	1261921	1262158	+	Rv1134	Rv1134	CDS	conserved hypotheticals	No	Hypothetical protein		NotExcluded	conserved hypotheticals	0	1.26204e+06
NC_000962.3	1262271	1264128	-	Rv1135c	PPE16	CDS	PE/PPE	No	PPE family protein PPE16	PPE_SL-5_PPE-MPTR	PE/PPEs	PE/PPE	1	1.2632e+06
NC_000962.3	1264313	1264556	+	Rv1135A	Rv1135A	CDS	lipid metabolism	No	Possible acetyl-CoA acetyltransferase (acetoacetyl-CoA thiolase)		NotExcluded	lipid metabolism	0	1.26443e+06
NC_000962.3	1264605	1264947	+	Rv1136	Rv1136	CDS	lipid metabolism	No	Possible enoyl-CoA hydratase		NotExcluded	lipid metabolism	0	1264776
NC_000962.3	1265086	1265455	-	Rv1137c	Rv1137c	CDS	conserved hypotheticals	No	Hypothetical protein		NotExcluded	conserved hypotheticals	0	1.26527e+06
NC_000962.3	1265471	1266488	-	Rv1138c	Rv1138c	CDS	intermediary metabolism and respiration	No	Possible oxidoreductase		NotExcluded	intermediary metabolism and respiration	0	1.26598e+06
NC_000962.3	1266484	1266985	-	Rv1139c	Rv1139c	CDS	cell wall and cell processes	No	Conserved hypothetical membrane protein		NotExcluded	cell wall and cell processes	0	1.26673e+06
NC_000962.3	1267346	1268195	+	Rv1140	Rv1140	CDS	cell wall and cell processes	No	Probable integral membrane protein		NotExcluded	cell wall and cell processes	0	1.26777e+06
NC_000962.3	1268202	1269009	-	Rv1141c	echA11	CDS	lipid metabolism	No	Probable enoyl-CoA hydratase EchA11 (enoyl hydrase) (unsaturated acyl-CoA hydratase) (crotonase)		NotExcluded	lipid metabolism	0	1.26861e+06
NC_000962.3	1269151	1269958	-	Rv1142c	echA10	CDS	lipid metabolism	No	Probable enoyl-CoA hydratase EchA10 (enoyl hydrase) (unsaturated acyl-CoA hydratase) (crotonase)		NotExcluded	lipid metabolism	0	1.26955e+06
NC_000962.3	1270061	1271144	+	Rv1143	mcr	CDS	lipid metabolism	No	Probable alpha-methylacyl-CoA racemase Mcr (2-methylacyl-CoA racemase) (2-arylpropionyl-CoA epimerase )		NotExcluded	lipid metabolism	0	1.2706e+06
NC_000962.3	1271155	1271908	+	Rv1144	Rv1144	CDS	intermediary metabolism and respiration	No	Probable short-chain type dehydrogenase/reductase		NotExcluded	intermediary metabolism and respiration	0	1.27153e+06
NC_000962.3	1272422	1273334	+	Rv1145	mmpL13a	CDS	cell wall and cell processes	No	Probable conserved transmembrane transport protein MmpL13a		NotExcluded	cell wall and cell processes	0	1272878
NC_000962.3	1273354	1274767	+	Rv1146	mmpL13b	CDS	cell wall and cell processes	No	Probable conserved transmembrane transport protein MmpL13b		NotExcluded	cell wall and cell processes	0	1.27406e+06
NC_000962.3	1274899	1275550	+	Rv1147	Rv1147	CDS	conserved hypotheticals	No	Conserved protein		NotExcluded	conserved hypotheticals	0	1.27522e+06
NC_000962.3	1276299	1277748	-	Rv1148c	Rv1148c	CDS	insertion seqs and phages	No	Conserved hypothetical protein		InsertionSeqs_And_Phages	REP13E12_Repeat	7	1.27702e+06
NC_000962.3	1277892	1278300	+	Rv1149	Rv1149	CDS	insertion seqs and phages	No	Possible transposase		InsertionSeqs_And_Phages	insertion seqs and phages	0	1278096
NC_000962.3	1278268	1278820	+	Rv1150	Rv1150	CDS	insertion seqs and phages	Yes	Possible transposase (fragment)		InsertionSeqs_And_Phages	insertion seqs and phages	0	1278544
NC_000962.3	1278903	1279617	-	Rv1151c	Rv1151c	CDS	regulatory proteins	No	Transcriptional regulatory protein		NotExcluded	regulatory proteins	0	1279260
NC_000962.3	1279654	1280020	+	Rv1152	Rv1152	CDS	regulatory proteins	No	Probable transcriptional regulatory protein		NotExcluded	regulatory proteins	0	1279837
NC_000962.3	1279997	1280846	-	Rv1153c	omt	CDS	lipid metabolism	No	Probable O-methyltransferase Omt		NotExcluded	lipid metabolism	0	1.28042e+06
NC_000962.3	1280842	1281484	-	Rv1154c	Rv1154c	CDS	conserved hypotheticals	No	Hypothetical protein		NotExcluded	conserved hypotheticals	0	1281163
NC_000962.3	1281428	1281872	+	Rv1155	Rv1155	CDS	intermediary metabolism and respiration	No	Possible pyridoxamine 5'-phosphate oxidase (PNP/PMP oxidase) (pyridoxinephosphate oxidase) (PNPOX) (pyridoxine 5'-phosphate oxidase)		NotExcluded	intermediary metabolism and respiration	0	1281650
NC_000962.3	1282305	1282893	+	Rv1156	Rv1156	CDS	conserved hypotheticals	No	Conserved protein		NotExcluded	conserved hypotheticals	0	1282599
NC_000962.3	1283055	1284171	-	Rv1157c	Rv1157c	CDS	conserved hypotheticals	No	Conserved ala-, pro-rich protein		NotExcluded	conserved hypotheticals	0	1283613
NC_000962.3	1284178	1284862	-	Rv1158c	Rv1158c	CDS	conserved hypotheticals	No	Conserved hypothetical ala-, pro-rich protein		NotExcluded	conserved hypotheticals	0	1284520
NC_000962.3	1284991	1286287	+	Rv1159	pimE	CDS	cell wall and cell processes	No	Mannosyltransferase PimE		NotExcluded	cell wall and cell processes	0	1285639
NC_000962.3	1286283	1286568	-	Rv1159A	Rv1159A	CDS	conserved hypotheticals	No	Unknown protein		NotExcluded	conserved hypotheticals	0	1.28643e+06
NC_000962.3	1286594	1287020	+	Rv1160	mutT2	CDS	information pathways	No	Probable mutator protein MutT2 (7,8-dihydro-8-oxoguanine-triphosphatase) (8-oxo-dGTPase)		NotExcluded	information pathways	0	1286807
NC_000962.3	1287327	1291026	+	Rv1161	narG	CDS	intermediary metabolism and respiration	No	Respiratory nitrate reductase (alpha chain) NarG		NotExcluded	intermediary metabolism and respiration	0	1.28918e+06
NC_000962.3	1291064	1292741	+	Rv1162	narH	CDS	intermediary metabolism and respiration	No	Probable respiratory nitrate reductase (beta chain) NarH		NotExcluded	intermediary metabolism and respiration	0	1.2919e+06
NC_000962.3	1292797	1293403	+	Rv1163	narJ	CDS	intermediary metabolism and respiration	No	Probable respiratory nitrate reductase (delta chain) NarJ		NotExcluded	intermediary metabolism and respiration	0	1293100
NC_000962.3	1293405	1294146	+	Rv1164	narI	CDS	intermediary metabolism and respiration	No	Probable respiratory nitrate reductase (gamma chain) NarI		NotExcluded	intermediary metabolism and respiration	0	1.29378e+06
NC_000962.3	1294167	1296054	+	Rv1165	typA	CDS	information pathways	No	Possible GTP-binding translation elongation factor TypA (tyrosine phosphorylated protein A) (GTP-binding protein)		NotExcluded	information pathways	0	1.29511e+06
NC_000962.3	1296151	1298059	+	Rv1166	lpqW	CDS	cell wall and cell processes	No	Probable conserved lipoprotein LpqW		NotExcluded	cell wall and cell processes	0	1297105
NC_000962.3	1298086	1298692	-	Rv1167c	Rv1167c	CDS	regulatory proteins	No	Probable transcriptional regulatory protein		NotExcluded	regulatory proteins	0	1298389
NC_000962.3	1298763	1299804	-	Rv1168c	PPE17	CDS	PE/PPE	No	PPE family protein PPE17	PPE_SL-4_PPE-SVP	PE/PPEs	PE/PPE	0	1.29928e+06
NC_000962.3	1299821	1300124	-	Rv1169c	lipX	CDS	PE/PPE	No	PE family protein. Possible lipase LipX.	PE_IV_	PE/PPEs	PE/PPE	0	1.29997e+06
NC_000962.3	1300303	1301215	+	Rv1170	mshB	CDS	intermediary metabolism and respiration	No	N-acetyl-1-D-myo-inosityl-2-amino-2-deoxy-alpha-D-glucopyranoside deacetylase MshB (GlcNAc-Ins deacetylase)		NotExcluded	intermediary metabolism and respiration	0	1300759
NC_000962.3	1301306	1301747	+	Rv1171	Rv1171	CDS	conserved hypotheticals	No	Conserved hypothetical protein		NotExcluded	conserved hypotheticals	0	1.30153e+06
NC_000962.3	1301754	1302681	-	Rv1172c	PE12	CDS	PE/PPE	No	PE family protein PE12	PE_V_	PE/PPEs	PE/PPE	0	1.30222e+06
NC_000962.3	1302930	1305501	+	Rv1173	fbiC	CDS	intermediary metabolism and respiration	No	Probable F420 biosynthesis protein FbiC		Coscolla Repetitive Genes	intermediary metabolism and respiration	0	1.30422e+06
NC_000962.3	1305668	1306001	-	Rv1174c	TB8.4	CDS	cell wall and cell processes	No	Low molecular weight T-cell antigen TB8.4		NotExcluded	cell wall and cell processes	0	1.30583e+06
NC_000962.3	1306201	1308226	-	Rv1175c	fadH	CDS	lipid metabolism	No	Probable NADPH dependent 2,4-dienoyl-CoA reductase FadH (2,4-dienoyl coenzyme A reductase) (4-enoyl-CoA reductase)		NotExcluded	lipid metabolism	0	1.30721e+06
NC_000962.3	1308222	1308792	-	Rv1176c	Rv1176c	CDS	conserved hypotheticals	No	Conserved hypothetical protein		NotExcluded	conserved hypotheticals	0	1308507
NC_000962.3	1309004	1309331	+	Rv1177	fdxC	CDS	intermediary metabolism and respiration	No	Probable ferredoxin FdxC		NotExcluded	intermediary metabolism and respiration	0	1.30917e+06
NC_000962.3	1309363	1310452	+	Rv1178	Rv1178	CDS	intermediary metabolism and respiration	No	Probable aminotransferase		NotExcluded	intermediary metabolism and respiration	0	1.30991e+06
NC_000962.3	1310479	1313299	-	Rv1179c	Rv1179c	CDS	conserved hypotheticals	No	Unknown protein		NotExcluded	conserved hypotheticals	0	1311889
NC_000962.3	1313724	1315191	+	Rv1180	pks3	CDS	lipid metabolism	No	Probable polyketide beta-ketoacyl synthase Pks3		NotExcluded	lipid metabolism	0	1.31446e+06
NC_000962.3	1315233	1319982	+	Rv1181	pks4	CDS	lipid metabolism	No	Probable polyketide beta-ketoacyl synthase Pks4		NotExcluded	lipid metabolism	0	1.31761e+06
NC_000962.3	1320034	1321453	+	Rv1182	papA3	CDS	lipid metabolism	No	Probable conserved polyketide synthase associated protein PapA3		NotExcluded	lipid metabolism	0	1.32074e+06
NC_000962.3	1321519	1324528	+	Rv1183	mmpL10	CDS	cell wall and cell processes	No	Probable conserved transmembrane transport protein MmpL10		NotExcluded	cell wall and cell processes	0	1.32302e+06
NC_000962.3	1324531	1325611	-	Rv1184c	Rv1184c	CDS	cell wall and cell processes	No	Possible exported protein		NotExcluded	cell wall and cell processes	0	1325071
NC_000962.3	1325775	1327512	-	Rv1185c	fadD21	CDS	lipid metabolism	No	Probable fatty-acid-AMP ligase FadD21 (fatty-acid-AMP synthetase) (fatty-acid-AMP synthase)		NotExcluded	lipid metabolism	0	1.32664e+06
NC_000962.3	1327688	1329305	-	Rv1186c	Rv1186c	CDS	conserved hypotheticals	No	Conserved protein		NotExcluded	conserved hypotheticals	0	1.3285e+06
NC_000962.3	1329389	1331021	+	Rv1187	rocA	CDS	intermediary metabolism and respiration	No	Probable pyrroline-5-carboxylate dehydrogenase RocA		NotExcluded	intermediary metabolism and respiration	0	1330205
NC_000962.3	1331020	1332010	+	Rv1188	Rv1188	CDS	intermediary metabolism and respiration	No	Probable proline dehydrogenase		NotExcluded	intermediary metabolism and respiration	0	1331515
NC_000962.3	1332091	1332964	+	Rv1189	sigI	CDS	information pathways	No	Possible alternative RNA polymerase sigma factor SigI		NotExcluded	information pathways	0	1.33253e+06
NC_000962.3	1332979	1333858	+	Rv1190	Rv1190	CDS	conserved hypotheticals	No	Conserved hypothetical protein		NotExcluded	conserved hypotheticals	0	1.33342e+06
NC_000962.3	1333930	1334845	+	Rv1191	Rv1191	CDS	conserved hypotheticals	No	Conserved protein		NotExcluded	conserved hypotheticals	0	1.33439e+06
NC_000962.3	1334926	1335754	+	Rv1192	Rv1192	CDS	conserved hypotheticals	No	Unknown protein		NotExcluded	conserved hypotheticals	0	1335340
NC_000962.3	1335793	1337215	+	Rv1193	fadD36	CDS	lipid metabolism	No	Probable fatty-acid-CoA ligase FadD36 (fatty-acid-CoA synthetase) (fatty-acid-CoA synthase)		NotExcluded	lipid metabolism	0	1336504
NC_000962.3	1337247	1338513	-	Rv1194c	Rv1194c	CDS	conserved hypotheticals	No	Conserved protein		NotExcluded	conserved hypotheticals	0	1337880
NC_000962.3	1339002	1339302	+	Rv1195	PE13	CDS	PE/PPE	No	PE family protein PE13	PE_IV_	PE/PPEs	PE/PPE	0	1339152
NC_000962.3	1339348	1340524	+	Rv1196	PPE18	CDS	PE/PPE	No	PPE family protein PPE18	PPE_SL-4_PPE-SVP	PE/PPEs	PE/PPE	8	1339936
NC_000962.3	1340658	1340955	+	Rv1197	esxK	CDS	cell wall and cell processes	No	ESAT-6 like protein EsxK (ESAT-6 like protein 3)		Coscolla Repetitive Genes	esx	5	1.34081e+06
NC_000962.3	1341005	1341290	+	Rv1198	esxL	CDS	cell wall and cell processes	No	Putative ESAT-6 like protein EsxL (ESAT-6 like protein 4)		Coscolla Repetitive Genes	esx	10	1.34115e+06
NC_000962.3	1341357	1342605	-	Rv1199c	Rv1199c	CDS	insertion seqs and phages	No	Possible transposase		InsertionSeqs_And_Phages	insertion seqs and phages	0	1341981
NC_000962.3	1342941	1344219	+	Rv1200	Rv1200	CDS	cell wall and cell processes	No	Probable conserved integral membrane transport protein		NotExcluded	cell wall and cell processes	0	1343580
NC_000962.3	1344215	1345169	-	Rv1201c	dapD	CDS	intermediary metabolism and respiration	No	Tetrahydrodipicolinate N-succinyltransferase DapD		NotExcluded	intermediary metabolism and respiration	0	1344692
NC_000962.3	1345259	1346324	+	Rv1202	dapE	CDS	intermediary metabolism and respiration	No	Probable succinyl-diaminopimelate desuccinylase DapE		NotExcluded	intermediary metabolism and respiration	0	1.34579e+06
NC_000962.3	1346320	1346905	-	Rv1203c	Rv1203c	CDS	conserved hypotheticals	No	Hypothetical protein		NotExcluded	conserved hypotheticals	0	1.34661e+06
NC_000962.3	1346935	1348624	-	Rv1204c	Rv1204c	CDS	conserved hypotheticals	No	Conserved hypothetical protein		NotExcluded	conserved hypotheticals	0	1.34778e+06
NC_000962.3	1348718	1349282	+	Rv1205	Rv1205	CDS	conserved hypotheticals	No	Conserved hypothetical protein		NotExcluded	conserved hypotheticals	0	1349000
NC_000962.3	1349331	1351125	+	Rv1206	fadD6	CDS	lipid metabolism	No	Probable fatty-acid-CoA ligase FadD6 (fatty-acid-CoA synthetase) (fatty-acid-CoA synthase)		NotExcluded	lipid metabolism	0	1350228
NC_000962.3	1351190	1352147	+	Rv1207	folP2	CDS	intermediary metabolism and respiration	No	Dihydropteroate synthase 2 FolP2 (DHPS 2) (dihydropteroate pyrophosphorylase 2)		NotExcluded	intermediary metabolism and respiration	0	1.35167e+06
NC_000962.3	1352143	1353118	+	Rv1208	gpgS	CDS	intermediary metabolism and respiration	No	Probable glucosyl-3-phosphoglycerate synthase GpgS		NotExcluded	intermediary metabolism and respiration	0	1.35263e+06
NC_000962.3	1353156	1353525	+	Rv1209	Rv1209	CDS	conserved hypotheticals	No	Conserved protein		NotExcluded	conserved hypotheticals	0	1.35334e+06
NC_000962.3	1353521	1354136	+	Rv1210	tagA	CDS	information pathways	No	Probable DNA-3-methyladenine glycosylase I TagA (tag I) (3-methyladenine-DNA glycosylase I, constitutive) (DNA-3-methyladenine glycosidase I)		NotExcluded	information pathways	0	1.35383e+06
NC_000962.3	1354242	1354470	+	Rv1211	Rv1211	CDS	conserved hypotheticals	No	Conserved protein		NotExcluded	conserved hypotheticals	0	1354356
NC_000962.3	1354497	1355661	-	Rv1212c	glgA	CDS	intermediary metabolism and respiration	No	Putative glycosyl transferase GlgA		NotExcluded	intermediary metabolism and respiration	0	1355079
NC_000962.3	1355835	1357050	+	Rv1213	glgC	CDS	intermediary metabolism and respiration	No	Glucose-1-phosphate adenylyltransferase GlgC (ADP-glucose synthase) (ADP-glucose pyrophosphorylase)		NotExcluded	intermediary metabolism and respiration	0	1.35644e+06
NC_000962.3	1357292	1357625	-	Rv1214c	PE14	CDS	PE/PPE	No	PE family protein PE14	PE_V_	PE/PPEs	PE/PPE	0	1.35746e+06
NC_000962.3	1357758	1359444	-	Rv1215c	Rv1215c	CDS	conserved hypotheticals	No	Conserved protein		NotExcluded	conserved hypotheticals	0	1358601
NC_000962.3	1359471	1360146	-	Rv1216c	Rv1216c	CDS	cell wall and cell processes	No	Probable conserved integral membrane protein		NotExcluded	cell wall and cell processes	0	1.35981e+06
NC_000962.3	1360154	1361801	-	Rv1217c	Rv1217c	CDS	cell wall and cell processes	No	Probable tetronasin-transport integral membrane protein ABC transporter		NotExcluded	cell wall and cell processes	0	1.36098e+06
NC_000962.3	1361797	1362733	-	Rv1218c	Rv1218c	CDS	cell wall and cell processes	No	Probable tetronasin-transport ATP-binding protein ABC transporter		NotExcluded	cell wall and cell processes	0	1362265
NC_000962.3	1362722	1363361	-	Rv1219c	Rv1219c	CDS	regulatory proteins	No	Probable transcriptional regulatory protein		NotExcluded	regulatory proteins	0	1.36304e+06
NC_000962.3	1363502	1364150	-	Rv1220c	Rv1220c	CDS	intermediary metabolism and respiration	No	Probable methyltransferase		NotExcluded	intermediary metabolism and respiration	0	1363826
NC_000962.3	1364412	1365186	+	Rv1221	sigE	CDS	information pathways	No	Alternative RNA polymerase sigma factor SigE		NotExcluded	information pathways	0	1364799
NC_000962.3	1365343	1365808	+	Rv1222	rseA	CDS	information pathways	No	Anti-sigma factor RseA		NotExcluded	information pathways	0	1.36558e+06
NC_000962.3	1365874	1367461	+	Rv1223	htrA	CDS	intermediary metabolism and respiration	No	Probable serine protease HtrA (DEGP protein)		NotExcluded	intermediary metabolism and respiration	0	1.36667e+06
NC_000962.3	1367462	1367858	+	Rv1224	tatB	CDS	cell wall and cell processes	No	Probable protein TatB		NotExcluded	cell wall and cell processes	0	1367660
NC_000962.3	1367890	1368721	-	Rv1225c	Rv1225c	CDS	conserved hypotheticals	No	Conserved hypothetical protein		NotExcluded	conserved hypotheticals	0	1.36831e+06
NC_000962.3	1368831	1370295	-	Rv1226c	Rv1226c	CDS	cell wall and cell processes	No	Probable transmembrane protein		NotExcluded	cell wall and cell processes	0	1369563
NC_000962.3	1370291	1370825	-	Rv1227c	Rv1227c	CDS	cell wall and cell processes	No	Probable transmembrane protein		NotExcluded	cell wall and cell processes	0	1370558
NC_000962.3	1370919	1371477	+	Rv1228	lpqX	CDS	cell wall and cell processes	No	Probable lipoprotein LpqX		NotExcluded	cell wall and cell processes	0	1371198
NC_000962.3	1371776	1372949	-	Rv1229c	mrp	CDS	intermediary metabolism and respiration	No	Probable Mrp-related protein Mrp		NotExcluded	intermediary metabolism and respiration	0	1.37236e+06
NC_000962.3	1372961	1374197	-	Rv1230c	Rv1230c	CDS	cell wall and cell processes	No	Possible membrane protein		NotExcluded	cell wall and cell processes	0	1373579
NC_000962.3	1374321	1374864	-	Rv1231c	Rv1231c	CDS	cell wall and cell processes	No	Probable membrane protein		NotExcluded	cell wall and cell processes	0	1.37459e+06
NC_000962.3	1374860	1376168	-	Rv1232c	Rv1232c	CDS	conserved hypotheticals	No	Conserved protein		NotExcluded	conserved hypotheticals	0	1375514
NC_000962.3	1376229	1376826	-	Rv1233c	Rv1233c	CDS	cell wall and cell processes	No	Conserved hypothetical membrane protein		NotExcluded	cell wall and cell processes	0	1.37653e+06
NC_000962.3	1376975	1377503	+	Rv1234	Rv1234	CDS	cell wall and cell processes	No	Probable transmembrane protein		NotExcluded	cell wall and cell processes	0	1377239
NC_000962.3	1377523	1378930	+	Rv1235	lpqY	CDS	cell wall and cell processes	No	Probable sugar-binding lipoprotein LpqY		NotExcluded	cell wall and cell processes	0	1.37823e+06
NC_000962.3	1378926	1379850	+	Rv1236	sugA	CDS	cell wall and cell processes	No	Probable sugar-transport integral membrane protein ABC transporter SugA		NotExcluded	cell wall and cell processes	0	1379388
NC_000962.3	1379854	1380679	+	Rv1237	sugB	CDS	cell wall and cell processes	No	Probable sugar-transport integral membrane protein ABC transporter SugB		NotExcluded	cell wall and cell processes	0	1.38027e+06
NC_000962.3	1380683	1381865	+	Rv1238	sugC	CDS	cell wall and cell processes	No	Probable sugar-transport ATP-binding protein ABC transporter SugC		NotExcluded	cell wall and cell processes	0	1381274
NC_000962.3	1381941	1383042	-	Rv1239c	corA	CDS	cell wall and cell processes	No	Possible magnesium and cobalt transport transmembrane protein CorA		NotExcluded	cell wall and cell processes	0	1.38249e+06
NC_000962.3	1383212	1384202	+	Rv1240	mdh	CDS	intermediary metabolism and respiration	No	Probable malate dehydrogenase Mdh		NotExcluded	intermediary metabolism and respiration	0	1383707
NC_000962.3	1384277	1384538	+	Rv1241	vapB33	CDS	virulence, detoxification, adaptation	No	Possible antitoxin VapB33		NotExcluded	virulence, detoxification, adaptation	0	1.38441e+06
NC_000962.3	1384534	1384966	+	Rv1242	vapC33	CDS	virulence, detoxification, adaptation	No	Possible toxin VapC33. Contains PIN domain.		NotExcluded	virulence, detoxification, adaptation	0	1384750
NC_000962.3	1384988	1386677	-	Rv1243c	PE_PGRS23	CDS	PE/PPE	No	PE-PGRS family protein PE_PGRS23	PE_V_PGRS	PE/PPEs	PE/PPE	0	1.38583e+06
NC_000962.3	1386856	1387717	+	Rv1244	lpqZ	CDS	cell wall and cell processes	No	Probable lipoprotein LpqZ		NotExcluded	cell wall and cell processes	0	1.38729e+06
NC_000962.3	1387797	1388628	-	Rv1245c	Rv1245c	CDS	intermediary metabolism and respiration	No	Probable short-chain type dehydrogenase/reductase		NotExcluded	intermediary metabolism and respiration	0	1.38821e+06
NC_000962.3	1388684	1388978	-	Rv1246c	relE	CDS	virulence, detoxification, adaptation	No	Toxin RelE		NotExcluded	virulence, detoxification, adaptation	0	1388831
NC_000962.3	1388974	1389244	-	Rv1247c	relB	CDS	virulence, detoxification, adaptation	No	Antitoxin RelB		NotExcluded	virulence, detoxification, adaptation	0	1389109
NC_000962.3	1389356	1393052	-	Rv1248c	Rv1248c	CDS	intermediary metabolism and respiration	No	Multifunctional alpha-ketoglutarate metabolic enzyme		NotExcluded	intermediary metabolism and respiration	0	1391204
NC_000962.3	1393193	1393982	-	Rv1249c	Rv1249c	CDS	cell wall and cell processes	No	Possible membrane protein		NotExcluded	cell wall and cell processes	0	1.39359e+06
NC_000962.3	1394178	1395918	+	Rv1250	Rv1250	CDS	cell wall and cell processes	No	Probable drug-transport integral membrane protein		NotExcluded	cell wall and cell processes	0	1395048
NC_000962.3	1395820	1399240	-	Rv1251c	Rv1251c	CDS	conserved hypotheticals	No	Conserved hypothetical protein		NotExcluded	conserved hypotheticals	0	1397530
NC_000962.3	1399295	1399904	-	Rv1252c	lprE	CDS	cell wall and cell processes	No	Probable lipoprotein LprE		NotExcluded	cell wall and cell processes	0	1.3996e+06
NC_000962.3	1399969	1401661	+	Rv1253	deaD	CDS	information pathways	No	Probable cold-shock DeaD-box protein A homolog DeaD (ATP-dependent RNA helicase dead homolog)		NotExcluded	information pathways	0	1400815
NC_000962.3	1401657	1402809	+	Rv1254	Rv1254	CDS	intermediary metabolism and respiration	No	Probable acyltransferase		NotExcluded	intermediary metabolism and respiration	0	1402233
NC_000962.3	1402777	1403386	-	Rv1255c	Rv1255c	CDS	regulatory proteins	No	Probable transcriptional regulatory protein		NotExcluded	regulatory proteins	0	1.40308e+06
NC_000962.3	1403385	1404603	-	Rv1256c	cyp130	CDS	intermediary metabolism and respiration	No	Probable cytochrome P450 130 Cyp130		NotExcluded	intermediary metabolism and respiration	0	1403994
NC_000962.3	1404716	1406084	-	Rv1257c	Rv1257c	CDS	intermediary metabolism and respiration	No	Probable oxidoreductase		NotExcluded	intermediary metabolism and respiration	0	1405400
NC_000962.3	1406080	1407340	-	Rv1258c	Rv1258c	CDS	cell wall and cell processes	No	Probable conserved integral membrane transport protein		NotExcluded	cell wall and cell processes	0	1406710
NC_000962.3	1407338	1408238	+	Rv1259	udgB	CDS	information pathways	No	Probable uracil DNA glycosylase, UdgB		NotExcluded	information pathways	0	1407788
NC_000962.3	1408239	1409358	+	Rv1260	Rv1260	CDS	intermediary metabolism and respiration	No	Probable oxidoreductase		NotExcluded	intermediary metabolism and respiration	0	1.4088e+06
NC_000962.3	1409483	1409933	-	Rv1261c	Rv1261c	CDS	conserved hypotheticals	No	Conserved protein		NotExcluded	conserved hypotheticals	0	1409708
NC_000962.3	1409937	1410372	-	Rv1262c	Rv1262c	CDS	conserved hypotheticals	No	Hypothetical hit-like protein		NotExcluded	conserved hypotheticals	0	1.41015e+06
NC_000962.3	1410430	1411819	+	Rv1263	amiB2	CDS	intermediary metabolism and respiration	No	Probable amidase AmiB2 (aminohydrolase)		NotExcluded	intermediary metabolism and respiration	0	1.41112e+06
NC_000962.3	1411893	1413087	+	Rv1264	Rv1264	CDS	intermediary metabolism and respiration	No	Adenylyl cyclase (ATP pyrophosphate-lyase) (adenylate cyclase)		NotExcluded	intermediary metabolism and respiration	0	1412490
NC_000962.3	1413259	1413940	+	Rv1265	Rv1265	CDS	conserved hypotheticals	No	Unknown protein		NotExcluded	conserved hypotheticals	0	1.4136e+06
NC_000962.3	1413959	1415840	-	Rv1266c	pknH	CDS	regulatory proteins	No	Probable transmembrane serine/threonine-protein kinase H PknH (protein kinase H) (STPK H)		NotExcluded	regulatory proteins	0	1.4149e+06
NC_000962.3	1416180	1417347	-	Rv1267c	embR	CDS	regulatory proteins	No	Probable transcriptional regulatory protein EmbR		NotExcluded	regulatory proteins	0	1.41676e+06
NC_000962.3	1417657	1418356	-	Rv1268c	Rv1268c	CDS	conserved hypotheticals	No	Hypothetical protein		NotExcluded	conserved hypotheticals	0	1.41801e+06
NC_000962.3	1418578	1418953	-	Rv1269c	Rv1269c	CDS	cell wall and cell processes	No	Conserved probable secreted protein		NotExcluded	cell wall and cell processes	0	1.41877e+06
NC_000962.3	1419013	1419748	-	Rv1270c	lprA	CDS	cell wall and cell processes	No	Possible lipoprotein LprA		NotExcluded	cell wall and cell processes	0	1.41938e+06
NC_000962.3	1419960	1420302	-	Rv1271c	Rv1271c	CDS	cell wall and cell processes	No	Conserved hypothetical secreted protein		NotExcluded	cell wall and cell processes	0	1420131
NC_000962.3	1420409	1422305	-	Rv1272c	Rv1272c	CDS	cell wall and cell processes	No	Probable drugs-transport transmembrane ATP-binding protein ABC transporter		NotExcluded	cell wall and cell processes	0	1421357
NC_000962.3	1422301	1424050	-	Rv1273c	Rv1273c	CDS	cell wall and cell processes	No	Probable drugs-transport transmembrane ATP-binding protein ABC transporter		NotExcluded	cell wall and cell processes	0	1.42318e+06
NC_000962.3	1424196	1424754	+	Rv1274	lprB	CDS	cell wall and cell processes	No	Possible lipoprotein LprB		NotExcluded	cell wall and cell processes	0	1424475
NC_000962.3	1424750	1425293	+	Rv1275	lprC	CDS	cell wall and cell processes	No	Possible lipoprotein LprC		NotExcluded	cell wall and cell processes	0	1.42502e+06
NC_000962.3	1425437	1425914	-	Rv1276c	Rv1276c	CDS	conserved hypotheticals	No	Conserved hypothetical protein		NotExcluded	conserved hypotheticals	0	1.42568e+06
NC_000962.3	1426163	1427417	+	Rv1277	Rv1277	CDS	conserved hypotheticals	No	Conserved hypothetical protein		NotExcluded	conserved hypotheticals	0	1426790
NC_000962.3	1427413	1430041	+	Rv1278	Rv1278	CDS	conserved hypotheticals	No	Hypothetical protein		NotExcluded	conserved hypotheticals	0	1428727
NC_000962.3	1430061	1431648	+	Rv1279	Rv1279	CDS	intermediary metabolism and respiration	No	Probable dehydrogenase FAD flavoprotein GMC oxidoreductase		NotExcluded	intermediary metabolism and respiration	0	1.43085e+06
NC_000962.3	1431664	1433440	-	Rv1280c	oppA	CDS	cell wall and cell processes	No	Probable periplasmic oligopeptide-binding lipoprotein OppA		NotExcluded	cell wall and cell processes	0	1432552
NC_000962.3	1433432	1435271	-	Rv1281c	oppD	CDS	cell wall and cell processes	No	Probable oligopeptide-transport ATP-binding protein ABC transporter OppD		NotExcluded	cell wall and cell processes	0	1.43435e+06
NC_000962.3	1435267	1436143	-	Rv1282c	oppC	CDS	cell wall and cell processes	No	Probable oligopeptide-transport integral membrane protein ABC transporter OppC		NotExcluded	cell wall and cell processes	0	1435705
NC_000962.3	1436139	1437117	-	Rv1283c	oppB	CDS	cell wall and cell processes	No	Probable oligopeptide-transport integral membrane protein ABC transporter OppB		NotExcluded	cell wall and cell processes	0	1436628
NC_000962.3	1437323	1437815	+	Rv1284	canA	CDS	intermediary metabolism and respiration	No	Beta-carbonic anhydrase		NotExcluded	intermediary metabolism and respiration	0	1437569
NC_000962.3	1437908	1438907	+	Rv1285	cysD	CDS	intermediary metabolism and respiration	No	Probable sulfate adenylyltransferase subunit 2 CysD		NotExcluded	intermediary metabolism and respiration	0	1.43841e+06
NC_000962.3	1438906	1440751	+	Rv1286	cysN	CDS	intermediary metabolism and respiration	No	Probable bifunctional enzyme CysN/CysC: sulfate adenyltransferase (subunit 1) + adenylylsulfate kinase		NotExcluded	intermediary metabolism and respiration	0	1.43983e+06
NC_000962.3	1440804	1441290	+	Rv1287	Rv1287	CDS	conserved hypotheticals	No	Conserved hypothetical protein		NotExcluded	conserved hypotheticals	0	1441047
NC_000962.3	1441347	1442718	+	Rv1288	Rv1288	CDS	conserved hypotheticals	No	Conserved protein		Coscolla Repetitive Genes	conserved hypotheticals	0	1.44203e+06
NC_000962.3	1442766	1443399	+	Rv1289	Rv1289	CDS	conserved hypotheticals	No	Unknown protein		NotExcluded	conserved hypotheticals	0	1.44308e+06
NC_000962.3	1443481	1445047	-	Rv1290c	Rv1290c	CDS	conserved hypotheticals	No	Conserved protein		NotExcluded	conserved hypotheticals	0	1444264
NC_000962.3	1445057	1445372	+	Rv1290A	Rv1290A	CDS	conserved hypotheticals	No	Hypothetical protein		NotExcluded	conserved hypotheticals	0	1.44521e+06
NC_000962.3	1445498	1445834	-	Rv1291c	Rv1291c	CDS	cell wall and cell processes	No	Conserved hypothetical secreted protein		NotExcluded	cell wall and cell processes	0	1445666
NC_000962.3	1446192	1446265	-	MTB000018	argV	tRNA	stable RNAs	No	tRNA-Arg (CCG)		NotExcluded	stable RNAs	0	1.44623e+06
NC_000962.3	1446378	1448031	+	Rv1292	argS	CDS	information pathways	No	Probable arginyl-tRNA synthetase ArgS (ARGRS) (arginine--tRNA ligase)		NotExcluded	information pathways	0	1.4472e+06
NC_000962.3	1448027	1449371	+	Rv1293	lysA	CDS	intermediary metabolism and respiration	No	Diaminopimelate decarboxylase LysA (DAP decarboxylase)		NotExcluded	intermediary metabolism and respiration	0	1448699
NC_000962.3	1449374	1450700	+	Rv1294	thrA	CDS	intermediary metabolism and respiration	No	Probable homoserine dehydrogenase ThrA		NotExcluded	intermediary metabolism and respiration	0	1450037
NC_000962.3	1450696	1451779	+	Rv1295	thrC	CDS	intermediary metabolism and respiration	No	Threonine synthase ThrC (ts)		Coscolla Repetitive Genes	intermediary metabolism and respiration	0	1.45124e+06
NC_000962.3	1451996	1452947	+	Rv1296	thrB	CDS	intermediary metabolism and respiration	No	Probable homoserine kinase ThrB		NotExcluded	intermediary metabolism and respiration	0	1.45247e+06
NC_000962.3	1453203	1455012	+	Rv1297	rho	CDS	information pathways	No	Probable transcription termination factor Rho homolog		NotExcluded	information pathways	0	1.45411e+06
NC_000962.3	1455162	1455405	+	Rv1298	rpmE	CDS	information pathways	No	50S ribosomal protein L31 RpmE		NotExcluded	information pathways	0	1.45528e+06
NC_000962.3	1455494	1456568	+	Rv1299	prfA	CDS	information pathways	No	Probable peptide chain release factor 1 PrfA (RF-1)		NotExcluded	information pathways	0	1456031
NC_000962.3	1456564	1457542	+	Rv1300	hemK	CDS	intermediary metabolism and respiration	No	Probable HemK protein homolog HemK		NotExcluded	intermediary metabolism and respiration	0	1457053
NC_000962.3	1457557	1458211	+	Rv1301	Rv1301	CDS	conserved hypotheticals	No	Conserved protein		NotExcluded	conserved hypotheticals	0	1457884
NC_000962.3	1458294	1459509	+	Rv1302	rfe	CDS	cell wall and cell processes	No	Probable undecapaprenyl-phosphate alpha-N-acetylglucosaminyltransferase Rfe (UDP-GlcNAc transferase)		NotExcluded	cell wall and cell processes	0	1.4589e+06
NC_000962.3	1459765	1460251	+	Rv1303	Rv1303	CDS	cell wall and cell processes	No	Conserved hypothetical transmembrane protein		NotExcluded	cell wall and cell processes	0	1460008
NC_000962.3	1460243	1460996	+	Rv1304	atpB	CDS	intermediary metabolism and respiration	No	Probable ATP synthase a chain AtpB (protein 6)		NotExcluded	intermediary metabolism and respiration	0	1.46062e+06
NC_000962.3	1461044	1461290	+	Rv1305	atpE	CDS	intermediary metabolism and respiration	No	Probable ATP synthase C chain AtpE (lipid-binding protein) (dicyclohexylcarbodiimide-binding protein)		NotExcluded	intermediary metabolism and respiration	0	1461167
NC_000962.3	1461320	1461836	+	Rv1306	atpF	CDS	intermediary metabolism and respiration	No	Probable ATP synthase B chain AtpF		NotExcluded	intermediary metabolism and respiration	0	1461578
NC_000962.3	1461842	1463183	+	Rv1307	atpH	CDS	intermediary metabolism and respiration	No	Probable ATP synthase delta chain AtpH		NotExcluded	intermediary metabolism and respiration	0	1.46251e+06
NC_000962.3	1463227	1464877	+	Rv1308	atpA	CDS	intermediary metabolism and respiration	No	Probable ATP synthase alpha chain AtpA		NotExcluded	intermediary metabolism and respiration	0	1464052
NC_000962.3	1464883	1465801	+	Rv1309	atpG	CDS	intermediary metabolism and respiration	No	Probable ATP synthase gamma chain AtpG		NotExcluded	intermediary metabolism and respiration	0	1465342
NC_000962.3	1465840	1467301	+	Rv1310	atpD	CDS	intermediary metabolism and respiration	No	Probable ATP synthase beta chain AtpD		NotExcluded	intermediary metabolism and respiration	0	1.46657e+06
NC_000962.3	1467314	1467680	+	Rv1311	atpC	CDS	intermediary metabolism and respiration	No	Probable ATP synthase epsilon chain AtpC		NotExcluded	intermediary metabolism and respiration	0	1467497
NC_000962.3	1467687	1468131	+	Rv1312	Rv1312	CDS	cell wall and cell processes	No	Conserved hypothetical secreted protein		NotExcluded	cell wall and cell processes	0	1467909
NC_000962.3	1468170	1469505	-	Rv1313c	Rv1313c	CDS	insertion seqs and phages	No	Possible transposase		InsertionSeqs_And_Phages	insertion seqs and phages	0	1.46884e+06
NC_000962.3	1469670	1470252	-	Rv1314c	Rv1314c	CDS	conserved hypotheticals	No	Conserved protein		NotExcluded	conserved hypotheticals	0	1469961
NC_000962.3	1470320	1471577	+	Rv1315	murA	CDS	cell wall and cell processes	No	Probable UDP-N-acetylglucosamine 1-carboxyvinyltransferase MurA		NotExcluded	cell wall and cell processes	0	1.47095e+06
NC_000962.3	1471845	1473382	+	MTB000019	rrs	rRNA	stable RNAs	No	Ribosomal RNA 16S		NotExcluded	stable RNAs	0	1.47261e+06
NC_000962.3	1473657	1476795	+	MTB000020	rrl	rRNA	stable RNAs	No	Ribosomal RNA 23S		NotExcluded	stable RNAs	0	1475226
NC_000962.3	1476898	1477013	+	MTB000021	rrf	rRNA	stable RNAs	No	Ribosomal RNA 5S		NotExcluded	stable RNAs	0	1.47696e+06
NC_000962.3	1477133	1477631	-	Rv1316c	ogt	CDS	information pathways	No	Methylated-DNA--protein-cysteine methyltransferase Ogt (6-O-methylguanine-DNA methyltransferase) (O-6-methylguanine-DNA-alkyltransferase)		NotExcluded	information pathways	0	1477382
NC_000962.3	1477627	1479118	-	Rv1317c	alkA	CDS	information pathways	No	Probable bifunctional regulatory protein and DNA repair enzyme AlkA (regulatory protein of adaptative response) (methylphosphotriester-DNA--protein-cysteine S-methyltransferase)		NotExcluded	information pathways	0	1.47837e+06
NC_000962.3	1479198	1480824	-	Rv1318c	Rv1318c	CDS	intermediary metabolism and respiration	No	Possible adenylate cyclase (ATP pyrophosphate-lyase) (adenylyl cyclase)		Coscolla Repetitive Genes	intermediary metabolism and respiration	0	1480011
NC_000962.3	1480893	1482501	-	Rv1319c	Rv1319c	CDS	intermediary metabolism and respiration	No	Possible adenylate cyclase (ATP pyrophosphate-lyase) (adenylyl cyclase)		Coscolla Repetitive Genes	intermediary metabolism and respiration	1	1481697
NC_000962.3	1482513	1484217	-	Rv1320c	Rv1320c	CDS	intermediary metabolism and respiration	No	Possible adenylate cyclase (ATP pyrophosphate-lyase) (adenylyl cyclase)		NotExcluded	intermediary metabolism and respiration	0	1483365
NC_000962.3	1484278	1484959	+	Rv1321	Rv1321	CDS	conserved hypotheticals	No	Conserved hypothetical protein		NotExcluded	conserved hypotheticals	0	1.48462e+06
NC_000962.3	1484981	1485278	+	Rv1322	Rv1322	CDS	conserved hypotheticals	No	Conserved hypothetical protein		NotExcluded	conserved hypotheticals	0	1.48513e+06
NC_000962.3	1485312	1485771	-	Rv1322A	Rv1322A	CDS	conserved hypotheticals	No	Conserved protein		NotExcluded	conserved hypotheticals	0	1.48554e+06
NC_000962.3	1485861	1487031	+	Rv1323	fadA4	CDS	lipid metabolism	No	Probable acetyl-CoA acetyltransferase FadA4 (acetoacetyl-CoA thiolase)		NotExcluded	lipid metabolism	0	1486446
NC_000962.3	1487160	1488075	+	Rv1324	Rv1324	CDS	intermediary metabolism and respiration	No	Possible thioredoxin		NotExcluded	intermediary metabolism and respiration	0	1.48762e+06
NC_000962.3	1488153	1489965	-	Rv1325c	PE_PGRS24	CDS	PE/PPE	No	PE-PGRS family protein PE_PGRS24	PE_V_PGRS	PE/PPEs	PE/PPE	0	1489059
NC_000962.3	1490116	1492312	-	Rv1326c	glgB	CDS	intermediary metabolism and respiration	No	1,4-alpha-glucan branching enzyme GlgB (glycogen branching enzyme)		NotExcluded	intermediary metabolism and respiration	0	1491214
NC_000962.3	1492319	1494425	-	Rv1327c	glgE	CDS	intermediary metabolism and respiration	No	M1P-dependent maltosyltransferase GlgE		NotExcluded	intermediary metabolism and respiration	0	1493372
NC_000962.3	1494563	1497155	+	Rv1328	glgP	CDS	intermediary metabolism and respiration	No	Probable glycogen phosphorylase GlgP		NotExcluded	intermediary metabolism and respiration	0	1495859
NC_000962.3	1497194	1499189	-	Rv1329c	dinG	CDS	information pathways	No	Probable ATP-dependent helicase DinG		NotExcluded	information pathways	0	1.49819e+06
NC_000962.3	1499212	1500559	-	Rv1330c	pncB1	CDS	intermediary metabolism and respiration	No	Nicotinic acid phosphoribosyltransferase PncB1		NotExcluded	intermediary metabolism and respiration	0	1.49989e+06
NC_000962.3	1500660	1500966	+	Rv1331	Rv1331	CDS	conserved hypotheticals	No	Conserved hypothetical protein		NotExcluded	conserved hypotheticals	0	1500813
NC_000962.3	1500925	1501582	+	Rv1332	Rv1332	CDS	regulatory proteins	No	Probable transcriptional regulatory protein		NotExcluded	regulatory proteins	0	1.50125e+06
NC_000962.3	1501598	1502633	+	Rv1333	Rv1333	CDS	intermediary metabolism and respiration	No	Probable hydrolase		NotExcluded	intermediary metabolism and respiration	0	1.50212e+06
NC_000962.3	1502640	1503081	+	Rv1334	mec	CDS	intermediary metabolism and respiration	No	Possible hydrolase		NotExcluded	intermediary metabolism and respiration	0	1.50286e+06
NC_000962.3	1503102	1503384	+	Rv1335	cysO	CDS	intermediary metabolism and respiration	No	Sulfur carrier protein CysO		NotExcluded	intermediary metabolism and respiration	0	1503243
NC_000962.3	1503393	1504365	+	Rv1336	cysM	CDS	intermediary metabolism and respiration	No	Cysteine synthase B CysM (CSASE B) (O-phosphoserine sulfhydrylase B) (O-phosphoserine (thiol)-lyase B)		NotExcluded	intermediary metabolism and respiration	0	1503879
NC_000962.3	1504355	1505078	+	Rv1337	Rv1337	CDS	cell wall and cell processes	No	Probable integral membrane protein		NotExcluded	cell wall and cell processes	0	1.50472e+06
NC_000962.3	1505074	1505890	+	Rv1338	murI	CDS	cell wall and cell processes	No	Probable glutamate racemase MurI		NotExcluded	cell wall and cell processes	0	1505482
NC_000962.3	1505916	1506738	+	Rv1339	Rv1339	CDS	conserved hypotheticals	No	Conserved protein		NotExcluded	conserved hypotheticals	0	1506327
NC_000962.3	1506754	1507534	+	Rv1340	rphA	CDS	information pathways	No	Probable ribonuclease RphA (RNase PH) (tRNA nucleotidyltransferase)		NotExcluded	information pathways	0	1507144
NC_000962.3	1507572	1508187	+	Rv1341	Rv1341	CDS	conserved hypotheticals	No	Conserved protein		NotExcluded	conserved hypotheticals	0	1.50788e+06
NC_000962.3	1508183	1508546	-	Rv1342c	Rv1342c	CDS	cell wall and cell processes	No	Conserved membrane protein		NotExcluded	cell wall and cell processes	0	1.50836e+06
NC_000962.3	1508542	1508923	-	Rv1343c	lprD	CDS	cell wall and cell processes	No	Probable conserved lipoprotein LprD		NotExcluded	cell wall and cell processes	0	1.50873e+06
NC_000962.3	1508967	1509288	+	Rv1344	mbtL	CDS	lipid metabolism	No	Acyl carrier protein (ACP) MbtL		NotExcluded	lipid metabolism	0	1.50913e+06
NC_000962.3	1509280	1510846	+	Rv1345	mbtM	CDS	lipid metabolism	No	Probable fatty acyl-AMP ligase MbtM		NotExcluded	lipid metabolism	0	1510063
NC_000962.3	1510845	1512006	+	Rv1346	mbtN	CDS	lipid metabolism	No	Acyl-CoA dehydrogenase MbtN		NotExcluded	lipid metabolism	0	1.51143e+06
NC_000962.3	1511972	1512605	-	Rv1347c	mbtK	CDS	lipid metabolism	No	Lysine N-acetyltransferase MbtK		NotExcluded	lipid metabolism	0	1.51229e+06
NC_000962.3	1512727	1512811	+	MTB000022	leuW	tRNA	stable RNAs	No	tRNA-Leu (TAG)		NotExcluded	stable RNAs	0	1512769
NC_000962.3	1513046	1515626	+	Rv1348	irtA	CDS	cell wall and cell processes	No	Iron-regulated transporter IrtA		NotExcluded	cell wall and cell processes	0	1514336
NC_000962.3	1515622	1517362	+	Rv1349	irtB	CDS	cell wall and cell processes	No	Iron-regulated transporter IrtB		NotExcluded	cell wall and cell processes	0	1516492
NC_000962.3	1517490	1518234	+	Rv1350	fabG2	CDS	lipid metabolism	No	Probable 3-oxoacyl-[acyl-carrier protein] reductase FabG2 (3-ketoacyl-acyl carrier protein reductase)		NotExcluded	lipid metabolism	0	1517862
NC_000962.3	1518230	1518560	+	Rv1351	Rv1351	CDS	conserved hypotheticals	No	Hypothetical protein		NotExcluded	conserved hypotheticals	0	1518395
NC_000962.3	1518762	1519134	+	Rv1352	Rv1352	CDS	conserved hypotheticals	No	Conserved protein		NotExcluded	conserved hypotheticals	0	1518948
NC_000962.3	1519199	1519985	-	Rv1353c	Rv1353c	CDS	regulatory proteins	No	Probable transcriptional regulatory protein		NotExcluded	regulatory proteins	0	1519592
NC_000962.3	1520004	1521876	-	Rv1354c	Rv1354c	CDS	conserved hypotheticals	No	Conserved hypothetical protein		NotExcluded	conserved hypotheticals	0	1520940
NC_000962.3	1521884	1524032	-	Rv1355c	moeY	CDS	intermediary metabolism and respiration	No	Possible molybdopterin biosynthesis protein MoeY		NotExcluded	intermediary metabolism and respiration	0	1522958
NC_000962.3	1524028	1524820	-	Rv1356c	Rv1356c	CDS	conserved hypotheticals	No	Hypothetical protein		NotExcluded	conserved hypotheticals	0	1524424
NC_000962.3	1525292	1526216	-	Rv1357c	Rv1357c	CDS	conserved hypotheticals	No	Conserved hypothetical protein		NotExcluded	conserved hypotheticals	0	1525754
NC_000962.3	1526611	1530091	+	Rv1358	Rv1358	CDS	regulatory proteins	No	Probable transcriptional regulatory protein		NotExcluded	regulatory proteins	0	1528351
NC_000962.3	1530172	1530925	+	Rv1359	Rv1359	CDS	regulatory proteins	No	Probable transcriptional regulatory protein		NotExcluded	regulatory proteins	0	1.53055e+06
NC_000962.3	1531347	1532370	+	Rv1360	Rv1360	CDS	intermediary metabolism and respiration	No	Probable oxidoreductase		NotExcluded	intermediary metabolism and respiration	0	1.53186e+06
NC_000962.3	1532442	1533633	-	Rv1361c	PPE19	CDS	PE/PPE	No	PPE family protein PPE19	PPE_SL-4_PPE-SVP	PE/PPEs	PE/PPE	5	1.53304e+06
NC_000962.3	1533947	1534610	-	Rv1362c	Rv1362c	CDS	cell wall and cell processes	No	Possible membrane protein		NotExcluded	cell wall and cell processes	0	1.53428e+06
NC_000962.3	1534606	1535392	-	Rv1363c	Rv1363c	CDS	cell wall and cell processes	No	Possible membrane protein		NotExcluded	cell wall and cell processes	0	1534999
NC_000962.3	1535682	1537644	-	Rv1364c	Rv1364c	CDS	information pathways	No	Possible sigma factor regulatory protein		NotExcluded	information pathways	0	1536663
NC_000962.3	1537782	1538169	-	Rv1365c	rsfA	CDS	information pathways	No	Anti-anti-sigma factor RsfA (anti-sigma factor antagonist) (regulator of sigma F A)		NotExcluded	information pathways	0	1.53798e+06
NC_000962.3	1538389	1539211	+	Rv1366	Rv1366	CDS	conserved hypotheticals	No	Hypothetical protein		NotExcluded	conserved hypotheticals	0	1538800
NC_000962.3	1539179	1539440	+	Rv1366A	Rv1366A	CDS	conserved hypotheticals	No	Conserved protein		NotExcluded	conserved hypotheticals	0	1.53931e+06
NC_000962.3	1539511	1540645	-	Rv1367c	Rv1367c	CDS	conserved hypotheticals	No	Conserved protein		NotExcluded	conserved hypotheticals	0	1540078
NC_000962.3	1541019	1541805	+	Rv1368	lprF	CDS	cell wall and cell processes	No	Probable conserved lipoprotein LprF		NotExcluded	cell wall and cell processes	0	1541412
NC_000962.3	1541993	1542980	-	Rv1369c	Rv1369c	CDS	insertion seqs and phages	No	Probable transposase		InsertionSeqs_And_Phages	insertion seqs and phages	0	1.54249e+06
NC_000962.3	1542928	1543255	-	Rv1370c	Rv1370c	CDS	insertion seqs and phages	No	Putative transposase for insertion sequence element IS6110 (fragment)		InsertionSeqs_And_Phages	insertion seqs and phages	0	1.54309e+06
NC_000962.3	1543358	1544828	+	Rv1371	Rv1371	CDS	cell wall and cell processes	No	Probable conserved membrane protein		NotExcluded	cell wall and cell processes	0	1544093
NC_000962.3	1544824	1546006	+	Rv1372	Rv1372	CDS	conserved hypotheticals	No	Conserved hypothetical protein		NotExcluded	conserved hypotheticals	0	1545415
NC_000962.3	1546011	1546992	+	Rv1373	Rv1373	CDS	intermediary metabolism and respiration	No	Glycolipid sulfotransferase		NotExcluded	intermediary metabolism and respiration	0	1.5465e+06
NC_000962.3	1547071	1547530	-	Rv1374c	Rv1374c	CDS	conserved hypotheticals	No	Hypothetical protein		NotExcluded	conserved hypotheticals	0	1.5473e+06
NC_000962.3	1547831	1549151	+	Rv1375	Rv1375	CDS	conserved hypotheticals	No	Conserved hypothetical protein		NotExcluded	conserved hypotheticals	0	1548491
NC_000962.3	1549147	1550641	+	Rv1376	Rv1376	CDS	conserved hypotheticals	No	Conserved hypothetical protein		NotExcluded	conserved hypotheticals	0	1549894
NC_000962.3	1550578	1551217	-	Rv1377c	Rv1377c	CDS	intermediary metabolism and respiration	No	Putative transferase		NotExcluded	intermediary metabolism and respiration	0	1.5509e+06
NC_000962.3	1551227	1552655	-	Rv1378c	Rv1378c	CDS	conserved hypotheticals	No	Conserved hypothetical protein		NotExcluded	conserved hypotheticals	0	1551941
NC_000962.3	1552653	1553235	+	Rv1379	pyrR	CDS	regulatory proteins	No	Probable pyrimidine operon regulatory protein PyrR		NotExcluded	regulatory proteins	0	1552944
NC_000962.3	1553231	1554191	+	Rv1380	pyrB	CDS	intermediary metabolism and respiration	No	Probable aspartate carbamoyltransferase PyrB (ATCase) (aspartate transcarbamylase)		NotExcluded	intermediary metabolism and respiration	0	1553711
NC_000962.3	1554187	1555480	+	Rv1381	pyrC	CDS	intermediary metabolism and respiration	No	Probable dihydroorotase PyrC (DHOase)		NotExcluded	intermediary metabolism and respiration	0	1.55483e+06
NC_000962.3	1555476	1555974	+	Rv1382	Rv1382	CDS	cell wall and cell processes	No	Probable export or membrane protein		NotExcluded	cell wall and cell processes	0	1555725
NC_000962.3	1555970	1557101	+	Rv1383	carA	CDS	intermediary metabolism and respiration	No	Probable carbamoyl-phosphate synthase small chain CarA (carbamoyl-phosphate synthetase glutamine chain)		NotExcluded	intermediary metabolism and respiration	0	1.55654e+06
NC_000962.3	1557100	1560448	+	Rv1384	carB	CDS	intermediary metabolism and respiration	No	Probable carbamoyl-phosphate synthase large chain CarB (carbamoyl-phosphate synthetase ammonia chain)		NotExcluded	intermediary metabolism and respiration	0	1558774
NC_000962.3	1560444	1561269	+	Rv1385	pyrF	CDS	intermediary metabolism and respiration	No	Probable orotidine 5'-phosphate decarboxylase PyrF (OMP decarboxylase) (ompdecase)		NotExcluded	intermediary metabolism and respiration	0	1.56086e+06
NC_000962.3	1561463	1561772	+	Rv1386	PE15	CDS	PE/PPE	No	PE family protein PE15	PE_II_	PE/PPEs	PE/PPE	0	1.56162e+06
NC_000962.3	1561768	1563388	+	Rv1387	PPE20	CDS	PE/PPE	No	PPE family protein PPE20	PPE_SL-2_PPE-PPW	PE/PPEs	PE/PPE	0	1562578
NC_000962.3	1563693	1564266	+	Rv1388	mihF	CDS	information pathways	No	Putative integration host factor MihF		NotExcluded	information pathways	0	1.56398e+06
NC_000962.3	1564400	1565027	+	Rv1389	gmk	CDS	intermediary metabolism and respiration	No	Probable guanylate kinase Gmk		NotExcluded	intermediary metabolism and respiration	0	1.56471e+06
NC_000962.3	1565092	1565425	+	Rv1390	rpoZ	CDS	information pathways	No	Probable DNA-directed RNA polymerase (omega chain) RpoZ (transcriptase omega chain) (RNA polymerase omega subunit)		NotExcluded	information pathways	0	1.56526e+06
NC_000962.3	1565440	1566697	+	Rv1391	dfp	CDS	intermediary metabolism and respiration	No	Probable DNA/pantothenate metabolism flavoprotein homolog Dfp		NotExcluded	intermediary metabolism and respiration	0	1.56607e+06
NC_000962.3	1566824	1568036	+	Rv1392	metK	CDS	intermediary metabolism and respiration	No	Probable S-adenosylmethionine synthetase MetK (mat) (AdoMet synthetase) (methionine adenosyltransferase)		NotExcluded	intermediary metabolism and respiration	0	1567430
NC_000962.3	1568108	1569587	-	Rv1393c	Rv1393c	CDS	intermediary metabolism and respiration	No	Probable monoxygenase		NotExcluded	intermediary metabolism and respiration	0	1.56885e+06
NC_000962.3	1569583	1570969	-	Rv1394c	cyp132	CDS	intermediary metabolism and respiration	No	Probable cytochrome P450 132 Cyp132		NotExcluded	intermediary metabolism and respiration	0	1570276
NC_000962.3	1571046	1572081	+	Rv1395	Rv1395	CDS	regulatory proteins	No	Transcriptional regulatory protein		NotExcluded	regulatory proteins	0	1.57156e+06
NC_000962.3	1572126	1573857	-	Rv1396c	PE_PGRS25	CDS	PE/PPE	No	PE-PGRS family protein PE_PGRS25	PE_V_PGRS	PE/PPEs	PE/PPE	0	1.57299e+06
NC_000962.3	1574111	1574513	-	Rv1397c	vapC10	CDS	virulence, detoxification, adaptation	No	Possible toxin VapC10		NotExcluded	virulence, detoxification, adaptation	0	1574312
NC_000962.3	1574509	1574767	-	Rv1398c	vapB10	CDS	virulence, detoxification, adaptation	No	Possible antitoxin VapB10		NotExcluded	virulence, detoxification, adaptation	0	1574638
NC_000962.3	1574849	1575809	-	Rv1399c	nlhH	CDS	intermediary metabolism and respiration	No	Probable non lipolytic carboxylesterase NlhH		NotExcluded	intermediary metabolism and respiration	0	1575329
NC_000962.3	1575833	1576796	-	Rv1400c	lipI	CDS	intermediary metabolism and respiration	No	Probable lipase LipH		NotExcluded	intermediary metabolism and respiration	0	1.57631e+06
NC_000962.3	1576929	1577532	+	Rv1401	Rv1401	CDS	cell wall and cell processes	No	Possible membrane protein		NotExcluded	cell wall and cell processes	0	1.57723e+06
NC_000962.3	1577612	1579580	+	Rv1402	priA	CDS	information pathways	No	Putative primosomal protein N' PriA (replication factor Y)		NotExcluded	information pathways	0	1578596
NC_000962.3	1579597	1580422	-	Rv1403c	Rv1403c	CDS	intermediary metabolism and respiration	No	Putative methyltransferase		NotExcluded	intermediary metabolism and respiration	0	1.58001e+06
NC_000962.3	1580590	1581073	+	Rv1404	Rv1404	CDS	regulatory proteins	No	Probable transcriptional regulatory protein		NotExcluded	regulatory proteins	0	1.58083e+06
NC_000962.3	1581144	1581969	-	Rv1405c	Rv1405c	CDS	intermediary metabolism and respiration	No	Putative methyltransferase		NotExcluded	intermediary metabolism and respiration	0	1.58156e+06
NC_000962.3	1582165	1583104	+	Rv1406	fmt	CDS	information pathways	No	Probable methionyl-tRNA formyltransferase Fmt		NotExcluded	information pathways	0	1.58263e+06
NC_000962.3	1583100	1584474	+	Rv1407	fmu	CDS	information pathways	No	Probable Fmu protein (sun protein)		NotExcluded	information pathways	0	1583787
NC_000962.3	1584498	1585197	+	Rv1408	rpe	CDS	intermediary metabolism and respiration	No	Probable ribulose-phosphate 3-epimerase Rpe (PPE) (R5P3E) (pentose-5-phosphate 3-epimerase)		NotExcluded	intermediary metabolism and respiration	0	1.58485e+06
NC_000962.3	1585193	1586213	+	Rv1409	ribG	CDS	intermediary metabolism and respiration	No	Probable bifunctional riboflavin biosynthesis protein RibG : diaminohydroxyphosphoribosylaminopyrimidine deaminase (riboflavin-specific deaminase) + 5-amino-6-(5-phosphoribosylamino) uracil reductase (HTP reductase)		NotExcluded	intermediary metabolism and respiration	0	1585703
NC_000962.3	1586209	1587766	-	Rv1410c	Rv1410c	CDS	cell wall and cell processes	No	Aminoglycosides/tetracycline-transport integral membrane protein		NotExcluded	cell wall and cell processes	0	1.58699e+06
NC_000962.3	1587771	1588482	-	Rv1411c	lprG	CDS	cell wall and cell processes	No	Conserved lipoprotein LprG		NotExcluded	cell wall and cell processes	0	1.58813e+06
NC_000962.3	1588566	1589172	+	Rv1412	ribC	CDS	intermediary metabolism and respiration	No	Probable riboflavin synthase alpha chain RibC (RibE)		NotExcluded	intermediary metabolism and respiration	0	1588869
NC_000962.3	1589385	1589901	+	Rv1413	Rv1413	CDS	conserved hypotheticals	No	Conserved hypothetical protein		NotExcluded	conserved hypotheticals	0	1589643
NC_000962.3	1589890	1590292	+	Rv1414	Rv1414	CDS	conserved hypotheticals	No	Conserved hypothetical protein		NotExcluded	conserved hypotheticals	0	1590091
NC_000962.3	1590396	1591674	+	Rv1415	ribA2	CDS	intermediary metabolism and respiration	No	Probable riboflavin biosynthesis protein RibA2 : GTP cyclohydrolase II + 3,4-dihydroxy-2-butanone 4-phosphate synthase (DHBP synthase)		NotExcluded	intermediary metabolism and respiration	0	1591035
NC_000962.3	1591670	1592153	+	Rv1416	ribH	CDS	intermediary metabolism and respiration	No	Probable riboflavin synthase beta chain RibH (6,7-dimethyl-8-ribityllumazine synthase) (DMRL synthase) (lumazine synthase)		NotExcluded	intermediary metabolism and respiration	0	1.59191e+06
NC_000962.3	1592149	1592614	+	Rv1417	Rv1417	CDS	cell wall and cell processes	No	Possible conserved membrane protein		NotExcluded	cell wall and cell processes	0	1.59238e+06
NC_000962.3	1592638	1593325	+	Rv1418	lprH	CDS	cell wall and cell processes	No	Probable lipoprotein LprH		NotExcluded	cell wall and cell processes	0	1.59298e+06
NC_000962.3	1593504	1593978	+	Rv1419	Rv1419	CDS	conserved hypotheticals	No	Unknown protein		NotExcluded	conserved hypotheticals	0	1593741
NC_000962.3	1594041	1595982	+	Rv1420	uvrC	CDS	information pathways	No	Probable excinuclease ABC (subunit C - nuclease) UvrC		NotExcluded	information pathways	0	1.59501e+06
NC_000962.3	1595978	1596884	+	Rv1421	Rv1421	CDS	conserved hypotheticals	No	Conserved protein		NotExcluded	conserved hypotheticals	0	1596431
NC_000962.3	1596880	1597909	+	Rv1422	Rv1422	CDS	conserved hypotheticals	No	Conserved hypothetical protein		NotExcluded	conserved hypotheticals	0	1.59739e+06
NC_000962.3	1597905	1598883	+	Rv1423	whiA	CDS	regulatory proteins	No	Probable transcriptional regulatory protein WhiA		NotExcluded	regulatory proteins	0	1598394
NC_000962.3	1598892	1599654	-	Rv1424c	Rv1424c	CDS	cell wall and cell processes	No	Possible membrane protein		NotExcluded	cell wall and cell processes	0	1599273
NC_000962.3	1599657	1601037	+	Rv1425	Rv1425	CDS	lipid metabolism	No	Possible triacylglycerol synthase (diacylglycerol acyltransferase)		NotExcluded	lipid metabolism	0	1600347
NC_000962.3	1601058	1602321	-	Rv1426c	lipO	CDS	intermediary metabolism and respiration	No	Probable esterase LipO		NotExcluded	intermediary metabolism and respiration	0	1.60169e+06
NC_000962.3	1602320	1603928	-	Rv1427c	fadD12	CDS	lipid metabolism	No	Possible long-chain-fatty-acid--CoA ligase FadD12 (fatty-acid-CoA synthetase) (fatty-acid-CoA synthase)		NotExcluded	lipid metabolism	0	1603124
NC_000962.3	1603931	1604759	-	Rv1428c	Rv1428c	CDS	conserved hypotheticals	No	Conserved hypothetical protein		NotExcluded	conserved hypotheticals	0	1604345
NC_000962.3	1604877	1606146	+	Rv1429	Rv1429	CDS	conserved hypotheticals	No	Conserved protein		NotExcluded	conserved hypotheticals	0	1.60551e+06
NC_000962.3	1606385	1607972	+	Rv1430	PE16	CDS	PE/PPE	No	PE family protein PE16	PE_V_	PE/PPEs	PE/PPE	0	1.60718e+06
NC_000962.3	1608082	1609852	+	Rv1431	Rv1431	CDS	cell wall and cell processes	No	Conserved membrane protein		NotExcluded	cell wall and cell processes	0	1608967
NC_000962.3	1609848	1611270	+	Rv1432	Rv1432	CDS	intermediary metabolism and respiration	No	Probable dehydrogenase		NotExcluded	intermediary metabolism and respiration	0	1610559
NC_000962.3	1611433	1612249	+	Rv1433	Rv1433	CDS	cell wall and cell processes	No	Possible conserved exported protein		NotExcluded	cell wall and cell processes	0	1611841
NC_000962.3	1612255	1612393	+	Rv1434	Rv1434	CDS	conserved hypotheticals	No	Hypothetical protein		NotExcluded	conserved hypotheticals	0	1612324
NC_000962.3	1612341	1612950	-	Rv1435c	Rv1435c	CDS	cell wall and cell processes	No	Probable conserved proline, glycine, valine-rich secreted protein		NotExcluded	cell wall and cell processes	0	1.61265e+06
NC_000962.3	1613306	1614326	+	Rv1436	gap	CDS	intermediary metabolism and respiration	No	Probable glyceraldehyde 3-phosphate dehydrogenase Gap (GAPDH)		NotExcluded	intermediary metabolism and respiration	0	1613816
NC_000962.3	1614328	1615567	+	Rv1437	pgk	CDS	intermediary metabolism and respiration	No	Probable phosphoglycerate kinase Pgk		NotExcluded	intermediary metabolism and respiration	0	1.61495e+06
NC_000962.3	1615563	1616349	+	Rv1438	tpi	CDS	intermediary metabolism and respiration	No	Probable triosephosphate isomerase Tpi (TIM)		NotExcluded	intermediary metabolism and respiration	0	1615956
NC_000962.3	1616960	1617386	-	Rv1439c	Rv1439c	CDS	conserved hypotheticals	No	Unknown protein		NotExcluded	conserved hypotheticals	0	1617173
NC_000962.3	1617836	1618070	+	Rv1440	secG	CDS	cell wall and cell processes	No	Probable protein-export membrane protein (translocase subunit) SecG		NotExcluded	cell wall and cell processes	0	1617953
NC_000962.3	1618208	1619684	-	Rv1441c	PE_PGRS26	CDS	PE/PPE	No	PE-PGRS family protein PE_PGRS26	PE_V_PGRS	PE/PPEs	PE/PPE	0	1618946
NC_000962.3	1619790	1622091	+	Rv1442	bisC	CDS	intermediary metabolism and respiration	No	Probable biotin sulfoxide reductase BisC (BDS reductase) (BSO reductase)		NotExcluded	intermediary metabolism and respiration	0	1.62094e+06
NC_000962.3	1622206	1622692	-	Rv1443c	Rv1443c	CDS	conserved hypotheticals	No	Unknown protein		NotExcluded	conserved hypotheticals	0	1622449
NC_000962.3	1623286	1623697	-	Rv1444c	Rv1444c	CDS	conserved hypotheticals	No	Unknown protein		NotExcluded	conserved hypotheticals	0	1.62349e+06
NC_000962.3	1623713	1624457	-	Rv1445c	devB	CDS	intermediary metabolism and respiration	No	Probable 6-phosphogluconolactonase DevB (6PGL)		NotExcluded	intermediary metabolism and respiration	0	1624085
NC_000962.3	1624453	1625365	-	Rv1446c	opcA	CDS	intermediary metabolism and respiration	No	Putative OXPP cycle protein OpcA		NotExcluded	intermediary metabolism and respiration	0	1624909
NC_000962.3	1625417	1626962	-	Rv1447c	zwf2	CDS	intermediary metabolism and respiration	No	Probable glucose-6-phosphate 1-dehydrogenase Zwf2 (G6PD)		NotExcluded	intermediary metabolism and respiration	0	1.62619e+06
NC_000962.3	1626958	1628080	-	Rv1448c	tal	CDS	intermediary metabolism and respiration	No	Probable transaldolase Tal		NotExcluded	intermediary metabolism and respiration	0	1627519
NC_000962.3	1628096	1630199	-	Rv1449c	tkt	CDS	intermediary metabolism and respiration	No	Transketolase Tkt (TK)		NotExcluded	intermediary metabolism and respiration	0	1.62915e+06
NC_000962.3	1630637	1634627	-	Rv1450c	PE_PGRS27	CDS	PE/PPE	No	PE-PGRS family protein PE_PGRS27	PE_V_PGRS	PE/PPEs	PE/PPE	19	1632632
NC_000962.3	1635028	1635955	+	Rv1451	ctaB	CDS	intermediary metabolism and respiration	No	Probable cytochrome C oxidase assembly factor CtaB		NotExcluded	intermediary metabolism and respiration	0	1.63549e+06
NC_000962.3	1636003	1638229	-	Rv1452c	PE_PGRS28	CDS	PE/PPE	No	PE-PGRS family protein PE_PGRS28	PE_V_PGRS	PE/PPEs	PE/PPE	21	1637116
NC_000962.3	1638380	1639646	+	Rv1453	Rv1453	CDS	regulatory proteins	No	Possible transcriptional activator protein		NotExcluded	regulatory proteins	0	1639013
NC_000962.3	1639673	1640660	-	Rv1454c	qor	CDS	intermediary metabolism and respiration	No	Probable quinone reductase Qor (NADPH:quinone reductase) (zeta-crystallin homolog protein)		NotExcluded	intermediary metabolism and respiration	0	1.64017e+06
NC_000962.3	1640679	1641543	+	Rv1455	Rv1455	CDS	conserved hypotheticals	No	Conserved protein		NotExcluded	conserved hypotheticals	0	1641111
NC_000962.3	1641492	1642425	-	Rv1456c	Rv1456c	CDS	cell wall and cell processes	No	Probable unidentified antibiotic-transport integral membrane ABC transporter		NotExcluded	cell wall and cell processes	0	1.64196e+06
NC_000962.3	1642536	1643322	-	Rv1457c	Rv1457c	CDS	cell wall and cell processes	No	Probable unidentified antibiotic-transport integral membrane ABC transporter		NotExcluded	cell wall and cell processes	0	1642929
NC_000962.3	1643318	1644260	-	Rv1458c	Rv1458c	CDS	cell wall and cell processes	No	Probable unidentified antibiotic-transport ATP-binding protein ABC transporter		Coscolla Repetitive Genes	cell wall and cell processes	0	1643789
NC_000962.3	1644362	1646138	-	Rv1459c	Rv1459c	CDS	cell wall and cell processes	No	Possible conserved integral membrane protein		NotExcluded	cell wall and cell processes	0	1645250
NC_000962.3	1646185	1646992	+	Rv1460	Rv1460	CDS	regulatory proteins	No	Probable transcriptional regulatory protein		NotExcluded	regulatory proteins	0	1.64659e+06
NC_000962.3	1646988	1649529	+	Rv1461	Rv1461	CDS	conserved hypotheticals	No	Conserved protein		NotExcluded	conserved hypotheticals	0	1.64826e+06
NC_000962.3	1649525	1650719	+	Rv1462	Rv1462	CDS	conserved hypotheticals	No	Conserved hypothetical protein		NotExcluded	conserved hypotheticals	0	1650122
NC_000962.3	1650715	1651516	+	Rv1463	Rv1463	CDS	cell wall and cell processes	No	Probable conserved ATP-binding protein ABC transporter		NotExcluded	cell wall and cell processes	0	1.65112e+06
NC_000962.3	1651517	1652771	+	Rv1464	csd	CDS	intermediary metabolism and respiration	No	Probable cysteine desulfurase Csd		NotExcluded	intermediary metabolism and respiration	0	1652144
NC_000962.3	1652767	1653256	+	Rv1465	Rv1465	CDS	intermediary metabolism and respiration	No	Possible nitrogen fixation related protein		NotExcluded	intermediary metabolism and respiration	0	1.65301e+06
NC_000962.3	1653230	1653578	+	Rv1466	Rv1466	CDS	conserved hypotheticals	No	Conserved protein		NotExcluded	conserved hypotheticals	0	1653404
NC_000962.3	1653672	1655502	-	Rv1467c	fadE15	CDS	lipid metabolism	No	Probable acyl-CoA dehydrogenase FadE15		NotExcluded	lipid metabolism	0	1654587
NC_000962.3	1655608	1656721	-	Rv1468c	PE_PGRS29	CDS	PE/PPE	No	PE-PGRS family protein PE_PGRS29	PE_V_PGRS	PE/PPEs	PE/PPE	0	1.65616e+06
NC_000962.3	1656962	1658936	+	Rv1469	ctpD	CDS	cell wall and cell processes	No	Probable cation transporter P-type ATPase D CtpD		NotExcluded	cell wall and cell processes	0	1657949
NC_000962.3	1658979	1659354	+	Rv1470	trxA	CDS	intermediary metabolism and respiration	No	Probable thioredoxin TrxA		NotExcluded	intermediary metabolism and respiration	0	1.65917e+06
NC_000962.3	1659369	1659741	+	Rv1471	trxB1	CDS	intermediary metabolism and respiration	No	Probable thioredoxin TrxB1		NotExcluded	intermediary metabolism and respiration	0	1659555
NC_000962.3	1659762	1660620	+	Rv1472	echA12	CDS	lipid metabolism	No	Possible enoyl-CoA hydratase EchA12 (enoyl hydrase) (unsaturated acyl-CoA hydratase) (crotonase)		NotExcluded	lipid metabolism	0	1660191
NC_000962.3	1660655	1662284	+	Rv1473	Rv1473	CDS	cell wall and cell processes	No	Probable macrolide-transport ATP-binding protein ABC transporter		NotExcluded	cell wall and cell processes	0	1.66147e+06
NC_000962.3	1662380	1662572	+	Rv1473A	Rv1473A	CDS	regulatory proteins	No	Possible transcriptional regulatory protein		NotExcluded	regulatory proteins	0	1662476
NC_000962.3	1662640	1663204	-	Rv1474c	Rv1474c	CDS	regulatory proteins	No	Probable transcriptional regulatory protein		NotExcluded	regulatory proteins	0	1662922
NC_000962.3	1663214	1666046	-	Rv1475c	acn	CDS	intermediary metabolism and respiration	No	Probable iron-regulated aconitate hydratase Acn (citrate hydro-lyase) (aconitase)		NotExcluded	intermediary metabolism and respiration	0	1664630
NC_000962.3	1666203	1666764	+	Rv1476	Rv1476	CDS	cell wall and cell processes	No	Possible membrane protein		NotExcluded	cell wall and cell processes	0	1.66648e+06
NC_000962.3	1666989	1668408	+	Rv1477	ripA	CDS	virulence, detoxification, adaptation	No	Peptidoglycan hydrolase		NotExcluded	virulence, detoxification, adaptation	0	1.6677e+06
NC_000962.3	1668418	1669144	+	Rv1478	Rv1478	CDS	virulence, detoxification, adaptation	No	Possible invasion protein		NotExcluded	virulence, detoxification, adaptation	0	1668781
NC_000962.3	1669282	1670416	+	Rv1479	moxR1	CDS	regulatory proteins	No	Probable transcriptional regulatory protein MoxR1		NotExcluded	regulatory proteins	0	1669849
NC_000962.3	1670412	1671366	+	Rv1480	Rv1480	CDS	conserved hypotheticals	No	Conserved protein		NotExcluded	conserved hypotheticals	0	1670889
NC_000962.3	1671376	1672384	+	Rv1481	Rv1481	CDS	cell wall and cell processes	No	Probable membrane protein		NotExcluded	cell wall and cell processes	0	1671880
NC_000962.3	1672456	1673299	-	Rv1482c	Rv1482c	CDS	conserved hypotheticals	No	Conserved hypothetical protein		NotExcluded	conserved hypotheticals	0	1.67288e+06
NC_000962.3	1673439	1674183	+	Rv1483	fabG1	CDS	lipid metabolism	No	3-oxoacyl-[acyl-carrier protein] reductase FabG1 (3-ketoacyl-acyl carrier protein reductase) (mycolic acid biosynthesis a protein)		NotExcluded	lipid metabolism	0	1673811
NC_000962.3	1674201	1675011	+	Rv1484	inhA	CDS	lipid metabolism	No	NADH-dependent enoyl-[acyl-carrier-protein] reductase InhA (NADH-dependent enoyl-ACP reductase)		NotExcluded	lipid metabolism	0	1674606
NC_000962.3	1675016	1676051	+	Rv1485	hemZ	CDS	intermediary metabolism and respiration	No	Ferrochelatase HemZ (protoheme ferro-lyase) (heme synthetase)		NotExcluded	intermediary metabolism and respiration	0	1.67553e+06
NC_000962.3	1676016	1676883	-	Rv1486c	Rv1486c	CDS	conserved hypotheticals	No	Conserved hypothetical protein		NotExcluded	conserved hypotheticals	0	1.67645e+06
NC_000962.3	1676940	1677375	+	Rv1487	Rv1487	CDS	cell wall and cell processes	No	Conserved membrane protein		NotExcluded	cell wall and cell processes	0	1.67716e+06
NC_000962.3	1677396	1678542	+	Rv1488	Rv1488	CDS	cell wall and cell processes	No	Possible exported conserved protein		NotExcluded	cell wall and cell processes	0	1677969
NC_000962.3	1678551	1678908	+	Rv1489	Rv1489	CDS	conserved hypotheticals	No	Conserved protein		NotExcluded	conserved hypotheticals	0	1.67873e+06
NC_000962.3	1678941	1679172	+	Rv1489A	Rv1489A	CDS	conserved hypotheticals	No	Conserved protein		Coscolla Repetitive Genes	conserved hypotheticals	0	1.67906e+06
NC_000962.3	1679321	1680629	+	Rv1490	Rv1490	CDS	cell wall and cell processes	No	Probable membrane protein		NotExcluded	cell wall and cell processes	0	1679975
NC_000962.3	1681207	1681966	-	Rv1491c	Rv1491c	CDS	cell wall and cell processes	No	Conserved membrane protein		NotExcluded	cell wall and cell processes	0	1.68159e+06
NC_000962.3	1682156	1684004	+	Rv1492	mutA	CDS	lipid metabolism	No	Probable methylmalonyl-CoA mutase small subunit MutA (MCM)		NotExcluded	lipid metabolism	0	1683080
NC_000962.3	1684004	1686257	+	Rv1493	mutB	CDS	lipid metabolism	No	Probable methylmalonyl-CoA mutase large subunit MutB (MCM)		Coscolla Repetitive Genes	lipid metabolism	0	1.68513e+06
[truncated: 2,525 more rows]

## Sheet: Per1kb_GCE_Stats_WiNucDiv
Chrom	Start	End	Middle	OverlapGenes	N_GCE	N_MAPPED_GCE	NucDiv_SNPsPerkb	IsNucDivHotspot	OvrlapWi_HmMapAln_PR	OvrlapWi_HmMapAln_LR	OvrlapWi_LowComplexityRegion	OvrlapWi_LowPmap	PLC_Coscolla2015_Mask_Ovrlap
[truncated: 4,421 more rows]

[truncated: 3 more sheets: GCE to Paralog Mapping Results, GCEs - SNP Parsimony Score QC, Gubbins ASR - SNP MutEvents]
