# Supplementary material for: Gene conversion is a key driver of diversity hotspots in M. tuberculosis antigens and virulence-associated loci
Source: bioRxiv. 2026 Mar 11:2026.02.26.708061. Preprint. [Version 2] doi: 10.64898/2026.02.26.708061 (PMC13061034; doi:10.64898/2026.02.26.708061)
Supplement: Supplement 9 [file media-9.xlsx]

## Sheet: SD8 - Overview
File ID	SD8 - Supplemental Data 8
Description

## Sheet: Stats Per Antigen (n = 53)
Chrom	Start	End	Strand	Feature	H37rv_GeneID	Symbol	Functional_Category	N_Positive_Epitope	N_Negative_Peptides	Total_Peptides_Assayed	Positive_Proportion	Length	Antigen_LVL2	N_HmRegion	In_ParalogousRegion	AntigenLVL2_And_HHR_Comb	pGCE_Ovrlap	mGCE_Ovrlap	Total_NS_Muts	Total_NS_Muts_InEpitope	Total_NS_Muts_BymGCE	Total_NS_Muts_BypGCE	Total_NS_Muts_BymGCE_InEpitope	Total_NS_Muts_BypGCE_InEpitope	RelFreq_NS_Muts	RelFreq_NS_Mut_InEpitope	Has_mGCE	Has_mGCE_WiNSMut	Has_mGCE_WiNSMut_InEpitope	Has_pGCE	Has_pGCE_WiNSMut	Has_pGCE_WiNSMut_InEpitope	Length_WiPosEpitope	RelLength_WiPosEpitope
NC_000962.3	3894425	3895607	+	CDS	Rv3478	PPE60	PE/PPE	5	15	20	0.25	1182	TRUE	1	TRUE	Antigen-HHR	8	8	141	24	120	120	120	141	35.786802030456855	6.091370558375634	TRUE	TRUE	TRUE	TRUE	TRUE	TRUE	165	0.13959390862944163
NC_000962.3	1341005	1341290	+	CDS	Rv1198	esxL	esx	9	7	16	0.5625	285	TRUE	1	TRUE	Antigen-HHR	10	7	30	27	13	20	13	30	31.57894736842105	28.42105263157895	TRUE	TRUE	TRUE	TRUE	TRUE	TRUE	225	0.7894736842105263
NC_000962.3	2626222	2626519	-	CDS	Rv2347c	esxP	esx	10	6	16	0.625	297	TRUE	1	TRUE	Antigen-HHR	9	9	17	2	12	12	12	17	17.171717171717173	2.0202020202020203	TRUE	TRUE	TRUE	TRUE	TRUE	TRUE	210	0.7070707070707071
NC_000962.3	1339348	1340524	+	CDS	Rv1196	PPE18	PE/PPE	27	56	83	0.3253012048192771	1176	TRUE	2	TRUE	Antigen-HHR	8	7	61	44	45	46	45	61	15.561224489795919	11.224489795918368	TRUE	TRUE	TRUE	TRUE	TRUE	TRUE	705	0.5994897959183674
NC_000962.3	1532442	1533633	-	CDS	Rv1361c	PPE19	PE/PPE	16	21	37	0.4324324324324324	1191	TRUE	1	TRUE	Antigen-HHR	5	5	61	9	36	36	36	61	15.365239294710328	2.2670025188916876	TRUE	TRUE	TRUE	TRUE	TRUE	TRUE	390	0.327456
NC_000962.3	2625887	2626172	-	CDS	Rv2346c	esxO	esx	9	1	10	0.9	285	TRUE	1	TRUE	Antigen-HHR	5	5	10	3	6	6	6	10	10.526315789473683	3.1578947368421053	TRUE	TRUE	TRUE	TRUE	TRUE	TRUE	225	0.7894736842105263
NC_000962.3	2030693	2030978	+	CDS	Rv1793	esxN	esx	8	2	10	0.8	285	TRUE	1	TRUE	Antigen-HHR	3	3	8	1	7	7	7	8	8.421052631578947	1.0526315789473684	TRUE	TRUE	TRUE	TRUE	TRUE	TRUE	210	0.7368421052631579
NC_000962.3	13132	13558	-	CDS	Rv0010c	Rv0010c	cell wall and cell processes	2	4	6	0.3333333333333333	426	TRUE	0	FALSE	Antigen-Unq	0	0	9	2	0	0	0	9	6.338028169014084	1.4084507042253522	FALSE	FALSE	FALSE	FALSE	FALSE	TRUE	48	0.11267605633802817
NC_000962.3	1340658	1340955	+	CDS	Rv1197	esxK	esx	10	6	16	0.625	297	TRUE	1	TRUE	Antigen-HHR	5	3	6	3	1	3	1	6	6.060606060606061	3.0303030303030307	TRUE	TRUE	TRUE	TRUE	TRUE	TRUE	210	0.7070707070707071
NC_000962.3	3481450	3482698	+	CDS	Rv3115	Rv3115	insertion seqs and phages	3	5	8	0.375	1248	TRUE	1	TRUE	Antigen-HHR	0	0	20	1	0	0	0	20	4.8076923076923075	0.24038461538461536	FALSE	FALSE	FALSE	FALSE	FALSE	TRUE	135	0.10817307692307693
NC_000962.3	3376938	3378243	-	CDS	Rv3018c	PPE46	PE/PPE	3	3	6	0.5	1305	TRUE	1	TRUE	Antigen-HHR	2	0	18	0	0	11	0	18	4.137931034482759	0	FALSE	FALSE	FALSE	TRUE	TRUE	TRUE	135	0.10344827586206896
NC_000962.3	4060294	4060591	-	CDS	Rv3620c	esxW	esx	12	7	19	0.631579	297	TRUE	1	TRUE	Antigen-HHR	0	0	4	4	0	0	0	4	4.040404040404041	4.040404040404041	FALSE	FALSE	FALSE	FALSE	FALSE	TRUE	255	0.8585858585858586
NC_000962.3	2828555	2829803	-	CDS	Rv2512c	Rv2512c	insertion seqs and phages	3	5	8	0.375	1248	TRUE	1	TRUE	Antigen-HHR	0	0	14	8	0	0	0	14	3.3653846153846154	1.923076923076923	FALSE	FALSE	FALSE	FALSE	FALSE	TRUE	135	0.10817307692307693
NC_000962.3	1160543	1160828	-	CDS	Rv1037c	esxI	esx	10	9	19	0.5263157894736842	285	TRUE	1	TRUE	Antigen-HHR	0	0	3	3	0	0	0	3	3.1578947368421053	3.1578947368421053	FALSE	FALSE	FALSE	FALSE	FALSE	TRUE	225	0.7894736842105263
NC_000962.3	3381374	3382622	-	CDS	Rv3023c	Rv3023c	insertion seqs and phages	3	5	8	0.375	1248	TRUE	1	TRUE	Antigen-HHR	0	0	13	4	0	0	0	13	3.125	0.9615384615384615	FALSE	FALSE	FALSE	FALSE	FALSE	TRUE	135	0.10817307692307693
NC_000962.3	351847	352138	+	CDS	Rv0288	esxH	esx	23	3	26	0.8846153846153846	291	TRUE	0	FALSE	Antigen-Unq	0	0	3	3	0	0	0	3	3.0927835051546393	3.0927835051546393	FALSE	FALSE	FALSE	FALSE	FALSE	TRUE	288	0.9896907216494846
NC_000962.3	2030346	2030643	+	CDS	Rv1792	esxM	esx	10	5	15	0.6666666666666666	297	TRUE	1	TRUE	Antigen-HHR	3	3	3	0	2	2	2	3	3.0303030303030307	0	TRUE	TRUE	TRUE	TRUE	TRUE	TRUE	210	0.7070707070707071
NC_000962.3	4352273	4352576	+	CDS	Rv3874	esxB	esx	21	2	23	0.9130434782608696	303	TRUE	0	FALSE	Antigen-Unq	0	0	3	3	0	0	0	3	2.9702970297029703	2.9702970297029703	FALSE	FALSE	FALSE	FALSE	FALSE	TRUE	300	0.9900990099009901
NC_000962.3	1169422	1170670	+	CDS	Rv1047	Rv1047	insertion seqs and phages	3	5	8	0.375	1248	TRUE	1	TRUE	Antigen-HHR	0	0	11	2	0	0	0	11	2.644230769230769	0.4807692307692307	FALSE	FALSE	FALSE	FALSE	FALSE	TRUE	135	0.10817307692307693
NC_000962.3	1341357	1342605	-	CDS	Rv1199c	Rv1199c	insertion seqs and phages	3	5	8	0.375	1248	TRUE	1	TRUE	Antigen-HHR	0	0	11	3	0	0	0	11	2.644230769230769	0.7211538461538461	FALSE	FALSE	FALSE	FALSE	FALSE	TRUE	135	0.10817307692307693
NC_000962.3	2980962	2981190	-	CDS	Rv2660c	Rv2660c	conserved hypotheticals	2	12	14	0.1428571428571428	228	TRUE	0	FALSE	Antigen-Unq	0	0	2	1	0	0	0	2	2.631578947368421	1.3157894736842104	FALSE	FALSE	FALSE	FALSE	FALSE	TRUE	60	0.2631578947368421
NC_000962.3	1111611	1112223	+	CDS	Rv0995	rimJ	information pathways	2	3	5	0.4	612	TRUE	0	FALSE	Antigen-Unq	0	0	5	1	0	0	0	5	2.450980392156863	0.4901960784313726	FALSE	FALSE	FALSE	FALSE	FALSE	TRUE	90	0.14705882352941177
NC_000962.3	2026476	2026776	+	CDS	Rv1788	PE18	PE/PPE	2	1	3	0.6666666666666666	300	TRUE	0	FALSE	Antigen-Unq	0	0	2	1	0	0	0	2	2	1	FALSE	FALSE	FALSE	FALSE	FALSE	TRUE	90	0.3
NC_000962.3	207451	208420	+	CDS	Rv0176	Rv0176	cell wall and cell processes	2	3	5	0.4	969	TRUE	0	FALSE	Antigen-Unq	0	0	6	0	0	0	0	6	1.8575851393188856	0	FALSE	FALSE	FALSE	FALSE	FALSE	TRUE	90	0.0928793
NC_000962.3	3490475	3491651	-	CDS	Rv3125c	PPE49	PE/PPE	2	4	6	0.3333333333333333	1176	TRUE	0	FALSE	Antigen-Unq	0	0	6	0	0	0	0	6	1.530612244897959	0	FALSE	FALSE	FALSE	FALSE	FALSE	TRUE	90	0.0765306
NC_000962.3	2043383	2044775	+	CDS	Rv1802	PPE30	PE/PPE	2	5	7	0.2857142857142857	1392	TRUE	0	FALSE	Antigen-Unq	0	0	7	0	0	0	0	7	1.5086206896551724	0	FALSE	FALSE	FALSE	FALSE	FALSE	TRUE	90	0.0646552
NC_000962.3	151147	152215	+	CDS	Rv0125	pepA	intermediary metabolism and respiration	3	69	72	0.0416667	1068	TRUE	0	FALSE	Antigen-Unq	0	0	5	0	0	0	0	5	1.404494382022472	0	FALSE	FALSE	FALSE	FALSE	FALSE	TRUE	105	0.0983146
NC_000962.3	4249877	4251005	+	CDS	Rv3796	Rv3796	conserved hypotheticals	2	4	6	0.3333333333333333	1128	TRUE	0	FALSE	Antigen-Unq	0	0	5	0	0	0	0	5	1.3297872340425534	0	FALSE	FALSE	FALSE	FALSE	FALSE	TRUE	90	0.0797872
NC_000962.3	2178956	2179436	-	CDS	Rv1926c	mpt63	cell wall and cell processes	2	4	6	0.3333333333333333	480	TRUE	0	FALSE	Antigen-Unq	0	0	2	0	0	0	0	2	1.25	0	FALSE	FALSE	FALSE	FALSE	FALSE	TRUE	60	0.125
NC_000962.3	1561768	1563388	+	CDS	Rv1387	PPE20	PE/PPE	2	6	8	0.25	1620	TRUE	0	FALSE	Antigen-Unq	0	0	6	1	0	0	0	6	1.1111111111111112	0.18518518518518517	FALSE	FALSE	FALSE	FALSE	FALSE	TRUE	72	0.044444444444444446
NC_000962.3	4351074	4352181	+	CDS	Rv3873	PPE68	PE/PPE	5	6	11	0.4545454545454545	1107	TRUE	0	FALSE	Antigen-Unq	0	0	4	1	0	0	0	4	1.084010840108401	0.27100271002710025	FALSE	FALSE	FALSE	FALSE	FALSE	TRUE	120	0.10840108401084012
NC_000962.3	353082	354501	+	CDS	Rv0290	eccD3	cell wall and cell processes	5	2	7	0.7142857142857143	1419	TRUE	0	FALSE	Antigen-Unq	0	0	5	1	0	0	0	5	1.0570824524312896	0.21141649048625794	FALSE	FALSE	FALSE	FALSE	FALSE	TRUE	225	0.15856236786469344
NC_000962.3	1160854	1161151	-	CDS	Rv1038c	esxJ	esx	11	7	18	0.6111111111111112	297	TRUE	1	TRUE	Antigen-HHR	0	0	1	1	0	0	0	1	1.0101010101010102	1.0101010101010102	FALSE	FALSE	FALSE	FALSE	FALSE	TRUE	240	0.8080808080808081
NC_000962.3	331747	332668	+	CDS	Rv0276	Rv0276	conserved hypotheticals	3	2	5	0.6	921	TRUE	0	FALSE	Antigen-Unq	0	0	3	1	0	0	0	3	0.9771986970684039	0.32573289902280134	FALSE	FALSE	FALSE	FALSE	FALSE	TRUE	135	0.1465798045602606
NC_000962.3	4054811	4055123	-	CDS	Rv3615c	espC	cell wall and cell processes	2	0	2	1	312	TRUE	0	FALSE	Antigen-Unq	0	0	1	0	0	0	0	1	0.9615384615384615	0	FALSE	FALSE	FALSE	FALSE	FALSE	TRUE	63	0.20192307692307693
NC_000962.3	2134889	2135867	-	CDS	Rv1886c	fbpB	lipid metabolism	16	56	72	0.2222222222222222	978	TRUE	0	FALSE	Antigen-Unq	0	0	3	2	0	0	0	3	0.9202453987730062	0.6134969325153374	FALSE	FALSE	FALSE	FALSE	FALSE	TRUE	384	0.39263803680981596
NC_000962.3	4265641	4266658	-	CDS	Rv3804c	fbpA	lipid metabolism	13	65	78	0.1666666666666666	1017	TRUE	0	FALSE	Antigen-Unq	0	0	3	1	0	0	0	3	0.8849557522123894	0.2949852507374631	FALSE	FALSE	FALSE	FALSE	FALSE	TRUE	309	0.30383480825958703
NC_000962.3	1771639	1773829	-	CDS	Rv1565c	Rv1565c	cell wall and cell processes	2	8	10	0.2	2190	TRUE	0	FALSE	Antigen-Unq	0	0	6	1	0	0	0	6	0.821918	0.136986	FALSE	FALSE	FALSE	FALSE	FALSE	TRUE	90	0.0410959
NC_000962.3	4073633	4075409	+	CDS	Rv3635	Rv3635	cell wall and cell processes	2	7	9	0.2222222222222222	1776	TRUE	0	FALSE	Antigen-Unq	0	0	4	0	0	0	0	4	0.6756756756756757	0	FALSE	FALSE	FALSE	FALSE	FALSE	TRUE	90	0.0506757
NC_000962.3	3382784	3383888	-	CDS	Rv3024c	trmU	information pathways	2	3	5	0.4	1104	TRUE	0	FALSE	Antigen-Unq	0	0	2	0	0	0	0	2	0.5434782608695652	0	FALSE	FALSE	FALSE	FALSE	FALSE	TRUE	90	0.0815217
NC_000962.3	345634	349627	+	CDS	Rv0284	eccC3	cell wall and cell processes	6	4	10	0.6	3993	TRUE	0	FALSE	Antigen-Unq	0	0	7	1	0	0	0	7	0.5259203606311044	0.0751315	FALSE	FALSE	FALSE	FALSE	FALSE	TRUE	216	0.054094665664913597
NC_000962.3	2935045	2936788	+	CDS	Rv2608	PPE42	PE/PPE	16	106	122	0.1311475409836065	1743	TRUE	0	FALSE	Antigen-Unq	0	0	3	0	0	0	0	3	0.5163511187607573	0	FALSE	FALSE	FALSE	FALSE	FALSE	TRUE	495	0.28399311531841653
NC_000962.3	3715776	3716994	+	CDS	Rv3330	dacB1	cell wall and cell processes	2	4	6	0.3333333333333333	1218	TRUE	0	FALSE	Antigen-Unq	0	0	2	1	0	0	0	2	0.49261083743842365	0.24630541871921183	FALSE	FALSE	FALSE	FALSE	FALSE	TRUE	90	0.0738916
NC_000962.3	4282448	4283999	+	CDS	Rv3818	Rv3818	conserved hypotheticals	2	6	8	0.25	1551	TRUE	0	FALSE	Antigen-Unq	0	0	2	0	0	0	0	2	0.3868471953578337	0	FALSE	FALSE	FALSE	FALSE	FALSE	TRUE	90	0.058027079303675046
NC_000962.3	4228346	4229261	+	CDS	Rv3782	glfT1	cell wall and cell processes	2	3	5	0.4	915	TRUE	0	FALSE	Antigen-Unq	0	0	1	1	0	0	0	1	0.32786885245901637	0.32786885245901637	FALSE	FALSE	FALSE	FALSE	FALSE	TRUE	90	0.0983607
NC_000962.3	3501793	3502936	+	CDS	Rv3136	PPE51	PE/PPE	2	2	4	0.5	1143	TRUE	0	FALSE	Antigen-Unq	0	0	1	1	0	0	0	1	0.26246719160104987	0.26246719160104987	FALSE	FALSE	FALSE	FALSE	FALSE	TRUE	90	0.0787402
NC_000962.3	528607	530230	+	CDS	Rv0440	groEL2	virulence, detoxification, adaptation	2	6	8	0.25	1623	TRUE	0	FALSE	Antigen-Unq	0	0	1	0	0	0	0	1	0.18484288354898337	0	FALSE	FALSE	FALSE	FALSE	FALSE	TRUE	90	0.0554529
NC_000962.3	1339002	1339302	+	CDS	Rv1195	PE13	PE/PPE	2	0	2	1	300	TRUE	1	TRUE	Antigen-HHR	0	0	0	0	0	0	0	0	0	0	FALSE	FALSE	FALSE	FALSE	FALSE	FALSE	90	0.3
NC_000962.3	351524	351818	+	CDS	Rv0287	esxG	esx	2	0	2	1	294	TRUE	0	FALSE	Antigen-Unq	0	0	0	0	0	0	0	0	0	0	FALSE	FALSE	FALSE	FALSE	FALSE	FALSE	90	0.30612244897959184
NC_000962.3	3378710	3379001	-	CDS	Rv3019c	esxR	esx	3	0	3	1	291	TRUE	0	FALSE	Antigen-Unq	0	0	0	0	0	0	0	0	0	0	FALSE	FALSE	FALSE	FALSE	FALSE	FALSE	117	0.4020618556701031
NC_000962.3	3379035	3379329	-	CDS	Rv3020c	esxS	esx	2	0	2	1	294	TRUE	0	FALSE	Antigen-Unq	0	0	0	0	0	0	0	0	0	0	FALSE	FALSE	FALSE	FALSE	FALSE	FALSE	90	0.30612244897959184
NC_000962.3	4059983	4060268	-	CDS	Rv3619c	esxV	esx	10	9	19	0.5263157894736842	285	TRUE	1	TRUE	Antigen-HHR	1	1	0	0	0	0	0	0	0	0	TRUE	FALSE	FALSE	TRUE	FALSE	FALSE	225	0.7894736842105263
NC_000962.3	4352608	4352896	+	CDS	Rv3875	esxA	esx	19	3	22	0.8636363636363636	288	TRUE	0	FALSE	Antigen-Unq	0	0	0	0	0	0	0	0	0	0	FALSE	FALSE	FALSE	FALSE	FALSE	FALSE	285	0.9895833333333334

## Sheet: Stats Per CDS Gene (n = 3842)
Chrom	Start	End	Length	Strand	Feature	H37Rv_GeneID	Symbol	N_GCE_Overlapping	N_Mapped_GCE_Overlapping	Total_NS_Muts	Gene_Category	Antigen_LVL2	N_Pos	N_Neg	Total	Positive_Proportion	In_PR	AntigenLVL2_And_HHR_Comb	pGCE_Ovrlap	mGCE_Ovrlap	Total_NS_Muts	Total_NS_Muts_InEpitope	Total_NS_Muts_BymGCE	Total_NS_Muts_BypGCE	Total_NS_Muts_BymGCE_InEpitope	Total_NS_Muts_BypGCE_InEpitope	RelFreq_NS_Muts	RelFreq_NS_Mut_InEpitope	Has_mGCE	Has_mGCE_WiNSMut	Has_mGCE_WiNSMut_InEpitope	Has_pGCE	Has_pGCE_WiNSMut	Has_pGCE_WiNSMut_InEpitope
NC_000962.3	0	1524	1524	+	CDS	Rv0001	dnaA	0	0	10	information pathways	FALSE	0	8	8	0	FALSE	NonReactive-Unq	0	0	10	0	0	0	0	10	1.968503937007874	0	FALSE	FALSE	FALSE	FALSE	FALSE	TRUE
NC_000962.3	2051	3260	1209	+	CDS	Rv0002	dnaN	0	0	2	information pathways	FALSE	0	6	6	0	FALSE	NonReactive-Unq	0	0	2	0	0	0	0	2	0.49627791563275436	0	FALSE	FALSE	FALSE	FALSE	FALSE	TRUE
NC_000962.3	3279	4437	1158	+	CDS	Rv0003	recF	0	0	7	information pathways	FALSE	0	6	6	0	FALSE	NonReactive-Unq	0	0	7	0	0	0	0	7	1.8134715025906736	0	FALSE	FALSE	FALSE	FALSE	FALSE	TRUE
NC_000962.3	4433	4997	564	+	CDS	Rv0004	Rv0004	0	0	5	conserved hypotheticals	FALSE	0	3	3	0	FALSE	NonReactive-Unq	0	0	5	0	0	0	0	5	2.659574468085107	0	FALSE	FALSE	FALSE	FALSE	FALSE	TRUE
NC_000962.3	5239	7267	2028	+	CDS	Rv0005	gyrB	0	0	11	information pathways	FALSE	0	8	8	0	FALSE	NonReactive-Unq	0	0	11	0	0	0	0	11	1.6272189349112427	0	FALSE	FALSE	FALSE	FALSE	FALSE	TRUE
NC_000962.3	7301	9818	2517	+	CDS	Rv0006	gyrA	0	0	33	information pathways	FALSE	0	9	9	0	FALSE	NonReactive-Unq	0	0	33	0	0	0	0	33	3.933253873659118	0	FALSE	FALSE	FALSE	FALSE	FALSE	TRUE
NC_000962.3	9913	10828	915	+	CDS	Rv0007	Rv0007	0	0	8	cell wall and cell processes	FALSE	0	5	5	0	FALSE	NonReactive-Unq	0	0	8	0	0	0	0	8	2.622950819672131	0	FALSE	FALSE	FALSE	FALSE	FALSE	TRUE
NC_000962.3	11873	12311	438	-	CDS	Rv0008c	Rv0008c	0	0	1	cell wall and cell processes	FALSE	0	2	2	0	FALSE	NonReactive-Unq	0	0	1	0	0	0	0	1	0.684932	0	FALSE	FALSE	FALSE	FALSE	FALSE	TRUE
NC_000962.3	12467	13016	549	+	CDS	Rv0009	ppiA	0	0	0	information pathways	FALSE	0	3	3	0	FALSE	NonReactive-Unq	0	0	0	0	0	0	0	0	0	0	FALSE	FALSE	FALSE	FALSE	FALSE	FALSE
NC_000962.3	13132	13558	426	-	CDS	Rv0010c	Rv0010c	0	0	9	cell wall and cell processes	TRUE	2	4	6	0.3333333333333333	FALSE	Antigen-Unq	0	0	9	2	0	0	0	9	6.338028169014084	1.4084507042253522	FALSE	FALSE	FALSE	FALSE	FALSE	TRUE
NC_000962.3	13713	13995	282	-	CDS	Rv0011c	Rv0011c	0	0	0	cell wall and cell processes	FALSE	0	2	2	0	FALSE	NonReactive-Unq	0	0	0	0	0	0	0	0	0	0	FALSE	FALSE	FALSE	FALSE	FALSE	FALSE
NC_000962.3	14088	14877	789	+	CDS	Rv0012	Rv0012	0	0	4	cell wall and cell processes	FALSE	1	6	7	0.1428571428571428	FALSE	NonReactive-Unq	0	0	4	1	0	0	0	4	1.520912547528517	0.38022813688212925	FALSE	FALSE	FALSE	FALSE	FALSE	TRUE
NC_000962.3	14913	15612	699	+	CDS	Rv0013	trpG	0	0	2	intermediary metabolism and respiration	FALSE	0	3	3	0	FALSE	NonReactive-Unq	0	0	2	0	0	0	0	2	0.8583690987124464	0	FALSE	FALSE	FALSE	FALSE	FALSE	TRUE
NC_000962.3	15589	17470	1881	-	CDS	Rv0014c	pknB	0	0	9	regulatory proteins	FALSE	0	9	9	0	FALSE	NonReactive-Unq	0	0	9	0	0	0	0	9	1.4354066985645932	0	FALSE	FALSE	FALSE	FALSE	FALSE	TRUE
NC_000962.3	17466	18762	1296	-	CDS	Rv0015c	pknA	0	0	3	regulatory proteins	FALSE	0	6	6	0	FALSE	NonReactive-Unq	0	0	3	0	0	0	0	3	0.6944444444444444	0	FALSE	FALSE	FALSE	FALSE	FALSE	TRUE
NC_000962.3	18758	20234	1476	-	CDS	Rv0016c	pbpA	0	0	1	cell wall and cell processes	FALSE	1	6	7	0.1428571428571428	FALSE	NonReactive-Unq	0	0	1	0	0	0	0	1	0.2032520325203252	0	FALSE	FALSE	FALSE	FALSE	FALSE	TRUE
NC_000962.3	20230	21640	1410	-	CDS	Rv0017c	rodA	0	0	1	cell wall and cell processes	FALSE	0	7	7	0	FALSE	NonReactive-Unq	0	0	1	0	0	0	0	1	0.2127659574468085	0	FALSE	FALSE	FALSE	FALSE	FALSE	TRUE
NC_000962.3	21636	23181	1545	-	CDS	Rv0018c	pstP	0	0	3	regulatory proteins	FALSE	0	8	8	0	FALSE	NonReactive-Unq	0	0	3	0	0	0	0	3	0.5825242718446602	0	FALSE	FALSE	FALSE	FALSE	FALSE	TRUE
NC_000962.3	23269	23737	468	-	CDS	Rv0019c	fhaB	0	0	3	regulatory proteins	FALSE	0	2	2	0	FALSE	NonReactive-Unq	0	0	3	0	0	0	0	3	1.923076923076923	0	FALSE	FALSE	FALSE	FALSE	FALSE	TRUE
NC_000962.3	23860	25444	1584	-	CDS	Rv0020c	fhaA	0	0	8	regulatory proteins	FALSE	0	8	8	0	FALSE	NonReactive-Unq	0	0	8	0	0	0	0	8	1.5151515151515154	0	FALSE	FALSE	FALSE	FALSE	FALSE	TRUE
NC_000962.3	25912	26881	969	-	CDS	Rv0021c	Rv0021c	0	0	4	conserved hypotheticals	FALSE	0	5	5	0	FALSE	NonReactive-Unq	0	0	4	0	0	0	0	4	1.2383900928792568	0	FALSE	FALSE	FALSE	FALSE	FALSE	TRUE
NC_000962.3	27022	27442	420	-	CDS	Rv0022c	whiB5	0	0	4	regulatory proteins	FALSE	0	2	2	0	FALSE	NonReactive-Unq	0	0	4	0	0	0	0	4	2.857142857142857	0	FALSE	FALSE	FALSE	FALSE	FALSE	TRUE
NC_000962.3	27594	28365	771	+	CDS	Rv0023	Rv0023	0	0	2	regulatory proteins	FALSE	0	4	4	0	FALSE	NonReactive-Unq	0	0	2	0	0	0	0	2	0.7782101167315175	0	FALSE	FALSE	FALSE	FALSE	FALSE	TRUE
NC_000962.3	28361	29207	846	+	CDS	Rv0024	Rv0024	0	0	2	virulence, detoxification, adaptation	FALSE	0	4	4	0	FALSE	NonReactive-Unq	0	0	2	0	0	0	0	2	0.7092198581560284	0	FALSE	FALSE	FALSE	FALSE	FALSE	TRUE
NC_000962.3	29244	29607	363	+	CDS	Rv0025	Rv0025	0	0	2	conserved hypotheticals	FALSE	0	2	2	0	FALSE	NonReactive-Unq	0	0	2	0	0	0	0	2	1.6528925619834711	0	FALSE	FALSE	FALSE	FALSE	FALSE	TRUE
NC_000962.3	29721	31068	1347	+	CDS	Rv0026	Rv0026	0	0	8	conserved hypotheticals	FALSE	0	7	7	0	FALSE	NonReactive-Unq	0	0	8	0	0	0	0	8	1.7817371937639197	0	FALSE	FALSE	FALSE	FALSE	FALSE	TRUE
NC_000962.3	31188	31506	318	+	CDS	Rv0027	Rv0027	0	0	1	conserved hypotheticals	FALSE	0	2	2	0	FALSE	NonReactive-Unq	0	0	1	0	0	0	0	1	0.9433962264150944	0	FALSE	FALSE	FALSE	FALSE	FALSE	TRUE
NC_000962.3	31513	31819	306	+	CDS	Rv0028	Rv0028	0	0	0	conserved hypotheticals	FALSE	0	2	2	0	FALSE	NonReactive-Unq	0	0	0	0	0	0	0	0	0	0	FALSE	FALSE	FALSE	FALSE	FALSE	FALSE
NC_000962.3	32056	33154	1098	+	CDS	Rv0029	Rv0029	0	0	6	conserved hypotheticals	FALSE	0	5	5	0	FALSE	NonReactive-Unq	0	0	6	0	0	0	0	6	1.639344262295082	0	FALSE	FALSE	FALSE	FALSE	FALSE	TRUE
NC_000962.3	33223	33553	330	+	CDS	Rv0030	Rv0030	0	0	4	conserved hypotheticals	FALSE	0	1	1	0	FALSE	NonReactive-Unq	0	0	4	0	0	0	0	4	3.6363636363636362	0	FALSE	FALSE	FALSE	FALSE	FALSE	TRUE
NC_000962.3	34294	36610	2316	+	CDS	Rv0032	bioF2	0	0	9	intermediary metabolism and respiration	FALSE	0	10	10	0	FALSE	NonReactive-Unq	0	0	9	0	0	0	0	9	1.1658	0	FALSE	FALSE	FALSE	FALSE	FALSE	TRUE
NC_000962.3	36606	36870	264	+	CDS	Rv0033	acpA	0	0	1	lipid metabolism	FALSE	0	1	1	0	FALSE	NonReactive-Unq	0	0	1	0	0	0	0	1	1.1363636363636365	0	FALSE	FALSE	FALSE	FALSE	FALSE	TRUE
NC_000962.3	36866	37262	396	+	CDS	Rv0034	Rv0034	0	0	2	conserved hypotheticals	FALSE	0	2	2	0	FALSE	NonReactive-Unq	0	0	2	0	0	0	0	2	1.5151515151515154	0	FALSE	FALSE	FALSE	FALSE	FALSE	TRUE
NC_000962.3	37258	38947	1689	+	CDS	Rv0035	fadD34	0	0	9	lipid metabolism	FALSE	0	8	8	0	FALSE	NonReactive-Unq	0	0	9	0	0	0	0	9	1.5985790408525755	0	FALSE	FALSE	FALSE	FALSE	FALSE	TRUE
NC_000962.3	39055	39829	774	-	CDS	Rv0036c	Rv0036c	0	0	5	conserved hypotheticals	FALSE	0	4	4	0	FALSE	NonReactive-Unq	0	0	5	0	0	0	0	5	1.937984496124031	0	FALSE	FALSE	FALSE	FALSE	FALSE	TRUE
NC_000962.3	39876	41202	1326	-	CDS	Rv0037c	Rv0037c	0	0	0	cell wall and cell processes	FALSE	0	7	7	0	FALSE	NonReactive-Unq	0	0	0	0	0	0	0	0	0	0	FALSE	FALSE	FALSE	FALSE	FALSE	FALSE
NC_000962.3	41303	41912	609	+	CDS	Rv0038	Rv0038	0	0	0	conserved hypotheticals	FALSE	0	3	3	0	FALSE	NonReactive-Unq	0	0	0	0	0	0	0	0	0	0	FALSE	FALSE	FALSE	FALSE	FALSE	FALSE
NC_000962.3	42003	42351	348	-	CDS	Rv0039c	Rv0039c	0	0	2	cell wall and cell processes	FALSE	0	2	2	0	FALSE	NonReactive-Unq	0	0	2	0	0	0	0	2	1.7241379310344827	0	FALSE	FALSE	FALSE	FALSE	FALSE	TRUE
NC_000962.3	42432	43365	933	-	CDS	Rv0040c	mtc28	0	0	4	cell wall and cell processes	FALSE	1	4	5	0.2	FALSE	NonReactive-Unq	0	0	4	0	0	0	0	4	1.2861736334405145	0	FALSE	FALSE	FALSE	FALSE	FALSE	TRUE
NC_000962.3	43561	46471	2910	+	CDS	Rv0041	leuS	0	0	7	information pathways	FALSE	0	10	10	0	FALSE	NonReactive-Unq	0	0	7	0	0	0	0	7	0.7216494845360825	0	FALSE	FALSE	FALSE	FALSE	FALSE	TRUE
NC_000962.3	46580	47207	627	-	CDS	Rv0042c	Rv0042c	0	0	5	regulatory proteins	FALSE	0	3	3	0	FALSE	NonReactive-Unq	0	0	5	0	0	0	0	5	2.392344497607655	0	FALSE	FALSE	FALSE	FALSE	FALSE	TRUE
NC_000962.3	47365	48100	735	-	CDS	Rv0043c	Rv0043c	0	0	1	regulatory proteins	FALSE	0	4	4	0	FALSE	NonReactive-Unq	0	0	1	0	0	0	0	1	0.4081632653061224	0	FALSE	FALSE	FALSE	FALSE	FALSE	TRUE
NC_000962.3	48232	49027	795	-	CDS	Rv0044c	Rv0044c	0	0	3	intermediary metabolism and respiration	FALSE	0	4	4	0	FALSE	NonReactive-Unq	0	0	3	0	0	0	0	3	1.1320754716981132	0	FALSE	FALSE	FALSE	FALSE	FALSE	TRUE
NC_000962.3	49042	49939	897	-	CDS	Rv0045c	Rv0045c	0	0	5	lipid metabolism	FALSE	0	4	4	0	FALSE	NonReactive-Unq	0	0	5	0	0	0	0	5	1.6722408026755853	0	FALSE	FALSE	FALSE	FALSE	FALSE	TRUE
NC_000962.3	50020	51124	1104	-	CDS	Rv0046c	ino1	0	0	4	intermediary metabolism and respiration	FALSE	0	5	5	0	FALSE	NonReactive-Unq	0	0	4	0	0	0	0	4	1.0869565217391304	0	FALSE	FALSE	FALSE	FALSE	FALSE	TRUE
NC_000962.3	51184	51727	543	-	CDS	Rv0047c	Rv0047c	0	0	3	conserved hypotheticals	FALSE	0	3	3	0	FALSE	NonReactive-Unq	0	0	3	0	0	0	0	3	1.6574585635359116	0	FALSE	FALSE	FALSE	FALSE	FALSE	TRUE
NC_000962.3	51827	52697	870	-	CDS	Rv0048c	Rv0048c	0	0	4	cell wall and cell processes	FALSE	0	4	4	0	FALSE	NonReactive-Unq	0	0	4	0	0	0	0	4	1.3793103448275863	0	FALSE	FALSE	FALSE	FALSE	FALSE	TRUE
NC_000962.3	52830	53244	414	+	CDS	Rv0049	Rv0049	0	0	0	conserved hypotheticals	FALSE	0	2	2	0	FALSE	NonReactive-Unq	0	0	0	0	0	0	0	0	0	0	FALSE	FALSE	FALSE	FALSE	FALSE	FALSE
NC_000962.3	53662	55699	2037	+	CDS	Rv0050	ponA1	0	0	14	cell wall and cell processes	FALSE	0	9	9	0	FALSE	NonReactive-Unq	0	0	14	0	0	0	0	14	2.0618556701030926	0	FALSE	FALSE	FALSE	FALSE	FALSE	TRUE
NC_000962.3	55695	57378	1683	+	CDS	Rv0051	Rv0051	0	0	5	cell wall and cell processes	FALSE	0	8	8	0	FALSE	NonReactive-Unq	0	0	5	0	0	0	0	5	0.8912655971479501	0	FALSE	FALSE	FALSE	FALSE	FALSE	TRUE
NC_000962.3	57409	57973	564	+	CDS	Rv0052	Rv0052	0	0	2	conserved hypotheticals	FALSE	0	2	2	0	FALSE	NonReactive-Unq	0	0	2	0	0	0	0	2	1.0638297872340425	0	FALSE	FALSE	FALSE	FALSE	FALSE	TRUE
NC_000962.3	58191	58482	291	+	CDS	Rv0053	rpsF	0	0	2	information pathways	FALSE	0	2	2	0	FALSE	NonReactive-Unq	0	0	2	0	0	0	0	2	2.0618556701030926	0	FALSE	FALSE	FALSE	FALSE	FALSE	TRUE
NC_000962.3	58585	59080	495	+	CDS	Rv0054	ssb	0	0	1	information pathways	FALSE	0	2	2	0	FALSE	NonReactive-Unq	0	0	1	0	0	0	0	1	0.6060606060606061	0	FALSE	FALSE	FALSE	FALSE	FALSE	TRUE
NC_000962.3	59121	59376	255	+	CDS	Rv0055	rpsR1	0	0	1	information pathways	FALSE	0	2	2	0	FALSE	NonReactive-Unq	0	0	1	0	0	0	0	1	1.1764705882352942	0	FALSE	FALSE	FALSE	FALSE	FALSE	TRUE
NC_000962.3	59408	59867	459	+	CDS	Rv0056	rplI	0	0	1	information pathways	FALSE	0	2	2	0	FALSE	NonReactive-Unq	0	0	1	0	0	0	0	1	0.6535947712418301	0	FALSE	FALSE	FALSE	FALSE	FALSE	TRUE
NC_000962.3	59895	60417	522	+	CDS	Rv0057	Rv0057	0	0	3	conserved hypotheticals	FALSE	0	2	2	0	FALSE	NonReactive-Unq	0	0	3	0	0	0	0	3	1.7241379310344827	0	FALSE	FALSE	FALSE	FALSE	FALSE	TRUE
NC_000962.3	60395	63020	2625	+	CDS	Rv0058	dnaB	0	0	6	information pathways	FALSE	0	10	10	0	FALSE	NonReactive-Unq	0	0	6	0	0	0	0	6	0.6857142857142857	0	FALSE	FALSE	FALSE	FALSE	FALSE	TRUE
NC_000962.3	63199	63892	693	+	CDS	Rv0059	Rv0059	0	0	3	conserved hypotheticals	FALSE	0	3	3	0	FALSE	NonReactive-Unq	0	0	3	0	0	0	0	3	1.2987012987012987	0	FALSE	FALSE	FALSE	FALSE	FALSE	TRUE
NC_000962.3	63908	64967	1059	+	CDS	Rv0060	Rv0060	0	0	4	conserved hypotheticals	FALSE	0	5	5	0	FALSE	NonReactive-Unq	0	0	4	0	0	0	0	4	1.13314	0	FALSE	FALSE	FALSE	FALSE	FALSE	TRUE
NC_000962.3	65551	66694	1143	+	CDS	Rv0062	celA1	0	0	8	intermediary metabolism and respiration	FALSE	0	7	7	0	FALSE	NonReactive-Unq	0	0	8	0	0	0	0	8	2.099737532808399	0	FALSE	FALSE	FALSE	FALSE	FALSE	TRUE
NC_000962.3	66922	68362	1440	+	CDS	Rv0063	Rv0063	0	0	4	intermediary metabolism and respiration	FALSE	0	6	6	0	FALSE	NonReactive-Unq	0	0	4	0	0	0	0	4	0.8333333333333334	0	FALSE	FALSE	FALSE	FALSE	FALSE	TRUE
NC_000962.3	68619	71559	2940	+	CDS	Rv0064	Rv0064	0	0	15	cell wall and cell processes	FALSE	0	10	10	0	FALSE	NonReactive-Unq	0	0	15	0	0	0	0	15	1.530612244897959	0	FALSE	FALSE	FALSE	FALSE	FALSE	TRUE
NC_000962.3	71820	72222	402	+	CDS	Rv0065	vapC1	0	0	2	virulence, detoxification, adaptation	FALSE	0	2	2	0	FALSE	NonReactive-Unq	0	0	2	0	0	0	0	2	1.4925373134328357	0	FALSE	FALSE	FALSE	FALSE	FALSE	TRUE
NC_000962.3	72273	74511	2238	-	CDS	Rv0066c	icd2	0	0	8	intermediary metabolism and respiration	FALSE	0	10	10	0	FALSE	NonReactive-Unq	0	0	8	0	0	0	0	8	1.0723860589812333	0	FALSE	FALSE	FALSE	FALSE	FALSE	TRUE
NC_000962.3	74628	75198	570	-	CDS	Rv0067c	Rv0067c	0	0	5	regulatory proteins	FALSE	0	3	3	0	FALSE	NonReactive-Unq	0	0	5	0	0	0	0	5	2.631578947368421	0	FALSE	FALSE	FALSE	FALSE	FALSE	TRUE
NC_000962.3	75300	76212	912	+	CDS	Rv0068	Rv0068	0	0	3	intermediary metabolism and respiration	FALSE	0	4	4	0	FALSE	NonReactive-Unq	0	0	3	0	0	0	0	3	0.9868421052631579	0	FALSE	FALSE	FALSE	FALSE	FALSE	TRUE
NC_000962.3	76236	77622	1386	-	CDS	Rv0069c	sdaA	0	0	9	intermediary metabolism and respiration	FALSE	0	7	7	0	FALSE	NonReactive-Unq	0	0	9	0	0	0	0	9	1.9480519480519483	0	FALSE	FALSE	FALSE	FALSE	FALSE	TRUE
NC_000962.3	77618	78896	1278	-	CDS	Rv0070c	glyA2	0	0	7	intermediary metabolism and respiration	FALSE	0	6	6	0	FALSE	NonReactive-Unq	0	0	7	0	0	0	0	7	1.6431924882629108	0	FALSE	FALSE	FALSE	FALSE	FALSE	TRUE
NC_000962.3	79485	80193	708	+	CDS	Rv0071	Rv0071	0	0	1	information pathways	FALSE	0	4	4	0	TRUE	NonReactive-HHR	0	0	1	0	0	0	0	1	0.423729	0	FALSE	FALSE	FALSE	FALSE	FALSE	TRUE
NC_000962.3	80623	81673	1050	+	CDS	Rv0072	Rv0072	0	0	0	cell wall and cell processes	FALSE	0	5	5	0	TRUE	NonReactive-HHR	0	0	0	0	0	0	0	0	0	0	FALSE	FALSE	FALSE	FALSE	FALSE	FALSE
NC_000962.3	81675	82668	993	+	CDS	Rv0073	Rv0073	0	0	0	cell wall and cell processes	FALSE	0	5	5	0	TRUE	NonReactive-HHR	0	0	0	0	0	0	0	0	0	0	FALSE	FALSE	FALSE	FALSE	FALSE	FALSE
NC_000962.3	82747	83983	1236	+	CDS	Rv0074	Rv0074	0	0	2	conserved hypotheticals	FALSE	0	6	6	0	FALSE	NonReactive-Unq	0	0	2	0	0	0	0	2	0.4854368932038835	0	FALSE	FALSE	FALSE	FALSE	FALSE	TRUE
NC_000962.3	83995	85168	1173	+	CDS	Rv0075	Rv0075	0	0	6	intermediary metabolism and respiration	FALSE	0	6	6	0	FALSE	NonReactive-Unq	0	0	6	0	0	0	0	6	1.534526854219949	0	FALSE	FALSE	FALSE	FALSE	FALSE	TRUE
NC_000962.3	85182	85572	390	-	CDS	Rv0076c	Rv0076c	0	0	2	cell wall and cell processes	FALSE	0	2	2	0	FALSE	NonReactive-Unq	0	0	2	0	0	0	0	2	1.5384615384615385	0	FALSE	FALSE	FALSE	FALSE	FALSE	TRUE
NC_000962.3	85635	86466	831	-	CDS	Rv0077c	Rv0077c	0	0	2	intermediary metabolism and respiration	FALSE	0	4	4	0	FALSE	NonReactive-Unq	0	0	2	0	0	0	0	2	0.7220216606498195	0	FALSE	FALSE	FALSE	FALSE	FALSE	TRUE
NC_000962.3	86527	87133	606	+	CDS	Rv0078	Rv0078	0	0	1	regulatory proteins	FALSE	0	3	3	0	FALSE	NonReactive-Unq	0	0	1	0	0	0	0	1	0.49504950495049505	0	FALSE	FALSE	FALSE	FALSE	FALSE	TRUE
NC_000962.3	87207	87801	594	-	CDS	Rv0078A	Rv0078A	0	0	1	conserved hypotheticals	FALSE	0	3	3	0	FALSE	NonReactive-Unq	0	0	1	0	0	0	0	1	0.5050505050505051	0	FALSE	FALSE	FALSE	FALSE	FALSE	TRUE
NC_000962.3	88203	89025	822	+	CDS	Rv0079	Rv0079	0	0	3	conserved hypotheticals	FALSE	0	4	4	0	FALSE	NonReactive-Unq	0	0	3	0	0	0	0	3	1.094890510948905	0	FALSE	FALSE	FALSE	FALSE	FALSE	TRUE
NC_000962.3	89021	89480	459	+	CDS	Rv0080	Rv0080	0	0	8	conserved hypotheticals	FALSE	0	2	2	0	FALSE	NonReactive-Unq	0	0	8	0	0	0	0	8	5.228758169934641	0	FALSE	FALSE	FALSE	FALSE	FALSE	TRUE
NC_000962.3	89574	89919	345	+	CDS	Rv0081	Rv0081	0	0	2	regulatory proteins	FALSE	0	2	2	0	FALSE	NonReactive-Unq	0	0	2	0	0	0	0	2	1.7391304347826086	0	FALSE	FALSE	FALSE	FALSE	FALSE	TRUE
NC_000962.3	89923	90403	480	+	CDS	Rv0082	Rv0082	0	0	1	intermediary metabolism and respiration	FALSE	0	2	2	0	FALSE	NonReactive-Unq	0	0	1	0	0	0	0	1	0.625	0	FALSE	FALSE	FALSE	FALSE	FALSE	TRUE
NC_000962.3	90399	92322	1923	+	CDS	Rv0083	Rv0083	0	0	4	intermediary metabolism and respiration	FALSE	0	8	8	0	FALSE	NonReactive-Unq	0	0	4	0	0	0	0	4	0.624025	0	FALSE	FALSE	FALSE	FALSE	FALSE	TRUE
NC_000962.3	92327	93278	951	+	CDS	Rv0084	hycD	0	0	3	intermediary metabolism and respiration	FALSE	0	6	6	0	FALSE	NonReactive-Unq	0	0	3	0	0	0	0	3	0.9463722397476341	0	FALSE	FALSE	FALSE	FALSE	FALSE	TRUE
NC_000962.3	93288	93951	663	+	CDS	Rv0085	hycP	0	0	3	intermediary metabolism and respiration	FALSE	0	3	3	0	FALSE	NonReactive-Unq	0	0	3	0	0	0	0	3	1.3574660633484164	0	FALSE	FALSE	FALSE	FALSE	FALSE	TRUE
NC_000962.3	93950	95417	1467	+	CDS	Rv0086	hycQ	0	0	2	intermediary metabolism and respiration	FALSE	0	7	7	0	FALSE	NonReactive-Unq	0	0	2	0	0	0	0	2	0.40899795501022496	0	FALSE	FALSE	FALSE	FALSE	FALSE	TRUE
NC_000962.3	95413	96892	1479	+	CDS	Rv0087	hycE	0	0	3	intermediary metabolism and respiration	FALSE	0	7	7	0	FALSE	NonReactive-Unq	0	0	3	0	0	0	0	3	0.6085192697768762	0	FALSE	FALSE	FALSE	FALSE	FALSE	TRUE
NC_000962.3	96926	97601	675	+	CDS	Rv0088	Rv0088	0	0	3	lipid metabolism	FALSE	0	3	3	0	FALSE	NonReactive-Unq	0	0	3	0	0	0	0	3	1.3333333333333333	0	FALSE	FALSE	FALSE	FALSE	FALSE	TRUE
NC_000962.3	97757	98351	594	+	CDS	Rv0089	Rv0089	0	0	0	intermediary metabolism and respiration	FALSE	0	3	3	0	FALSE	NonReactive-Unq	0	0	0	0	0	0	0	0	0	0	FALSE	FALSE	FALSE	FALSE	FALSE	FALSE
NC_000962.3	98479	99250	771	+	CDS	Rv0090	Rv0090	0	0	3	cell wall and cell processes	FALSE	0	4	4	0	FALSE	NonReactive-Unq	0	0	3	0	0	0	0	3	1.1673151750972763	0	FALSE	FALSE	FALSE	FALSE	FALSE	TRUE
NC_000962.3	99683	100451	768	+	CDS	Rv0091	mtn	0	0	0	intermediary metabolism and respiration	FALSE	0	4	4	0	FALSE	NonReactive-Unq	0	0	0	0	0	0	0	0	0	0	FALSE	FALSE	FALSE	FALSE	FALSE	FALSE
NC_000962.3	100582	102868	2286	+	CDS	Rv0092	ctpA	0	0	4	cell wall and cell processes	FALSE	0	10	10	0	FALSE	NonReactive-Unq	0	0	4	0	0	0	0	4	0.5249343832020997	0	FALSE	FALSE	FALSE	FALSE	FALSE	TRUE
NC_000962.3	102814	103663	849	-	CDS	Rv0093c	Rv0093c	1	1	4	cell wall and cell processes	FALSE	0	4	4	0	FALSE	NonReactive-Unq	1	1	4	0	0	0	0	4	1.4134275618374557	0	TRUE	FALSE	FALSE	TRUE	FALSE	TRUE
NC_000962.3	103709	104663	954	-	CDS	Rv0094c	Rv0094c	17	8	62	REP13E12_Repeat	FALSE	0	5	5	0	TRUE	NonReactive-HHR	17	8	62	0	6	34	6	62	19.49685534591195	0	TRUE	TRUE	TRUE	TRUE	TRUE	TRUE
NC_000962.3	104804	105215	411	-	CDS	Rv0095c	Rv0095c	18	14	107	REP13E12_Repeat	FALSE	0	2	2	0	TRUE	NonReactive-HHR	18	14	107	0	78	87	78	107	78.1022	0	TRUE	TRUE	TRUE	TRUE	TRUE	TRUE
NC_000962.3	105323	106715	1392	+	CDS	Rv0096	PPE1	0	0	5	PE/PPE	FALSE	0	7	7	0	FALSE	NonReactive-Unq	0	0	5	0	0	0	0	5	1.0775862068965516	0	FALSE	FALSE	FALSE	FALSE	FALSE	TRUE
NC_000962.3	106733	107603	870	+	CDS	Rv0097	Rv0097	0	0	2	intermediary metabolism and respiration	FALSE	0	4	4	0	FALSE	NonReactive-Unq	0	0	2	0	0	0	0	2	0.6896551724137931	0	FALSE	FALSE	FALSE	FALSE	FALSE	TRUE
NC_000962.3	107599	108151	552	+	CDS	Rv0098	fcoT	0	0	0	lipid metabolism	FALSE	0	3	3	0	FALSE	NonReactive-Unq	0	0	0	0	0	0	0	0	0	0	FALSE	FALSE	FALSE	FALSE	FALSE	FALSE
NC_000962.3	108155	109778	1623	+	CDS	Rv0099	fadD10	0	0	4	lipid metabolism	FALSE	0	8	8	0	FALSE	NonReactive-Unq	0	0	4	0	0	0	0	4	0.7393715341959335	0	FALSE	FALSE	FALSE	FALSE	FALSE	TRUE
NC_000962.3	109782	110019	237	+	CDS	Rv0100	Rv0100	0	0	0	conserved hypotheticals	FALSE	0	2	2	0	FALSE	NonReactive-Unq	0	0	0	0	0	0	0	0	0	0	FALSE	FALSE	FALSE	FALSE	FALSE	FALSE
NC_000962.3	110000	117539	7539	+	CDS	Rv0101	nrp	0	0	26	lipid metabolism	FALSE	0	10	10	0	FALSE	NonReactive-Unq	0	0	26	0	0	0	0	26	1.0346199761241544	0	FALSE	FALSE	FALSE	FALSE	FALSE	TRUE
NC_000962.3	117713	119699	1986	+	CDS	Rv0102	Rv0102	0	0	4	cell wall and cell processes	FALSE	0	10	10	0	FALSE	NonReactive-Unq	0	0	4	0	0	0	0	4	0.6042296072507553	0	FALSE	FALSE	FALSE	FALSE	FALSE	TRUE
NC_000962.3	119914	122173	2259	-	CDS	Rv0103c	ctpB	0	0	4	cell wall and cell processes	FALSE	0	10	10	0	FALSE	NonReactive-Unq	0	0	4	0	0	0	0	4	0.5312084993359893	0	FALSE	FALSE	FALSE	FALSE	FALSE	TRUE
NC_000962.3	122316	123831	1515	+	CDS	Rv0104	Rv0104	0	0	6	conserved hypotheticals	FALSE	0	8	8	0	FALSE	NonReactive-Unq	0	0	6	0	0	0	0	6	1.188118811881188	0	FALSE	FALSE	FALSE	FALSE	FALSE	TRUE
NC_000962.3	123979	124264	285	-	CDS	Rv0105c	rpmB1	0	0	1	information pathways	FALSE	0	2	2	0	FALSE	NonReactive-Unq	0	0	1	0	0	0	0	1	1.0526315789473684	0	FALSE	FALSE	FALSE	FALSE	FALSE	TRUE
NC_000962.3	124373	125570	1197	+	CDS	Rv0106	Rv0106	0	0	3	conserved hypotheticals	FALSE	0	6	6	0	FALSE	NonReactive-Unq	0	0	3	0	0	0	0	3	0.7518796992481203	0	FALSE	FALSE	FALSE	FALSE	FALSE	TRUE
NC_000962.3	125642	130541	4899	-	CDS	Rv0107c	ctpI	0	0	23	cell wall and cell processes	FALSE	1	9	10	0.1	FALSE	NonReactive-Unq	0	0	23	1	0	0	0	23	1.4084507042253522	0.061237	FALSE	FALSE	FALSE	FALSE	FALSE	TRUE
NC_000962.3	130894	131104	210	-	CDS	Rv0108c	Rv0108c	0	0	0	conserved hypotheticals	FALSE	0	2	2	0	FALSE	NonReactive-Unq	0	0	0	0	0	0	0	0	0	0	FALSE	FALSE	FALSE	FALSE	FALSE	FALSE
NC_000962.3	131381	132872	1491	+	CDS	Rv0109	PE_PGRS1	0	0	5	PE/PPE	FALSE	0	6	6	0	FALSE	NonReactive-Unq	0	0	5	0	0	0	0	5	1.006036217303823	0	FALSE	FALSE	FALSE	FALSE	FALSE	TRUE
NC_000962.3	133019	133769	750	+	CDS	Rv0110	Rv0110	0	0	1	cell wall and cell processes	FALSE	0	4	4	0	FALSE	NonReactive-Unq	0	0	1	0	0	0	0	1	0.39999999999999997	0	FALSE	FALSE	FALSE	FALSE	FALSE	TRUE
NC_000962.3	133949	136007	2058	+	CDS	Rv0111	Rv0111	0	0	6	intermediary metabolism and respiration	FALSE	0	10	10	0	FALSE	NonReactive-Unq	0	0	6	0	0	0	0	6	0.8746355685131195	0	FALSE	FALSE	FALSE	FALSE	FALSE	TRUE
NC_000962.3	136288	137245	957	+	CDS	Rv0112	gca	0	0	3	cell wall and cell processes	FALSE	0	5	5	0	FALSE	NonReactive-Unq	0	0	3	0	0	0	0	3	0.9404388714733541	0	FALSE	FALSE	FALSE	FALSE	FALSE	TRUE
NC_000962.3	137318	137909	591	+	CDS	Rv0113	gmhA	0	0	2	cell wall and cell processes	FALSE	0	3	3	0	FALSE	NonReactive-Unq	0	0	2	0	0	0	0	2	1.015228426395939	0	FALSE	FALSE	FALSE	FALSE	FALSE	TRUE
NC_000962.3	137940	138513	573	+	CDS	Rv0114	gmhB	0	0	3	cell wall and cell processes	FALSE	0	2	2	0	FALSE	NonReactive-Unq	0	0	3	0	0	0	0	3	1.5706806282722514	0	FALSE	FALSE	FALSE	FALSE	FALSE	TRUE
NC_000962.3	138512	139673	1161	+	CDS	Rv0115	hddA	0	0	3	cell wall and cell processes	FALSE	0	6	6	0	FALSE	NonReactive-Unq	0	0	3	0	0	0	0	3	0.7751937984496124	0	FALSE	FALSE	FALSE	FALSE	FALSE	TRUE
NC_000962.3	140266	141022	756	-	CDS	Rv0116c	ldtA	0	0	3	cell wall and cell processes	FALSE	0	4	4	0	FALSE	NonReactive-Unq	0	0	3	0	0	0	0	3	1.1904761904761905	0	FALSE	FALSE	FALSE	FALSE	FALSE	TRUE
NC_000962.3	141199	142144	945	+	CDS	Rv0117	oxyS	0	0	9	regulatory proteins	FALSE	0	5	5	0	FALSE	NonReactive-Unq	0	0	9	0	0	0	0	9	2.857142857142857	0	FALSE	FALSE	FALSE	FALSE	FALSE	TRUE
NC_000962.3	142127	143876	1749	-	CDS	Rv0118c	oxcA	0	0	5	intermediary metabolism and respiration	FALSE	0	9	9	0	FALSE	NonReactive-Unq	0	0	5	0	0	0	0	5	0.8576329331046312	0	FALSE	FALSE	FALSE	FALSE	FALSE	TRUE
NC_000962.3	144048	145626	1578	+	CDS	Rv0119	fadD7	0	0	5	lipid metabolism	FALSE	0	8	8	0	FALSE	NonReactive-Unq	0	0	5	0	0	0	0	5	0.9505703422053232	0	FALSE	FALSE	FALSE	FALSE	FALSE	TRUE
NC_000962.3	145626	147771	2145	-	CDS	Rv0120c	fusA2	0	0	6	information pathways	FALSE	0	10	10	0	FALSE	NonReactive-Unq	0	0	6	0	0	0	0	6	0.8391608391608392	0	FALSE	FALSE	FALSE	FALSE	FALSE	TRUE
NC_000962.3	147907	148342	435	-	CDS	Rv0121c	Rv0121c	0	0	2	conserved hypotheticals	FALSE	0	2	2	0	FALSE	NonReactive-Unq	0	0	2	0	0	0	0	2	1.3793103448275863	0	FALSE	FALSE	FALSE	FALSE	FALSE	TRUE
NC_000962.3	148490	148859	369	+	CDS	Rv0122	Rv0122	0	0	1	conserved hypotheticals	FALSE	0	2	2	0	FALSE	NonReactive-Unq	0	0	1	0	0	0	0	1	0.8130081300813008	0	FALSE	FALSE	FALSE	FALSE	FALSE	TRUE
NC_000962.3	148855	149224	369	+	CDS	Rv0123	Rv0123	0	0	1	conserved hypotheticals	FALSE	0	2	2	0	FALSE	NonReactive-Unq	0	0	1	0	0	0	0	1	0.8130081300813008	0	FALSE	FALSE	FALSE	FALSE	FALSE	TRUE
NC_000962.3	149532	150996	1464	+	CDS	Rv0124	PE_PGRS2	1	0	11	PE/PPE	FALSE	0	7	7	0	TRUE	NonReactive-HHR	1	0	11	0	0	5	0	11	2.2540983606557377	0	FALSE	FALSE	FALSE	TRUE	TRUE	TRUE
NC_000962.3	151147	152215	1068	+	CDS	Rv0125	pepA	0	0	5	intermediary metabolism and respiration	TRUE	3	69	72	0.0416667	FALSE	Antigen-Unq	0	0	5	0	0	0	0	5	1.404494382022472	0	FALSE	FALSE	FALSE	FALSE	FALSE	TRUE
NC_000962.3	152323	154129	1806	+	CDS	Rv0126	treS	0	0	1	virulence, detoxification, adaptation	FALSE	0	9	9	0	FALSE	NonReactive-Unq	0	0	1	0	0	0	0	1	0.16611295681063123	0	FALSE	FALSE	FALSE	FALSE	FALSE	TRUE
NC_000962.3	154231	155599	1368	+	CDS	Rv0127	mak	0	0	3	virulence, detoxification, adaptation	FALSE	0	7	7	0	FALSE	NonReactive-Unq	0	0	3	0	0	0	0	3	0.6578947368421052	0	FALSE	FALSE	FALSE	FALSE	FALSE	TRUE
NC_000962.3	155666	156446	780	+	CDS	Rv0128	Rv0128	0	0	2	cell wall and cell processes	FALSE	0	4	4	0	FALSE	NonReactive-Unq	0	0	2	0	0	0	0	2	0.7692307692307693	0	FALSE	FALSE	FALSE	FALSE	FALSE	TRUE
NC_000962.3	156577	157600	1023	-	CDS	Rv0129c	fbpC	0	0	3	lipid metabolism	FALSE	1	8	9	0.1111111111111111	FALSE	NonReactive-Unq	0	0	3	1	0	0	0	3	0.8797653958944281	0.2932551319648094	FALSE	FALSE	FALSE	FALSE	FALSE	TRUE
NC_000962.3	157846	158302	456	+	CDS	Rv0130	htdZ	0	0	4	intermediary metabolism and respiration	FALSE	0	2	2	0	FALSE	NonReactive-Unq	0	0	4	0	0	0	0	4	2.631578947368421	0	FALSE	FALSE	FALSE	FALSE	FALSE	TRUE
NC_000962.3	158314	159658	1344	-	CDS	Rv0131c	fadE1	0	0	4	lipid metabolism	FALSE	0	7	7	0	FALSE	NonReactive-Unq	0	0	4	0	0	0	0	4	0.8928571428571428	0	FALSE	FALSE	FALSE	FALSE	FALSE	TRUE
NC_000962.3	159699	160782	1083	-	CDS	Rv0132c	fgd2	0	0	5	intermediary metabolism and respiration	FALSE	0	5	5	0	FALSE	NonReactive-Unq	0	0	5	0	0	0	0	5	1.3850415512465375	0	FALSE	FALSE	FALSE	FALSE	FALSE	TRUE
NC_000962.3	160868	161474	606	+	CDS	Rv0133	Rv0133	0	0	3	intermediary metabolism and respiration	FALSE	0	3	3	0	FALSE	NonReactive-Unq	0	0	3	0	0	0	0	3	1.4851485148514851	0	FALSE	FALSE	FALSE	FALSE	FALSE	TRUE
NC_000962.3	161770	162673	903	+	CDS	Rv0134	ephF	0	0	5	virulence, detoxification, adaptation	FALSE	0	4	4	0	FALSE	NonReactive-Unq	0	0	5	0	0	0	0	5	1.6611295681063125	0	FALSE	FALSE	FALSE	FALSE	FALSE	TRUE
NC_000962.3	162643	163249	606	-	CDS	Rv0135c	Rv0135c	0	0	1	regulatory proteins	FALSE	0	3	3	0	FALSE	NonReactive-Unq	0	0	1	0	0	0	0	1	0.49504950495049505	0	FALSE	FALSE	FALSE	FALSE	FALSE	TRUE
NC_000962.3	163365	164691	1326	+	CDS	Rv0136	cyp138	0	0	8	intermediary metabolism and respiration	FALSE	0	7	7	0	FALSE	NonReactive-Unq	0	0	8	0	0	0	0	8	1.8099547511312217	0	FALSE	FALSE	FALSE	FALSE	FALSE	TRUE
NC_000962.3	164711	165260	549	-	CDS	Rv0137c	msrA	0	0	2	intermediary metabolism and respiration	FALSE	0	3	3	0	FALSE	NonReactive-Unq	0	0	2	0	0	0	0	2	1.092896174863388	0	FALSE	FALSE	FALSE	FALSE	FALSE	TRUE
NC_000962.3	165322	165826	504	+	CDS	Rv0138	Rv0138	0	0	4	conserved hypotheticals	FALSE	0	2	2	0	FALSE	NonReactive-Unq	0	0	4	0	0	0	0	4	2.380952380952381	0	FALSE	FALSE	FALSE	FALSE	FALSE	TRUE
NC_000962.3	165826	166849	1023	+	CDS	Rv0139	Rv0139	0	0	5	intermediary metabolism and respiration	FALSE	0	5	5	0	FALSE	NonReactive-Unq	0	0	5	0	0	0	0	5	1.466275659824047	0	FALSE	FALSE	FALSE	FALSE	FALSE	TRUE
NC_000962.3	166909	167290	381	+	CDS	Rv0140	Rv0140	0	0	1	conserved hypotheticals	FALSE	0	2	2	0	FALSE	NonReactive-Unq	0	0	1	0	0	0	0	1	0.7874015748031495	0	FALSE	FALSE	FALSE	FALSE	FALSE	TRUE
NC_000962.3	167270	167681	411	-	CDS	Rv0141c	Rv0141c	0	0	1	conserved hypotheticals	FALSE	0	2	2	0	FALSE	NonReactive-Unq	0	0	1	0	0	0	0	1	0.7299270072992701	0	FALSE	FALSE	FALSE	FALSE	FALSE	TRUE
NC_000962.3	167710	168637	927	+	CDS	Rv0142	Rv0142	0	0	5	conserved hypotheticals	FALSE	0	5	5	0	FALSE	NonReactive-Unq	0	0	5	0	0	0	0	5	1.6181229773462784	0	FALSE	FALSE	FALSE	FALSE	FALSE	TRUE
NC_000962.3	168703	170182	1479	-	CDS	Rv0143c	Rv0143c	0	0	5	cell wall and cell processes	FALSE	0	7	7	0	FALSE	NonReactive-Unq	0	0	5	0	0	0	0	5	1.0141987829614605	0	FALSE	FALSE	FALSE	FALSE	FALSE	TRUE
NC_000962.3	170283	171126	843	+	CDS	Rv0144	Rv0144	0	0	3	regulatory proteins	FALSE	1	3	4	0.25	FALSE	NonReactive-Unq	0	0	3	0	0	0	0	3	1.0676156583629892	0	FALSE	FALSE	FALSE	FALSE	FALSE	TRUE
NC_000962.3	171214	172168	954	+	CDS	Rv0145	Rv0145	0	0	0	lipid metabolism	FALSE	0	5	5	0	FALSE	NonReactive-Unq	0	0	0	0	0	0	0	0	0	0	FALSE	FALSE	FALSE	FALSE	FALSE	FALSE
NC_000962.3	172210	173143	933	+	CDS	Rv0146	Rv0146	0	0	3	lipid metabolism	FALSE	0	3	3	0	FALSE	NonReactive-Unq	0	0	3	0	0	0	0	3	0.9646302250803859	0	FALSE	FALSE	FALSE	FALSE	FALSE	TRUE
NC_000962.3	173237	174758	1521	+	CDS	Rv0147	Rv0147	0	0	7	intermediary metabolism and respiration	FALSE	0	7	7	0	FALSE	NonReactive-Unq	0	0	7	0	0	0	0	7	1.3806706114398422	0	FALSE	FALSE	FALSE	FALSE	FALSE	TRUE
NC_000962.3	174832	175693	861	+	CDS	Rv0148	Rv0148	0	0	1	intermediary metabolism and respiration	FALSE	0	4	4	0	FALSE	NonReactive-Unq	0	0	1	0	0	0	0	1	0.34843205574912894	0	FALSE	FALSE	FALSE	FALSE	FALSE	TRUE
NC_000962.3	175699	176668	969	+	CDS	Rv0149	Rv0149	0	0	3	intermediary metabolism and respiration	FALSE	0	5	5	0	FALSE	NonReactive-Unq	0	0	3	0	0	0	0	3	0.9287925696594428	0	FALSE	FALSE	FALSE	FALSE	FALSE	TRUE
NC_000962.3	176664	176952	288	-	CDS	Rv0150c	Rv0150c	0	0	2	conserved hypotheticals	FALSE	0	2	2	0	FALSE	NonReactive-Unq	0	0	2	0	0	0	0	2	2.083333333333333	0	FALSE	FALSE	FALSE	FALSE	FALSE	TRUE
NC_000962.3	177542	179309	1767	-	CDS	Rv0151c	PE1	0	0	12	PE/PPE	FALSE	0	9	9	0	FALSE	NonReactive-Unq	0	0	12	0	0	0	0	12	2.037351443123939	0	FALSE	FALSE	FALSE	FALSE	FALSE	TRUE
NC_000962.3	179318	180896	1578	-	CDS	Rv0152c	PE2	0	0	6	PE/PPE	FALSE	0	8	8	0	FALSE	NonReactive-Unq	0	0	6	0	0	0	0	6	1.1406844106463878	0	FALSE	FALSE	FALSE	FALSE	FALSE	TRUE
NC_000962.3	181154	181985	831	-	CDS	Rv0153c	ptbB	0	0	1	regulatory proteins	FALSE	0	4	4	0	FALSE	NonReactive-Unq	0	0	1	0	0	0	0	1	0.36101083032490977	0	FALSE	FALSE	FALSE	FALSE	FALSE	TRUE
NC_000962.3	181986	183198	1212	-	CDS	Rv0154c	fadE2	0	0	3	lipid metabolism	FALSE	0	6	6	0	FALSE	NonReactive-Unq	0	0	3	0	0	0	0	3	0.7425742574257426	0	FALSE	FALSE	FALSE	FALSE	FALSE	TRUE
NC_000962.3	183621	184722	1101	+	CDS	Rv0155	pntAa	0	0	1	intermediary metabolism and respiration	FALSE	0	5	5	0	FALSE	NonReactive-Unq	0	0	1	0	0	0	0	1	0.2724795640326975	0	FALSE	FALSE	FALSE	FALSE	FALSE	TRUE
NC_000962.3	184722	185055	333	+	CDS	Rv0156	pntAb	0	0	0	intermediary metabolism and respiration	FALSE	0	2	2	0	FALSE	NonReactive-Unq	0	0	0	0	0	0	0	0	0	0	FALSE	FALSE	FALSE	FALSE	FALSE	FALSE
NC_000962.3	185051	186479	1428	+	CDS	Rv0157	pntB	0	0	3	intermediary metabolism and respiration	FALSE	0	7	7	0	FALSE	NonReactive-Unq	0	0	3	0	0	0	0	3	0.6302521008403361	0	FALSE	FALSE	FALSE	FALSE	FALSE	TRUE
NC_000962.3	186784	187429	645	+	CDS	Rv0158	Rv0158	0	0	5	regulatory proteins	FALSE	0	3	3	0	FALSE	NonReactive-Unq	0	0	5	0	0	0	0	5	2.3255813953488373	0	FALSE	FALSE	FALSE	FALSE	FALSE	TRUE
NC_000962.3	187432	188839	1407	-	CDS	Rv0159c	PE3	0	0	8	PE/PPE	FALSE	0	7	7	0	FALSE	NonReactive-Unq	0	0	8	0	0	0	0	8	1.7057569296375266	0	FALSE	FALSE	FALSE	FALSE	FALSE	TRUE
NC_000962.3	188930	190439	1509	-	CDS	Rv0160c	PE4	0	0	9	PE/PPE	FALSE	1	6	7	0.1428571428571428	FALSE	NonReactive-Unq	0	0	9	0	0	0	0	9	1.7892644135188867	0	FALSE	FALSE	FALSE	FALSE	FALSE	TRUE
NC_000962.3	190606	191956	1350	+	CDS	Rv0161	Rv0161	0	0	3	intermediary metabolism and respiration	FALSE	0	7	7	0	FALSE	NonReactive-Unq	0	0	3	0	0	0	0	3	0.6666666666666666	0	FALSE	FALSE	FALSE	FALSE	FALSE	TRUE
NC_000962.3	191983	193135	1152	-	CDS	Rv0162c	adhE1	0	0	2	intermediary metabolism and respiration	FALSE	0	6	6	0	FALSE	NonReactive-Unq	0	0	2	0	0	0	0	2	0.5208333333333333	0	FALSE	FALSE	FALSE	FALSE	FALSE	TRUE
NC_000962.3	193116	193572	456	+	CDS	Rv0163	Rv0163	0	0	1	conserved hypotheticals	FALSE	0	2	2	0	FALSE	NonReactive-Unq	0	0	1	0	0	0	0	1	0.6578947368421052	0	FALSE	FALSE	FALSE	FALSE	FALSE	TRUE
NC_000962.3	193625	194111	486	+	CDS	Rv0164	TB18.5	0	0	0	conserved hypotheticals	FALSE	0	2	2	0	FALSE	NonReactive-Unq	0	0	0	0	0	0	0	0	0	0	FALSE	FALSE	FALSE	FALSE	FALSE	FALSE
NC_000962.3	194143	194815	672	-	CDS	Rv0165c	mce1R	0	0	1	regulatory proteins	FALSE	0	4	4	0	FALSE	NonReactive-Unq	0	0	1	0	0	0	0	1	0.4464285714285714	0	FALSE	FALSE	FALSE	FALSE	FALSE	TRUE
NC_000962.3	194992	196657	1665	+	CDS	Rv0166	fadD5	0	0	9	lipid metabolism	FALSE	0	8	8	0	FALSE	NonReactive-Unq	0	0	9	0	0	0	0	9	1.6216216216216217	0	FALSE	FALSE	FALSE	FALSE	FALSE	TRUE
NC_000962.3	196860	197658	798	+	CDS	Rv0167	yrbE1A	0	0	4	virulence, detoxification, adaptation	FALSE	0	4	4	0	TRUE	NonReactive-HHR	0	0	4	0	0	0	0	4	1.5037593984962405	0	FALSE	FALSE	FALSE	FALSE	FALSE	TRUE
NC_000962.3	197659	198529	870	+	CDS	Rv0168	yrbE1B	0	0	4	virulence, detoxification, adaptation	FALSE	0	4	4	0	TRUE	NonReactive-HHR	0	0	4	0	0	0	0	4	1.3793103448275863	0	FALSE	FALSE	FALSE	FALSE	FALSE	TRUE
NC_000962.3	198533	199898	1365	+	CDS	Rv0169	mce1A	0	0	6	virulence, detoxification, adaptation	FALSE	0	6	6	0	TRUE	NonReactive-HHR	0	0	6	0	0	0	0	6	1.3186813186813187	0	FALSE	FALSE	FALSE	FALSE	FALSE	TRUE
NC_000962.3	199894	200935	1041	+	CDS	Rv0170	mce1B	0	0	2	virulence, detoxification, adaptation	FALSE	0	5	5	0	TRUE	NonReactive-HHR	0	0	2	0	0	0	0	2	0.5763688760806917	0	FALSE	FALSE	FALSE	FALSE	FALSE	TRUE
NC_000962.3	200931	202479	1548	+	CDS	Rv0171	mce1C	0	0	6	virulence, detoxification, adaptation	FALSE	0	8	8	0	TRUE	NonReactive-HHR	0	0	6	0	0	0	0	6	1.1627906976744187	0	FALSE	FALSE	FALSE	FALSE	FALSE	TRUE
NC_000962.3	202475	204068	1593	+	CDS	Rv0172	mce1D	0	0	9	virulence, detoxification, adaptation	FALSE	0	8	8	0	TRUE	NonReactive-HHR	0	0	9	0	0	0	0	9	1.694915254237288	0	FALSE	FALSE	FALSE	FALSE	FALSE	TRUE
NC_000962.3	204064	205237	1173	+	CDS	Rv0173	lprK	0	0	6	cell wall and cell processes	FALSE	0	6	6	0	TRUE	NonReactive-HHR	0	0	6	0	0	0	0	6	1.534526854219949	0	FALSE	FALSE	FALSE	FALSE	FALSE	TRUE
NC_000962.3	205230	206778	1548	+	CDS	Rv0174	mce1F	0	0	4	virulence, detoxification, adaptation	FALSE	1	7	8	0.125	FALSE	NonReactive-Unq	0	0	4	0	0	0	0	4	0.7751937984496124	0	FALSE	FALSE	FALSE	FALSE	FALSE	TRUE
NC_000962.3	206813	207455	642	+	CDS	Rv0175	Rv0175	0	0	3	cell wall and cell processes	FALSE	0	3	3	0	FALSE	NonReactive-Unq	0	0	3	0	0	0	0	3	1.4018691588785046	0	FALSE	FALSE	FALSE	FALSE	FALSE	TRUE
NC_000962.3	207451	208420	969	+	CDS	Rv0176	Rv0176	0	0	6	cell wall and cell processes	TRUE	2	3	5	0.4	FALSE	Antigen-Unq	0	0	6	0	0	0	0	6	1.8575851393188856	0	FALSE	FALSE	FALSE	FALSE	FALSE	TRUE
NC_000962.3	208416	208971	555	+	CDS	Rv0177	Rv0177	0	0	0	conserved hypotheticals	FALSE	0	3	3	0	FALSE	NonReactive-Unq	0	0	0	0	0	0	0	0	0	0	FALSE	FALSE	FALSE	FALSE	FALSE	FALSE
NC_000962.3	208937	209672	735	+	CDS	Rv0178	Rv0178	0	0	1	cell wall and cell processes	FALSE	0	4	4	0	FALSE	NonReactive-Unq	0	0	1	0	0	0	0	1	0.4081632653061224	0	FALSE	FALSE	FALSE	FALSE	FALSE	TRUE
NC_000962.3	209702	210812	1110	-	CDS	Rv0179c	lprO	0	0	2	cell wall and cell processes	FALSE	0	6	6	0	FALSE	NonReactive-Unq	0	0	2	0	0	0	0	2	0.5405405405405406	0	FALSE	FALSE	FALSE	FALSE	FALSE	TRUE
NC_000962.3	210891	212250	1359	-	CDS	Rv0180c	Rv0180c	0	0	2	cell wall and cell processes	FALSE	0	7	7	0	FALSE	NonReactive-Unq	0	0	2	0	0	0	0	2	0.44150110375275936	0	FALSE	FALSE	FALSE	FALSE	FALSE	TRUE
NC_000962.3	212276	213011	735	-	CDS	Rv0181c	Rv0181c	0	0	3	conserved hypotheticals	FALSE	0	4	4	0	FALSE	NonReactive-Unq	0	0	3	0	0	0	0	3	1.2244897959183674	0	FALSE	FALSE	FALSE	FALSE	FALSE	TRUE
NC_000962.3	213027	214140	1113	-	CDS	Rv0182c	sigG	0	0	10	information pathways	FALSE	0	6	6	0	FALSE	NonReactive-Unq	0	0	10	0	0	0	0	10	2.6954177897574128	0	FALSE	FALSE	FALSE	FALSE	FALSE	TRUE
NC_000962.3	214087	214927	840	+	CDS	Rv0183	Rv0183	0	0	1	intermediary metabolism and respiration	FALSE	0	4	4	0	FALSE	NonReactive-Unq	0	0	1	0	0	0	0	1	0.35714285714285715	0	FALSE	FALSE	FALSE	FALSE	FALSE	TRUE
NC_000962.3	214968	215718	750	+	CDS	Rv0184	Rv0184	0	0	0	conserved hypotheticals	FALSE	0	4	4	0	FALSE	NonReactive-Unq	0	0	0	0	0	0	0	0	0	0	FALSE	FALSE	FALSE	FALSE	FALSE	FALSE
NC_000962.3	215714	216224	510	+	CDS	Rv0185	Rv0185	0	0	2	conserved hypotheticals	FALSE	0	3	3	0	FALSE	NonReactive-Unq	0	0	2	0	0	0	0	2	1.1764705882352942	0	FALSE	FALSE	FALSE	FALSE	FALSE	TRUE
NC_000962.3	216268	218344	2076	+	CDS	Rv0186	bglS	0	0	4	intermediary metabolism and respiration	FALSE	0	10	10	0	FALSE	NonReactive-Unq	0	0	4	0	0	0	0	4	0.5780346820809249	0	FALSE	FALSE	FALSE	FALSE	FALSE	TRUE
NC_000962.3	218704	219367	663	+	CDS	Rv0187	Rv0187	0	0	2	intermediary metabolism and respiration	FALSE	0	3	3	0	FALSE	NonReactive-Unq	0	0	2	0	0	0	0	2	0.9049773755656109	0	FALSE	FALSE	FALSE	FALSE	FALSE	TRUE
NC_000962.3	219485	219917	432	+	CDS	Rv0188	Rv0188	0	0	2	cell wall and cell processes	FALSE	0	2	2	0	FALSE	NonReactive-Unq	0	0	2	0	0	0	0	2	1.3888888888888888	0	FALSE	FALSE	FALSE	FALSE	FALSE	TRUE
NC_000962.3	219995	221723	1728	-	CDS	Rv0189c	ilvD	0	0	4	intermediary metabolism and respiration	FALSE	0	9	9	0	FALSE	NonReactive-Unq	0	0	4	0	0	0	0	4	0.6944444444444444	0	FALSE	FALSE	FALSE	FALSE	FALSE	TRUE
NC_000962.3	221870	222161	291	+	CDS	Rv0190	Rv0190	0	0	1	conserved hypotheticals	FALSE	0	2	2	0	FALSE	NonReactive-Unq	0	0	1	0	0	0	0	1	1.0309278350515463	0	FALSE	FALSE	FALSE	FALSE	FALSE	TRUE
NC_000962.3	222288	223530	1242	+	CDS	Rv0191	Rv0191	0	0	4	cell wall and cell processes	FALSE	0	6	6	0	FALSE	NonReactive-Unq	0	0	4	0	0	0	0	4	0.966184	0	FALSE	FALSE	FALSE	FALSE	FALSE	TRUE
NC_000962.3	223563	224664	1101	+	CDS	Rv0192	Rv0192	0	0	6	conserved hypotheticals	FALSE	0	5	5	0	FALSE	NonReactive-Unq	0	0	6	0	0	0	0	6	1.6348773841961852	0	FALSE	FALSE	FALSE	FALSE	FALSE	TRUE
NC_000962.3	224723	226571	1848	-	CDS	Rv0193c	Rv0193c	0	0	11	conserved hypotheticals	FALSE	0	9	9	0	FALSE	NonReactive-Unq	0	0	11	0	0	0	0	11	1.7857142857142856	0	FALSE	FALSE	FALSE	FALSE	FALSE	TRUE
NC_000962.3	226877	230462	3585	+	CDS	Rv0194	Rv0194	0	0	18	cell wall and cell processes	FALSE	0	10	10	0	FALSE	NonReactive-Unq	0	0	18	0	0	0	0	18	1.506276150627615	0	FALSE	FALSE	FALSE	FALSE	FALSE	TRUE
NC_000962.3	230898	231534	636	+	CDS	Rv0195	Rv0195	0	0	2	regulatory proteins	FALSE	0	2	2	0	FALSE	NonReactive-Unq	0	0	2	0	0	0	0	2	0.9433962264150944	0	FALSE	FALSE	FALSE	FALSE	FALSE	TRUE
NC_000962.3	231646	232231	585	+	CDS	Rv0196	Rv0196	0	0	1	regulatory proteins	FALSE	0	3	3	0	FALSE	NonReactive-Unq	0	0	1	0	0	0	0	1	0.5128205128205128	0	FALSE	FALSE	FALSE	FALSE	FALSE	TRUE
NC_000962.3	232230	234519	2289	+	CDS	Rv0197	Rv0197	0	0	10	intermediary metabolism and respiration	FALSE	0	10	10	0	FALSE	NonReactive-Unq	0	0	10	0	0	0	0	10	1.3106159895150722	0	FALSE	FALSE	FALSE	FALSE	FALSE	TRUE
NC_000962.3	234515	236507	1992	-	CDS	Rv0198c	zmp1	0	0	6	intermediary metabolism and respiration	FALSE	0	10	10	0	FALSE	NonReactive-Unq	0	0	6	0	0	0	0	6	0.9036144578313253	0	FALSE	FALSE	FALSE	FALSE	FALSE	TRUE
NC_000962.3	236549	237209	660	+	CDS	Rv0199	Rv0199	0	0	2	cell wall and cell processes	FALSE	0	3	3	0	FALSE	NonReactive-Unq	0	0	2	0	0	0	0	2	0.9090909090909091	0	FALSE	FALSE	FALSE	FALSE	FALSE	TRUE
NC_000962.3	237205	237895	690	+	CDS	Rv0200	Rv0200	0	0	0	cell wall and cell processes	FALSE	0	1	1	0	FALSE	NonReactive-Unq	0	0	0	0	0	0	0	0	0	0	FALSE	FALSE	FALSE	FALSE	FALSE	FALSE
NC_000962.3	237891	238395	504	-	CDS	Rv0201c	Rv0201c	0	0	2	conserved hypotheticals	FALSE	0	2	2	0	FALSE	NonReactive-Unq	0	0	2	0	0	0	0	2	1.1904761904761905	0	FALSE	FALSE	FALSE	FALSE	FALSE	TRUE
NC_000962.3	238391	241292	2901	-	CDS	Rv0202c	mmpL11	0	0	11	cell wall and cell processes	FALSE	0	10	10	0	FALSE	NonReactive-Unq	0	0	11	0	0	0	0	11	1.1375387797311272	0	FALSE	FALSE	FALSE	FALSE	FALSE	TRUE
NC_000962.3	241513	241924	411	+	CDS	Rv0203	Rv0203	0	0	1	cell wall and cell processes	FALSE	0	4	4	0	FALSE	NonReactive-Unq	0	0	1	0	0	0	0	1	0.7299270072992701	0	FALSE	FALSE	FALSE	FALSE	FALSE	TRUE
NC_000962.3	241975	243214	1239	-	CDS	Rv0204c	Rv0204c	0	0	2	cell wall and cell processes	FALSE	0	6	6	0	FALSE	NonReactive-Unq	0	0	2	0	0	0	0	2	0.48426150121065376	0	FALSE	FALSE	FALSE	FALSE	FALSE	TRUE
NC_000962.3	243383	244487	1104	+	CDS	Rv0205	Rv0205	0	0	5	cell wall and cell processes	FALSE	1	4	5	0.2	FALSE	NonReactive-Unq	0	0	5	0	0	0	0	5	1.358695652173913	0	FALSE	FALSE	FALSE	FALSE	FALSE	TRUE
NC_000962.3	244483	247318	2835	-	CDS	Rv0206c	mmpL3	0	0	11	cell wall and cell processes	FALSE	0	10	10	0	FALSE	NonReactive-Unq	0	0	11	0	0	0	0	11	1.164021164021164	0	FALSE	FALSE	FALSE	FALSE	FALSE	TRUE
NC_000962.3	247383	248112	729	-	CDS	Rv0207c	Rv0207c	0	0	1	conserved hypotheticals	FALSE	0	4	4	0	FALSE	NonReactive-Unq	0	0	1	0	0	0	0	1	0.4115226337448559	0	FALSE	FALSE	FALSE	FALSE	FALSE	TRUE
NC_000962.3	248114	248906	792	-	CDS	Rv0208c	Rv0208c	0	0	0	intermediary metabolism and respiration	FALSE	0	4	4	0	FALSE	NonReactive-Unq	0	0	0	0	0	0	0	0	0	0	FALSE	FALSE	FALSE	FALSE	FALSE	FALSE
NC_000962.3	249037	250123	1086	+	CDS	Rv0209	Rv0209	0	0	3	conserved hypotheticals	FALSE	0	4	4	0	FALSE	NonReactive-Unq	0	0	3	0	0	0	0	3	0.8287292817679558	0	FALSE	FALSE	FALSE	FALSE	FALSE	TRUE
NC_000962.3	250119	251598	1479	+	CDS	Rv0210	Rv0210	0	0	5	conserved hypotheticals	FALSE	0	7	7	0	FALSE	NonReactive-Unq	0	0	5	0	0	0	0	5	1.0141987829614605	0	FALSE	FALSE	FALSE	FALSE	FALSE	TRUE
NC_000962.3	251781	253602	1821	+	CDS	Rv0211	pckA	0	0	9	intermediary metabolism and respiration	FALSE	0	9	9	0	FALSE	NonReactive-Unq	0	0	9	0	0	0	0	9	1.4827018121911038	0	FALSE	FALSE	FALSE	FALSE	FALSE	TRUE
NC_000962.3	253668	254640	972	-	CDS	Rv0212c	nadR	0	0	4	regulatory proteins	FALSE	0	5	5	0	FALSE	NonReactive-Unq	0	0	4	0	0	0	0	4	1.234567901234568	0	FALSE	FALSE	FALSE	FALSE	FALSE	TRUE
NC_000962.3	254636	255950	1314	-	CDS	Rv0213c	Rv0213c	0	0	6	intermediary metabolism and respiration	FALSE	0	6	6	0	FALSE	NonReactive-Unq	0	0	6	0	0	0	0	6	1.36986	0	FALSE	FALSE	FALSE	FALSE	FALSE	TRUE
NC_000962.3	256063	257677	1614	+	CDS	Rv0214	fadD4	0	0	6	lipid metabolism	FALSE	0	7	7	0	FALSE	NonReactive-Unq	0	0	6	0	0	0	0	6	1.1152416356877324	0	FALSE	FALSE	FALSE	FALSE	FALSE	TRUE
NC_000962.3	258912	259926	1014	+	CDS	Rv0216	Rv0216	0	0	1	intermediary metabolism and respiration	FALSE	0	5	5	0	FALSE	NonReactive-Unq	0	0	1	0	0	0	0	1	0.2958579881656805	0	FALSE	FALSE	FALSE	FALSE	FALSE	TRUE
NC_000962.3	259922	260831	909	-	CDS	Rv0217c	lipW	0	0	6	intermediary metabolism and respiration	FALSE	0	5	5	0	FALSE	NonReactive-Unq	0	0	6	0	0	0	0	6	1.9801980198019802	0	FALSE	FALSE	FALSE	FALSE	FALSE	TRUE
NC_000962.3	260923	262252	1329	+	CDS	Rv0218	Rv0218	0	0	1	cell wall and cell processes	FALSE	0	7	7	0	FALSE	NonReactive-Unq	0	0	1	0	0	0	0	1	0.22573363431151242	0	FALSE	FALSE	FALSE	FALSE	FALSE	TRUE
NC_000962.3	262253	262802	549	+	CDS	Rv0219	Rv0219	0	0	2	cell wall and cell processes	FALSE	0	3	3	0	FALSE	NonReactive-Unq	0	0	2	0	0	0	0	2	1.092896174863388	0	FALSE	FALSE	FALSE	FALSE	FALSE	TRUE
NC_000962.3	262811	264023	1212	+	CDS	Rv0220	lipC	0	0	2	intermediary metabolism and respiration	FALSE	0	6	6	0	FALSE	NonReactive-Unq	0	0	2	0	0	0	0	2	0.49504950495049505	0	FALSE	FALSE	FALSE	FALSE	FALSE	TRUE
NC_000962.3	264066	265476	1410	+	CDS	Rv0221	Rv0221	0	0	5	lipid metabolism	FALSE	0	7	7	0	FALSE	NonReactive-Unq	0	0	5	0	0	0	0	5	1.0638297872340425	0	FALSE	FALSE	FALSE	FALSE	FALSE	TRUE
NC_000962.3	265506	266295	789	+	CDS	Rv0222	echA1	0	0	1	lipid metabolism	FALSE	0	4	4	0	FALSE	NonReactive-Unq	0	0	1	0	0	0	0	1	0.38022813688212925	0	FALSE	FALSE	FALSE	FALSE	FALSE	TRUE
NC_000962.3	266300	267764	1464	-	CDS	Rv0223c	Rv0223c	0	0	5	intermediary metabolism and respiration	FALSE	0	7	7	0	FALSE	NonReactive-Unq	0	0	5	0	0	0	0	5	1.0245901639344261	0	FALSE	FALSE	FALSE	FALSE	FALSE	TRUE
NC_000962.3	267862	268627	765	-	CDS	Rv0224c	Rv0224c	0	0	0	intermediary metabolism and respiration	FALSE	0	4	4	0	FALSE	NonReactive-Unq	0	0	0	0	0	0	0	0	0	0	FALSE	FALSE	FALSE	FALSE	FALSE	FALSE
NC_000962.3	268662	269817	1155	+	CDS	Rv0225	Rv0225	0	0	0	cell wall and cell processes	FALSE	0	5	5	0	FALSE	NonReactive-Unq	0	0	0	0	0	0	0	0	0	0	FALSE	FALSE	FALSE	FALSE	FALSE	FALSE
NC_000962.3	269833	271564	1731	-	CDS	Rv0226c	Rv0226c	0	0	6	cell wall and cell processes	FALSE	0	9	9	0	FALSE	NonReactive-Unq	0	0	6	0	0	0	0	6	1.0398613518197573	0	FALSE	FALSE	FALSE	FALSE	FALSE	TRUE
NC_000962.3	271573	272839	1266	-	CDS	Rv0227c	Rv0227c	0	0	1	cell wall and cell processes	FALSE	0	6	6	0	FALSE	NonReactive-Unq	0	0	1	0	0	0	0	1	0.23696682464454977	0	FALSE	FALSE	FALSE	FALSE	FALSE	TRUE
NC_000962.3	273054	274278	1224	+	CDS	Rv0228	Rv0228	0	0	1	intermediary metabolism and respiration	FALSE	0	6	6	0	FALSE	NonReactive-Unq	0	0	1	0	0	0	0	1	0.2450980392156863	0	FALSE	FALSE	FALSE	FALSE	FALSE	TRUE
NC_000962.3	274305	274986	681	-	CDS	Rv0229c	Rv0229c	0	0	5	cell wall and cell processes	FALSE	0	3	3	0	FALSE	NonReactive-Unq	0	0	5	0	0	0	0	5	2.202643171806167	0	FALSE	FALSE	FALSE	FALSE	FALSE	TRUE
NC_000962.3	274982	275963	981	-	CDS	Rv0230c	php	0	0	5	lipid metabolism	FALSE	0	5	5	0	FALSE	NonReactive-Unq	0	0	5	0	0	0	0	5	1.529051987767584	0	FALSE	FALSE	FALSE	FALSE	FALSE	TRUE
NC_000962.3	276057	277764	1707	+	CDS	Rv0231	fadE4	0	0	7	lipid metabolism	FALSE	0	8	8	0	FALSE	NonReactive-Unq	0	0	7	0	0	0	0	7	1.2302284710017575	0	FALSE	FALSE	FALSE	FALSE	FALSE	TRUE
NC_000962.3	277898	278588	690	+	CDS	Rv0232	Rv0232	0	0	1	regulatory proteins	FALSE	0	3	3	0	FALSE	NonReactive-Unq	0	0	1	0	0	0	0	1	0.43478260869565216	0	FALSE	FALSE	FALSE	FALSE	FALSE	TRUE
NC_000962.3	278584	279529	945	+	CDS	Rv0233	nrdB	0	0	2	information pathways	FALSE	0	5	5	0	FALSE	NonReactive-Unq	0	0	2	0	0	0	0	2	0.634921	0	FALSE	FALSE	FALSE	FALSE	FALSE	TRUE
NC_000962.3	279604	281140	1536	-	CDS	Rv0234c	gabD1	0	0	1	intermediary metabolism and respiration	FALSE	0	8	8	0	FALSE	NonReactive-Unq	0	0	1	0	0	0	0	1	0.195312	0	FALSE	FALSE	FALSE	FALSE	FALSE	TRUE
NC_000962.3	281165	282614	1449	-	CDS	Rv0235c	Rv0235c	0	0	5	cell wall and cell processes	FALSE	1	6	7	0.1428571428571428	FALSE	NonReactive-Unq	0	0	5	0	0	0	0	5	1.0351966873706004	0	FALSE	FALSE	FALSE	FALSE	FALSE	TRUE
NC_000962.3	282648	286851	4203	-	CDS	Rv0236c	aftD	0	0	13	cell wall and cell processes	FALSE	0	10	10	0	FALSE	NonReactive-Unq	0	0	13	0	0	0	0	13	0.9279086366880799	0	FALSE	FALSE	FALSE	FALSE	FALSE	TRUE
NC_000962.3	286897	287071	174	-	CDS	Rv0236A	Rv0236A	0	0	1	cell wall and cell processes	FALSE	0	2	2	0	FALSE	NonReactive-Unq	0	0	1	0	0	0	0	1	1.7241379310344827	0	FALSE	FALSE	FALSE	FALSE	FALSE	TRUE
NC_000962.3	287185	288352	1167	+	CDS	Rv0237	lpqI	0	0	4	cell wall and cell processes	FALSE	0	6	6	0	FALSE	NonReactive-Unq	0	0	4	0	0	0	0	4	1.0282776349614395	0	FALSE	FALSE	FALSE	FALSE	FALSE	TRUE
NC_000962.3	288427	289042	615	+	CDS	Rv0238	Rv0238	0	0	1	regulatory proteins	FALSE	0	3	3	0	FALSE	NonReactive-Unq	0	0	1	0	0	0	0	1	0.4878048780487805	0	FALSE	FALSE	FALSE	FALSE	FALSE	TRUE
NC_000962.3	289103	289337	234	+	CDS	Rv0239	vapB24	0	0	1	virulence, detoxification, adaptation	FALSE	0	2	2	0	FALSE	NonReactive-Unq	0	0	1	0	0	0	0	1	1.2820512820512822	0	FALSE	FALSE	FALSE	FALSE	FALSE	TRUE
NC_000962.3	289344	289782	438	+	CDS	Rv0240	vapC24	0	0	2	virulence, detoxification, adaptation	FALSE	0	2	2	0	FALSE	NonReactive-Unq	0	0	2	0	0	0	0	2	1.36986	0	FALSE	FALSE	FALSE	FALSE	FALSE	TRUE
NC_000962.3	289811	290654	843	-	CDS	Rv0241c	htdX	0	0	4	intermediary metabolism and respiration	FALSE	0	4	4	0	FALSE	NonReactive-Unq	0	0	4	0	0	0	0	4	1.4234875444839858	0	FALSE	FALSE	FALSE	FALSE	FALSE	TRUE
NC_000962.3	290664	292029	1365	-	CDS	Rv0242c	fabG4	0	0	5	lipid metabolism	FALSE	0	7	7	0	FALSE	NonReactive-Unq	0	0	5	0	0	0	0	5	1.098901098901099	0	FALSE	FALSE	FALSE	FALSE	FALSE	TRUE
NC_000962.3	292170	293493	1323	+	CDS	Rv0243	fadA2	0	0	3	lipid metabolism	FALSE	0	7	7	0	FALSE	NonReactive-Unq	0	0	3	0	0	0	0	3	0.6802721088435374	0	FALSE	FALSE	FALSE	FALSE	FALSE	TRUE
NC_000962.3	293797	295633	1836	-	CDS	Rv0244c	fadE5	0	0	9	lipid metabolism	FALSE	1	8	9	0.1111111111111111	FALSE	NonReactive-Unq	0	0	9	0	0	0	0	9	1.4705882352941175	0	FALSE	FALSE	FALSE	FALSE	FALSE	TRUE
NC_000962.3	296004	296493	489	+	CDS	Rv0245	Rv0245	0	0	5	intermediary metabolism and respiration	FALSE	0	2	2	0	FALSE	NonReactive-Unq	0	0	5	0	0	0	0	5	3.067484662576687	0	FALSE	FALSE	FALSE	FALSE	FALSE	TRUE
NC_000962.3	296808	298119	1311	+	CDS	Rv0246	Rv0246	0	0	5	cell wall and cell processes	FALSE	0	7	7	0	FALSE	NonReactive-Unq	0	0	5	0	0	0	0	5	1.1441647597254003	0	FALSE	FALSE	FALSE	FALSE	FALSE	TRUE
NC_000962.3	298115	298862	747	-	CDS	Rv0247c	Rv0247c	0	0	0	intermediary metabolism and respiration	FALSE	0	4	4	0	FALSE	NonReactive-Unq	0	0	0	0	0	0	0	0	0	0	FALSE	FALSE	FALSE	FALSE	FALSE	FALSE
NC_000962.3	298862	300803	1941	-	CDS	Rv0248c	Rv0248c	0	0	2	intermediary metabolism and respiration	FALSE	0	10	10	0	FALSE	NonReactive-Unq	0	0	2	0	0	0	0	2	0.3091190108191654	0	FALSE	FALSE	FALSE	FALSE	FALSE	TRUE
NC_000962.3	300833	301655	822	-	CDS	Rv0249c	Rv0249c	0	0	2	intermediary metabolism and respiration	FALSE	0	4	4	0	FALSE	NonReactive-Unq	0	0	2	0	0	0	0	2	0.7299270072992701	0	FALSE	FALSE	FALSE	FALSE	FALSE	TRUE
NC_000962.3	301734	302028	294	-	CDS	Rv0250c	Rv0250c	0	0	2	conserved hypotheticals	FALSE	0	2	2	0	FALSE	NonReactive-Unq	0	0	2	0	0	0	0	2	2.0408163265306123	0	FALSE	FALSE	FALSE	FALSE	FALSE	TRUE
NC_000962.3	302172	302652	480	-	CDS	Rv0251c	hsp	0	0	2	virulence, detoxification, adaptation	FALSE	0	2	2	0	FALSE	NonReactive-Unq	0	0	2	0	0	0	0	2	1.25	0	FALSE	FALSE	FALSE	FALSE	FALSE	TRUE
NC_000962.3	302865	305427	2562	+	CDS	Rv0252	nirB	0	0	5	intermediary metabolism and respiration	FALSE	0	10	10	0	FALSE	NonReactive-Unq	0	0	5	0	0	0	0	5	0.58548	0	FALSE	FALSE	FALSE	FALSE	FALSE	TRUE
NC_000962.3	305452	305809	357	+	CDS	Rv0253	nirD	0	0	1	intermediary metabolism and respiration	FALSE	0	2	2	0	FALSE	NonReactive-Unq	0	0	1	0	0	0	0	1	0.8403361344537815	0	FALSE	FALSE	FALSE	FALSE	FALSE	TRUE
NC_000962.3	305824	306349	525	-	CDS	Rv0254c	cobU	0	0	1	intermediary metabolism and respiration	FALSE	0	1	1	0	FALSE	NonReactive-Unq	0	0	1	0	0	0	0	1	0.5714285714285714	0	FALSE	FALSE	FALSE	FALSE	FALSE	TRUE
NC_000962.3	306373	307858	1485	-	CDS	Rv0255c	cobQ1	0	0	3	intermediary metabolism and respiration	FALSE	0	7	7	0	FALSE	NonReactive-Unq	0	0	3	0	0	0	0	3	0.6060606060606061	0	FALSE	FALSE	FALSE	FALSE	FALSE	TRUE
NC_000962.3	307876	309547	1671	-	CDS	Rv0256c	PPE2	0	0	10	PE/PPE	FALSE	1	7	8	0.125	TRUE	NonReactive-HHR	0	0	10	0	0	0	0	10	1.7953321364452424	0	FALSE	FALSE	FALSE	FALSE	FALSE	TRUE
NC_000962.3	309698	310073	375	+	CDS	Rv0257	Rv0257	0	0	1	conserved hypotheticals	FALSE	0	2	2	0	TRUE	NonReactive-HHR	0	0	1	0	0	0	0	1	0.7999999999999999	0	FALSE	FALSE	FALSE	FALSE	FALSE	TRUE
NC_000962.3	310293	310749	456	-	CDS	Rv0258c	Rv0258c	0	0	3	conserved hypotheticals	FALSE	0	2	2	0	FALSE	NonReactive-Unq	0	0	3	0	0	0	0	3	1.9736842105263157	0	FALSE	FALSE	FALSE	FALSE	FALSE	TRUE
NC_000962.3	310773	311517	744	-	CDS	Rv0259c	Rv0259c	0	0	5	conserved hypotheticals	FALSE	0	4	4	0	FALSE	NonReactive-Unq	0	0	5	0	0	0	0	5	2.0161290322580645	0	FALSE	FALSE	FALSE	FALSE	FALSE	TRUE
NC_000962.3	311513	312659	1146	-	CDS	Rv0260c	Rv0260c	0	0	4	regulatory proteins	FALSE	0	6	6	0	FALSE	NonReactive-Unq	0	0	4	0	0	0	0	4	1.0471204188481675	0	FALSE	FALSE	FALSE	FALSE	FALSE	TRUE
NC_000962.3	312758	314168	1410	-	CDS	Rv0261c	narK3	0	0	3	cell wall and cell processes	FALSE	0	7	7	0	FALSE	NonReactive-Unq	0	0	3	0	0	0	0	3	0.6382978723404256	0	FALSE	FALSE	FALSE	FALSE	FALSE	TRUE
NC_000962.3	314308	314854	546	-	CDS	Rv0262c	aac	0	0	1	virulence, detoxification, adaptation	FALSE	0	1	1	0	FALSE	NonReactive-Unq	0	0	1	0	0	0	0	1	0.5494505494505495	0	FALSE	FALSE	FALSE	FALSE	FALSE	TRUE
NC_000962.3	314863	315766	903	-	CDS	Rv0263c	Rv0263c	0	0	4	conserved hypotheticals	FALSE	0	4	4	0	FALSE	NonReactive-Unq	0	0	4	0	0	0	0	4	1.3289036544850499	0	FALSE	FALSE	FALSE	FALSE	FALSE	TRUE
NC_000962.3	315782	316415	633	-	CDS	Rv0264c	Rv0264c	0	0	2	conserved hypotheticals	FALSE	0	3	3	0	FALSE	NonReactive-Unq	0	0	2	0	0	0	0	2	0.9478672985781991	0	FALSE	FALSE	FALSE	FALSE	FALSE	TRUE
NC_000962.3	316510	317503	993	-	CDS	Rv0265c	Rv0265c	0	0	3	cell wall and cell processes	FALSE	0	5	5	0	FALSE	NonReactive-Unq	0	0	3	0	0	0	0	3	0.9063444108761329	0	FALSE	FALSE	FALSE	FALSE	FALSE	TRUE
NC_000962.3	317524	321154	3630	-	CDS	Rv0266c	oplA	0	0	5	intermediary metabolism and respiration	FALSE	1	9	10	0.1	FALSE	NonReactive-Unq	0	0	5	0	0	0	0	5	0.4132231404958678	0	FALSE	FALSE	FALSE	FALSE	FALSE	TRUE
NC_000962.3	321330	322722	1392	+	CDS	Rv0267	narU	0	0	4	cell wall and cell processes	FALSE	1	6	7	0.1428571428571428	FALSE	NonReactive-Unq	0	0	4	0	0	0	0	4	0.8620689655172413	0	FALSE	FALSE	FALSE	FALSE	FALSE	TRUE
NC_000962.3	322763	323273	510	-	CDS	Rv0268c	Rv0268c	0	0	0	conserved hypotheticals	FALSE	1	2	3	0.3333333333333333	FALSE	NonReactive-Unq	0	0	0	0	0	0	0	0	0	0	FALSE	FALSE	FALSE	FALSE	FALSE	FALSE
NC_000962.3	323337	324531	1194	-	CDS	Rv0269c	Rv0269c	0	0	4	conserved hypotheticals	FALSE	0	6	6	0	FALSE	NonReactive-Unq	0	0	4	0	0	0	0	4	1.0050251256281406	0	FALSE	FALSE	FALSE	FALSE	FALSE	TRUE
NC_000962.3	324566	326249	1683	+	CDS	Rv0270	fadD2	0	0	4	lipid metabolism	FALSE	0	8	8	0	FALSE	NonReactive-Unq	0	0	4	0	0	0	0	4	0.7130124777183601	0	FALSE	FALSE	FALSE	FALSE	FALSE	TRUE
NC_000962.3	326265	328461	2196	-	CDS	Rv0271c	fadE6	0	0	10	lipid metabolism	FALSE	0	10	10	0	FALSE	NonReactive-Unq	0	0	10	0	0	0	0	10	1.3661202185792352	0	FALSE	FALSE	FALSE	FALSE	FALSE	TRUE
NC_000962.3	328574	329708	1134	-	CDS	Rv0272c	Rv0272c	0	0	2	conserved hypotheticals	FALSE	0	6	6	0	FALSE	NonReactive-Unq	0	0	2	0	0	0	0	2	0.5291005291005291	0	FALSE	FALSE	FALSE	FALSE	FALSE	TRUE
NC_000962.3	329704	330325	621	-	CDS	Rv0273c	Rv0273c	0	0	3	regulatory proteins	FALSE	0	3	3	0	FALSE	NonReactive-Unq	0	0	3	0	0	0	0	3	1.4492753623188406	0	FALSE	FALSE	FALSE	FALSE	FALSE	TRUE
NC_000962.3	330421	331003	582	+	CDS	Rv0274	Rv0274	0	0	1	conserved hypotheticals	FALSE	0	3	3	0	FALSE	NonReactive-Unq	0	0	1	0	0	0	0	1	0.5154639175257731	0	FALSE	FALSE	FALSE	FALSE	FALSE	TRUE
NC_000962.3	330932	331658	726	-	CDS	Rv0275c	Rv0275c	0	0	6	regulatory proteins	FALSE	0	4	4	0	FALSE	NonReactive-Unq	0	0	6	0	0	0	0	6	2.479338842975207	0	FALSE	FALSE	FALSE	FALSE	FALSE	TRUE
NC_000962.3	331747	332668	921	+	CDS	Rv0276	Rv0276	0	0	3	conserved hypotheticals	TRUE	3	2	5	0.6	FALSE	Antigen-Unq	0	0	3	1	0	0	0	3	0.9771986970684039	0.32573289902280134	FALSE	FALSE	FALSE	FALSE	FALSE	TRUE
NC_000962.3	332707	333136	429	-	CDS	Rv0277c	vapC25	2	2	8	virulence, detoxification, adaptation	FALSE	0	2	2	0	TRUE	NonReactive-HHR	2	2	8	0	5	5	5	8	5.594405594405594	0	TRUE	TRUE	TRUE	TRUE	TRUE	TRUE
NC_000962.3	333436	336310	2874	-	CDS	Rv0278c	PE_PGRS3	2	2	12	PE/PPE	FALSE	0	9	9	0	TRUE	NonReactive-HHR	2	2	12	0	5	5	5	12	1.2526096033402923	0	TRUE	TRUE	TRUE	TRUE	TRUE	TRUE
NC_000962.3	336559	339073	2514	-	CDS	Rv0279c	PE_PGRS4	10	6	41	PE/PPE	FALSE	0	10	10	0	TRUE	NonReactive-HHR	10	6	41	0	24	35	24	41	4.892601431980906	0	TRUE	TRUE	TRUE	TRUE	TRUE	TRUE
NC_000962.3	339363	340974	1611	+	CDS	Rv0280	PPE3	0	0	13	PE/PPE	FALSE	1	7	8	0.125	TRUE	NonReactive-HHR	0	0	13	0	0	0	0	13	2.4208566108007448	0	FALSE	FALSE	FALSE	FALSE	FALSE	TRUE
NC_000962.3	340997	341906	909	+	CDS	Rv0281	Rv0281	0	0	2	lipid metabolism	FALSE	0	4	4	0	FALSE	NonReactive-Unq	0	0	2	0	0	0	0	2	0.6600660066006601	0	FALSE	FALSE	FALSE	FALSE	FALSE	TRUE
NC_000962.3	342129	344025	1896	+	CDS	Rv0282	eccA3	0	0	1	cell wall and cell processes	FALSE	0	9	9	0	FALSE	NonReactive-Unq	0	0	1	0	0	0	0	1	0.1582278481012658	0	FALSE	FALSE	FALSE	FALSE	FALSE	TRUE
NC_000962.3	344021	345638	1617	+	CDS	Rv0283	eccB3	0	0	4	cell wall and cell processes	FALSE	0	8	8	0	FALSE	NonReactive-Unq	0	0	4	0	0	0	0	4	0.7421150278293136	0	FALSE	FALSE	FALSE	FALSE	FALSE	TRUE
NC_000962.3	345634	349627	3993	+	CDS	Rv0284	eccC3	0	0	7	cell wall and cell processes	TRUE	6	4	10	0.6	FALSE	Antigen-Unq	0	0	7	1	0	0	0	7	0.5259203606311044	0.0751315	FALSE	FALSE	FALSE	FALSE	FALSE	TRUE
NC_000962.3	349623	349932	309	+	CDS	Rv0285	PE5	0	0	2	PE/PPE	FALSE	0	3	3	0	FALSE	NonReactive-Unq	0	0	2	0	0	0	0	2	1.941747572815534	0	FALSE	FALSE	FALSE	FALSE	FALSE	TRUE
NC_000962.3	349934	351476	1542	+	CDS	Rv0286	PPE4	0	0	4	PE/PPE	FALSE	0	8	8	0	FALSE	NonReactive-Unq	0	0	4	0	0	0	0	4	0.7782101167315175	0	FALSE	FALSE	FALSE	FALSE	FALSE	TRUE
NC_000962.3	351524	351818	294	+	CDS	Rv0287	esxG	0	0	0	esx	TRUE	2	0	2	1	FALSE	Antigen-Unq	0	0	0	0	0	0	0	0	0	0	FALSE	FALSE	FALSE	FALSE	FALSE	FALSE
NC_000962.3	351847	352138	291	+	CDS	Rv0288	esxH	0	0	3	esx	TRUE	23	3	26	0.8846153846153846	FALSE	Antigen-Unq	0	0	3	3	0	0	0	3	3.0927835051546393	3.0927835051546393	FALSE	FALSE	FALSE	FALSE	FALSE	TRUE
NC_000962.3	352148	353036	888	+	CDS	Rv0289	espG3	0	0	1	cell wall and cell processes	FALSE	0	3	3	0	FALSE	NonReactive-Unq	0	0	1	0	0	0	0	1	0.33783783783783783	0	FALSE	FALSE	FALSE	FALSE	FALSE	TRUE
NC_000962.3	353082	354501	1419	+	CDS	Rv0290	eccD3	0	0	5	cell wall and cell processes	TRUE	5	2	7	0.7142857142857143	FALSE	Antigen-Unq	0	0	5	1	0	0	0	5	1.0570824524312896	0.21141649048625794	FALSE	FALSE	FALSE	FALSE	FALSE	TRUE
NC_000962.3	354497	355883	1386	+	CDS	Rv0291	mycP3	0	0	4	intermediary metabolism and respiration	FALSE	0	7	7	0	FALSE	NonReactive-Unq	0	0	4	0	0	0	0	4	0.8658008658008658	0	FALSE	FALSE	FALSE	FALSE	FALSE	TRUE
NC_000962.3	355879	356875	996	+	CDS	Rv0292	eccE3	0	0	3	cell wall and cell processes	FALSE	0	4	4	0	FALSE	NonReactive-Unq	0	0	3	0	0	0	0	3	0.9036144578313253	0	FALSE	FALSE	FALSE	FALSE	FALSE	TRUE
NC_000962.3	356861	358064	1203	-	CDS	Rv0293c	Rv0293c	0	0	2	conserved hypotheticals	FALSE	0	6	6	0	FALSE	NonReactive-Unq	0	0	2	0	0	0	0	2	0.49875311720698257	0	FALSE	FALSE	FALSE	FALSE	FALSE	TRUE
NC_000962.3	358170	358956	786	+	CDS	Rv0294	tam	0	0	5	intermediary metabolism and respiration	FALSE	0	4	4	0	FALSE	NonReactive-Unq	0	0	5	0	0	0	0	5	1.9083969465648853	0	FALSE	FALSE	FALSE	FALSE	FALSE	TRUE
NC_000962.3	358944	359748	804	-	CDS	Rv0295c	Rv0295c	0	0	0	conserved hypotheticals	FALSE	0	4	4	0	FALSE	NonReactive-Unq	0	0	0	0	0	0	0	0	0	0	FALSE	FALSE	FALSE	FALSE	FALSE	FALSE
NC_000962.3	359757	361155	1398	-	CDS	Rv0296c	Rv0296c	0	0	3	intermediary metabolism and respiration	FALSE	0	7	7	0	FALSE	NonReactive-Unq	0	0	3	0	0	0	0	3	0.6437768240343348	0	FALSE	FALSE	FALSE	FALSE	FALSE	TRUE
NC_000962.3	361333	363109	1776	+	CDS	Rv0297	PE_PGRS5	0	0	9	PE/PPE	FALSE	0	7	7	0	TRUE	NonReactive-HHR	0	0	9	0	0	0	0	9	1.5202702702702704	0	FALSE	FALSE	FALSE	FALSE	FALSE	TRUE
NC_000962.3	363251	363479	228	+	CDS	Rv0298	Rv0298	0	0	1	conserved hypotheticals	FALSE	1	1	2	0.5	FALSE	NonReactive-Unq	0	0	1	1	0	0	0	1	1.3157894736842104	1.3157894736842104	FALSE	FALSE	FALSE	FALSE	FALSE	TRUE
NC_000962.3	363475	363778	303	+	CDS	Rv0299	Rv0299	0	0	2	conserved hypotheticals	FALSE	0	2	2	0	FALSE	NonReactive-Unq	0	0	2	0	0	0	0	2	1.9801980198019802	0	FALSE	FALSE	FALSE	FALSE	FALSE	TRUE
NC_000962.3	363825	364047	222	+	CDS	Rv0300	vapB2	0	0	1	virulence, detoxification, adaptation	FALSE	0	2	2	0	FALSE	NonReactive-Unq	0	0	1	0	0	0	0	1	1.3513513513513513	0	FALSE	FALSE	FALSE	FALSE	FALSE	TRUE
NC_000962.3	364043	364469	426	+	CDS	Rv0301	vapC2	0	0	0	virulence, detoxification, adaptation	FALSE	0	2	2	0	FALSE	NonReactive-Unq	0	0	0	0	0	0	0	0	0	0	FALSE	FALSE	FALSE	FALSE	FALSE	FALSE
NC_000962.3	364604	365237	633	+	CDS	Rv0302	Rv0302	0	0	3	regulatory proteins	FALSE	0	3	3	0	FALSE	NonReactive-Unq	0	0	3	0	0	0	0	3	1.4218009478672986	0	FALSE	FALSE	FALSE	FALSE	FALSE	TRUE
NC_000962.3	365233	366142	909	+	CDS	Rv0303	Rv0303	0	0	4	intermediary metabolism and respiration	FALSE	0	4	4	0	FALSE	NonReactive-Unq	0	0	4	0	0	0	0	4	1.3201320132013201	0	FALSE	FALSE	FALSE	FALSE	FALSE	TRUE
NC_000962.3	366149	372764	6615	-	CDS	Rv0304c	PPE5	0	0	22	PE/PPE	FALSE	0	7	7	0	TRUE	NonReactive-HHR	0	0	22	0	0	0	0	22	0.9977324263038548	0	FALSE	FALSE	FALSE	FALSE	FALSE	TRUE
NC_000962.3	372819	375711	2892	-	CDS	Rv0305c	PPE6	0	0	5	PE/PPE	FALSE	0	10	10	0	TRUE	NonReactive-HHR	0	0	5	0	0	0	0	5	0.5186721991701244	0	FALSE	FALSE	FALSE	FALSE	FALSE	TRUE
NC_000962.3	375913	376585	672	+	CDS	Rv0306	Rv0306	0	0	2	intermediary metabolism and respiration	FALSE	0	3	3	0	FALSE	NonReactive-Unq	0	0	2	0	0	0	0	2	0.8928571428571428	0	FALSE	FALSE	FALSE	FALSE	FALSE	TRUE
NC_000962.3	376572	377055	483	-	CDS	Rv0307c	Rv0307c	0	0	2	conserved hypotheticals	FALSE	0	2	2	0	FALSE	NonReactive-Unq	0	0	2	0	0	0	0	2	1.2422360248447206	0	FALSE	FALSE	FALSE	FALSE	FALSE	TRUE
NC_000962.3	377112	377829	717	+	CDS	Rv0308	Rv0308	0	0	1	cell wall and cell processes	FALSE	0	4	4	0	FALSE	NonReactive-Unq	0	0	1	0	0	0	0	1	0.41841004184100417	0	FALSE	FALSE	FALSE	FALSE	FALSE	TRUE
NC_000962.3	377930	378587	657	+	CDS	Rv0309	Rv0309	0	0	2	cell wall and cell processes	FALSE	0	3	3	0	FALSE	NonReactive-Unq	0	0	2	0	0	0	0	2	0.913242	0	FALSE	FALSE	FALSE	FALSE	FALSE	TRUE
NC_000962.3	378656	379148	492	-	CDS	Rv0310c	Rv0310c	0	0	0	conserved hypotheticals	FALSE	0	2	2	0	FALSE	NonReactive-Unq	0	0	0	0	0	0	0	0	0	0	FALSE	FALSE	FALSE	FALSE	FALSE	FALSE
NC_000962.3	379171	380401	1230	+	CDS	Rv0311	Rv0311	0	0	5	conserved hypotheticals	FALSE	0	6	6	0	FALSE	NonReactive-Unq	0	0	5	0	0	0	0	5	1.2195121951219514	0	FALSE	FALSE	FALSE	FALSE	FALSE	TRUE
NC_000962.3	380555	382418	1863	+	CDS	Rv0312	Rv0312	0	0	3	conserved hypotheticals	FALSE	0	9	9	0	FALSE	NonReactive-Unq	0	0	3	0	0	0	0	3	0.4830917874396135	0	FALSE	FALSE	FALSE	FALSE	FALSE	TRUE
NC_000962.3	382489	382876	387	+	CDS	Rv0313	Rv0313	0	0	0	conserved hypotheticals	FALSE	0	2	2	0	FALSE	NonReactive-Unq	0	0	0	0	0	0	0	0	0	0	FALSE	FALSE	FALSE	FALSE	FALSE	FALSE
NC_000962.3	382878	383541	663	-	CDS	Rv0314c	Rv0314c	0	0	3	cell wall and cell processes	FALSE	0	3	3	0	FALSE	NonReactive-Unq	0	0	3	0	0	0	0	3	1.3574660633484164	0	FALSE	FALSE	FALSE	FALSE	FALSE	TRUE
NC_000962.3	383601	384486	885	+	CDS	Rv0315	Rv0315	0	0	2	intermediary metabolism and respiration	FALSE	0	4	4	0	FALSE	NonReactive-Unq	0	0	2	0	0	0	0	2	0.6779661016949152	0	FALSE	FALSE	FALSE	FALSE	FALSE	TRUE
NC_000962.3	384534	385149	615	+	CDS	Rv0316	Rv0316	0	0	1	intermediary metabolism and respiration	FALSE	0	3	3	0	FALSE	NonReactive-Unq	0	0	1	0	0	0	0	1	0.4878048780487805	0	FALSE	FALSE	FALSE	FALSE	FALSE	TRUE
NC_000962.3	385172	385943	771	-	CDS	Rv0317c	glpQ2	0	0	3	intermediary metabolism and respiration	FALSE	0	4	4	0	FALSE	NonReactive-Unq	0	0	3	0	0	0	0	3	1.1673151750972763	0	FALSE	FALSE	FALSE	FALSE	FALSE	TRUE
NC_000962.3	386304	387099	795	-	CDS	Rv0318c	Rv0318c	0	0	5	cell wall and cell processes	FALSE	0	4	4	0	FALSE	NonReactive-Unq	0	0	5	0	0	0	0	5	1.8867924528301887	0	FALSE	FALSE	FALSE	FALSE	FALSE	TRUE
NC_000962.3	387147	387816	669	+	CDS	Rv0319	pcp	0	0	6	intermediary metabolism and respiration	FALSE	0	3	3	0	FALSE	NonReactive-Unq	0	0	6	0	0	0	0	6	2.6905829596412554	0	FALSE	FALSE	FALSE	FALSE	FALSE	TRUE
NC_000962.3	387887	388550	663	+	CDS	Rv0320	Rv0320	0	0	0	cell wall and cell processes	FALSE	0	3	3	0	FALSE	NonReactive-Unq	0	0	0	0	0	0	0	0	0	0	FALSE	FALSE	FALSE	FALSE	FALSE	FALSE
NC_000962.3	388581	389154	573	+	CDS	Rv0321	dcd	0	0	0	intermediary metabolism and respiration	FALSE	0	3	3	0	FALSE	NonReactive-Unq	0	0	0	0	0	0	0	0	0	0	FALSE	FALSE	FALSE	FALSE	FALSE	FALSE
NC_000962.3	389259	390591	1332	+	CDS	Rv0322	udgA	0	0	3	intermediary metabolism and respiration	FALSE	0	7	7	0	FALSE	NonReactive-Unq	0	0	3	0	0	0	0	3	0.6756756756756757	0	FALSE	FALSE	FALSE	FALSE	FALSE	TRUE
NC_000962.3	390579	391251	672	-	CDS	Rv0323c	Rv0323c	0	0	1	conserved hypotheticals	FALSE	0	3	3	0	FALSE	NonReactive-Unq	0	0	1	0	0	0	0	1	0.4464285714285714	0	FALSE	FALSE	FALSE	FALSE	FALSE	TRUE
NC_000962.3	391351	392032	681	+	CDS	Rv0324	Rv0324	0	0	1	regulatory proteins	FALSE	0	3	3	0	FALSE	NonReactive-Unq	0	0	1	0	0	0	0	1	0.44052863436123346	0	FALSE	FALSE	FALSE	FALSE	FALSE	TRUE
NC_000962.3	392038	392263	225	+	CDS	Rv0325	Rv0325	0	0	2	unknown	FALSE	0	2	2	0	FALSE	NonReactive-Unq	0	0	2	0	0	0	0	2	2.6666666666666665	0	FALSE	FALSE	FALSE	FALSE	FALSE	TRUE
NC_000962.3	392272	392728	456	+	CDS	Rv0326	Rv0326	0	0	2	unknown	FALSE	0	1	1	0	FALSE	NonReactive-Unq	0	0	2	0	0	0	0	2	1.3157894736842104	0	FALSE	FALSE	FALSE	FALSE	FALSE	TRUE
NC_000962.3	392695	394045	1350	-	CDS	Rv0327c	cyp135A1	0	0	5	intermediary metabolism and respiration	FALSE	0	7	7	0	FALSE	NonReactive-Unq	0	0	5	0	0	0	0	5	1.1111111111111112	0	FALSE	FALSE	FALSE	FALSE	FALSE	TRUE
NC_000962.3	394110	394713	603	+	CDS	Rv0328	Rv0328	0	0	0	regulatory proteins	FALSE	0	3	3	0	FALSE	NonReactive-Unq	0	0	0	0	0	0	0	0	0	0	FALSE	FALSE	FALSE	FALSE	FALSE	FALSE
NC_000962.3	394693	395320	627	-	CDS	Rv0329c	Rv0329c	0	0	3	conserved hypotheticals	FALSE	0	3	3	0	FALSE	NonReactive-Unq	0	0	3	0	0	0	0	3	1.4354066985645932	0	FALSE	FALSE	FALSE	FALSE	FALSE	TRUE
NC_000962.3	395346	396087	741	-	CDS	Rv0330c	Rv0330c	0	0	3	conserved hypotheticals	FALSE	0	4	4	0	FALSE	NonReactive-Unq	0	0	3	0	0	0	0	3	1.214574898785425	0	FALSE	FALSE	FALSE	FALSE	FALSE	TRUE
NC_000962.3	396200	397367	1167	+	CDS	Rv0331	Rv0331	0	0	6	intermediary metabolism and respiration	FALSE	0	5	5	0	FALSE	NonReactive-Unq	0	0	6	0	0	0	0	6	1.5424164524421593	0	FALSE	FALSE	FALSE	FALSE	FALSE	TRUE
NC_000962.3	397441	398227	786	+	CDS	Rv0332	Rv0332	0	0	3	conserved hypotheticals	FALSE	0	4	4	0	FALSE	NonReactive-Unq	0	0	3	0	0	0	0	3	1.1450381679389312	0	FALSE	FALSE	FALSE	FALSE	FALSE	TRUE
NC_000962.3	398253	398628	375	+	CDS	Rv0333	Rv0333	0	0	1	conserved hypotheticals	FALSE	0	2	2	0	FALSE	NonReactive-Unq	0	0	1	0	0	0	0	1	0.7999999999999999	0	FALSE	FALSE	FALSE	FALSE	FALSE	TRUE
NC_000962.3	398657	399524	867	+	CDS	Rv0334	rmlA	0	0	1	intermediary metabolism and respiration	FALSE	0	4	4	0	FALSE	NonReactive-Unq	0	0	1	0	0	0	0	1	0.34602076124567477	0	FALSE	FALSE	FALSE	FALSE	FALSE	TRUE
NC_000962.3	399534	400050	516	-	CDS	Rv0335c	PE6	0	0	2	PE/PPE	FALSE	0	3	3	0	FALSE	NonReactive-Unq	0	0	2	0	0	0	0	2	1.1627906976744187	0	FALSE	FALSE	FALSE	FALSE	FALSE	TRUE
NC_000962.3	400191	401703	1512	+	CDS	Rv0336	Rv0336	0	0	11	insertion seqs and phages	FALSE	0	9	9	0	TRUE	NonReactive-HHR	0	0	11	0	0	0	0	11	2.1825396825396823	0	FALSE	FALSE	FALSE	FALSE	FALSE	TRUE
NC_000962.3	401872	403162	1290	-	CDS	Rv0337c	aspC	0	0	2	intermediary metabolism and respiration	FALSE	0	6	6	0	FALSE	NonReactive-Unq	0	0	2	0	0	0	0	2	0.46511627906976744	0	FALSE	FALSE	FALSE	FALSE	FALSE	TRUE
NC_000962.3	403192	405841	2649	-	CDS	Rv0338c	Rv0338c	0	0	6	intermediary metabolism and respiration	FALSE	0	10	10	0	FALSE	NonReactive-Unq	0	0	6	0	0	0	0	6	0.6795016987542469	0	FALSE	FALSE	FALSE	FALSE	FALSE	TRUE
NC_000962.3	405949	408448	2499	-	CDS	Rv0339c	Rv0339c	0	0	12	regulatory proteins	FALSE	0	9	9	0	FALSE	NonReactive-Unq	0	0	12	0	0	0	0	12	1.4405762304921967	0	FALSE	FALSE	FALSE	FALSE	FALSE	TRUE
NC_000962.3	408633	409173	540	+	CDS	Rv0340	Rv0340	0	0	3	conserved hypotheticals	FALSE	0	3	3	0	FALSE	NonReactive-Unq	0	0	3	0	0	0	0	3	1.6666666666666667	0	FALSE	FALSE	FALSE	FALSE	FALSE	TRUE
NC_000962.3	409361	410801	1440	+	CDS	Rv0341	iniB	0	0	4	cell wall and cell processes	FALSE	0	7	7	0	FALSE	NonReactive-Unq	0	0	4	0	0	0	0	4	0.8333333333333334	0	FALSE	FALSE	FALSE	FALSE	FALSE	TRUE
NC_000962.3	410837	412760	1923	+	CDS	Rv0342	iniA	0	0	6	cell wall and cell processes	FALSE	0	10	10	0	FALSE	NonReactive-Unq	0	0	6	0	0	0	0	6	0.936037	0	FALSE	FALSE	FALSE	FALSE	FALSE	TRUE
NC_000962.3	412756	414238	1482	+	CDS	Rv0343	iniC	0	0	5	cell wall and cell processes	FALSE	0	7	7	0	FALSE	NonReactive-Unq	0	0	5	0	0	0	0	5	1.0121457489878543	0	FALSE	FALSE	FALSE	FALSE	FALSE	TRUE
NC_000962.3	414380	414941	561	-	CDS	Rv0344c	lpqJ	0	0	1	cell wall and cell processes	FALSE	0	3	3	0	FALSE	NonReactive-Unq	0	0	1	0	0	0	0	1	0.534759	0	FALSE	FALSE	FALSE	FALSE	FALSE	TRUE
NC_000962.3	415049	415460	411	+	CDS	Rv0345	Rv0345	0	0	2	conserved hypotheticals	FALSE	0	2	2	0	FALSE	NonReactive-Unq	0	0	2	0	0	0	0	2	1.4598540145985401	0	FALSE	FALSE	FALSE	FALSE	FALSE	TRUE
NC_000962.3	415501	416965	1464	-	CDS	Rv0346c	ansP2	0	0	0	cell wall and cell processes	FALSE	0	7	7	0	FALSE	NonReactive-Unq	0	0	0	0	0	0	0	0	0	0	FALSE	FALSE	FALSE	FALSE	FALSE	FALSE
NC_000962.3	417303	418290	987	+	CDS	Rv0347	Rv0347	0	0	2	cell wall and cell processes	FALSE	0	5	5	0	FALSE	NonReactive-Unq	0	0	2	0	0	0	0	2	0.6079027355623101	0	FALSE	FALSE	FALSE	FALSE	FALSE	TRUE
NC_000962.3	418292	418946	654	+	CDS	Rv0348	Rv0348	0	0	0	regulatory proteins	FALSE	0	3	3	0	FALSE	NonReactive-Unq	0	0	0	0	0	0	0	0	0	0	FALSE	FALSE	FALSE	FALSE	FALSE	FALSE
NC_000962.3	418948	419608	660	+	CDS	Rv0349	Rv0349	0	0	3	conserved hypotheticals	FALSE	0	3	3	0	FALSE	NonReactive-Unq	0	0	3	0	0	0	0	3	1.3636363636363635	0	FALSE	FALSE	FALSE	FALSE	FALSE	TRUE
NC_000962.3	419834	421712	1878	+	CDS	Rv0350	dnaK	0	0	4	virulence, detoxification, adaptation	FALSE	0	9	9	0	FALSE	NonReactive-Unq	0	0	4	0	0	0	0	4	0.6389776357827477	0	FALSE	FALSE	FALSE	FALSE	FALSE	TRUE
NC_000962.3	421708	422416	708	+	CDS	Rv0351	grpE	0	0	0	virulence, detoxification, adaptation	FALSE	0	4	4	0	FALSE	NonReactive-Unq	0	0	0	0	0	0	0	0	0	0	FALSE	FALSE	FALSE	FALSE	FALSE	FALSE
NC_000962.3	422451	423639	1188	+	CDS	Rv0352	dnaJ1	0	0	8	virulence, detoxification, adaptation	FALSE	0	5	5	0	FALSE	NonReactive-Unq	0	0	8	0	0	0	0	8	2.0202020202020203	0	FALSE	FALSE	FALSE	FALSE	FALSE	TRUE
NC_000962.3	423638	424019	381	+	CDS	Rv0353	hspR	0	0	0	virulence, detoxification, adaptation	FALSE	0	2	2	0	FALSE	NonReactive-Unq	0	0	0	0	0	0	0	0	0	0	FALSE	FALSE	FALSE	FALSE	FALSE	FALSE
NC_000962.3	424268	424694	426	-	CDS	Rv0354c	PPE7	0	0	3	PE/PPE	FALSE	0	1	1	0	FALSE	NonReactive-Unq	0	0	3	0	0	0	0	3	2.112676056338028	0	FALSE	FALSE	FALSE	FALSE	FALSE	TRUE
NC_000962.3	424776	434679	9903	-	CDS	Rv0355c	PPE8	0	0	43	PE/PPE	FALSE	0	8	8	0	TRUE	NonReactive-HHR	0	0	43	0	0	0	0	43	1.302635564980309	0	FALSE	FALSE	FALSE	FALSE	FALSE	TRUE
NC_000962.3	434829	435474	645	-	CDS	Rv0356c	Rv0356c	0	0	2	conserved hypotheticals	FALSE	0	3	3	0	FALSE	NonReactive-Unq	0	0	2	0	0	0	0	2	0.9302325581395349	0	FALSE	FALSE	FALSE	FALSE	FALSE	TRUE
NC_000962.3	435470	436769	1299	-	CDS	Rv0357c	purA	0	0	0	intermediary metabolism and respiration	FALSE	0	6	6	0	FALSE	NonReactive-Unq	0	0	0	0	0	0	0	0	0	0	FALSE	FALSE	FALSE	FALSE	FALSE	FALSE
NC_000962.3	436859	437507	648	+	CDS	Rv0358	Rv0358	0	0	0	conserved hypotheticals	FALSE	0	3	3	0	FALSE	NonReactive-Unq	0	0	0	0	0	0	0	0	0	0	FALSE	FALSE	FALSE	FALSE	FALSE	FALSE
NC_000962.3	437517	438297	780	+	CDS	Rv0359	Rv0359	0	0	2	cell wall and cell processes	FALSE	0	3	3	0	FALSE	NonReactive-Unq	0	0	2	0	0	0	0	2	0.7692307692307693	0	FALSE	FALSE	FALSE	FALSE	FALSE	TRUE
NC_000962.3	438301	438739	438	-	CDS	Rv0360c	Rv0360c	0	0	1	conserved hypotheticals	FALSE	0	2	2	0	FALSE	NonReactive-Unq	0	0	1	0	0	0	0	1	0.684932	0	FALSE	FALSE	FALSE	FALSE	FALSE	TRUE
NC_000962.3	438821	439649	828	+	CDS	Rv0361	Rv0361	0	0	0	cell wall and cell processes	FALSE	1	3	4	0.25	FALSE	NonReactive-Unq	0	0	0	0	0	0	0	0	0	0	FALSE	FALSE	FALSE	FALSE	FALSE	FALSE
NC_000962.3	439870	441253	1383	+	CDS	Rv0362	mgtE	0	0	3	cell wall and cell processes	FALSE	0	7	7	0	FALSE	NonReactive-Unq	0	0	3	0	0	0	0	3	0.6507592190889371	0	FALSE	FALSE	FALSE	FALSE	FALSE	TRUE
NC_000962.3	441264	442299	1035	-	CDS	Rv0363c	fba	0	0	2	intermediary metabolism and respiration	FALSE	0	5	5	0	FALSE	NonReactive-Unq	0	0	2	0	0	0	0	2	0.5797101449275363	0	FALSE	FALSE	FALSE	FALSE	FALSE	TRUE
NC_000962.3	442394	443078	684	+	CDS	Rv0364	Rv0364	0	0	3	cell wall and cell processes	FALSE	0	3	3	0	FALSE	NonReactive-Unq	0	0	3	0	0	0	0	3	1.3157894736842104	0	FALSE	FALSE	FALSE	FALSE	FALSE	TRUE
NC_000962.3	443066	444197	1131	-	CDS	Rv0365c	Rv0365c	0	0	4	conserved hypotheticals	FALSE	0	6	6	0	FALSE	NonReactive-Unq	0	0	4	0	0	0	0	4	1.0610079575596816	0	FALSE	FALSE	FALSE	FALSE	FALSE	TRUE
NC_000962.3	444221	444815	594	-	CDS	Rv0366c	Rv0366c	0	0	3	conserved hypotheticals	FALSE	0	4	4	0	FALSE	NonReactive-Unq	0	0	3	0	0	0	0	3	1.5151515151515154	0	FALSE	FALSE	FALSE	FALSE	FALSE	TRUE
NC_000962.3	444843	445233	390	-	CDS	Rv0367c	Rv0367c	0	0	0	conserved hypotheticals	FALSE	0	2	2	0	FALSE	NonReactive-Unq	0	0	0	0	0	0	0	0	0	0	FALSE	FALSE	FALSE	FALSE	FALSE	FALSE
NC_000962.3	445313	446525	1212	-	CDS	Rv0368c	Rv0368c	0	0	4	conserved hypotheticals	FALSE	0	6	6	0	FALSE	NonReactive-Unq	0	0	4	0	0	0	0	4	0.9900990099009901	0	FALSE	FALSE	FALSE	FALSE	FALSE	TRUE
NC_000962.3	446530	447046	516	-	CDS	Rv0369c	Rv0369c	0	0	3	intermediary metabolism and respiration	FALSE	0	3	3	0	FALSE	NonReactive-Unq	0	0	3	0	0	0	0	3	1.744186046511628	0	FALSE	FALSE	FALSE	FALSE	FALSE	TRUE
NC_000962.3	447146	448043	897	-	CDS	Rv0370c	Rv0370c	0	0	6	intermediary metabolism and respiration	FALSE	0	3	3	0	FALSE	NonReactive-Unq	0	0	6	0	0	0	0	6	2.0066889632107023	0	FALSE	FALSE	FALSE	FALSE	FALSE	TRUE
NC_000962.3	448039	448633	594	-	CDS	Rv0371c	Rv0371c	0	0	1	conserved hypotheticals	FALSE	0	3	3	0	FALSE	NonReactive-Unq	0	0	1	0	0	0	0	1	0.5050505050505051	0	FALSE	FALSE	FALSE	FALSE	FALSE	TRUE
NC_000962.3	448629	449385	756	-	CDS	Rv0372c	Rv0372c	0	0	1	conserved hypotheticals	FALSE	0	4	4	0	FALSE	NonReactive-Unq	0	0	1	0	0	0	0	1	0.3968253968253968	0	FALSE	FALSE	FALSE	FALSE	FALSE	TRUE
NC_000962.3	449403	451803	2400	-	CDS	Rv0373c	Rv0373c	0	0	6	intermediary metabolism and respiration	FALSE	0	10	10	0	FALSE	NonReactive-Unq	0	0	6	0	0	0	0	6	0.75	0	FALSE	FALSE	FALSE	FALSE	FALSE	TRUE
NC_000962.3	451799	452279	480	-	CDS	Rv0374c	Rv0374c	0	0	1	intermediary metabolism and respiration	FALSE	0	2	2	0	FALSE	NonReactive-Unq	0	0	1	0	0	0	0	1	0.625	0	FALSE	FALSE	FALSE	FALSE	FALSE	TRUE
NC_000962.3	452293	453154	861	-	CDS	Rv0375c	Rv0375c	0	0	2	intermediary metabolism and respiration	FALSE	0	4	4	0	FALSE	NonReactive-Unq	0	0	2	0	0	0	0	2	0.6968641114982579	0	FALSE	FALSE	FALSE	FALSE	FALSE	TRUE
NC_000962.3	453229	454372	1143	-	CDS	Rv0376c	Rv0376c	0	0	11	conserved hypotheticals	FALSE	0	5	5	0	FALSE	NonReactive-Unq	0	0	11	0	0	0	0	11	2.8871391076115485	0	FALSE	FALSE	FALSE	FALSE	FALSE	TRUE
NC_000962.3	454420	455386	966	+	CDS	Rv0377	Rv0377	0	0	2	regulatory proteins	FALSE	0	5	5	0	FALSE	NonReactive-Unq	0	0	2	0	0	0	0	2	0.6211180124223603	0	FALSE	FALSE	FALSE	FALSE	FALSE	TRUE
NC_000962.3	455636	455858	222	+	CDS	Rv0378	Rv0378	0	0	1	conserved hypotheticals	FALSE	0	2	2	0	FALSE	NonReactive-Unq	0	0	1	0	0	0	0	1	1.3513513513513513	0	FALSE	FALSE	FALSE	FALSE	FALSE	TRUE
NC_000962.3	455976	456192	216	+	CDS	Rv0379	secE2	0	0	0	cell wall and cell processes	FALSE	0	2	2	0	FALSE	NonReactive-Unq	0	0	0	0	0	0	0	0	0	0	FALSE	FALSE	FALSE	FALSE	FALSE	FALSE
NC_000962.3	456267	456819	552	-	CDS	Rv0380c	Rv0380c	0	0	4	intermediary metabolism and respiration	FALSE	0	3	3	0	FALSE	NonReactive-Unq	0	0	4	0	0	0	0	4	2.1739130434782608	0	FALSE	FALSE	FALSE	FALSE	FALSE	TRUE
NC_000962.3	456914	457823	909	-	CDS	Rv0381c	Rv0381c	0	0	5	conserved hypotheticals	FALSE	0	5	5	0	FALSE	NonReactive-Unq	0	0	5	0	0	0	0	5	1.6501650165016504	0	FALSE	FALSE	FALSE	FALSE	FALSE	TRUE
NC_000962.3	457840	458380	540	-	CDS	Rv0382c	pyrE	0	0	1	intermediary metabolism and respiration	FALSE	0	3	3	0	FALSE	NonReactive-Unq	0	0	1	0	0	0	0	1	0.5555555555555556	0	FALSE	FALSE	FALSE	FALSE	FALSE	TRUE
NC_000962.3	458460	459315	855	-	CDS	Rv0383c	Rv0383c	0	0	1	cell wall and cell processes	FALSE	0	4	4	0	FALSE	NonReactive-Unq	0	0	1	0	0	0	0	1	0.3508771929824561	0	FALSE	FALSE	FALSE	FALSE	FALSE	TRUE
NC_000962.3	459455	462002	2547	-	CDS	Rv0384c	clpB	0	0	3	virulence, detoxification, adaptation	FALSE	0	10	10	0	FALSE	NonReactive-Unq	0	0	3	0	0	0	0	3	0.3533568904593639	0	FALSE	FALSE	FALSE	FALSE	FALSE	TRUE
NC_000962.3	462134	463307	1173	+	CDS	Rv0385	Rv0385	0	0	1	intermediary metabolism and respiration	FALSE	0	5	5	0	FALSE	NonReactive-Unq	0	0	1	0	0	0	0	1	0.2557544757033248	0	FALSE	FALSE	FALSE	FALSE	FALSE	TRUE
NC_000962.3	463410	466668	3258	+	CDS	Rv0386	Rv0386	0	0	10	regulatory proteins	FALSE	0	10	10	0	FALSE	NonReactive-Unq	0	0	10	0	0	0	0	10	0.9208103130755064	0	FALSE	FALSE	FALSE	FALSE	FALSE	TRUE
NC_000962.3	468334	469594	1260	+	CDS	Rv0389	purT	0	0	1	intermediary metabolism and respiration	FALSE	0	6	6	0	FALSE	NonReactive-Unq	0	0	1	0	0	0	0	1	0.23809523809523808	0	FALSE	FALSE	FALSE	FALSE	FALSE	TRUE
NC_000962.3	469590	470013	423	+	CDS	Rv0390	Rv0390	0	0	0	conserved hypotheticals	FALSE	0	2	2	0	FALSE	NonReactive-Unq	0	0	0	0	0	0	0	0	0	0	FALSE	FALSE	FALSE	FALSE	FALSE	FALSE
NC_000962.3	470009	471230	1221	+	CDS	Rv0391	metZ	0	0	1	intermediary metabolism and respiration	FALSE	0	6	6	0	FALSE	NonReactive-Unq	0	0	1	0	0	0	0	1	0.2457002457002457	0	FALSE	FALSE	FALSE	FALSE	FALSE	TRUE
NC_000962.3	471226	472639	1413	-	CDS	Rv0392c	ndhA	0	0	4	intermediary metabolism and respiration	FALSE	0	7	7	0	FALSE	NonReactive-Unq	0	0	4	0	0	0	0	4	0.8492569002123143	0	FALSE	FALSE	FALSE	FALSE	FALSE	TRUE
NC_000962.3	472780	474106	1326	+	CDS	Rv0393	Rv0393	2	2	14	REP13E12_Repeat	FALSE	0	7	7	0	TRUE	NonReactive-HHR	2	2	14	0	7	7	7	14	3.1674208144796383	0	TRUE	TRUE	TRUE	TRUE	TRUE	TRUE
NC_000962.3	474121	474841	720	-	CDS	Rv0394c	Rv0394c	0	0	1	cell wall and cell processes	FALSE	0	4	4	0	FALSE	NonReactive-Unq	0	0	1	0	0	0	0	1	0.4166666666666667	0	FALSE	FALSE	FALSE	FALSE	FALSE	TRUE
NC_000962.3	474939	475344	405	+	CDS	Rv0395	Rv0395	0	0	0	conserved hypotheticals	FALSE	0	2	2	0	FALSE	NonReactive-Unq	0	0	0	0	0	0	0	0	0	0	FALSE	FALSE	FALSE	FALSE	FALSE	FALSE
NC_000962.3	475349	475742	393	+	CDS	Rv0396	Rv0396	0	0	1	conserved hypotheticals	FALSE	0	2	2	0	FALSE	NonReactive-Unq	0	0	1	0	0	0	0	1	0.7633587786259542	0	FALSE	FALSE	FALSE	FALSE	FALSE	TRUE
NC_000962.3	475815	476184	369	+	CDS	Rv0397	Rv0397	2	2	12	REP13E12_Repeat	FALSE	0	2	2	0	TRUE	NonReactive-HHR	2	2	12	0	10	10	10	12	9.756097560975611	0	TRUE	TRUE	TRUE	TRUE	TRUE	TRUE
NC_000962.3	476678	477320	642	-	CDS	Rv0398c	Rv0398c	0	0	2	cell wall and cell processes	FALSE	0	3	3	0	FALSE	NonReactive-Unq	0	0	2	0	0	0	0	2	0.9345794392523364	0	FALSE	FALSE	FALSE	FALSE	FALSE	TRUE
NC_000962.3	477326	478556	1230	-	CDS	Rv0399c	lpqK	0	0	7	cell wall and cell processes	FALSE	0	6	6	0	FALSE	NonReactive-Unq	0	0	7	0	0	0	0	7	1.707317073170732	0	FALSE	FALSE	FALSE	FALSE	FALSE	TRUE
NC_000962.3	478565	479753	1188	-	CDS	Rv0400c	fadE7	0	0	4	lipid metabolism	FALSE	0	6	6	0	FALSE	NonReactive-Unq	0	0	4	0	0	0	0	4	1.0101010101010102	0	FALSE	FALSE	FALSE	FALSE	FALSE	TRUE
NC_000962.3	479788	480160	372	+	CDS	Rv0401	Rv0401	0	0	1	cell wall and cell processes	FALSE	0	2	2	0	FALSE	NonReactive-Unq	0	0	1	0	0	0	0	1	0.8064516129032259	0	FALSE	FALSE	FALSE	FALSE	FALSE	TRUE
NC_000962.3	480354	483231	2877	-	CDS	Rv0402c	mmpL1	0	0	8	cell wall and cell processes	FALSE	0	10	10	0	FALSE	NonReactive-Unq	0	0	8	0	0	0	0	8	0.8342022940563086	0	FALSE	FALSE	FALSE	FALSE	FALSE	TRUE
NC_000962.3	483227	483656	429	-	CDS	Rv0403c	mmpS1	0	0	2	cell wall and cell processes	FALSE	0	1	1	0	FALSE	NonReactive-Unq	0	0	2	0	0	0	0	2	1.3986013986013985	0	FALSE	FALSE	FALSE	FALSE	FALSE	TRUE
NC_000962.3	483976	485734	1758	+	CDS	Rv0404	fadD30	0	0	12	lipid metabolism	FALSE	0	9	9	0	FALSE	NonReactive-Unq	0	0	12	0	0	0	0	12	2.04778	0	FALSE	FALSE	FALSE	FALSE	FALSE	TRUE
NC_000962.3	485730	489939	4209	+	CDS	Rv0405	pks6	0	0	19	lipid metabolism	FALSE	0	10	10	0	FALSE	NonReactive-Unq	0	0	19	0	0	0	0	19	1.3542409123307197	0	FALSE	FALSE	FALSE	FALSE	FALSE	TRUE
NC_000962.3	489886	490705	819	-	CDS	Rv0406c	Rv0406c	0	0	1	conserved hypotheticals	FALSE	0	4	4	0	FALSE	NonReactive-Unq	0	0	1	0	0	0	0	1	0.3663003663003663	0	FALSE	FALSE	FALSE	FALSE	FALSE	TRUE
NC_000962.3	490782	491793	1011	+	CDS	Rv0407	fgd1	0	0	8	intermediary metabolism and respiration	FALSE	0	5	5	0	FALSE	NonReactive-Unq	0	0	8	0	0	0	0	8	2.373887240356083	0	FALSE	FALSE	FALSE	FALSE	FALSE	TRUE
NC_000962.3	491785	493858	2073	+	CDS	Rv0408	pta	0	0	4	intermediary metabolism and respiration	FALSE	0	10	10	0	FALSE	NonReactive-Unq	0	0	4	0	0	0	0	4	0.5788712011577424	0	FALSE	FALSE	FALSE	FALSE	FALSE	TRUE
NC_000962.3	493850	495008	1158	+	CDS	Rv0409	ackA	0	0	1	intermediary metabolism and respiration	FALSE	0	6	6	0	FALSE	NonReactive-Unq	0	0	1	0	0	0	0	1	0.25906735751295334	0	FALSE	FALSE	FALSE	FALSE	FALSE	TRUE
NC_000962.3	495061	497314	2253	-	CDS	Rv0410c	pknG	0	0	5	regulatory proteins	FALSE	0	10	10	0	FALSE	NonReactive-Unq	0	0	5	0	0	0	0	5	0.6657789613848203	0	FALSE	FALSE	FALSE	FALSE	FALSE	TRUE
NC_000962.3	497313	498300	987	-	CDS	Rv0411c	glnH	0	0	3	cell wall and cell processes	FALSE	0	5	5	0	FALSE	NonReactive-Unq	0	0	3	0	0	0	0	3	0.9118541033434651	0	FALSE	FALSE	FALSE	FALSE	FALSE	TRUE
NC_000962.3	498299	499619	1320	-	CDS	Rv0412c	Rv0412c	0	0	3	cell wall and cell processes	FALSE	0	7	7	0	FALSE	NonReactive-Unq	0	0	3	0	0	0	0	3	0.6818181818181818	0	FALSE	FALSE	FALSE	FALSE	FALSE	TRUE
NC_000962.3	499712	500366	654	+	CDS	Rv0413	mutT3	0	0	2	information pathways	FALSE	0	3	3	0	FALSE	NonReactive-Unq	0	0	2	0	0	0	0	2	0.9174311926605505	0	FALSE	FALSE	FALSE	FALSE	FALSE	TRUE
NC_000962.3	500349	501018	669	-	CDS	Rv0414c	thiE	0	0	2	intermediary metabolism and respiration	FALSE	0	2	2	0	FALSE	NonReactive-Unq	0	0	2	0	0	0	0	2	0.8968609865470852	0	FALSE	FALSE	FALSE	FALSE	FALSE	TRUE
NC_000962.3	501147	502170	1023	+	CDS	Rv0415	thiO	0	0	3	intermediary metabolism and respiration	FALSE	0	5	5	0	FALSE	NonReactive-Unq	0	0	3	0	0	0	0	3	0.8797653958944281	0	FALSE	FALSE	FALSE	FALSE	FALSE	TRUE
NC_000962.3	502166	502373	207	+	CDS	Rv0416	thiS	0	0	1	intermediary metabolism and respiration	FALSE	0	2	2	0	FALSE	NonReactive-Unq	0	0	1	0	0	0	0	1	1.4492753623188406	0	FALSE	FALSE	FALSE	FALSE	FALSE	TRUE
NC_000962.3	502365	503124	759	+	CDS	Rv0417	thiG	0	0	1	intermediary metabolism and respiration	FALSE	0	4	4	0	FALSE	NonReactive-Unq	0	0	1	0	0	0	0	1	0.3952569169960474	0	FALSE	FALSE	FALSE	FALSE	FALSE	TRUE
NC_000962.3	503495	504998	1503	+	CDS	Rv0418	lpqL	0	0	5	cell wall and cell processes	FALSE	0	7	7	0	FALSE	NonReactive-Unq	0	0	5	0	0	0	0	5	0.998004	0	FALSE	FALSE	FALSE	FALSE	FALSE	TRUE
NC_000962.3	505085	506582	1497	+	CDS	Rv0419	lpqM	0	0	3	cell wall and cell processes	FALSE	0	7	7	0	FALSE	NonReactive-Unq	0	0	3	0	0	0	0	3	0.6012024048096192	0	FALSE	FALSE	FALSE	FALSE	FALSE	TRUE
NC_000962.3	506560	506971	411	-	CDS	Rv0420c	Rv0420c	0	0	0	cell wall and cell processes	FALSE	0	2	2	0	FALSE	NonReactive-Unq	0	0	0	0	0	0	0	0	0	0	FALSE	FALSE	FALSE	FALSE	FALSE	FALSE
NC_000962.3	507131	507761	630	-	CDS	Rv0421c	Rv0421c	0	0	2	conserved hypotheticals	FALSE	0	3	3	0	FALSE	NonReactive-Unq	0	0	2	0	0	0	0	2	0.9523809523809523	0	FALSE	FALSE	FALSE	FALSE	FALSE	TRUE
NC_000962.3	507757	508555	798	-	CDS	Rv0422c	thiD	0	0	1	intermediary metabolism and respiration	FALSE	0	4	4	0	FALSE	NonReactive-Unq	0	0	1	0	0	0	0	1	0.37593984962406013	0	FALSE	FALSE	FALSE	FALSE	FALSE	TRUE
NC_000962.3	508581	510225	1644	-	CDS	Rv0423c	thiC	0	0	1	intermediary metabolism and respiration	FALSE	0	8	8	0	FALSE	NonReactive-Unq	0	0	1	0	0	0	0	1	0.18248175182481752	0	FALSE	FALSE	FALSE	FALSE	FALSE	TRUE
NC_000962.3	510376	510652	276	-	CDS	Rv0424c	Rv0424c	0	0	0	conserved hypotheticals	FALSE	0	2	2	0	FALSE	NonReactive-Unq	0	0	0	0	0	0	0	0	0	0	FALSE	FALSE	FALSE	FALSE	FALSE	FALSE
NC_000962.3	510701	515321	4620	-	CDS	Rv0425c	ctpH	0	0	10	cell wall and cell processes	FALSE	0	10	10	0	FALSE	NonReactive-Unq	0	0	10	0	0	0	0	10	0.6493506493506493	0	FALSE	FALSE	FALSE	FALSE	FALSE	TRUE
NC_000962.3	515372	515816	444	-	CDS	Rv0426c	Rv0426c	0	0	1	cell wall and cell processes	FALSE	0	2	2	0	FALSE	NonReactive-Unq	0	0	1	0	0	0	0	1	0.6756756756756757	0	FALSE	FALSE	FALSE	FALSE	FALSE	TRUE
NC_000962.3	516016	516892	876	-	CDS	Rv0427c	xthA	0	0	1	information pathways	FALSE	0	4	4	0	FALSE	NonReactive-Unq	0	0	1	0	0	0	0	1	0.3424657534246575	0	FALSE	FALSE	FALSE	FALSE	FALSE	TRUE
NC_000962.3	516894	517803	909	-	CDS	Rv0428c	Rv0428c	0	0	4	intermediary metabolism and respiration	FALSE	0	5	5	0	FALSE	NonReactive-Unq	0	0	4	0	0	0	0	4	1.3201320132013201	0	FALSE	FALSE	FALSE	FALSE	FALSE	TRUE
NC_000962.3	517802	518396	594	-	CDS	Rv0429c	def	0	0	0	information pathways	FALSE	0	3	3	0	FALSE	NonReactive-Unq	0	0	0	0	0	0	0	0	0	0	FALSE	FALSE	FALSE	FALSE	FALSE	FALSE
NC_000962.3	518732	519041	309	+	CDS	Rv0430	Rv0430	0	0	0	conserved hypotheticals	FALSE	0	2	2	0	FALSE	NonReactive-Unq	0	0	0	0	0	0	0	0	0	0	FALSE	FALSE	FALSE	FALSE	FALSE	FALSE
NC_000962.3	519072	519567	495	+	CDS	Rv0431	Rv0431	0	0	1	cell wall and cell processes	FALSE	0	2	2	0	FALSE	NonReactive-Unq	0	0	1	0	0	0	0	1	0.6060606060606061	0	FALSE	FALSE	FALSE	FALSE	FALSE	TRUE
NC_000962.3	519599	520322	723	+	CDS	Rv0432	sodC	0	0	1	virulence, detoxification, adaptation	FALSE	0	4	4	0	FALSE	NonReactive-Unq	0	0	1	0	0	0	0	1	0.4149377593360996	0	FALSE	FALSE	FALSE	FALSE	FALSE	TRUE
NC_000962.3	520323	521454	1131	+	CDS	Rv0433	Rv0433	0	0	2	conserved hypotheticals	FALSE	0	6	6	0	FALSE	NonReactive-Unq	0	0	2	0	0	0	0	2	0.5305039787798408	0	FALSE	FALSE	FALSE	FALSE	FALSE	TRUE
NC_000962.3	521513	522167	654	+	CDS	Rv0434	Rv0434	0	0	2	conserved hypotheticals	FALSE	0	3	3	0	FALSE	NonReactive-Unq	0	0	2	0	0	0	0	2	0.9174311926605505	0	FALSE	FALSE	FALSE	FALSE	FALSE	TRUE
NC_000962.3	522346	524533	2187	-	CDS	Rv0435c	Rv0435c	0	0	7	cell wall and cell processes	FALSE	0	10	10	0	FALSE	NonReactive-Unq	0	0	7	0	0	0	0	7	0.9602194787379972	0	FALSE	FALSE	FALSE	FALSE	FALSE	TRUE
NC_000962.3	524529	525390	861	-	CDS	Rv0436c	pssA	0	0	1	lipid metabolism	FALSE	0	4	4	0	FALSE	NonReactive-Unq	0	0	1	0	0	0	0	1	0.34843205574912894	0	FALSE	FALSE	FALSE	FALSE	FALSE	TRUE
NC_000962.3	525386	526082	696	-	CDS	Rv0437c	psd	0	0	3	lipid metabolism	FALSE	0	3	3	0	FALSE	NonReactive-Unq	0	0	3	0	0	0	0	3	1.293103448275862	0	FALSE	FALSE	FALSE	FALSE	FALSE	TRUE
NC_000962.3	526142	527360	1218	-	CDS	Rv0438c	moeA2	0	0	5	intermediary metabolism and respiration	FALSE	0	6	6	0	FALSE	NonReactive-Unq	0	0	5	0	0	0	0	5	1.2315270935960592	0	FALSE	FALSE	FALSE	FALSE	FALSE	TRUE
NC_000962.3	527378	528314	936	-	CDS	Rv0439c	Rv0439c	0	0	1	intermediary metabolism and respiration	FALSE	0	5	5	0	FALSE	NonReactive-Unq	0	0	1	0	0	0	0	1	0.32051282051282054	0	FALSE	FALSE	FALSE	FALSE	FALSE	TRUE
NC_000962.3	528607	530230	1623	+	CDS	Rv0440	groEL2	0	0	1	virulence, detoxification, adaptation	TRUE	2	6	8	0.25	FALSE	Antigen-Unq	0	0	1	0	0	0	0	1	0.18484288354898337	0	FALSE	FALSE	FALSE	FALSE	FALSE	TRUE
NC_000962.3	530295	530724	429	-	CDS	Rv0441c	Rv0441c	0	0	1	conserved hypotheticals	FALSE	0	2	2	0	FALSE	NonReactive-Unq	0	0	1	0	0	0	0	1	0.6993006993006993	0	FALSE	FALSE	FALSE	FALSE	FALSE	TRUE
NC_000962.3	530750	532214	1464	-	CDS	Rv0442c	PPE10	2	0	14	PE/PPE	FALSE	0	7	7	0	FALSE	NonReactive-Unq	2	0	14	0	0	9	0	14	2.8688524590163933	0	FALSE	FALSE	FALSE	TRUE	TRUE	TRUE
NC_000962.3	532395	532911	516	+	CDS	Rv0443	Rv0443	0	0	1	conserved hypotheticals	FALSE	0	2	2	0	FALSE	NonReactive-Unq	0	0	1	0	0	0	0	1	0.5813953488372093	0	FALSE	FALSE	FALSE	FALSE	FALSE	TRUE
NC_000962.3	533090	533789	699	-	CDS	Rv0444c	rskA	0	0	3	information pathways	FALSE	0	3	3	0	FALSE	NonReactive-Unq	0	0	3	0	0	0	0	3	1.2875536480686696	0	FALSE	FALSE	FALSE	FALSE	FALSE	TRUE
NC_000962.3	533832	534396	564	-	CDS	Rv0445c	sigK	0	0	1	information pathways	FALSE	0	3	3	0	FALSE	NonReactive-Unq	0	0	1	0	0	0	0	1	0.5319148936170213	0	FALSE	FALSE	FALSE	FALSE	FALSE	TRUE
NC_000962.3	534444	535215	771	-	CDS	Rv0446c	Rv0446c	0	0	3	cell wall and cell processes	FALSE	0	4	4	0	FALSE	NonReactive-Unq	0	0	3	0	0	0	0	3	1.1673151750972763	0	FALSE	FALSE	FALSE	FALSE	FALSE	TRUE
NC_000962.3	535223	536507	1284	-	CDS	Rv0447c	ufaA1	0	0	2	lipid metabolism	FALSE	0	6	6	0	FALSE	NonReactive-Unq	0	0	2	0	0	0	0	2	0.4672897196261682	0	FALSE	FALSE	FALSE	FALSE	FALSE	TRUE
NC_000962.3	536503	537169	666	-	CDS	Rv0448c	Rv0448c	0	0	2	conserved hypotheticals	FALSE	0	4	4	0	FALSE	NonReactive-Unq	0	0	2	0	0	0	0	2	0.9009009009009009	0	FALSE	FALSE	FALSE	FALSE	FALSE	TRUE
NC_000962.3	537228	538548	1320	-	CDS	Rv0449c	Rv0449c	0	0	1	conserved hypotheticals	FALSE	0	3	3	0	FALSE	NonReactive-Unq	0	0	1	0	0	0	0	1	0.22727272727272727	0	FALSE	FALSE	FALSE	FALSE	FALSE	TRUE
NC_000962.3	538587	541491	2904	-	CDS	Rv0450c	mmpL4	0	0	8	cell wall and cell processes	FALSE	0	11	11	0	FALSE	NonReactive-Unq	0	0	8	0	0	0	0	8	0.8264462809917356	0	FALSE	FALSE	FALSE	FALSE	FALSE	TRUE
NC_000962.3	541487	541910	423	-	CDS	Rv0451c	mmpS4	0	0	0	cell wall and cell processes	FALSE	0	4	4	0	FALSE	NonReactive-Unq	0	0	0	0	0	0	0	0	0	0	FALSE	FALSE	FALSE	FALSE	FALSE	FALSE
NC_000962.3	542141	542852	711	+	CDS	Rv0452	Rv0452	0	0	1	regulatory proteins	FALSE	0	4	4	0	FALSE	NonReactive-Unq	0	0	1	0	0	0	0	1	0.4219409282700422	0	FALSE	FALSE	FALSE	FALSE	FALSE	TRUE
NC_000962.3	543173	544730	1557	+	CDS	Rv0453	PPE11	0	0	3	PE/PPE	FALSE	1	7	8	0.125	FALSE	NonReactive-Unq	0	0	3	0	0	0	0	3	0.5780346820809249	0	FALSE	FALSE	FALSE	FALSE	FALSE	TRUE
NC_000962.3	545374	545821	447	-	CDS	Rv0455c	Rv0455c	0	0	2	conserved hypotheticals	FALSE	0	2	2	0	FALSE	NonReactive-Unq	0	0	2	0	0	0	0	2	1.342281879194631	0	FALSE	FALSE	FALSE	FALSE	FALSE	TRUE
NC_000962.3	545888	546803	915	-	CDS	Rv0456c	echA2	0	0	3	lipid metabolism	FALSE	0	5	5	0	FALSE	NonReactive-Unq	0	0	3	0	0	0	0	3	0.9836065573770492	0	FALSE	FALSE	FALSE	FALSE	FALSE	TRUE
NC_000962.3	547075	547357	282	-	CDS	Rv0456A	mazF1	0	0	0	virulence, detoxification, adaptation	FALSE	0	2	2	0	FALSE	NonReactive-Unq	0	0	0	0	0	0	0	0	0	0	FALSE	FALSE	FALSE	FALSE	FALSE	FALSE
NC_000962.3	547585	549607	2022	-	CDS	Rv0457c	Rv0457c	0	0	4	intermediary metabolism and respiration	FALSE	0	10	10	0	FALSE	NonReactive-Unq	0	0	4	0	0	0	0	4	0.5934718100890207	0	FALSE	FALSE	FALSE	FALSE	FALSE	TRUE
NC_000962.3	549674	551198	1524	+	CDS	Rv0458	Rv0458	0	0	8	intermediary metabolism and respiration	FALSE	0	8	8	0	FALSE	NonReactive-Unq	0	0	8	0	0	0	0	8	1.574803149606299	0	FALSE	FALSE	FALSE	FALSE	FALSE	TRUE
NC_000962.3	551197	551689	492	+	CDS	Rv0459	Rv0459	0	0	3	conserved hypotheticals	FALSE	0	2	2	0	FALSE	NonReactive-Unq	0	0	3	0	0	0	0	3	1.829268292682927	0	FALSE	FALSE	FALSE	FALSE	FALSE	TRUE
NC_000962.3	551748	551988	240	+	CDS	Rv0460	Rv0460	0	0	0	conserved hypotheticals	FALSE	0	2	2	0	FALSE	NonReactive-Unq	0	0	0	0	0	0	0	0	0	0	FALSE	FALSE	FALSE	FALSE	FALSE	FALSE
NC_000962.3	552025	552550	525	+	CDS	Rv0461	Rv0461	0	0	3	cell wall and cell processes	FALSE	0	3	3	0	FALSE	NonReactive-Unq	0	0	3	0	0	0	0	3	1.7142857142857142	0	FALSE	FALSE	FALSE	FALSE	FALSE	TRUE
NC_000962.3	552613	554008	1395	+	CDS	Rv0462	lpdC	0	0	4	intermediary metabolism and respiration	FALSE	0	7	7	0	FALSE	NonReactive-Unq	0	0	4	0	0	0	0	4	0.8602150537634409	0	FALSE	FALSE	FALSE	FALSE	FALSE	TRUE
NC_000962.3	554015	554309	294	+	CDS	Rv0463	Rv0463	0	0	0	cell wall and cell processes	FALSE	0	2	2	0	FALSE	NonReactive-Unq	0	0	0	0	0	0	0	0	0	0	FALSE	FALSE	FALSE	FALSE	FALSE	FALSE
NC_000962.3	554312	554885	573	-	CDS	Rv0464c	Rv0464c	0	0	0	conserved hypotheticals	FALSE	0	3	3	0	FALSE	NonReactive-Unq	0	0	0	0	0	0	0	0	0	0	FALSE	FALSE	FALSE	FALSE	FALSE	FALSE
NC_000962.3	554881	556306	1425	-	CDS	Rv0465c	Rv0465c	0	0	7	regulatory proteins	FALSE	0	7	7	0	FALSE	NonReactive-Unq	0	0	7	0	0	0	0	7	1.473684210526316	0	FALSE	FALSE	FALSE	FALSE	FALSE	TRUE
NC_000962.3	556457	557252	795	+	CDS	Rv0466	Rv0466	0	0	0	conserved hypotheticals	FALSE	0	3	3	0	FALSE	NonReactive-Unq	0	0	0	0	0	0	0	0	0	0	FALSE	FALSE	FALSE	FALSE	FALSE	FALSE
NC_000962.3	557526	558813	1287	+	CDS	Rv0467	icl1	0	0	1	intermediary metabolism and respiration	FALSE	0	6	6	0	FALSE	NonReactive-Unq	0	0	1	0	0	0	0	1	0.2331002331002331	0	FALSE	FALSE	FALSE	FALSE	FALSE	TRUE
NC_000962.3	558894	559755	861	+	CDS	Rv0468	fadB2	0	0	3	lipid metabolism	FALSE	0	4	4	0	FALSE	NonReactive-Unq	0	0	3	0	0	0	0	3	1.0452961672473868	0	FALSE	FALSE	FALSE	FALSE	FALSE	TRUE
NC_000962.3	559887	560748	861	+	CDS	Rv0469	umaA	0	0	5	lipid metabolism	FALSE	0	4	4	0	FALSE	NonReactive-Unq	0	0	5	0	0	0	0	5	1.7421602787456445	0	FALSE	FALSE	FALSE	FALSE	FALSE	TRUE
NC_000962.3	560847	561711	864	-	CDS	Rv0470c	pcaA	0	0	2	lipid metabolism	FALSE	0	4	4	0	FALSE	NonReactive-Unq	0	0	2	0	0	0	0	2	0.6944444444444444	0	FALSE	FALSE	FALSE	FALSE	FALSE	TRUE
NC_000962.3	561853	562294	441	-	CDS	Rv0470A	Rv0470A	0	0	2	conserved hypotheticals	FALSE	0	2	2	0	FALSE	NonReactive-Unq	0	0	2	0	0	0	0	2	1.3605442176870748	0	FALSE	FALSE	FALSE	FALSE	FALSE	TRUE
NC_000962.3	562224	562713	489	-	CDS	Rv0471c	Rv0471c	0	0	2	conserved hypotheticals	FALSE	0	2	2	0	TRUE	NonReactive-HHR	0	0	2	0	0	0	0	2	1.2269938650306749	0	FALSE	FALSE	FALSE	FALSE	FALSE	TRUE
NC_000962.3	562722	563427	705	-	CDS	Rv0472c	Rv0472c	0	0	1	regulatory proteins	FALSE	0	3	3	0	FALSE	NonReactive-Unq	0	0	1	0	0	0	0	1	0.425532	0	FALSE	FALSE	FALSE	FALSE	FALSE	TRUE
NC_000962.3	563563	564934	1371	+	CDS	Rv0473	Rv0473	0	0	4	cell wall and cell processes	FALSE	0	7	7	0	FALSE	NonReactive-Unq	0	0	4	0	0	0	0	4	0.875274	0	FALSE	FALSE	FALSE	FALSE	FALSE	TRUE
NC_000962.3	565020	565443	423	+	CDS	Rv0474	Rv0474	0	0	1	regulatory proteins	FALSE	0	2	2	0	FALSE	NonReactive-Unq	0	0	1	0	0	0	0	1	0.7092198581560284	0	FALSE	FALSE	FALSE	FALSE	FALSE	TRUE
NC_000962.3	565796	566396	600	+	CDS	Rv0475	hbhA	0	0	0	cell wall and cell processes	FALSE	0	3	3	0	FALSE	NonReactive-Unq	0	0	0	0	0	0	0	0	0	0	FALSE	FALSE	FALSE	FALSE	FALSE	FALSE
NC_000962.3	566507	566771	264	+	CDS	Rv0476	Rv0476	0	0	0	cell wall and cell processes	FALSE	0	1	1	0	FALSE	NonReactive-Unq	0	0	0	0	0	0	0	0	0	0	FALSE	FALSE	FALSE	FALSE	FALSE	FALSE
NC_000962.3	566775	567222	447	+	CDS	Rv0477	Rv0477	0	0	2	cell wall and cell processes	FALSE	0	2	2	0	FALSE	NonReactive-Unq	0	0	2	0	0	0	0	2	1.342281879194631	0	FALSE	FALSE	FALSE	FALSE	FALSE	TRUE
NC_000962.3	567221	567896	675	+	CDS	Rv0478	deoC	0	0	3	intermediary metabolism and respiration	FALSE	0	3	3	0	FALSE	NonReactive-Unq	0	0	3	0	0	0	0	3	1.3333333333333333	0	FALSE	FALSE	FALSE	FALSE	FALSE	TRUE
NC_000962.3	567920	568967	1047	-	CDS	Rv0479c	Rv0479c	0	0	4	cell wall and cell processes	FALSE	0	5	5	0	FALSE	NonReactive-Unq	0	0	4	0	0	0	0	4	1.146131805157593	0	FALSE	FALSE	FALSE	FALSE	FALSE	TRUE
NC_000962.3	568963	569806	843	-	CDS	Rv0480c	Rv0480c	0	0	4	intermediary metabolism and respiration	FALSE	0	3	3	0	FALSE	NonReactive-Unq	0	0	4	0	0	0	0	4	1.4234875444839858	0	FALSE	FALSE	FALSE	FALSE	FALSE	TRUE
NC_000962.3	569987	570512	525	-	CDS	Rv0481c	Rv0481c	0	0	1	conserved hypotheticals	FALSE	0	3	3	0	FALSE	NonReactive-Unq	0	0	1	0	0	0	0	1	0.5714285714285714	0	FALSE	FALSE	FALSE	FALSE	FALSE	TRUE
NC_000962.3	570538	571648	1110	+	CDS	Rv0482	murB	0	0	7	cell wall and cell processes	FALSE	0	6	6	0	FALSE	NonReactive-Unq	0	0	7	0	0	0	0	7	1.8918918918918919	0	FALSE	FALSE	FALSE	FALSE	FALSE	TRUE
NC_000962.3	571709	573065	1356	+	CDS	Rv0483	lprQ	0	0	2	cell wall and cell processes	FALSE	0	7	7	0	FALSE	NonReactive-Unq	0	0	2	0	0	0	0	2	0.4424778761061947	0	FALSE	FALSE	FALSE	FALSE	FALSE	TRUE
NC_000962.3	573045	573801	756	-	CDS	Rv0484c	Rv0484c	0	0	2	intermediary metabolism and respiration	FALSE	0	4	4	0	FALSE	NonReactive-Unq	0	0	2	0	0	0	0	2	0.7936507936507936	0	FALSE	FALSE	FALSE	FALSE	FALSE	TRUE
NC_000962.3	573983	575300	1317	+	CDS	Rv0485	Rv0485	0	0	0	regulatory proteins	FALSE	0	7	7	0	FALSE	NonReactive-Unq	0	0	0	0	0	0	0	0	0	0	FALSE	FALSE	FALSE	FALSE	FALSE	FALSE
NC_000962.3	575347	576790	1443	+	CDS	Rv0486	mshA	0	0	5	intermediary metabolism and respiration	FALSE	0	7	7	0	FALSE	NonReactive-Unq	0	0	5	0	0	0	0	5	1.0395010395010396	0	FALSE	FALSE	FALSE	FALSE	FALSE	TRUE
NC_000962.3	576786	577338	552	+	CDS	Rv0487	Rv0487	0	0	1	conserved hypotheticals	FALSE	0	3	3	0	TRUE	NonReactive-HHR	0	0	1	0	0	0	0	1	0.5434782608695652	0	FALSE	FALSE	FALSE	FALSE	FALSE	TRUE
NC_000962.3	577663	578269	606	+	CDS	Rv0488	Rv0488	0	0	2	cell wall and cell processes	FALSE	0	2	2	0	FALSE	NonReactive-Unq	0	0	2	0	0	0	0	2	0.9900990099009901	0	FALSE	FALSE	FALSE	FALSE	FALSE	TRUE
NC_000962.3	578425	579175	750	+	CDS	Rv0489	gpm1	0	0	1	intermediary metabolism and respiration	FALSE	0	4	4	0	FALSE	NonReactive-Unq	0	0	1	0	0	0	0	1	0.39999999999999997	0	FALSE	FALSE	FALSE	FALSE	FALSE	TRUE
NC_000962.3	579348	580581	1233	+	CDS	Rv0490	senX3	0	0	3	regulatory proteins	FALSE	0	6	6	0	TRUE	NonReactive-HHR	0	0	3	0	0	0	0	3	0.7299270072992701	0	FALSE	FALSE	FALSE	FALSE	FALSE	TRUE
NC_000962.3	580808	581492	684	+	CDS	Rv0491	regX3	0	0	0	regulatory proteins	FALSE	0	2	2	0	TRUE	NonReactive-HHR	0	0	0	0	0	0	0	0	0	0	FALSE	FALSE	FALSE	FALSE	FALSE	FALSE
NC_000962.3	581488	583378	1890	-	CDS	Rv0492c	Rv0492c	0	0	2	intermediary metabolism and respiration	FALSE	0	9	9	0	FALSE	NonReactive-Unq	0	0	2	0	0	0	0	2	0.3174603174603175	0	FALSE	FALSE	FALSE	FALSE	FALSE	TRUE
NC_000962.3	583374	583704	330	-	CDS	Rv0492A	Rv0492A	0	0	0	conserved hypotheticals	FALSE	0	2	2	0	FALSE	NonReactive-Unq	0	0	0	0	0	0	0	0	0	0	FALSE	FALSE	FALSE	FALSE	FALSE	FALSE
NC_000962.3	583700	584690	990	-	CDS	Rv0493c	Rv0493c	0	0	4	conserved hypotheticals	FALSE	0	5	5	0	FALSE	NonReactive-Unq	0	0	4	0	0	0	0	4	1.2121212121212122	0	FALSE	FALSE	FALSE	FALSE	FALSE	TRUE
NC_000962.3	584694	585423	729	+	CDS	Rv0494	Rv0494	0	0	2	regulatory proteins	FALSE	0	4	4	0	FALSE	NonReactive-Unq	0	0	2	0	0	0	0	2	0.8230452674897119	0	FALSE	FALSE	FALSE	FALSE	FALSE	TRUE
NC_000962.3	585423	586314	891	-	CDS	Rv0495c	Rv0495c	0	0	3	conserved hypotheticals	FALSE	0	4	4	0	FALSE	NonReactive-Unq	0	0	3	0	0	0	0	3	1.0101010101010102	0	FALSE	FALSE	FALSE	FALSE	FALSE	TRUE
NC_000962.3	586393	587380	987	+	CDS	Rv0496	Rv0496	0	0	3	conserved hypotheticals	FALSE	0	5	5	0	FALSE	NonReactive-Unq	0	0	3	0	0	0	0	3	0.9118541033434651	0	FALSE	FALSE	FALSE	FALSE	FALSE	TRUE
NC_000962.3	587376	588309	933	+	CDS	Rv0497	Rv0497	0	0	3	cell wall and cell processes	FALSE	0	5	5	0	FALSE	NonReactive-Unq	0	0	3	0	0	0	0	3	0.9646302250803859	0	FALSE	FALSE	FALSE	FALSE	FALSE	TRUE
NC_000962.3	588324	589167	843	+	CDS	Rv0498	Rv0498	0	0	2	conserved hypotheticals	FALSE	0	4	4	0	FALSE	NonReactive-Unq	0	0	2	0	0	0	0	2	0.7117437722419929	0	FALSE	FALSE	FALSE	FALSE	FALSE	TRUE
NC_000962.3	589182	590058	876	+	CDS	Rv0499	Rv0499	0	0	3	conserved hypotheticals	FALSE	0	4	4	0	FALSE	NonReactive-Unq	0	0	3	0	0	0	0	3	1.0273972602739725	0	FALSE	FALSE	FALSE	FALSE	FALSE	TRUE
NC_000962.3	590082	590970	888	+	CDS	Rv0500	proC	0	0	2	intermediary metabolism and respiration	FALSE	0	4	4	0	FALSE	NonReactive-Unq	0	0	2	0	0	0	0	2	0.6756756756756757	0	FALSE	FALSE	FALSE	FALSE	FALSE	TRUE
NC_000962.3	591110	591347	237	+	CDS	Rv0500A	Rv0500A	0	0	0	conserved hypotheticals	FALSE	0	2	2	0	FALSE	NonReactive-Unq	0	0	0	0	0	0	0	0	0	0	FALSE	FALSE	FALSE	FALSE	FALSE	FALSE
NC_000962.3	591653	592784	1131	+	CDS	Rv0501	galE2	0	0	2	intermediary metabolism and respiration	FALSE	0	6	6	0	FALSE	NonReactive-Unq	0	0	2	0	0	0	0	2	0.5305039787798408	0	FALSE	FALSE	FALSE	FALSE	FALSE	TRUE
NC_000962.3	592790	593867	1077	+	CDS	Rv0502	Rv0502	0	0	0	conserved hypotheticals	FALSE	0	5	5	0	FALSE	NonReactive-Unq	0	0	0	0	0	0	0	0	0	0	FALSE	FALSE	FALSE	FALSE	FALSE	FALSE
NC_000962.3	593870	594779	909	-	CDS	Rv0503c	cmaA2	0	0	1	lipid metabolism	FALSE	0	5	5	0	FALSE	NonReactive-Unq	0	0	1	0	0	0	0	1	0.33003300330033003	0	FALSE	FALSE	FALSE	FALSE	FALSE	TRUE
NC_000962.3	594801	595302	501	-	CDS	Rv0504c	Rv0504c	0	0	2	conserved hypotheticals	FALSE	0	2	2	0	FALSE	NonReactive-Unq	0	0	2	0	0	0	0	2	1.1976047904191616	0	FALSE	FALSE	FALSE	FALSE	FALSE	TRUE
NC_000962.3	595463	596585	1122	-	CDS	Rv0505c	serB1	0	0	3	intermediary metabolism and respiration	FALSE	0	6	6	0	FALSE	NonReactive-Unq	0	0	3	0	0	0	0	3	0.8021390374331551	0	FALSE	FALSE	FALSE	FALSE	FALSE	TRUE
NC_000962.3	596758	597202	444	+	CDS	Rv0506	mmpS2	0	0	0	cell wall and cell processes	FALSE	0	2	2	0	FALSE	NonReactive-Unq	0	0	0	0	0	0	0	0	0	0	FALSE	FALSE	FALSE	FALSE	FALSE	FALSE
NC_000962.3	597198	600105	2907	+	CDS	Rv0507	mmpL2	0	0	9	cell wall and cell processes	FALSE	0	10	10	0	FALSE	NonReactive-Unq	0	0	9	0	0	0	0	9	0.9287925696594428	0	FALSE	FALSE	FALSE	FALSE	FALSE	TRUE
NC_000962.3	600097	600391	294	+	CDS	Rv0508	Rv0508	0	0	1	conserved hypotheticals	FALSE	0	2	2	0	FALSE	NonReactive-Unq	0	0	1	0	0	0	0	1	1.0204081632653061	0	FALSE	FALSE	FALSE	FALSE	FALSE	TRUE
NC_000962.3	600440	601847	1407	+	CDS	Rv0509	hemA	0	0	4	intermediary metabolism and respiration	FALSE	0	7	7	0	FALSE	NonReactive-Unq	0	0	4	0	0	0	0	4	0.8528784648187633	0	FALSE	FALSE	FALSE	FALSE	FALSE	TRUE
NC_000962.3	601856	602786	930	+	CDS	Rv0510	hemC	0	0	2	intermediary metabolism and respiration	FALSE	0	5	5	0	FALSE	NonReactive-Unq	0	0	2	0	0	0	0	2	0.6451612903225806	0	FALSE	FALSE	FALSE	FALSE	FALSE	TRUE
NC_000962.3	602818	604516	1698	+	CDS	Rv0511	hemD	0	0	3	intermediary metabolism and respiration	FALSE	0	8	8	0	FALSE	NonReactive-Unq	0	0	3	0	0	0	0	3	0.5300353356890459	0	FALSE	FALSE	FALSE	FALSE	FALSE	TRUE
NC_000962.3	604601	605591	990	+	CDS	Rv0512	hemB	0	0	2	intermediary metabolism and respiration	FALSE	0	5	5	0	FALSE	NonReactive-Unq	0	0	2	0	0	0	0	2	0.6060606060606061	0	FALSE	FALSE	FALSE	FALSE	FALSE	TRUE
NC_000962.3	605603	606152	549	+	CDS	Rv0513	Rv0513	0	0	2	cell wall and cell processes	FALSE	0	3	3	0	FALSE	NonReactive-Unq	0	0	2	0	0	0	0	2	1.092896174863388	0	FALSE	FALSE	FALSE	FALSE	FALSE	TRUE
NC_000962.3	606148	606448	300	+	CDS	Rv0514	Rv0514	0	0	0	cell wall and cell processes	FALSE	0	2	2	0	FALSE	NonReactive-Unq	0	0	0	0	0	0	0	0	0	0	FALSE	FALSE	FALSE	FALSE	FALSE	FALSE
NC_000962.3	606550	608062	1512	+	CDS	Rv0515	Rv0515	0	0	10	insertion seqs and phages	FALSE	0	9	9	0	TRUE	NonReactive-HHR	0	0	10	0	0	0	0	10	1.984126984126984	0	FALSE	FALSE	FALSE	FALSE	FALSE	TRUE
NC_000962.3	608058	608535	477	-	CDS	Rv0516c	Rv0516c	0	0	4	information pathways	FALSE	0	2	2	0	TRUE	NonReactive-HHR	0	0	4	0	0	0	0	4	2.515723270440252	0	FALSE	FALSE	FALSE	FALSE	FALSE	TRUE
NC_000962.3	608745	610056	1311	+	CDS	Rv0517	Rv0517	0	0	7	intermediary metabolism and respiration	FALSE	0	7	7	0	FALSE	NonReactive-Unq	0	0	7	0	0	0	0	7	1.6018306636155606	0	FALSE	FALSE	FALSE	FALSE	FALSE	TRUE
NC_000962.3	610187	610883	696	+	CDS	Rv0518	Rv0518	0	0	0	cell wall and cell processes	FALSE	0	3	3	0	FALSE	NonReactive-Unq	0	0	0	0	0	0	0	0	0	0	FALSE	FALSE	FALSE	FALSE	FALSE	FALSE
NC_000962.3	611171	612074	903	-	CDS	Rv0519c	Rv0519c	0	0	4	cell wall and cell processes	FALSE	0	4	4	0	FALSE	NonReactive-Unq	0	0	4	0	0	0	0	4	1.3289036544850499	0	FALSE	FALSE	FALSE	FALSE	FALSE	TRUE
NC_000962.3	613037	614342	1305	+	CDS	Rv0522	gabP	0	0	10	cell wall and cell processes	FALSE	0	6	6	0	FALSE	NonReactive-Unq	0	0	10	0	0	0	0	10	2.2988505747126435	0	FALSE	FALSE	FALSE	FALSE	FALSE	TRUE
NC_000962.3	614325	614721	396	-	CDS	Rv0523c	Rv0523c	0	0	2	conserved hypotheticals	FALSE	0	2	2	0	FALSE	NonReactive-Unq	0	0	2	0	0	0	0	2	1.5151515151515154	0	FALSE	FALSE	FALSE	FALSE	FALSE	TRUE
NC_000962.3	614834	616223	1389	+	CDS	Rv0524	hemL	0	0	5	intermediary metabolism and respiration	FALSE	0	7	7	0	FALSE	NonReactive-Unq	0	0	5	0	0	0	0	5	1.079913606911447	0	FALSE	FALSE	FALSE	FALSE	FALSE	TRUE
NC_000962.3	616222	616831	609	+	CDS	Rv0525	Rv0525	0	0	1	conserved hypotheticals	FALSE	0	3	3	0	FALSE	NonReactive-Unq	0	0	1	0	0	0	0	1	0.49261083743842365	0	FALSE	FALSE	FALSE	FALSE	FALSE	TRUE
NC_000962.3	616845	617496	651	+	CDS	Rv0526	Rv0526	0	0	1	intermediary metabolism and respiration	FALSE	0	3	3	0	FALSE	NonReactive-Unq	0	0	1	0	0	0	0	1	0.4608294930875576	0	FALSE	FALSE	FALSE	FALSE	FALSE	TRUE
NC_000962.3	617492	618272	780	+	CDS	Rv0527	ccdA	0	0	2	intermediary metabolism and respiration	FALSE	0	4	4	0	FALSE	NonReactive-Unq	0	0	2	0	0	0	0	2	0.7692307692307693	0	FALSE	FALSE	FALSE	FALSE	FALSE	TRUE
NC_000962.3	618304	619894	1590	+	CDS	Rv0528	Rv0528	0	0	4	cell wall and cell processes	FALSE	0	8	8	0	FALSE	NonReactive-Unq	0	0	4	0	0	0	0	4	0.7547169811320754	0	FALSE	FALSE	FALSE	FALSE	FALSE	TRUE
NC_000962.3	619890	620865	975	+	CDS	Rv0529	ccsA	0	0	4	intermediary metabolism and respiration	FALSE	0	5	5	0	FALSE	NonReactive-Unq	0	0	4	0	0	0	0	4	1.2307692307692308	0	FALSE	FALSE	FALSE	FALSE	FALSE	TRUE
NC_000962.3	620906	622124	1218	+	CDS	Rv0530	Rv0530	0	0	5	conserved hypotheticals	FALSE	0	5	5	0	FALSE	NonReactive-Unq	0	0	5	0	0	0	0	5	1.2315270935960592	0	FALSE	FALSE	FALSE	FALSE	FALSE	TRUE
NC_000962.3	622328	622646	318	+	CDS	Rv0531	Rv0531	0	0	0	cell wall and cell processes	FALSE	0	3	3	0	FALSE	NonReactive-Unq	0	0	0	0	0	0	0	0	0	0	FALSE	FALSE	FALSE	FALSE	FALSE	FALSE
NC_000962.3	622792	624577	1785	+	CDS	Rv0532	PE_PGRS6	2	0	14	PE/PPE	FALSE	0	9	9	0	FALSE	NonReactive-Unq	2	0	14	0	0	7	0	14	2.3529411764705883	0	FALSE	FALSE	FALSE	TRUE	TRUE	TRUE
NC_000962.3	624472	625480	1008	-	CDS	Rv0533c	fabH	0	0	2	lipid metabolism	FALSE	0	5	5	0	FALSE	NonReactive-Unq	0	0	2	0	0	0	0	2	0.5952380952380952	0	FALSE	FALSE	FALSE	FALSE	FALSE	TRUE
NC_000962.3	625561	626440	879	-	CDS	Rv0534c	menA	0	0	2	intermediary metabolism and respiration	FALSE	0	3	3	0	FALSE	NonReactive-Unq	0	0	2	0	0	0	0	2	0.682594	0	FALSE	FALSE	FALSE	FALSE	FALSE	TRUE
NC_000962.3	626456	627251	795	+	CDS	Rv0535	pnp	0	0	0	intermediary metabolism and respiration	FALSE	0	4	4	0	FALSE	NonReactive-Unq	0	0	0	0	0	0	0	0	0	0	FALSE	FALSE	FALSE	FALSE	FALSE	FALSE
NC_000962.3	627247	628288	1041	+	CDS	Rv0536	galE3	0	0	4	intermediary metabolism and respiration	FALSE	0	5	5	0	FALSE	NonReactive-Unq	0	0	4	0	0	0	0	4	1.1527377521613833	0	FALSE	FALSE	FALSE	FALSE	FALSE	TRUE
NC_000962.3	628297	629731	1434	-	CDS	Rv0537c	Rv0537c	0	0	6	cell wall and cell processes	FALSE	0	7	7	0	FALSE	NonReactive-Unq	0	0	6	0	0	0	0	6	1.2552301255230125	0	FALSE	FALSE	FALSE	FALSE	FALSE	TRUE
NC_000962.3	630039	631686	1647	+	CDS	Rv0538	Rv0538	0	0	6	cell wall and cell processes	FALSE	0	8	8	0	FALSE	NonReactive-Unq	0	0	6	0	0	0	0	6	1.092896174863388	0	FALSE	FALSE	FALSE	FALSE	FALSE	TRUE
NC_000962.3	631742	632375	633	+	CDS	Rv0539	Rv0539	0	0	0	intermediary metabolism and respiration	FALSE	0	2	2	0	FALSE	NonReactive-Unq	0	0	0	0	0	0	0	0	0	0	FALSE	FALSE	FALSE	FALSE	FALSE	FALSE
NC_000962.3	632371	633034	663	+	CDS	Rv0540	Rv0540	0	0	1	conserved hypotheticals	FALSE	0	3	3	0	FALSE	NonReactive-Unq	0	0	1	0	0	0	0	1	0.45248868778280543	0	FALSE	FALSE	FALSE	FALSE	FALSE	TRUE
NC_000962.3	633054	634404	1350	-	CDS	Rv0541c	Rv0541c	0	0	3	cell wall and cell processes	FALSE	0	6	6	0	FALSE	NonReactive-Unq	0	0	3	0	0	0	0	3	0.6666666666666666	0	FALSE	FALSE	FALSE	FALSE	FALSE	TRUE
NC_000962.3	634415	635504	1089	-	CDS	Rv0542c	menE	0	0	1	intermediary metabolism and respiration	FALSE	0	5	5	0	FALSE	NonReactive-Unq	0	0	1	0	0	0	0	1	0.27548209366391185	0	FALSE	FALSE	FALSE	FALSE	FALSE	TRUE
NC_000962.3	635572	635875	303	-	CDS	Rv0543c	Rv0543c	0	0	1	conserved hypotheticals	FALSE	0	2	2	0	FALSE	NonReactive-Unq	0	0	1	0	0	0	0	1	0.9900990099009901	0	FALSE	FALSE	FALSE	FALSE	FALSE	TRUE
NC_000962.3	635934	636213	279	-	CDS	Rv0544c	Rv0544c	0	0	0	cell wall and cell processes	FALSE	0	4	4	0	FALSE	NonReactive-Unq	0	0	0	0	0	0	0	0	0	0	FALSE	FALSE	FALSE	FALSE	FALSE	FALSE
NC_000962.3	636209	637463	1254	-	CDS	Rv0545c	pitA	0	0	5	cell wall and cell processes	FALSE	0	6	6	0	FALSE	NonReactive-Unq	0	0	5	0	0	0	0	5	1.1961722488038276	0	FALSE	FALSE	FALSE	FALSE	FALSE	TRUE
NC_000962.3	637582	637969	387	-	CDS	Rv0546c	Rv0546c	0	0	1	conserved hypotheticals	FALSE	0	2	2	0	FALSE	NonReactive-Unq	0	0	1	0	0	0	0	1	0.7751937984496124	0	FALSE	FALSE	FALSE	FALSE	FALSE	TRUE
NC_000962.3	638031	638916	885	-	CDS	Rv0547c	Rv0547c	0	0	2	intermediary metabolism and respiration	FALSE	0	4	4	0	FALSE	NonReactive-Unq	0	0	2	0	0	0	0	2	0.6779661016949152	0	FALSE	FALSE	FALSE	FALSE	FALSE	TRUE
NC_000962.3	639011	639956	945	-	CDS	Rv0548c	menB	0	0	3	intermediary metabolism and respiration	FALSE	0	5	5	0	FALSE	NonReactive-Unq	0	0	3	0	0	0	0	3	0.9523809523809523	0	FALSE	FALSE	FALSE	FALSE	FALSE	TRUE
NC_000962.3	640227	640641	414	-	CDS	Rv0549c	vapC3	0	0	0	virulence, detoxification, adaptation	FALSE	0	2	2	0	FALSE	NonReactive-Unq	0	0	0	0	0	0	0	0	0	0	FALSE	FALSE	FALSE	FALSE	FALSE	FALSE
NC_000962.3	640637	640904	267	-	CDS	Rv0550c	vapB3	0	0	0	virulence, detoxification, adaptation	FALSE	0	2	2	0	FALSE	NonReactive-Unq	0	0	0	0	0	0	0	0	0	0	FALSE	FALSE	FALSE	FALSE	FALSE	FALSE
NC_000962.3	641095	642811	1716	-	CDS	Rv0551c	fadD8	0	0	3	lipid metabolism	FALSE	0	9	9	0	TRUE	NonReactive-HHR	0	0	3	0	0	0	0	3	0.5244755244755245	0	FALSE	FALSE	FALSE	FALSE	FALSE	TRUE
NC_000962.3	642888	644493	1605	+	CDS	Rv0552	Rv0552	0	0	6	conserved hypotheticals	FALSE	0	8	8	0	FALSE	NonReactive-Unq	0	0	6	0	0	0	0	6	1.1214953271028039	0	FALSE	FALSE	FALSE	FALSE	FALSE	TRUE
NC_000962.3	644489	645470	981	+	CDS	Rv0553	menC	0	0	0	intermediary metabolism and respiration	FALSE	0	5	5	0	FALSE	NonReactive-Unq	0	0	0	0	0	0	0	0	0	0	FALSE	FALSE	FALSE	FALSE	FALSE	FALSE
NC_000962.3	645466	646255	789	+	CDS	Rv0554	bpoC	0	0	0	virulence, detoxification, adaptation	FALSE	0	4	4	0	FALSE	NonReactive-Unq	0	0	0	0	0	0	0	0	0	0	FALSE	FALSE	FALSE	FALSE	FALSE	FALSE
NC_000962.3	646297	647962	1665	+	CDS	Rv0555	menD	0	0	2	intermediary metabolism and respiration	FALSE	0	8	8	0	FALSE	NonReactive-Unq	0	0	2	0	0	0	0	2	0.36036036036036034	0	FALSE	FALSE	FALSE	FALSE	FALSE	TRUE
NC_000962.3	647958	648474	516	+	CDS	Rv0556	Rv0556	0	0	0	cell wall and cell processes	FALSE	0	3	3	0	FALSE	NonReactive-Unq	0	0	0	0	0	0	0	0	0	0	FALSE	FALSE	FALSE	FALSE	FALSE	FALSE
NC_000962.3	648535	649672	1137	+	CDS	Rv0557	mgtA	0	0	7	lipid metabolism	FALSE	0	4	4	0	FALSE	NonReactive-Unq	0	0	7	0	0	0	0	7	1.8469656992084433	0	FALSE	FALSE	FALSE	FALSE	FALSE	TRUE
NC_000962.3	649688	650393	705	+	CDS	Rv0558	menH	0	0	2	intermediary metabolism and respiration	FALSE	0	3	3	0	FALSE	NonReactive-Unq	0	0	2	0	0	0	0	2	0.851064	0	FALSE	FALSE	FALSE	FALSE	FALSE	TRUE
NC_000962.3	650406	650745	339	-	CDS	Rv0559c	Rv0559c	0	0	0	cell wall and cell processes	FALSE	0	3	3	0	FALSE	NonReactive-Unq	0	0	0	0	0	0	0	0	0	0	FALSE	FALSE	FALSE	FALSE	FALSE	FALSE
NC_000962.3	650778	651504	726	-	CDS	Rv0560c	Rv0560c	0	0	0	intermediary metabolism and respiration	FALSE	0	4	4	0	FALSE	NonReactive-Unq	0	0	0	0	0	0	0	0	0	0	FALSE	FALSE	FALSE	FALSE	FALSE	FALSE
NC_000962.3	651528	652755	1227	-	CDS	Rv0561c	Rv0561c	0	0	2	intermediary metabolism and respiration	FALSE	0	4	4	0	FALSE	NonReactive-Unq	0	0	2	0	0	0	0	2	0.4889975550122249	0	FALSE	FALSE	FALSE	FALSE	FALSE	TRUE
NC_000962.3	652770	653778	1008	+	CDS	Rv0562	grcC1	0	0	2	intermediary metabolism and respiration	FALSE	0	5	5	0	FALSE	NonReactive-Unq	0	0	2	0	0	0	0	2	0.5952380952380952	0	FALSE	FALSE	FALSE	FALSE	FALSE	TRUE
NC_000962.3	653878	654739	861	+	CDS	Rv0563	htpX	0	0	2	virulence, detoxification, adaptation	FALSE	0	4	4	0	FALSE	NonReactive-Unq	0	0	2	0	0	0	0	2	0.6968641114982579	0	FALSE	FALSE	FALSE	FALSE	FALSE	TRUE
NC_000962.3	654923	655949	1026	-	CDS	Rv0564c	gpdA1	0	0	4	lipid metabolism	FALSE	0	4	4	0	FALSE	NonReactive-Unq	0	0	4	0	0	0	0	4	1.1695906432748537	0	FALSE	FALSE	FALSE	FALSE	FALSE	TRUE
NC_000962.3	656009	657470	1461	-	CDS	Rv0565c	Rv0565c	0	0	11	intermediary metabolism and respiration	FALSE	0	7	7	0	FALSE	NonReactive-Unq	0	0	11	0	0	0	0	11	2.2587268993839835	0	FALSE	FALSE	FALSE	FALSE	FALSE	TRUE
NC_000962.3	657547	658039	492	-	CDS	Rv0566c	Rv0566c	0	0	2	conserved hypotheticals	FALSE	0	2	2	0	FALSE	NonReactive-Unq	0	0	2	0	0	0	0	2	1.2195121951219514	0	FALSE	FALSE	FALSE	FALSE	FALSE	TRUE
NC_000962.3	658320	659340	1020	+	CDS	Rv0567	Rv0567	0	0	10	intermediary metabolism and respiration	FALSE	0	5	5	0	FALSE	NonReactive-Unq	0	0	10	0	0	0	0	10	2.941176470588235	0	FALSE	FALSE	FALSE	FALSE	FALSE	TRUE
NC_000962.3	659449	660868	1419	+	CDS	Rv0568	cyp135B1	0	0	3	intermediary metabolism and respiration	FALSE	0	7	7	0	FALSE	NonReactive-Unq	0	0	3	0	0	0	0	3	0.6342494714587739	0	FALSE	FALSE	FALSE	FALSE	FALSE	TRUE
NC_000962.3	661002	661269	267	+	CDS	Rv0569	Rv0569	0	0	2	conserved hypotheticals	FALSE	0	2	2	0	FALSE	NonReactive-Unq	0	0	2	0	0	0	0	2	2.247191011235955	0	FALSE	FALSE	FALSE	FALSE	FALSE	TRUE
NC_000962.3	661294	663373	2079	+	CDS	Rv0570	nrdZ	0	0	8	information pathways	FALSE	0	10	10	0	FALSE	NonReactive-Unq	0	0	8	0	0	0	0	8	1.1544011544011545	0	FALSE	FALSE	FALSE	FALSE	FALSE	TRUE
NC_000962.3	663486	664818	1332	-	CDS	Rv0571c	Rv0571c	0	0	2	conserved hypotheticals	FALSE	0	7	7	0	FALSE	NonReactive-Unq	0	0	2	0	0	0	0	2	0.45045045045045046	0	FALSE	FALSE	FALSE	FALSE	FALSE	TRUE
NC_000962.3	665041	665383	342	-	CDS	Rv0572c	Rv0572c	0	0	1	conserved hypotheticals	FALSE	0	2	2	0	FALSE	NonReactive-Unq	0	0	1	0	0	0	0	1	0.8771929824561403	0	FALSE	FALSE	FALSE	FALSE	FALSE	TRUE
NC_000962.3	665850	667242	1392	-	CDS	Rv0573c	pncB2	0	0	5	intermediary metabolism and respiration	FALSE	1	6	7	0.1428571428571428	FALSE	NonReactive-Unq	0	0	5	0	0	0	0	5	1.0775862068965516	0	FALSE	FALSE	FALSE	FALSE	FALSE	TRUE
NC_000962.3	667251	668394	1143	-	CDS	Rv0574c	Rv0574c	0	0	2	conserved hypotheticals	FALSE	0	6	6	0	FALSE	NonReactive-Unq	0	0	2	0	0	0	0	2	0.5249343832020997	0	FALSE	FALSE	FALSE	FALSE	FALSE	TRUE
NC_000962.3	668578	669745	1167	-	CDS	Rv0575c	Rv0575c	0	0	8	intermediary metabolism and respiration	FALSE	0	4	4	0	FALSE	NonReactive-Unq	0	0	8	0	0	0	0	8	2.056555269922879	0	FALSE	FALSE	FALSE	FALSE	FALSE	TRUE
NC_000962.3	669847	671152	1305	+	CDS	Rv0576	Rv0576	0	0	7	regulatory proteins	FALSE	0	6	6	0	FALSE	NonReactive-Unq	0	0	7	0	0	0	0	7	1.6091954022988504	0	FALSE	FALSE	FALSE	FALSE	FALSE	TRUE
NC_000962.3	671165	671951	786	+	CDS	Rv0577	TB27.3	0	0	3	conserved hypotheticals	FALSE	0	4	4	0	FALSE	NonReactive-Unq	0	0	3	0	0	0	0	3	1.1450381679389312	0	FALSE	FALSE	FALSE	FALSE	FALSE	TRUE
NC_000962.3	671995	675916	3921	-	CDS	Rv0578c	PE_PGRS7	0	0	21	PE/PPE	FALSE	0	10	10	0	FALSE	NonReactive-Unq	0	0	21	0	0	0	0	21	1.6067329762815608	0	FALSE	FALSE	FALSE	FALSE	FALSE	TRUE
NC_000962.3	676237	676996	759	+	CDS	Rv0579	Rv0579	0	0	2	conserved hypotheticals	FALSE	0	4	4	0	FALSE	NonReactive-Unq	0	0	2	0	0	0	0	2	0.7905138339920948	0	FALSE	FALSE	FALSE	FALSE	FALSE	TRUE
NC_000962.3	677124	677616	492	-	CDS	Rv0580c	Rv0580c	0	0	1	conserved hypotheticals	FALSE	0	2	2	0	FALSE	NonReactive-Unq	0	0	1	0	0	0	0	1	0.6097560975609757	0	FALSE	FALSE	FALSE	FALSE	FALSE	TRUE
NC_000962.3	677709	677925	216	+	CDS	Rv0581	vapB26	0	0	0	virulence, detoxification, adaptation	FALSE	0	2	2	0	FALSE	NonReactive-Unq	0	0	0	0	0	0	0	0	0	0	FALSE	FALSE	FALSE	FALSE	FALSE	FALSE
NC_000962.3	677921	678329	408	+	CDS	Rv0582	vapC26	0	0	0	virulence, detoxification, adaptation	FALSE	0	2	2	0	FALSE	NonReactive-Unq	0	0	0	0	0	0	0	0	0	0	FALSE	FALSE	FALSE	FALSE	FALSE	FALSE
NC_000962.3	678388	679075	687	-	CDS	Rv0583c	lpqN	0	0	4	cell wall and cell processes	FALSE	0	3	3	0	FALSE	NonReactive-Unq	0	0	4	0	0	0	0	4	1.7467248908296944	0	FALSE	FALSE	FALSE	FALSE	FALSE	TRUE
NC_000962.3	679228	681862	2634	+	CDS	Rv0584	Rv0584	0	0	6	cell wall and cell processes	FALSE	0	10	10	0	FALSE	NonReactive-Unq	0	0	6	0	0	0	0	6	0.683371	0	FALSE	FALSE	FALSE	FALSE	FALSE	TRUE
NC_000962.3	681884	684272	2388	-	CDS	Rv0585c	Rv0585c	0	0	7	cell wall and cell processes	FALSE	1	8	9	0.1111111111111111	FALSE	NonReactive-Unq	0	0	7	1	0	0	0	7	0.879397	0.12562814070351758	FALSE	FALSE	FALSE	FALSE	FALSE	TRUE
NC_000962.3	684409	685132	723	+	CDS	Rv0586	mce2R	0	0	2	regulatory proteins	FALSE	0	4	4	0	FALSE	NonReactive-Unq	0	0	2	0	0	0	0	2	0.8298755186721992	0	FALSE	FALSE	FALSE	FALSE	FALSE	TRUE
NC_000962.3	685128	685926	798	+	CDS	Rv0587	yrbE2A	0	0	3	virulence, detoxification, adaptation	FALSE	0	4	4	0	TRUE	NonReactive-HHR	0	0	3	0	0	0	0	3	1.1278195488721803	0	FALSE	FALSE	FALSE	FALSE	FALSE	TRUE
NC_000962.3	685927	686815	888	+	CDS	Rv0588	yrbE2B	0	0	8	virulence, detoxification, adaptation	FALSE	0	4	4	0	TRUE	NonReactive-HHR	0	0	8	0	0	0	0	8	2.7027027027027026	0	FALSE	FALSE	FALSE	FALSE	FALSE	TRUE
NC_000962.3	686820	688035	1215	+	CDS	Rv0589	mce2A	0	0	5	virulence, detoxification, adaptation	FALSE	0	6	6	0	TRUE	NonReactive-HHR	0	0	5	0	0	0	0	5	1.234567901234568	0	FALSE	FALSE	FALSE	FALSE	FALSE	TRUE
NC_000962.3	689058	690504	1446	+	CDS	Rv0591	mce2C	0	0	7	virulence, detoxification, adaptation	FALSE	0	6	6	0	TRUE	NonReactive-HHR	0	0	7	0	0	0	0	7	1.4522821576763485	0	FALSE	FALSE	FALSE	FALSE	FALSE	TRUE
NC_000962.3	690500	692027	1527	+	CDS	Rv0592	mce2D	0	0	4	virulence, detoxification, adaptation	FALSE	0	8	8	0	TRUE	NonReactive-HHR	0	0	4	0	0	0	0	4	0.7858546168958743	0	FALSE	FALSE	FALSE	FALSE	FALSE	TRUE
NC_000962.3	692023	693232	1209	+	CDS	Rv0593	lprL	0	0	7	cell wall and cell processes	FALSE	0	6	6	0	TRUE	NonReactive-HHR	0	0	7	0	0	0	0	7	1.7369727047146402	0	FALSE	FALSE	FALSE	FALSE	FALSE	TRUE
NC_000962.3	693236	694787	1551	+	CDS	Rv0594	mce2F	0	0	4	virulence, detoxification, adaptation	FALSE	0	7	7	0	FALSE	NonReactive-Unq	0	0	4	0	0	0	0	4	0.7736943907156674	0	FALSE	FALSE	FALSE	FALSE	FALSE	TRUE
NC_000962.3	694838	695231	393	-	CDS	Rv0595c	vapC4	0	0	3	virulence, detoxification, adaptation	FALSE	0	2	2	0	FALSE	NonReactive-Unq	0	0	3	0	0	0	0	3	2.2900763358778624	0	FALSE	FALSE	FALSE	FALSE	FALSE	TRUE
NC_000962.3	695227	695485	258	-	CDS	Rv0596c	vapB4	0	0	1	virulence, detoxification, adaptation	FALSE	0	2	2	0	FALSE	NonReactive-Unq	0	0	1	0	0	0	0	1	1.1627906976744187	0	FALSE	FALSE	FALSE	FALSE	FALSE	TRUE
NC_000962.3	695667	696903	1236	-	CDS	Rv0597c	Rv0597c	0	0	1	conserved hypotheticals	FALSE	0	6	6	0	FALSE	NonReactive-Unq	0	0	1	0	0	0	0	1	0.24271844660194175	0	FALSE	FALSE	FALSE	FALSE	FALSE	TRUE
NC_000962.3	697153	697567	414	-	CDS	Rv0598c	vapC27	0	0	2	virulence, detoxification, adaptation	FALSE	0	2	2	0	FALSE	NonReactive-Unq	0	0	2	0	0	0	0	2	1.4492753623188406	0	FALSE	FALSE	FALSE	FALSE	FALSE	TRUE
NC_000962.3	697563	697800	237	-	CDS	Rv0599c	vapB27	0	0	0	virulence, detoxification, adaptation	FALSE	0	1	1	0	FALSE	NonReactive-Unq	0	0	0	0	0	0	0	0	0	0	FALSE	FALSE	FALSE	FALSE	FALSE	FALSE
NC_000962.3	697903	698410	507	-	CDS	Rv0600c	Rv0600c	0	0	1	regulatory proteins	FALSE	0	2	2	0	FALSE	NonReactive-Unq	0	0	1	0	0	0	0	1	0.591716	0	FALSE	FALSE	FALSE	FALSE	FALSE	TRUE
NC_000962.3	698523	698994	471	-	CDS	Rv0601c	Rv0601c	0	0	3	regulatory proteins	FALSE	0	2	2	0	FALSE	NonReactive-Unq	0	0	3	0	0	0	0	3	1.910828025477707	0	FALSE	FALSE	FALSE	FALSE	FALSE	TRUE
NC_000962.3	699037	699799	762	-	CDS	Rv0602c	tcrA	0	0	5	regulatory proteins	FALSE	0	4	4	0	FALSE	NonReactive-Unq	0	0	5	0	0	0	0	5	1.968503937007874	0	FALSE	FALSE	FALSE	FALSE	FALSE	TRUE
NC_000962.3	699855	700167	312	+	CDS	Rv0603	Rv0603	0	0	2	cell wall and cell processes	FALSE	0	4	4	0	FALSE	NonReactive-Unq	0	0	2	0	0	0	0	2	1.923076923076923	0	FALSE	FALSE	FALSE	FALSE	FALSE	TRUE
NC_000962.3	700238	701189	951	+	CDS	Rv0604	lpqO	0	0	4	cell wall and cell processes	FALSE	0	5	5	0	FALSE	NonReactive-Unq	0	0	4	0	0	0	0	4	1.2618296529968454	0	FALSE	FALSE	FALSE	FALSE	FALSE	TRUE
NC_000962.3	701405	702014	609	+	CDS	Rv0605	Rv0605	0	0	1	insertion seqs and phages	FALSE	0	3	3	0	TRUE	NonReactive-HHR	0	0	1	0	0	0	0	1	0.49261083743842365	0	FALSE	FALSE	FALSE	FALSE	FALSE	TRUE
NC_000962.3	702812	703199	387	+	CDS	Rv0607	Rv0607	0	0	0	conserved hypotheticals	FALSE	0	2	2	0	FALSE	NonReactive-Unq	0	0	0	0	0	0	0	0	0	0	FALSE	FALSE	FALSE	FALSE	FALSE	FALSE
NC_000962.3	703243	703489	246	+	CDS	Rv0608	vapB28	0	0	0	virulence, detoxification, adaptation	FALSE	0	2	2	0	FALSE	NonReactive-Unq	0	0	0	0	0	0	0	0	0	0	FALSE	FALSE	FALSE	FALSE	FALSE	FALSE
NC_000962.3	703485	703887	402	+	CDS	Rv0609	vapC28	0	0	0	virulence, detoxification, adaptation	FALSE	0	2	2	0	FALSE	NonReactive-Unq	0	0	0	0	0	0	0	0	0	0	FALSE	FALSE	FALSE	FALSE	FALSE	FALSE
NC_000962.3	703829	704057	228	+	CDS	Rv0609A	Rv0609A	0	0	2	conserved hypotheticals	FALSE	0	2	2	0	FALSE	NonReactive-Unq	0	0	2	0	0	0	0	2	2.631578947368421	0	FALSE	FALSE	FALSE	FALSE	FALSE	TRUE
NC_000962.3	704751	705909	1158	-	CDS	Rv0610c	Rv0610c	0	0	8	conserved hypotheticals	FALSE	0	6	6	0	FALSE	NonReactive-Unq	0	0	8	0	0	0	0	8	2.0725388601036268	0	FALSE	FALSE	FALSE	FALSE	FALSE	TRUE
NC_000962.3	705960	706344	384	-	CDS	Rv0611c	Rv0611c	0	0	2	conserved hypotheticals	FALSE	0	1	1	0	FALSE	NonReactive-Unq	0	0	2	0	0	0	0	2	1.5625	0	FALSE	FALSE	FALSE	FALSE	FALSE	TRUE
NC_000962.3	706323	706929	606	+	CDS	Rv0612	Rv0612	0	0	0	conserved hypotheticals	FALSE	0	4	4	0	FALSE	NonReactive-Unq	0	0	0	0	0	0	0	0	0	0	FALSE	FALSE	FALSE	FALSE	FALSE	FALSE
NC_000962.3	706947	709515	2568	-	CDS	Rv0613c	Rv0613c	0	0	10	conserved hypotheticals	FALSE	0	10	10	0	FALSE	NonReactive-Unq	0	0	10	0	0	0	0	10	1.1682242990654206	0	FALSE	FALSE	FALSE	FALSE	FALSE	TRUE
NC_000962.3	709355	710348	993	+	CDS	Rv0614	Rv0614	0	0	3	conserved hypotheticals	FALSE	0	5	5	0	FALSE	NonReactive-Unq	0	0	3	0	0	0	0	3	0.9063444108761329	0	FALSE	FALSE	FALSE	FALSE	FALSE	TRUE
NC_000962.3	710344	710587	243	+	CDS	Rv0615	Rv0615	0	0	1	cell wall and cell processes	FALSE	0	2	2	0	FALSE	NonReactive-Unq	0	0	1	0	0	0	0	1	1.234567901234568	0	FALSE	FALSE	FALSE	FALSE	FALSE	TRUE
NC_000962.3	711005	711407	402	+	CDS	Rv0617	vapC29	0	0	0	virulence, detoxification, adaptation	FALSE	0	2	2	0	FALSE	NonReactive-Unq	0	0	0	0	0	0	0	0	0	0	FALSE	FALSE	FALSE	FALSE	FALSE	FALSE
NC_000962.3	712715	713807	1092	+	CDS	Rv0620	galK	0	0	6	intermediary metabolism and respiration	FALSE	0	5	5	0	FALSE	NonReactive-Unq	0	0	6	0	0	0	0	6	1.6483516483516485	0	FALSE	FALSE	FALSE	FALSE	FALSE	TRUE
NC_000962.3	714201	715266	1065	+	CDS	Rv0621	Rv0621	0	0	2	cell wall and cell processes	FALSE	0	4	4	0	FALSE	NonReactive-Unq	0	0	2	0	0	0	0	2	0.5633802816901409	0	FALSE	FALSE	FALSE	FALSE	FALSE	TRUE
NC_000962.3	715369	716317	948	+	CDS	Rv0622	Rv0622	0	0	3	cell wall and cell processes	FALSE	0	5	5	0	FALSE	NonReactive-Unq	0	0	3	0	0	0	0	3	0.9493670886075949	0	FALSE	FALSE	FALSE	FALSE	FALSE	TRUE
NC_000962.3	716409	716664	255	+	CDS	Rv0623	vapB30	0	0	0	virulence, detoxification, adaptation	FALSE	0	2	2	0	FALSE	NonReactive-Unq	0	0	0	0	0	0	0	0	0	0	FALSE	FALSE	FALSE	FALSE	FALSE	FALSE
NC_000962.3	716663	717059	396	+	CDS	Rv0624	vapC30	0	0	1	virulence, detoxification, adaptation	FALSE	0	2	2	0	FALSE	NonReactive-Unq	0	0	1	0	0	0	0	1	0.7575757575757577	0	FALSE	FALSE	FALSE	FALSE	FALSE	TRUE
NC_000962.3	717152	717893	741	-	CDS	Rv0625c	Rv0625c	0	0	1	cell wall and cell processes	FALSE	0	4	4	0	FALSE	NonReactive-Unq	0	0	1	0	0	0	0	1	0.4048582995951417	0	FALSE	FALSE	FALSE	FALSE	FALSE	TRUE
NC_000962.3	718024	718285	261	+	CDS	Rv0626	vapB5	0	0	2	virulence, detoxification, adaptation	FALSE	0	2	2	0	FALSE	NonReactive-Unq	0	0	2	0	0	0	0	2	2.2988505747126435	0	FALSE	FALSE	FALSE	FALSE	FALSE	TRUE
NC_000962.3	718281	718689	408	+	CDS	Rv0627	vapC5	0	0	0	virulence, detoxification, adaptation	FALSE	0	2	2	0	FALSE	NonReactive-Unq	0	0	0	0	0	0	0	0	0	0	FALSE	FALSE	FALSE	FALSE	FALSE	FALSE
NC_000962.3	718760	719912	1152	-	CDS	Rv0628c	Rv0628c	0	0	6	conserved hypotheticals	FALSE	0	6	6	0	TRUE	NonReactive-HHR	0	0	6	0	0	0	0	6	1.5625	0	FALSE	FALSE	FALSE	FALSE	FALSE	TRUE
NC_000962.3	720004	721732	1728	-	CDS	Rv0629c	recD	0	0	8	information pathways	FALSE	0	8	8	0	FALSE	NonReactive-Unq	0	0	8	0	0	0	0	8	1.3888888888888888	0	FALSE	FALSE	FALSE	FALSE	FALSE	TRUE
NC_000962.3	721728	725013	3285	-	CDS	Rv0630c	recB	0	0	8	information pathways	FALSE	0	10	10	0	FALSE	NonReactive-Unq	0	0	8	0	0	0	0	8	0.7305936073059361	0	FALSE	FALSE	FALSE	FALSE	FALSE	TRUE
NC_000962.3	725012	728306	3294	-	CDS	Rv0631c	recC	0	0	12	information pathways	FALSE	0	7	7	0	FALSE	NonReactive-Unq	0	0	12	0	0	0	0	12	1.092896174863388	0	FALSE	FALSE	FALSE	FALSE	FALSE	TRUE
NC_000962.3	728582	729278	696	-	CDS	Rv0632c	echA3	0	0	1	lipid metabolism	FALSE	0	3	3	0	FALSE	NonReactive-Unq	0	0	1	0	0	0	0	1	0.43103448275862066	0	FALSE	FALSE	FALSE	FALSE	FALSE	TRUE
NC_000962.3	729326	730166	840	-	CDS	Rv0633c	Rv0633c	0	0	3	cell wall and cell processes	FALSE	0	3	3	0	FALSE	NonReactive-Unq	0	0	3	0	0	0	0	3	1.0714285714285714	0	FALSE	FALSE	FALSE	FALSE	FALSE	TRUE
NC_000962.3	730319	731033	714	-	CDS	Rv0634c	Rv0634c	0	0	1	virulence, detoxification, adaptation	FALSE	0	4	4	0	FALSE	NonReactive-Unq	0	0	1	0	0	0	0	1	0.42016806722689076	0	FALSE	FALSE	FALSE	FALSE	FALSE	TRUE
NC_000962.3	731112	731364	252	+	CDS	Rv0634A	Rv0634A	0	0	2	conserved hypotheticals	FALSE	0	2	2	0	FALSE	NonReactive-Unq	0	0	2	0	0	0	0	2	2.380952380952381	0	FALSE	FALSE	FALSE	FALSE	FALSE	TRUE
NC_000962.3	731711	731879	168	+	CDS	Rv0634B	rpmG2	0	0	1	information pathways	FALSE	0	2	2	0	FALSE	NonReactive-Unq	0	0	1	0	0	0	0	1	1.7857142857142856	0	FALSE	FALSE	FALSE	FALSE	FALSE	TRUE
NC_000962.3	731929	732406	477	+	CDS	Rv0635	hadA	0	0	2	intermediary metabolism and respiration	FALSE	0	2	2	0	FALSE	NonReactive-Unq	0	0	2	0	0	0	0	2	1.257861635220126	0	FALSE	FALSE	FALSE	FALSE	FALSE	TRUE
NC_000962.3	732392	732821	429	+	CDS	Rv0636	hadB	0	0	1	intermediary metabolism and respiration	FALSE	0	1	1	0	FALSE	NonReactive-Unq	0	0	1	0	0	0	0	1	0.6993006993006993	0	FALSE	FALSE	FALSE	FALSE	FALSE	TRUE
NC_000962.3	732824	733325	501	+	CDS	Rv0637	hadC	0	0	2	intermediary metabolism and respiration	FALSE	0	2	2	0	FALSE	NonReactive-Unq	0	0	2	0	0	0	0	2	1.1976047904191616	0	FALSE	FALSE	FALSE	FALSE	FALSE	TRUE
NC_000962.3	733736	734222	486	+	CDS	Rv0638	secE1	0	0	2	cell wall and cell processes	FALSE	0	2	2	0	FALSE	NonReactive-Unq	0	0	2	0	0	0	0	2	1.234567901234568	0	FALSE	FALSE	FALSE	FALSE	FALSE	TRUE
NC_000962.3	734253	734970	717	+	CDS	Rv0639	nusG	0	0	2	information pathways	FALSE	0	4	4	0	FALSE	NonReactive-Unq	0	0	2	0	0	0	0	2	0.8368200836820083	0	FALSE	FALSE	FALSE	FALSE	FALSE	TRUE
NC_000962.3	735021	735450	429	+	CDS	Rv0640	rplK	0	0	1	information pathways	FALSE	0	3	3	0	FALSE	NonReactive-Unq	0	0	1	0	0	0	0	1	0.6993006993006993	0	FALSE	FALSE	FALSE	FALSE	FALSE	TRUE
NC_000962.3	735516	736224	708	+	CDS	Rv0641	rplA	0	0	2	information pathways	FALSE	0	4	4	0	FALSE	NonReactive-Unq	0	0	2	0	0	0	0	2	0.847458	0	FALSE	FALSE	FALSE	FALSE	FALSE	TRUE
NC_000962.3	736297	737203	906	-	CDS	Rv0642c	mmaA4	0	0	4	lipid metabolism	FALSE	0	4	4	0	FALSE	NonReactive-Unq	0	0	4	0	0	0	0	4	1.3245033112582782	0	FALSE	FALSE	FALSE	FALSE	FALSE	TRUE
NC_000962.3	737267	738149	882	-	CDS	Rv0643c	mmaA3	0	0	0	lipid metabolism	FALSE	0	4	4	0	FALSE	NonReactive-Unq	0	0	0	0	0	0	0	0	0	0	FALSE	FALSE	FALSE	FALSE	FALSE	FALSE
NC_000962.3	738296	739160	864	-	CDS	Rv0644c	mmaA2	0	0	4	lipid metabolism	FALSE	0	5	5	0	FALSE	NonReactive-Unq	0	0	4	0	0	0	0	4	1.3888888888888888	0	FALSE	FALSE	FALSE	FALSE	FALSE	TRUE
NC_000962.3	739326	740187	861	-	CDS	Rv0645c	mmaA1	0	0	0	lipid metabolism	FALSE	0	4	4	0	FALSE	NonReactive-Unq	0	0	0	0	0	0	0	0	0	0	FALSE	FALSE	FALSE	FALSE	FALSE	FALSE
NC_000962.3	740233	741139	906	-	CDS	Rv0646c	lipG	0	0	2	intermediary metabolism and respiration	FALSE	0	4	4	0	FALSE	NonReactive-Unq	0	0	2	0	0	0	0	2	0.6622516556291391	0	FALSE	FALSE	FALSE	FALSE	FALSE	TRUE
NC_000962.3	741150	742617	1467	-	CDS	Rv0647c	Rv0647c	0	0	2	conserved hypotheticals	FALSE	0	7	7	0	FALSE	NonReactive-Unq	0	0	2	0	0	0	0	2	0.40899795501022496	0	FALSE	FALSE	FALSE	FALSE	FALSE	TRUE
NC_000962.3	742718	746366	3648	+	CDS	Rv0648	Rv0648	0	0	12	intermediary metabolism and respiration	FALSE	0	7	7	0	FALSE	NonReactive-Unq	0	0	12	0	0	0	0	12	0.9868421052631579	0	FALSE	FALSE	FALSE	FALSE	FALSE	TRUE
NC_000962.3	746362	747037	675	+	CDS	Rv0649	fabD2	0	0	1	lipid metabolism	FALSE	0	3	3	0	FALSE	NonReactive-Unq	0	0	1	0	0	0	0	1	0.4444444444444444	0	FALSE	FALSE	FALSE	FALSE	FALSE	TRUE
NC_000962.3	747036	747945	909	+	CDS	Rv0650	Rv0650	0	0	2	intermediary metabolism and respiration	FALSE	0	3	3	0	FALSE	NonReactive-Unq	0	0	2	0	0	0	0	2	0.6600660066006601	0	FALSE	FALSE	FALSE	FALSE	FALSE	TRUE
NC_000962.3	748275	748812	537	+	CDS	Rv0651	rplJ	0	0	0	information pathways	FALSE	0	3	3	0	FALSE	NonReactive-Unq	0	0	0	0	0	0	0	0	0	0	FALSE	FALSE	FALSE	FALSE	FALSE	FALSE
NC_000962.3	748848	749241	393	+	CDS	Rv0652	rplL	0	0	2	information pathways	FALSE	0	2	2	0	FALSE	NonReactive-Unq	0	0	2	0	0	0	0	2	1.5267175572519085	0	FALSE	FALSE	FALSE	FALSE	FALSE	TRUE
NC_000962.3	749233	749929	696	-	CDS	Rv0653c	Rv0653c	0	0	1	regulatory proteins	FALSE	0	2	2	0	FALSE	NonReactive-Unq	0	0	1	0	0	0	0	1	0.43103448275862066	0	FALSE	FALSE	FALSE	FALSE	FALSE	TRUE
NC_000962.3	749999	751505	1506	+	CDS	Rv0654	Rv0654	0	0	2	intermediary metabolism and respiration	FALSE	0	7	7	0	FALSE	NonReactive-Unq	0	0	2	0	0	0	0	2	0.398406	0	FALSE	FALSE	FALSE	FALSE	FALSE	TRUE
NC_000962.3	751516	752596	1080	+	CDS	Rv0655	mkl	0	0	4	cell wall and cell processes	FALSE	0	5	5	0	FALSE	NonReactive-Unq	0	0	4	0	0	0	0	4	1.1111111111111112	0	FALSE	FALSE	FALSE	FALSE	FALSE	TRUE
NC_000962.3	752983	753367	384	-	CDS	Rv0656c	vapC6	0	0	4	virulence, detoxification, adaptation	FALSE	0	2	2	0	FALSE	NonReactive-Unq	0	0	4	0	0	0	0	4	3.125	0	FALSE	FALSE	FALSE	FALSE	FALSE	TRUE
NC_000962.3	753461	753617	156	-	CDS	Rv0657c	vapB6	0	0	1	virulence, detoxification, adaptation	FALSE	0	2	2	0	FALSE	NonReactive-Unq	0	0	1	0	0	0	0	1	1.923076923076923	0	FALSE	FALSE	FALSE	FALSE	FALSE	TRUE
NC_000962.3	753692	754409	717	-	CDS	Rv0658c	Rv0658c	0	0	3	cell wall and cell processes	FALSE	0	4	4	0	FALSE	NonReactive-Unq	0	0	3	0	0	0	0	3	1.2552301255230125	0	FALSE	FALSE	FALSE	FALSE	FALSE	TRUE
NC_000962.3	754684	754993	309	-	CDS	Rv0659c	mazF2	0	0	1	virulence, detoxification, adaptation	FALSE	0	2	2	0	FALSE	NonReactive-Unq	0	0	1	0	0	0	0	1	0.970874	0	FALSE	FALSE	FALSE	FALSE	FALSE	TRUE
NC_000962.3	754979	755225	246	-	CDS	Rv0660c	mazE2	0	0	1	virulence, detoxification, adaptation	FALSE	0	2	2	0	FALSE	NonReactive-Unq	0	0	1	0	0	0	0	1	1.2195121951219514	0	FALSE	FALSE	FALSE	FALSE	FALSE	TRUE
NC_000962.3	755334	755772	438	-	CDS	Rv0661c	vapC7	0	0	0	virulence, detoxification, adaptation	FALSE	0	2	2	0	FALSE	NonReactive-Unq	0	0	0	0	0	0	0	0	0	0	FALSE	FALSE	FALSE	FALSE	FALSE	FALSE
NC_000962.3	755768	756023	255	-	CDS	Rv0662c	vapB7	0	0	0	virulence, detoxification, adaptation	FALSE	0	1	1	0	FALSE	NonReactive-Unq	0	0	0	0	0	0	0	0	0	0	FALSE	FALSE	FALSE	FALSE	FALSE	FALSE
NC_000962.3	756136	758500	2364	+	CDS	Rv0663	atsD	0	0	8	intermediary metabolism and respiration	FALSE	0	10	10	0	FALSE	NonReactive-Unq	0	0	8	0	0	0	0	8	1.015228426395939	0	FALSE	FALSE	FALSE	FALSE	FALSE	TRUE
NC_000962.3	758531	758804	273	+	CDS	Rv0664	vapB8	0	0	2	virulence, detoxification, adaptation	FALSE	0	2	2	0	FALSE	NonReactive-Unq	0	0	2	0	0	0	0	2	2.197802197802198	0	FALSE	FALSE	FALSE	FALSE	FALSE	TRUE
NC_000962.3	758800	759139	339	+	CDS	Rv0665	vapC8	0	0	1	virulence, detoxification, adaptation	FALSE	0	2	2	0	FALSE	NonReactive-Unq	0	0	1	0	0	0	0	1	0.8849557522123894	0	FALSE	FALSE	FALSE	FALSE	FALSE	TRUE
NC_000962.3	759135	759309	174	+	CDS	Rv0666	Rv0666	0	0	0	cell wall and cell processes	FALSE	0	2	2	0	FALSE	NonReactive-Unq	0	0	0	0	0	0	0	0	0	0	FALSE	FALSE	FALSE	FALSE	FALSE	FALSE
NC_000962.3	759806	763325	3519	+	CDS	Rv0667	rpoB	0	0	75	information pathways	FALSE	0	12	12	0	FALSE	NonReactive-Unq	0	0	75	0	0	0	0	75	6.3938618925831205	0	FALSE	FALSE	FALSE	FALSE	FALSE	TRUE
NC_000962.3	763369	767320	3951	+	CDS	Rv0668	rpoC	0	0	31	information pathways	FALSE	0	9	9	0	FALSE	NonReactive-Unq	0	0	31	0	0	0	0	31	2.353834472285497	0	FALSE	FALSE	FALSE	FALSE	FALSE	TRUE
NC_000962.3	767683	769597	1914	-	CDS	Rv0669c	Rv0669c	0	0	6	intermediary metabolism and respiration	FALSE	0	10	10	0	FALSE	NonReactive-Unq	0	0	6	0	0	0	0	6	0.9404388714733541	0	FALSE	FALSE	FALSE	FALSE	FALSE	TRUE
NC_000962.3	769791	770550	759	+	CDS	Rv0670	end	0	0	2	information pathways	FALSE	0	4	4	0	FALSE	NonReactive-Unq	0	0	2	0	0	0	0	2	0.7905138339920948	0	FALSE	FALSE	FALSE	FALSE	FALSE	TRUE
NC_000962.3	770581	771424	843	+	CDS	Rv0671	lpqP	0	0	3	cell wall and cell processes	FALSE	0	4	4	0	FALSE	NonReactive-Unq	0	0	3	0	0	0	0	3	1.0676156583629892	0	FALSE	FALSE	FALSE	FALSE	FALSE	TRUE
NC_000962.3	771483	773112	1629	+	CDS	Rv0672	fadE8	0	0	4	lipid metabolism	FALSE	0	8	8	0	FALSE	NonReactive-Unq	0	0	4	0	0	0	0	4	0.736648	0	FALSE	FALSE	FALSE	FALSE	FALSE	TRUE
NC_000962.3	773122	774061	939	+	CDS	Rv0673	echA4	0	0	1	lipid metabolism	FALSE	0	4	4	0	FALSE	NonReactive-Unq	0	0	1	0	0	0	0	1	0.31948881789137384	0	FALSE	FALSE	FALSE	FALSE	FALSE	TRUE
NC_000962.3	774063	774786	723	+	CDS	Rv0674	Rv0674	0	0	2	conserved hypotheticals	FALSE	0	4	4	0	FALSE	NonReactive-Unq	0	0	2	0	0	0	0	2	0.8298755186721992	0	FALSE	FALSE	FALSE	FALSE	FALSE	TRUE
NC_000962.3	774782	775574	792	+	CDS	Rv0675	echA5	0	0	0	lipid metabolism	FALSE	0	4	4	0	FALSE	NonReactive-Unq	0	0	0	0	0	0	0	0	0	0	FALSE	FALSE	FALSE	FALSE	FALSE	FALSE
NC_000962.3	775585	778480	2895	-	CDS	Rv0676c	mmpL5	0	0	8	cell wall and cell processes	FALSE	0	10	10	0	FALSE	NonReactive-Unq	0	0	8	0	0	0	0	8	0.8290155440414507	0	FALSE	FALSE	FALSE	FALSE	FALSE	TRUE
NC_000962.3	778476	778905	429	-	CDS	Rv0677c	mmpS5	0	0	0	cell wall and cell processes	FALSE	0	3	3	0	FALSE	NonReactive-Unq	0	0	0	0	0	0	0	0	0	0	FALSE	FALSE	FALSE	FALSE	FALSE	FALSE
NC_000962.3	778989	779487	498	+	CDS	Rv0678	Rv0678	0	0	1	conserved hypotheticals	FALSE	0	2	2	0	FALSE	NonReactive-Unq	0	0	1	0	0	0	0	1	0.6024096385542168	0	FALSE	FALSE	FALSE	FALSE	FALSE	TRUE
NC_000962.3	779542	780040	498	-	CDS	Rv0679c	Rv0679c	0	0	2	conserved hypotheticals	FALSE	0	3	3	0	FALSE	NonReactive-Unq	0	0	2	0	0	0	0	2	1.2048192771084336	0	FALSE	FALSE	FALSE	FALSE	FALSE	TRUE
NC_000962.3	780041	780416	375	-	CDS	Rv0680c	Rv0680c	0	0	1	cell wall and cell processes	FALSE	0	2	2	0	FALSE	NonReactive-Unq	0	0	1	0	0	0	0	1	0.7999999999999999	0	FALSE	FALSE	FALSE	FALSE	FALSE	TRUE
NC_000962.3	780720	781311	591	+	CDS	Rv0681	Rv0681	0	0	6	regulatory proteins	FALSE	0	3	3	0	FALSE	NonReactive-Unq	0	0	6	0	0	0	0	6	3.045685279187817	0	FALSE	FALSE	FALSE	FALSE	FALSE	TRUE
NC_000962.3	781559	781934	375	+	CDS	Rv0682	rpsL	0	0	9	information pathways	FALSE	0	2	2	0	FALSE	NonReactive-Unq	0	0	9	0	0	0	0	9	7.2	0	FALSE	FALSE	FALSE	FALSE	FALSE	TRUE
NC_000962.3	781933	782404	471	+	CDS	Rv0683	rpsG	0	0	3	information pathways	FALSE	0	2	2	0	FALSE	NonReactive-Unq	0	0	3	0	0	0	0	3	1.910828025477707	0	FALSE	FALSE	FALSE	FALSE	FALSE	TRUE
NC_000962.3	782484	784590	2106	+	CDS	Rv0684	fusA1	0	0	2	information pathways	FALSE	0	10	10	0	FALSE	NonReactive-Unq	0	0	2	0	0	0	0	2	0.2849002849002849	0	FALSE	FALSE	FALSE	FALSE	FALSE	TRUE
NC_000962.3	784820	786011	1191	+	CDS	Rv0685	tuf	0	0	0	information pathways	FALSE	0	5	5	0	FALSE	NonReactive-Unq	0	0	0	0	0	0	0	0	0	0	FALSE	FALSE	FALSE	FALSE	FALSE	FALSE
NC_000962.3	786148	786946	798	+	CDS	Rv0686	Rv0686	0	0	3	cell wall and cell processes	FALSE	0	4	4	0	FALSE	NonReactive-Unq	0	0	3	0	0	0	0	3	1.1278195488721803	0	FALSE	FALSE	FALSE	FALSE	FALSE	TRUE
NC_000962.3	787098	787926	828	+	CDS	Rv0687	Rv0687	0	0	3	intermediary metabolism and respiration	FALSE	0	4	4	0	FALSE	NonReactive-Unq	0	0	3	0	0	0	0	3	1.0869565217391304	0	FALSE	FALSE	FALSE	FALSE	FALSE	TRUE
NC_000962.3	787939	789160	1221	+	CDS	Rv0688	Rv0688	0	0	8	intermediary metabolism and respiration	FALSE	0	6	6	0	FALSE	NonReactive-Unq	0	0	8	0	0	0	0	8	1.9656019656019657	0	FALSE	FALSE	FALSE	FALSE	FALSE	TRUE
NC_000962.3	789156	789411	255	-	CDS	Rv0689c	Rv0689c	0	0	0	conserved hypotheticals	FALSE	0	2	2	0	FALSE	NonReactive-Unq	0	0	0	0	0	0	0	0	0	0	FALSE	FALSE	FALSE	FALSE	FALSE	FALSE
NC_000962.3	790023	791073	1050	-	CDS	Rv0690c	Rv0690c	0	0	3	conserved hypotheticals	FALSE	0	5	5	0	FALSE	NonReactive-Unq	0	0	3	0	0	0	0	3	0.8571428571428571	0	FALSE	FALSE	FALSE	FALSE	FALSE	TRUE
NC_000962.3	791069	791666	597	-	CDS	Rv0691c	Rv0691c	0	0	1	regulatory proteins	FALSE	0	3	3	0	FALSE	NonReactive-Unq	0	0	1	0	0	0	0	1	0.5025125628140703	0	FALSE	FALSE	FALSE	FALSE	FALSE	TRUE
NC_000962.3	791830	792160	330	+	CDS	Rv0692	Rv0692	0	0	0	conserved hypotheticals	FALSE	0	2	2	0	FALSE	NonReactive-Unq	0	0	0	0	0	0	0	0	0	0	FALSE	FALSE	FALSE	FALSE	FALSE	FALSE
NC_000962.3	792156	793332	1176	+	CDS	Rv0693	pqqE	0	0	4	intermediary metabolism and respiration	FALSE	0	6	6	0	FALSE	NonReactive-Unq	0	0	4	0	0	0	0	4	1.0204081632653061	0	FALSE	FALSE	FALSE	FALSE	FALSE	TRUE
NC_000962.3	793334	794525	1191	+	CDS	Rv0694	lldD1	0	0	4	intermediary metabolism and respiration	FALSE	1	4	5	0.2	FALSE	NonReactive-Unq	0	0	4	0	0	0	0	4	1.0075566750629723	0	FALSE	FALSE	FALSE	FALSE	FALSE	TRUE
NC_000962.3	794714	795470	756	+	CDS	Rv0695	Rv0695	0	0	0	conserved hypotheticals	FALSE	0	4	4	0	FALSE	NonReactive-Unq	0	0	0	0	0	0	0	0	0	0	FALSE	FALSE	FALSE	FALSE	FALSE	FALSE
NC_000962.3	795518	796931	1413	+	CDS	Rv0696	Rv0696	0	0	4	intermediary metabolism and respiration	FALSE	0	7	7	0	FALSE	NonReactive-Unq	0	0	4	0	0	0	0	4	0.8492569002123143	0	FALSE	FALSE	FALSE	FALSE	FALSE	TRUE
NC_000962.3	796932	798372	1440	+	CDS	Rv0697	Rv0697	0	0	3	intermediary metabolism and respiration	FALSE	0	7	7	0	FALSE	NonReactive-Unq	0	0	3	0	0	0	0	3	0.625	0	FALSE	FALSE	FALSE	FALSE	FALSE	TRUE
NC_000962.3	798832	799444	612	+	CDS	Rv0698	Rv0698	0	0	3	conserved hypotheticals	FALSE	0	3	3	0	FALSE	NonReactive-Unq	0	0	3	0	0	0	0	3	1.4705882352941175	0	FALSE	FALSE	FALSE	FALSE	FALSE	TRUE
NC_000962.3	799628	799850	222	+	CDS	Rv0699	Rv0699	0	0	1	conserved hypotheticals	FALSE	0	2	2	0	FALSE	NonReactive-Unq	0	0	1	0	0	0	0	1	1.3513513513513513	0	FALSE	FALSE	FALSE	FALSE	FALSE	TRUE
NC_000962.3	800486	800792	306	+	CDS	Rv0700	rpsJ	0	0	0	information pathways	FALSE	0	2	2	0	FALSE	NonReactive-Unq	0	0	0	0	0	0	0	0	0	0	FALSE	FALSE	FALSE	FALSE	FALSE	FALSE
NC_000962.3	800808	801462	654	+	CDS	Rv0701	rplC	0	0	4	information pathways	FALSE	0	3	3	0	FALSE	NonReactive-Unq	0	0	4	0	0	0	0	4	1.834862385321101	0	FALSE	FALSE	FALSE	FALSE	FALSE	TRUE
NC_000962.3	801461	802133	672	+	CDS	Rv0702	rplD	0	0	2	information pathways	FALSE	0	3	3	0	FALSE	NonReactive-Unq	0	0	2	0	0	0	0	2	0.8928571428571428	0	FALSE	FALSE	FALSE	FALSE	FALSE	TRUE
NC_000962.3	802132	802435	303	+	CDS	Rv0703	rplW	0	0	0	information pathways	FALSE	0	2	2	0	FALSE	NonReactive-Unq	0	0	0	0	0	0	0	0	0	0	FALSE	FALSE	FALSE	FALSE	FALSE	FALSE
NC_000962.3	802527	803370	843	+	CDS	Rv0704	rplB	0	0	0	information pathways	FALSE	0	4	4	0	FALSE	NonReactive-Unq	0	0	0	0	0	0	0	0	0	0	FALSE	FALSE	FALSE	FALSE	FALSE	FALSE
NC_000962.3	803410	803692	282	+	CDS	Rv0705	rpsS	0	0	0	information pathways	FALSE	0	2	2	0	FALSE	NonReactive-Unq	0	0	0	0	0	0	0	0	0	0	FALSE	FALSE	FALSE	FALSE	FALSE	FALSE
NC_000962.3	803688	804282	594	+	CDS	Rv0706	rplV	0	0	3	information pathways	FALSE	0	3	3	0	FALSE	NonReactive-Unq	0	0	3	0	0	0	0	3	1.5151515151515154	0	FALSE	FALSE	FALSE	FALSE	FALSE	TRUE
NC_000962.3	804281	805106	825	+	CDS	Rv0707	rpsC	0	0	2	information pathways	FALSE	0	4	4	0	FALSE	NonReactive-Unq	0	0	2	0	0	0	0	2	0.7272727272727273	0	FALSE	FALSE	FALSE	FALSE	FALSE	TRUE
NC_000962.3	805109	805526	417	+	CDS	Rv0708	rplP	0	0	0	information pathways	FALSE	0	2	2	0	FALSE	NonReactive-Unq	0	0	0	0	0	0	0	0	0	0	FALSE	FALSE	FALSE	FALSE	FALSE	FALSE
NC_000962.3	805525	805759	234	+	CDS	Rv0709	rpmC	0	0	1	information pathways	FALSE	0	2	2	0	FALSE	NonReactive-Unq	0	0	1	0	0	0	0	1	1.2820512820512822	0	FALSE	FALSE	FALSE	FALSE	FALSE	TRUE
NC_000962.3	805755	806166	411	+	CDS	Rv0710	rpsQ	0	0	1	information pathways	FALSE	0	2	2	0	FALSE	NonReactive-Unq	0	0	1	0	0	0	0	1	0.7299270072992701	0	FALSE	FALSE	FALSE	FALSE	FALSE	TRUE
NC_000962.3	806334	808698	2364	+	CDS	Rv0711	atsA	0	0	3	intermediary metabolism and respiration	FALSE	0	10	10	0	FALSE	NonReactive-Unq	0	0	3	0	0	0	0	3	0.38071065989847713	0	FALSE	FALSE	FALSE	FALSE	FALSE	TRUE
NC_000962.3	808745	809645	900	+	CDS	Rv0712	Rv0712	0	0	1	conserved hypotheticals	FALSE	0	3	3	0	FALSE	NonReactive-Unq	0	0	1	0	0	0	0	1	0.3333333333333333	0	FALSE	FALSE	FALSE	FALSE	FALSE	TRUE
NC_000962.3	809945	810887	942	+	CDS	Rv0713	Rv0713	0	0	1	cell wall and cell processes	FALSE	0	5	5	0	FALSE	NonReactive-Unq	0	0	1	0	0	0	0	1	0.3184713375796178	0	FALSE	FALSE	FALSE	FALSE	FALSE	TRUE
NC_000962.3	811372	811741	369	+	CDS	Rv0714	rplN	0	0	0	information pathways	FALSE	0	2	2	0	FALSE	NonReactive-Unq	0	0	0	0	0	0	0	0	0	0	FALSE	FALSE	FALSE	FALSE	FALSE	FALSE
NC_000962.3	811741	812059	318	+	CDS	Rv0715	rplX	0	0	0	information pathways	FALSE	0	2	2	0	FALSE	NonReactive-Unq	0	0	0	0	0	0	0	0	0	0	FALSE	FALSE	FALSE	FALSE	FALSE	FALSE
NC_000962.3	812058	812622	564	+	CDS	Rv0716	rplE	0	0	2	information pathways	FALSE	0	3	3	0	FALSE	NonReactive-Unq	0	0	2	0	0	0	0	2	1.0638297872340425	0	FALSE	FALSE	FALSE	FALSE	FALSE	TRUE
NC_000962.3	812626	812812	186	+	CDS	Rv0717	rpsN1	0	0	1	information pathways	FALSE	0	2	2	0	FALSE	NonReactive-Unq	0	0	1	0	0	0	0	1	1.6129032258064517	0	FALSE	FALSE	FALSE	FALSE	FALSE	TRUE
NC_000962.3	812975	813374	399	+	CDS	Rv0718	rpsH	0	0	0	information pathways	FALSE	0	2	2	0	FALSE	NonReactive-Unq	0	0	0	0	0	0	0	0	0	0	FALSE	FALSE	FALSE	FALSE	FALSE	FALSE
NC_000962.3	813397	813937	540	+	CDS	Rv0719	rplF	0	0	1	information pathways	FALSE	0	3	3	0	FALSE	NonReactive-Unq	0	0	1	0	0	0	0	1	0.5555555555555556	0	FALSE	FALSE	FALSE	FALSE	FALSE	TRUE
NC_000962.3	813939	814308	369	+	CDS	Rv0720	rplR	0	0	0	information pathways	FALSE	0	3	3	0	FALSE	NonReactive-Unq	0	0	0	0	0	0	0	0	0	0	FALSE	FALSE	FALSE	FALSE	FALSE	FALSE
NC_000962.3	814327	814990	663	+	CDS	Rv0721	rpsE	0	0	2	information pathways	FALSE	0	3	3	0	FALSE	NonReactive-Unq	0	0	2	0	0	0	0	2	0.9049773755656109	0	FALSE	FALSE	FALSE	FALSE	FALSE	TRUE
NC_000962.3	814992	815190	198	+	CDS	Rv0722	rpmD	0	0	1	information pathways	FALSE	0	2	2	0	FALSE	NonReactive-Unq	0	0	1	0	0	0	0	1	1.5151515151515154	0	FALSE	FALSE	FALSE	FALSE	FALSE	TRUE
NC_000962.3	815189	815630	441	+	CDS	Rv0723	rplO	0	0	0	information pathways	FALSE	0	2	2	0	FALSE	NonReactive-Unq	0	0	0	0	0	0	0	0	0	0	FALSE	FALSE	FALSE	FALSE	FALSE	FALSE
NC_000962.3	815662	817534	1872	+	CDS	Rv0724	sppA	0	0	4	cell wall and cell processes	FALSE	0	9	9	0	FALSE	NonReactive-Unq	0	0	4	0	0	0	0	4	0.6410256410256411	0	FALSE	FALSE	FALSE	FALSE	FALSE	TRUE
NC_000962.3	817538	818444	906	-	CDS	Rv0725c	Rv0725c	0	0	1	conserved hypotheticals	FALSE	0	5	5	0	FALSE	NonReactive-Unq	0	0	1	0	0	0	0	1	0.33112582781456956	0	FALSE	FALSE	FALSE	FALSE	FALSE	TRUE
NC_000962.3	818536	819640	1104	-	CDS	Rv0726c	Rv0726c	0	0	2	lipid metabolism	FALSE	0	5	5	0	FALSE	NonReactive-Unq	0	0	2	0	0	0	0	2	0.5434782608695652	0	FALSE	FALSE	FALSE	FALSE	FALSE	TRUE
NC_000962.3	819842	820499	657	-	CDS	Rv0727c	fucA	0	0	2	intermediary metabolism and respiration	FALSE	0	3	3	0	FALSE	NonReactive-Unq	0	0	2	0	0	0	0	2	0.913242	0	FALSE	FALSE	FALSE	FALSE	FALSE	TRUE
NC_000962.3	820495	821476	981	-	CDS	Rv0728c	serA2	0	0	4	intermediary metabolism and respiration	FALSE	0	5	5	0	FALSE	NonReactive-Unq	0	0	4	0	0	0	0	4	1.2232415902140674	0	FALSE	FALSE	FALSE	FALSE	FALSE	TRUE
NC_000962.3	821506	822853	1347	+	CDS	Rv0729	xylB	0	0	3	intermediary metabolism and respiration	FALSE	0	7	7	0	FALSE	NonReactive-Unq	0	0	3	0	0	0	0	3	0.6681514476614699	0	FALSE	FALSE	FALSE	FALSE	FALSE	TRUE
NC_000962.3	822865	823594	729	+	CDS	Rv0730	Rv0730	0	0	2	intermediary metabolism and respiration	FALSE	0	4	4	0	FALSE	NonReactive-Unq	0	0	2	0	0	0	0	2	0.8230452674897119	0	FALSE	FALSE	FALSE	FALSE	FALSE	TRUE
NC_000962.3	823682	824639	957	-	CDS	Rv0731c	Rv0731c	0	0	5	lipid metabolism	FALSE	1	4	5	0.2	FALSE	NonReactive-Unq	0	0	5	0	0	0	0	5	1.567398119122257	0	FALSE	FALSE	FALSE	FALSE	FALSE	TRUE
NC_000962.3	824799	826125	1326	+	CDS	Rv0732	secY	0	0	7	cell wall and cell processes	FALSE	0	7	7	0	FALSE	NonReactive-Unq	0	0	7	0	0	0	0	7	1.5837104072398192	0	FALSE	FALSE	FALSE	FALSE	FALSE	TRUE
NC_000962.3	826121	826667	546	+	CDS	Rv0733	adk	0	0	0	intermediary metabolism and respiration	FALSE	0	3	3	0	FALSE	NonReactive-Unq	0	0	0	0	0	0	0	0	0	0	FALSE	FALSE	FALSE	FALSE	FALSE	FALSE
NC_000962.3	826669	827470	801	+	CDS	Rv0734	mapA	0	0	2	intermediary metabolism and respiration	FALSE	0	4	4	0	FALSE	NonReactive-Unq	0	0	2	0	0	0	0	2	0.7490636704119851	0	FALSE	FALSE	FALSE	FALSE	FALSE	TRUE
NC_000962.3	827542	828076	534	+	CDS	Rv0735	sigL	0	0	1	information pathways	FALSE	0	3	3	0	FALSE	NonReactive-Unq	0	0	1	0	0	0	0	1	0.5617977528089888	0	FALSE	FALSE	FALSE	FALSE	FALSE	TRUE
NC_000962.3	828139	828892	753	+	CDS	Rv0736	rslA	0	0	5	information pathways	FALSE	0	4	4	0	FALSE	NonReactive-Unq	0	0	5	0	0	0	0	5	1.9920318725099602	0	FALSE	FALSE	FALSE	FALSE	FALSE	TRUE
NC_000962.3	829206	829704	498	+	CDS	Rv0737	Rv0737	0	0	0	regulatory proteins	FALSE	0	2	2	0	FALSE	NonReactive-Unq	0	0	0	0	0	0	0	0	0	0	FALSE	FALSE	FALSE	FALSE	FALSE	FALSE
NC_000962.3	830061	830610	549	+	CDS	Rv0738	Rv0738	0	0	1	conserved hypotheticals	FALSE	0	3	3	0	FALSE	NonReactive-Unq	0	0	1	0	0	0	0	1	0.546448	0	FALSE	FALSE	FALSE	FALSE	FALSE	TRUE
NC_000962.3	830854	831661	807	+	CDS	Rv0739	Rv0739	0	0	1	conserved hypotheticals	FALSE	0	4	4	0	FALSE	NonReactive-Unq	0	0	1	0	0	0	0	1	0.3717472118959108	0	FALSE	FALSE	FALSE	FALSE	FALSE	TRUE
NC_000962.3	831775	832303	528	+	CDS	Rv0740	Rv0740	0	0	3	conserved hypotheticals	FALSE	0	2	2	0	TRUE	NonReactive-HHR	0	0	3	0	0	0	0	3	1.7045454545454546	0	FALSE	FALSE	FALSE	FALSE	FALSE	TRUE
NC_000962.3	832980	833508	528	+	CDS	Rv0742	PE_PGRS8	0	0	3	PE/PPE	FALSE	0	3	3	0	FALSE	NonReactive-Unq	0	0	3	0	0	0	0	3	1.7045454545454546	0	FALSE	FALSE	FALSE	FALSE	FALSE	TRUE
NC_000962.3	833885	834443	558	-	CDS	Rv0743c	Rv0743c	0	0	1	conserved hypotheticals	FALSE	0	2	2	0	FALSE	NonReactive-Unq	0	0	1	0	0	0	0	1	0.5376344086021505	0	FALSE	FALSE	FALSE	FALSE	FALSE	TRUE
NC_000962.3	834439	834946	507	-	CDS	Rv0744c	Rv0744c	0	0	1	regulatory proteins	FALSE	0	3	3	0	FALSE	NonReactive-Unq	0	0	1	0	0	0	0	1	0.591716	0	FALSE	FALSE	FALSE	FALSE	FALSE	TRUE
NC_000962.3	835153	835681	528	+	CDS	Rv0745	Rv0745	0	0	1	conserved hypotheticals	FALSE	0	3	3	0	FALSE	NonReactive-Unq	0	0	1	0	0	0	0	1	0.5681818181818182	0	FALSE	FALSE	FALSE	FALSE	FALSE	TRUE
NC_000962.3	835700	838052	2352	+	CDS	Rv0746	PE_PGRS9	1	0	9	PE/PPE	FALSE	0	10	10	0	TRUE	NonReactive-HHR	1	0	9	0	0	1	0	9	1.1479591836734693	0	FALSE	FALSE	FALSE	TRUE	TRUE	TRUE
NC_000962.3	838450	840856	2406	+	CDS	Rv0747	PE_PGRS10	3	1	29	PE/PPE	FALSE	0	10	10	0	TRUE	NonReactive-HHR	3	1	29	0	11	16	11	29	3.6159600997506236	0	TRUE	TRUE	TRUE	TRUE	TRUE	TRUE
NC_000962.3	840946	841204	258	+	CDS	Rv0748	vapB31	0	0	1	virulence, detoxification, adaptation	FALSE	0	1	1	0	TRUE	NonReactive-HHR	0	0	1	0	0	0	0	1	1.1627906976744187	0	FALSE	FALSE	FALSE	FALSE	FALSE	TRUE
NC_000962.3	841227	841656	429	+	CDS	Rv0749	vapC31	2	2	9	virulence, detoxification, adaptation	FALSE	0	2	2	0	TRUE	NonReactive-HHR	2	2	9	0	7	7	7	9	6.293706293706294	0	TRUE	TRUE	TRUE	TRUE	TRUE	TRUE
NC_000962.3	841736	841874	138	-	CDS	Rv0749A	Rv0749A	0	0	1	conserved hypotheticals	FALSE	0	2	2	0	FALSE	NonReactive-Unq	0	0	1	0	0	0	0	1	2.1739130434782608	0	FALSE	FALSE	FALSE	FALSE	FALSE	TRUE
NC_000962.3	842032	842278	246	+	CDS	Rv0750	Rv0750	3	3	22	conserved hypotheticals	FALSE	0	1	1	0	TRUE	NonReactive-HHR	3	3	22	0	17	17	17	22	26.829268292682926	0	TRUE	TRUE	TRUE	TRUE	TRUE	TRUE
NC_000962.3	842346	843231	885	-	CDS	Rv0751c	mmsB	0	0	3	intermediary metabolism and respiration	FALSE	0	4	4	0	FALSE	NonReactive-Unq	0	0	3	0	0	0	0	3	1.0169491525423728	0	FALSE	FALSE	FALSE	FALSE	FALSE	TRUE
NC_000962.3	843241	844414	1173	-	CDS	Rv0752c	fadE9	0	0	4	lipid metabolism	FALSE	0	6	6	0	FALSE	NonReactive-Unq	0	0	4	0	0	0	0	4	1.0230179028132993	0	FALSE	FALSE	FALSE	FALSE	FALSE	TRUE
NC_000962.3	844420	845953	1533	-	CDS	Rv0753c	mmsA	0	0	2	intermediary metabolism and respiration	FALSE	0	8	8	0	FALSE	NonReactive-Unq	0	0	2	0	0	0	0	2	0.3913894324853229	0	FALSE	FALSE	FALSE	FALSE	FALSE	TRUE
NC_000962.3	846158	847913	1755	+	CDS	Rv0754	PE_PGRS11	0	0	7	PE/PPE	FALSE	0	9	9	0	FALSE	NonReactive-Unq	0	0	7	0	0	0	0	7	1.1965811965811968	0	FALSE	FALSE	FALSE	FALSE	FALSE	TRUE
NC_000962.3	848102	850040	1938	-	CDS	Rv0755c	PPE12	0	0	7	PE/PPE	FALSE	0	11	11	0	FALSE	NonReactive-Unq	0	0	7	0	0	0	0	7	1.08359	0	FALSE	FALSE	FALSE	FALSE	FALSE	TRUE
NC_000962.3	850740	851466	726	-	CDS	Rv0756c	Rv0756c	0	0	4	conserved hypotheticals	FALSE	0	4	4	0	FALSE	NonReactive-Unq	0	0	4	0	0	0	0	4	1.6528925619834711	0	FALSE	FALSE	FALSE	FALSE	FALSE	TRUE
NC_000962.3	851607	852351	744	+	CDS	Rv0757	phoP	0	0	2	regulatory proteins	FALSE	0	4	4	0	FALSE	NonReactive-Unq	0	0	2	0	0	0	0	2	0.8064516129032259	0	FALSE	FALSE	FALSE	FALSE	FALSE	TRUE
NC_000962.3	852395	853853	1458	+	CDS	Rv0758	phoR	0	0	12	regulatory proteins	FALSE	0	7	7	0	FALSE	NonReactive-Unq	0	0	12	0	0	0	0	12	2.469135802469136	0	FALSE	FALSE	FALSE	FALSE	FALSE	TRUE
NC_000962.3	854266	854686	420	-	CDS	Rv0760c	Rv0760c	0	0	3	conserved hypotheticals	FALSE	0	2	2	0	FALSE	NonReactive-Unq	0	0	3	0	0	0	0	3	2.142857142857143	0	FALSE	FALSE	FALSE	FALSE	FALSE	TRUE
NC_000962.3	854698	855826	1128	-	CDS	Rv0761c	adhB	0	0	1	intermediary metabolism and respiration	FALSE	0	6	6	0	FALSE	NonReactive-Unq	0	0	1	0	0	0	0	1	0.26595744680851063	0	FALSE	FALSE	FALSE	FALSE	FALSE	TRUE
NC_000962.3	855924	856470	546	-	CDS	Rv0762c	Rv0762c	0	0	4	conserved hypotheticals	FALSE	0	3	3	0	FALSE	NonReactive-Unq	0	0	4	0	0	0	0	4	2.197802197802198	0	FALSE	FALSE	FALSE	FALSE	FALSE	TRUE
NC_000962.3	856472	856679	207	-	CDS	Rv0763c	Rv0763c	0	0	1	intermediary metabolism and respiration	FALSE	0	1	1	0	FALSE	NonReactive-Unq	0	0	1	0	0	0	0	1	1.4492753623188406	0	FALSE	FALSE	FALSE	FALSE	FALSE	TRUE
NC_000962.3	856681	858037	1356	-	CDS	Rv0764c	cyp51	0	0	4	intermediary metabolism and respiration	FALSE	0	7	7	0	FALSE	NonReactive-Unq	0	0	4	0	0	0	0	4	0.8849557522123894	0	FALSE	FALSE	FALSE	FALSE	FALSE	TRUE
NC_000962.3	858036	858864	828	-	CDS	Rv0765c	Rv0765c	0	0	3	intermediary metabolism and respiration	FALSE	0	4	4	0	FALSE	NonReactive-Unq	0	0	3	0	0	0	0	3	1.0869565217391304	0	FALSE	FALSE	FALSE	FALSE	FALSE	TRUE
NC_000962.3	858863	860072	1209	-	CDS	Rv0766c	cyp123	0	0	4	intermediary metabolism and respiration	FALSE	0	5	5	0	FALSE	NonReactive-Unq	0	0	4	0	0	0	0	4	0.9925558312655087	0	FALSE	FALSE	FALSE	FALSE	FALSE	TRUE
NC_000962.3	860068	860710	642	-	CDS	Rv0767c	Rv0767c	0	0	2	conserved hypotheticals	FALSE	0	3	3	0	FALSE	NonReactive-Unq	0	0	2	0	0	0	0	2	0.9345794392523364	0	FALSE	FALSE	FALSE	FALSE	FALSE	TRUE
NC_000962.3	860911	862381	1470	+	CDS	Rv0768	aldA	0	0	5	intermediary metabolism and respiration	FALSE	0	7	7	0	FALSE	NonReactive-Unq	0	0	5	0	0	0	0	5	1.0204081632653061	0	FALSE	FALSE	FALSE	FALSE	FALSE	TRUE
NC_000962.3	862411	863158	747	+	CDS	Rv0769	Rv0769	0	0	1	intermediary metabolism and respiration	FALSE	0	4	4	0	FALSE	NonReactive-Unq	0	0	1	0	0	0	0	1	0.40160642570281124	0	FALSE	FALSE	FALSE	FALSE	FALSE	TRUE
NC_000962.3	863255	864143	888	+	CDS	Rv0770	Rv0770	0	0	3	intermediary metabolism and respiration	FALSE	0	4	4	0	FALSE	NonReactive-Unq	0	0	3	0	0	0	0	3	1.0135135135135136	0	FALSE	FALSE	FALSE	FALSE	FALSE	TRUE
NC_000962.3	864139	864574	435	+	CDS	Rv0771	Rv0771	0	0	2	intermediary metabolism and respiration	FALSE	0	2	2	0	FALSE	NonReactive-Unq	0	0	2	0	0	0	0	2	1.3793103448275863	0	FALSE	FALSE	FALSE	FALSE	FALSE	TRUE
NC_000962.3	864585	865854	1269	+	CDS	Rv0772	purD	0	0	2	intermediary metabolism and respiration	FALSE	0	6	6	0	FALSE	NonReactive-Unq	0	0	2	0	0	0	0	2	0.4728132387706856	0	FALSE	FALSE	FALSE	FALSE	FALSE	TRUE
NC_000962.3	865850	867389	1539	-	CDS	Rv0773c	ggtA	0	0	5	intermediary metabolism and respiration	FALSE	0	8	8	0	FALSE	NonReactive-Unq	0	0	5	0	0	0	0	5	0.9746588693957114	0	FALSE	FALSE	FALSE	FALSE	FALSE	TRUE
NC_000962.3	867439	868351	912	-	CDS	Rv0774c	Rv0774c	0	0	6	cell wall and cell processes	FALSE	0	5	5	0	FALSE	NonReactive-Unq	0	0	6	0	0	0	0	6	1.9736842105263157	0	FALSE	FALSE	FALSE	FALSE	FALSE	TRUE
NC_000962.3	868406	869030	624	+	CDS	Rv0775	Rv0775	0	0	4	conserved hypotheticals	FALSE	0	3	3	0	FALSE	NonReactive-Unq	0	0	4	0	0	0	0	4	1.923076923076923	0	FALSE	FALSE	FALSE	FALSE	FALSE	TRUE
NC_000962.3	868983	869763	780	-	CDS	Rv0776c	Rv0776c	0	0	2	conserved hypotheticals	FALSE	0	4	4	0	FALSE	NonReactive-Unq	0	0	2	0	0	0	0	2	0.7692307692307693	0	FALSE	FALSE	FALSE	FALSE	FALSE	TRUE
NC_000962.3	870007	871426	1419	+	CDS	Rv0777	purB	0	0	0	intermediary metabolism and respiration	FALSE	0	7	7	0	FALSE	NonReactive-Unq	0	0	0	0	0	0	0	0	0	0	FALSE	FALSE	FALSE	FALSE	FALSE	FALSE
NC_000962.3	871430	872675	1245	+	CDS	Rv0778	cyp126	0	0	3	intermediary metabolism and respiration	FALSE	0	6	6	0	FALSE	NonReactive-Unq	0	0	3	0	0	0	0	3	0.7228915662650603	0	FALSE	FALSE	FALSE	FALSE	FALSE	TRUE
NC_000962.3	872671	873292	621	-	CDS	Rv0779c	Rv0779c	0	0	3	cell wall and cell processes	FALSE	0	3	3	0	FALSE	NonReactive-Unq	0	0	3	0	0	0	0	3	1.4492753623188406	0	FALSE	FALSE	FALSE	FALSE	FALSE	TRUE
NC_000962.3	873342	874236	894	+	CDS	Rv0780	purC	0	0	3	intermediary metabolism and respiration	FALSE	0	4	4	0	FALSE	NonReactive-Unq	0	0	3	0	0	0	0	3	1.006711409395973	0	FALSE	FALSE	FALSE	FALSE	FALSE	TRUE
NC_000962.3	876817	878440	1623	-	CDS	Rv0783c	emrB	0	0	6	cell wall and cell processes	FALSE	0	8	8	0	FALSE	NonReactive-Unq	0	0	6	0	0	0	0	6	1.1090573012939002	0	FALSE	FALSE	FALSE	FALSE	FALSE	TRUE
NC_000962.3	878637	879324	687	+	CDS	Rv0784	Rv0784	0	0	0	conserved hypotheticals	FALSE	0	3	3	0	FALSE	NonReactive-Unq	0	0	0	0	0	0	0	0	0	0	FALSE	FALSE	FALSE	FALSE	FALSE	FALSE
NC_000962.3	879339	881040	1701	+	CDS	Rv0785	Rv0785	0	0	3	conserved hypotheticals	FALSE	0	8	8	0	FALSE	NonReactive-Unq	0	0	3	0	0	0	0	3	0.5291005291005291	0	FALSE	FALSE	FALSE	FALSE	FALSE	TRUE
NC_000962.3	881074	881464	390	-	CDS	Rv0786c	Rv0786c	0	0	1	conserved hypotheticals	FALSE	0	2	2	0	FALSE	NonReactive-Unq	0	0	1	0	0	0	0	1	0.7692307692307693	0	FALSE	FALSE	FALSE	FALSE	FALSE	TRUE
NC_000962.3	881458	882418	960	+	CDS	Rv0787	Rv0787	0	0	1	conserved hypotheticals	FALSE	0	5	5	0	FALSE	NonReactive-Unq	0	0	1	0	0	0	0	1	0.3125	0	FALSE	FALSE	FALSE	FALSE	FALSE	TRUE
NC_000962.3	882523	882763	240	+	CDS	Rv0787A	Rv0787A	0	0	0	conserved hypotheticals	FALSE	0	2	2	0	FALSE	NonReactive-Unq	0	0	0	0	0	0	0	0	0	0	FALSE	FALSE	FALSE	FALSE	FALSE	FALSE
NC_000962.3	882759	883434	675	+	CDS	Rv0788	purQ	0	0	1	intermediary metabolism and respiration	FALSE	0	3	3	0	FALSE	NonReactive-Unq	0	0	1	0	0	0	0	1	0.4444444444444444	0	FALSE	FALSE	FALSE	FALSE	FALSE	TRUE
NC_000962.3	883450	884050	600	-	CDS	Rv0789c	Rv0789c	0	0	1	conserved hypotheticals	FALSE	0	3	3	0	FALSE	NonReactive-Unq	0	0	1	0	0	0	0	1	0.5	0	FALSE	FALSE	FALSE	FALSE	FALSE	TRUE
NC_000962.3	884071	884800	729	-	CDS	Rv0790c	Rv0790c	0	0	1	conserved hypotheticals	FALSE	0	4	4	0	FALSE	NonReactive-Unq	0	0	1	0	0	0	0	1	0.4115226337448559	0	FALSE	FALSE	FALSE	FALSE	FALSE	TRUE
NC_000962.3	884796	885840	1044	-	CDS	Rv0791c	Rv0791c	0	0	6	conserved hypotheticals	FALSE	0	5	5	0	FALSE	NonReactive-Unq	0	0	6	0	0	0	0	6	1.7241379310344827	0	FALSE	FALSE	FALSE	FALSE	FALSE	TRUE
NC_000962.3	885836	886646	810	-	CDS	Rv0792c	Rv0792c	0	0	6	regulatory proteins	FALSE	0	4	4	0	FALSE	NonReactive-Unq	0	0	6	0	0	0	0	6	2.2222222222222223	0	FALSE	FALSE	FALSE	FALSE	FALSE	TRUE
NC_000962.3	886718	887024	306	+	CDS	Rv0793	Rv0793	0	0	2	intermediary metabolism and respiration	FALSE	0	2	2	0	FALSE	NonReactive-Unq	0	0	2	0	0	0	0	2	1.9607843137254903	0	FALSE	FALSE	FALSE	FALSE	FALSE	TRUE
NC_000962.3	887136	888636	1500	-	CDS	Rv0794c	Rv0794c	0	0	4	intermediary metabolism and respiration	FALSE	0	4	4	0	FALSE	NonReactive-Unq	0	0	4	0	0	0	0	4	0.7999999999999999	0	FALSE	FALSE	FALSE	FALSE	FALSE	TRUE
NC_000962.3	890387	891482	1095	+	CDS	Rv0797	Rv0797	0	0	9	insertion seqs and phages	FALSE	0	5	5	0	TRUE	NonReactive-HHR	0	0	9	0	0	0	0	9	2.465753424657534	0	FALSE	FALSE	FALSE	FALSE	FALSE	TRUE
NC_000962.3	891471	892269	798	-	CDS	Rv0798c	cfp29	0	0	0	virulence, detoxification, adaptation	FALSE	0	4	4	0	FALSE	NonReactive-Unq	0	0	0	0	0	0	0	0	0	0	FALSE	FALSE	FALSE	FALSE	FALSE	FALSE
NC_000962.3	892265	893273	1008	-	CDS	Rv0799c	Rv0799c	0	0	1	conserved hypotheticals	FALSE	0	5	5	0	FALSE	NonReactive-Unq	0	0	1	0	0	0	0	1	0.2976190476190476	0	FALSE	FALSE	FALSE	FALSE	FALSE	TRUE
NC_000962.3	893317	894619	1302	+	CDS	Rv0800	pepC	0	0	4	intermediary metabolism and respiration	FALSE	0	6	6	0	FALSE	NonReactive-Unq	0	0	4	0	0	0	0	4	0.9216589861751152	0	FALSE	FALSE	FALSE	FALSE	FALSE	TRUE
NC_000962.3	894630	894978	348	+	CDS	Rv0801	Rv0801	0	0	0	conserved hypotheticals	FALSE	0	2	2	0	FALSE	NonReactive-Unq	0	0	0	0	0	0	0	0	0	0	FALSE	FALSE	FALSE	FALSE	FALSE	FALSE
NC_000962.3	894971	895628	657	-	CDS	Rv0802c	Rv0802c	0	0	5	intermediary metabolism and respiration	FALSE	0	3	3	0	FALSE	NonReactive-Unq	0	0	5	0	0	0	0	5	2.28311	0	FALSE	FALSE	FALSE	FALSE	FALSE	TRUE
NC_000962.3	895819	898084	2265	+	CDS	Rv0803	purL	0	0	4	intermediary metabolism and respiration	FALSE	0	10	10	0	FALSE	NonReactive-Unq	0	0	4	0	0	0	0	4	0.5298013245033113	0	FALSE	FALSE	FALSE	FALSE	FALSE	TRUE
NC_000962.3	898080	898710	630	+	CDS	Rv0804	Rv0804	0	0	0	conserved hypotheticals	FALSE	0	3	3	0	FALSE	NonReactive-Unq	0	0	0	0	0	0	0	0	0	0	FALSE	FALSE	FALSE	FALSE	FALSE	FALSE
NC_000962.3	898830	899787	957	+	CDS	Rv0805	Rv0805	0	0	1	intermediary metabolism and respiration	FALSE	0	5	5	0	FALSE	NonReactive-Unq	0	0	1	0	0	0	0	1	0.31347962382445144	0	FALSE	FALSE	FALSE	FALSE	FALSE	TRUE
NC_000962.3	899731	901330	1599	-	CDS	Rv0806c	cpsY	0	0	5	cell wall and cell processes	FALSE	0	8	8	0	FALSE	NonReactive-Unq	0	0	5	0	0	0	0	5	0.9380863039399625	0	FALSE	FALSE	FALSE	FALSE	FALSE	TRUE
NC_000962.3	901634	902024	390	+	CDS	Rv0807	Rv0807	0	0	0	conserved hypotheticals	FALSE	0	2	2	0	FALSE	NonReactive-Unq	0	0	0	0	0	0	0	0	0	0	FALSE	FALSE	FALSE	FALSE	FALSE	FALSE
NC_000962.3	902110	903694	1584	+	CDS	Rv0808	purF	0	0	3	intermediary metabolism and respiration	FALSE	0	8	8	0	FALSE	NonReactive-Unq	0	0	3	0	0	0	0	3	0.5681818181818182	0	FALSE	FALSE	FALSE	FALSE	FALSE	TRUE
NC_000962.3	903724	904819	1095	+	CDS	Rv0809	purM	0	0	2	intermediary metabolism and respiration	FALSE	0	5	5	0	FALSE	NonReactive-Unq	0	0	2	0	0	0	0	2	0.547945	0	FALSE	FALSE	FALSE	FALSE	FALSE	TRUE
NC_000962.3	904904	905087	183	-	CDS	Rv0810c	Rv0810c	0	0	0	conserved hypotheticals	FALSE	0	2	2	0	FALSE	NonReactive-Unq	0	0	0	0	0	0	0	0	0	0	FALSE	FALSE	FALSE	FALSE	FALSE	FALSE
NC_000962.3	905233	906340	1107	-	CDS	Rv0811c	Rv0811c	0	0	2	conserved hypotheticals	FALSE	0	5	5	0	FALSE	NonReactive-Unq	0	0	2	0	0	0	0	2	0.5420054200542005	0	FALSE	FALSE	FALSE	FALSE	FALSE	TRUE
NC_000962.3	906422	907292	870	+	CDS	Rv0812	Rv0812	0	0	2	intermediary metabolism and respiration	FALSE	0	4	4	0	FALSE	NonReactive-Unq	0	0	2	0	0	0	0	2	0.6896551724137931	0	FALSE	FALSE	FALSE	FALSE	FALSE	TRUE
NC_000962.3	907337	908018	681	-	CDS	Rv0813c	Rv0813c	0	0	4	conserved hypotheticals	FALSE	0	3	3	0	FALSE	NonReactive-Unq	0	0	4	0	0	0	0	4	1.7621145374449338	0	FALSE	FALSE	FALSE	FALSE	FALSE	TRUE
NC_000962.3	908180	908483	303	-	CDS	Rv0814c	sseC2	0	0	1	intermediary metabolism and respiration	FALSE	0	2	2	0	TRUE	NonReactive-HHR	0	0	1	0	0	0	0	1	0.9900990099009901	0	FALSE	FALSE	FALSE	FALSE	FALSE	TRUE
NC_000962.3	908484	909318	834	-	CDS	Rv0815c	cysA2	0	0	3	intermediary metabolism and respiration	FALSE	0	4	4	0	TRUE	NonReactive-HHR	0	0	3	0	0	0	0	3	1.079136690647482	0	FALSE	FALSE	FALSE	FALSE	FALSE	TRUE
NC_000962.3	909610	910033	423	-	CDS	Rv0816c	thiX	0	0	3	intermediary metabolism and respiration	FALSE	0	3	3	0	FALSE	NonReactive-Unq	0	0	3	0	0	0	0	3	2.127659574468085	0	FALSE	FALSE	FALSE	FALSE	FALSE	TRUE
NC_000962.3	910029	910842	813	-	CDS	Rv0817c	Rv0817c	0	0	2	cell wall and cell processes	FALSE	0	4	4	0	FALSE	NonReactive-Unq	0	0	2	0	0	0	0	2	0.7380073800738007	0	FALSE	FALSE	FALSE	FALSE	FALSE	TRUE
NC_000962.3	910971	911739	768	+	CDS	Rv0818	Rv0818	0	0	2	regulatory proteins	FALSE	0	3	3	0	FALSE	NonReactive-Unq	0	0	2	0	0	0	0	2	0.78125	0	FALSE	FALSE	FALSE	FALSE	FALSE	TRUE
NC_000962.3	911735	912683	948	+	CDS	Rv0819	mshD	0	0	2	intermediary metabolism and respiration	FALSE	0	5	5	0	FALSE	NonReactive-Unq	0	0	2	0	0	0	0	2	0.6329113924050632	0	FALSE	FALSE	FALSE	FALSE	FALSE	TRUE
NC_000962.3	912725	913502	777	+	CDS	Rv0820	phoT	0	0	0	cell wall and cell processes	FALSE	0	4	4	0	FALSE	NonReactive-Unq	0	0	0	0	0	0	0	0	0	0	FALSE	FALSE	FALSE	FALSE	FALSE	FALSE
NC_000962.3	913557	914199	642	-	CDS	Rv0821c	phoY2	0	0	1	cell wall and cell processes	FALSE	0	3	3	0	FALSE	NonReactive-Unq	0	0	1	0	0	0	0	1	0.4672897196261682	0	FALSE	FALSE	FALSE	FALSE	FALSE	TRUE
NC_000962.3	914256	916311	2055	-	CDS	Rv0822c	Rv0822c	0	0	4	conserved hypotheticals	FALSE	0	10	10	0	FALSE	NonReactive-Unq	0	0	4	0	0	0	0	4	0.5839416058394161	0	FALSE	FALSE	FALSE	FALSE	FALSE	TRUE
NC_000962.3	916476	917646	1170	-	CDS	Rv0823c	Rv0823c	0	0	4	regulatory proteins	FALSE	0	6	6	0	FALSE	NonReactive-Unq	0	0	4	0	0	0	0	4	1.0256410256410255	0	FALSE	FALSE	FALSE	FALSE	FALSE	TRUE
NC_000962.3	917733	918750	1017	-	CDS	Rv0824c	desA1	0	0	1	lipid metabolism	FALSE	0	5	5	0	FALSE	NonReactive-Unq	0	0	1	0	0	0	0	1	0.2949852507374631	0	FALSE	FALSE	FALSE	FALSE	FALSE	TRUE
NC_000962.3	918911	919553	642	-	CDS	Rv0825c	Rv0825c	0	0	8	conserved hypotheticals	FALSE	0	3	3	0	FALSE	NonReactive-Unq	0	0	8	0	0	0	0	8	3.7383177570093458	0	FALSE	FALSE	FALSE	FALSE	FALSE	TRUE
NC_000962.3	919633	920689	1056	+	CDS	Rv0826	Rv0826	0	0	3	conserved hypotheticals	FALSE	0	5	5	0	FALSE	NonReactive-Unq	0	0	3	0	0	0	0	3	0.8522727272727273	0	FALSE	FALSE	FALSE	FALSE	FALSE	TRUE
NC_000962.3	920740	921133	393	-	CDS	Rv0827c	kmtR	0	0	3	regulatory proteins	FALSE	0	2	2	0	FALSE	NonReactive-Unq	0	0	3	0	0	0	0	3	2.2900763358778624	0	FALSE	FALSE	FALSE	FALSE	FALSE	TRUE
NC_000962.3	921190	921613	423	-	CDS	Rv0828c	Rv0828c	0	0	2	intermediary metabolism and respiration	FALSE	0	1	1	0	TRUE	NonReactive-HHR	0	0	2	0	0	0	0	2	1.4184397163120568	0	FALSE	FALSE	FALSE	FALSE	FALSE	TRUE
NC_000962.3	921969	922875	906	+	CDS	Rv0830	Rv0830	0	0	3	lipid metabolism	FALSE	0	4	4	0	FALSE	NonReactive-Unq	0	0	3	0	0	0	0	3	0.9933774834437086	0	FALSE	FALSE	FALSE	FALSE	FALSE	TRUE
NC_000962.3	922893	923709	816	-	CDS	Rv0831c	Rv0831c	0	0	5	conserved hypotheticals	FALSE	0	4	4	0	FALSE	NonReactive-Unq	0	0	5	0	0	0	0	5	1.838235294117647	0	FALSE	FALSE	FALSE	FALSE	FALSE	TRUE
NC_000962.3	924950	925364	414	+	CDS	Rv0832	PE_PGRS12	0	0	0	PE/PPE	FALSE	0	2	2	0	TRUE	NonReactive-HHR	0	0	0	0	0	0	0	0	0	0	FALSE	FALSE	FALSE	FALSE	FALSE	FALSE
NC_000962.3	925360	927610	2250	+	CDS	Rv0833	PE_PGRS13	1	0	14	PE/PPE	FALSE	0	10	10	0	TRUE	NonReactive-HHR	1	0	14	0	0	0	0	14	1.8666666666666665	0	FALSE	FALSE	FALSE	TRUE	FALSE	TRUE
NC_000962.3	927836	930485	2649	-	CDS	Rv0834c	PE_PGRS14	0	0	15	PE/PPE	FALSE	0	10	10	0	FALSE	NonReactive-Unq	0	0	15	0	0	0	0	15	1.6987542468856172	0	FALSE	FALSE	FALSE	FALSE	FALSE	TRUE
NC_000962.3	930952	931597	645	+	CDS	Rv0835	lpqQ	0	0	5	cell wall and cell processes	FALSE	0	3	3	0	FALSE	NonReactive-Unq	0	0	5	0	0	0	0	5	2.3255813953488373	0	FALSE	FALSE	FALSE	FALSE	FALSE	TRUE
NC_000962.3	932278	932932	654	-	CDS	Rv0836c	Rv0836c	0	0	0	conserved hypotheticals	FALSE	1	1	2	0.5	FALSE	NonReactive-Unq	0	0	0	0	0	0	0	0	0	0	FALSE	FALSE	FALSE	FALSE	FALSE	FALSE
NC_000962.3	933002	934031	1029	-	CDS	Rv0837c	Rv0837c	0	0	4	conserved hypotheticals	FALSE	0	5	5	0	FALSE	NonReactive-Unq	0	0	4	0	0	0	0	4	1.1661807580174925	0	FALSE	FALSE	FALSE	FALSE	FALSE	TRUE
NC_000962.3	934719	935490	771	+	CDS	Rv0838	lpqR	0	0	0	cell wall and cell processes	FALSE	0	4	4	0	FALSE	NonReactive-Unq	0	0	0	0	0	0	0	0	0	0	FALSE	FALSE	FALSE	FALSE	FALSE	FALSE
NC_000962.3	935576	936389	813	+	CDS	Rv0839	Rv0839	0	0	2	conserved hypotheticals	FALSE	0	4	4	0	FALSE	NonReactive-Unq	0	0	2	0	0	0	0	2	0.7380073800738007	0	FALSE	FALSE	FALSE	FALSE	FALSE	TRUE
NC_000962.3	936456	937317	861	-	CDS	Rv0840c	pip	0	0	3	intermediary metabolism and respiration	FALSE	0	4	4	0	FALSE	NonReactive-Unq	0	0	3	0	0	0	0	3	1.0452961672473868	0	FALSE	FALSE	FALSE	FALSE	FALSE	TRUE
NC_000962.3	937592	937835	243	+	CDS	Rv0841	Rv0841	0	0	4	cell wall and cell processes	FALSE	0	2	2	0	FALSE	NonReactive-Unq	0	0	4	0	0	0	0	4	4.938271604938272	0	FALSE	FALSE	FALSE	FALSE	FALSE	TRUE
NC_000962.3	938111	939404	1293	+	CDS	Rv0842	Rv0842	0	0	3	cell wall and cell processes	FALSE	0	6	6	0	FALSE	NonReactive-Unq	0	0	3	0	0	0	0	3	0.6960556844547563	0	FALSE	FALSE	FALSE	FALSE	FALSE	TRUE
NC_000962.3	939387	940392	1005	+	CDS	Rv0843	Rv0843	0	0	1	intermediary metabolism and respiration	FALSE	0	5	5	0	FALSE	NonReactive-Unq	0	0	1	0	0	0	0	1	0.29850746268656714	0	FALSE	FALSE	FALSE	FALSE	FALSE	TRUE
NC_000962.3	940455	941106	651	-	CDS	Rv0844c	narL	0	0	5	regulatory proteins	FALSE	0	3	3	0	FALSE	NonReactive-Unq	0	0	5	0	0	0	0	5	2.304147465437788	0	FALSE	FALSE	FALSE	FALSE	FALSE	TRUE
NC_000962.3	941189	942467	1278	+	CDS	Rv0845	Rv0845	0	0	4	regulatory proteins	FALSE	0	6	6	0	FALSE	NonReactive-Unq	0	0	4	0	0	0	0	4	0.9389671361502347	0	FALSE	FALSE	FALSE	FALSE	FALSE	TRUE
NC_000962.3	942679	944194	1515	-	CDS	Rv0846c	Rv0846c	0	0	4	intermediary metabolism and respiration	FALSE	0	8	8	0	FALSE	NonReactive-Unq	0	0	4	0	0	0	0	4	0.7920792079207921	0	FALSE	FALSE	FALSE	FALSE	FALSE	TRUE
NC_000962.3	944342	944735	393	+	CDS	Rv0847	lpqS	0	0	1	cell wall and cell processes	FALSE	0	1	1	0	FALSE	NonReactive-Unq	0	0	1	0	0	0	0	1	0.7633587786259542	0	FALSE	FALSE	FALSE	FALSE	FALSE	TRUE
NC_000962.3	944937	946056	1119	+	CDS	Rv0848	cysK2	0	0	3	intermediary metabolism and respiration	FALSE	0	6	6	0	FALSE	NonReactive-Unq	0	0	3	0	0	0	0	3	0.8042895442359249	0	FALSE	FALSE	FALSE	FALSE	FALSE	TRUE
NC_000962.3	946055	947315	1260	+	CDS	Rv0849	Rv0849	0	0	5	cell wall and cell processes	FALSE	0	6	6	0	FALSE	NonReactive-Unq	0	0	5	0	0	0	0	5	1.1904761904761905	0	FALSE	FALSE	FALSE	FALSE	FALSE	TRUE
NC_000962.3	947640	948468	828	-	CDS	Rv0851c	Rv0851c	0	0	1	intermediary metabolism and respiration	FALSE	0	4	4	0	FALSE	NonReactive-Unq	0	0	1	0	0	0	0	1	0.36231884057971014	0	FALSE	FALSE	FALSE	FALSE	FALSE	TRUE
NC_000962.3	948558	949395	837	+	CDS	Rv0852	fadD16	0	0	2	lipid metabolism	FALSE	0	3	3	0	FALSE	NonReactive-Unq	0	0	2	0	0	0	0	2	0.7168458781362007	0	FALSE	FALSE	FALSE	FALSE	FALSE	TRUE
NC_000962.3	949435	951118	1683	-	CDS	Rv0853c	pdc	0	0	10	intermediary metabolism and respiration	FALSE	0	8	8	0	FALSE	NonReactive-Unq	0	0	10	0	0	0	0	10	1.7825311942959001	0	FALSE	FALSE	FALSE	FALSE	FALSE	TRUE
NC_000962.3	951182	951626	444	+	CDS	Rv0854	Rv0854	0	0	0	conserved hypotheticals	FALSE	0	2	2	0	FALSE	NonReactive-Unq	0	0	0	0	0	0	0	0	0	0	FALSE	FALSE	FALSE	FALSE	FALSE	FALSE
NC_000962.3	951631	952711	1080	+	CDS	Rv0855	far	0	0	2	lipid metabolism	FALSE	0	5	5	0	FALSE	NonReactive-Unq	0	0	2	0	0	0	0	2	0.5555555555555556	0	FALSE	FALSE	FALSE	FALSE	FALSE	TRUE
NC_000962.3	952824	953229	405	+	CDS	Rv0856	Rv0856	0	0	3	conserved hypotheticals	FALSE	0	1	1	0	FALSE	NonReactive-Unq	0	0	3	0	0	0	0	3	2.2222222222222223	0	FALSE	FALSE	FALSE	FALSE	FALSE	TRUE
NC_000962.3	953256	953730	474	+	CDS	Rv0857	Rv0857	0	0	0	conserved hypotheticals	FALSE	0	2	2	0	FALSE	NonReactive-Unq	0	0	0	0	0	0	0	0	0	0	FALSE	FALSE	FALSE	FALSE	FALSE	FALSE
NC_000962.3	953726	954920	1194	-	CDS	Rv0858c	dapC	0	0	5	intermediary metabolism and respiration	FALSE	0	6	6	0	FALSE	NonReactive-Unq	0	0	5	0	0	0	0	5	1.2562814070351758	0	FALSE	FALSE	FALSE	FALSE	FALSE	TRUE
NC_000962.3	955076	956288	1212	+	CDS	Rv0859	fadA	0	0	5	lipid metabolism	FALSE	0	6	6	0	FALSE	NonReactive-Unq	0	0	5	0	0	0	0	5	1.2376237623762376	0	FALSE	FALSE	FALSE	FALSE	FALSE	TRUE
NC_000962.3	956292	958455	2163	+	CDS	Rv0860	fadB	0	0	6	lipid metabolism	FALSE	0	6	6	0	FALSE	NonReactive-Unq	0	0	6	0	0	0	0	6	0.8321775312066575	0	FALSE	FALSE	FALSE	FALSE	FALSE	TRUE
NC_000962.3	958522	960151	1629	-	CDS	Rv0861c	ercc3	0	0	1	information pathways	FALSE	0	7	7	0	FALSE	NonReactive-Unq	0	0	1	0	0	0	0	1	0.18416206261510126	0	FALSE	FALSE	FALSE	FALSE	FALSE	TRUE
NC_000962.3	960341	962612	2271	-	CDS	Rv0862c	Rv0862c	0	0	10	conserved hypotheticals	FALSE	0	10	10	0	FALSE	NonReactive-Unq	0	0	10	0	0	0	0	10	1.321003963011889	0	FALSE	FALSE	FALSE	FALSE	FALSE	TRUE
NC_000962.3	962598	962880	282	+	CDS	Rv0863	Rv0863	0	0	0	conserved hypotheticals	FALSE	0	2	2	0	FALSE	NonReactive-Unq	0	0	0	0	0	0	0	0	0	0	FALSE	FALSE	FALSE	FALSE	FALSE	FALSE
NC_000962.3	962889	963393	504	+	CDS	Rv0864	moaC2	0	0	0	intermediary metabolism and respiration	FALSE	0	2	2	0	FALSE	NonReactive-Unq	0	0	0	0	0	0	0	0	0	0	FALSE	FALSE	FALSE	FALSE	FALSE	FALSE
NC_000962.3	963389	963872	483	+	CDS	Rv0865	mog	0	0	0	intermediary metabolism and respiration	FALSE	0	3	3	0	FALSE	NonReactive-Unq	0	0	0	0	0	0	0	0	0	0	FALSE	FALSE	FALSE	FALSE	FALSE	FALSE
NC_000962.3	963868	964294	426	+	CDS	Rv0866	moaE2	0	0	2	intermediary metabolism and respiration	FALSE	0	2	2	0	FALSE	NonReactive-Unq	0	0	2	0	0	0	0	2	1.4084507042253522	0	FALSE	FALSE	FALSE	FALSE	FALSE	TRUE
NC_000962.3	964311	965535	1224	-	CDS	Rv0867c	rpfA	0	0	7	cell wall and cell processes	FALSE	0	5	5	0	FALSE	NonReactive-Unq	0	0	7	0	0	0	0	7	1.7156862745098038	0	FALSE	FALSE	FALSE	FALSE	FALSE	TRUE
NC_000962.3	965982	966261	279	-	CDS	Rv0868c	moaD2	0	0	1	intermediary metabolism and respiration	FALSE	0	2	2	0	FALSE	NonReactive-Unq	0	0	1	0	0	0	0	1	1.075268817204301	0	FALSE	FALSE	FALSE	FALSE	FALSE	TRUE
NC_000962.3	966264	967347	1083	-	CDS	Rv0869c	moaA2	0	0	4	intermediary metabolism and respiration	FALSE	0	5	5	0	FALSE	NonReactive-Unq	0	0	4	0	0	0	0	4	1.1080332409972298	0	FALSE	FALSE	FALSE	FALSE	FALSE	TRUE
NC_000962.3	967343	967733	390	-	CDS	Rv0870c	Rv0870c	0	0	0	cell wall and cell processes	FALSE	0	2	2	0	FALSE	NonReactive-Unq	0	0	0	0	0	0	0	0	0	0	FALSE	FALSE	FALSE	FALSE	FALSE	FALSE
NC_000962.3	967897	968305	408	+	CDS	Rv0871	cspB	0	0	0	virulence, detoxification, adaptation	FALSE	0	1	1	0	FALSE	NonReactive-Unq	0	0	0	0	0	0	0	0	0	0	FALSE	FALSE	FALSE	FALSE	FALSE	FALSE
NC_000962.3	968423	970244	1821	-	CDS	Rv0872c	PE_PGRS15	0	0	8	PE/PPE	FALSE	0	9	9	0	FALSE	NonReactive-Unq	0	0	8	0	0	0	0	8	1.3179571663920924	0	FALSE	FALSE	FALSE	FALSE	FALSE	TRUE
NC_000962.3	970504	972457	1953	+	CDS	Rv0873	fadE10	0	0	1	lipid metabolism	FALSE	0	10	10	0	FALSE	NonReactive-Unq	0	0	1	0	0	0	0	1	0.15360983102918588	0	FALSE	FALSE	FALSE	FALSE	FALSE	TRUE
NC_000962.3	972545	973706	1161	-	CDS	Rv0874c	Rv0874c	0	0	4	conserved hypotheticals	FALSE	0	6	6	0	TRUE	NonReactive-HHR	0	0	4	0	0	0	0	4	1.0335917312661498	0	FALSE	FALSE	FALSE	FALSE	FALSE	TRUE
NC_000962.3	973805	974294	489	-	CDS	Rv0875c	Rv0875c	0	0	3	cell wall and cell processes	FALSE	0	3	3	0	FALSE	NonReactive-Unq	0	0	3	0	0	0	0	3	1.8404907975460123	0	FALSE	FALSE	FALSE	FALSE	FALSE	TRUE
NC_000962.3	974290	975937	1647	-	CDS	Rv0876c	Rv0876c	0	0	2	cell wall and cell processes	FALSE	1	7	8	0.125	FALSE	NonReactive-Unq	0	0	2	0	0	0	0	2	0.3642987249544627	0	FALSE	FALSE	FALSE	FALSE	FALSE	TRUE
NC_000962.3	976074	976863	789	+	CDS	Rv0877	Rv0877	0	0	0	conserved hypotheticals	FALSE	0	4	4	0	FALSE	NonReactive-Unq	0	0	0	0	0	0	0	0	0	0	FALSE	FALSE	FALSE	FALSE	FALSE	FALSE
NC_000962.3	976871	978203	1332	-	CDS	Rv0878c	PPE13	0	0	7	PE/PPE	FALSE	0	7	7	0	FALSE	NonReactive-Unq	0	0	7	0	0	0	0	7	1.5765765765765767	0	FALSE	FALSE	FALSE	FALSE	FALSE	TRUE
NC_000962.3	978480	978756	276	-	CDS	Rv0879c	Rv0879c	0	0	0	cell wall and cell processes	FALSE	0	2	2	0	FALSE	NonReactive-Unq	0	0	0	0	0	0	0	0	0	0	FALSE	FALSE	FALSE	FALSE	FALSE	FALSE
NC_000962.3	978933	979365	432	+	CDS	Rv0880	Rv0880	0	0	1	regulatory proteins	FALSE	0	2	2	0	FALSE	NonReactive-Unq	0	0	1	0	0	0	0	1	0.6944444444444444	0	FALSE	FALSE	FALSE	FALSE	FALSE	TRUE
NC_000962.3	979361	980228	867	+	CDS	Rv0881	Rv0881	0	0	2	intermediary metabolism and respiration	FALSE	0	4	4	0	FALSE	NonReactive-Unq	0	0	2	0	0	0	0	2	0.6920415224913495	0	FALSE	FALSE	FALSE	FALSE	FALSE	TRUE
NC_000962.3	980505	981267	762	-	CDS	Rv0883c	Rv0883c	0	0	1	conserved hypotheticals	FALSE	0	4	4	0	FALSE	NonReactive-Unq	0	0	1	0	0	0	0	1	0.39370078740157477	0	FALSE	FALSE	FALSE	FALSE	FALSE	TRUE
NC_000962.3	981423	982554	1131	-	CDS	Rv0884c	serC	0	0	3	intermediary metabolism and respiration	FALSE	0	6	6	0	FALSE	NonReactive-Unq	0	0	3	0	0	0	0	3	0.7957559681697612	0	FALSE	FALSE	FALSE	FALSE	FALSE	TRUE
NC_000962.3	982761	983784	1023	+	CDS	Rv0885	Rv0885	0	0	3	conserved hypotheticals	FALSE	0	5	5	0	FALSE	NonReactive-Unq	0	0	3	0	0	0	0	3	0.8797653958944281	0	FALSE	FALSE	FALSE	FALSE	FALSE	TRUE
NC_000962.3	983802	985530	1728	+	CDS	Rv0886	fprB	0	0	4	intermediary metabolism and respiration	FALSE	0	9	9	0	FALSE	NonReactive-Unq	0	0	4	0	0	0	0	4	0.6944444444444444	0	FALSE	FALSE	FALSE	FALSE	FALSE	TRUE
NC_000962.3	985512	985971	459	-	CDS	Rv0887c	Rv0887c	0	0	0	conserved hypotheticals	FALSE	0	1	1	0	FALSE	NonReactive-Unq	0	0	0	0	0	0	0	0	0	0	FALSE	FALSE	FALSE	FALSE	FALSE	FALSE
NC_000962.3	987232	988705	1473	+	CDS	Rv0888	Rv0888	0	0	2	cell wall and cell processes	FALSE	0	7	7	0	FALSE	NonReactive-Unq	0	0	2	0	0	0	0	2	0.40733197556008144	0	FALSE	FALSE	FALSE	FALSE	FALSE	TRUE
NC_000962.3	988739	989861	1122	-	CDS	Rv0889c	citA	0	0	7	intermediary metabolism and respiration	FALSE	0	6	6	0	FALSE	NonReactive-Unq	0	0	7	0	0	0	0	7	1.8716577540106951	0	FALSE	FALSE	FALSE	FALSE	FALSE	TRUE
NC_000962.3	989947	992596	2649	-	CDS	Rv0890c	Rv0890c	0	0	10	regulatory proteins	FALSE	0	10	10	0	FALSE	NonReactive-Unq	0	0	10	0	0	0	0	10	1.1325028312570782	0	FALSE	FALSE	FALSE	FALSE	FALSE	TRUE
NC_000962.3	992597	993455	858	-	CDS	Rv0891c	Rv0891c	0	0	1	regulatory proteins	FALSE	0	4	4	0	FALSE	NonReactive-Unq	0	0	1	0	0	0	0	1	0.34965034965034963	0	FALSE	FALSE	FALSE	FALSE	FALSE	TRUE
NC_000962.3	993852	995340	1488	+	CDS	Rv0892	Rv0892	0	0	6	intermediary metabolism and respiration	FALSE	0	7	7	0	FALSE	NonReactive-Unq	0	0	6	0	0	0	0	6	1.2096774193548387	0	FALSE	FALSE	FALSE	FALSE	FALSE	TRUE
NC_000962.3	995317	996295	978	-	CDS	Rv0893c	Rv0893c	0	0	5	lipid metabolism	FALSE	0	5	5	0	FALSE	NonReactive-Unq	0	0	5	0	0	0	0	5	1.5337423312883436	0	FALSE	FALSE	FALSE	FALSE	FALSE	TRUE
NC_000962.3	996523	997705	1182	+	CDS	Rv0894	Rv0894	0	0	5	regulatory proteins	FALSE	0	6	6	0	FALSE	NonReactive-Unq	0	0	5	0	0	0	0	5	1.2690355329949239	0	FALSE	FALSE	FALSE	FALSE	FALSE	TRUE
NC_000962.3	997781	999299	1518	+	CDS	Rv0895	Rv0895	0	0	6	lipid metabolism	FALSE	0	6	6	0	FALSE	NonReactive-Unq	0	0	6	0	0	0	0	6	1.185770750988142	0	FALSE	FALSE	FALSE	FALSE	FALSE	TRUE
NC_000962.3	999471	1000767	1296	+	CDS	Rv0896	gltA2	0	0	2	intermediary metabolism and respiration	FALSE	0	6	6	0	FALSE	NonReactive-Unq	0	0	2	0	0	0	0	2	0.4629629629629629	0	FALSE	FALSE	FALSE	FALSE	FALSE	TRUE
NC_000962.3	1000807	1002415	1608	-	CDS	Rv0897c	Rv0897c	0	0	7	intermediary metabolism and respiration	FALSE	0	8	8	0	FALSE	NonReactive-Unq	0	0	7	0	0	0	0	7	1.3059701492537314	0	FALSE	FALSE	FALSE	FALSE	FALSE	TRUE
NC_000962.3	1002440	1002704	264	-	CDS	Rv0898c	Rv0898c	0	0	0	conserved hypotheticals	FALSE	0	2	2	0	FALSE	NonReactive-Unq	0	0	0	0	0	0	0	0	0	0	FALSE	FALSE	FALSE	FALSE	FALSE	FALSE
NC_000962.3	1002811	1003792	981	+	CDS	Rv0899	ompA	0	0	1	cell wall and cell processes	FALSE	0	5	5	0	FALSE	NonReactive-Unq	0	0	1	0	0	0	0	1	0.30581039755351686	0	FALSE	FALSE	FALSE	FALSE	FALSE	TRUE
NC_000962.3	1003804	1003957	153	+	CDS	Rv0900	Rv0900	0	0	0	cell wall and cell processes	FALSE	0	2	2	0	FALSE	NonReactive-Unq	0	0	0	0	0	0	0	0	0	0	FALSE	FALSE	FALSE	FALSE	FALSE	FALSE
NC_000962.3	1003956	1004484	528	+	CDS	Rv0901	Rv0901	0	0	1	cell wall and cell processes	FALSE	0	3	3	0	FALSE	NonReactive-Unq	0	0	1	0	0	0	0	1	0.5681818181818182	0	FALSE	FALSE	FALSE	FALSE	FALSE	TRUE
NC_000962.3	1004500	1005841	1341	-	CDS	Rv0902c	prrB	0	0	3	regulatory proteins	FALSE	0	6	6	0	FALSE	NonReactive-Unq	0	0	3	0	0	0	0	3	0.6711409395973155	0	FALSE	FALSE	FALSE	FALSE	FALSE	TRUE
NC_000962.3	1005851	1006562	711	-	CDS	Rv0903c	prrA	0	0	1	regulatory proteins	FALSE	0	4	4	0	FALSE	NonReactive-Unq	0	0	1	0	0	0	0	1	0.4219409282700422	0	FALSE	FALSE	FALSE	FALSE	FALSE	TRUE
NC_000962.3	1006692	1008180	1488	-	CDS	Rv0904c	accD3	0	0	4	lipid metabolism	FALSE	0	7	7	0	FALSE	NonReactive-Unq	0	0	4	0	0	0	0	4	0.8064516129032259	0	FALSE	FALSE	FALSE	FALSE	FALSE	TRUE
NC_000962.3	1008206	1008938	732	+	CDS	Rv0905	echA6	0	0	2	lipid metabolism	FALSE	0	4	4	0	FALSE	NonReactive-Unq	0	0	2	0	0	0	0	2	0.819672	0	FALSE	FALSE	FALSE	FALSE	FALSE	TRUE
NC_000962.3	1008943	1010062	1119	+	CDS	Rv0906	Rv0906	0	0	5	conserved hypotheticals	FALSE	0	6	6	0	FALSE	NonReactive-Unq	0	0	5	0	0	0	0	5	1.3404825737265416	0	FALSE	FALSE	FALSE	FALSE	FALSE	TRUE
NC_000962.3	1010135	1011734	1599	+	CDS	Rv0907	Rv0907	0	0	6	cell wall and cell processes	FALSE	0	8	8	0	FALSE	NonReactive-Unq	0	0	6	0	0	0	0	6	1.125703564727955	0	FALSE	FALSE	FALSE	FALSE	FALSE	TRUE
NC_000962.3	1011730	1014124	2394	+	CDS	Rv0908	ctpE	0	0	8	cell wall and cell processes	FALSE	0	10	10	0	FALSE	NonReactive-Unq	0	0	8	0	0	0	0	8	1.0025062656641603	0	FALSE	FALSE	FALSE	FALSE	FALSE	TRUE
NC_000962.3	1014680	1014860	180	+	CDS	Rv0909	Rv0909	0	0	0	conserved hypotheticals	FALSE	0	2	2	0	FALSE	NonReactive-Unq	0	0	0	0	0	0	0	0	0	0	FALSE	FALSE	FALSE	FALSE	FALSE	FALSE
NC_000962.3	1014865	1015300	435	+	CDS	Rv0910	Rv0910	0	0	1	conserved hypotheticals	FALSE	0	2	2	0	FALSE	NonReactive-Unq	0	0	1	0	0	0	0	1	0.6896551724137931	0	FALSE	FALSE	FALSE	FALSE	FALSE	TRUE
NC_000962.3	1015397	1016171	774	+	CDS	Rv0911	Rv0911	0	0	4	conserved hypotheticals	FALSE	0	4	4	0	FALSE	NonReactive-Unq	0	0	4	0	0	0	0	4	1.550387596899225	0	FALSE	FALSE	FALSE	FALSE	FALSE	TRUE
NC_000962.3	1016235	1016685	450	+	CDS	Rv0912	Rv0912	0	0	0	cell wall and cell processes	FALSE	0	3	3	0	FALSE	NonReactive-Unq	0	0	0	0	0	0	0	0	0	0	FALSE	FALSE	FALSE	FALSE	FALSE	FALSE
NC_000962.3	1017216	1018725	1509	-	CDS	Rv0913c	Rv0913c	0	0	3	intermediary metabolism and respiration	FALSE	0	7	7	0	FALSE	NonReactive-Unq	0	0	3	0	0	0	0	3	0.5964214711729622	0	FALSE	FALSE	FALSE	FALSE	FALSE	TRUE
NC_000962.3	1018726	1019965	1239	-	CDS	Rv0914c	Rv0914c	0	0	5	lipid metabolism	FALSE	0	6	6	0	FALSE	NonReactive-Unq	0	0	5	0	0	0	0	5	1.2106537530266344	0	FALSE	FALSE	FALSE	FALSE	FALSE	TRUE
NC_000962.3	1020057	1021329	1272	-	CDS	Rv0915c	PPE14	0	0	10	PE/PPE	FALSE	0	6	6	0	FALSE	NonReactive-Unq	0	0	10	0	0	0	0	10	2.358490566037736	0	FALSE	FALSE	FALSE	FALSE	FALSE	TRUE
NC_000962.3	1021343	1021643	300	-	CDS	Rv0916c	PE7	0	0	0	PE/PPE	FALSE	0	2	2	0	FALSE	NonReactive-Unq	0	0	0	0	0	0	0	0	0	0	FALSE	FALSE	FALSE	FALSE	FALSE	FALSE
NC_000962.3	1022086	1023868	1782	+	CDS	Rv0917	betP	0	0	4	cell wall and cell processes	FALSE	0	9	9	0	FALSE	NonReactive-Unq	0	0	4	0	0	0	0	4	0.6734006734006734	0	FALSE	FALSE	FALSE	FALSE	FALSE	TRUE
NC_000962.3	1024210	1024687	477	+	CDS	Rv0918	Rv0918	0	0	4	conserved hypotheticals	FALSE	0	2	2	0	FALSE	NonReactive-Unq	0	0	4	0	0	0	0	4	2.515723270440252	0	FALSE	FALSE	FALSE	FALSE	FALSE	TRUE
NC_000962.3	1024683	1025184	501	+	CDS	Rv0919	Rv0919	0	0	3	intermediary metabolism and respiration	FALSE	0	2	2	0	FALSE	NonReactive-Unq	0	0	3	0	0	0	0	3	1.7964071856287427	0	FALSE	FALSE	FALSE	FALSE	FALSE	TRUE
NC_000962.3	1025496	1026816	1320	-	CDS	Rv0920c	Rv0920c	0	0	8	insertion seqs and phages	FALSE	0	7	7	0	FALSE	NonReactive-Unq	0	0	8	0	0	0	0	8	1.8181818181818181	0	FALSE	FALSE	FALSE	FALSE	FALSE	TRUE
NC_000962.3	1027103	1027685	582	+	CDS	Rv0921	Rv0921	0	0	3	insertion seqs and phages	FALSE	0	3	3	0	FALSE	NonReactive-Unq	0	0	3	0	0	0	0	3	1.5463917525773196	0	FALSE	FALSE	FALSE	FALSE	FALSE	TRUE
NC_000962.3	1027684	1029337	1653	+	CDS	Rv0922	Rv0922	0	0	6	insertion seqs and phages	FALSE	0	7	7	0	FALSE	NonReactive-Unq	0	0	6	0	0	0	0	6	1.0889292196007259	0	FALSE	FALSE	FALSE	FALSE	FALSE	TRUE
NC_000962.3	1029512	1030577	1065	-	CDS	Rv0923c	Rv0923c	0	0	5	conserved hypotheticals	FALSE	0	5	5	0	FALSE	NonReactive-Unq	0	0	5	0	0	0	0	5	1.4084507042253522	0	FALSE	FALSE	FALSE	FALSE	FALSE	TRUE
NC_000962.3	1030577	1031864	1287	-	CDS	Rv0924c	mntH	0	0	4	cell wall and cell processes	FALSE	0	6	6	0	FALSE	NonReactive-Unq	0	0	4	0	0	0	0	4	0.9324009324009324	0	FALSE	FALSE	FALSE	FALSE	FALSE	TRUE
NC_000962.3	1031895	1032633	738	-	CDS	Rv0925c	Rv0925c	0	0	3	conserved hypotheticals	FALSE	0	4	4	0	FALSE	NonReactive-Unq	0	0	3	0	0	0	0	3	1.2195121951219514	0	FALSE	FALSE	FALSE	FALSE	FALSE	TRUE
NC_000962.3	1032709	1033786	1077	-	CDS	Rv0926c	Rv0926c	0	0	5	conserved hypotheticals	FALSE	0	4	4	0	FALSE	NonReactive-Unq	0	0	5	0	0	0	0	5	1.3927576601671308	0	FALSE	FALSE	FALSE	FALSE	FALSE	TRUE
NC_000962.3	1033839	1034631	792	-	CDS	Rv0927c	Rv0927c	0	0	2	intermediary metabolism and respiration	FALSE	0	4	4	0	FALSE	NonReactive-Unq	0	0	2	0	0	0	0	2	0.7575757575757577	0	FALSE	FALSE	FALSE	FALSE	FALSE	TRUE
NC_000962.3	1034902	1036015	1113	+	CDS	Rv0928	pstS3	0	0	3	cell wall and cell processes	FALSE	0	6	6	0	FALSE	NonReactive-Unq	0	0	3	0	0	0	0	3	0.8086253369272237	0	FALSE	FALSE	FALSE	FALSE	FALSE	TRUE
NC_000962.3	1036027	1037002	975	+	CDS	Rv0929	pstC2	0	0	1	cell wall and cell processes	FALSE	0	5	5	0	FALSE	NonReactive-Unq	0	0	1	0	0	0	0	1	0.3076923076923077	0	FALSE	FALSE	FALSE	FALSE	FALSE	TRUE
NC_000962.3	1036998	1037925	927	+	CDS	Rv0930	pstA1	0	0	2	cell wall and cell processes	FALSE	0	5	5	0	FALSE	NonReactive-Unq	0	0	2	0	0	0	0	2	0.6472491909385113	0	FALSE	FALSE	FALSE	FALSE	FALSE	TRUE
NC_000962.3	1037919	1039914	1995	-	CDS	Rv0931c	pknD	0	0	11	regulatory proteins	FALSE	0	10	10	0	FALSE	NonReactive-Unq	0	0	11	0	0	0	0	11	1.6541353383458646	0	FALSE	FALSE	FALSE	FALSE	FALSE	TRUE
NC_000962.3	1039935	1041048	1113	-	CDS	Rv0932c	pstS2	0	0	4	cell wall and cell processes	FALSE	0	6	6	0	FALSE	NonReactive-Unq	0	0	4	0	0	0	0	4	1.078167115902965	0	FALSE	FALSE	FALSE	FALSE	FALSE	TRUE
NC_000962.3	1041263	1042094	831	+	CDS	Rv0933	pstB	0	0	3	cell wall and cell processes	FALSE	0	4	4	0	FALSE	NonReactive-Unq	0	0	3	0	0	0	0	3	1.0830324909747293	0	FALSE	FALSE	FALSE	FALSE	FALSE	TRUE
NC_000962.3	1042114	1043239	1125	+	CDS	Rv0934	pstS1	0	0	4	cell wall and cell processes	FALSE	0	10	10	0	FALSE	NonReactive-Unq	0	0	4	0	0	0	0	4	1.0666666666666667	0	FALSE	FALSE	FALSE	FALSE	FALSE	TRUE
NC_000962.3	1043298	1044315	1017	+	CDS	Rv0935	pstC1	0	0	2	cell wall and cell processes	FALSE	0	5	5	0	FALSE	NonReactive-Unq	0	0	2	0	0	0	0	2	0.5899705014749262	0	FALSE	FALSE	FALSE	FALSE	FALSE	TRUE
NC_000962.3	1044316	1045222	906	+	CDS	Rv0936	pstA2	0	0	5	cell wall and cell processes	FALSE	0	4	4	0	FALSE	NonReactive-Unq	0	0	5	0	0	0	0	5	1.6556291390728477	0	FALSE	FALSE	FALSE	FALSE	FALSE	TRUE
NC_000962.3	1045198	1046020	822	-	CDS	Rv0937c	mku	0	0	2	information pathways	FALSE	0	4	4	0	FALSE	NonReactive-Unq	0	0	2	0	0	0	0	2	0.7299270072992701	0	FALSE	FALSE	FALSE	FALSE	FALSE	TRUE
NC_000962.3	1046135	1048415	2280	+	CDS	Rv0938	ligD	0	0	6	information pathways	FALSE	0	10	10	0	FALSE	NonReactive-Unq	0	0	6	0	0	0	0	6	0.7894736842105263	0	FALSE	FALSE	FALSE	FALSE	FALSE	TRUE
NC_000962.3	1048411	1050346	1935	+	CDS	Rv0939	Rv0939	0	0	4	intermediary metabolism and respiration	FALSE	0	10	10	0	FALSE	NonReactive-Unq	0	0	4	0	0	0	0	4	0.6201550387596899	0	FALSE	FALSE	FALSE	FALSE	FALSE	TRUE
NC_000962.3	1050592	1051459	867	-	CDS	Rv0940c	Rv0940c	0	0	2	intermediary metabolism and respiration	FALSE	0	4	4	0	FALSE	NonReactive-Unq	0	0	2	0	0	0	0	2	0.6920415224913495	0	FALSE	FALSE	FALSE	FALSE	FALSE	TRUE
NC_000962.3	1051543	1052317	774	-	CDS	Rv0941c	Rv0941c	0	0	1	conserved hypotheticals	FALSE	0	4	4	0	FALSE	NonReactive-Unq	0	0	1	0	0	0	0	1	0.3875968992248062	0	FALSE	FALSE	FALSE	FALSE	FALSE	TRUE
NC_000962.3	1052359	1052638	279	+	CDS	Rv0942	Rv0942	0	0	1	conserved hypotheticals	FALSE	0	2	2	0	FALSE	NonReactive-Unq	0	0	1	0	0	0	0	1	1.075268817204301	0	FALSE	FALSE	FALSE	FALSE	FALSE	TRUE
NC_000962.3	1052695	1053736	1041	-	CDS	Rv0943c	Rv0943c	0	0	5	intermediary metabolism and respiration	FALSE	0	5	5	0	FALSE	NonReactive-Unq	0	0	5	0	0	0	0	5	1.4409221902017293	0	FALSE	FALSE	FALSE	FALSE	FALSE	TRUE
NC_000962.3	1053764	1054241	477	+	CDS	Rv0944	Rv0944	0	0	2	information pathways	FALSE	0	2	2	0	FALSE	NonReactive-Unq	0	0	2	0	0	0	0	2	1.257861635220126	0	FALSE	FALSE	FALSE	FALSE	FALSE	TRUE
NC_000962.3	1054246	1055008	762	+	CDS	Rv0945	Rv0945	0	0	2	intermediary metabolism and respiration	FALSE	0	4	4	0	FALSE	NonReactive-Unq	0	0	2	0	0	0	0	2	0.7874015748031495	0	FALSE	FALSE	FALSE	FALSE	FALSE	TRUE
NC_000962.3	1055023	1056685	1662	-	CDS	Rv0946c	pgi	0	0	4	intermediary metabolism and respiration	FALSE	0	8	8	0	FALSE	NonReactive-Unq	0	0	4	0	0	0	0	4	0.7220216606498195	0	FALSE	FALSE	FALSE	FALSE	FALSE	TRUE
NC_000962.3	1057645	1057963	318	-	CDS	Rv0948c	Rv0948c	0	0	1	intermediary metabolism and respiration	FALSE	0	2	2	0	FALSE	NonReactive-Unq	0	0	1	0	0	0	0	1	0.9433962264150944	0	FALSE	FALSE	FALSE	FALSE	FALSE	TRUE
NC_000962.3	1058259	1060575	2316	+	CDS	Rv0949	uvrD1	0	0	5	information pathways	FALSE	0	10	10	0	FALSE	NonReactive-Unq	0	0	5	0	0	0	0	5	0.6476683937823834	0	FALSE	FALSE	FALSE	FALSE	FALSE	TRUE
NC_000962.3	1060655	1061654	999	-	CDS	Rv0950c	Rv0950c	0	0	5	conserved hypotheticals	FALSE	0	5	5	0	FALSE	NonReactive-Unq	0	0	5	0	0	0	0	5	1.5015015015015014	0	FALSE	FALSE	FALSE	FALSE	FALSE	TRUE
NC_000962.3	1061963	1063127	1164	+	CDS	Rv0951	sucC	0	0	1	intermediary metabolism and respiration	FALSE	0	6	6	0	FALSE	NonReactive-Unq	0	0	1	0	0	0	0	1	0.25773195876288657	0	FALSE	FALSE	FALSE	FALSE	FALSE	TRUE
NC_000962.3	1063139	1064051	912	+	CDS	Rv0952	sucD	0	0	1	intermediary metabolism and respiration	FALSE	0	2	2	0	FALSE	NonReactive-Unq	0	0	1	0	0	0	0	1	0.3289473684210526	0	FALSE	FALSE	FALSE	FALSE	FALSE	TRUE
NC_000962.3	1064113	1064962	849	-	CDS	Rv0953c	Rv0953c	0	0	4	intermediary metabolism and respiration	FALSE	0	3	3	0	FALSE	NonReactive-Unq	0	0	4	0	0	0	0	4	1.4134275618374557	0	FALSE	FALSE	FALSE	FALSE	FALSE	TRUE
NC_000962.3	1065126	1066038	912	+	CDS	Rv0954	Rv0954	0	0	3	cell wall and cell processes	FALSE	0	5	5	0	FALSE	NonReactive-Unq	0	0	3	0	0	0	0	3	0.9868421052631579	0	FALSE	FALSE	FALSE	FALSE	FALSE	TRUE
NC_000962.3	1066077	1067445	1368	+	CDS	Rv0955	Rv0955	0	0	3	cell wall and cell processes	FALSE	0	7	7	0	FALSE	NonReactive-Unq	0	0	3	0	0	0	0	3	0.6578947368421052	0	FALSE	FALSE	FALSE	FALSE	FALSE	TRUE
NC_000962.3	1067560	1068208	648	+	CDS	Rv0956	purN	0	0	5	intermediary metabolism and respiration	FALSE	0	3	3	0	FALSE	NonReactive-Unq	0	0	5	0	0	0	0	5	2.314814814814815	0	FALSE	FALSE	FALSE	FALSE	FALSE	TRUE
NC_000962.3	1068204	1069776	1572	+	CDS	Rv0957	purH	0	0	3	intermediary metabolism and respiration	FALSE	0	8	8	0	FALSE	NonReactive-Unq	0	0	3	0	0	0	0	3	0.5725190839694656	0	FALSE	FALSE	FALSE	FALSE	FALSE	TRUE
NC_000962.3	1069882	1071262	1380	+	CDS	Rv0958	Rv0958	0	0	1	intermediary metabolism and respiration	FALSE	0	7	7	0	FALSE	NonReactive-Unq	0	0	1	0	0	0	0	1	0.21739130434782608	0	FALSE	FALSE	FALSE	FALSE	FALSE	TRUE
NC_000962.3	1071254	1073273	2019	+	CDS	Rv0959	Rv0959	0	0	8	conserved hypotheticals	FALSE	0	10	10	0	FALSE	NonReactive-Unq	0	0	8	0	0	0	0	8	1.188707280832095	0	FALSE	FALSE	FALSE	FALSE	FALSE	TRUE
NC_000962.3	1073544	1073928	384	+	CDS	Rv0960	vapC9	0	0	1	virulence, detoxification, adaptation	FALSE	0	2	2	0	FALSE	NonReactive-Unq	0	0	1	0	0	0	0	1	0.78125	0	FALSE	FALSE	FALSE	FALSE	FALSE	TRUE
NC_000962.3	1074073	1074421	348	+	CDS	Rv0961	Rv0961	0	0	1	cell wall and cell processes	FALSE	0	2	2	0	FALSE	NonReactive-Unq	0	0	1	0	0	0	0	1	0.8620689655172413	0	FALSE	FALSE	FALSE	FALSE	FALSE	TRUE
NC_000962.3	1074439	1075114	675	-	CDS	Rv0962c	lprP	0	0	1	cell wall and cell processes	FALSE	0	3	3	0	FALSE	NonReactive-Unq	0	0	1	0	0	0	0	1	0.4444444444444444	0	FALSE	FALSE	FALSE	FALSE	FALSE	TRUE
NC_000962.3	1075296	1076097	801	-	CDS	Rv0963c	Rv0963c	0	0	2	conserved hypotheticals	FALSE	0	3	3	0	FALSE	NonReactive-Unq	0	0	2	0	0	0	0	2	0.7490636704119851	0	FALSE	FALSE	FALSE	FALSE	FALSE	TRUE
NC_000962.3	1076195	1076678	483	-	CDS	Rv0964c	Rv0964c	0	0	1	conserved hypotheticals	FALSE	0	2	2	0	FALSE	NonReactive-Unq	0	0	1	0	0	0	0	1	0.6211180124223603	0	FALSE	FALSE	FALSE	FALSE	FALSE	TRUE
NC_000962.3	1076777	1077197	420	-	CDS	Rv0965c	Rv0965c	0	0	1	conserved hypotheticals	FALSE	0	2	2	0	FALSE	NonReactive-Unq	0	0	1	0	0	0	0	1	0.7142857142857143	0	FALSE	FALSE	FALSE	FALSE	FALSE	TRUE
NC_000962.3	1077232	1077835	603	-	CDS	Rv0966c	Rv0966c	0	0	2	conserved hypotheticals	FALSE	0	2	2	0	FALSE	NonReactive-Unq	0	0	2	0	0	0	0	2	0.9950248756218906	0	FALSE	FALSE	FALSE	FALSE	FALSE	TRUE
NC_000962.3	1077974	1078334	360	+	CDS	Rv0967	csoR	0	0	0	regulatory proteins	FALSE	0	2	2	0	FALSE	NonReactive-Unq	0	0	0	0	0	0	0	0	0	0	FALSE	FALSE	FALSE	FALSE	FALSE	FALSE
NC_000962.3	1078390	1078687	297	+	CDS	Rv0968	Rv0968	0	0	0	conserved hypotheticals	FALSE	0	2	2	0	FALSE	NonReactive-Unq	0	0	0	0	0	0	0	0	0	0	FALSE	FALSE	FALSE	FALSE	FALSE	FALSE
NC_000962.3	1078742	1081055	2313	+	CDS	Rv0969	ctpV	0	0	7	cell wall and cell processes	FALSE	0	10	10	0	FALSE	NonReactive-Unq	0	0	7	0	0	0	0	7	0.9079118028534371	0	FALSE	FALSE	FALSE	FALSE	FALSE	TRUE
NC_000962.3	1081051	1081684	633	+	CDS	Rv0970	Rv0970	0	0	0	cell wall and cell processes	FALSE	0	3	3	0	FALSE	NonReactive-Unq	0	0	0	0	0	0	0	0	0	0	FALSE	FALSE	FALSE	FALSE	FALSE	FALSE
NC_000962.3	1081774	1082584	810	-	CDS	Rv0971c	echA7	0	0	3	lipid metabolism	FALSE	0	4	4	0	FALSE	NonReactive-Unq	0	0	3	0	0	0	0	3	1.1111111111111112	0	FALSE	FALSE	FALSE	FALSE	FALSE	TRUE
NC_000962.3	1082583	1083750	1167	-	CDS	Rv0972c	fadE12	0	0	5	lipid metabolism	FALSE	0	6	6	0	FALSE	NonReactive-Unq	0	0	5	0	0	0	0	5	1.2853470437017995	0	FALSE	FALSE	FALSE	FALSE	FALSE	TRUE
NC_000962.3	1083746	1085750	2004	-	CDS	Rv0973c	accA2	0	0	6	lipid metabolism	FALSE	0	10	10	0	FALSE	NonReactive-Unq	0	0	6	0	0	0	0	6	0.8982035928143713	0	FALSE	FALSE	FALSE	FALSE	FALSE	TRUE
NC_000962.3	1085755	1087345	1590	-	CDS	Rv0974c	accD2	0	0	5	lipid metabolism	FALSE	0	8	8	0	FALSE	NonReactive-Unq	0	0	5	0	0	0	0	5	0.9433962264150944	0	FALSE	FALSE	FALSE	FALSE	FALSE	TRUE
NC_000962.3	1087347	1088496	1149	-	CDS	Rv0975c	fadE13	0	0	1	lipid metabolism	FALSE	0	6	6	0	FALSE	NonReactive-Unq	0	0	1	0	0	0	0	1	0.2610966057441253	0	FALSE	FALSE	FALSE	FALSE	FALSE	TRUE
NC_000962.3	1088492	1090175	1683	-	CDS	Rv0976c	Rv0976c	0	0	6	conserved hypotheticals	FALSE	0	8	8	0	FALSE	NonReactive-Unq	0	0	6	0	0	0	0	6	1.06952	0	FALSE	FALSE	FALSE	FALSE	FALSE	TRUE
NC_000962.3	1090372	1093144	2772	+	CDS	Rv0977	PE_PGRS16	0	0	7	PE/PPE	FALSE	0	10	10	0	FALSE	NonReactive-Unq	0	0	7	0	0	0	0	7	0.7575757575757577	0	FALSE	FALSE	FALSE	FALSE	FALSE	TRUE
NC_000962.3	1093360	1094356	996	-	CDS	Rv0978c	PE_PGRS17	4	4	17	PE/PPE	FALSE	0	7	7	0	TRUE	NonReactive-HHR	4	4	17	0	2	2	2	17	5.120481927710844	0	TRUE	TRUE	TRUE	TRUE	TRUE	TRUE
NC_000962.3	1094669	1094864	195	-	CDS	Rv0979c	Rv0979c	0	0	0	conserved hypotheticals	FALSE	0	2	2	0	TRUE	NonReactive-HHR	0	0	0	0	0	0	0	0	0	0	FALSE	FALSE	FALSE	FALSE	FALSE	FALSE
NC_000962.3	1094885	1095059	174	+	CDS	Rv0979A	rpmF	0	0	2	information pathways	FALSE	0	2	2	0	TRUE	NonReactive-HHR	0	0	2	0	0	0	0	2	3.4482758620689653	0	FALSE	FALSE	FALSE	FALSE	FALSE	TRUE
NC_000962.3	1095077	1096451	1374	-	CDS	Rv0980c	PE_PGRS18	8	7	45	PE/PPE	FALSE	0	7	7	0	TRUE	NonReactive-HHR	8	7	45	0	20	22	20	45	9.825327510917031	0	TRUE	TRUE	TRUE	TRUE	TRUE	TRUE
NC_000962.3	1096821	1097508	687	+	CDS	Rv0981	mprA	0	0	0	regulatory proteins	FALSE	0	3	3	0	FALSE	NonReactive-Unq	0	0	0	0	0	0	0	0	0	0	FALSE	FALSE	FALSE	FALSE	FALSE	FALSE
NC_000962.3	1097507	1099022	1515	+	CDS	Rv0982	mprB	0	0	3	regulatory proteins	FALSE	0	8	8	0	FALSE	NonReactive-Unq	0	0	3	0	0	0	0	3	0.594059	0	FALSE	FALSE	FALSE	FALSE	FALSE	TRUE
NC_000962.3	1099065	1100460	1395	+	CDS	Rv0983	pepD	0	0	1	intermediary metabolism and respiration	FALSE	0	7	7	0	FALSE	NonReactive-Unq	0	0	1	0	0	0	0	1	0.21505376344086022	0	FALSE	FALSE	FALSE	FALSE	FALSE	TRUE
NC_000962.3	1100459	1101005	546	+	CDS	Rv0984	moaB2	0	0	0	intermediary metabolism and respiration	FALSE	0	3	3	0	FALSE	NonReactive-Unq	0	0	0	0	0	0	0	0	0	0	FALSE	FALSE	FALSE	FALSE	FALSE	FALSE
NC_000962.3	1101024	1101480	456	-	CDS	Rv0985c	mscL	0	0	2	cell wall and cell processes	FALSE	0	2	2	0	FALSE	NonReactive-Unq	0	0	2	0	0	0	0	2	1.3157894736842104	0	FALSE	FALSE	FALSE	FALSE	FALSE	TRUE
NC_000962.3	1101802	1102549	747	+	CDS	Rv0986	Rv0986	0	0	6	cell wall and cell processes	FALSE	0	4	4	0	FALSE	NonReactive-Unq	0	0	6	0	0	0	0	6	2.4096385542168672	0	FALSE	FALSE	FALSE	FALSE	FALSE	TRUE
NC_000962.3	1102541	1105109	2568	+	CDS	Rv0987	Rv0987	0	0	17	cell wall and cell processes	FALSE	1	9	10	0.1	FALSE	NonReactive-Unq	0	0	17	1	0	0	0	17	1.985981308411215	0.11682242990654206	FALSE	FALSE	FALSE	FALSE	FALSE	TRUE
NC_000962.3	1105115	1106276	1161	+	CDS	Rv0988	Rv0988	0	0	5	cell wall and cell processes	FALSE	0	6	6	0	FALSE	NonReactive-Unq	0	0	5	0	0	0	0	5	1.2919896640826873	0	FALSE	FALSE	FALSE	FALSE	FALSE	TRUE
NC_000962.3	1106404	1107382	978	-	CDS	Rv0989c	grcC2	0	0	8	intermediary metabolism and respiration	FALSE	0	5	5	0	FALSE	NonReactive-Unq	0	0	8	0	0	0	0	8	2.4539877300613497	0	FALSE	FALSE	FALSE	FALSE	FALSE	TRUE
NC_000962.3	1107442	1108099	657	-	CDS	Rv0990c	Rv0990c	0	0	5	conserved hypotheticals	FALSE	0	4	4	0	FALSE	NonReactive-Unq	0	0	5	0	0	0	0	5	2.28311	0	FALSE	FALSE	FALSE	FALSE	FALSE	TRUE
NC_000962.3	1108171	1108504	333	-	CDS	Rv0991c	Rv0991c	0	0	2	conserved hypotheticals	FALSE	0	2	2	0	FALSE	NonReactive-Unq	0	0	2	0	0	0	0	2	1.8018018018018018	0	FALSE	FALSE	FALSE	FALSE	FALSE	TRUE
NC_000962.3	1108577	1109171	594	-	CDS	Rv0992c	Rv0992c	0	0	2	conserved hypotheticals	FALSE	0	3	3	0	FALSE	NonReactive-Unq	0	0	2	0	0	0	0	2	1.0101010101010102	0	FALSE	FALSE	FALSE	FALSE	FALSE	TRUE
NC_000962.3	1109271	1110192	921	+	CDS	Rv0993	galU	0	0	1	intermediary metabolism and respiration	FALSE	0	5	5	0	FALSE	NonReactive-Unq	0	0	1	0	0	0	0	1	0.32573289902280134	0	FALSE	FALSE	FALSE	FALSE	FALSE	TRUE
NC_000962.3	1110268	1111549	1281	+	CDS	Rv0994	moeA1	0	0	1	intermediary metabolism and respiration	FALSE	0	6	6	0	FALSE	NonReactive-Unq	0	0	1	0	0	0	0	1	0.234192	0	FALSE	FALSE	FALSE	FALSE	FALSE	TRUE
NC_000962.3	1111611	1112223	612	+	CDS	Rv0995	rimJ	0	0	5	information pathways	TRUE	2	3	5	0.4	FALSE	Antigen-Unq	0	0	5	1	0	0	0	5	2.450980392156863	0.4901960784313726	FALSE	FALSE	FALSE	FALSE	FALSE	TRUE
NC_000962.3	1112383	1113460	1077	+	CDS	Rv0996	Rv0996	0	0	2	cell wall and cell processes	FALSE	0	5	5	0	FALSE	NonReactive-Unq	0	0	2	0	0	0	0	2	0.5571030640668524	0	FALSE	FALSE	FALSE	FALSE	FALSE	TRUE
NC_000962.3	1114292	1114724	432	+	CDS	Rv0997	Rv0997	0	0	0	conserved hypotheticals	FALSE	0	2	2	0	FALSE	NonReactive-Unq	0	0	0	0	0	0	0	0	0	0	FALSE	FALSE	FALSE	FALSE	FALSE	FALSE
NC_000962.3	1114747	1115749	1002	+	CDS	Rv0998	Rv0998	0	0	2	conserved hypotheticals	FALSE	0	5	5	0	FALSE	NonReactive-Unq	0	0	2	0	0	0	0	2	0.5988023952095808	0	FALSE	FALSE	FALSE	FALSE	FALSE	TRUE
NC_000962.3	1115766	1116525	759	+	CDS	Rv0999	Rv0999	0	0	2	conserved hypotheticals	FALSE	0	4	4	0	FALSE	NonReactive-Unq	0	0	2	0	0	0	0	2	0.7905138339920948	0	FALSE	FALSE	FALSE	FALSE	FALSE	TRUE
NC_000962.3	1116530	1117148	618	-	CDS	Rv1000c	Rv1000c	0	0	0	conserved hypotheticals	FALSE	0	3	3	0	FALSE	NonReactive-Unq	0	0	0	0	0	0	0	0	0	0	FALSE	FALSE	FALSE	FALSE	FALSE	FALSE
NC_000962.3	1117184	1118393	1209	+	CDS	Rv1001	arcA	0	0	3	intermediary metabolism and respiration	FALSE	0	5	5	0	FALSE	NonReactive-Unq	0	0	3	0	0	0	0	3	0.7444168734491315	0	FALSE	FALSE	FALSE	FALSE	FALSE	TRUE
NC_000962.3	1118427	1119939	1512	-	CDS	Rv1002c	Rv1002c	0	0	5	cell wall and cell processes	FALSE	0	8	8	0	FALSE	NonReactive-Unq	0	0	5	0	0	0	0	5	0.992063	0	FALSE	FALSE	FALSE	FALSE	FALSE	TRUE
NC_000962.3	1120021	1120879	858	+	CDS	Rv1003	Rv1003	0	0	0	conserved hypotheticals	FALSE	0	3	3	0	FALSE	NonReactive-Unq	0	0	0	0	0	0	0	0	0	0	FALSE	FALSE	FALSE	FALSE	FALSE	FALSE
NC_000962.3	1120888	1122148	1260	-	CDS	Rv1004c	Rv1004c	0	0	4	cell wall and cell processes	FALSE	0	6	6	0	FALSE	NonReactive-Unq	0	0	4	0	0	0	0	4	0.9523809523809523	0	FALSE	FALSE	FALSE	FALSE	FALSE	TRUE
NC_000962.3	1122221	1123598	1377	-	CDS	Rv1005c	pabB	0	0	1	intermediary metabolism and respiration	FALSE	0	4	4	0	FALSE	NonReactive-Unq	0	0	1	0	0	0	0	1	0.2178649237472767	0	FALSE	FALSE	FALSE	FALSE	FALSE	TRUE
NC_000962.3	1123713	1125417	1704	+	CDS	Rv1006	Rv1006	0	0	1	conserved hypotheticals	FALSE	0	8	8	0	FALSE	NonReactive-Unq	0	0	1	0	0	0	0	1	0.17605633802816903	0	FALSE	FALSE	FALSE	FALSE	FALSE	TRUE
NC_000962.3	1125443	1127003	1560	-	CDS	Rv1007c	metS	0	0	6	information pathways	FALSE	0	8	8	0	FALSE	NonReactive-Unq	0	0	6	0	0	0	0	6	1.153846153846154	0	FALSE	FALSE	FALSE	FALSE	FALSE	TRUE
NC_000962.3	1127088	1127883	795	+	CDS	Rv1008	tatD	0	0	1	cell wall and cell processes	FALSE	0	4	4	0	FALSE	NonReactive-Unq	0	0	1	0	0	0	0	1	0.3773584905660377	0	FALSE	FALSE	FALSE	FALSE	FALSE	TRUE
NC_000962.3	1128090	1129179	1089	+	CDS	Rv1009	rpfB	0	0	3	cell wall and cell processes	FALSE	0	5	5	0	FALSE	NonReactive-Unq	0	0	3	0	0	0	0	3	0.8264462809917356	0	FALSE	FALSE	FALSE	FALSE	FALSE	TRUE
NC_000962.3	1129151	1130105	954	+	CDS	Rv1010	ksgA	0	0	2	information pathways	FALSE	0	5	5	0	FALSE	NonReactive-Unq	0	0	2	0	0	0	0	2	0.628931	0	FALSE	FALSE	FALSE	FALSE	FALSE	TRUE
NC_000962.3	1130190	1131111	921	+	CDS	Rv1011	ispE	0	0	3	intermediary metabolism and respiration	FALSE	0	5	5	0	FALSE	NonReactive-Unq	0	0	3	0	0	0	0	3	0.9771986970684039	0	FALSE	FALSE	FALSE	FALSE	FALSE	TRUE
NC_000962.3	1131127	1131421	294	+	CDS	Rv1012	Rv1012	0	0	1	conserved hypotheticals	FALSE	0	1	1	0	FALSE	NonReactive-Unq	0	0	1	0	0	0	0	1	1.0204081632653061	0	FALSE	FALSE	FALSE	FALSE	FALSE	TRUE
NC_000962.3	1131624	1133259	1635	+	CDS	Rv1013	pks16	0	0	2	lipid metabolism	FALSE	0	8	8	0	FALSE	NonReactive-Unq	0	0	2	0	0	0	0	2	0.36697247706422015	0	FALSE	FALSE	FALSE	FALSE	FALSE	TRUE
NC_000962.3	1133332	1133908	576	-	CDS	Rv1014c	pth	0	0	1	intermediary metabolism and respiration	FALSE	0	3	3	0	FALSE	NonReactive-Unq	0	0	1	0	0	0	0	1	0.5208333333333333	0	FALSE	FALSE	FALSE	FALSE	FALSE	TRUE
NC_000962.3	1133920	1134568	648	-	CDS	Rv1015c	rplY	0	0	0	information pathways	FALSE	0	3	3	0	FALSE	NonReactive-Unq	0	0	0	0	0	0	0	0	0	0	FALSE	FALSE	FALSE	FALSE	FALSE	FALSE
NC_000962.3	1134784	1135465	681	-	CDS	Rv1016c	lpqT	0	0	1	cell wall and cell processes	FALSE	0	3	3	0	FALSE	NonReactive-Unq	0	0	1	0	0	0	0	1	0.44052863436123346	0	FALSE	FALSE	FALSE	FALSE	FALSE	TRUE
NC_000962.3	1135500	1136481	981	-	CDS	Rv1017c	prsA	0	0	1	intermediary metabolism and respiration	FALSE	0	5	5	0	FALSE	NonReactive-Unq	0	0	1	0	0	0	0	1	0.30581039755351686	0	FALSE	FALSE	FALSE	FALSE	FALSE	TRUE
NC_000962.3	1136572	1138060	1488	-	CDS	Rv1018c	glmU	0	0	2	cell wall and cell processes	FALSE	0	6	6	0	FALSE	NonReactive-Unq	0	0	2	0	0	0	0	2	0.40322580645161293	0	FALSE	FALSE	FALSE	FALSE	FALSE	TRUE
NC_000962.3	1138314	1138908	594	+	CDS	Rv1019	Rv1019	0	0	1	regulatory proteins	FALSE	0	3	3	0	FALSE	NonReactive-Unq	0	0	1	0	0	0	0	1	0.5050505050505051	0	FALSE	FALSE	FALSE	FALSE	FALSE	TRUE
NC_000962.3	1138966	1142671	3705	+	CDS	Rv1020	mfd	0	0	14	information pathways	FALSE	0	10	10	0	FALSE	NonReactive-Unq	0	0	14	0	0	0	0	14	1.1336032388663968	0	FALSE	FALSE	FALSE	FALSE	FALSE	TRUE
NC_000962.3	1142670	1143648	978	+	CDS	Rv1021	Rv1021	0	0	0	conserved hypotheticals	FALSE	0	5	5	0	FALSE	NonReactive-Unq	0	0	0	0	0	0	0	0	0	0	FALSE	FALSE	FALSE	FALSE	FALSE	FALSE
NC_000962.3	1143735	1144467	732	+	CDS	Rv1022	lpqU	0	0	2	cell wall and cell processes	FALSE	0	4	4	0	FALSE	NonReactive-Unq	0	0	2	0	0	0	0	2	0.819672	0	FALSE	FALSE	FALSE	FALSE	FALSE	TRUE
NC_000962.3	1144563	1145853	1290	+	CDS	Rv1023	eno	0	0	5	intermediary metabolism and respiration	FALSE	0	6	6	0	FALSE	NonReactive-Unq	0	0	5	0	0	0	0	5	1.1627906976744187	0	FALSE	FALSE	FALSE	FALSE	FALSE	TRUE
NC_000962.3	1145857	1146544	687	+	CDS	Rv1024	Rv1024	0	0	2	cell wall and cell processes	FALSE	0	3	3	0	FALSE	NonReactive-Unq	0	0	2	0	0	0	0	2	0.8733624454148472	0	FALSE	FALSE	FALSE	FALSE	FALSE	TRUE
NC_000962.3	1146560	1147028	468	+	CDS	Rv1025	Rv1025	0	0	1	conserved hypotheticals	FALSE	0	2	2	0	FALSE	NonReactive-Unq	0	0	1	0	0	0	0	1	0.6410256410256411	0	FALSE	FALSE	FALSE	FALSE	FALSE	TRUE
NC_000962.3	1147018	1147978	960	+	CDS	Rv1026	Rv1026	0	0	2	virulence, detoxification, adaptation	FALSE	0	5	5	0	FALSE	NonReactive-Unq	0	0	2	0	0	0	0	2	0.625	0	FALSE	FALSE	FALSE	FALSE	FALSE	TRUE
NC_000962.3	1148426	1149107	681	-	CDS	Rv1027c	kdpE	0	0	3	regulatory proteins	FALSE	0	3	3	0	FALSE	NonReactive-Unq	0	0	3	0	0	0	0	3	1.3215859030837005	0	FALSE	FALSE	FALSE	FALSE	FALSE	TRUE
NC_000962.3	1149103	1151686	2583	-	CDS	Rv1028c	kdpD	0	0	11	regulatory proteins	FALSE	0	10	10	0	FALSE	NonReactive-Unq	0	0	11	0	0	0	0	11	1.2775842044134726	0	FALSE	FALSE	FALSE	FALSE	FALSE	TRUE
NC_000962.3	1151919	1152012	93	+	CDS	Rv1028A	kdpF	0	0	1	cell wall and cell processes	FALSE	0	2	2	0	FALSE	NonReactive-Unq	0	0	1	0	0	0	0	1	3.2258064516129035	0	FALSE	FALSE	FALSE	FALSE	FALSE	TRUE
NC_000962.3	1152011	1153727	1716	+	CDS	Rv1029	kdpA	0	0	4	cell wall and cell processes	FALSE	0	9	9	0	FALSE	NonReactive-Unq	0	0	4	0	0	0	0	4	0.6993006993006993	0	FALSE	FALSE	FALSE	FALSE	FALSE	TRUE
NC_000962.3	1153723	1155853	2130	+	CDS	Rv1030	kdpB	0	0	9	cell wall and cell processes	FALSE	0	10	10	0	FALSE	NonReactive-Unq	0	0	9	0	0	0	0	9	1.2676056338028168	0	FALSE	FALSE	FALSE	FALSE	FALSE	TRUE
NC_000962.3	1155852	1156422	570	+	CDS	Rv1031	kdpC	0	0	2	cell wall and cell processes	FALSE	0	3	3	0	FALSE	NonReactive-Unq	0	0	2	0	0	0	0	2	1.0526315789473684	0	FALSE	FALSE	FALSE	FALSE	FALSE	TRUE
NC_000962.3	1156425	1157955	1530	-	CDS	Rv1032c	trcS	0	0	6	regulatory proteins	FALSE	0	8	8	0	FALSE	NonReactive-Unq	0	0	6	0	0	0	0	6	1.1764705882352942	0	FALSE	FALSE	FALSE	FALSE	FALSE	TRUE
NC_000962.3	1157962	1158736	774	-	CDS	Rv1033c	trcR	0	0	1	regulatory proteins	FALSE	0	3	3	0	FALSE	NonReactive-Unq	0	0	1	0	0	0	0	1	0.3875968992248062	0	FALSE	FALSE	FALSE	FALSE	FALSE	TRUE
NC_000962.3	1160543	1160828	285	-	CDS	Rv1037c	esxI	0	0	3	esx	TRUE	10	9	19	0.5263157894736842	TRUE	Antigen-HHR	0	0	3	3	0	0	0	3	3.1578947368421053	3.1578947368421053	FALSE	FALSE	FALSE	FALSE	FALSE	TRUE
NC_000962.3	1160854	1161151	297	-	CDS	Rv1038c	esxJ	0	0	1	esx	TRUE	11	7	18	0.6111111111111112	TRUE	Antigen-HHR	0	0	1	1	0	0	0	1	1.0101010101010102	1.0101010101010102	FALSE	FALSE	FALSE	FALSE	FALSE	TRUE
NC_000962.3	1161296	1162472	1176	-	CDS	Rv1039c	PPE15	0	0	4	PE/PPE	FALSE	0	6	6	0	FALSE	NonReactive-Unq	0	0	4	0	0	0	0	4	1.0204081632653061	0	FALSE	FALSE	FALSE	FALSE	FALSE	TRUE
NC_000962.3	1162548	1163376	828	-	CDS	Rv1040c	PE8	0	0	3	PE/PPE	FALSE	0	4	4	0	FALSE	NonReactive-Unq	0	0	3	0	0	0	0	3	1.0869565217391304	0	FALSE	FALSE	FALSE	FALSE	FALSE	TRUE
NC_000962.3	1164571	1165435	864	-	CDS	Rv1041c	Rv1041c	0	0	9	insertion seqs and phages	FALSE	0	4	4	0	TRUE	NonReactive-HHR	0	0	9	0	0	0	0	9	3.125	0	FALSE	FALSE	FALSE	FALSE	FALSE	TRUE
NC_000962.3	1165091	1165499	408	-	CDS	Rv1042c	Rv1042c	0	0	0	insertion seqs and phages	FALSE	0	3	3	0	TRUE	NonReactive-HHR	0	0	0	0	0	0	0	0	0	0	FALSE	FALSE	FALSE	FALSE	FALSE	FALSE
NC_000962.3	1165780	1166806	1026	-	CDS	Rv1043c	Rv1043c	0	0	1	conserved hypotheticals	FALSE	0	5	5	0	FALSE	NonReactive-Unq	0	0	1	0	0	0	0	1	0.29239766081871343	0	FALSE	FALSE	FALSE	FALSE	FALSE	TRUE
NC_000962.3	1167052	1167676	624	+	CDS	Rv1044	Rv1044	0	0	1	conserved hypotheticals	FALSE	0	3	3	0	FALSE	NonReactive-Unq	0	0	1	0	0	0	0	1	0.4807692307692307	0	FALSE	FALSE	FALSE	FALSE	FALSE	TRUE
NC_000962.3	1167672	1168554	882	+	CDS	Rv1045	Rv1045	0	0	2	conserved hypotheticals	FALSE	0	4	4	0	FALSE	NonReactive-Unq	0	0	2	0	0	0	0	2	0.6802721088435374	0	FALSE	FALSE	FALSE	FALSE	FALSE	TRUE
NC_000962.3	1169422	1170670	1248	+	CDS	Rv1047	Rv1047	0	0	11	insertion seqs and phages	TRUE	3	5	8	0.375	TRUE	Antigen-HHR	0	0	11	2	0	0	0	11	2.644230769230769	0.4807692307692307	FALSE	FALSE	FALSE	FALSE	FALSE	TRUE
NC_000962.3	1171037	1172153	1116	-	CDS	Rv1048c	Rv1048c	0	0	4	conserved hypotheticals	FALSE	0	6	6	0	FALSE	NonReactive-Unq	0	0	4	0	0	0	0	4	1.075268817204301	0	FALSE	FALSE	FALSE	FALSE	FALSE	TRUE
NC_000962.3	1172385	1172832	447	+	CDS	Rv1049	Rv1049	0	0	1	regulatory proteins	FALSE	0	2	2	0	FALSE	NonReactive-Unq	0	0	1	0	0	0	0	1	0.6711409395973155	0	FALSE	FALSE	FALSE	FALSE	FALSE	TRUE
NC_000962.3	1172880	1173786	906	+	CDS	Rv1050	Rv1050	0	0	2	intermediary metabolism and respiration	FALSE	0	4	4	0	FALSE	NonReactive-Unq	0	0	2	0	0	0	0	2	0.6622516556291391	0	FALSE	FALSE	FALSE	FALSE	FALSE	TRUE
NC_000962.3	1173944	1174700	756	-	CDS	Rv1051c	Rv1051c	0	0	4	conserved hypotheticals	FALSE	0	4	4	0	FALSE	NonReactive-Unq	0	0	4	0	0	0	0	4	1.5873015873015872	0	FALSE	FALSE	FALSE	FALSE	FALSE	TRUE
NC_000962.3	1175722	1176112	390	+	CDS	Rv1052	Rv1052	0	0	1	conserved hypotheticals	FALSE	0	2	2	0	FALSE	NonReactive-Unq	0	0	1	0	0	0	0	1	0.7692307692307693	0	FALSE	FALSE	FALSE	FALSE	FALSE	TRUE
NC_000962.3	1177627	1178392	765	+	CDS	Rv1056	Rv1056	0	0	3	conserved hypotheticals	FALSE	0	4	4	0	FALSE	NonReactive-Unq	0	0	3	0	0	0	0	3	1.1764705882352942	0	FALSE	FALSE	FALSE	FALSE	FALSE	TRUE
NC_000962.3	1179395	1180577	1182	+	CDS	Rv1057	Rv1057	0	0	0	conserved hypotheticals	FALSE	0	4	4	0	FALSE	NonReactive-Unq	0	0	0	0	0	0	0	0	0	0	FALSE	FALSE	FALSE	FALSE	FALSE	FALSE
NC_000962.3	1180683	1182315	1632	+	CDS	Rv1058	fadD14	0	0	3	lipid metabolism	FALSE	0	8	8	0	FALSE	NonReactive-Unq	0	0	3	0	0	0	0	3	0.5514705882352942	0	FALSE	FALSE	FALSE	FALSE	FALSE	TRUE
NC_000962.3	1182390	1183455	1065	+	CDS	Rv1059	Rv1059	0	0	2	conserved hypotheticals	FALSE	0	4	4	0	FALSE	NonReactive-Unq	0	0	2	0	0	0	0	2	0.5633802816901409	0	FALSE	FALSE	FALSE	FALSE	FALSE	TRUE
NC_000962.3	1183507	1183981	474	+	CDS	Rv1060	Rv1060	0	0	2	conserved hypotheticals	FALSE	0	2	2	0	FALSE	NonReactive-Unq	0	0	2	0	0	0	0	2	1.2658227848101264	0	FALSE	FALSE	FALSE	FALSE	FALSE	TRUE
NC_000962.3	1184014	1184878	864	+	CDS	Rv1061	Rv1061	0	0	2	conserved hypotheticals	FALSE	0	4	4	0	FALSE	NonReactive-Unq	0	0	2	0	0	0	0	2	0.6944444444444444	0	FALSE	FALSE	FALSE	FALSE	FALSE	TRUE
NC_000962.3	1184882	1185740	858	+	CDS	Rv1062	Rv1062	0	0	0	conserved hypotheticals	FALSE	0	4	4	0	FALSE	NonReactive-Unq	0	0	0	0	0	0	0	0	0	0	FALSE	FALSE	FALSE	FALSE	FALSE	FALSE
NC_000962.3	1185740	1186823	1083	-	CDS	Rv1063c	Rv1063c	0	0	6	conserved hypotheticals	FALSE	0	5	5	0	FALSE	NonReactive-Unq	0	0	6	0	0	0	0	6	1.6620498614958448	0	FALSE	FALSE	FALSE	FALSE	FALSE	TRUE
NC_000962.3	1186903	1187323	420	-	CDS	Rv1064c	lpqV	0	0	0	cell wall and cell processes	FALSE	0	2	2	0	FALSE	NonReactive-Unq	0	0	0	0	0	0	0	0	0	0	FALSE	FALSE	FALSE	FALSE	FALSE	FALSE
NC_000962.3	1187434	1188001	567	+	CDS	Rv1065	Rv1065	0	0	0	conserved hypotheticals	FALSE	0	2	2	0	FALSE	NonReactive-Unq	0	0	0	0	0	0	0	0	0	0	FALSE	FALSE	FALSE	FALSE	FALSE	FALSE
NC_000962.3	1187997	1188393	396	+	CDS	Rv1066	Rv1066	0	0	2	conserved hypotheticals	FALSE	0	1	1	0	FALSE	NonReactive-Unq	0	0	2	0	0	0	0	2	1.5151515151515154	0	FALSE	FALSE	FALSE	FALSE	FALSE	TRUE
NC_000962.3	1188420	1190424	2004	-	CDS	Rv1067c	PE_PGRS19	0	0	9	PE/PPE	FALSE	0	11	11	0	TRUE	NonReactive-HHR	0	0	9	0	0	0	0	9	1.3473053892215567	0	FALSE	FALSE	FALSE	FALSE	FALSE	TRUE
NC_000962.3	1190756	1192148	1392	-	CDS	Rv1068c	PE_PGRS20	0	0	13	PE/PPE	FALSE	0	7	7	0	TRUE	NonReactive-HHR	0	0	13	0	0	0	0	13	2.8017241379310347	0	FALSE	FALSE	FALSE	FALSE	FALSE	TRUE
NC_000962.3	1192509	1194273	1764	-	CDS	Rv1069c	Rv1069c	0	0	7	conserved hypotheticals	FALSE	0	9	9	0	FALSE	NonReactive-Unq	0	0	7	0	0	0	0	7	1.1904761904761905	0	FALSE	FALSE	FALSE	FALSE	FALSE	TRUE
NC_000962.3	1194269	1195043	774	-	CDS	Rv1070c	echA8	0	0	1	lipid metabolism	FALSE	0	4	4	0	FALSE	NonReactive-Unq	0	0	1	0	0	0	0	1	0.3875968992248062	0	FALSE	FALSE	FALSE	FALSE	FALSE	TRUE
NC_000962.3	1195054	1196092	1038	-	CDS	Rv1071c	echA9	0	0	4	lipid metabolism	FALSE	0	5	5	0	FALSE	NonReactive-Unq	0	0	4	0	0	0	0	4	1.1560693641618498	0	FALSE	FALSE	FALSE	FALSE	FALSE	TRUE
NC_000962.3	1196278	1197115	837	+	CDS	Rv1072	Rv1072	0	0	2	cell wall and cell processes	FALSE	0	4	4	0	FALSE	NonReactive-Unq	0	0	2	0	0	0	0	2	0.7168458781362007	0	FALSE	FALSE	FALSE	FALSE	FALSE	TRUE
NC_000962.3	1197230	1198082	852	+	CDS	Rv1073	Rv1073	0	0	2	conserved hypotheticals	FALSE	0	4	4	0	FALSE	NonReactive-Unq	0	0	2	0	0	0	0	2	0.7042253521126761	0	FALSE	FALSE	FALSE	FALSE	FALSE	TRUE
NC_000962.3	1198155	1199373	1218	-	CDS	Rv1074c	fadA3	0	0	2	lipid metabolism	FALSE	0	6	6	0	FALSE	NonReactive-Unq	0	0	2	0	0	0	0	2	0.49261083743842365	0	FALSE	FALSE	FALSE	FALSE	FALSE	TRUE
NC_000962.3	1199425	1200370	945	-	CDS	Rv1075c	Rv1075c	0	0	3	cell wall and cell processes	FALSE	0	5	5	0	FALSE	NonReactive-Unq	0	0	3	0	0	0	0	3	0.9523809523809523	0	FALSE	FALSE	FALSE	FALSE	FALSE	TRUE
NC_000962.3	1200766	1201660	894	+	CDS	Rv1076	lipU	0	0	4	intermediary metabolism and respiration	FALSE	0	3	3	0	FALSE	NonReactive-Unq	0	0	4	0	0	0	0	4	1.342281879194631	0	FALSE	FALSE	FALSE	FALSE	FALSE	TRUE
NC_000962.3	1201716	1203111	1395	+	CDS	Rv1077	cbs	0	0	1	intermediary metabolism and respiration	FALSE	0	7	7	0	FALSE	NonReactive-Unq	0	0	1	0	0	0	0	1	0.21505376344086022	0	FALSE	FALSE	FALSE	FALSE	FALSE	TRUE
NC_000962.3	1203312	1204035	723	+	CDS	Rv1078	pra	0	0	0	conserved hypotheticals	FALSE	0	4	4	0	FALSE	NonReactive-Unq	0	0	0	0	0	0	0	0	0	0	FALSE	FALSE	FALSE	FALSE	FALSE	FALSE
NC_000962.3	1204066	1205233	1167	+	CDS	Rv1079	metB	0	0	2	intermediary metabolism and respiration	FALSE	0	6	6	0	FALSE	NonReactive-Unq	0	0	2	0	0	0	0	2	0.5141388174807198	0	FALSE	FALSE	FALSE	FALSE	FALSE	TRUE
NC_000962.3	1205303	1205798	495	-	CDS	Rv1080c	greA	0	0	0	information pathways	FALSE	0	2	2	0	FALSE	NonReactive-Unq	0	0	0	0	0	0	0	0	0	0	FALSE	FALSE	FALSE	FALSE	FALSE	FALSE
NC_000962.3	1205983	1206418	435	-	CDS	Rv1081c	Rv1081c	0	0	0	cell wall and cell processes	FALSE	0	2	2	0	FALSE	NonReactive-Unq	0	0	0	0	0	0	0	0	0	0	FALSE	FALSE	FALSE	FALSE	FALSE	FALSE
NC_000962.3	1206519	1207386	867	+	CDS	Rv1082	mca	0	0	4	virulence, detoxification, adaptation	FALSE	0	4	4	0	FALSE	NonReactive-Unq	0	0	4	0	0	0	0	4	1.384083044982699	0	FALSE	FALSE	FALSE	FALSE	FALSE	TRUE
NC_000962.3	1207382	1207649	267	+	CDS	Rv1083	Rv1083	0	0	0	conserved hypotheticals	FALSE	0	2	2	0	FALSE	NonReactive-Unq	0	0	0	0	0	0	0	0	0	0	FALSE	FALSE	FALSE	FALSE	FALSE	FALSE
NC_000962.3	1207635	1209657	2022	+	CDS	Rv1084	Rv1084	0	0	3	conserved hypotheticals	FALSE	0	9	9	0	FALSE	NonReactive-Unq	0	0	3	0	0	0	0	3	0.44510385756676557	0	FALSE	FALSE	FALSE	FALSE	FALSE	TRUE
NC_000962.3	1209755	1210484	729	-	CDS	Rv1085c	Rv1085c	0	0	1	virulence, detoxification, adaptation	FALSE	0	3	3	0	FALSE	NonReactive-Unq	0	0	1	0	0	0	0	1	0.4115226337448559	0	FALSE	FALSE	FALSE	FALSE	FALSE	TRUE
NC_000962.3	1210594	1211383	789	+	CDS	Rv1086	Rv1086	0	0	2	cell wall and cell processes	FALSE	0	4	4	0	FALSE	NonReactive-Unq	0	0	2	0	0	0	0	2	0.7604562737642585	0	FALSE	FALSE	FALSE	FALSE	FALSE	TRUE
NC_000962.3	1211559	1213863	2304	+	CDS	Rv1087	PE_PGRS21	2	0	12	PE/PPE	FALSE	0	9	9	0	TRUE	NonReactive-HHR	2	0	12	0	0	5	0	12	1.5625	0	FALSE	FALSE	FALSE	TRUE	TRUE	TRUE
NC_000962.3	1214512	1214947	435	+	CDS	Rv1088	PE9	0	0	1	PE/PPE	FALSE	0	1	1	0	FALSE	NonReactive-Unq	0	0	1	0	0	0	0	1	0.6896551724137931	0	FALSE	FALSE	FALSE	FALSE	FALSE	TRUE
NC_000962.3	1216468	1219030	2562	+	CDS	Rv1091	PE_PGRS22	1	0	19	PE/PPE	FALSE	0	10	10	0	TRUE	NonReactive-HHR	1	0	19	0	0	4	0	19	2.224824355971897	0	FALSE	FALSE	FALSE	TRUE	TRUE	TRUE
NC_000962.3	1219247	1220186	939	-	CDS	Rv1092c	coaA	0	0	2	intermediary metabolism and respiration	FALSE	0	5	5	0	FALSE	NonReactive-Unq	0	0	2	0	0	0	0	2	0.6389776357827477	0	FALSE	FALSE	FALSE	FALSE	FALSE	TRUE
NC_000962.3	1220573	1221854	1281	+	CDS	Rv1093	glyA1	0	0	1	intermediary metabolism and respiration	FALSE	0	6	6	0	FALSE	NonReactive-Unq	0	0	1	0	0	0	0	1	0.234192	0	FALSE	FALSE	FALSE	FALSE	FALSE	TRUE
NC_000962.3	1221958	1222786	828	+	CDS	Rv1094	desA2	0	0	0	lipid metabolism	FALSE	0	4	4	0	FALSE	NonReactive-Unq	0	0	0	0	0	0	0	0	0	0	FALSE	FALSE	FALSE	FALSE	FALSE	FALSE
NC_000962.3	1222996	1224298	1302	+	CDS	Rv1095	phoH2	0	0	4	intermediary metabolism and respiration	FALSE	0	6	6	0	FALSE	NonReactive-Unq	0	0	4	0	0	0	0	4	0.9216589861751152	0	FALSE	FALSE	FALSE	FALSE	FALSE	TRUE
NC_000962.3	1224384	1225260	876	+	CDS	Rv1096	Rv1096	0	0	1	intermediary metabolism and respiration	FALSE	0	4	4	0	FALSE	NonReactive-Unq	0	0	1	0	0	0	0	1	0.3424657534246575	0	FALSE	FALSE	FALSE	FALSE	FALSE	TRUE
NC_000962.3	1225262	1226144	882	-	CDS	Rv1097c	Rv1097c	0	0	3	cell wall and cell processes	FALSE	0	4	4	0	FALSE	NonReactive-Unq	0	0	3	0	0	0	0	3	1.0204081632653061	0	FALSE	FALSE	FALSE	FALSE	FALSE	TRUE
NC_000962.3	1226140	1227565	1425	-	CDS	Rv1098c	fum	0	0	4	intermediary metabolism and respiration	FALSE	0	7	7	0	FALSE	NonReactive-Unq	0	0	4	0	0	0	0	4	0.8421052631578947	0	FALSE	FALSE	FALSE	FALSE	FALSE	TRUE
NC_000962.3	1227595	1228684	1089	-	CDS	Rv1099c	glpX	0	0	6	intermediary metabolism and respiration	FALSE	0	5	5	0	FALSE	NonReactive-Unq	0	0	6	0	0	0	0	6	1.6528925619834711	0	FALSE	FALSE	FALSE	FALSE	FALSE	TRUE
NC_000962.3	1228682	1229384	702	+	CDS	Rv1100	Rv1100	0	0	4	conserved hypotheticals	FALSE	0	3	3	0	FALSE	NonReactive-Unq	0	0	4	0	0	0	0	4	1.7094017094017095	0	FALSE	FALSE	FALSE	FALSE	FALSE	TRUE
NC_000962.3	1229390	1230548	1158	-	CDS	Rv1101c	Rv1101c	0	0	2	cell wall and cell processes	FALSE	0	6	6	0	FALSE	NonReactive-Unq	0	0	2	0	0	0	0	2	0.5181347150259067	0	FALSE	FALSE	FALSE	FALSE	FALSE	TRUE
NC_000962.3	1230659	1230971	312	-	CDS	Rv1102c	mazF3	0	0	0	virulence, detoxification, adaptation	FALSE	0	2	2	0	FALSE	NonReactive-Unq	0	0	0	0	0	0	0	0	0	0	FALSE	FALSE	FALSE	FALSE	FALSE	FALSE
NC_000962.3	1230970	1231291	321	-	CDS	Rv1103c	mazE3	0	0	0	virulence, detoxification, adaptation	FALSE	0	2	2	0	FALSE	NonReactive-Unq	0	0	0	0	0	0	0	0	0	0	FALSE	FALSE	FALSE	FALSE	FALSE	FALSE
NC_000962.3	1232843	1233956	1113	-	CDS	Rv1106c	Rv1106c	0	0	1	intermediary metabolism and respiration	FALSE	0	6	6	0	FALSE	NonReactive-Unq	0	0	1	0	0	0	0	1	0.2695417789757413	0	FALSE	FALSE	FALSE	FALSE	FALSE	TRUE
NC_000962.3	1233965	1234223	258	-	CDS	Rv1107c	xseB	0	0	1	information pathways	FALSE	0	2	2	0	FALSE	NonReactive-Unq	0	0	1	0	0	0	0	1	1.1627906976744187	0	FALSE	FALSE	FALSE	FALSE	FALSE	TRUE
NC_000962.3	1234212	1235460	1248	-	CDS	Rv1108c	xseA	0	0	6	information pathways	FALSE	0	6	6	0	FALSE	NonReactive-Unq	0	0	6	0	0	0	0	6	1.4423076923076923	0	FALSE	FALSE	FALSE	FALSE	FALSE	TRUE
NC_000962.3	1235456	1236095	639	-	CDS	Rv1109c	Rv1109c	0	0	0	conserved hypotheticals	FALSE	0	3	3	0	FALSE	NonReactive-Unq	0	0	0	0	0	0	0	0	0	0	FALSE	FALSE	FALSE	FALSE	FALSE	FALSE
NC_000962.3	1236184	1237192	1008	+	CDS	Rv1110	lytB2	0	0	2	cell wall and cell processes	FALSE	0	5	5	0	FALSE	NonReactive-Unq	0	0	2	0	0	0	0	2	0.5952380952380952	0	FALSE	FALSE	FALSE	FALSE	FALSE	TRUE
NC_000962.3	1237208	1238192	984	-	CDS	Rv1111c	Rv1111c	0	0	2	conserved hypotheticals	FALSE	1	4	5	0.2	FALSE	NonReactive-Unq	0	0	2	0	0	0	0	2	0.6097560975609757	0	FALSE	FALSE	FALSE	FALSE	FALSE	TRUE
NC_000962.3	1238254	1239328	1074	+	CDS	Rv1112	Rv1112	0	0	3	conserved hypotheticals	FALSE	0	5	5	0	FALSE	NonReactive-Unq	0	0	3	0	0	0	0	3	0.8379888268156425	0	FALSE	FALSE	FALSE	FALSE	FALSE	TRUE
NC_000962.3	1239415	1239613	198	+	CDS	Rv1113	vapB32	0	0	1	virulence, detoxification, adaptation	FALSE	0	2	2	0	FALSE	NonReactive-Unq	0	0	1	0	0	0	0	1	1.5151515151515154	0	FALSE	FALSE	FALSE	FALSE	FALSE	TRUE
NC_000962.3	1239609	1239984	375	+	CDS	Rv1114	vapC32	0	0	2	virulence, detoxification, adaptation	FALSE	0	2	2	0	FALSE	NonReactive-Unq	0	0	2	0	0	0	0	2	1.5999999999999999	0	FALSE	FALSE	FALSE	FALSE	FALSE	TRUE
NC_000962.3	1240186	1240885	699	+	CDS	Rv1115	Rv1115	0	0	3	cell wall and cell processes	FALSE	0	3	3	0	FALSE	NonReactive-Unq	0	0	3	0	0	0	0	3	1.2875536480686696	0	FALSE	FALSE	FALSE	FALSE	FALSE	TRUE
NC_000962.3	1241002	1241188	186	+	CDS	Rv1116	Rv1116	0	0	0	conserved hypotheticals	FALSE	0	1	1	0	FALSE	NonReactive-Unq	0	0	0	0	0	0	0	0	0	0	FALSE	FALSE	FALSE	FALSE	FALSE	FALSE
NC_000962.3	1241632	1241956	324	+	CDS	Rv1117	Rv1117	0	0	0	conserved hypotheticals	FALSE	0	2	2	0	FALSE	NonReactive-Unq	0	0	0	0	0	0	0	0	0	0	FALSE	FALSE	FALSE	FALSE	FALSE	FALSE
NC_000962.3	1241970	1242831	861	-	CDS	Rv1118c	Rv1118c	0	0	5	conserved hypotheticals	FALSE	0	4	4	0	FALSE	NonReactive-Unq	0	0	5	0	0	0	0	5	1.7421602787456445	0	FALSE	FALSE	FALSE	FALSE	FALSE	TRUE
NC_000962.3	1242863	1243013	150	-	CDS	Rv1119c	Rv1119c	0	0	0	conserved hypotheticals	FALSE	0	1	1	0	FALSE	NonReactive-Unq	0	0	0	0	0	0	0	0	0	0	FALSE	FALSE	FALSE	FALSE	FALSE	FALSE
NC_000962.3	1243009	1243504	495	-	CDS	Rv1120c	Rv1120c	0	0	1	conserved hypotheticals	FALSE	0	2	2	0	FALSE	NonReactive-Unq	0	0	1	0	0	0	0	1	0.6060606060606061	0	FALSE	FALSE	FALSE	FALSE	FALSE	TRUE
NC_000962.3	1243706	1245107	1401	+	CDS	Rv1121	zwf1	0	0	4	intermediary metabolism and respiration	FALSE	0	7	7	0	FALSE	NonReactive-Unq	0	0	4	0	0	0	0	4	0.8565310492505354	0	FALSE	FALSE	FALSE	FALSE	FALSE	TRUE
NC_000962.3	1245128	1246151	1023	+	CDS	Rv1122	gnd2	0	0	6	intermediary metabolism and respiration	FALSE	1	5	6	0.1666666666666666	FALSE	NonReactive-Unq	0	0	6	0	0	0	0	6	1.7595307917888563	0	FALSE	FALSE	FALSE	FALSE	FALSE	TRUE
NC_000962.3	1246143	1247052	909	-	CDS	Rv1123c	bpoB	0	0	3	virulence, detoxification, adaptation	FALSE	0	5	5	0	FALSE	NonReactive-Unq	0	0	3	0	0	0	0	3	0.9900990099009901	0	FALSE	FALSE	FALSE	FALSE	FALSE	TRUE
NC_000962.3	1247126	1248077	951	+	CDS	Rv1124	ephC	0	0	1	virulence, detoxification, adaptation	FALSE	0	5	5	0	FALSE	NonReactive-Unq	0	0	1	0	0	0	0	1	0.31545741324921134	0	FALSE	FALSE	FALSE	FALSE	FALSE	TRUE
NC_000962.3	1248081	1249326	1245	+	CDS	Rv1125	Rv1125	0	0	2	conserved hypotheticals	FALSE	0	6	6	0	FALSE	NonReactive-Unq	0	0	2	0	0	0	0	2	0.4819277108433735	0	FALSE	FALSE	FALSE	FALSE	FALSE	TRUE
NC_000962.3	1249329	1249935	606	-	CDS	Rv1126c	Rv1126c	0	0	1	conserved hypotheticals	FALSE	0	3	3	0	FALSE	NonReactive-Unq	0	0	1	0	0	0	0	1	0.49504950495049505	0	FALSE	FALSE	FALSE	FALSE	FALSE	TRUE
NC_000962.3	1249931	1251404	1473	-	CDS	Rv1127c	ppdK	0	0	4	intermediary metabolism and respiration	FALSE	0	7	7	0	FALSE	NonReactive-Unq	0	0	4	0	0	0	0	4	0.8146639511201629	0	FALSE	FALSE	FALSE	FALSE	FALSE	TRUE
NC_000962.3	1251616	1252972	1356	-	CDS	Rv1128c	Rv1128c	0	0	1	REP13E12_Repeat	FALSE	0	7	7	0	FALSE	NonReactive-Unq	0	0	1	0	0	0	0	1	0.22123893805309736	0	FALSE	FALSE	FALSE	FALSE	FALSE	TRUE
NC_000962.3	1253073	1254534	1461	-	CDS	Rv1129c	Rv1129c	0	0	2	regulatory proteins	FALSE	0	7	7	0	FALSE	NonReactive-Unq	0	0	2	0	0	0	0	2	0.4106776180698152	0	FALSE	FALSE	FALSE	FALSE	FALSE	TRUE
NC_000962.3	1254554	1256135	1581	+	CDS	Rv1130	prpD	0	0	4	intermediary metabolism and respiration	FALSE	0	8	8	0	FALSE	NonReactive-Unq	0	0	4	0	0	0	0	4	0.7590132827324478	0	FALSE	FALSE	FALSE	FALSE	FALSE	TRUE
NC_000962.3	1256131	1257313	1182	+	CDS	Rv1131	prpC	0	0	1	intermediary metabolism and respiration	FALSE	0	6	6	0	FALSE	NonReactive-Unq	0	0	1	0	0	0	0	1	0.25380710659898476	0	FALSE	FALSE	FALSE	FALSE	FALSE	TRUE
NC_000962.3	1257324	1259055	1731	+	CDS	Rv1132	Rv1132	0	0	6	cell wall and cell processes	FALSE	0	9	9	0	FALSE	NonReactive-Unq	0	0	6	0	0	0	0	6	1.0398613518197573	0	FALSE	FALSE	FALSE	FALSE	FALSE	TRUE
NC_000962.3	1259066	1261346	2280	-	CDS	Rv1133c	metE	0	0	1	intermediary metabolism and respiration	FALSE	0	10	10	0	FALSE	NonReactive-Unq	0	0	1	0	0	0	0	1	0.13157894736842105	0	FALSE	FALSE	FALSE	FALSE	FALSE	TRUE
NC_000962.3	1261921	1262158	237	+	CDS	Rv1134	Rv1134	0	0	0	conserved hypotheticals	FALSE	0	2	2	0	FALSE	NonReactive-Unq	0	0	0	0	0	0	0	0	0	0	FALSE	FALSE	FALSE	FALSE	FALSE	FALSE
NC_000962.3	1262271	1264128	1857	-	CDS	Rv1135c	PPE16	1	0	14	PE/PPE	FALSE	0	7	7	0	FALSE	NonReactive-Unq	1	0	14	0	0	6	0	14	2.261712439418417	0	FALSE	FALSE	FALSE	TRUE	TRUE	TRUE
NC_000962.3	1265471	1266488	1017	-	CDS	Rv1138c	Rv1138c	0	0	3	intermediary metabolism and respiration	FALSE	0	5	5	0	FALSE	NonReactive-Unq	0	0	3	0	0	0	0	3	0.8849557522123894	0	FALSE	FALSE	FALSE	FALSE	FALSE	TRUE
NC_000962.3	1266484	1266985	501	-	CDS	Rv1139c	Rv1139c	0	0	2	cell wall and cell processes	FALSE	0	2	2	0	FALSE	NonReactive-Unq	0	0	2	0	0	0	0	2	1.1976047904191616	0	FALSE	FALSE	FALSE	FALSE	FALSE	TRUE
NC_000962.3	1267346	1268195	849	+	CDS	Rv1140	Rv1140	0	0	4	cell wall and cell processes	FALSE	0	4	4	0	FALSE	NonReactive-Unq	0	0	4	0	0	0	0	4	1.4134275618374557	0	FALSE	FALSE	FALSE	FALSE	FALSE	TRUE
NC_000962.3	1268202	1269009	807	-	CDS	Rv1141c	echA11	0	0	2	lipid metabolism	FALSE	0	4	4	0	FALSE	NonReactive-Unq	0	0	2	0	0	0	0	2	0.7434944237918216	0	FALSE	FALSE	FALSE	FALSE	FALSE	TRUE
NC_000962.3	1269151	1269958	807	-	CDS	Rv1142c	echA10	0	0	2	lipid metabolism	FALSE	0	4	4	0	FALSE	NonReactive-Unq	0	0	2	0	0	0	0	2	0.7434944237918216	0	FALSE	FALSE	FALSE	FALSE	FALSE	TRUE
NC_000962.3	1270061	1271144	1083	+	CDS	Rv1143	mcr	0	0	1	lipid metabolism	FALSE	0	5	5	0	FALSE	NonReactive-Unq	0	0	1	0	0	0	0	1	0.27700831024930744	0	FALSE	FALSE	FALSE	FALSE	FALSE	TRUE
NC_000962.3	1271155	1271908	753	+	CDS	Rv1144	Rv1144	0	0	2	intermediary metabolism and respiration	FALSE	0	4	4	0	FALSE	NonReactive-Unq	0	0	2	0	0	0	0	2	0.796813	0	FALSE	FALSE	FALSE	FALSE	FALSE	TRUE
NC_000962.3	1272422	1273334	912	+	CDS	Rv1145	mmpL13a	0	0	2	cell wall and cell processes	FALSE	0	4	4	0	FALSE	NonReactive-Unq	0	0	2	0	0	0	0	2	0.6578947368421052	0	FALSE	FALSE	FALSE	FALSE	FALSE	TRUE
NC_000962.3	1273354	1274767	1413	+	CDS	Rv1146	mmpL13b	0	0	2	cell wall and cell processes	FALSE	0	4	4	0	FALSE	NonReactive-Unq	0	0	2	0	0	0	0	2	0.42462845010615713	0	FALSE	FALSE	FALSE	FALSE	FALSE	TRUE
NC_000962.3	1274899	1275550	651	+	CDS	Rv1147	Rv1147	0	0	4	conserved hypotheticals	FALSE	0	3	3	0	FALSE	NonReactive-Unq	0	0	4	0	0	0	0	4	1.8433179723502304	0	FALSE	FALSE	FALSE	FALSE	FALSE	TRUE
NC_000962.3	1276299	1277748	1449	-	CDS	Rv1148c	Rv1148c	7	6	74	REP13E12_Repeat	FALSE	0	7	7	0	TRUE	NonReactive-HHR	7	6	74	0	54	56	54	74	15.320910973084887	0	TRUE	TRUE	TRUE	TRUE	TRUE	TRUE
NC_000962.3	1277892	1278300	408	+	CDS	Rv1149	Rv1149	0	0	9	insertion seqs and phages	FALSE	0	3	3	0	TRUE	NonReactive-HHR	0	0	9	0	0	0	0	9	6.61765	0	FALSE	FALSE	FALSE	FALSE	FALSE	TRUE
NC_000962.3	1278903	1279617	714	-	CDS	Rv1151c	Rv1151c	0	0	3	regulatory proteins	FALSE	0	3	3	0	FALSE	NonReactive-Unq	0	0	3	0	0	0	0	3	1.2605042016806722	0	FALSE	FALSE	FALSE	FALSE	FALSE	TRUE
NC_000962.3	1279654	1280020	366	+	CDS	Rv1152	Rv1152	0	0	2	regulatory proteins	FALSE	0	2	2	0	FALSE	NonReactive-Unq	0	0	2	0	0	0	0	2	1.639344262295082	0	FALSE	FALSE	FALSE	FALSE	FALSE	TRUE
NC_000962.3	1279997	1280846	849	-	CDS	Rv1153c	omt	0	0	5	lipid metabolism	FALSE	0	4	4	0	FALSE	NonReactive-Unq	0	0	5	0	0	0	0	5	1.76678	0	FALSE	FALSE	FALSE	FALSE	FALSE	TRUE
NC_000962.3	1280842	1281484	642	-	CDS	Rv1154c	Rv1154c	0	0	1	conserved hypotheticals	FALSE	0	3	3	0	FALSE	NonReactive-Unq	0	0	1	0	0	0	0	1	0.4672897196261682	0	FALSE	FALSE	FALSE	FALSE	FALSE	TRUE
NC_000962.3	1281428	1281872	444	+	CDS	Rv1155	Rv1155	0	0	2	intermediary metabolism and respiration	FALSE	0	2	2	0	FALSE	NonReactive-Unq	0	0	2	0	0	0	0	2	1.3513513513513513	0	FALSE	FALSE	FALSE	FALSE	FALSE	TRUE
NC_000962.3	1282305	1282893	588	+	CDS	Rv1156	Rv1156	0	0	0	conserved hypotheticals	FALSE	0	3	3	0	FALSE	NonReactive-Unq	0	0	0	0	0	0	0	0	0	0	FALSE	FALSE	FALSE	FALSE	FALSE	FALSE
NC_000962.3	1283055	1284171	1116	-	CDS	Rv1157c	Rv1157c	0	0	2	conserved hypotheticals	FALSE	0	6	6	0	FALSE	NonReactive-Unq	0	0	2	0	0	0	0	2	0.5376344086021505	0	FALSE	FALSE	FALSE	FALSE	FALSE	TRUE
NC_000962.3	1284178	1284862	684	-	CDS	Rv1158c	Rv1158c	0	0	3	conserved hypotheticals	FALSE	0	3	3	0	FALSE	NonReactive-Unq	0	0	3	0	0	0	0	3	1.3157894736842104	0	FALSE	FALSE	FALSE	FALSE	FALSE	TRUE
NC_000962.3	1284991	1286287	1296	+	CDS	Rv1159	pimE	0	0	3	cell wall and cell processes	FALSE	0	6	6	0	FALSE	NonReactive-Unq	0	0	3	0	0	0	0	3	0.6944444444444444	0	FALSE	FALSE	FALSE	FALSE	FALSE	TRUE
NC_000962.3	1286283	1286568	285	-	CDS	Rv1159A	Rv1159A	0	0	0	conserved hypotheticals	FALSE	0	1	1	0	FALSE	NonReactive-Unq	0	0	0	0	0	0	0	0	0	0	FALSE	FALSE	FALSE	FALSE	FALSE	FALSE
NC_000962.3	1286594	1287020	426	+	CDS	Rv1160	mutT2	0	0	1	information pathways	FALSE	0	2	2	0	FALSE	NonReactive-Unq	0	0	1	0	0	0	0	1	0.7042253521126761	0	FALSE	FALSE	FALSE	FALSE	FALSE	TRUE
NC_000962.3	1287327	1291026	3699	+	CDS	Rv1161	narG	0	0	7	intermediary metabolism and respiration	FALSE	0	11	11	0	TRUE	NonReactive-HHR	0	0	7	0	0	0	0	7	0.5677210056772101	0	FALSE	FALSE	FALSE	FALSE	FALSE	TRUE
NC_000962.3	1291064	1292741	1677	+	CDS	Rv1162	narH	0	0	4	intermediary metabolism and respiration	FALSE	0	8	8	0	FALSE	NonReactive-Unq	0	0	4	0	0	0	0	4	0.7155635062611806	0	FALSE	FALSE	FALSE	FALSE	FALSE	TRUE
NC_000962.3	1292797	1293403	606	+	CDS	Rv1163	narJ	0	0	2	intermediary metabolism and respiration	FALSE	0	3	3	0	FALSE	NonReactive-Unq	0	0	2	0	0	0	0	2	0.9900990099009901	0	FALSE	FALSE	FALSE	FALSE	FALSE	TRUE
NC_000962.3	1293405	1294146	741	+	CDS	Rv1164	narI	0	0	0	intermediary metabolism and respiration	FALSE	0	4	4	0	FALSE	NonReactive-Unq	0	0	0	0	0	0	0	0	0	0	FALSE	FALSE	FALSE	FALSE	FALSE	FALSE
NC_000962.3	1294167	1296054	1887	+	CDS	Rv1165	typA	0	0	2	information pathways	FALSE	0	9	9	0	FALSE	NonReactive-Unq	0	0	2	0	0	0	0	2	0.3179650238473768	0	FALSE	FALSE	FALSE	FALSE	FALSE	TRUE
NC_000962.3	1296151	1298059	1908	+	CDS	Rv1166	lpqW	0	0	5	cell wall and cell processes	FALSE	0	9	9	0	FALSE	NonReactive-Unq	0	0	5	0	0	0	0	5	0.7861635220125787	0	FALSE	FALSE	FALSE	FALSE	FALSE	TRUE
NC_000962.3	1298086	1298692	606	-	CDS	Rv1167c	Rv1167c	0	0	2	regulatory proteins	FALSE	0	3	3	0	FALSE	NonReactive-Unq	0	0	2	0	0	0	0	2	0.9900990099009901	0	FALSE	FALSE	FALSE	FALSE	FALSE	TRUE
NC_000962.3	1298763	1299804	1041	-	CDS	Rv1168c	PPE17	0	0	4	PE/PPE	FALSE	0	5	5	0	FALSE	NonReactive-Unq	0	0	4	0	0	0	0	4	1.1527377521613833	0	FALSE	FALSE	FALSE	FALSE	FALSE	TRUE
NC_000962.3	1299821	1300124	303	-	CDS	Rv1169c	lipX	0	0	0	PE/PPE	FALSE	0	2	2	0	FALSE	NonReactive-Unq	0	0	0	0	0	0	0	0	0	0	FALSE	FALSE	FALSE	FALSE	FALSE	FALSE
NC_000962.3	1300303	1301215	912	+	CDS	Rv1170	mshB	0	0	3	intermediary metabolism and respiration	FALSE	0	5	5	0	FALSE	NonReactive-Unq	0	0	3	0	0	0	0	3	0.9868421052631579	0	FALSE	FALSE	FALSE	FALSE	FALSE	TRUE
NC_000962.3	1301306	1301747	441	+	CDS	Rv1171	Rv1171	0	0	0	conserved hypotheticals	FALSE	0	2	2	0	FALSE	NonReactive-Unq	0	0	0	0	0	0	0	0	0	0	FALSE	FALSE	FALSE	FALSE	FALSE	FALSE
NC_000962.3	1301754	1302681	927	-	CDS	Rv1172c	PE12	0	0	6	PE/PPE	FALSE	1	4	5	0.2	FALSE	NonReactive-Unq	0	0	6	1	0	0	0	6	1.941747572815534	0.32362459546925565	FALSE	FALSE	FALSE	FALSE	FALSE	TRUE
NC_000962.3	1302930	1305501	2571	+	CDS	Rv1173	fbiC	0	0	3	intermediary metabolism and respiration	FALSE	1	8	9	0.1111111111111111	FALSE	NonReactive-Unq	0	0	3	0	0	0	0	3	0.35005834305717615	0	FALSE	FALSE	FALSE	FALSE	FALSE	TRUE
NC_000962.3	1305668	1306001	333	-	CDS	Rv1174c	TB8.4	0	0	0	cell wall and cell processes	FALSE	0	4	4	0	FALSE	NonReactive-Unq	0	0	0	0	0	0	0	0	0	0	FALSE	FALSE	FALSE	FALSE	FALSE	FALSE
NC_000962.3	1306201	1308226	2025	-	CDS	Rv1175c	fadH	0	0	8	lipid metabolism	FALSE	0	10	10	0	FALSE	NonReactive-Unq	0	0	8	0	0	0	0	8	1.1851851851851851	0	FALSE	FALSE	FALSE	FALSE	FALSE	TRUE
NC_000962.3	1308222	1308792	570	-	CDS	Rv1176c	Rv1176c	0	0	3	conserved hypotheticals	FALSE	0	3	3	0	FALSE	NonReactive-Unq	0	0	3	0	0	0	0	3	1.5789473684210527	0	FALSE	FALSE	FALSE	FALSE	FALSE	TRUE
NC_000962.3	1309004	1309331	327	+	CDS	Rv1177	fdxC	0	0	0	intermediary metabolism and respiration	FALSE	0	2	2	0	FALSE	NonReactive-Unq	0	0	0	0	0	0	0	0	0	0	FALSE	FALSE	FALSE	FALSE	FALSE	FALSE
NC_000962.3	1309363	1310452	1089	+	CDS	Rv1178	Rv1178	0	0	3	intermediary metabolism and respiration	FALSE	0	5	5	0	FALSE	NonReactive-Unq	0	0	3	0	0	0	0	3	0.8264462809917356	0	FALSE	FALSE	FALSE	FALSE	FALSE	TRUE
NC_000962.3	1310479	1313299	2820	-	CDS	Rv1179c	Rv1179c	0	0	5	conserved hypotheticals	FALSE	0	8	8	0	FALSE	NonReactive-Unq	0	0	5	0	0	0	0	5	0.5319148936170213	0	FALSE	FALSE	FALSE	FALSE	FALSE	TRUE
NC_000962.3	1313724	1315191	1467	+	CDS	Rv1180	pks3	0	0	4	lipid metabolism	FALSE	0	4	4	0	FALSE	NonReactive-Unq	0	0	4	0	0	0	0	4	0.8179959100204499	0	FALSE	FALSE	FALSE	FALSE	FALSE	TRUE
NC_000962.3	1315233	1319982	4749	+	CDS	Rv1181	pks4	0	0	13	lipid metabolism	FALSE	0	11	11	0	FALSE	NonReactive-Unq	0	0	13	0	0	0	0	13	0.821226	0	FALSE	FALSE	FALSE	FALSE	FALSE	TRUE
NC_000962.3	1320034	1321453	1419	+	CDS	Rv1182	papA3	0	0	2	lipid metabolism	FALSE	0	7	7	0	FALSE	NonReactive-Unq	0	0	2	0	0	0	0	2	0.42283298097251587	0	FALSE	FALSE	FALSE	FALSE	FALSE	TRUE
NC_000962.3	1321519	1324528	3009	+	CDS	Rv1183	mmpL10	0	0	7	cell wall and cell processes	FALSE	0	10	10	0	FALSE	NonReactive-Unq	0	0	7	0	0	0	0	7	0.6979062811565303	0	FALSE	FALSE	FALSE	FALSE	FALSE	TRUE
NC_000962.3	1324531	1325611	1080	-	CDS	Rv1184c	Rv1184c	0	0	5	cell wall and cell processes	FALSE	0	5	5	0	FALSE	NonReactive-Unq	0	0	5	0	0	0	0	5	1.3888888888888888	0	FALSE	FALSE	FALSE	FALSE	FALSE	TRUE
NC_000962.3	1325775	1327512	1737	-	CDS	Rv1185c	fadD21	0	0	2	lipid metabolism	FALSE	0	9	9	0	FALSE	NonReactive-Unq	0	0	2	0	0	0	0	2	0.34542314335060453	0	FALSE	FALSE	FALSE	FALSE	FALSE	TRUE
NC_000962.3	1327688	1329305	1617	-	CDS	Rv1186c	Rv1186c	0	0	3	conserved hypotheticals	FALSE	0	8	8	0	FALSE	NonReactive-Unq	0	0	3	0	0	0	0	3	0.5565862708719852	0	FALSE	FALSE	FALSE	FALSE	FALSE	TRUE
NC_000962.3	1329389	1331021	1632	+	CDS	Rv1187	rocA	0	0	2	intermediary metabolism and respiration	FALSE	0	8	8	0	FALSE	NonReactive-Unq	0	0	2	0	0	0	0	2	0.3676470588235294	0	FALSE	FALSE	FALSE	FALSE	FALSE	TRUE
NC_000962.3	1331020	1332010	990	+	CDS	Rv1188	Rv1188	0	0	9	intermediary metabolism and respiration	FALSE	0	5	5	0	FALSE	NonReactive-Unq	0	0	9	0	0	0	0	9	2.727272727272727	0	FALSE	FALSE	FALSE	FALSE	FALSE	TRUE
NC_000962.3	1332091	1332964	873	+	CDS	Rv1189	sigI	0	0	2	information pathways	FALSE	0	4	4	0	FALSE	NonReactive-Unq	0	0	2	0	0	0	0	2	0.6872852233676976	0	FALSE	FALSE	FALSE	FALSE	FALSE	TRUE
NC_000962.3	1332979	1333858	879	+	CDS	Rv1190	Rv1190	0	0	2	conserved hypotheticals	FALSE	0	3	3	0	FALSE	NonReactive-Unq	0	0	2	0	0	0	0	2	0.682594	0	FALSE	FALSE	FALSE	FALSE	FALSE	TRUE
NC_000962.3	1333930	1334845	915	+	CDS	Rv1191	Rv1191	0	0	4	conserved hypotheticals	FALSE	0	5	5	0	FALSE	NonReactive-Unq	0	0	4	0	0	0	0	4	1.3114754098360655	0	FALSE	FALSE	FALSE	FALSE	FALSE	TRUE
NC_000962.3	1334926	1335754	828	+	CDS	Rv1192	Rv1192	0	0	0	conserved hypotheticals	FALSE	0	3	3	0	FALSE	NonReactive-Unq	0	0	0	0	0	0	0	0	0	0	FALSE	FALSE	FALSE	FALSE	FALSE	FALSE
NC_000962.3	1335793	1337215	1422	+	CDS	Rv1193	fadD36	0	0	3	lipid metabolism	FALSE	0	7	7	0	FALSE	NonReactive-Unq	0	0	3	0	0	0	0	3	0.6329113924050632	0	FALSE	FALSE	FALSE	FALSE	FALSE	TRUE
NC_000962.3	1337247	1338513	1266	-	CDS	Rv1194c	Rv1194c	0	0	8	conserved hypotheticals	FALSE	0	6	6	0	FALSE	NonReactive-Unq	0	0	8	0	0	0	0	8	1.8957345971563981	0	FALSE	FALSE	FALSE	FALSE	FALSE	TRUE
NC_000962.3	1339002	1339302	300	+	CDS	Rv1195	PE13	0	0	0	PE/PPE	TRUE	2	0	2	1	TRUE	Antigen-HHR	0	0	0	0	0	0	0	0	0	0	FALSE	FALSE	FALSE	FALSE	FALSE	FALSE
NC_000962.3	1339348	1340524	1176	+	CDS	Rv1196	PPE18	8	7	61	PE/PPE	TRUE	27	56	83	0.3253012048192771	TRUE	Antigen-HHR	8	7	61	44	45	46	45	61	15.561224489795919	11.224489795918368	TRUE	TRUE	TRUE	TRUE	TRUE	TRUE
NC_000962.3	1340658	1340955	297	+	CDS	Rv1197	esxK	5	3	6	esx	TRUE	10	6	16	0.625	TRUE	Antigen-HHR	5	3	6	3	1	3	1	6	6.060606060606061	3.0303030303030307	TRUE	TRUE	TRUE	TRUE	TRUE	TRUE
NC_000962.3	1341005	1341290	285	+	CDS	Rv1198	esxL	10	7	30	esx	TRUE	9	7	16	0.5625	TRUE	Antigen-HHR	10	7	30	27	13	20	13	30	31.57894736842105	28.42105263157895	TRUE	TRUE	TRUE	TRUE	TRUE	TRUE
NC_000962.3	1341357	1342605	1248	-	CDS	Rv1199c	Rv1199c	0	0	11	insertion seqs and phages	TRUE	3	5	8	0.375	TRUE	Antigen-HHR	0	0	11	3	0	0	0	11	2.644230769230769	0.7211538461538461	FALSE	FALSE	FALSE	FALSE	FALSE	TRUE
NC_000962.3	1342941	1344219	1278	+	CDS	Rv1200	Rv1200	0	0	2	cell wall and cell processes	FALSE	0	6	6	0	FALSE	NonReactive-Unq	0	0	2	0	0	0	0	2	0.4694835680751174	0	FALSE	FALSE	FALSE	FALSE	FALSE	TRUE
NC_000962.3	1344215	1345169	954	-	CDS	Rv1201c	dapD	0	0	4	intermediary metabolism and respiration	FALSE	0	5	5	0	FALSE	NonReactive-Unq	0	0	4	0	0	0	0	4	1.257861635220126	0	FALSE	FALSE	FALSE	FALSE	FALSE	TRUE
NC_000962.3	1345259	1346324	1065	+	CDS	Rv1202	dapE	0	0	1	intermediary metabolism and respiration	FALSE	0	5	5	0	FALSE	NonReactive-Unq	0	0	1	0	0	0	0	1	0.28169014084507044	0	FALSE	FALSE	FALSE	FALSE	FALSE	TRUE
NC_000962.3	1346320	1346905	585	-	CDS	Rv1203c	Rv1203c	0	0	4	conserved hypotheticals	FALSE	0	3	3	0	FALSE	NonReactive-Unq	0	0	4	0	0	0	0	4	2.051282051282051	0	FALSE	FALSE	FALSE	FALSE	FALSE	TRUE
NC_000962.3	1346935	1348624	1689	-	CDS	Rv1204c	Rv1204c	0	0	8	conserved hypotheticals	FALSE	0	8	8	0	FALSE	NonReactive-Unq	0	0	8	0	0	0	0	8	1.4209591474245113	0	FALSE	FALSE	FALSE	FALSE	FALSE	TRUE
NC_000962.3	1348718	1349282	564	+	CDS	Rv1205	Rv1205	0	0	1	conserved hypotheticals	FALSE	0	3	3	0	FALSE	NonReactive-Unq	0	0	1	0	0	0	0	1	0.5319148936170213	0	FALSE	FALSE	FALSE	FALSE	FALSE	TRUE
NC_000962.3	1349331	1351125	1794	+	CDS	Rv1206	fadD6	0	0	2	lipid metabolism	FALSE	0	9	9	0	FALSE	NonReactive-Unq	0	0	2	0	0	0	0	2	0.33444816053511706	0	FALSE	FALSE	FALSE	FALSE	FALSE	TRUE
NC_000962.3	1351190	1352147	957	+	CDS	Rv1207	folP2	0	0	2	intermediary metabolism and respiration	FALSE	0	5	5	0	FALSE	NonReactive-Unq	0	0	2	0	0	0	0	2	0.6269592476489029	0	FALSE	FALSE	FALSE	FALSE	FALSE	TRUE
NC_000962.3	1352143	1353118	975	+	CDS	Rv1208	gpgS	0	0	0	intermediary metabolism and respiration	FALSE	0	5	5	0	FALSE	NonReactive-Unq	0	0	0	0	0	0	0	0	0	0	FALSE	FALSE	FALSE	FALSE	FALSE	FALSE
NC_000962.3	1353156	1353525	369	+	CDS	Rv1209	Rv1209	0	0	0	conserved hypotheticals	FALSE	0	3	3	0	FALSE	NonReactive-Unq	0	0	0	0	0	0	0	0	0	0	FALSE	FALSE	FALSE	FALSE	FALSE	FALSE
NC_000962.3	1353521	1354136	615	+	CDS	Rv1210	tagA	0	0	0	information pathways	FALSE	0	3	3	0	FALSE	NonReactive-Unq	0	0	0	0	0	0	0	0	0	0	FALSE	FALSE	FALSE	FALSE	FALSE	FALSE
NC_000962.3	1354242	1354470	228	+	CDS	Rv1211	Rv1211	0	0	0	conserved hypotheticals	FALSE	0	2	2	0	FALSE	NonReactive-Unq	0	0	0	0	0	0	0	0	0	0	FALSE	FALSE	FALSE	FALSE	FALSE	FALSE
NC_000962.3	1354497	1355661	1164	-	CDS	Rv1212c	glgA	0	0	5	intermediary metabolism and respiration	FALSE	0	6	6	0	FALSE	NonReactive-Unq	0	0	5	0	0	0	0	5	1.288659793814433	0	FALSE	FALSE	FALSE	FALSE	FALSE	TRUE
NC_000962.3	1355835	1357050	1215	+	CDS	Rv1213	glgC	0	0	6	intermediary metabolism and respiration	FALSE	0	6	6	0	FALSE	NonReactive-Unq	0	0	6	0	0	0	0	6	1.4814814814814814	0	FALSE	FALSE	FALSE	FALSE	FALSE	TRUE
NC_000962.3	1357292	1357625	333	-	CDS	Rv1214c	PE14	0	0	2	PE/PPE	FALSE	0	2	2	0	TRUE	NonReactive-HHR	0	0	2	0	0	0	0	2	1.8018018018018018	0	FALSE	FALSE	FALSE	FALSE	FALSE	TRUE
NC_000962.3	1357758	1359444	1686	-	CDS	Rv1215c	Rv1215c	0	0	4	conserved hypotheticals	FALSE	0	8	8	0	FALSE	NonReactive-Unq	0	0	4	0	0	0	0	4	0.7117437722419929	0	FALSE	FALSE	FALSE	FALSE	FALSE	TRUE
NC_000962.3	1359471	1360146	675	-	CDS	Rv1216c	Rv1216c	0	0	2	cell wall and cell processes	FALSE	0	3	3	0	FALSE	NonReactive-Unq	0	0	2	0	0	0	0	2	0.8888888888888888	0	FALSE	FALSE	FALSE	FALSE	FALSE	TRUE
NC_000962.3	1360154	1361801	1647	-	CDS	Rv1217c	Rv1217c	0	0	7	cell wall and cell processes	FALSE	0	8	8	0	FALSE	NonReactive-Unq	0	0	7	0	0	0	0	7	1.2750455373406193	0	FALSE	FALSE	FALSE	FALSE	FALSE	TRUE
NC_000962.3	1361797	1362733	936	-	CDS	Rv1218c	Rv1218c	0	0	1	cell wall and cell processes	FALSE	0	1	1	0	FALSE	NonReactive-Unq	0	0	1	0	0	0	0	1	0.32051282051282054	0	FALSE	FALSE	FALSE	FALSE	FALSE	TRUE
NC_000962.3	1362722	1363361	639	-	CDS	Rv1219c	Rv1219c	0	0	0	regulatory proteins	FALSE	0	3	3	0	FALSE	NonReactive-Unq	0	0	0	0	0	0	0	0	0	0	FALSE	FALSE	FALSE	FALSE	FALSE	FALSE
NC_000962.3	1363502	1364150	648	-	CDS	Rv1220c	Rv1220c	0	0	2	intermediary metabolism and respiration	FALSE	0	3	3	0	FALSE	NonReactive-Unq	0	0	2	0	0	0	0	2	0.9259259259259258	0	FALSE	FALSE	FALSE	FALSE	FALSE	TRUE
NC_000962.3	1364412	1365186	774	+	CDS	Rv1221	sigE	0	0	1	information pathways	FALSE	0	4	4	0	FALSE	NonReactive-Unq	0	0	1	0	0	0	0	1	0.3875968992248062	0	FALSE	FALSE	FALSE	FALSE	FALSE	TRUE
NC_000962.3	1365343	1365808	465	+	CDS	Rv1222	rseA	0	0	1	information pathways	FALSE	0	1	1	0	FALSE	NonReactive-Unq	0	0	1	0	0	0	0	1	0.6451612903225806	0	FALSE	FALSE	FALSE	FALSE	FALSE	TRUE
NC_000962.3	1365874	1367461	1587	+	CDS	Rv1223	htrA	0	0	5	intermediary metabolism and respiration	FALSE	0	8	8	0	FALSE	NonReactive-Unq	0	0	5	0	0	0	0	5	0.9451795841209829	0	FALSE	FALSE	FALSE	FALSE	FALSE	TRUE
NC_000962.3	1367462	1367858	396	+	CDS	Rv1224	tatB	0	0	0	cell wall and cell processes	FALSE	0	2	2	0	FALSE	NonReactive-Unq	0	0	0	0	0	0	0	0	0	0	FALSE	FALSE	FALSE	FALSE	FALSE	FALSE
NC_000962.3	1367890	1368721	831	-	CDS	Rv1225c	Rv1225c	0	0	1	conserved hypotheticals	FALSE	0	4	4	0	FALSE	NonReactive-Unq	0	0	1	0	0	0	0	1	0.36101083032490977	0	FALSE	FALSE	FALSE	FALSE	FALSE	TRUE
NC_000962.3	1368831	1370295	1464	-	CDS	Rv1226c	Rv1226c	0	0	6	cell wall and cell processes	FALSE	0	7	7	0	FALSE	NonReactive-Unq	0	0	6	0	0	0	0	6	1.2295081967213115	0	FALSE	FALSE	FALSE	FALSE	FALSE	TRUE
NC_000962.3	1370291	1370825	534	-	CDS	Rv1227c	Rv1227c	0	0	0	cell wall and cell processes	FALSE	1	2	3	0.3333333333333333	FALSE	NonReactive-Unq	0	0	0	0	0	0	0	0	0	0	FALSE	FALSE	FALSE	FALSE	FALSE	FALSE
NC_000962.3	1370919	1371477	558	+	CDS	Rv1228	lpqX	0	0	3	cell wall and cell processes	FALSE	0	3	3	0	FALSE	NonReactive-Unq	0	0	3	0	0	0	0	3	1.6129032258064517	0	FALSE	FALSE	FALSE	FALSE	FALSE	TRUE
NC_000962.3	1371776	1372949	1173	-	CDS	Rv1229c	mrp	0	0	2	intermediary metabolism and respiration	FALSE	0	6	6	0	FALSE	NonReactive-Unq	0	0	2	0	0	0	0	2	0.5115089514066496	0	FALSE	FALSE	FALSE	FALSE	FALSE	TRUE
NC_000962.3	1372961	1374197	1236	-	CDS	Rv1230c	Rv1230c	0	0	4	cell wall and cell processes	FALSE	0	6	6	0	FALSE	NonReactive-Unq	0	0	4	0	0	0	0	4	0.970874	0	FALSE	FALSE	FALSE	FALSE	FALSE	TRUE
NC_000962.3	1374321	1374864	543	-	CDS	Rv1231c	Rv1231c	0	0	3	cell wall and cell processes	FALSE	0	3	3	0	FALSE	NonReactive-Unq	0	0	3	0	0	0	0	3	1.6574585635359116	0	FALSE	FALSE	FALSE	FALSE	FALSE	TRUE
NC_000962.3	1374860	1376168	1308	-	CDS	Rv1232c	Rv1232c	0	0	5	conserved hypotheticals	FALSE	0	6	6	0	FALSE	NonReactive-Unq	0	0	5	0	0	0	0	5	1.146788990825688	0	FALSE	FALSE	FALSE	FALSE	FALSE	TRUE
NC_000962.3	1376229	1376826	597	-	CDS	Rv1233c	Rv1233c	0	0	2	cell wall and cell processes	FALSE	0	3	3	0	FALSE	NonReactive-Unq	0	0	2	0	0	0	0	2	1.0050251256281406	0	FALSE	FALSE	FALSE	FALSE	FALSE	TRUE
NC_000962.3	1376975	1377503	528	+	CDS	Rv1234	Rv1234	0	0	0	cell wall and cell processes	FALSE	0	3	3	0	FALSE	NonReactive-Unq	0	0	0	0	0	0	0	0	0	0	FALSE	FALSE	FALSE	FALSE	FALSE	FALSE
NC_000962.3	1377523	1378930	1407	+	CDS	Rv1235	lpqY	0	0	4	cell wall and cell processes	FALSE	0	7	7	0	FALSE	NonReactive-Unq	0	0	4	0	0	0	0	4	0.8528784648187633	0	FALSE	FALSE	FALSE	FALSE	FALSE	TRUE
NC_000962.3	1378926	1379850	924	+	CDS	Rv1236	sugA	0	0	4	cell wall and cell processes	FALSE	0	5	5	0	FALSE	NonReactive-Unq	0	0	4	0	0	0	0	4	1.2987012987012987	0	FALSE	FALSE	FALSE	FALSE	FALSE	TRUE
NC_000962.3	1379854	1380679	825	+	CDS	Rv1237	sugB	0	0	0	cell wall and cell processes	FALSE	0	4	4	0	FALSE	NonReactive-Unq	0	0	0	0	0	0	0	0	0	0	FALSE	FALSE	FALSE	FALSE	FALSE	FALSE
NC_000962.3	1380683	1381865	1182	+	CDS	Rv1238	sugC	0	0	2	cell wall and cell processes	FALSE	0	6	6	0	FALSE	NonReactive-Unq	0	0	2	0	0	0	0	2	0.5076142131979695	0	FALSE	FALSE	FALSE	FALSE	FALSE	TRUE
NC_000962.3	1381941	1383042	1101	-	CDS	Rv1239c	corA	0	0	2	cell wall and cell processes	FALSE	0	5	5	0	FALSE	NonReactive-Unq	0	0	2	0	0	0	0	2	0.544959	0	FALSE	FALSE	FALSE	FALSE	FALSE	TRUE
NC_000962.3	1383212	1384202	990	+	CDS	Rv1240	mdh	0	0	5	intermediary metabolism and respiration	FALSE	0	5	5	0	FALSE	NonReactive-Unq	0	0	5	0	0	0	0	5	1.5151515151515154	0	FALSE	FALSE	FALSE	FALSE	FALSE	TRUE
NC_000962.3	1384277	1384538	261	+	CDS	Rv1241	vapB33	0	0	0	virulence, detoxification, adaptation	FALSE	0	1	1	0	FALSE	NonReactive-Unq	0	0	0	0	0	0	0	0	0	0	FALSE	FALSE	FALSE	FALSE	FALSE	FALSE
NC_000962.3	1384534	1384966	432	+	CDS	Rv1242	vapC33	0	0	1	virulence, detoxification, adaptation	FALSE	0	2	2	0	FALSE	NonReactive-Unq	0	0	1	0	0	0	0	1	0.6944444444444444	0	FALSE	FALSE	FALSE	FALSE	FALSE	TRUE
NC_000962.3	1384988	1386677	1689	-	CDS	Rv1243c	PE_PGRS23	0	0	4	PE/PPE	FALSE	0	7	7	0	FALSE	NonReactive-Unq	0	0	4	0	0	0	0	4	0.7104795737122557	0	FALSE	FALSE	FALSE	FALSE	FALSE	TRUE
NC_000962.3	1386856	1387717	861	+	CDS	Rv1244	lpqZ	0	0	3	cell wall and cell processes	FALSE	0	4	4	0	FALSE	NonReactive-Unq	0	0	3	0	0	0	0	3	1.0452961672473868	0	FALSE	FALSE	FALSE	FALSE	FALSE	TRUE
NC_000962.3	1387797	1388628	831	-	CDS	Rv1245c	Rv1245c	0	0	2	intermediary metabolism and respiration	FALSE	0	4	4	0	FALSE	NonReactive-Unq	0	0	2	0	0	0	0	2	0.7220216606498195	0	FALSE	FALSE	FALSE	FALSE	FALSE	TRUE
NC_000962.3	1388684	1388978	294	-	CDS	Rv1246c	relE	0	0	1	virulence, detoxification, adaptation	FALSE	0	2	2	0	FALSE	NonReactive-Unq	0	0	1	0	0	0	0	1	1.0204081632653061	0	FALSE	FALSE	FALSE	FALSE	FALSE	TRUE
NC_000962.3	1388974	1389244	270	-	CDS	Rv1247c	relB	0	0	1	virulence, detoxification, adaptation	FALSE	0	2	2	0	FALSE	NonReactive-Unq	0	0	1	0	0	0	0	1	1.1111111111111112	0	FALSE	FALSE	FALSE	FALSE	FALSE	TRUE
NC_000962.3	1389356	1393052	3696	-	CDS	Rv1248c	Rv1248c	0	0	6	intermediary metabolism and respiration	FALSE	0	10	10	0	FALSE	NonReactive-Unq	0	0	6	0	0	0	0	6	0.48701298701298706	0	FALSE	FALSE	FALSE	FALSE	FALSE	TRUE
NC_000962.3	1393193	1393982	789	-	CDS	Rv1249c	Rv1249c	0	0	2	cell wall and cell processes	FALSE	0	3	3	0	FALSE	NonReactive-Unq	0	0	2	0	0	0	0	2	0.7604562737642585	0	FALSE	FALSE	FALSE	FALSE	FALSE	TRUE
NC_000962.3	1394178	1395918	1740	+	CDS	Rv1250	Rv1250	0	0	3	cell wall and cell processes	FALSE	0	9	9	0	FALSE	NonReactive-Unq	0	0	3	0	0	0	0	3	0.5172413793103449	0	FALSE	FALSE	FALSE	FALSE	FALSE	TRUE
NC_000962.3	1395820	1399240	3420	-	CDS	Rv1251c	Rv1251c	0	0	13	conserved hypotheticals	FALSE	0	10	10	0	FALSE	NonReactive-Unq	0	0	13	0	0	0	0	13	1.1403508771929824	0	FALSE	FALSE	FALSE	FALSE	FALSE	TRUE
NC_000962.3	1399295	1399904	609	-	CDS	Rv1252c	lprE	0	0	1	cell wall and cell processes	FALSE	0	3	3	0	FALSE	NonReactive-Unq	0	0	1	0	0	0	0	1	0.49261083743842365	0	FALSE	FALSE	FALSE	FALSE	FALSE	TRUE
NC_000962.3	1399969	1401661	1692	+	CDS	Rv1253	deaD	0	0	4	information pathways	FALSE	0	8	8	0	FALSE	NonReactive-Unq	0	0	4	0	0	0	0	4	0.7092198581560284	0	FALSE	FALSE	FALSE	FALSE	FALSE	TRUE
NC_000962.3	1401657	1402809	1152	+	CDS	Rv1254	Rv1254	0	0	5	intermediary metabolism and respiration	FALSE	0	6	6	0	FALSE	NonReactive-Unq	0	0	5	0	0	0	0	5	1.3020833333333335	0	FALSE	FALSE	FALSE	FALSE	FALSE	TRUE
NC_000962.3	1402777	1403386	609	-	CDS	Rv1255c	Rv1255c	0	0	1	regulatory proteins	FALSE	0	3	3	0	FALSE	NonReactive-Unq	0	0	1	0	0	0	0	1	0.49261083743842365	0	FALSE	FALSE	FALSE	FALSE	FALSE	TRUE
NC_000962.3	1403385	1404603	1218	-	CDS	Rv1256c	cyp130	0	0	3	intermediary metabolism and respiration	FALSE	0	6	6	0	FALSE	NonReactive-Unq	0	0	3	0	0	0	0	3	0.7389162561576355	0	FALSE	FALSE	FALSE	FALSE	FALSE	TRUE
NC_000962.3	1404716	1406084	1368	-	CDS	Rv1257c	Rv1257c	0	0	5	intermediary metabolism and respiration	FALSE	0	7	7	0	FALSE	NonReactive-Unq	0	0	5	0	0	0	0	5	1.0964912280701753	0	FALSE	FALSE	FALSE	FALSE	FALSE	TRUE
NC_000962.3	1406080	1407340	1260	-	CDS	Rv1258c	Rv1258c	0	0	6	cell wall and cell processes	FALSE	0	6	6	0	FALSE	NonReactive-Unq	0	0	6	0	0	0	0	6	1.4285714285714286	0	FALSE	FALSE	FALSE	FALSE	FALSE	TRUE
NC_000962.3	1407338	1408238	900	+	CDS	Rv1259	udgB	0	0	2	information pathways	FALSE	0	3	3	0	FALSE	NonReactive-Unq	0	0	2	0	0	0	0	2	0.6666666666666666	0	FALSE	FALSE	FALSE	FALSE	FALSE	TRUE
NC_000962.3	1408239	1409358	1119	+	CDS	Rv1260	Rv1260	0	0	1	intermediary metabolism and respiration	FALSE	0	6	6	0	FALSE	NonReactive-Unq	0	0	1	0	0	0	0	1	0.2680965147453083	0	FALSE	FALSE	FALSE	FALSE	FALSE	TRUE
NC_000962.3	1409483	1409933	450	-	CDS	Rv1261c	Rv1261c	0	0	0	conserved hypotheticals	FALSE	0	2	2	0	FALSE	NonReactive-Unq	0	0	0	0	0	0	0	0	0	0	FALSE	FALSE	FALSE	FALSE	FALSE	FALSE
NC_000962.3	1409937	1410372	435	-	CDS	Rv1262c	Rv1262c	0	0	1	conserved hypotheticals	FALSE	0	2	2	0	FALSE	NonReactive-Unq	0	0	1	0	0	0	0	1	0.6896551724137931	0	FALSE	FALSE	FALSE	FALSE	FALSE	TRUE
NC_000962.3	1410430	1411819	1389	+	CDS	Rv1263	amiB2	0	0	5	intermediary metabolism and respiration	FALSE	0	7	7	0	FALSE	NonReactive-Unq	0	0	5	0	0	0	0	5	1.079913606911447	0	FALSE	FALSE	FALSE	FALSE	FALSE	TRUE
NC_000962.3	1411893	1413087	1194	+	CDS	Rv1264	Rv1264	0	0	3	intermediary metabolism and respiration	FALSE	0	6	6	0	FALSE	NonReactive-Unq	0	0	3	0	0	0	0	3	0.7537688442211056	0	FALSE	FALSE	FALSE	FALSE	FALSE	TRUE
NC_000962.3	1413259	1413940	681	+	CDS	Rv1265	Rv1265	0	0	1	conserved hypotheticals	FALSE	0	3	3	0	FALSE	NonReactive-Unq	0	0	1	0	0	0	0	1	0.44052863436123346	0	FALSE	FALSE	FALSE	FALSE	FALSE	TRUE
NC_000962.3	1413959	1415840	1881	-	CDS	Rv1266c	pknH	0	0	4	regulatory proteins	FALSE	0	7	7	0	FALSE	NonReactive-Unq	0	0	4	0	0	0	0	4	0.6379585326953748	0	FALSE	FALSE	FALSE	FALSE	FALSE	TRUE
NC_000962.3	1416180	1417347	1167	-	CDS	Rv1267c	embR	0	0	3	regulatory proteins	FALSE	0	6	6	0	FALSE	NonReactive-Unq	0	0	3	0	0	0	0	3	0.7712082262210797	0	FALSE	FALSE	FALSE	FALSE	FALSE	TRUE
NC_000962.3	1417657	1418356	699	-	CDS	Rv1268c	Rv1268c	0	0	4	conserved hypotheticals	FALSE	0	4	4	0	FALSE	NonReactive-Unq	0	0	4	0	0	0	0	4	1.7167381974248928	0	FALSE	FALSE	FALSE	FALSE	FALSE	TRUE
NC_000962.3	1418578	1418953	375	-	CDS	Rv1269c	Rv1269c	0	0	0	cell wall and cell processes	FALSE	0	4	4	0	FALSE	NonReactive-Unq	0	0	0	0	0	0	0	0	0	0	FALSE	FALSE	FALSE	FALSE	FALSE	FALSE
NC_000962.3	1419013	1419748	735	-	CDS	Rv1270c	lprA	0	0	4	cell wall and cell processes	FALSE	0	3	3	0	FALSE	NonReactive-Unq	0	0	4	0	0	0	0	4	1.6326530612244896	0	FALSE	FALSE	FALSE	FALSE	FALSE	TRUE
NC_000962.3	1419960	1420302	342	-	CDS	Rv1271c	Rv1271c	0	0	2	cell wall and cell processes	FALSE	0	3	3	0	FALSE	NonReactive-Unq	0	0	2	0	0	0	0	2	1.7543859649122806	0	FALSE	FALSE	FALSE	FALSE	FALSE	TRUE
NC_000962.3	1420409	1422305	1896	-	CDS	Rv1272c	Rv1272c	0	0	6	cell wall and cell processes	FALSE	0	9	9	0	FALSE	NonReactive-Unq	0	0	6	0	0	0	0	6	0.9493670886075949	0	FALSE	FALSE	FALSE	FALSE	FALSE	TRUE
NC_000962.3	1422301	1424050	1749	-	CDS	Rv1273c	Rv1273c	0	0	6	cell wall and cell processes	FALSE	0	9	9	0	FALSE	NonReactive-Unq	0	0	6	0	0	0	0	6	1.0291595197255574	0	FALSE	FALSE	FALSE	FALSE	FALSE	TRUE
NC_000962.3	1424196	1424754	558	+	CDS	Rv1274	lprB	0	0	0	cell wall and cell processes	FALSE	0	2	2	0	FALSE	NonReactive-Unq	0	0	0	0	0	0	0	0	0	0	FALSE	FALSE	FALSE	FALSE	FALSE	FALSE
NC_000962.3	1424750	1425293	543	+	CDS	Rv1275	lprC	0	0	1	cell wall and cell processes	FALSE	0	2	2	0	FALSE	NonReactive-Unq	0	0	1	0	0	0	0	1	0.5524861878453039	0	FALSE	FALSE	FALSE	FALSE	FALSE	TRUE
NC_000962.3	1425437	1425914	477	-	CDS	Rv1276c	Rv1276c	0	0	2	conserved hypotheticals	FALSE	0	1	1	0	FALSE	NonReactive-Unq	0	0	2	0	0	0	0	2	1.257861635220126	0	FALSE	FALSE	FALSE	FALSE	FALSE	TRUE
NC_000962.3	1426163	1427417	1254	+	CDS	Rv1277	Rv1277	0	0	0	conserved hypotheticals	FALSE	0	6	6	0	FALSE	NonReactive-Unq	0	0	0	0	0	0	0	0	0	0	FALSE	FALSE	FALSE	FALSE	FALSE	FALSE
NC_000962.3	1427413	1430041	2628	+	CDS	Rv1278	Rv1278	0	0	7	conserved hypotheticals	FALSE	0	10	10	0	FALSE	NonReactive-Unq	0	0	7	0	0	0	0	7	0.7990867579908676	0	FALSE	FALSE	FALSE	FALSE	FALSE	TRUE
NC_000962.3	1430061	1431648	1587	+	CDS	Rv1279	Rv1279	0	0	4	intermediary metabolism and respiration	FALSE	0	8	8	0	FALSE	NonReactive-Unq	0	0	4	0	0	0	0	4	0.7561436672967864	0	FALSE	FALSE	FALSE	FALSE	FALSE	TRUE
NC_000962.3	1431664	1433440	1776	-	CDS	Rv1280c	oppA	0	0	3	cell wall and cell processes	FALSE	0	9	9	0	FALSE	NonReactive-Unq	0	0	3	0	0	0	0	3	0.5067567567567568	0	FALSE	FALSE	FALSE	FALSE	FALSE	TRUE
NC_000962.3	1433432	1435271	1839	-	CDS	Rv1281c	oppD	0	0	4	cell wall and cell processes	FALSE	0	9	9	0	FALSE	NonReactive-Unq	0	0	4	0	0	0	0	4	0.6525285481239804	0	FALSE	FALSE	FALSE	FALSE	FALSE	TRUE
NC_000962.3	1435267	1436143	876	-	CDS	Rv1282c	oppC	0	0	1	cell wall and cell processes	FALSE	0	4	4	0	FALSE	NonReactive-Unq	0	0	1	0	0	0	0	1	0.3424657534246575	0	FALSE	FALSE	FALSE	FALSE	FALSE	TRUE
NC_000962.3	1436139	1437117	978	-	CDS	Rv1283c	oppB	0	0	2	cell wall and cell processes	FALSE	0	5	5	0	FALSE	NonReactive-Unq	0	0	2	0	0	0	0	2	0.6134969325153374	0	FALSE	FALSE	FALSE	FALSE	FALSE	TRUE
NC_000962.3	1437323	1437815	492	+	CDS	Rv1284	canA	0	0	0	intermediary metabolism and respiration	FALSE	0	2	2	0	FALSE	NonReactive-Unq	0	0	0	0	0	0	0	0	0	0	FALSE	FALSE	FALSE	FALSE	FALSE	FALSE
NC_000962.3	1437908	1438907	999	+	CDS	Rv1285	cysD	0	0	1	intermediary metabolism and respiration	FALSE	0	5	5	0	FALSE	NonReactive-Unq	0	0	1	0	0	0	0	1	0.3003003003003003	0	FALSE	FALSE	FALSE	FALSE	FALSE	TRUE
NC_000962.3	1438906	1440751	1845	+	CDS	Rv1286	cysN	0	0	4	intermediary metabolism and respiration	FALSE	0	9	9	0	FALSE	NonReactive-Unq	0	0	4	0	0	0	0	4	0.6504065040650406	0	FALSE	FALSE	FALSE	FALSE	FALSE	TRUE
NC_000962.3	1440804	1441290	486	+	CDS	Rv1287	Rv1287	0	0	0	conserved hypotheticals	FALSE	0	2	2	0	FALSE	NonReactive-Unq	0	0	0	0	0	0	0	0	0	0	FALSE	FALSE	FALSE	FALSE	FALSE	FALSE
NC_000962.3	1441347	1442718	1371	+	CDS	Rv1288	Rv1288	0	0	7	conserved hypotheticals	FALSE	0	7	7	0	FALSE	NonReactive-Unq	0	0	7	0	0	0	0	7	1.5317286652078776	0	FALSE	FALSE	FALSE	FALSE	FALSE	TRUE
NC_000962.3	1442766	1443399	633	+	CDS	Rv1289	Rv1289	0	0	1	conserved hypotheticals	FALSE	0	3	3	0	FALSE	NonReactive-Unq	0	0	1	0	0	0	0	1	0.47393364928909953	0	FALSE	FALSE	FALSE	FALSE	FALSE	TRUE
NC_000962.3	1443481	1445047	1566	-	CDS	Rv1290c	Rv1290c	0	0	3	conserved hypotheticals	FALSE	0	8	8	0	FALSE	NonReactive-Unq	0	0	3	0	0	0	0	3	0.5747126436781609	0	FALSE	FALSE	FALSE	FALSE	FALSE	TRUE
NC_000962.3	1445057	1445372	315	+	CDS	Rv1290A	Rv1290A	0	0	0	conserved hypotheticals	FALSE	0	1	1	0	FALSE	NonReactive-Unq	0	0	0	0	0	0	0	0	0	0	FALSE	FALSE	FALSE	FALSE	FALSE	FALSE
NC_000962.3	1446378	1448031	1653	+	CDS	Rv1292	argS	0	0	7	information pathways	FALSE	0	8	8	0	FALSE	NonReactive-Unq	0	0	7	0	0	0	0	7	1.2704174228675136	0	FALSE	FALSE	FALSE	FALSE	FALSE	TRUE
NC_000962.3	1448027	1449371	1344	+	CDS	Rv1293	lysA	0	0	2	intermediary metabolism and respiration	FALSE	0	7	7	0	FALSE	NonReactive-Unq	0	0	2	0	0	0	0	2	0.4464285714285714	0	FALSE	FALSE	FALSE	FALSE	FALSE	TRUE
NC_000962.3	1449374	1450700	1326	+	CDS	Rv1294	thrA	0	0	1	intermediary metabolism and respiration	FALSE	0	7	7	0	FALSE	NonReactive-Unq	0	0	1	0	0	0	0	1	0.22624434389140272	0	FALSE	FALSE	FALSE	FALSE	FALSE	TRUE
NC_000962.3	1450696	1451779	1083	+	CDS	Rv1295	thrC	0	0	5	intermediary metabolism and respiration	FALSE	0	5	5	0	TRUE	NonReactive-HHR	0	0	5	0	0	0	0	5	1.3850415512465375	0	FALSE	FALSE	FALSE	FALSE	FALSE	TRUE
NC_000962.3	1451996	1452947	951	+	CDS	Rv1296	thrB	0	0	1	intermediary metabolism and respiration	FALSE	0	5	5	0	TRUE	NonReactive-HHR	0	0	1	0	0	0	0	1	0.31545741324921134	0	FALSE	FALSE	FALSE	FALSE	FALSE	TRUE
NC_000962.3	1453203	1455012	1809	+	CDS	Rv1297	rho	0	0	2	information pathways	FALSE	0	9	9	0	FALSE	NonReactive-Unq	0	0	2	0	0	0	0	2	0.33167495854063017	0	FALSE	FALSE	FALSE	FALSE	FALSE	TRUE
NC_000962.3	1455162	1455405	243	+	CDS	Rv1298	rpmE	0	0	0	information pathways	FALSE	0	2	2	0	FALSE	NonReactive-Unq	0	0	0	0	0	0	0	0	0	0	FALSE	FALSE	FALSE	FALSE	FALSE	FALSE
NC_000962.3	1455494	1456568	1074	+	CDS	Rv1299	prfA	0	0	2	information pathways	FALSE	0	5	5	0	FALSE	NonReactive-Unq	0	0	2	0	0	0	0	2	0.5586592178770949	0	FALSE	FALSE	FALSE	FALSE	FALSE	TRUE
NC_000962.3	1456564	1457542	978	+	CDS	Rv1300	hemK	0	0	0	intermediary metabolism and respiration	FALSE	0	5	5	0	FALSE	NonReactive-Unq	0	0	0	0	0	0	0	0	0	0	FALSE	FALSE	FALSE	FALSE	FALSE	FALSE
NC_000962.3	1457557	1458211	654	+	CDS	Rv1301	Rv1301	0	0	1	conserved hypotheticals	FALSE	0	3	3	0	FALSE	NonReactive-Unq	0	0	1	0	0	0	0	1	0.45871559633027525	0	FALSE	FALSE	FALSE	FALSE	FALSE	TRUE
NC_000962.3	1458294	1459509	1215	+	CDS	Rv1302	rfe	0	0	2	cell wall and cell processes	FALSE	0	6	6	0	FALSE	NonReactive-Unq	0	0	2	0	0	0	0	2	0.49382716049382713	0	FALSE	FALSE	FALSE	FALSE	FALSE	TRUE
NC_000962.3	1459765	1460251	486	+	CDS	Rv1303	Rv1303	0	0	1	cell wall and cell processes	FALSE	0	2	2	0	FALSE	NonReactive-Unq	0	0	1	0	0	0	0	1	0.617284	0	FALSE	FALSE	FALSE	FALSE	FALSE	TRUE
NC_000962.3	1460243	1460996	753	+	CDS	Rv1304	atpB	0	0	1	intermediary metabolism and respiration	FALSE	0	4	4	0	FALSE	NonReactive-Unq	0	0	1	0	0	0	0	1	0.398406	0	FALSE	FALSE	FALSE	FALSE	FALSE	TRUE
NC_000962.3	1461044	1461290	246	+	CDS	Rv1305	atpE	0	0	0	intermediary metabolism and respiration	FALSE	0	2	2	0	FALSE	NonReactive-Unq	0	0	0	0	0	0	0	0	0	0	FALSE	FALSE	FALSE	FALSE	FALSE	FALSE
NC_000962.3	1461320	1461836	516	+	CDS	Rv1306	atpF	0	0	2	intermediary metabolism and respiration	FALSE	0	3	3	0	FALSE	NonReactive-Unq	0	0	2	0	0	0	0	2	1.1627906976744187	0	FALSE	FALSE	FALSE	FALSE	FALSE	TRUE
NC_000962.3	1461842	1463183	1341	+	CDS	Rv1307	atpH	0	0	5	intermediary metabolism and respiration	FALSE	0	7	7	0	FALSE	NonReactive-Unq	0	0	5	0	0	0	0	5	1.1185682326621924	0	FALSE	FALSE	FALSE	FALSE	FALSE	TRUE
NC_000962.3	1463227	1464877	1650	+	CDS	Rv1308	atpA	0	0	3	intermediary metabolism and respiration	FALSE	0	8	8	0	FALSE	NonReactive-Unq	0	0	3	0	0	0	0	3	0.5454545454545454	0	FALSE	FALSE	FALSE	FALSE	FALSE	TRUE
NC_000962.3	1464883	1465801	918	+	CDS	Rv1309	atpG	0	0	5	intermediary metabolism and respiration	FALSE	0	5	5	0	FALSE	NonReactive-Unq	0	0	5	0	0	0	0	5	1.6339869281045754	0	FALSE	FALSE	FALSE	FALSE	FALSE	TRUE
NC_000962.3	1465840	1467301	1461	+	CDS	Rv1310	atpD	0	0	1	intermediary metabolism and respiration	FALSE	0	7	7	0	FALSE	NonReactive-Unq	0	0	1	0	0	0	0	1	0.2053388090349076	0	FALSE	FALSE	FALSE	FALSE	FALSE	TRUE
NC_000962.3	1467314	1467680	366	+	CDS	Rv1311	atpC	0	0	0	intermediary metabolism and respiration	FALSE	0	2	2	0	FALSE	NonReactive-Unq	0	0	0	0	0	0	0	0	0	0	FALSE	FALSE	FALSE	FALSE	FALSE	FALSE
NC_000962.3	1467687	1468131	444	+	CDS	Rv1312	Rv1312	0	0	1	cell wall and cell processes	FALSE	0	2	2	0	FALSE	NonReactive-Unq	0	0	1	0	0	0	0	1	0.6756756756756757	0	FALSE	FALSE	FALSE	FALSE	FALSE	TRUE
NC_000962.3	1468170	1469505	1335	-	CDS	Rv1313c	Rv1313c	0	0	8	insertion seqs and phages	FALSE	0	7	7	0	TRUE	NonReactive-HHR	0	0	8	0	0	0	0	8	1.7977528089887642	0	FALSE	FALSE	FALSE	FALSE	FALSE	TRUE
NC_000962.3	1469670	1470252	582	-	CDS	Rv1314c	Rv1314c	0	0	1	conserved hypotheticals	FALSE	0	3	3	0	FALSE	NonReactive-Unq	0	0	1	0	0	0	0	1	0.5154639175257731	0	FALSE	FALSE	FALSE	FALSE	FALSE	TRUE
NC_000962.3	1470320	1471577	1257	+	CDS	Rv1315	murA	0	0	2	cell wall and cell processes	FALSE	0	6	6	0	FALSE	NonReactive-Unq	0	0	2	0	0	0	0	2	0.47732696897374705	0	FALSE	FALSE	FALSE	FALSE	FALSE	TRUE
NC_000962.3	1477133	1477631	498	-	CDS	Rv1316c	ogt	0	0	3	information pathways	FALSE	0	1	1	0	FALSE	NonReactive-Unq	0	0	3	0	0	0	0	3	1.8072289156626506	0	FALSE	FALSE	FALSE	FALSE	FALSE	TRUE
NC_000962.3	1477627	1479118	1491	-	CDS	Rv1317c	alkA	0	0	4	information pathways	FALSE	0	7	7	0	FALSE	NonReactive-Unq	0	0	4	0	0	0	0	4	0.8048289738430583	0	FALSE	FALSE	FALSE	FALSE	FALSE	TRUE
NC_000962.3	1479198	1480824	1626	-	CDS	Rv1318c	Rv1318c	0	0	2	intermediary metabolism and respiration	FALSE	0	8	8	0	FALSE	NonReactive-Unq	0	0	2	0	0	0	0	2	0.36900369003690037	0	FALSE	FALSE	FALSE	FALSE	FALSE	TRUE
NC_000962.3	1480893	1482501	1608	-	CDS	Rv1319c	Rv1319c	1	0	21	intermediary metabolism and respiration	FALSE	0	7	7	0	FALSE	NonReactive-Unq	1	0	21	0	0	4	0	21	3.917910447761194	0	FALSE	FALSE	FALSE	TRUE	TRUE	TRUE
NC_000962.3	1482513	1484217	1704	-	CDS	Rv1320c	Rv1320c	0	0	9	intermediary metabolism and respiration	FALSE	0	8	8	0	FALSE	NonReactive-Unq	0	0	9	0	0	0	0	9	1.584507042253521	0	FALSE	FALSE	FALSE	FALSE	FALSE	TRUE
NC_000962.3	1484278	1484959	681	+	CDS	Rv1321	Rv1321	0	0	1	conserved hypotheticals	FALSE	0	3	3	0	FALSE	NonReactive-Unq	0	0	1	0	0	0	0	1	0.44052863436123346	0	FALSE	FALSE	FALSE	FALSE	FALSE	TRUE
NC_000962.3	1484981	1485278	297	+	CDS	Rv1322	Rv1322	0	0	3	conserved hypotheticals	FALSE	0	2	2	0	FALSE	NonReactive-Unq	0	0	3	0	0	0	0	3	3.0303030303030307	0	FALSE	FALSE	FALSE	FALSE	FALSE	TRUE
NC_000962.3	1485312	1485771	459	-	CDS	Rv1322A	Rv1322A	0	0	0	conserved hypotheticals	FALSE	0	2	2	0	FALSE	NonReactive-Unq	0	0	0	0	0	0	0	0	0	0	FALSE	FALSE	FALSE	FALSE	FALSE	FALSE
NC_000962.3	1485861	1487031	1170	+	CDS	Rv1323	fadA4	0	0	1	lipid metabolism	FALSE	0	6	6	0	FALSE	NonReactive-Unq	0	0	1	0	0	0	0	1	0.2564102564102564	0	FALSE	FALSE	FALSE	FALSE	FALSE	TRUE
NC_000962.3	1487160	1488075	915	+	CDS	Rv1324	Rv1324	0	0	4	intermediary metabolism and respiration	FALSE	0	5	5	0	FALSE	NonReactive-Unq	0	0	4	0	0	0	0	4	1.3114754098360655	0	FALSE	FALSE	FALSE	FALSE	FALSE	TRUE
NC_000962.3	1488153	1489965	1812	-	CDS	Rv1325c	PE_PGRS24	0	0	9	PE/PPE	FALSE	0	9	9	0	TRUE	NonReactive-HHR	0	0	9	0	0	0	0	9	1.490066225165563	0	FALSE	FALSE	FALSE	FALSE	FALSE	TRUE
NC_000962.3	1490116	1492312	2196	-	CDS	Rv1326c	glgB	0	0	5	intermediary metabolism and respiration	FALSE	0	10	10	0	FALSE	NonReactive-Unq	0	0	5	0	0	0	0	5	0.6830601092896176	0	FALSE	FALSE	FALSE	FALSE	FALSE	TRUE
NC_000962.3	1492319	1494425	2106	-	CDS	Rv1327c	glgE	0	0	5	intermediary metabolism and respiration	FALSE	0	10	10	0	FALSE	NonReactive-Unq	0	0	5	0	0	0	0	5	0.7122507122507122	0	FALSE	FALSE	FALSE	FALSE	FALSE	TRUE
NC_000962.3	1494563	1497155	2592	+	CDS	Rv1328	glgP	0	0	10	intermediary metabolism and respiration	FALSE	0	10	10	0	FALSE	NonReactive-Unq	0	0	10	0	0	0	0	10	1.1574074074074074	0	FALSE	FALSE	FALSE	FALSE	FALSE	TRUE
NC_000962.3	1497194	1499189	1995	-	CDS	Rv1329c	dinG	0	0	7	information pathways	FALSE	0	9	9	0	FALSE	NonReactive-Unq	0	0	7	0	0	0	0	7	1.0526315789473684	0	FALSE	FALSE	FALSE	FALSE	FALSE	TRUE
NC_000962.3	1499212	1500559	1347	-	CDS	Rv1330c	pncB1	0	0	5	intermediary metabolism and respiration	FALSE	0	7	7	0	FALSE	NonReactive-Unq	0	0	5	0	0	0	0	5	1.1135857461024499	0	FALSE	FALSE	FALSE	FALSE	FALSE	TRUE
NC_000962.3	1500660	1500966	306	+	CDS	Rv1331	Rv1331	0	0	0	conserved hypotheticals	FALSE	0	2	2	0	FALSE	NonReactive-Unq	0	0	0	0	0	0	0	0	0	0	FALSE	FALSE	FALSE	FALSE	FALSE	FALSE
NC_000962.3	1500925	1501582	657	+	CDS	Rv1332	Rv1332	0	0	2	regulatory proteins	FALSE	0	3	3	0	FALSE	NonReactive-Unq	0	0	2	0	0	0	0	2	0.913242	0	FALSE	FALSE	FALSE	FALSE	FALSE	TRUE
NC_000962.3	1501598	1502633	1035	+	CDS	Rv1333	Rv1333	0	0	2	intermediary metabolism and respiration	FALSE	0	5	5	0	FALSE	NonReactive-Unq	0	0	2	0	0	0	0	2	0.5797101449275363	0	FALSE	FALSE	FALSE	FALSE	FALSE	TRUE
NC_000962.3	1502640	1503081	441	+	CDS	Rv1334	mec	0	0	1	intermediary metabolism and respiration	FALSE	0	2	2	0	FALSE	NonReactive-Unq	0	0	1	0	0	0	0	1	0.6802721088435374	0	FALSE	FALSE	FALSE	FALSE	FALSE	TRUE
NC_000962.3	1503102	1503384	282	+	CDS	Rv1335	cysO	0	0	2	intermediary metabolism and respiration	FALSE	0	2	2	0	FALSE	NonReactive-Unq	0	0	2	0	0	0	0	2	2.127659574468085	0	FALSE	FALSE	FALSE	FALSE	FALSE	TRUE
NC_000962.3	1503393	1504365	972	+	CDS	Rv1336	cysM	0	0	1	intermediary metabolism and respiration	FALSE	0	5	5	0	FALSE	NonReactive-Unq	0	0	1	0	0	0	0	1	0.308642	0	FALSE	FALSE	FALSE	FALSE	FALSE	TRUE
NC_000962.3	1504355	1505078	723	+	CDS	Rv1337	Rv1337	0	0	3	cell wall and cell processes	FALSE	0	4	4	0	FALSE	NonReactive-Unq	0	0	3	0	0	0	0	3	1.2448132780082988	0	FALSE	FALSE	FALSE	FALSE	FALSE	TRUE
NC_000962.3	1505074	1505890	816	+	CDS	Rv1338	murI	0	0	0	cell wall and cell processes	FALSE	0	4	4	0	FALSE	NonReactive-Unq	0	0	0	0	0	0	0	0	0	0	FALSE	FALSE	FALSE	FALSE	FALSE	FALSE
NC_000962.3	1505916	1506738	822	+	CDS	Rv1339	Rv1339	0	0	0	conserved hypotheticals	FALSE	0	4	4	0	FALSE	NonReactive-Unq	0	0	0	0	0	0	0	0	0	0	FALSE	FALSE	FALSE	FALSE	FALSE	FALSE
NC_000962.3	1506754	1507534	780	+	CDS	Rv1340	rphA	0	0	2	information pathways	FALSE	0	4	4	0	FALSE	NonReactive-Unq	0	0	2	0	0	0	0	2	0.7692307692307693	0	FALSE	FALSE	FALSE	FALSE	FALSE	TRUE
NC_000962.3	1507572	1508187	615	+	CDS	Rv1341	Rv1341	0	0	0	conserved hypotheticals	FALSE	0	3	3	0	FALSE	NonReactive-Unq	0	0	0	0	0	0	0	0	0	0	FALSE	FALSE	FALSE	FALSE	FALSE	FALSE
NC_000962.3	1508183	1508546	363	-	CDS	Rv1342c	Rv1342c	0	0	0	cell wall and cell processes	FALSE	0	2	2	0	FALSE	NonReactive-Unq	0	0	0	0	0	0	0	0	0	0	FALSE	FALSE	FALSE	FALSE	FALSE	FALSE
NC_000962.3	1508967	1509288	321	+	CDS	Rv1344	mbtL	0	0	0	lipid metabolism	FALSE	0	2	2	0	FALSE	NonReactive-Unq	0	0	0	0	0	0	0	0	0	0	FALSE	FALSE	FALSE	FALSE	FALSE	FALSE
NC_000962.3	1509280	1510846	1566	+	CDS	Rv1345	mbtM	0	0	3	lipid metabolism	FALSE	0	8	8	0	FALSE	NonReactive-Unq	0	0	3	0	0	0	0	3	0.5747126436781609	0	FALSE	FALSE	FALSE	FALSE	FALSE	TRUE
NC_000962.3	1510845	1512006	1161	+	CDS	Rv1346	mbtN	0	0	1	lipid metabolism	FALSE	0	6	6	0	FALSE	NonReactive-Unq	0	0	1	0	0	0	0	1	0.25839793281653745	0	FALSE	FALSE	FALSE	FALSE	FALSE	TRUE
NC_000962.3	1511972	1512605	633	-	CDS	Rv1347c	mbtK	0	0	1	lipid metabolism	FALSE	0	3	3	0	FALSE	NonReactive-Unq	0	0	1	0	0	0	0	1	0.47393364928909953	0	FALSE	FALSE	FALSE	FALSE	FALSE	TRUE
NC_000962.3	1513046	1515626	2580	+	CDS	Rv1348	irtA	0	0	4	cell wall and cell processes	FALSE	0	10	10	0	FALSE	NonReactive-Unq	0	0	4	0	0	0	0	4	0.46511627906976744	0	FALSE	FALSE	FALSE	FALSE	FALSE	TRUE
NC_000962.3	1515622	1517362	1740	+	CDS	Rv1349	irtB	0	0	3	cell wall and cell processes	FALSE	1	8	9	0.1111111111111111	FALSE	NonReactive-Unq	0	0	3	0	0	0	0	3	0.5172413793103449	0	FALSE	FALSE	FALSE	FALSE	FALSE	TRUE
NC_000962.3	1517490	1518234	744	+	CDS	Rv1350	fabG2	0	0	2	lipid metabolism	FALSE	0	4	4	0	FALSE	NonReactive-Unq	0	0	2	0	0	0	0	2	0.8064516129032259	0	FALSE	FALSE	FALSE	FALSE	FALSE	TRUE
NC_000962.3	1518230	1518560	330	+	CDS	Rv1351	Rv1351	0	0	5	conserved hypotheticals	FALSE	1	1	2	0.5	FALSE	NonReactive-Unq	0	0	5	1	0	0	0	5	4.545454545454546	0.9090909090909091	FALSE	FALSE	FALSE	FALSE	FALSE	TRUE
NC_000962.3	1518762	1519134	372	+	CDS	Rv1352	Rv1352	0	0	1	conserved hypotheticals	FALSE	0	3	3	0	FALSE	NonReactive-Unq	0	0	1	0	0	0	0	1	0.8064516129032259	0	FALSE	FALSE	FALSE	FALSE	FALSE	TRUE
NC_000962.3	1519199	1519985	786	-	CDS	Rv1353c	Rv1353c	0	0	3	regulatory proteins	FALSE	0	4	4	0	FALSE	NonReactive-Unq	0	0	3	0	0	0	0	3	1.1450381679389312	0	FALSE	FALSE	FALSE	FALSE	FALSE	TRUE
NC_000962.3	1520004	1521876	1872	-	CDS	Rv1354c	Rv1354c	0	0	3	conserved hypotheticals	FALSE	0	9	9	0	FALSE	NonReactive-Unq	0	0	3	0	0	0	0	3	0.4807692307692307	0	FALSE	FALSE	FALSE	FALSE	FALSE	TRUE
NC_000962.3	1521884	1524032	2148	-	CDS	Rv1355c	moeY	0	0	11	intermediary metabolism and respiration	FALSE	0	10	10	0	FALSE	NonReactive-Unq	0	0	11	0	0	0	0	11	1.536312849162011	0	FALSE	FALSE	FALSE	FALSE	FALSE	TRUE
NC_000962.3	1524028	1524820	792	-	CDS	Rv1356c	Rv1356c	0	0	0	conserved hypotheticals	FALSE	0	4	4	0	FALSE	NonReactive-Unq	0	0	0	0	0	0	0	0	0	0	FALSE	FALSE	FALSE	FALSE	FALSE	FALSE
NC_000962.3	1525292	1526216	924	-	CDS	Rv1357c	Rv1357c	0	0	2	conserved hypotheticals	FALSE	0	5	5	0	FALSE	NonReactive-Unq	0	0	2	0	0	0	0	2	0.6493506493506493	0	FALSE	FALSE	FALSE	FALSE	FALSE	TRUE
NC_000962.3	1526611	1530091	3480	+	CDS	Rv1358	Rv1358	0	0	9	regulatory proteins	FALSE	0	10	10	0	FALSE	NonReactive-Unq	0	0	9	0	0	0	0	9	0.7758620689655172	0	FALSE	FALSE	FALSE	FALSE	FALSE	TRUE
NC_000962.3	1530172	1530925	753	+	CDS	Rv1359	Rv1359	0	0	2	regulatory proteins	FALSE	0	3	3	0	FALSE	NonReactive-Unq	0	0	2	0	0	0	0	2	0.796813	0	FALSE	FALSE	FALSE	FALSE	FALSE	TRUE
NC_000962.3	1531347	1532370	1023	+	CDS	Rv1360	Rv1360	0	0	1	intermediary metabolism and respiration	FALSE	0	5	5	0	FALSE	NonReactive-Unq	0	0	1	0	0	0	0	1	0.2932551319648094	0	FALSE	FALSE	FALSE	FALSE	FALSE	TRUE
NC_000962.3	1532442	1533633	1191	-	CDS	Rv1361c	PPE19	5	5	61	PE/PPE	TRUE	16	21	37	0.4324324324324324	TRUE	Antigen-HHR	5	5	61	9	36	36	36	61	15.365239294710328	2.2670025188916876	TRUE	TRUE	TRUE	TRUE	TRUE	TRUE
NC_000962.3	1533947	1534610	663	-	CDS	Rv1362c	Rv1362c	0	0	5	cell wall and cell processes	FALSE	0	3	3	0	FALSE	NonReactive-Unq	0	0	5	0	0	0	0	5	2.262443438914027	0	FALSE	FALSE	FALSE	FALSE	FALSE	TRUE
NC_000962.3	1534606	1535392	786	-	CDS	Rv1363c	Rv1363c	0	0	2	cell wall and cell processes	FALSE	0	4	4	0	FALSE	NonReactive-Unq	0	0	2	0	0	0	0	2	0.7633587786259542	0	FALSE	FALSE	FALSE	FALSE	FALSE	TRUE
NC_000962.3	1535682	1537644	1962	-	CDS	Rv1364c	Rv1364c	0	0	4	information pathways	FALSE	0	10	10	0	FALSE	NonReactive-Unq	0	0	4	0	0	0	0	4	0.6116207951070337	0	FALSE	FALSE	FALSE	FALSE	FALSE	TRUE
NC_000962.3	1537782	1538169	387	-	CDS	Rv1365c	rsfA	0	0	3	information pathways	FALSE	0	2	2	0	FALSE	NonReactive-Unq	0	0	3	0	0	0	0	3	2.3255813953488373	0	FALSE	FALSE	FALSE	FALSE	FALSE	TRUE
NC_000962.3	1538389	1539211	822	+	CDS	Rv1366	Rv1366	0	0	3	conserved hypotheticals	FALSE	0	4	4	0	FALSE	NonReactive-Unq	0	0	3	0	0	0	0	3	1.094890510948905	0	FALSE	FALSE	FALSE	FALSE	FALSE	TRUE
NC_000962.3	1539511	1540645	1134	-	CDS	Rv1367c	Rv1367c	0	0	2	conserved hypotheticals	FALSE	0	6	6	0	FALSE	NonReactive-Unq	0	0	2	0	0	0	0	2	0.5291005291005291	0	FALSE	FALSE	FALSE	FALSE	FALSE	TRUE
NC_000962.3	1541019	1541805	786	+	CDS	Rv1368	lprF	0	0	3	cell wall and cell processes	FALSE	0	4	4	0	FALSE	NonReactive-Unq	0	0	3	0	0	0	0	3	1.1450381679389312	0	FALSE	FALSE	FALSE	FALSE	FALSE	TRUE
NC_000962.3	1543358	1544828	1470	+	CDS	Rv1371	Rv1371	0	0	0	cell wall and cell processes	FALSE	0	7	7	0	FALSE	NonReactive-Unq	0	0	0	0	0	0	0	0	0	0	FALSE	FALSE	FALSE	FALSE	FALSE	FALSE
NC_000962.3	1544824	1546006	1182	+	CDS	Rv1372	Rv1372	0	0	6	conserved hypotheticals	FALSE	0	6	6	0	FALSE	NonReactive-Unq	0	0	6	0	0	0	0	6	1.5228426395939085	0	FALSE	FALSE	FALSE	FALSE	FALSE	TRUE
NC_000962.3	1546011	1546992	981	+	CDS	Rv1373	Rv1373	0	0	2	intermediary metabolism and respiration	FALSE	0	5	5	0	FALSE	NonReactive-Unq	0	0	2	0	0	0	0	2	0.6116207951070337	0	FALSE	FALSE	FALSE	FALSE	FALSE	TRUE
NC_000962.3	1547071	1547530	459	-	CDS	Rv1374c	Rv1374c	0	0	3	conserved hypotheticals	FALSE	0	2	2	0	FALSE	NonReactive-Unq	0	0	3	0	0	0	0	3	1.9607843137254903	0	FALSE	FALSE	FALSE	FALSE	FALSE	TRUE
NC_000962.3	1547831	1549151	1320	+	CDS	Rv1375	Rv1375	0	0	2	conserved hypotheticals	FALSE	0	7	7	0	FALSE	NonReactive-Unq	0	0	2	0	0	0	0	2	0.45454545454545453	0	FALSE	FALSE	FALSE	FALSE	FALSE	TRUE
NC_000962.3	1549147	1550641	1494	+	CDS	Rv1376	Rv1376	0	0	6	conserved hypotheticals	FALSE	0	7	7	0	FALSE	NonReactive-Unq	0	0	6	0	0	0	0	6	1.2048192771084336	0	FALSE	FALSE	FALSE	FALSE	FALSE	TRUE
NC_000962.3	1550578	1551217	639	-	CDS	Rv1377c	Rv1377c	0	0	2	intermediary metabolism and respiration	FALSE	0	3	3	0	FALSE	NonReactive-Unq	0	0	2	0	0	0	0	2	0.9389671361502347	0	FALSE	FALSE	FALSE	FALSE	FALSE	TRUE
NC_000962.3	1551227	1552655	1428	-	CDS	Rv1378c	Rv1378c	0	0	3	conserved hypotheticals	FALSE	0	7	7	0	FALSE	NonReactive-Unq	0	0	3	0	0	0	0	3	0.6302521008403361	0	FALSE	FALSE	FALSE	FALSE	FALSE	TRUE
NC_000962.3	1552653	1553235	582	+	CDS	Rv1379	pyrR	0	0	1	regulatory proteins	FALSE	0	3	3	0	FALSE	NonReactive-Unq	0	0	1	0	0	0	0	1	0.5154639175257731	0	FALSE	FALSE	FALSE	FALSE	FALSE	TRUE
NC_000962.3	1553231	1554191	960	+	CDS	Rv1380	pyrB	0	0	1	intermediary metabolism and respiration	FALSE	0	5	5	0	FALSE	NonReactive-Unq	0	0	1	0	0	0	0	1	0.3125	0	FALSE	FALSE	FALSE	FALSE	FALSE	TRUE
NC_000962.3	1554187	1555480	1293	+	CDS	Rv1381	pyrC	0	0	6	intermediary metabolism and respiration	FALSE	0	6	6	0	FALSE	NonReactive-Unq	0	0	6	0	0	0	0	6	1.3921113689095126	0	FALSE	FALSE	FALSE	FALSE	FALSE	TRUE
NC_000962.3	1555476	1555974	498	+	CDS	Rv1382	Rv1382	0	0	3	cell wall and cell processes	FALSE	0	3	3	0	FALSE	NonReactive-Unq	0	0	3	0	0	0	0	3	1.8072289156626506	0	FALSE	FALSE	FALSE	FALSE	FALSE	TRUE
NC_000962.3	1555970	1557101	1131	+	CDS	Rv1383	carA	0	0	5	intermediary metabolism and respiration	FALSE	0	6	6	0	FALSE	NonReactive-Unq	0	0	5	0	0	0	0	5	1.3262599469496021	0	FALSE	FALSE	FALSE	FALSE	FALSE	TRUE
NC_000962.3	1557100	1560448	3348	+	CDS	Rv1384	carB	0	0	6	intermediary metabolism and respiration	FALSE	0	8	8	0	FALSE	NonReactive-Unq	0	0	6	0	0	0	0	6	0.5376344086021505	0	FALSE	FALSE	FALSE	FALSE	FALSE	TRUE
NC_000962.3	1560444	1561269	825	+	CDS	Rv1385	pyrF	0	0	3	intermediary metabolism and respiration	FALSE	0	4	4	0	FALSE	NonReactive-Unq	0	0	3	0	0	0	0	3	1.0909090909090908	0	FALSE	FALSE	FALSE	FALSE	FALSE	TRUE
NC_000962.3	1561463	1561772	309	+	CDS	Rv1386	PE15	0	0	3	PE/PPE	FALSE	0	4	4	0	FALSE	NonReactive-Unq	0	0	3	0	0	0	0	3	2.9126213592233006	0	FALSE	FALSE	FALSE	FALSE	FALSE	TRUE
NC_000962.3	1561768	1563388	1620	+	CDS	Rv1387	PPE20	0	0	6	PE/PPE	TRUE	2	6	8	0.25	FALSE	Antigen-Unq	0	0	6	1	0	0	0	6	1.1111111111111112	0.18518518518518517	FALSE	FALSE	FALSE	FALSE	FALSE	TRUE
NC_000962.3	1563693	1564266	573	+	CDS	Rv1388	mihF	0	0	1	information pathways	FALSE	0	2	2	0	FALSE	NonReactive-Unq	0	0	1	0	0	0	0	1	0.5235602094240838	0	FALSE	FALSE	FALSE	FALSE	FALSE	TRUE
NC_000962.3	1564400	1565027	627	+	CDS	Rv1389	gmk	0	0	0	intermediary metabolism and respiration	FALSE	0	3	3	0	FALSE	NonReactive-Unq	0	0	0	0	0	0	0	0	0	0	FALSE	FALSE	FALSE	FALSE	FALSE	FALSE
NC_000962.3	1565092	1565425	333	+	CDS	Rv1390	rpoZ	0	0	0	information pathways	FALSE	0	1	1	0	FALSE	NonReactive-Unq	0	0	0	0	0	0	0	0	0	0	FALSE	FALSE	FALSE	FALSE	FALSE	FALSE
NC_000962.3	1565440	1566697	1257	+	CDS	Rv1391	dfp	0	0	2	intermediary metabolism and respiration	FALSE	0	6	6	0	FALSE	NonReactive-Unq	0	0	2	0	0	0	0	2	0.47732696897374705	0	FALSE	FALSE	FALSE	FALSE	FALSE	TRUE
NC_000962.3	1566824	1568036	1212	+	CDS	Rv1392	metK	0	0	5	intermediary metabolism and respiration	FALSE	0	6	6	0	FALSE	NonReactive-Unq	0	0	5	0	0	0	0	5	1.2376237623762376	0	FALSE	FALSE	FALSE	FALSE	FALSE	TRUE
NC_000962.3	1568108	1569587	1479	-	CDS	Rv1393c	Rv1393c	0	0	6	intermediary metabolism and respiration	FALSE	0	7	7	0	FALSE	NonReactive-Unq	0	0	6	0	0	0	0	6	1.2170385395537524	0	FALSE	FALSE	FALSE	FALSE	FALSE	TRUE
NC_000962.3	1569583	1570969	1386	-	CDS	Rv1394c	cyp132	0	0	2	intermediary metabolism and respiration	FALSE	0	7	7	0	FALSE	NonReactive-Unq	0	0	2	0	0	0	0	2	0.4329004329004329	0	FALSE	FALSE	FALSE	FALSE	FALSE	TRUE
NC_000962.3	1571046	1572081	1035	+	CDS	Rv1395	Rv1395	0	0	3	regulatory proteins	FALSE	0	5	5	0	FALSE	NonReactive-Unq	0	0	3	0	0	0	0	3	0.8695652173913043	0	FALSE	FALSE	FALSE	FALSE	FALSE	TRUE
NC_000962.3	1572126	1573857	1731	-	CDS	Rv1396c	PE_PGRS25	0	0	6	PE/PPE	FALSE	0	8	8	0	TRUE	NonReactive-HHR	0	0	6	0	0	0	0	6	1.0398613518197573	0	FALSE	FALSE	FALSE	FALSE	FALSE	TRUE
NC_000962.3	1574111	1574513	402	-	CDS	Rv1397c	vapC10	0	0	1	virulence, detoxification, adaptation	FALSE	0	1	1	0	FALSE	NonReactive-Unq	0	0	1	0	0	0	0	1	0.7462686567164178	0	FALSE	FALSE	FALSE	FALSE	FALSE	TRUE
NC_000962.3	1574509	1574767	258	-	CDS	Rv1398c	vapB10	0	0	3	virulence, detoxification, adaptation	FALSE	0	2	2	0	FALSE	NonReactive-Unq	0	0	3	0	0	0	0	3	3.488372093023256	0	FALSE	FALSE	FALSE	FALSE	FALSE	TRUE
NC_000962.3	1574849	1575809	960	-	CDS	Rv1399c	nlhH	0	0	6	intermediary metabolism and respiration	FALSE	0	5	5	0	FALSE	NonReactive-Unq	0	0	6	0	0	0	0	6	1.875	0	FALSE	FALSE	FALSE	FALSE	FALSE	TRUE
NC_000962.3	1575833	1576796	963	-	CDS	Rv1400c	lipI	0	0	3	intermediary metabolism and respiration	FALSE	0	5	5	0	FALSE	NonReactive-Unq	0	0	3	0	0	0	0	3	0.9345794392523364	0	FALSE	FALSE	FALSE	FALSE	FALSE	TRUE
NC_000962.3	1576929	1577532	603	+	CDS	Rv1401	Rv1401	0	0	1	cell wall and cell processes	FALSE	0	1	1	0	FALSE	NonReactive-Unq	0	0	1	0	0	0	0	1	0.4975124378109453	0	FALSE	FALSE	FALSE	FALSE	FALSE	TRUE
NC_000962.3	1577612	1579580	1968	+	CDS	Rv1402	priA	0	0	2	information pathways	FALSE	0	10	10	0	FALSE	NonReactive-Unq	0	0	2	0	0	0	0	2	0.30487804878048785	0	FALSE	FALSE	FALSE	FALSE	FALSE	TRUE
NC_000962.3	1579597	1580422	825	-	CDS	Rv1403c	Rv1403c	0	0	1	intermediary metabolism and respiration	FALSE	0	4	4	0	FALSE	NonReactive-Unq	0	0	1	0	0	0	0	1	0.36363636363636365	0	FALSE	FALSE	FALSE	FALSE	FALSE	TRUE
NC_000962.3	1580590	1581073	483	+	CDS	Rv1404	Rv1404	0	0	2	regulatory proteins	FALSE	0	2	2	0	FALSE	NonReactive-Unq	0	0	2	0	0	0	0	2	1.2422360248447206	0	FALSE	FALSE	FALSE	FALSE	FALSE	TRUE
NC_000962.3	1581144	1581969	825	-	CDS	Rv1405c	Rv1405c	0	0	3	intermediary metabolism and respiration	FALSE	0	4	4	0	FALSE	NonReactive-Unq	0	0	3	0	0	0	0	3	1.0909090909090908	0	FALSE	FALSE	FALSE	FALSE	FALSE	TRUE
NC_000962.3	1582165	1583104	939	+	CDS	Rv1406	fmt	0	0	2	information pathways	FALSE	0	5	5	0	FALSE	NonReactive-Unq	0	0	2	0	0	0	0	2	0.6389776357827477	0	FALSE	FALSE	FALSE	FALSE	FALSE	TRUE
NC_000962.3	1583100	1584474	1374	+	CDS	Rv1407	fmu	0	0	3	information pathways	FALSE	0	3	3	0	FALSE	NonReactive-Unq	0	0	3	0	0	0	0	3	0.6550218340611353	0	FALSE	FALSE	FALSE	FALSE	FALSE	TRUE
NC_000962.3	1584498	1585197	699	+	CDS	Rv1408	rpe	0	0	2	intermediary metabolism and respiration	FALSE	0	3	3	0	FALSE	NonReactive-Unq	0	0	2	0	0	0	0	2	0.8583690987124464	0	FALSE	FALSE	FALSE	FALSE	FALSE	TRUE
NC_000962.3	1585193	1586213	1020	+	CDS	Rv1409	ribG	0	0	3	intermediary metabolism and respiration	FALSE	0	5	5	0	FALSE	NonReactive-Unq	0	0	3	0	0	0	0	3	0.8823529411764706	0	FALSE	FALSE	FALSE	FALSE	FALSE	TRUE
NC_000962.3	1586209	1587766	1557	-	CDS	Rv1410c	Rv1410c	0	0	2	cell wall and cell processes	FALSE	0	8	8	0	FALSE	NonReactive-Unq	0	0	2	0	0	0	0	2	0.3853564547206165	0	FALSE	FALSE	FALSE	FALSE	FALSE	TRUE
NC_000962.3	1587771	1588482	711	-	CDS	Rv1411c	lprG	0	0	0	cell wall and cell processes	FALSE	0	4	4	0	FALSE	NonReactive-Unq	0	0	0	0	0	0	0	0	0	0	FALSE	FALSE	FALSE	FALSE	FALSE	FALSE
NC_000962.3	1588566	1589172	606	+	CDS	Rv1412	ribC	0	0	1	intermediary metabolism and respiration	FALSE	0	3	3	0	FALSE	NonReactive-Unq	0	0	1	0	0	0	0	1	0.49504950495049505	0	FALSE	FALSE	FALSE	FALSE	FALSE	TRUE
NC_000962.3	1589385	1589901	516	+	CDS	Rv1413	Rv1413	0	0	1	conserved hypotheticals	FALSE	0	3	3	0	FALSE	NonReactive-Unq	0	0	1	0	0	0	0	1	0.5813953488372093	0	FALSE	FALSE	FALSE	FALSE	FALSE	TRUE
NC_000962.3	1589890	1590292	402	+	CDS	Rv1414	Rv1414	0	0	1	conserved hypotheticals	FALSE	0	2	2	0	FALSE	NonReactive-Unq	0	0	1	0	0	0	0	1	0.7462686567164178	0	FALSE	FALSE	FALSE	FALSE	FALSE	TRUE
NC_000962.3	1590396	1591674	1278	+	CDS	Rv1415	ribA2	0	0	1	intermediary metabolism and respiration	FALSE	0	6	6	0	FALSE	NonReactive-Unq	0	0	1	0	0	0	0	1	0.2347417840375587	0	FALSE	FALSE	FALSE	FALSE	FALSE	TRUE
NC_000962.3	1591670	1592153	483	+	CDS	Rv1416	ribH	0	0	1	intermediary metabolism and respiration	FALSE	0	2	2	0	FALSE	NonReactive-Unq	0	0	1	0	0	0	0	1	0.6211180124223603	0	FALSE	FALSE	FALSE	FALSE	FALSE	TRUE
NC_000962.3	1592149	1592614	465	+	CDS	Rv1417	Rv1417	0	0	3	cell wall and cell processes	FALSE	0	2	2	0	FALSE	NonReactive-Unq	0	0	3	0	0	0	0	3	1.935483870967742	0	FALSE	FALSE	FALSE	FALSE	FALSE	TRUE
NC_000962.3	1592638	1593325	687	+	CDS	Rv1418	lprH	0	0	2	cell wall and cell processes	FALSE	0	3	3	0	FALSE	NonReactive-Unq	0	0	2	0	0	0	0	2	0.8733624454148472	0	FALSE	FALSE	FALSE	FALSE	FALSE	TRUE
NC_000962.3	1593504	1593978	474	+	CDS	Rv1419	Rv1419	0	0	3	conserved hypotheticals	FALSE	0	3	3	0	FALSE	NonReactive-Unq	0	0	3	0	0	0	0	3	1.8987341772151898	0	FALSE	FALSE	FALSE	FALSE	FALSE	TRUE
NC_000962.3	1594041	1595982	1941	+	CDS	Rv1420	uvrC	0	0	5	information pathways	FALSE	0	10	10	0	FALSE	NonReactive-Unq	0	0	5	0	0	0	0	5	0.7727975270479135	0	FALSE	FALSE	FALSE	FALSE	FALSE	TRUE
NC_000962.3	1595978	1596884	906	+	CDS	Rv1421	Rv1421	0	0	1	conserved hypotheticals	FALSE	0	4	4	0	FALSE	NonReactive-Unq	0	0	1	0	0	0	0	1	0.33112582781456956	0	FALSE	FALSE	FALSE	FALSE	FALSE	TRUE
NC_000962.3	1596880	1597909	1029	+	CDS	Rv1422	Rv1422	0	0	0	conserved hypotheticals	FALSE	0	5	5	0	FALSE	NonReactive-Unq	0	0	0	0	0	0	0	0	0	0	FALSE	FALSE	FALSE	FALSE	FALSE	FALSE
NC_000962.3	1597905	1598883	978	+	CDS	Rv1423	whiA	0	0	3	regulatory proteins	FALSE	0	5	5	0	FALSE	NonReactive-Unq	0	0	3	0	0	0	0	3	0.9202453987730062	0	FALSE	FALSE	FALSE	FALSE	FALSE	TRUE
NC_000962.3	1598892	1599654	762	-	CDS	Rv1424c	Rv1424c	0	0	3	cell wall and cell processes	FALSE	0	4	4	0	FALSE	NonReactive-Unq	0	0	3	0	0	0	0	3	1.1811023622047243	0	FALSE	FALSE	FALSE	FALSE	FALSE	TRUE
NC_000962.3	1599657	1601037	1380	+	CDS	Rv1425	Rv1425	0	0	4	lipid metabolism	FALSE	0	6	6	0	FALSE	NonReactive-Unq	0	0	4	0	0	0	0	4	0.8695652173913043	0	FALSE	FALSE	FALSE	FALSE	FALSE	TRUE
NC_000962.3	1601058	1602321	1263	-	CDS	Rv1426c	lipO	0	0	8	intermediary metabolism and respiration	FALSE	0	5	5	0	FALSE	NonReactive-Unq	0	0	8	0	0	0	0	8	1.9002375296912113	0	FALSE	FALSE	FALSE	FALSE	FALSE	TRUE
NC_000962.3	1602320	1603928	1608	-	CDS	Rv1427c	fadD12	0	0	3	lipid metabolism	FALSE	0	8	8	0	FALSE	NonReactive-Unq	0	0	3	0	0	0	0	3	0.5597014925373134	0	FALSE	FALSE	FALSE	FALSE	FALSE	TRUE
NC_000962.3	1603931	1604759	828	-	CDS	Rv1428c	Rv1428c	0	0	4	conserved hypotheticals	FALSE	0	4	4	0	FALSE	NonReactive-Unq	0	0	4	0	0	0	0	4	1.4492753623188406	0	FALSE	FALSE	FALSE	FALSE	FALSE	TRUE
NC_000962.3	1604877	1606146	1269	+	CDS	Rv1429	Rv1429	0	0	7	conserved hypotheticals	FALSE	0	6	6	0	FALSE	NonReactive-Unq	0	0	7	0	0	0	0	7	1.6548463356973995	0	FALSE	FALSE	FALSE	FALSE	FALSE	TRUE
NC_000962.3	1606385	1607972	1587	+	CDS	Rv1430	PE16	0	0	2	PE/PPE	FALSE	0	8	8	0	FALSE	NonReactive-Unq	0	0	2	0	0	0	0	2	0.3780718336483932	0	FALSE	FALSE	FALSE	FALSE	FALSE	TRUE
NC_000962.3	1608082	1609852	1770	+	CDS	Rv1431	Rv1431	0	0	4	cell wall and cell processes	FALSE	0	9	9	0	FALSE	NonReactive-Unq	0	0	4	0	0	0	0	4	0.6779661016949152	0	FALSE	FALSE	FALSE	FALSE	FALSE	TRUE
NC_000962.3	1609848	1611270	1422	+	CDS	Rv1432	Rv1432	0	0	1	intermediary metabolism and respiration	FALSE	0	5	5	0	FALSE	NonReactive-Unq	0	0	1	0	0	0	0	1	0.2109704641350211	0	FALSE	FALSE	FALSE	FALSE	FALSE	TRUE
NC_000962.3	1611433	1612249	816	+	CDS	Rv1433	Rv1433	0	0	1	cell wall and cell processes	FALSE	0	4	4	0	FALSE	NonReactive-Unq	0	0	1	0	0	0	0	1	0.3676470588235294	0	FALSE	FALSE	FALSE	FALSE	FALSE	TRUE
NC_000962.3	1612255	1612393	138	+	CDS	Rv1434	Rv1434	0	0	2	conserved hypotheticals	FALSE	0	2	2	0	FALSE	NonReactive-Unq	0	0	2	0	0	0	0	2	4.3478260869565215	0	FALSE	FALSE	FALSE	FALSE	FALSE	TRUE
NC_000962.3	1612341	1612950	609	-	CDS	Rv1435c	Rv1435c	0	0	2	cell wall and cell processes	FALSE	0	5	5	0	FALSE	NonReactive-Unq	0	0	2	0	0	0	0	2	0.9852216748768473	0	FALSE	FALSE	FALSE	FALSE	FALSE	TRUE
NC_000962.3	1613306	1614326	1020	+	CDS	Rv1436	gap	0	0	0	intermediary metabolism and respiration	FALSE	0	5	5	0	FALSE	NonReactive-Unq	0	0	0	0	0	0	0	0	0	0	FALSE	FALSE	FALSE	FALSE	FALSE	FALSE
NC_000962.3	1614328	1615567	1239	+	CDS	Rv1437	pgk	0	0	1	intermediary metabolism and respiration	FALSE	0	6	6	0	FALSE	NonReactive-Unq	0	0	1	0	0	0	0	1	0.24213075060532688	0	FALSE	FALSE	FALSE	FALSE	FALSE	TRUE
NC_000962.3	1615563	1616349	786	+	CDS	Rv1438	tpi	0	0	0	intermediary metabolism and respiration	FALSE	0	4	4	0	FALSE	NonReactive-Unq	0	0	0	0	0	0	0	0	0	0	FALSE	FALSE	FALSE	FALSE	FALSE	FALSE
NC_000962.3	1616960	1617386	426	-	CDS	Rv1439c	Rv1439c	0	0	1	conserved hypotheticals	FALSE	0	2	2	0	FALSE	NonReactive-Unq	0	0	1	0	0	0	0	1	0.7042253521126761	0	FALSE	FALSE	FALSE	FALSE	FALSE	TRUE
NC_000962.3	1617836	1618070	234	+	CDS	Rv1440	secG	0	0	0	cell wall and cell processes	FALSE	0	2	2	0	FALSE	NonReactive-Unq	0	0	0	0	0	0	0	0	0	0	FALSE	FALSE	FALSE	FALSE	FALSE	FALSE
NC_000962.3	1618208	1619684	1476	-	CDS	Rv1441c	PE_PGRS26	0	0	15	PE/PPE	FALSE	0	7	7	0	FALSE	NonReactive-Unq	0	0	15	0	0	0	0	15	3.048780487804878	0	FALSE	FALSE	FALSE	FALSE	FALSE	TRUE
NC_000962.3	1619790	1622091	2301	+	CDS	Rv1442	bisC	0	0	9	intermediary metabolism and respiration	FALSE	1	9	10	0.1	FALSE	NonReactive-Unq	0	0	9	0	0	0	0	9	1.1734028683181226	0	FALSE	FALSE	FALSE	FALSE	FALSE	TRUE
NC_000962.3	1622206	1622692	486	-	CDS	Rv1443c	Rv1443c	0	0	1	conserved hypotheticals	FALSE	0	2	2	0	FALSE	NonReactive-Unq	0	0	1	0	0	0	0	1	0.617284	0	FALSE	FALSE	FALSE	FALSE	FALSE	TRUE
NC_000962.3	1623286	1623697	411	-	CDS	Rv1444c	Rv1444c	0	0	0	conserved hypotheticals	FALSE	0	2	2	0	FALSE	NonReactive-Unq	0	0	0	0	0	0	0	0	0	0	FALSE	FALSE	FALSE	FALSE	FALSE	FALSE
NC_000962.3	1623713	1624457	744	-	CDS	Rv1445c	devB	0	0	0	intermediary metabolism and respiration	FALSE	0	4	4	0	FALSE	NonReactive-Unq	0	0	0	0	0	0	0	0	0	0	FALSE	FALSE	FALSE	FALSE	FALSE	FALSE
NC_000962.3	1624453	1625365	912	-	CDS	Rv1446c	opcA	0	0	3	intermediary metabolism and respiration	FALSE	0	5	5	0	FALSE	NonReactive-Unq	0	0	3	0	0	0	0	3	0.9868421052631579	0	FALSE	FALSE	FALSE	FALSE	FALSE	TRUE
NC_000962.3	1625417	1626962	1545	-	CDS	Rv1447c	zwf2	0	0	9	intermediary metabolism and respiration	FALSE	0	8	8	0	FALSE	NonReactive-Unq	0	0	9	0	0	0	0	9	1.7475728155339807	0	FALSE	FALSE	FALSE	FALSE	FALSE	TRUE
NC_000962.3	1626958	1628080	1122	-	CDS	Rv1448c	tal	0	0	1	intermediary metabolism and respiration	FALSE	0	6	6	0	FALSE	NonReactive-Unq	0	0	1	0	0	0	0	1	0.26738	0	FALSE	FALSE	FALSE	FALSE	FALSE	TRUE
NC_000962.3	1628096	1630199	2103	-	CDS	Rv1449c	tkt	0	0	6	intermediary metabolism and respiration	FALSE	0	9	9	0	FALSE	NonReactive-Unq	0	0	6	0	0	0	0	6	0.8559201141226819	0	FALSE	FALSE	FALSE	FALSE	FALSE	TRUE
NC_000962.3	1630637	1634627	3990	-	CDS	Rv1450c	PE_PGRS27	19	13	125	PE/PPE	FALSE	0	12	12	0	TRUE	NonReactive-HHR	19	13	125	0	81	106	81	125	9.398496240601503	0	TRUE	TRUE	TRUE	TRUE	TRUE	TRUE
NC_000962.3	1635028	1635955	927	+	CDS	Rv1451	ctaB	0	0	3	intermediary metabolism and respiration	FALSE	0	5	5	0	FALSE	NonReactive-Unq	0	0	3	0	0	0	0	3	0.970874	0	FALSE	FALSE	FALSE	FALSE	FALSE	TRUE
NC_000962.3	1636003	1638229	2226	-	CDS	Rv1452c	PE_PGRS28	21	19	89	PE/PPE	FALSE	0	10	10	0	TRUE	NonReactive-HHR	21	19	89	0	76	80	76	89	11.994609164420487	0	TRUE	TRUE	TRUE	TRUE	TRUE	TRUE
NC_000962.3	1638380	1639646	1266	+	CDS	Rv1453	Rv1453	0	0	1	regulatory proteins	FALSE	0	5	5	0	TRUE	NonReactive-HHR	0	0	1	0	0	0	0	1	0.23696682464454977	0	FALSE	FALSE	FALSE	FALSE	FALSE	TRUE
NC_000962.3	1639673	1640660	987	-	CDS	Rv1454c	qor	0	0	3	intermediary metabolism and respiration	FALSE	0	4	4	0	FALSE	NonReactive-Unq	0	0	3	0	0	0	0	3	0.9118541033434651	0	FALSE	FALSE	FALSE	FALSE	FALSE	TRUE
NC_000962.3	1640679	1641543	864	+	CDS	Rv1455	Rv1455	0	0	1	conserved hypotheticals	FALSE	0	4	4	0	FALSE	NonReactive-Unq	0	0	1	0	0	0	0	1	0.3472222222222222	0	FALSE	FALSE	FALSE	FALSE	FALSE	TRUE
NC_000962.3	1641492	1642425	933	-	CDS	Rv1456c	Rv1456c	0	0	3	cell wall and cell processes	FALSE	0	5	5	0	FALSE	NonReactive-Unq	0	0	3	0	0	0	0	3	0.9646302250803859	0	FALSE	FALSE	FALSE	FALSE	FALSE	TRUE
NC_000962.3	1642536	1643322	786	-	CDS	Rv1457c	Rv1457c	0	0	2	cell wall and cell processes	FALSE	0	4	4	0	FALSE	NonReactive-Unq	0	0	2	0	0	0	0	2	0.7633587786259542	0	FALSE	FALSE	FALSE	FALSE	FALSE	TRUE
NC_000962.3	1643318	1644260	942	-	CDS	Rv1458c	Rv1458c	0	0	3	cell wall and cell processes	FALSE	0	5	5	0	FALSE	NonReactive-Unq	0	0	3	0	0	0	0	3	0.9554140127388535	0	FALSE	FALSE	FALSE	FALSE	FALSE	TRUE
NC_000962.3	1644362	1646138	1776	-	CDS	Rv1459c	Rv1459c	0	0	7	cell wall and cell processes	FALSE	0	9	9	0	TRUE	NonReactive-HHR	0	0	7	0	0	0	0	7	1.1824324324324322	0	FALSE	FALSE	FALSE	FALSE	FALSE	TRUE
NC_000962.3	1646185	1646992	807	+	CDS	Rv1460	Rv1460	0	0	4	regulatory proteins	FALSE	0	4	4	0	FALSE	NonReactive-Unq	0	0	4	0	0	0	0	4	1.4869888475836432	0	FALSE	FALSE	FALSE	FALSE	FALSE	TRUE
NC_000962.3	1646988	1649529	2541	+	CDS	Rv1461	Rv1461	0	0	6	conserved hypotheticals	FALSE	0	10	10	0	FALSE	NonReactive-Unq	0	0	6	0	0	0	0	6	0.7083825265643447	0	FALSE	FALSE	FALSE	FALSE	FALSE	TRUE
NC_000962.3	1649525	1650719	1194	+	CDS	Rv1462	Rv1462	0	0	4	conserved hypotheticals	FALSE	0	6	6	0	FALSE	NonReactive-Unq	0	0	4	0	0	0	0	4	1.0050251256281406	0	FALSE	FALSE	FALSE	FALSE	FALSE	TRUE
NC_000962.3	1650715	1651516	801	+	CDS	Rv1463	Rv1463	0	0	3	cell wall and cell processes	FALSE	0	4	4	0	FALSE	NonReactive-Unq	0	0	3	0	0	0	0	3	1.1235955056179776	0	FALSE	FALSE	FALSE	FALSE	FALSE	TRUE
NC_000962.3	1651517	1652771	1254	+	CDS	Rv1464	csd	0	0	3	intermediary metabolism and respiration	FALSE	0	6	6	0	FALSE	NonReactive-Unq	0	0	3	0	0	0	0	3	0.7177033492822966	0	FALSE	FALSE	FALSE	FALSE	FALSE	TRUE
NC_000962.3	1652767	1653256	489	+	CDS	Rv1465	Rv1465	0	0	0	intermediary metabolism and respiration	FALSE	0	2	2	0	FALSE	NonReactive-Unq	0	0	0	0	0	0	0	0	0	0	FALSE	FALSE	FALSE	FALSE	FALSE	FALSE
NC_000962.3	1653230	1653578	348	+	CDS	Rv1466	Rv1466	0	0	0	conserved hypotheticals	FALSE	0	2	2	0	FALSE	NonReactive-Unq	0	0	0	0	0	0	0	0	0	0	FALSE	FALSE	FALSE	FALSE	FALSE	FALSE
NC_000962.3	1653672	1655502	1830	-	CDS	Rv1467c	fadE15	0	0	6	lipid metabolism	FALSE	0	9	9	0	FALSE	NonReactive-Unq	0	0	6	0	0	0	0	6	0.9836065573770492	0	FALSE	FALSE	FALSE	FALSE	FALSE	TRUE
NC_000962.3	1655608	1656721	1113	-	CDS	Rv1468c	PE_PGRS29	0	0	4	PE/PPE	FALSE	0	4	4	0	FALSE	NonReactive-Unq	0	0	4	0	0	0	0	4	1.078167115902965	0	FALSE	FALSE	FALSE	FALSE	FALSE	TRUE
NC_000962.3	1656962	1658936	1974	+	CDS	Rv1469	ctpD	0	0	5	cell wall and cell processes	FALSE	0	10	10	0	FALSE	NonReactive-Unq	0	0	5	0	0	0	0	5	0.7598784194528876	0	FALSE	FALSE	FALSE	FALSE	FALSE	TRUE
NC_000962.3	1658979	1659354	375	+	CDS	Rv1470	trxA	0	0	1	intermediary metabolism and respiration	FALSE	0	2	2	0	FALSE	NonReactive-Unq	0	0	1	0	0	0	0	1	0.7999999999999999	0	FALSE	FALSE	FALSE	FALSE	FALSE	TRUE
NC_000962.3	1659369	1659741	372	+	CDS	Rv1471	trxB1	0	0	1	intermediary metabolism and respiration	FALSE	0	2	2	0	FALSE	NonReactive-Unq	0	0	1	0	0	0	0	1	0.8064516129032259	0	FALSE	FALSE	FALSE	FALSE	FALSE	TRUE
NC_000962.3	1659762	1660620	858	+	CDS	Rv1472	echA12	0	0	7	lipid metabolism	FALSE	0	4	4	0	FALSE	NonReactive-Unq	0	0	7	0	0	0	0	7	2.4475524475524475	0	FALSE	FALSE	FALSE	FALSE	FALSE	TRUE
NC_000962.3	1660655	1662284	1629	+	CDS	Rv1473	Rv1473	0	0	2	cell wall and cell processes	FALSE	0	8	8	0	FALSE	NonReactive-Unq	0	0	2	0	0	0	0	2	0.3683241252302025	0	FALSE	FALSE	FALSE	FALSE	FALSE	TRUE
NC_000962.3	1662380	1662572	192	+	CDS	Rv1473A	Rv1473A	0	0	1	regulatory proteins	FALSE	0	2	2	0	FALSE	NonReactive-Unq	0	0	1	0	0	0	0	1	1.5625	0	FALSE	FALSE	FALSE	FALSE	FALSE	TRUE
NC_000962.3	1662640	1663204	564	-	CDS	Rv1474c	Rv1474c	0	0	0	regulatory proteins	FALSE	0	3	3	0	FALSE	NonReactive-Unq	0	0	0	0	0	0	0	0	0	0	FALSE	FALSE	FALSE	FALSE	FALSE	FALSE
NC_000962.3	1663214	1666046	2832	-	CDS	Rv1475c	acn	0	0	2	intermediary metabolism and respiration	FALSE	0	10	10	0	FALSE	NonReactive-Unq	0	0	2	0	0	0	0	2	0.211864	0	FALSE	FALSE	FALSE	FALSE	FALSE	TRUE
NC_000962.3	1666203	1666764	561	+	CDS	Rv1476	Rv1476	0	0	0	cell wall and cell processes	FALSE	0	3	3	0	FALSE	NonReactive-Unq	0	0	0	0	0	0	0	0	0	0	FALSE	FALSE	FALSE	FALSE	FALSE	FALSE
NC_000962.3	1666989	1668408	1419	+	CDS	Rv1477	ripA	0	0	4	virulence, detoxification, adaptation	FALSE	0	7	7	0	FALSE	NonReactive-Unq	0	0	4	0	0	0	0	4	0.8456659619450317	0	FALSE	FALSE	FALSE	FALSE	FALSE	TRUE
NC_000962.3	1668418	1669144	726	+	CDS	Rv1478	Rv1478	0	0	4	virulence, detoxification, adaptation	FALSE	0	3	3	0	FALSE	NonReactive-Unq	0	0	4	0	0	0	0	4	1.6528925619834711	0	FALSE	FALSE	FALSE	FALSE	FALSE	TRUE
NC_000962.3	1669282	1670416	1134	+	CDS	Rv1479	moxR1	0	0	4	regulatory proteins	FALSE	0	6	6	0	FALSE	NonReactive-Unq	0	0	4	0	0	0	0	4	1.0582010582010581	0	FALSE	FALSE	FALSE	FALSE	FALSE	TRUE
NC_000962.3	1670412	1671366	954	+	CDS	Rv1480	Rv1480	0	0	3	conserved hypotheticals	FALSE	0	5	5	0	FALSE	NonReactive-Unq	0	0	3	0	0	0	0	3	0.9433962264150944	0	FALSE	FALSE	FALSE	FALSE	FALSE	TRUE
NC_000962.3	1671376	1672384	1008	+	CDS	Rv1481	Rv1481	0	0	3	cell wall and cell processes	FALSE	0	5	5	0	FALSE	NonReactive-Unq	0	0	3	0	0	0	0	3	0.8928571428571428	0	FALSE	FALSE	FALSE	FALSE	FALSE	TRUE
NC_000962.3	1672456	1673299	843	-	CDS	Rv1482c	Rv1482c	0	0	1	conserved hypotheticals	FALSE	0	4	4	0	FALSE	NonReactive-Unq	0	0	1	0	0	0	0	1	0.35587188612099646	0	FALSE	FALSE	FALSE	FALSE	FALSE	TRUE
NC_000962.3	1673439	1674183	744	+	CDS	Rv1483	fabG1	0	0	2	lipid metabolism	FALSE	0	4	4	0	FALSE	NonReactive-Unq	0	0	2	0	0	0	0	2	0.8064516129032259	0	FALSE	FALSE	FALSE	FALSE	FALSE	TRUE
NC_000962.3	1674201	1675011	810	+	CDS	Rv1484	inhA	0	0	10	lipid metabolism	FALSE	0	4	4	0	FALSE	NonReactive-Unq	0	0	10	0	0	0	0	10	3.7037037037037033	0	FALSE	FALSE	FALSE	FALSE	FALSE	TRUE
NC_000962.3	1675016	1676051	1035	+	CDS	Rv1485	hemZ	0	0	0	intermediary metabolism and respiration	FALSE	0	5	5	0	FALSE	NonReactive-Unq	0	0	0	0	0	0	0	0	0	0	FALSE	FALSE	FALSE	FALSE	FALSE	FALSE
NC_000962.3	1676016	1676883	867	-	CDS	Rv1486c	Rv1486c	0	0	5	conserved hypotheticals	FALSE	0	4	4	0	FALSE	NonReactive-Unq	0	0	5	0	0	0	0	5	1.7301038062283738	0	FALSE	FALSE	FALSE	FALSE	FALSE	TRUE
NC_000962.3	1676940	1677375	435	+	CDS	Rv1487	Rv1487	0	0	1	cell wall and cell processes	FALSE	0	2	2	0	FALSE	NonReactive-Unq	0	0	1	0	0	0	0	1	0.6896551724137931	0	FALSE	FALSE	FALSE	FALSE	FALSE	TRUE
NC_000962.3	1677396	1678542	1146	+	CDS	Rv1488	Rv1488	0	0	2	cell wall and cell processes	FALSE	0	6	6	0	FALSE	NonReactive-Unq	0	0	2	0	0	0	0	2	0.5235602094240838	0	FALSE	FALSE	FALSE	FALSE	FALSE	TRUE
NC_000962.3	1678551	1678908	357	+	CDS	Rv1489	Rv1489	0	0	4	conserved hypotheticals	FALSE	0	2	2	0	FALSE	NonReactive-Unq	0	0	4	0	0	0	0	4	3.361344537815126	0	FALSE	FALSE	FALSE	FALSE	FALSE	TRUE
NC_000962.3	1678941	1679172	231	+	CDS	Rv1489A	Rv1489A	0	0	1	conserved hypotheticals	FALSE	0	2	2	0	FALSE	NonReactive-Unq	0	0	1	0	0	0	0	1	1.2987012987012987	0	FALSE	FALSE	FALSE	FALSE	FALSE	TRUE
NC_000962.3	1679321	1680629	1308	+	CDS	Rv1490	Rv1490	0	0	3	cell wall and cell processes	FALSE	0	6	6	0	FALSE	NonReactive-Unq	0	0	3	0	0	0	0	3	0.6880733944954129	0	FALSE	FALSE	FALSE	FALSE	FALSE	TRUE
NC_000962.3	1681207	1681966	759	-	CDS	Rv1491c	Rv1491c	0	0	2	cell wall and cell processes	FALSE	0	4	4	0	FALSE	NonReactive-Unq	0	0	2	0	0	0	0	2	0.7905138339920948	0	FALSE	FALSE	FALSE	FALSE	FALSE	TRUE
NC_000962.3	1682156	1684004	1848	+	CDS	Rv1492	mutA	0	0	2	lipid metabolism	FALSE	0	9	9	0	FALSE	NonReactive-Unq	0	0	2	0	0	0	0	2	0.3246753246753247	0	FALSE	FALSE	FALSE	FALSE	FALSE	TRUE
NC_000962.3	1684004	1686257	2253	+	CDS	Rv1493	mutB	0	0	2	lipid metabolism	FALSE	0	10	10	0	FALSE	NonReactive-Unq	0	0	2	0	0	0	0	2	0.2663115845539281	0	FALSE	FALSE	FALSE	FALSE	FALSE	TRUE
NC_000962.3	1686270	1686573	303	+	CDS	Rv1494	mazE4	0	0	1	virulence, detoxification, adaptation	FALSE	0	2	2	0	FALSE	NonReactive-Unq	0	0	1	0	0	0	0	1	0.9900990099009901	0	FALSE	FALSE	FALSE	FALSE	FALSE	TRUE
NC_000962.3	1686569	1686887	318	+	CDS	Rv1495	mazF4	0	0	0	virulence, detoxification, adaptation	FALSE	0	2	2	0	FALSE	NonReactive-Unq	0	0	0	0	0	0	0	0	0	0	FALSE	FALSE	FALSE	FALSE	FALSE	FALSE
NC_000962.3	1686883	1687888	1005	+	CDS	Rv1496	Rv1496	0	0	0	cell wall and cell processes	FALSE	0	5	5	0	FALSE	NonReactive-Unq	0	0	0	0	0	0	0	0	0	0	FALSE	FALSE	FALSE	FALSE	FALSE	FALSE
NC_000962.3	1687940	1689230	1290	+	CDS	Rv1497	lipL	0	0	2	intermediary metabolism and respiration	FALSE	0	6	6	0	FALSE	NonReactive-Unq	0	0	2	0	0	0	0	2	0.46511627906976744	0	FALSE	FALSE	FALSE	FALSE	FALSE	TRUE
NC_000962.3	1689302	1689920	618	-	CDS	Rv1498c	Rv1498c	0	0	2	intermediary metabolism and respiration	FALSE	0	3	3	0	FALSE	NonReactive-Unq	0	0	2	0	0	0	0	2	0.970874	0	FALSE	FALSE	FALSE	FALSE	FALSE	TRUE
NC_000962.3	1690133	1690346	213	-	CDS	Rv1498A	Rv1498A	0	0	2	conserved hypotheticals	FALSE	0	2	2	0	FALSE	NonReactive-Unq	0	0	2	0	0	0	0	2	2.8169014084507045	0	FALSE	FALSE	FALSE	FALSE	FALSE	TRUE
NC_000962.3	1690406	1690805	399	+	CDS	Rv1499	Rv1499	0	0	1	conserved hypotheticals	FALSE	0	2	2	0	FALSE	NonReactive-Unq	0	0	1	0	0	0	0	1	0.7518796992481203	0	FALSE	FALSE	FALSE	FALSE	FALSE	TRUE
NC_000962.3	1690849	1691878	1029	+	CDS	Rv1500	Rv1500	0	0	7	intermediary metabolism and respiration	FALSE	0	5	5	0	FALSE	NonReactive-Unq	0	0	7	0	0	0	0	7	2.0408163265306123	0	FALSE	FALSE	FALSE	FALSE	FALSE	TRUE
NC_000962.3	1691889	1692711	822	+	CDS	Rv1501	Rv1501	0	0	7	conserved hypotheticals	FALSE	0	4	4	0	FALSE	NonReactive-Unq	0	0	7	0	0	0	0	7	2.5547445255474455	0	FALSE	FALSE	FALSE	FALSE	FALSE	TRUE
NC_000962.3	1692923	1693823	900	+	CDS	Rv1502	Rv1502	0	0	4	unknown	FALSE	0	4	4	0	FALSE	NonReactive-Unq	0	0	4	0	0	0	0	4	1.3333333333333333	0	FALSE	FALSE	FALSE	FALSE	FALSE	TRUE
NC_000962.3	1695280	1695946	666	-	CDS	Rv1505c	Rv1505c	0	0	5	conserved hypotheticals	FALSE	0	3	3	0	FALSE	NonReactive-Unq	0	0	5	0	0	0	0	5	2.2522522522522523	0	FALSE	FALSE	FALSE	FALSE	FALSE	TRUE
NC_000962.3	1695942	1696443	501	-	CDS	Rv1506c	Rv1506c	0	0	0	unknown	FALSE	0	1	1	0	FALSE	NonReactive-Unq	0	0	0	0	0	0	0	0	0	0	FALSE	FALSE	FALSE	FALSE	FALSE	FALSE
NC_000962.3	1696726	1697422	696	-	CDS	Rv1507c	Rv1507c	0	0	1	conserved hypotheticals	FALSE	0	3	3	0	FALSE	NonReactive-Unq	0	0	1	0	0	0	0	1	0.43103448275862066	0	FALSE	FALSE	FALSE	FALSE	FALSE	TRUE
NC_000962.3	1697355	1697859	504	+	CDS	Rv1507A	Rv1507A	0	0	3	unknown	FALSE	0	2	2	0	FALSE	NonReactive-Unq	0	0	3	0	0	0	0	3	1.7857142857142856	0	FALSE	FALSE	FALSE	FALSE	FALSE	TRUE
NC_000962.3	1698094	1699894	1800	-	CDS	Rv1508c	Rv1508c	0	0	7	cell wall and cell processes	FALSE	1	8	9	0.1111111111111111	FALSE	NonReactive-Unq	0	0	7	0	0	0	0	7	1.1666666666666667	0	FALSE	FALSE	FALSE	FALSE	FALSE	TRUE
NC_000962.3	1699865	1700228	363	+	CDS	Rv1508A	Rv1508A	0	0	2	conserved hypotheticals	FALSE	0	2	2	0	FALSE	NonReactive-Unq	0	0	2	0	0	0	0	2	1.6528925619834711	0	FALSE	FALSE	FALSE	FALSE	FALSE	TRUE
NC_000962.3	1700211	1701093	882	+	CDS	Rv1509	Rv1509	0	0	2	unknown	FALSE	0	4	4	0	FALSE	NonReactive-Unq	0	0	2	0	0	0	0	2	0.6802721088435374	0	FALSE	FALSE	FALSE	FALSE	FALSE	TRUE
NC_000962.3	1701294	1702593	1299	+	CDS	Rv1510	Rv1510	0	0	5	cell wall and cell processes	FALSE	0	6	6	0	TRUE	NonReactive-HHR	0	0	5	0	0	0	0	5	1.1547344110854503	0	FALSE	FALSE	FALSE	FALSE	FALSE	TRUE
NC_000962.3	1703073	1704096	1023	+	CDS	Rv1511	gmdA	0	0	6	intermediary metabolism and respiration	FALSE	0	5	5	0	FALSE	NonReactive-Unq	0	0	6	0	0	0	0	6	1.7595307917888563	0	FALSE	FALSE	FALSE	FALSE	FALSE	TRUE
NC_000962.3	1704092	1705061	969	+	CDS	Rv1512	epiA	0	0	3	intermediary metabolism and respiration	FALSE	0	5	5	0	FALSE	NonReactive-Unq	0	0	3	0	0	0	0	3	0.9287925696594428	0	FALSE	FALSE	FALSE	FALSE	FALSE	TRUE
NC_000962.3	1705057	1705789	732	+	CDS	Rv1513	Rv1513	0	0	0	conserved hypotheticals	FALSE	0	4	4	0	FALSE	NonReactive-Unq	0	0	0	0	0	0	0	0	0	0	FALSE	FALSE	FALSE	FALSE	FALSE	FALSE
NC_000962.3	1705806	1706595	789	-	CDS	Rv1514c	Rv1514c	0	0	2	conserved hypotheticals	FALSE	0	4	4	0	FALSE	NonReactive-Unq	0	0	2	0	0	0	0	2	0.7604562737642585	0	FALSE	FALSE	FALSE	FALSE	FALSE	TRUE
NC_000962.3	1706629	1707526	897	-	CDS	Rv1515c	Rv1515c	0	0	4	conserved hypotheticals	FALSE	0	4	4	0	FALSE	NonReactive-Unq	0	0	4	0	0	0	0	4	1.3377926421404682	0	FALSE	FALSE	FALSE	FALSE	FALSE	TRUE
NC_000962.3	1707528	1708539	1011	-	CDS	Rv1516c	Rv1516c	0	0	4	intermediary metabolism and respiration	FALSE	0	5	5	0	FALSE	NonReactive-Unq	0	0	4	0	0	0	0	4	1.1869436201780414	0	FALSE	FALSE	FALSE	FALSE	FALSE	TRUE
NC_000962.3	1708870	1709635	765	+	CDS	Rv1517	Rv1517	0	0	2	cell wall and cell processes	FALSE	0	4	4	0	FALSE	NonReactive-Unq	0	0	2	0	0	0	0	2	0.7843137254901961	0	FALSE	FALSE	FALSE	FALSE	FALSE	TRUE
NC_000962.3	1709643	1710603	960	+	CDS	Rv1518	Rv1518	0	0	8	conserved hypotheticals	FALSE	0	5	5	0	FALSE	NonReactive-Unq	0	0	8	0	0	0	0	8	2.5	0	FALSE	FALSE	FALSE	FALSE	FALSE	TRUE
NC_000962.3	1710732	1711002	270	+	CDS	Rv1519	Rv1519	0	0	0	conserved hypotheticals	FALSE	0	2	2	0	FALSE	NonReactive-Unq	0	0	0	0	0	0	0	0	0	0	FALSE	FALSE	FALSE	FALSE	FALSE	FALSE
NC_000962.3	1711027	1712068	1041	+	CDS	Rv1520	Rv1520	0	0	6	intermediary metabolism and respiration	FALSE	0	5	5	0	FALSE	NonReactive-Unq	0	0	6	0	0	0	0	6	1.7291066282420748	0	FALSE	FALSE	FALSE	FALSE	FALSE	TRUE
NC_000962.3	1712301	1714053	1752	+	CDS	Rv1521	fadD25	0	0	7	lipid metabolism	FALSE	0	9	9	0	FALSE	NonReactive-Unq	0	0	7	0	0	0	0	7	1.1986301369863013	0	FALSE	FALSE	FALSE	FALSE	FALSE	TRUE
NC_000962.3	1714171	1717612	3441	-	CDS	Rv1522c	mmpL12	0	0	13	cell wall and cell processes	FALSE	0	10	10	0	FALSE	NonReactive-Unq	0	0	13	0	0	0	0	13	1.1333914559721012	0	FALSE	FALSE	FALSE	FALSE	FALSE	TRUE
NC_000962.3	1717652	1718696	1044	+	CDS	Rv1523	Rv1523	0	0	7	intermediary metabolism and respiration	FALSE	0	5	5	0	FALSE	NonReactive-Unq	0	0	7	0	0	0	0	7	2.0114942528735633	0	FALSE	FALSE	FALSE	FALSE	FALSE	TRUE
NC_000962.3	1718725	1719970	1245	+	CDS	Rv1524	Rv1524	0	0	2	intermediary metabolism and respiration	FALSE	0	6	6	0	FALSE	NonReactive-Unq	0	0	2	0	0	0	0	2	0.4819277108433735	0	FALSE	FALSE	FALSE	FALSE	FALSE	TRUE
NC_000962.3	1720016	1720802	786	+	CDS	Rv1525	wbbL2	0	0	2	conserved hypotheticals	FALSE	0	4	4	0	FALSE	NonReactive-Unq	0	0	2	0	0	0	0	2	0.7633587786259542	0	FALSE	FALSE	FALSE	FALSE	FALSE	TRUE
NC_000962.3	1720779	1722060	1281	-	CDS	Rv1526c	Rv1526c	0	0	10	intermediary metabolism and respiration	FALSE	0	6	6	0	FALSE	NonReactive-Unq	0	0	10	0	0	0	0	10	2.34192	0	FALSE	FALSE	FALSE	FALSE	FALSE	TRUE
NC_000962.3	1722082	1728409	6327	-	CDS	Rv1527c	pks5	0	0	18	lipid metabolism	FALSE	0	10	10	0	TRUE	NonReactive-HHR	0	0	18	0	0	0	0	18	0.8534850640113798	0	FALSE	FALSE	FALSE	FALSE	FALSE	TRUE
NC_000962.3	1728952	1729450	498	-	CDS	Rv1528c	papA4	0	0	0	lipid metabolism	FALSE	0	2	2	0	FALSE	NonReactive-Unq	0	0	0	0	0	0	0	0	0	0	FALSE	FALSE	FALSE	FALSE	FALSE	FALSE
NC_000962.3	1729501	1731256	1755	+	CDS	Rv1529	fadD24	0	0	7	lipid metabolism	FALSE	0	9	9	0	FALSE	NonReactive-Unq	0	0	7	0	0	0	0	7	1.1965811965811968	0	FALSE	FALSE	FALSE	FALSE	FALSE	TRUE
NC_000962.3	1731372	1732476	1104	+	CDS	Rv1530	adh	0	0	5	intermediary metabolism and respiration	FALSE	0	5	5	0	FALSE	NonReactive-Unq	0	0	5	0	0	0	0	5	1.358695652173913	0	FALSE	FALSE	FALSE	FALSE	FALSE	TRUE
NC_000962.3	1732472	1733039	567	+	CDS	Rv1531	Rv1531	0	0	0	conserved hypotheticals	FALSE	0	3	3	0	FALSE	NonReactive-Unq	0	0	0	0	0	0	0	0	0	0	FALSE	FALSE	FALSE	FALSE	FALSE	FALSE
NC_000962.3	1733115	1733550	435	-	CDS	Rv1532c	Rv1532c	0	0	1	conserved hypotheticals	FALSE	0	2	2	0	FALSE	NonReactive-Unq	0	0	1	0	0	0	0	1	0.6896551724137931	0	FALSE	FALSE	FALSE	FALSE	FALSE	TRUE
NC_000962.3	1733609	1734737	1128	+	CDS	Rv1533	Rv1533	0	0	2	conserved hypotheticals	FALSE	0	6	6	0	FALSE	NonReactive-Unq	0	0	2	0	0	0	0	2	0.5319148936170213	0	FALSE	FALSE	FALSE	FALSE	FALSE	TRUE
NC_000962.3	1734733	1735411	678	+	CDS	Rv1534	Rv1534	0	0	0	regulatory proteins	FALSE	0	3	3	0	FALSE	NonReactive-Unq	0	0	0	0	0	0	0	0	0	0	FALSE	FALSE	FALSE	FALSE	FALSE	FALSE
NC_000962.3	1735975	1736212	237	+	CDS	Rv1535	Rv1535	0	0	1	conserved hypotheticals	FALSE	0	2	2	0	FALSE	NonReactive-Unq	0	0	1	0	0	0	0	1	1.2658227848101264	0	FALSE	FALSE	FALSE	FALSE	FALSE	TRUE
NC_000962.3	1736518	1739644	3126	+	CDS	Rv1536	ileS	0	0	12	information pathways	FALSE	0	10	10	0	FALSE	NonReactive-Unq	0	0	12	0	0	0	0	12	1.1516314779270633	0	FALSE	FALSE	FALSE	FALSE	FALSE	TRUE
NC_000962.3	1739855	1741247	1392	+	CDS	Rv1537	dinX	0	0	6	information pathways	FALSE	0	6	6	0	FALSE	NonReactive-Unq	0	0	6	0	0	0	0	6	1.293103448275862	0	FALSE	FALSE	FALSE	FALSE	FALSE	TRUE
NC_000962.3	1741211	1742192	981	-	CDS	Rv1538c	ansA	0	0	4	intermediary metabolism and respiration	FALSE	0	3	3	0	FALSE	NonReactive-Unq	0	0	4	0	0	0	0	4	1.2232415902140674	0	FALSE	FALSE	FALSE	FALSE	FALSE	TRUE
NC_000962.3	1742243	1742852	609	+	CDS	Rv1539	lspA	0	0	1	cell wall and cell processes	FALSE	0	3	3	0	FALSE	NonReactive-Unq	0	0	1	0	0	0	0	1	0.49261083743842365	0	FALSE	FALSE	FALSE	FALSE	FALSE	TRUE
NC_000962.3	1742844	1743771	927	+	CDS	Rv1540	Rv1540	0	0	1	conserved hypotheticals	FALSE	0	5	5	0	FALSE	NonReactive-Unq	0	0	1	0	0	0	0	1	0.32362459546925565	0	FALSE	FALSE	FALSE	FALSE	FALSE	TRUE
NC_000962.3	1743777	1744371	594	-	CDS	Rv1541c	lprI	0	0	2	cell wall and cell processes	FALSE	0	3	3	0	FALSE	NonReactive-Unq	0	0	2	0	0	0	0	2	1.0101010101010102	0	FALSE	FALSE	FALSE	FALSE	FALSE	TRUE
NC_000962.3	1744425	1744836	411	-	CDS	Rv1542c	glbN	0	0	1	intermediary metabolism and respiration	FALSE	0	2	2	0	FALSE	NonReactive-Unq	0	0	1	0	0	0	0	1	0.7299270072992701	0	FALSE	FALSE	FALSE	FALSE	FALSE	TRUE
NC_000962.3	1745063	1746089	1026	+	CDS	Rv1543	Rv1543	0	0	2	lipid metabolism	FALSE	0	5	5	0	FALSE	NonReactive-Unq	0	0	2	0	0	0	0	2	0.5847953216374269	0	FALSE	FALSE	FALSE	FALSE	FALSE	TRUE
NC_000962.3	1746093	1746897	804	+	CDS	Rv1544	Rv1544	0	0	5	lipid metabolism	FALSE	0	4	4	0	FALSE	NonReactive-Unq	0	0	5	0	0	0	0	5	1.8656716417910448	0	FALSE	FALSE	FALSE	FALSE	FALSE	TRUE
NC_000962.3	1746918	1747146	228	+	CDS	Rv1545	Rv1545	0	0	2	conserved hypotheticals	FALSE	0	2	2	0	FALSE	NonReactive-Unq	0	0	2	0	0	0	0	2	2.631578947368421	0	FALSE	FALSE	FALSE	FALSE	FALSE	TRUE
NC_000962.3	1747194	1747626	432	+	CDS	Rv1546	Rv1546	0	0	0	conserved hypotheticals	FALSE	0	2	2	0	FALSE	NonReactive-Unq	0	0	0	0	0	0	0	0	0	0	FALSE	FALSE	FALSE	FALSE	FALSE	FALSE
NC_000962.3	1747693	1751248	3555	+	CDS	Rv1547	dnaE1	0	0	7	information pathways	FALSE	0	10	10	0	FALSE	NonReactive-Unq	0	0	7	0	0	0	0	7	0.5907172995780591	0	FALSE	FALSE	FALSE	FALSE	FALSE	TRUE
NC_000962.3	1751296	1753333	2037	-	CDS	Rv1548c	PPE21	0	0	5	PE/PPE	FALSE	0	9	9	0	FALSE	NonReactive-Unq	0	0	5	0	0	0	0	5	0.7363770250368188	0	FALSE	FALSE	FALSE	FALSE	FALSE	TRUE
NC_000962.3	1753715	1755431	1716	+	CDS	Rv1550	fadD11	0	0	7	lipid metabolism	FALSE	0	7	7	0	FALSE	NonReactive-Unq	0	0	7	0	0	0	0	7	1.2237762237762237	0	FALSE	FALSE	FALSE	FALSE	FALSE	TRUE
NC_000962.3	1755444	1757310	1866	+	CDS	Rv1551	plsB1	0	0	2	lipid metabolism	FALSE	0	9	9	0	FALSE	NonReactive-Unq	0	0	2	0	0	0	0	2	0.3215434083601286	0	FALSE	FALSE	FALSE	FALSE	FALSE	TRUE
NC_000962.3	1757680	1759432	1752	+	CDS	Rv1552	frdA	0	0	5	intermediary metabolism and respiration	FALSE	0	9	9	0	FALSE	NonReactive-Unq	0	0	5	0	0	0	0	5	0.8561643835616438	0	FALSE	FALSE	FALSE	FALSE	FALSE	TRUE
NC_000962.3	1759434	1760178	744	+	CDS	Rv1553	frdB	0	0	1	intermediary metabolism and respiration	FALSE	0	4	4	0	FALSE	NonReactive-Unq	0	0	1	0	0	0	0	1	0.40322580645161293	0	FALSE	FALSE	FALSE	FALSE	FALSE	TRUE
NC_000962.3	1760174	1760555	381	+	CDS	Rv1554	frdC	0	0	3	intermediary metabolism and respiration	FALSE	0	2	2	0	FALSE	NonReactive-Unq	0	0	3	0	0	0	0	3	2.3622047244094486	0	FALSE	FALSE	FALSE	FALSE	FALSE	TRUE
NC_000962.3	1760551	1760929	378	+	CDS	Rv1555	frdD	0	0	1	intermediary metabolism and respiration	FALSE	0	2	2	0	FALSE	NonReactive-Unq	0	0	1	0	0	0	0	1	0.7936507936507936	0	FALSE	FALSE	FALSE	FALSE	FALSE	TRUE
NC_000962.3	1760996	1761605	609	+	CDS	Rv1556	Rv1556	0	0	2	regulatory proteins	FALSE	0	3	3	0	FALSE	NonReactive-Unq	0	0	2	0	0	0	0	2	0.9852216748768473	0	FALSE	FALSE	FALSE	FALSE	FALSE	TRUE
NC_000962.3	1761743	1762937	1194	+	CDS	Rv1557	mmpL6	0	0	4	cell wall and cell processes	FALSE	0	7	7	0	FALSE	NonReactive-Unq	0	0	4	0	0	0	0	4	1.0050251256281406	0	FALSE	FALSE	FALSE	FALSE	FALSE	TRUE
NC_000962.3	1762946	1763393	447	+	CDS	Rv1558	Rv1558	0	0	2	conserved hypotheticals	FALSE	0	2	2	0	FALSE	NonReactive-Unq	0	0	2	0	0	0	0	2	1.342281879194631	0	FALSE	FALSE	FALSE	FALSE	FALSE	TRUE
NC_000962.3	1763427	1764717	1290	+	CDS	Rv1559	ilvA	0	0	2	intermediary metabolism and respiration	FALSE	0	6	6	0	FALSE	NonReactive-Unq	0	0	2	0	0	0	0	2	0.46511627906976744	0	FALSE	FALSE	FALSE	FALSE	FALSE	TRUE
NC_000962.3	1764754	1764973	219	+	CDS	Rv1560	vapB11	0	0	0	virulence, detoxification, adaptation	FALSE	0	2	2	0	FALSE	NonReactive-Unq	0	0	0	0	0	0	0	0	0	0	FALSE	FALSE	FALSE	FALSE	FALSE	FALSE
NC_000962.3	1764978	1765383	405	+	CDS	Rv1561	vapC11	0	0	2	virulence, detoxification, adaptation	FALSE	0	2	2	0	FALSE	NonReactive-Unq	0	0	2	0	0	0	0	2	1.4814814814814814	0	FALSE	FALSE	FALSE	FALSE	FALSE	TRUE
NC_000962.3	1765399	1767142	1743	-	CDS	Rv1562c	treZ	0	0	1	virulence, detoxification, adaptation	FALSE	0	9	9	0	FALSE	NonReactive-Unq	0	0	1	0	0	0	0	1	0.1721170395869191	0	FALSE	FALSE	FALSE	FALSE	FALSE	TRUE
NC_000962.3	1767134	1769432	2298	-	CDS	Rv1563c	treY	0	0	2	virulence, detoxification, adaptation	FALSE	0	10	10	0	FALSE	NonReactive-Unq	0	0	2	0	0	0	0	2	0.2610966057441253	0	FALSE	FALSE	FALSE	FALSE	FALSE	TRUE
NC_000962.3	1769435	1771601	2166	-	CDS	Rv1564c	treX	0	0	3	virulence, detoxification, adaptation	FALSE	0	9	9	0	FALSE	NonReactive-Unq	0	0	3	0	0	0	0	3	0.4155124653739612	0	FALSE	FALSE	FALSE	FALSE	FALSE	TRUE
NC_000962.3	1771639	1773829	2190	-	CDS	Rv1565c	Rv1565c	0	0	6	cell wall and cell processes	TRUE	2	8	10	0.2	FALSE	Antigen-Unq	0	0	6	1	0	0	0	6	0.821918	0.136986	FALSE	FALSE	FALSE	FALSE	FALSE	TRUE
NC_000962.3	1773927	1774620	693	-	CDS	Rv1566c	Rv1566c	0	0	2	virulence, detoxification, adaptation	FALSE	0	2	2	0	FALSE	NonReactive-Unq	0	0	2	0	0	0	0	2	0.8658008658008658	0	FALSE	FALSE	FALSE	FALSE	FALSE	TRUE
NC_000962.3	1775391	1776705	1314	+	CDS	Rv1568	bioA	0	0	5	intermediary metabolism and respiration	FALSE	0	7	7	0	FALSE	NonReactive-Unq	0	0	5	0	0	0	0	5	1.141552511415525	0	FALSE	FALSE	FALSE	FALSE	FALSE	TRUE
NC_000962.3	1776701	1777862	1161	+	CDS	Rv1569	bioF1	0	0	4	intermediary metabolism and respiration	FALSE	0	6	6	0	FALSE	NonReactive-Unq	0	0	4	0	0	0	0	4	1.0335917312661498	0	FALSE	FALSE	FALSE	FALSE	FALSE	TRUE
NC_000962.3	1777858	1778539	681	+	CDS	Rv1570	bioD	0	0	1	intermediary metabolism and respiration	FALSE	0	3	3	0	FALSE	NonReactive-Unq	0	0	1	0	0	0	0	1	0.44052863436123346	0	FALSE	FALSE	FALSE	FALSE	FALSE	TRUE
NC_000962.3	1778538	1779048	510	+	CDS	Rv1571	Rv1571	0	0	2	conserved hypotheticals	FALSE	0	3	3	0	FALSE	NonReactive-Unq	0	0	2	0	0	0	0	2	1.1764705882352942	0	FALSE	FALSE	FALSE	FALSE	FALSE	TRUE
NC_000962.3	1779313	1779724	411	+	CDS	Rv1573	Rv1573	0	0	0	insertion seqs and phages	FALSE	0	2	2	0	FALSE	NonReactive-Unq	0	0	0	0	0	0	0	0	0	0	FALSE	FALSE	FALSE	FALSE	FALSE	FALSE
NC_000962.3	1779929	1780241	312	+	CDS	Rv1574	Rv1574	0	0	0	insertion seqs and phages	FALSE	0	2	2	0	TRUE	NonReactive-HHR	0	0	0	0	0	0	0	0	0	0	FALSE	FALSE	FALSE	FALSE	FALSE	FALSE
NC_000962.3	1780198	1780699	501	+	CDS	Rv1575	Rv1575	0	0	0	insertion seqs and phages	FALSE	0	2	2	0	TRUE	NonReactive-HHR	0	0	0	0	0	0	0	0	0	0	FALSE	FALSE	FALSE	FALSE	FALSE	FALSE
NC_000962.3	1780642	1782064	1422	-	CDS	Rv1576c	Rv1576c	0	0	0	insertion seqs and phages	FALSE	0	7	7	0	TRUE	NonReactive-HHR	0	0	0	0	0	0	0	0	0	0	FALSE	FALSE	FALSE	FALSE	FALSE	FALSE
NC_000962.3	1782071	1782584	513	-	CDS	Rv1577c	Rv1577c	0	0	0	insertion seqs and phages	FALSE	0	2	2	0	TRUE	NonReactive-HHR	0	0	0	0	0	0	0	0	0	0	FALSE	FALSE	FALSE	FALSE	FALSE	FALSE
NC_000962.3	1783308	1783623	315	-	CDS	Rv1579c	Rv1579c	0	0	0	insertion seqs and phages	FALSE	0	2	2	0	FALSE	NonReactive-Unq	0	0	0	0	0	0	0	0	0	0	FALSE	FALSE	FALSE	FALSE	FALSE	FALSE
NC_000962.3	1783619	1783892	273	-	CDS	Rv1580c	Rv1580c	0	0	0	insertion seqs and phages	FALSE	0	2	2	0	FALSE	NonReactive-Unq	0	0	0	0	0	0	0	0	0	0	FALSE	FALSE	FALSE	FALSE	FALSE	FALSE
NC_000962.3	1783905	1784301	396	-	CDS	Rv1581c	Rv1581c	0	0	0	insertion seqs and phages	FALSE	0	2	2	0	FALSE	NonReactive-Unq	0	0	0	0	0	0	0	0	0	0	FALSE	FALSE	FALSE	FALSE	FALSE	FALSE
NC_000962.3	1784496	1785912	1416	-	CDS	Rv1582c	Rv1582c	0	0	0	insertion seqs and phages	FALSE	0	7	7	0	FALSE	NonReactive-Unq	0	0	0	0	0	0	0	0	0	0	FALSE	FALSE	FALSE	FALSE	FALSE	FALSE
NC_000962.3	1785911	1786310	399	-	CDS	Rv1583c	Rv1583c	0	0	0	insertion seqs and phages	FALSE	0	2	2	0	FALSE	NonReactive-Unq	0	0	0	0	0	0	0	0	0	0	FALSE	FALSE	FALSE	FALSE	FALSE	FALSE
NC_000962.3	1786306	1786528	222	-	CDS	Rv1584c	Rv1584c	0	0	0	insertion seqs and phages	FALSE	0	2	2	0	FALSE	NonReactive-Unq	0	0	0	0	0	0	0	0	0	0	FALSE	FALSE	FALSE	FALSE	FALSE	FALSE
NC_000962.3	1786583	1787099	516	-	CDS	Rv1585c	Rv1585c	0	0	0	insertion seqs and phages	FALSE	0	2	2	0	FALSE	NonReactive-Unq	0	0	0	0	0	0	0	0	0	0	FALSE	FALSE	FALSE	FALSE	FALSE	FALSE
NC_000962.3	1787095	1788505	1410	-	CDS	Rv1586c	Rv1586c	0	0	0	insertion seqs and phages	FALSE	0	7	7	0	FALSE	NonReactive-Unq	0	0	0	0	0	0	0	0	0	0	FALSE	FALSE	FALSE	FALSE	FALSE	FALSE
NC_000962.3	1788161	1789163	1002	-	CDS	Rv1587c	Rv1587c	2	1	18	REP13E12_Repeat	FALSE	0	3	3	0	TRUE	NonReactive-HHR	2	1	18	0	1	3	1	18	5.389221556886227	0	TRUE	TRUE	TRUE	TRUE	TRUE	TRUE
NC_000962.3	1789167	1789836	669	-	CDS	Rv1588c	Rv1588c	9	7	22	REP13E12_Repeat	FALSE	0	3	3	0	TRUE	NonReactive-HHR	9	7	22	0	8	15	8	22	9.865470852017937	0	TRUE	TRUE	TRUE	TRUE	TRUE	TRUE
NC_000962.3	1790283	1791333	1050	+	CDS	Rv1589	bioB	0	0	1	intermediary metabolism and respiration	FALSE	0	4	4	0	FALSE	NonReactive-Unq	0	0	1	0	0	0	0	1	0.2857142857142857	0	FALSE	FALSE	FALSE	FALSE	FALSE	TRUE
NC_000962.3	1791333	1791573	240	+	CDS	Rv1590	Rv1590	0	0	0	conserved hypotheticals	FALSE	0	2	2	0	FALSE	NonReactive-Unq	0	0	0	0	0	0	0	0	0	0	FALSE	FALSE	FALSE	FALSE	FALSE	FALSE
NC_000962.3	1791569	1792235	666	+	CDS	Rv1591	Rv1591	0	0	7	cell wall and cell processes	FALSE	0	3	3	0	FALSE	NonReactive-Unq	0	0	7	0	0	0	0	7	3.1531531531531534	0	FALSE	FALSE	FALSE	FALSE	FALSE	TRUE
NC_000962.3	1792399	1793740	1341	-	CDS	Rv1592c	Rv1592c	0	0	2	conserved hypotheticals	FALSE	0	7	7	0	FALSE	NonReactive-Unq	0	0	2	0	0	0	0	2	0.44742729306487694	0	FALSE	FALSE	FALSE	FALSE	FALSE	TRUE
NC_000962.3	1793996	1794707	711	-	CDS	Rv1593c	Rv1593c	0	0	0	conserved hypotheticals	FALSE	0	4	4	0	FALSE	NonReactive-Unq	0	0	0	0	0	0	0	0	0	0	FALSE	FALSE	FALSE	FALSE	FALSE	FALSE
NC_000962.3	1794755	1795805	1050	+	CDS	Rv1594	nadA	0	0	1	intermediary metabolism and respiration	FALSE	0	5	5	0	FALSE	NonReactive-Unq	0	0	1	0	0	0	0	1	0.2857142857142857	0	FALSE	FALSE	FALSE	FALSE	FALSE	TRUE
NC_000962.3	1795804	1797388	1584	+	CDS	Rv1595	nadB	0	0	7	intermediary metabolism and respiration	FALSE	0	8	8	0	FALSE	NonReactive-Unq	0	0	7	0	0	0	0	7	1.3257575757575757	0	FALSE	FALSE	FALSE	FALSE	FALSE	TRUE
NC_000962.3	1797387	1798245	858	+	CDS	Rv1596	nadC	0	0	3	intermediary metabolism and respiration	FALSE	0	4	4	0	FALSE	NonReactive-Unq	0	0	3	0	0	0	0	3	1.048951048951049	0	FALSE	FALSE	FALSE	FALSE	FALSE	TRUE
NC_000962.3	1798293	1799052	759	+	CDS	Rv1597	Rv1597	0	0	4	conserved hypotheticals	FALSE	0	4	4	0	FALSE	NonReactive-Unq	0	0	4	0	0	0	0	4	1.5810276679841897	0	FALSE	FALSE	FALSE	FALSE	FALSE	TRUE
NC_000962.3	1799072	1799483	411	-	CDS	Rv1598c	Rv1598c	0	0	3	conserved hypotheticals	FALSE	0	2	2	0	FALSE	NonReactive-Unq	0	0	3	0	0	0	0	3	2.18978	0	FALSE	FALSE	FALSE	FALSE	FALSE	TRUE
NC_000962.3	1799582	1800899	1317	+	CDS	Rv1599	hisD	0	0	2	intermediary metabolism and respiration	FALSE	1	6	7	0.1428571428571428	FALSE	NonReactive-Unq	0	0	2	0	0	0	0	2	0.4555808656036447	0	FALSE	FALSE	FALSE	FALSE	FALSE	TRUE
NC_000962.3	1800895	1802038	1143	+	CDS	Rv1600	hisC1	0	0	5	intermediary metabolism and respiration	FALSE	0	6	6	0	FALSE	NonReactive-Unq	0	0	5	0	0	0	0	5	1.3123359580052494	0	FALSE	FALSE	FALSE	FALSE	FALSE	TRUE
NC_000962.3	1802034	1802667	633	+	CDS	Rv1601	hisB	0	0	2	intermediary metabolism and respiration	FALSE	0	3	3	0	FALSE	NonReactive-Unq	0	0	2	0	0	0	0	2	0.9478672985781991	0	FALSE	FALSE	FALSE	FALSE	FALSE	TRUE
NC_000962.3	1802663	1803284	621	+	CDS	Rv1602	hisH	0	0	4	intermediary metabolism and respiration	FALSE	0	3	3	0	FALSE	NonReactive-Unq	0	0	4	0	0	0	0	4	1.932367149758454	0	FALSE	FALSE	FALSE	FALSE	FALSE	TRUE
NC_000962.3	1803293	1804031	738	+	CDS	Rv1603	hisA	0	0	1	intermediary metabolism and respiration	FALSE	0	3	3	0	FALSE	NonReactive-Unq	0	0	1	0	0	0	0	1	0.4065040650406504	0	FALSE	FALSE	FALSE	FALSE	FALSE	TRUE
NC_000962.3	1804038	1804851	813	+	CDS	Rv1604	impA	0	0	4	intermediary metabolism and respiration	FALSE	0	4	4	0	FALSE	NonReactive-Unq	0	0	4	0	0	0	0	4	1.4760147601476015	0	FALSE	FALSE	FALSE	FALSE	FALSE	TRUE
NC_000962.3	1804852	1805656	804	+	CDS	Rv1605	hisF	0	0	7	intermediary metabolism and respiration	FALSE	0	4	4	0	FALSE	NonReactive-Unq	0	0	7	0	0	0	0	7	2.611940298507463	0	FALSE	FALSE	FALSE	FALSE	FALSE	TRUE
NC_000962.3	1805652	1806000	348	+	CDS	Rv1606	hisI	0	0	4	intermediary metabolism and respiration	FALSE	0	2	2	0	FALSE	NonReactive-Unq	0	0	4	0	0	0	0	4	3.4482758620689653	0	FALSE	FALSE	FALSE	FALSE	FALSE	TRUE
NC_000962.3	1806180	1807263	1083	+	CDS	Rv1607	chaA	0	0	6	cell wall and cell processes	FALSE	0	5	5	0	FALSE	NonReactive-Unq	0	0	6	0	0	0	0	6	1.6620498614958448	0	FALSE	FALSE	FALSE	FALSE	FALSE	TRUE
NC_000962.3	1807297	1807762	465	-	CDS	Rv1608c	bcpB	0	0	0	virulence, detoxification, adaptation	FALSE	0	2	2	0	FALSE	NonReactive-Unq	0	0	0	0	0	0	0	0	0	0	FALSE	FALSE	FALSE	FALSE	FALSE	FALSE
NC_000962.3	1807902	1809453	1551	+	CDS	Rv1609	trpE	0	0	1	intermediary metabolism and respiration	FALSE	0	8	8	0	FALSE	NonReactive-Unq	0	0	1	0	0	0	0	1	0.19342359767891684	0	FALSE	FALSE	FALSE	FALSE	FALSE	TRUE
NC_000962.3	1809442	1810150	708	+	CDS	Rv1610	Rv1610	0	0	2	cell wall and cell processes	FALSE	0	4	4	0	FALSE	NonReactive-Unq	0	0	2	0	0	0	0	2	0.847458	0	FALSE	FALSE	FALSE	FALSE	FALSE	TRUE
NC_000962.3	1810239	1811058	819	+	CDS	Rv1611	trpC	0	0	3	intermediary metabolism and respiration	FALSE	0	4	4	0	FALSE	NonReactive-Unq	0	0	3	0	0	0	0	3	1.098901098901099	0	FALSE	FALSE	FALSE	FALSE	FALSE	TRUE
NC_000962.3	1811126	1812359	1233	+	CDS	Rv1612	trpB	0	0	4	intermediary metabolism and respiration	FALSE	0	6	6	0	FALSE	NonReactive-Unq	0	0	4	0	0	0	0	4	0.9732360097323601	0	FALSE	FALSE	FALSE	FALSE	FALSE	TRUE
NC_000962.3	1812358	1813171	813	+	CDS	Rv1613	trpA	0	0	1	intermediary metabolism and respiration	FALSE	0	4	4	0	FALSE	NonReactive-Unq	0	0	1	0	0	0	0	1	0.36900369003690037	0	FALSE	FALSE	FALSE	FALSE	FALSE	TRUE
NC_000962.3	1813170	1814577	1407	+	CDS	Rv1614	lgt	0	0	7	cell wall and cell processes	FALSE	0	7	7	0	FALSE	NonReactive-Unq	0	0	7	0	0	0	0	7	1.4925373134328357	0	FALSE	FALSE	FALSE	FALSE	FALSE	TRUE
NC_000962.3	1815252	1815693	441	+	CDS	Rv1615	Rv1615	0	0	2	cell wall and cell processes	FALSE	0	2	2	0	FALSE	NonReactive-Unq	0	0	2	0	0	0	0	2	1.3605442176870748	0	FALSE	FALSE	FALSE	FALSE	FALSE	TRUE
NC_000962.3	1815682	1816081	399	+	CDS	Rv1616	Rv1616	0	0	2	cell wall and cell processes	FALSE	0	2	2	0	FALSE	NonReactive-Unq	0	0	2	0	0	0	0	2	1.5037593984962405	0	FALSE	FALSE	FALSE	FALSE	FALSE	TRUE
NC_000962.3	1816188	1817607	1419	+	CDS	Rv1617	pykA	0	0	4	intermediary metabolism and respiration	FALSE	0	7	7	0	FALSE	NonReactive-Unq	0	0	4	0	0	0	0	4	0.8456659619450317	0	FALSE	FALSE	FALSE	FALSE	FALSE	TRUE
NC_000962.3	1817614	1818517	903	+	CDS	Rv1618	tesB1	0	0	4	lipid metabolism	FALSE	0	4	4	0	FALSE	NonReactive-Unq	0	0	4	0	0	0	0	4	1.3289036544850499	0	FALSE	FALSE	FALSE	FALSE	FALSE	TRUE
NC_000962.3	1818574	1820029	1455	+	CDS	Rv1619	Rv1619	0	0	5	cell wall and cell processes	FALSE	0	7	7	0	FALSE	NonReactive-Unq	0	0	5	0	0	0	0	5	1.0309278350515463	0	FALSE	FALSE	FALSE	FALSE	FALSE	TRUE
NC_000962.3	1819962	1821693	1731	-	CDS	Rv1620c	cydC	0	0	3	intermediary metabolism and respiration	FALSE	0	9	9	0	FALSE	NonReactive-Unq	0	0	3	0	0	0	0	3	0.5199306759098786	0	FALSE	FALSE	FALSE	FALSE	FALSE	TRUE
NC_000962.3	1821689	1823273	1584	-	CDS	Rv1621c	cydD	0	0	2	intermediary metabolism and respiration	FALSE	0	8	8	0	FALSE	NonReactive-Unq	0	0	2	0	0	0	0	2	0.37878787878787884	0	FALSE	FALSE	FALSE	FALSE	FALSE	TRUE
NC_000962.3	1823359	1824400	1041	-	CDS	Rv1622c	cydB	0	0	3	intermediary metabolism and respiration	FALSE	0	5	5	0	FALSE	NonReactive-Unq	0	0	3	0	0	0	0	3	0.8645533141210374	0	FALSE	FALSE	FALSE	FALSE	FALSE	TRUE
NC_000962.3	1824429	1825887	1458	-	CDS	Rv1623c	cydA	0	0	1	intermediary metabolism and respiration	FALSE	0	7	7	0	FALSE	NonReactive-Unq	0	0	1	0	0	0	0	1	0.20576131687242796	0	FALSE	FALSE	FALSE	FALSE	FALSE	TRUE
NC_000962.3	1825997	1826585	588	-	CDS	Rv1624c	Rv1624c	0	0	5	cell wall and cell processes	FALSE	0	3	3	0	FALSE	NonReactive-Unq	0	0	5	0	0	0	0	5	2.5510204081632657	0	FALSE	FALSE	FALSE	FALSE	FALSE	TRUE
NC_000962.3	1826613	1827945	1332	-	CDS	Rv1625c	cya	0	0	7	intermediary metabolism and respiration	FALSE	0	7	7	0	FALSE	NonReactive-Unq	0	0	7	0	0	0	0	7	1.5765765765765767	0	FALSE	FALSE	FALSE	FALSE	FALSE	TRUE
NC_000962.3	1828179	1828797	618	+	CDS	Rv1626	Rv1626	0	0	2	regulatory proteins	FALSE	0	3	3	0	FALSE	NonReactive-Unq	0	0	2	0	0	0	0	2	0.970874	0	FALSE	FALSE	FALSE	FALSE	FALSE	TRUE
NC_000962.3	1828864	1830073	1209	-	CDS	Rv1627c	Rv1627c	0	0	3	lipid metabolism	FALSE	0	5	5	0	FALSE	NonReactive-Unq	0	0	3	0	0	0	0	3	0.7444168734491315	0	FALSE	FALSE	FALSE	FALSE	FALSE	TRUE
NC_000962.3	1830069	1830561	492	-	CDS	Rv1628c	Rv1628c	0	0	1	conserved hypotheticals	FALSE	0	2	2	0	FALSE	NonReactive-Unq	0	0	1	0	0	0	0	1	0.6097560975609757	0	FALSE	FALSE	FALSE	FALSE	FALSE	TRUE
NC_000962.3	1830664	1833379	2715	+	CDS	Rv1629	polA	0	0	11	information pathways	FALSE	1	9	10	0.1	FALSE	NonReactive-Unq	0	0	11	0	0	0	0	11	1.2154696132596685	0	FALSE	FALSE	FALSE	FALSE	FALSE	TRUE
NC_000962.3	1833541	1834987	1446	+	CDS	Rv1630	rpsA	0	0	2	information pathways	FALSE	0	7	7	0	FALSE	NonReactive-Unq	0	0	2	0	0	0	0	2	0.4149377593360996	0	FALSE	FALSE	FALSE	FALSE	FALSE	TRUE
NC_000962.3	1835012	1836236	1224	+	CDS	Rv1631	coaE	0	0	2	intermediary metabolism and respiration	FALSE	0	6	6	0	FALSE	NonReactive-Unq	0	0	2	0	0	0	0	2	0.4901960784313726	0	FALSE	FALSE	FALSE	FALSE	FALSE	TRUE
NC_000962.3	1836386	1836830	444	-	CDS	Rv1632c	Rv1632c	0	0	0	conserved hypotheticals	FALSE	0	2	2	0	FALSE	NonReactive-Unq	0	0	0	0	0	0	0	0	0	0	FALSE	FALSE	FALSE	FALSE	FALSE	FALSE
NC_000962.3	1837074	1839171	2097	+	CDS	Rv1633	uvrB	0	0	5	information pathways	FALSE	0	10	10	0	FALSE	NonReactive-Unq	0	0	5	0	0	0	0	5	0.7153075822603719	0	FALSE	FALSE	FALSE	FALSE	FALSE	TRUE
NC_000962.3	1839167	1840583	1416	+	CDS	Rv1634	Rv1634	0	0	3	cell wall and cell processes	FALSE	0	7	7	0	FALSE	NonReactive-Unq	0	0	3	0	0	0	0	3	0.635593	0	FALSE	FALSE	FALSE	FALSE	FALSE	TRUE
NC_000962.3	1840571	1842242	1671	-	CDS	Rv1635c	Rv1635c	0	0	1	cell wall and cell processes	FALSE	0	8	8	0	FALSE	NonReactive-Unq	0	0	1	0	0	0	0	1	0.17953321364452424	0	FALSE	FALSE	FALSE	FALSE	FALSE	TRUE
NC_000962.3	1842450	1842891	441	+	CDS	Rv1636	TB15.3	0	0	0	virulence, detoxification, adaptation	FALSE	0	2	2	0	FALSE	NonReactive-Unq	0	0	0	0	0	0	0	0	0	0	FALSE	FALSE	FALSE	FALSE	FALSE	FALSE
NC_000962.3	1842897	1843692	795	-	CDS	Rv1637c	Rv1637c	0	0	4	conserved hypotheticals	FALSE	0	4	4	0	FALSE	NonReactive-Unq	0	0	4	0	0	0	0	4	1.5094339622641508	0	FALSE	FALSE	FALSE	FALSE	FALSE	TRUE
NC_000962.3	1843740	1846659	2919	+	CDS	Rv1638	uvrA	0	0	9	information pathways	FALSE	0	10	10	0	FALSE	NonReactive-Unq	0	0	9	0	0	0	0	9	0.9249743062692702	0	FALSE	FALSE	FALSE	FALSE	FALSE	TRUE
NC_000962.3	1846715	1846973	258	-	CDS	Rv1638A	Rv1638A	0	0	1	conserved hypotheticals	FALSE	0	2	2	0	FALSE	NonReactive-Unq	0	0	1	0	0	0	0	1	1.1627906976744187	0	FALSE	FALSE	FALSE	FALSE	FALSE	TRUE
NC_000962.3	1846988	1848458	1470	-	CDS	Rv1639c	Rv1639c	0	0	3	cell wall and cell processes	FALSE	0	6	6	0	FALSE	NonReactive-Unq	0	0	3	0	0	0	0	3	0.6122448979591837	0	FALSE	FALSE	FALSE	FALSE	FALSE	TRUE
NC_000962.3	1848516	1852035	3519	-	CDS	Rv1640c	lysX	0	0	17	information pathways	FALSE	0	10	10	0	FALSE	NonReactive-Unq	0	0	17	0	0	0	0	17	1.4492753623188406	0	FALSE	FALSE	FALSE	FALSE	FALSE	TRUE
NC_000962.3	1852272	1852878	606	+	CDS	Rv1641	infC	0	0	4	information pathways	FALSE	0	3	3	0	FALSE	NonReactive-Unq	0	0	4	0	0	0	0	4	1.9801980198019802	0	FALSE	FALSE	FALSE	FALSE	FALSE	TRUE
NC_000962.3	1852927	1853122	195	+	CDS	Rv1642	rpmI	0	0	1	information pathways	FALSE	0	2	2	0	FALSE	NonReactive-Unq	0	0	1	0	0	0	0	1	1.5384615384615385	0	FALSE	FALSE	FALSE	FALSE	FALSE	TRUE
NC_000962.3	1853183	1853573	390	+	CDS	Rv1643	rplT	0	0	1	information pathways	FALSE	0	2	2	0	FALSE	NonReactive-Unq	0	0	1	0	0	0	0	1	0.7692307692307693	0	FALSE	FALSE	FALSE	FALSE	FALSE	TRUE
NC_000962.3	1853605	1854388	783	+	CDS	Rv1644	tsnR	0	0	3	information pathways	FALSE	0	4	4	0	FALSE	NonReactive-Unq	0	0	3	0	0	0	0	3	1.1494252873563218	0	FALSE	FALSE	FALSE	FALSE	FALSE	TRUE
NC_000962.3	1854398	1855454	1056	-	CDS	Rv1645c	Rv1645c	0	0	2	conserved hypotheticals	FALSE	0	5	5	0	FALSE	NonReactive-Unq	0	0	2	0	0	0	0	2	0.5681818181818182	0	FALSE	FALSE	FALSE	FALSE	FALSE	TRUE
NC_000962.3	1855763	1856696	933	+	CDS	Rv1646	PE17	0	0	3	PE/PPE	FALSE	0	5	5	0	FALSE	NonReactive-Unq	0	0	3	0	0	0	0	3	0.9646302250803859	0	FALSE	FALSE	FALSE	FALSE	FALSE	TRUE
NC_000962.3	1856773	1857724	951	+	CDS	Rv1647	Rv1647	0	0	1	intermediary metabolism and respiration	FALSE	0	5	5	0	FALSE	NonReactive-Unq	0	0	1	0	0	0	0	1	0.31545741324921134	0	FALSE	FALSE	FALSE	FALSE	FALSE	TRUE
NC_000962.3	1857730	1858537	807	+	CDS	Rv1648	Rv1648	0	0	2	cell wall and cell processes	FALSE	0	4	4	0	FALSE	NonReactive-Unq	0	0	2	0	0	0	0	2	0.7434944237918216	0	FALSE	FALSE	FALSE	FALSE	FALSE	TRUE
NC_000962.3	1858732	1859758	1026	+	CDS	Rv1649	pheS	0	0	1	information pathways	FALSE	0	4	4	0	FALSE	NonReactive-Unq	0	0	1	0	0	0	0	1	0.29239766081871343	0	FALSE	FALSE	FALSE	FALSE	FALSE	TRUE
NC_000962.3	1859757	1862253	2496	+	CDS	Rv1650	pheT	0	0	11	information pathways	FALSE	0	10	10	0	FALSE	NonReactive-Unq	0	0	11	0	0	0	0	11	1.3221153846153846	0	FALSE	FALSE	FALSE	FALSE	FALSE	TRUE
NC_000962.3	1862346	1865382	3036	-	CDS	Rv1651c	PE_PGRS30	0	0	11	PE/PPE	FALSE	0	10	10	0	FALSE	NonReactive-Unq	0	0	11	0	0	0	0	11	1.0869565217391304	0	FALSE	FALSE	FALSE	FALSE	FALSE	TRUE
NC_000962.3	1865575	1866634	1059	+	CDS	Rv1652	argC	0	0	3	intermediary metabolism and respiration	FALSE	0	5	5	0	FALSE	NonReactive-Unq	0	0	3	0	0	0	0	3	0.8498583569405099	0	FALSE	FALSE	FALSE	FALSE	FALSE	TRUE
NC_000962.3	1866630	1867845	1215	+	CDS	Rv1653	argJ	0	0	2	intermediary metabolism and respiration	FALSE	0	4	4	0	FALSE	NonReactive-Unq	0	0	2	0	0	0	0	2	0.49382716049382713	0	FALSE	FALSE	FALSE	FALSE	FALSE	TRUE
NC_000962.3	1867841	1868726	885	+	CDS	Rv1654	argB	0	0	1	intermediary metabolism and respiration	FALSE	0	4	4	0	FALSE	NonReactive-Unq	0	0	1	0	0	0	0	1	0.3389830508474576	0	FALSE	FALSE	FALSE	FALSE	FALSE	TRUE
NC_000962.3	1868722	1869925	1203	+	CDS	Rv1655	argD	0	0	1	intermediary metabolism and respiration	FALSE	0	6	6	0	FALSE	NonReactive-Unq	0	0	1	0	0	0	0	1	0.24937655860349128	0	FALSE	FALSE	FALSE	FALSE	FALSE	TRUE
NC_000962.3	1869921	1870845	924	+	CDS	Rv1656	argF	0	0	2	intermediary metabolism and respiration	FALSE	0	5	5	0	FALSE	NonReactive-Unq	0	0	2	0	0	0	0	2	0.6493506493506493	0	FALSE	FALSE	FALSE	FALSE	FALSE	TRUE
NC_000962.3	1870841	1871354	513	+	CDS	Rv1657	argR	0	0	1	regulatory proteins	FALSE	0	2	2	0	FALSE	NonReactive-Unq	0	0	1	0	0	0	0	1	0.5847953216374269	0	FALSE	FALSE	FALSE	FALSE	FALSE	TRUE
NC_000962.3	1871362	1872559	1197	+	CDS	Rv1658	argG	0	0	1	intermediary metabolism and respiration	FALSE	0	6	6	0	FALSE	NonReactive-Unq	0	0	1	0	0	0	0	1	0.2506265664160401	0	FALSE	FALSE	FALSE	FALSE	FALSE	TRUE
NC_000962.3	1872638	1874051	1413	+	CDS	Rv1659	argH	0	0	5	intermediary metabolism and respiration	FALSE	0	7	7	0	FALSE	NonReactive-Unq	0	0	5	0	0	0	0	5	1.0615711252653928	0	FALSE	FALSE	FALSE	FALSE	FALSE	TRUE
NC_000962.3	1874159	1875221	1062	+	CDS	Rv1660	pks10	0	0	6	lipid metabolism	FALSE	0	5	5	0	FALSE	NonReactive-Unq	0	0	6	0	0	0	0	6	1.694915254237288	0	FALSE	FALSE	FALSE	FALSE	FALSE	TRUE
NC_000962.3	1875303	1881684	6381	+	CDS	Rv1661	pks7	0	0	23	lipid metabolism	FALSE	0	10	10	0	TRUE	NonReactive-HHR	0	0	23	0	0	0	0	23	1.0813352139163142	0	FALSE	FALSE	FALSE	FALSE	FALSE	TRUE
NC_000962.3	1881703	1886512	4809	+	CDS	Rv1662	pks8	0	0	13	lipid metabolism	FALSE	0	10	10	0	TRUE	NonReactive-HHR	0	0	13	0	0	0	0	13	0.810979	0	FALSE	FALSE	FALSE	FALSE	FALSE	TRUE
NC_000962.3	1886511	1888020	1509	+	CDS	Rv1663	pks17	0	0	5	lipid metabolism	FALSE	0	7	7	0	FALSE	NonReactive-Unq	0	0	5	0	0	0	0	5	0.9940357852882703	0	FALSE	FALSE	FALSE	FALSE	FALSE	TRUE
NC_000962.3	1888025	1891079	3054	+	CDS	Rv1664	pks9	0	0	13	lipid metabolism	FALSE	0	10	10	0	FALSE	NonReactive-Unq	0	0	13	0	0	0	0	13	1.2770137524557956	0	FALSE	FALSE	FALSE	FALSE	FALSE	TRUE
NC_000962.3	1891225	1892287	1062	+	CDS	Rv1665	pks11	0	0	7	lipid metabolism	FALSE	0	5	5	0	FALSE	NonReactive-Unq	0	0	7	0	0	0	0	7	1.9774011299435028	0	FALSE	FALSE	FALSE	FALSE	FALSE	TRUE
NC_000962.3	1892269	1893562	1293	-	CDS	Rv1666c	cyp139	0	0	1	intermediary metabolism and respiration	FALSE	0	6	6	0	FALSE	NonReactive-Unq	0	0	1	0	0	0	0	1	0.2320185614849188	0	FALSE	FALSE	FALSE	FALSE	FALSE	TRUE
NC_000962.3	1895724	1896087	363	+	CDS	Rv1669	Rv1669	0	0	1	conserved hypotheticals	FALSE	0	2	2	0	FALSE	NonReactive-Unq	0	0	1	0	0	0	0	1	0.8264462809917356	0	FALSE	FALSE	FALSE	FALSE	FALSE	TRUE
NC_000962.3	1896119	1896467	348	+	CDS	Rv1670	Rv1670	0	0	1	conserved hypotheticals	FALSE	0	2	2	0	FALSE	NonReactive-Unq	0	0	1	0	0	0	0	1	0.8620689655172413	0	FALSE	FALSE	FALSE	FALSE	FALSE	TRUE
NC_000962.3	1896474	1896867	393	+	CDS	Rv1671	Rv1671	0	0	1	cell wall and cell processes	FALSE	0	2	2	0	FALSE	NonReactive-Unq	0	0	1	0	0	0	0	1	0.7633587786259542	0	FALSE	FALSE	FALSE	FALSE	FALSE	TRUE
NC_000962.3	1896875	1898207	1332	-	CDS	Rv1672c	Rv1672c	0	0	6	cell wall and cell processes	FALSE	0	7	7	0	FALSE	NonReactive-Unq	0	0	6	0	0	0	0	6	1.3513513513513513	0	FALSE	FALSE	FALSE	FALSE	FALSE	TRUE
NC_000962.3	1898299	1899232	933	-	CDS	Rv1673c	Rv1673c	0	0	3	conserved hypotheticals	FALSE	0	5	5	0	FALSE	NonReactive-Unq	0	0	3	0	0	0	0	3	0.9646302250803859	0	FALSE	FALSE	FALSE	FALSE	FALSE	TRUE
NC_000962.3	1899259	1899916	657	-	CDS	Rv1674c	Rv1674c	0	0	1	regulatory proteins	FALSE	0	3	3	0	FALSE	NonReactive-Unq	0	0	1	0	0	0	0	1	0.456621	0	FALSE	FALSE	FALSE	FALSE	FALSE	TRUE
NC_000962.3	1900240	1900975	735	-	CDS	Rv1675c	cmr	0	0	1	regulatory proteins	FALSE	0	4	4	0	FALSE	NonReactive-Unq	0	0	1	0	0	0	0	1	0.4081632653061224	0	FALSE	FALSE	FALSE	FALSE	FALSE	TRUE
NC_000962.3	1901046	1901751	705	+	CDS	Rv1676	Rv1676	0	0	2	conserved hypotheticals	FALSE	0	3	3	0	FALSE	NonReactive-Unq	0	0	2	0	0	0	0	2	0.851064	0	FALSE	FALSE	FALSE	FALSE	FALSE	TRUE
NC_000962.3	1901747	1902296	549	+	CDS	Rv1677	dsbF	0	0	3	cell wall and cell processes	FALSE	0	3	3	0	FALSE	NonReactive-Unq	0	0	3	0	0	0	0	3	1.639344262295082	0	FALSE	FALSE	FALSE	FALSE	FALSE	TRUE
NC_000962.3	1902396	1903299	903	+	CDS	Rv1678	Rv1678	0	0	2	cell wall and cell processes	FALSE	0	4	4	0	FALSE	NonReactive-Unq	0	0	2	0	0	0	0	2	0.6644518272425249	0	FALSE	FALSE	FALSE	FALSE	FALSE	TRUE
NC_000962.3	1903298	1904420	1122	+	CDS	Rv1679	fadE16	0	0	1	lipid metabolism	FALSE	0	6	6	0	FALSE	NonReactive-Unq	0	0	1	0	0	0	0	1	0.26738	0	FALSE	FALSE	FALSE	FALSE	FALSE	TRUE
NC_000962.3	1904428	1905253	825	+	CDS	Rv1680	Rv1680	0	0	0	conserved hypotheticals	FALSE	0	4	4	0	FALSE	NonReactive-Unq	0	0	0	0	0	0	0	0	0	0	FALSE	FALSE	FALSE	FALSE	FALSE	FALSE
NC_000962.3	1905249	1906242	993	+	CDS	Rv1681	moeX	0	0	1	intermediary metabolism and respiration	FALSE	1	3	4	0.25	FALSE	NonReactive-Unq	0	0	1	0	0	0	0	1	0.3021148036253776	0	FALSE	FALSE	FALSE	FALSE	FALSE	TRUE
NC_000962.3	1906402	1907320	918	+	CDS	Rv1682	Rv1682	0	0	4	conserved hypotheticals	FALSE	0	5	5	0	FALSE	NonReactive-Unq	0	0	4	0	0	0	0	4	1.3071895424836601	0	FALSE	FALSE	FALSE	FALSE	FALSE	TRUE
NC_000962.3	1907593	1910593	3000	+	CDS	Rv1683	Rv1683	0	0	9	lipid metabolism	FALSE	0	10	10	0	FALSE	NonReactive-Unq	0	0	9	0	0	0	0	9	0.9	0	FALSE	FALSE	FALSE	FALSE	FALSE	TRUE
NC_000962.3	1910585	1910810	225	+	CDS	Rv1684	Rv1684	0	0	0	conserved hypotheticals	FALSE	0	2	2	0	FALSE	NonReactive-Unq	0	0	0	0	0	0	0	0	0	0	FALSE	FALSE	FALSE	FALSE	FALSE	FALSE
NC_000962.3	1910775	1911399	624	-	CDS	Rv1685c	Rv1685c	0	0	0	conserved hypotheticals	FALSE	0	2	2	0	FALSE	NonReactive-Unq	0	0	0	0	0	0	0	0	0	0	FALSE	FALSE	FALSE	FALSE	FALSE	FALSE
NC_000962.3	1911400	1912081	681	-	CDS	Rv1686c	Rv1686c	0	0	2	cell wall and cell processes	FALSE	0	3	3	0	FALSE	NonReactive-Unq	0	0	2	0	0	0	0	2	0.8810572687224669	0	FALSE	FALSE	FALSE	FALSE	FALSE	TRUE
NC_000962.3	1912152	1912920	768	-	CDS	Rv1687c	Rv1687c	0	0	2	cell wall and cell processes	FALSE	0	4	4	0	FALSE	NonReactive-Unq	0	0	2	0	0	0	0	2	0.78125	0	FALSE	FALSE	FALSE	FALSE	FALSE	TRUE
NC_000962.3	1912978	1913590	612	+	CDS	Rv1688	mpg	0	0	1	information pathways	FALSE	0	3	3	0	FALSE	NonReactive-Unq	0	0	1	0	0	0	0	1	0.4901960784313726	0	FALSE	FALSE	FALSE	FALSE	FALSE	TRUE
NC_000962.3	1913601	1914876	1275	+	CDS	Rv1689	tyrS	0	0	2	information pathways	FALSE	0	6	6	0	FALSE	NonReactive-Unq	0	0	2	0	0	0	0	2	0.47058823529411764	0	FALSE	FALSE	FALSE	FALSE	FALSE	TRUE
NC_000962.3	1915526	1915910	384	+	CDS	Rv1690	lprJ	0	0	0	cell wall and cell processes	FALSE	0	2	2	0	FALSE	NonReactive-Unq	0	0	0	0	0	0	0	0	0	0	FALSE	FALSE	FALSE	FALSE	FALSE	FALSE
NC_000962.3	1915948	1916701	753	+	CDS	Rv1691	Rv1691	0	0	5	conserved hypotheticals	FALSE	0	4	4	0	FALSE	NonReactive-Unq	0	0	5	0	0	0	0	5	1.9920318725099602	0	FALSE	FALSE	FALSE	FALSE	FALSE	TRUE
NC_000962.3	1916697	1917759	1062	+	CDS	Rv1692	Rv1692	0	0	2	intermediary metabolism and respiration	FALSE	0	5	5	0	FALSE	NonReactive-Unq	0	0	2	0	0	0	0	2	0.5649717514124294	0	FALSE	FALSE	FALSE	FALSE	FALSE	TRUE
NC_000962.3	1917755	1917932	177	+	CDS	Rv1693	Rv1693	0	0	2	conserved hypotheticals	FALSE	0	2	2	0	FALSE	NonReactive-Unq	0	0	2	0	0	0	0	2	3.389830508474576	0	FALSE	FALSE	FALSE	FALSE	FALSE	TRUE
NC_000962.3	1917939	1918746	807	+	CDS	Rv1694	tlyA	0	0	0	virulence, detoxification, adaptation	FALSE	0	4	4	0	FALSE	NonReactive-Unq	0	0	0	0	0	0	0	0	0	0	FALSE	FALSE	FALSE	FALSE	FALSE	FALSE
NC_000962.3	1918745	1919669	924	+	CDS	Rv1695	ppnK	0	0	0	intermediary metabolism and respiration	FALSE	0	5	5	0	FALSE	NonReactive-Unq	0	0	0	0	0	0	0	0	0	0	FALSE	FALSE	FALSE	FALSE	FALSE	FALSE
NC_000962.3	1919682	1921446	1764	+	CDS	Rv1696	recN	0	0	2	information pathways	FALSE	0	9	9	0	FALSE	NonReactive-Unq	0	0	2	0	0	0	0	2	0.3401360544217687	0	FALSE	FALSE	FALSE	FALSE	FALSE	TRUE
NC_000962.3	1921541	1922723	1182	+	CDS	Rv1697	Rv1697	0	0	1	conserved hypotheticals	FALSE	0	6	6	0	FALSE	NonReactive-Unq	0	0	1	0	0	0	0	1	0.25380710659898476	0	FALSE	FALSE	FALSE	FALSE	FALSE	TRUE
NC_000962.3	1922744	1923689	945	+	CDS	Rv1698	mctB	0	0	3	cell wall and cell processes	FALSE	0	5	5	0	FALSE	NonReactive-Unq	0	0	3	0	0	0	0	3	0.9523809523809523	0	FALSE	FALSE	FALSE	FALSE	FALSE	TRUE
NC_000962.3	1923828	1925589	1761	+	CDS	Rv1699	pyrG	0	0	6	intermediary metabolism and respiration	FALSE	0	9	9	0	FALSE	NonReactive-Unq	0	0	6	0	0	0	0	6	1.0221465076660987	0	FALSE	FALSE	FALSE	FALSE	FALSE	TRUE
NC_000962.3	1925581	1926205	624	+	CDS	Rv1700	Rv1700	0	0	2	information pathways	FALSE	0	3	3	0	FALSE	NonReactive-Unq	0	0	2	0	0	0	0	2	0.9615384615384615	0	FALSE	FALSE	FALSE	FALSE	FALSE	TRUE
NC_000962.3	1926201	1927137	936	+	CDS	Rv1701	Rv1701	0	0	1	insertion seqs and phages	FALSE	0	5	5	0	FALSE	NonReactive-Unq	0	0	1	0	0	0	0	1	0.32051282051282054	0	FALSE	FALSE	FALSE	FALSE	FALSE	TRUE
NC_000962.3	1927210	1928575	1365	-	CDS	Rv1702c	Rv1702c	0	0	2	REP13E12_Repeat	FALSE	0	7	7	0	FALSE	NonReactive-Unq	0	0	2	0	0	0	0	2	0.43956043956043955	0	FALSE	FALSE	FALSE	FALSE	FALSE	TRUE
NC_000962.3	1929130	1929721	591	-	CDS	Rv1703c	Rv1703c	0	0	2	intermediary metabolism and respiration	FALSE	0	3	3	0	FALSE	NonReactive-Unq	0	0	2	0	0	0	0	2	1.015228426395939	0	FALSE	FALSE	FALSE	FALSE	FALSE	TRUE
NC_000962.3	1929785	1931456	1671	-	CDS	Rv1704c	cycA	0	0	5	cell wall and cell processes	FALSE	0	8	8	0	FALSE	NonReactive-Unq	0	0	5	0	0	0	0	5	0.8976660682226212	0	FALSE	FALSE	FALSE	FALSE	FALSE	TRUE
NC_000962.3	1931496	1932654	1158	-	CDS	Rv1705c	PPE22	0	0	6	PE/PPE	FALSE	1	5	6	0.1666666666666666	FALSE	NonReactive-Unq	0	0	6	0	0	0	0	6	1.5544041450777202	0	FALSE	FALSE	FALSE	FALSE	FALSE	TRUE
NC_000962.3	1932693	1933878	1185	-	CDS	Rv1706c	PPE23	0	0	5	PE/PPE	FALSE	0	6	6	0	FALSE	NonReactive-Unq	0	0	5	0	0	0	0	5	1.2658227848101264	0	FALSE	FALSE	FALSE	FALSE	FALSE	TRUE
NC_000962.3	1934481	1934649	168	-	CDS	Rv1706A	Rv1706A	0	0	0	conserved hypotheticals	FALSE	0	1	1	0	FALSE	NonReactive-Unq	0	0	0	0	0	0	0	0	0	0	FALSE	FALSE	FALSE	FALSE	FALSE	FALSE
NC_000962.3	1934881	1936342	1461	+	CDS	Rv1707	Rv1707	0	0	5	cell wall and cell processes	FALSE	0	7	7	0	FALSE	NonReactive-Unq	0	0	5	0	0	0	0	5	1.0266940451745379	0	FALSE	FALSE	FALSE	FALSE	FALSE	TRUE
NC_000962.3	1936359	1937316	957	+	CDS	Rv1708	Rv1708	0	0	1	cell wall and cell processes	FALSE	0	5	5	0	FALSE	NonReactive-Unq	0	0	1	0	0	0	0	1	0.31347962382445144	0	FALSE	FALSE	FALSE	FALSE	FALSE	TRUE
NC_000962.3	1937312	1938149	837	+	CDS	Rv1709	scpA	0	0	5	cell wall and cell processes	FALSE	0	4	4	0	FALSE	NonReactive-Unq	0	0	5	0	0	0	0	5	1.7921146953405018	0	FALSE	FALSE	FALSE	FALSE	FALSE	TRUE
NC_000962.3	1938145	1938841	696	+	CDS	Rv1710	scpB	0	0	2	cell wall and cell processes	FALSE	0	3	3	0	FALSE	NonReactive-Unq	0	0	2	0	0	0	0	2	0.8620689655172413	0	FALSE	FALSE	FALSE	FALSE	FALSE	TRUE
NC_000962.3	1938837	1939602	765	+	CDS	Rv1711	Rv1711	0	0	3	conserved hypotheticals	FALSE	0	4	4	0	FALSE	NonReactive-Unq	0	0	3	0	0	0	0	3	1.1764705882352942	0	FALSE	FALSE	FALSE	FALSE	FALSE	TRUE
NC_000962.3	1939598	1940291	693	+	CDS	Rv1712	cmk	0	0	2	intermediary metabolism and respiration	FALSE	0	3	3	0	FALSE	NonReactive-Unq	0	0	2	0	0	0	0	2	0.8658008658008658	0	FALSE	FALSE	FALSE	FALSE	FALSE	TRUE
NC_000962.3	1940287	1941679	1392	+	CDS	Rv1713	engA	0	0	5	intermediary metabolism and respiration	FALSE	0	7	7	0	FALSE	NonReactive-Unq	0	0	5	0	0	0	0	5	1.0775862068965516	0	FALSE	FALSE	FALSE	FALSE	FALSE	TRUE
NC_000962.3	1941852	1942665	813	+	CDS	Rv1714	Rv1714	0	0	4	intermediary metabolism and respiration	FALSE	0	3	3	0	FALSE	NonReactive-Unq	0	0	4	0	0	0	0	4	1.4760147601476015	0	FALSE	FALSE	FALSE	FALSE	FALSE	TRUE
NC_000962.3	1942658	1943573	915	+	CDS	Rv1715	fadB3	0	0	1	lipid metabolism	FALSE	0	4	4	0	FALSE	NonReactive-Unq	0	0	1	0	0	0	0	1	0.32786885245901637	0	FALSE	FALSE	FALSE	FALSE	FALSE	TRUE
NC_000962.3	1943575	1944406	831	+	CDS	Rv1716	Rv1716	0	0	4	conserved hypotheticals	FALSE	0	4	4	0	FALSE	NonReactive-Unq	0	0	4	0	0	0	0	4	1.444043321299639	0	FALSE	FALSE	FALSE	FALSE	FALSE	TRUE
NC_000962.3	1944405	1944756	351	+	CDS	Rv1717	Rv1717	0	0	1	conserved hypotheticals	FALSE	0	2	2	0	FALSE	NonReactive-Unq	0	0	1	0	0	0	0	1	0.8547008547008548	0	FALSE	FALSE	FALSE	FALSE	FALSE	TRUE
NC_000962.3	1944808	1945627	819	+	CDS	Rv1718	Rv1718	0	0	3	conserved hypotheticals	FALSE	0	4	4	0	FALSE	NonReactive-Unq	0	0	3	0	0	0	0	3	1.098901098901099	0	FALSE	FALSE	FALSE	FALSE	FALSE	TRUE
NC_000962.3	1945640	1946420	780	+	CDS	Rv1719	Rv1719	0	0	2	regulatory proteins	FALSE	0	4	4	0	FALSE	NonReactive-Unq	0	0	2	0	0	0	0	2	0.7692307692307693	0	FALSE	FALSE	FALSE	FALSE	FALSE	TRUE
NC_000962.3	1947029	1947419	390	-	CDS	Rv1720c	vapC12	0	0	3	virulence, detoxification, adaptation	FALSE	0	2	2	0	FALSE	NonReactive-Unq	0	0	3	0	0	0	0	3	2.307692307692308	0	FALSE	FALSE	FALSE	FALSE	FALSE	TRUE
NC_000962.3	1947415	1947643	228	-	CDS	Rv1721c	vapB12	0	0	0	virulence, detoxification, adaptation	FALSE	0	2	2	0	FALSE	NonReactive-Unq	0	0	0	0	0	0	0	0	0	0	FALSE	FALSE	FALSE	FALSE	FALSE	FALSE
NC_000962.3	1947860	1949345	1485	+	CDS	Rv1722	Rv1722	0	0	7	lipid metabolism	FALSE	0	6	6	0	FALSE	NonReactive-Unq	0	0	7	0	0	0	0	7	1.4141414141414141	0	FALSE	FALSE	FALSE	FALSE	FALSE	TRUE
NC_000962.3	1949341	1950589	1248	+	CDS	Rv1723	Rv1723	0	0	0	intermediary metabolism and respiration	FALSE	0	6	6	0	FALSE	NonReactive-Unq	0	0	0	0	0	0	0	0	0	0	FALSE	FALSE	FALSE	FALSE	FALSE	FALSE
NC_000962.3	1950631	1951051	420	-	CDS	Rv1724c	Rv1724c	0	0	3	conserved hypotheticals	FALSE	0	2	2	0	FALSE	NonReactive-Unq	0	0	3	0	0	0	0	3	2.142857142857143	0	FALSE	FALSE	FALSE	FALSE	FALSE	TRUE
NC_000962.3	1951040	1951751	711	-	CDS	Rv1725c	Rv1725c	0	0	3	conserved hypotheticals	FALSE	0	4	4	0	FALSE	NonReactive-Unq	0	0	3	0	0	0	0	3	1.2658227848101264	0	FALSE	FALSE	FALSE	FALSE	FALSE	TRUE
NC_000962.3	1951851	1953237	1386	+	CDS	Rv1726	Rv1726	0	0	4	intermediary metabolism and respiration	FALSE	0	7	7	0	FALSE	NonReactive-Unq	0	0	4	0	0	0	0	4	0.8658008658008658	0	FALSE	FALSE	FALSE	FALSE	FALSE	TRUE
NC_000962.3	1953269	1953839	570	+	CDS	Rv1727	Rv1727	0	0	0	conserved hypotheticals	FALSE	0	2	2	0	FALSE	NonReactive-Unq	0	0	0	0	0	0	0	0	0	0	FALSE	FALSE	FALSE	FALSE	FALSE	FALSE
NC_000962.3	1953863	1954634	771	-	CDS	Rv1728c	Rv1728c	0	0	0	conserved hypotheticals	FALSE	0	4	4	0	FALSE	NonReactive-Unq	0	0	0	0	0	0	0	0	0	0	FALSE	FALSE	FALSE	FALSE	FALSE	FALSE
NC_000962.3	1954630	1955569	939	-	CDS	Rv1729c	Rv1729c	0	0	2	lipid metabolism	FALSE	0	4	4	0	FALSE	NonReactive-Unq	0	0	2	0	0	0	0	2	0.6389776357827477	0	FALSE	FALSE	FALSE	FALSE	FALSE	TRUE
NC_000962.3	1955691	1957245	1554	-	CDS	Rv1730c	Rv1730c	0	0	9	cell wall and cell processes	FALSE	0	8	8	0	FALSE	NonReactive-Unq	0	0	9	0	0	0	0	9	1.7374517374517373	0	FALSE	FALSE	FALSE	FALSE	FALSE	TRUE
NC_000962.3	1957676	1959233	1557	+	CDS	Rv1731	gabD2	0	0	3	intermediary metabolism and respiration	FALSE	0	8	8	0	FALSE	NonReactive-Unq	0	0	3	0	0	0	0	3	0.5780346820809249	0	FALSE	FALSE	FALSE	FALSE	FALSE	TRUE
NC_000962.3	1959242	1959791	549	-	CDS	Rv1732c	Rv1732c	0	0	0	conserved hypotheticals	FALSE	0	3	3	0	FALSE	NonReactive-Unq	0	0	0	0	0	0	0	0	0	0	FALSE	FALSE	FALSE	FALSE	FALSE	FALSE
NC_000962.3	1959854	1960487	633	-	CDS	Rv1733c	Rv1733c	0	0	4	cell wall and cell processes	FALSE	0	3	3	0	FALSE	NonReactive-Unq	0	0	4	0	0	0	0	4	1.8957345971563981	0	FALSE	FALSE	FALSE	FALSE	FALSE	TRUE
NC_000962.3	1960773	1961016	243	-	CDS	Rv1734c	Rv1734c	0	0	0	conserved hypotheticals	FALSE	0	2	2	0	FALSE	NonReactive-Unq	0	0	0	0	0	0	0	0	0	0	FALSE	FALSE	FALSE	FALSE	FALSE	FALSE
NC_000962.3	1961290	1961788	498	-	CDS	Rv1735c	Rv1735c	0	0	1	cell wall and cell processes	FALSE	0	1	1	0	FALSE	NonReactive-Unq	0	0	1	0	0	0	0	1	0.6024096385542168	0	FALSE	FALSE	FALSE	FALSE	FALSE	TRUE
NC_000962.3	1962227	1964186	1959	-	CDS	Rv1736c	narX	0	0	5	intermediary metabolism and respiration	FALSE	0	11	11	0	TRUE	NonReactive-HHR	0	0	5	0	0	0	0	5	0.7656967840735068	0	FALSE	FALSE	FALSE	FALSE	FALSE	TRUE
NC_000962.3	1964182	1965370	1188	-	CDS	Rv1737c	narK2	0	0	1	cell wall and cell processes	FALSE	0	6	6	0	FALSE	NonReactive-Unq	0	0	1	0	0	0	0	1	0.25252525252525254	0	FALSE	FALSE	FALSE	FALSE	FALSE	TRUE
NC_000962.3	1965656	1965941	285	+	CDS	Rv1738	Rv1738	0	0	0	conserved hypotheticals	FALSE	0	1	1	0	FALSE	NonReactive-Unq	0	0	0	0	0	0	0	0	0	0	FALSE	FALSE	FALSE	FALSE	FALSE	FALSE
NC_000962.3	1965954	1967637	1683	-	CDS	Rv1739c	Rv1739c	0	0	6	cell wall and cell processes	FALSE	0	8	8	0	FALSE	NonReactive-Unq	0	0	6	0	0	0	0	6	1.06952	0	FALSE	FALSE	FALSE	FALSE	FALSE	TRUE
NC_000962.3	1967704	1967917	213	+	CDS	Rv1740	vapB34	0	0	2	virulence, detoxification, adaptation	FALSE	0	2	2	0	FALSE	NonReactive-Unq	0	0	2	0	0	0	0	2	2.8169014084507045	0	FALSE	FALSE	FALSE	FALSE	FALSE	TRUE
NC_000962.3	1967916	1968165	249	+	CDS	Rv1741	vapC34	0	0	1	virulence, detoxification, adaptation	FALSE	0	2	2	0	FALSE	NonReactive-Unq	0	0	1	0	0	0	0	1	1.2048192771084336	0	FALSE	FALSE	FALSE	FALSE	FALSE	TRUE
NC_000962.3	1968172	1968910	738	+	CDS	Rv1742	Rv1742	0	0	3	unknown	FALSE	0	4	4	0	FALSE	NonReactive-Unq	0	0	3	0	0	0	0	3	1.2195121951219514	0	FALSE	FALSE	FALSE	FALSE	FALSE	TRUE
NC_000962.3	1969003	1970704	1701	+	CDS	Rv1743	pknE	0	0	6	regulatory proteins	FALSE	0	8	8	0	FALSE	NonReactive-Unq	0	0	6	0	0	0	0	6	1.0582010582010581	0	FALSE	FALSE	FALSE	FALSE	FALSE	TRUE
NC_000962.3	1970988	1971390	402	-	CDS	Rv1744c	Rv1744c	0	0	2	cell wall and cell processes	FALSE	0	3	3	0	FALSE	NonReactive-Unq	0	0	2	0	0	0	0	2	1.4925373134328357	0	FALSE	FALSE	FALSE	FALSE	FALSE	TRUE
NC_000962.3	1971379	1971991	612	-	CDS	Rv1745c	idi	0	0	2	intermediary metabolism and respiration	FALSE	0	3	3	0	FALSE	NonReactive-Unq	0	0	2	0	0	0	0	2	0.9803921568627452	0	FALSE	FALSE	FALSE	FALSE	FALSE	TRUE
NC_000962.3	1972137	1973568	1431	+	CDS	Rv1746	pknF	0	0	3	regulatory proteins	FALSE	0	7	7	0	FALSE	NonReactive-Unq	0	0	3	0	0	0	0	3	0.628931	0	FALSE	FALSE	FALSE	FALSE	FALSE	TRUE
NC_000962.3	1973629	1976227	2598	+	CDS	Rv1747	Rv1747	0	0	6	cell wall and cell processes	FALSE	0	7	7	0	FALSE	NonReactive-Unq	0	0	6	0	0	0	0	6	0.6928406466512702	0	FALSE	FALSE	FALSE	FALSE	FALSE	TRUE
NC_000962.3	1976599	1977331	732	+	CDS	Rv1748	Rv1748	0	0	2	conserved hypotheticals	FALSE	0	4	4	0	FALSE	NonReactive-Unq	0	0	2	0	0	0	0	2	0.819672	0	FALSE	FALSE	FALSE	FALSE	FALSE	TRUE
NC_000962.3	1977327	1977885	558	-	CDS	Rv1749c	Rv1749c	0	0	2	cell wall and cell processes	FALSE	0	3	3	0	FALSE	NonReactive-Unq	0	0	2	0	0	0	0	2	1.075268817204301	0	FALSE	FALSE	FALSE	FALSE	FALSE	TRUE
NC_000962.3	1977968	1979567	1599	-	CDS	Rv1750c	fadD1	0	0	6	lipid metabolism	FALSE	0	8	8	0	FALSE	NonReactive-Unq	0	0	6	0	0	0	0	6	1.125703564727955	0	FALSE	FALSE	FALSE	FALSE	FALSE	TRUE
NC_000962.3	1979620	1981003	1383	+	CDS	Rv1751	Rv1751	0	0	7	intermediary metabolism and respiration	FALSE	0	7	7	0	FALSE	NonReactive-Unq	0	0	7	0	0	0	0	7	1.5184381778741864	0	FALSE	FALSE	FALSE	FALSE	FALSE	TRUE
NC_000962.3	1981129	1981579	450	+	CDS	Rv1752	Rv1752	0	0	2	conserved hypotheticals	FALSE	0	2	2	0	FALSE	NonReactive-Unq	0	0	2	0	0	0	0	2	1.3333333333333333	0	FALSE	FALSE	FALSE	FALSE	FALSE	TRUE
NC_000962.3	1981613	1984775	3162	-	CDS	Rv1753c	PPE24	0	0	8	PE/PPE	FALSE	0	10	10	0	FALSE	NonReactive-Unq	0	0	8	0	0	0	0	8	0.7590132827324478	0	FALSE	FALSE	FALSE	FALSE	FALSE	TRUE
NC_000962.3	1984978	1986670	1692	-	CDS	Rv1754c	Rv1754c	0	0	3	conserved hypotheticals	FALSE	0	8	8	0	FALSE	NonReactive-Unq	0	0	3	0	0	0	0	3	0.5319148936170213	0	FALSE	FALSE	FALSE	FALSE	FALSE	TRUE
NC_000962.3	1989041	1989566	525	+	CDS	Rv1758	cut1	0	0	0	cell wall and cell processes	FALSE	0	3	3	0	TRUE	NonReactive-HHR	0	0	0	0	0	0	0	0	0	0	FALSE	FALSE	FALSE	FALSE	FALSE	FALSE
NC_000962.3	1989832	1992577	2745	-	CDS	Rv1759c	wag22	0	0	0	PE/PPE	FALSE	0	10	10	0	FALSE	NonReactive-Unq	0	0	0	0	0	0	0	0	0	0	FALSE	FALSE	FALSE	FALSE	FALSE	FALSE
NC_000962.3	1993152	1994661	1509	+	CDS	Rv1760	Rv1760	0	0	0	lipid metabolism	FALSE	0	7	7	0	FALSE	NonReactive-Unq	0	0	0	0	0	0	0	0	0	0	FALSE	FALSE	FALSE	FALSE	FALSE	FALSE
NC_000962.3	1994670	1995054	384	-	CDS	Rv1761c	Rv1761c	0	0	0	cell wall and cell processes	FALSE	0	2	2	0	FALSE	NonReactive-Unq	0	0	0	0	0	0	0	0	0	0	FALSE	FALSE	FALSE	FALSE	FALSE	FALSE
NC_000962.3	1995053	1995842	789	-	CDS	Rv1762c	Rv1762c	0	0	0	conserved hypotheticals	FALSE	0	4	4	0	FALSE	NonReactive-Unq	0	0	0	0	0	0	0	0	0	0	FALSE	FALSE	FALSE	FALSE	FALSE	FALSE
NC_000962.3	1997417	1998515	1098	-	CDS	Rv1765c	Rv1765c	0	0	0	conserved hypotheticals	FALSE	0	6	6	0	TRUE	NonReactive-HHR	0	0	0	0	0	0	0	0	0	0	FALSE	FALSE	FALSE	FALSE	FALSE	FALSE
NC_000962.3	1999736	2000006	270	+	CDS	Rv1766	Rv1766	0	0	0	conserved hypotheticals	FALSE	0	2	2	0	FALSE	NonReactive-Unq	0	0	0	0	0	0	0	0	0	0	FALSE	FALSE	FALSE	FALSE	FALSE	FALSE
NC_000962.3	2000073	2000433	360	+	CDS	Rv1767	Rv1767	0	0	1	conserved hypotheticals	FALSE	0	2	2	0	FALSE	NonReactive-Unq	0	0	1	0	0	0	0	1	0.8333333333333334	0	FALSE	FALSE	FALSE	FALSE	FALSE	TRUE
NC_000962.3	2000613	2002470	1857	+	CDS	Rv1768	PE_PGRS31	0	0	3	PE/PPE	FALSE	0	4	4	0	FALSE	NonReactive-Unq	0	0	3	0	0	0	0	3	0.48465266558966075	0	FALSE	FALSE	FALSE	FALSE	FALSE	TRUE
NC_000962.3	2002625	2003870	1245	+	CDS	Rv1769	Rv1769	0	0	2	conserved hypotheticals	FALSE	0	6	6	0	FALSE	NonReactive-Unq	0	0	2	0	0	0	0	2	0.4819277108433735	0	FALSE	FALSE	FALSE	FALSE	FALSE	TRUE
NC_000962.3	2003877	2005164	1287	+	CDS	Rv1770	Rv1770	0	0	5	conserved hypotheticals	FALSE	0	6	6	0	FALSE	NonReactive-Unq	0	0	5	0	0	0	0	5	1.1655011655011656	0	FALSE	FALSE	FALSE	FALSE	FALSE	TRUE
NC_000962.3	2005160	2006447	1287	+	CDS	Rv1771	Rv1771	0	0	6	intermediary metabolism and respiration	FALSE	0	6	6	0	FALSE	NonReactive-Unq	0	0	6	0	0	0	0	6	1.3986013986013985	0	FALSE	FALSE	FALSE	FALSE	FALSE	TRUE
NC_000962.3	2006635	2006947	312	+	CDS	Rv1772	Rv1772	0	0	2	conserved hypotheticals	FALSE	0	2	2	0	FALSE	NonReactive-Unq	0	0	2	0	0	0	0	2	1.923076923076923	0	FALSE	FALSE	FALSE	FALSE	FALSE	TRUE
NC_000962.3	2007019	2007766	747	-	CDS	Rv1773c	Rv1773c	0	0	1	regulatory proteins	FALSE	0	4	4	0	FALSE	NonReactive-Unq	0	0	1	0	0	0	0	1	0.40160642570281124	0	FALSE	FALSE	FALSE	FALSE	FALSE	TRUE
NC_000962.3	2007831	2009172	1341	+	CDS	Rv1774	Rv1774	0	0	3	intermediary metabolism and respiration	FALSE	0	7	7	0	FALSE	NonReactive-Unq	0	0	3	0	0	0	0	3	0.6711409395973155	0	FALSE	FALSE	FALSE	FALSE	FALSE	TRUE
NC_000962.3	2009171	2009990	819	+	CDS	Rv1775	Rv1775	0	0	1	conserved hypotheticals	FALSE	0	4	4	0	FALSE	NonReactive-Unq	0	0	1	0	0	0	0	1	0.3663003663003663	0	FALSE	FALSE	FALSE	FALSE	FALSE	TRUE
NC_000962.3	2009994	2010555	561	-	CDS	Rv1776c	Rv1776c	0	0	3	regulatory proteins	FALSE	0	3	3	0	FALSE	NonReactive-Unq	0	0	3	0	0	0	0	3	1.6042780748663101	0	FALSE	FALSE	FALSE	FALSE	FALSE	TRUE
NC_000962.3	2010655	2011960	1305	+	CDS	Rv1777	cyp144	0	0	4	intermediary metabolism and respiration	FALSE	0	6	6	0	FALSE	NonReactive-Unq	0	0	4	0	0	0	0	4	0.9195402298850575	0	FALSE	FALSE	FALSE	FALSE	FALSE	TRUE
NC_000962.3	2012080	2012530	450	-	CDS	Rv1778c	Rv1778c	0	0	0	conserved hypotheticals	FALSE	0	2	2	0	FALSE	NonReactive-Unq	0	0	0	0	0	0	0	0	0	0	FALSE	FALSE	FALSE	FALSE	FALSE	FALSE
NC_000962.3	2012685	2014479	1794	-	CDS	Rv1779c	Rv1779c	0	0	6	cell wall and cell processes	FALSE	0	9	9	0	FALSE	NonReactive-Unq	0	0	6	0	0	0	0	6	1.0033444816053512	0	FALSE	FALSE	FALSE	FALSE	FALSE	TRUE
NC_000962.3	2014698	2015262	564	+	CDS	Rv1780	Rv1780	0	0	1	conserved hypotheticals	FALSE	0	3	3	0	FALSE	NonReactive-Unq	0	0	1	0	0	0	0	1	0.5319148936170213	0	FALSE	FALSE	FALSE	FALSE	FALSE	TRUE
NC_000962.3	2015301	2017476	2175	-	CDS	Rv1781c	malQ	0	0	7	intermediary metabolism and respiration	FALSE	0	10	10	0	FALSE	NonReactive-Unq	0	0	7	0	0	0	0	7	0.9655172413793104	0	FALSE	FALSE	FALSE	FALSE	FALSE	TRUE
NC_000962.3	2017739	2019260	1521	+	CDS	Rv1782	eccB5	0	0	3	cell wall and cell processes	FALSE	0	8	8	0	FALSE	NonReactive-Unq	0	0	3	0	0	0	0	3	0.591716	0	FALSE	FALSE	FALSE	FALSE	FALSE	TRUE
NC_000962.3	2019256	2023432	4176	+	CDS	Rv1783	eccC5	0	0	5	cell wall and cell processes	FALSE	0	10	10	0	FALSE	NonReactive-Unq	0	0	5	0	0	0	0	5	0.35919540229885055	0	FALSE	FALSE	FALSE	FALSE	FALSE	TRUE
NC_000962.3	2023446	2024628	1182	-	CDS	Rv1785c	cyp143	0	0	3	intermediary metabolism and respiration	FALSE	0	6	6	0	FALSE	NonReactive-Unq	0	0	3	0	0	0	0	3	0.7614213197969543	0	FALSE	FALSE	FALSE	FALSE	FALSE	TRUE
NC_000962.3	2024827	2025031	204	+	CDS	Rv1786	Rv1786	0	0	1	intermediary metabolism and respiration	FALSE	0	2	2	0	FALSE	NonReactive-Unq	0	0	1	0	0	0	0	1	1.4705882352941175	0	FALSE	FALSE	FALSE	FALSE	FALSE	TRUE
NC_000962.3	2025300	2026398	1098	+	CDS	Rv1787	PPE25	2	2	20	PE/PPE	FALSE	0	5	5	0	TRUE	NonReactive-HHR	2	2	20	0	12	12	12	20	5.464480874316941	0	TRUE	TRUE	TRUE	TRUE	TRUE	TRUE
NC_000962.3	2026476	2026776	300	+	CDS	Rv1788	PE18	0	0	2	PE/PPE	TRUE	2	1	3	0.6666666666666666	FALSE	Antigen-Unq	0	0	2	1	0	0	0	2	2	1	FALSE	FALSE	FALSE	FALSE	FALSE	TRUE
NC_000962.3	2026789	2027971	1182	+	CDS	Rv1789	PPE26	0	0	3	PE/PPE	FALSE	1	5	6	0.1666666666666666	FALSE	NonReactive-Unq	0	0	3	1	0	0	0	3	0.7614213197969543	0.25380710659898476	FALSE	FALSE	FALSE	FALSE	FALSE	TRUE
NC_000962.3	2028424	2029477	1053	+	CDS	Rv1790	PPE27	4	3	17	PE/PPE	FALSE	0	5	5	0	TRUE	NonReactive-HHR	4	3	17	0	12	15	12	17	4.843304843304844	0	TRUE	TRUE	TRUE	TRUE	TRUE	TRUE
NC_000962.3	2029903	2030203	300	+	CDS	Rv1791	PE19	0	0	0	PE/PPE	FALSE	1	2	3	0.3333333333333333	FALSE	NonReactive-Unq	0	0	0	0	0	0	0	0	0	0	FALSE	FALSE	FALSE	FALSE	FALSE	FALSE
NC_000962.3	2030346	2030643	297	+	CDS	Rv1792	esxM	3	3	3	esx	TRUE	10	5	15	0.6666666666666666	TRUE	Antigen-HHR	3	3	3	0	2	2	2	3	3.0303030303030307	0	TRUE	TRUE	TRUE	TRUE	TRUE	TRUE
NC_000962.3	2030693	2030978	285	+	CDS	Rv1793	esxN	3	3	8	esx	TRUE	8	2	10	0.8	TRUE	Antigen-HHR	3	3	8	1	7	7	7	8	8.421052631578947	1.0526315789473684	TRUE	TRUE	TRUE	TRUE	TRUE	TRUE
NC_000962.3	2031065	2031968	903	+	CDS	Rv1794	Rv1794	0	0	1	conserved hypotheticals	FALSE	0	4	4	0	FALSE	NonReactive-Unq	0	0	1	0	0	0	0	1	0.33222591362126247	0	FALSE	FALSE	FALSE	FALSE	FALSE	TRUE
NC_000962.3	2032239	2033751	1512	+	CDS	Rv1795	eccD5	0	0	4	cell wall and cell processes	FALSE	0	8	8	0	FALSE	NonReactive-Unq	0	0	4	0	0	0	0	4	0.7936507936507936	0	FALSE	FALSE	FALSE	FALSE	FALSE	TRUE
NC_000962.3	2033728	2035486	1758	+	CDS	Rv1796	mycP5	0	0	5	intermediary metabolism and respiration	FALSE	0	9	9	0	FALSE	NonReactive-Unq	0	0	5	0	0	0	0	5	0.8532423208191127	0	FALSE	FALSE	FALSE	FALSE	FALSE	TRUE
NC_000962.3	2035482	2036703	1221	+	CDS	Rv1797	eccE5	0	0	4	cell wall and cell processes	FALSE	0	6	6	0	FALSE	NonReactive-Unq	0	0	4	0	0	0	0	4	0.9828009828009828	0	FALSE	FALSE	FALSE	FALSE	FALSE	TRUE
NC_000962.3	2036699	2038532	1833	+	CDS	Rv1798	eccA5	0	0	0	cell wall and cell processes	FALSE	0	9	9	0	FALSE	NonReactive-Unq	0	0	0	0	0	0	0	0	0	0	FALSE	FALSE	FALSE	FALSE	FALSE	FALSE
NC_000962.3	2039158	2039350	192	+	CDS	Rv1799	lppT	0	0	0	cell wall and cell processes	FALSE	0	3	3	0	FALSE	NonReactive-Unq	0	0	0	0	0	0	0	0	0	0	FALSE	FALSE	FALSE	FALSE	FALSE	FALSE
NC_000962.3	2039452	2041420	1968	+	CDS	Rv1800	PPE28	0	0	8	PE/PPE	FALSE	0	10	10	0	FALSE	NonReactive-Unq	0	0	8	0	0	0	0	8	1.2195121951219514	0	FALSE	FALSE	FALSE	FALSE	FALSE	TRUE
NC_000962.3	2042000	2043272	1272	+	CDS	Rv1801	PPE29	0	0	8	PE/PPE	FALSE	0	6	6	0	FALSE	NonReactive-Unq	0	0	8	0	0	0	0	8	1.8867924528301887	0	FALSE	FALSE	FALSE	FALSE	FALSE	TRUE
NC_000962.3	2043383	2044775	1392	+	CDS	Rv1802	PPE30	0	0	7	PE/PPE	TRUE	2	5	7	0.2857142857142857	FALSE	Antigen-Unq	0	0	7	0	0	0	0	7	1.5086206896551724	0	FALSE	FALSE	FALSE	FALSE	FALSE	TRUE
NC_000962.3	2044922	2046842	1920	-	CDS	Rv1803c	PE_PGRS32	0	0	9	PE/PPE	FALSE	0	10	10	0	FALSE	NonReactive-Unq	0	0	9	0	0	0	0	9	1.40625	0	FALSE	FALSE	FALSE	FALSE	FALSE	TRUE
NC_000962.3	2047022	2047349	327	-	CDS	Rv1804c	Rv1804c	0	0	1	conserved hypotheticals	FALSE	0	3	3	0	FALSE	NonReactive-Unq	0	0	1	0	0	0	0	1	0.9174311926605505	0	FALSE	FALSE	FALSE	FALSE	FALSE	TRUE
NC_000962.3	2047686	2048034	348	-	CDS	Rv1805c	Rv1805c	0	0	2	conserved hypotheticals	FALSE	0	1	1	0	TRUE	NonReactive-HHR	0	0	2	0	0	0	0	2	1.7241379310344827	0	FALSE	FALSE	FALSE	FALSE	FALSE	TRUE
NC_000962.3	2048071	2048371	300	+	CDS	Rv1806	PE20	0	0	1	PE/PPE	FALSE	0	2	2	0	FALSE	NonReactive-Unq	0	0	1	0	0	0	0	1	1	0	FALSE	FALSE	FALSE	FALSE	FALSE	TRUE
NC_000962.3	2049920	2051150	1230	+	CDS	Rv1808	PPE32	0	0	2	PE/PPE	FALSE	0	6	6	0	FALSE	NonReactive-Unq	0	0	2	0	0	0	0	2	0.4878048780487805	0	FALSE	FALSE	FALSE	FALSE	FALSE	TRUE
NC_000962.3	2051281	2052688	1407	+	CDS	Rv1809	PPE33	0	0	2	PE/PPE	FALSE	0	5	5	0	FALSE	NonReactive-Unq	0	0	2	0	0	0	0	2	0.42643923240938164	0	FALSE	FALSE	FALSE	FALSE	FALSE	TRUE
NC_000962.3	2052932	2053289	357	+	CDS	Rv1810	Rv1810	0	0	0	conserved hypotheticals	FALSE	0	2	2	0	FALSE	NonReactive-Unq	0	0	0	0	0	0	0	0	0	0	FALSE	FALSE	FALSE	FALSE	FALSE	FALSE
NC_000962.3	2053442	2054147	705	+	CDS	Rv1811	mgtC	0	0	5	cell wall and cell processes	FALSE	0	3	3	0	FALSE	NonReactive-Unq	0	0	5	0	0	0	0	5	2.127659574468085	0	FALSE	FALSE	FALSE	FALSE	FALSE	TRUE
NC_000962.3	2054156	2055359	1203	-	CDS	Rv1812c	Rv1812c	0	0	2	intermediary metabolism and respiration	FALSE	0	6	6	0	FALSE	NonReactive-Unq	0	0	2	0	0	0	0	2	0.49875311720698257	0	FALSE	FALSE	FALSE	FALSE	FALSE	TRUE
NC_000962.3	2055680	2056112	432	-	CDS	Rv1813c	Rv1813c	0	0	2	conserved hypotheticals	FALSE	1	27	28	0.0357143	FALSE	NonReactive-Unq	0	0	2	0	0	0	0	2	1.3888888888888888	0	FALSE	FALSE	FALSE	FALSE	FALSE	TRUE
NC_000962.3	2056520	2057423	903	+	CDS	Rv1814	erg3	0	0	3	lipid metabolism	FALSE	0	4	4	0	FALSE	NonReactive-Unq	0	0	3	0	0	0	0	3	0.9966777408637874	0	FALSE	FALSE	FALSE	FALSE	FALSE	TRUE
NC_000962.3	2057527	2058193	666	+	CDS	Rv1815	Rv1815	0	0	5	conserved hypotheticals	FALSE	0	3	3	0	FALSE	NonReactive-Unq	0	0	5	0	0	0	0	5	2.2522522522522523	0	FALSE	FALSE	FALSE	FALSE	FALSE	TRUE
NC_000962.3	2058255	2058960	705	+	CDS	Rv1816	Rv1816	0	0	1	regulatory proteins	FALSE	0	3	3	0	FALSE	NonReactive-Unq	0	0	1	0	0	0	0	1	0.425532	0	FALSE	FALSE	FALSE	FALSE	FALSE	TRUE
NC_000962.3	2059594	2061058	1464	+	CDS	Rv1817	Rv1817	0	0	3	intermediary metabolism and respiration	FALSE	0	7	7	0	FALSE	NonReactive-Unq	0	0	3	0	0	0	0	3	0.6147540983606558	0	FALSE	FALSE	FALSE	FALSE	FALSE	TRUE
NC_000962.3	2061177	2062674	1497	-	CDS	Rv1818c	PE_PGRS33	0	0	6	PE/PPE	FALSE	0	7	7	0	FALSE	NonReactive-Unq	0	0	6	0	0	0	0	6	1.2024048096192383	0	FALSE	FALSE	FALSE	FALSE	FALSE	TRUE
NC_000962.3	2062808	2064728	1920	-	CDS	Rv1819c	bacA	0	0	2	cell wall and cell processes	FALSE	0	10	10	0	FALSE	NonReactive-Unq	0	0	2	0	0	0	0	2	0.3125	0	FALSE	FALSE	FALSE	FALSE	FALSE	TRUE
NC_000962.3	2064798	2066442	1644	+	CDS	Rv1820	ilvG	0	0	2	intermediary metabolism and respiration	FALSE	0	6	6	0	FALSE	NonReactive-Unq	0	0	2	0	0	0	0	2	0.36496350364963503	0	FALSE	FALSE	FALSE	FALSE	FALSE	TRUE
NC_000962.3	2066456	2068883	2427	+	CDS	Rv1821	secA2	0	0	6	cell wall and cell processes	FALSE	0	10	10	0	FALSE	NonReactive-Unq	0	0	6	0	0	0	0	6	0.7416563658838071	0	FALSE	FALSE	FALSE	FALSE	FALSE	TRUE
NC_000962.3	2069079	2069709	630	+	CDS	Rv1822	pgsA2	0	0	2	lipid metabolism	FALSE	0	3	3	0	FALSE	NonReactive-Unq	0	0	2	0	0	0	0	2	0.9523809523809523	0	FALSE	FALSE	FALSE	FALSE	FALSE	TRUE
NC_000962.3	2069701	2070625	924	+	CDS	Rv1823	Rv1823	0	0	4	conserved hypotheticals	FALSE	0	5	5	0	FALSE	NonReactive-Unq	0	0	4	0	0	0	0	4	1.2987012987012987	0	FALSE	FALSE	FALSE	FALSE	FALSE	TRUE
NC_000962.3	2070653	2071019	366	+	CDS	Rv1824	Rv1824	0	0	0	cell wall and cell processes	FALSE	0	2	2	0	FALSE	NonReactive-Unq	0	0	0	0	0	0	0	0	0	0	FALSE	FALSE	FALSE	FALSE	FALSE	FALSE
NC_000962.3	2071035	2071914	879	+	CDS	Rv1825	Rv1825	0	0	4	conserved hypotheticals	FALSE	0	4	4	0	FALSE	NonReactive-Unq	0	0	4	0	0	0	0	4	1.36519	0	FALSE	FALSE	FALSE	FALSE	FALSE	TRUE
NC_000962.3	2071951	2072356	405	+	CDS	Rv1826	gcvH	0	0	2	intermediary metabolism and respiration	FALSE	0	2	2	0	FALSE	NonReactive-Unq	0	0	2	0	0	0	0	2	1.4814814814814814	0	FALSE	FALSE	FALSE	FALSE	FALSE	TRUE
NC_000962.3	2072595	2073084	489	+	CDS	Rv1827	garA	0	0	0	conserved hypotheticals	FALSE	0	2	2	0	FALSE	NonReactive-Unq	0	0	0	0	0	0	0	0	0	0	FALSE	FALSE	FALSE	FALSE	FALSE	FALSE
NC_000962.3	2073080	2073824	744	+	CDS	Rv1828	Rv1828	0	0	2	conserved hypotheticals	FALSE	0	4	4	0	FALSE	NonReactive-Unq	0	0	2	0	0	0	0	2	0.8064516129032259	0	FALSE	FALSE	FALSE	FALSE	FALSE	TRUE
NC_000962.3	2073942	2074437	495	+	CDS	Rv1829	Rv1829	0	0	1	conserved hypotheticals	FALSE	0	2	2	0	TRUE	NonReactive-HHR	0	0	1	0	0	0	0	1	0.6060606060606061	0	FALSE	FALSE	FALSE	FALSE	FALSE	TRUE
NC_000962.3	2074840	2075518	678	+	CDS	Rv1830	Rv1830	0	0	4	conserved hypotheticals	FALSE	0	3	3	0	FALSE	NonReactive-Unq	0	0	4	0	0	0	0	4	1.7699115044247788	0	FALSE	FALSE	FALSE	FALSE	FALSE	TRUE
NC_000962.3	2075570	2075828	258	+	CDS	Rv1831	Rv1831	0	0	1	conserved hypotheticals	FALSE	0	2	2	0	FALSE	NonReactive-Unq	0	0	1	0	0	0	0	1	1.1627906976744187	0	FALSE	FALSE	FALSE	FALSE	FALSE	TRUE
NC_000962.3	2075876	2078702	2826	+	CDS	Rv1832	gcvB	0	0	1	intermediary metabolism and respiration	FALSE	0	10	10	0	FALSE	NonReactive-Unq	0	0	1	0	0	0	0	1	0.10615711252653928	0	FALSE	FALSE	FALSE	FALSE	FALSE	TRUE
NC_000962.3	2078928	2079789	861	-	CDS	Rv1833c	Rv1833c	0	0	2	intermediary metabolism and respiration	FALSE	0	4	4	0	FALSE	NonReactive-Unq	0	0	2	0	0	0	0	2	0.6968641114982579	0	FALSE	FALSE	FALSE	FALSE	FALSE	TRUE
NC_000962.3	2079829	2080696	867	+	CDS	Rv1834	lipZ	0	0	3	intermediary metabolism and respiration	FALSE	0	4	4	0	FALSE	NonReactive-Unq	0	0	3	0	0	0	0	3	1.0380622837370244	0	FALSE	FALSE	FALSE	FALSE	FALSE	TRUE
NC_000962.3	2080700	2082587	1887	-	CDS	Rv1835c	Rv1835c	0	0	12	conserved hypotheticals	FALSE	0	9	9	0	FALSE	NonReactive-Unq	0	0	12	0	0	0	0	12	1.9077901430842608	0	FALSE	FALSE	FALSE	FALSE	FALSE	TRUE
NC_000962.3	2082602	2084636	2034	-	CDS	Rv1836c	Rv1836c	0	0	7	conserved hypotheticals	FALSE	0	10	10	0	FALSE	NonReactive-Unq	0	0	7	0	0	0	0	7	1.032448377581121	0	FALSE	FALSE	FALSE	FALSE	FALSE	TRUE
NC_000962.3	2084755	2086981	2226	-	CDS	Rv1837c	glcB	0	0	5	intermediary metabolism and respiration	FALSE	0	10	10	0	FALSE	NonReactive-Unq	0	0	5	0	0	0	0	5	0.6738544474393532	0	FALSE	FALSE	FALSE	FALSE	FALSE	TRUE
NC_000962.3	2087256	2087652	396	-	CDS	Rv1838c	vapC13	0	0	3	virulence, detoxification, adaptation	FALSE	0	2	2	0	FALSE	NonReactive-Unq	0	0	3	0	0	0	0	3	2.272727272727273	0	FALSE	FALSE	FALSE	FALSE	FALSE	TRUE
NC_000962.3	2087648	2087912	264	-	CDS	Rv1839c	vapB13	0	0	1	virulence, detoxification, adaptation	FALSE	0	2	2	0	FALSE	NonReactive-Unq	0	0	1	0	0	0	0	1	1.1363636363636365	0	FALSE	FALSE	FALSE	FALSE	FALSE	TRUE
NC_000962.3	2087970	2089518	1548	-	CDS	Rv1840c	PE_PGRS34	0	0	4	PE/PPE	FALSE	0	9	9	0	FALSE	NonReactive-Unq	0	0	4	0	0	0	0	4	0.7751937984496124	0	FALSE	FALSE	FALSE	FALSE	FALSE	TRUE
NC_000962.3	2089680	2090718	1038	-	CDS	Rv1841c	Rv1841c	0	0	4	cell wall and cell processes	FALSE	0	5	5	0	FALSE	NonReactive-Unq	0	0	4	0	0	0	0	4	1.1560693641618498	0	FALSE	FALSE	FALSE	FALSE	FALSE	TRUE
NC_000962.3	2090717	2092085	1368	-	CDS	Rv1842c	Rv1842c	0	0	7	cell wall and cell processes	FALSE	0	7	7	0	FALSE	NonReactive-Unq	0	0	7	0	0	0	0	7	1.5350877192982455	0	FALSE	FALSE	FALSE	FALSE	FALSE	TRUE
NC_000962.3	2092258	2093698	1440	-	CDS	Rv1843c	guaB1	0	0	5	intermediary metabolism and respiration	FALSE	0	7	7	0	FALSE	NonReactive-Unq	0	0	5	0	0	0	0	5	1.0416666666666665	0	FALSE	FALSE	FALSE	FALSE	FALSE	TRUE
NC_000962.3	2093730	2095188	1458	-	CDS	Rv1844c	gnd1	0	0	6	intermediary metabolism and respiration	FALSE	0	7	7	0	FALSE	NonReactive-Unq	0	0	6	0	0	0	0	6	1.234567901234568	0	FALSE	FALSE	FALSE	FALSE	FALSE	TRUE
NC_000962.3	2095217	2096168	951	-	CDS	Rv1845c	blaR	0	0	1	cell wall and cell processes	FALSE	0	5	5	0	FALSE	NonReactive-Unq	0	0	1	0	0	0	0	1	0.31545741324921134	0	FALSE	FALSE	FALSE	FALSE	FALSE	TRUE
NC_000962.3	2096182	2096599	417	-	CDS	Rv1846c	blaI	0	0	2	regulatory proteins	FALSE	0	2	2	0	FALSE	NonReactive-Unq	0	0	2	0	0	0	0	2	1.4388489208633093	0	FALSE	FALSE	FALSE	FALSE	FALSE	TRUE
NC_000962.3	2096876	2097299	423	+	CDS	Rv1847	Rv1847	0	0	1	conserved hypotheticals	FALSE	0	2	2	0	FALSE	NonReactive-Unq	0	0	1	0	0	0	0	1	0.7092198581560284	0	FALSE	FALSE	FALSE	FALSE	FALSE	TRUE
NC_000962.3	2097347	2097650	303	+	CDS	Rv1848	ureA	0	0	2	intermediary metabolism and respiration	FALSE	0	2	2	0	FALSE	NonReactive-Unq	0	0	2	0	0	0	0	2	1.9801980198019802	0	FALSE	FALSE	FALSE	FALSE	FALSE	TRUE
NC_000962.3	2097646	2097961	315	+	CDS	Rv1849	ureB	0	0	0	intermediary metabolism and respiration	FALSE	0	2	2	0	FALSE	NonReactive-Unq	0	0	0	0	0	0	0	0	0	0	FALSE	FALSE	FALSE	FALSE	FALSE	FALSE
NC_000962.3	2097960	2099694	1734	+	CDS	Rv1850	ureC	0	0	6	intermediary metabolism and respiration	FALSE	0	9	9	0	FALSE	NonReactive-Unq	0	0	6	0	0	0	0	6	1.0380622837370244	0	FALSE	FALSE	FALSE	FALSE	FALSE	TRUE
NC_000962.3	2099693	2100329	636	+	CDS	Rv1851	ureF	0	0	2	intermediary metabolism and respiration	FALSE	0	3	3	0	FALSE	NonReactive-Unq	0	0	2	0	0	0	0	2	0.9433962264150944	0	FALSE	FALSE	FALSE	FALSE	FALSE	TRUE
NC_000962.3	2100339	2101014	675	+	CDS	Rv1852	ureG	0	0	1	intermediary metabolism and respiration	FALSE	0	3	3	0	FALSE	NonReactive-Unq	0	0	1	0	0	0	0	1	0.4444444444444444	0	FALSE	FALSE	FALSE	FALSE	FALSE	TRUE
NC_000962.3	2101021	2101648	627	+	CDS	Rv1853	ureD	0	0	1	intermediary metabolism and respiration	FALSE	0	2	2	0	FALSE	NonReactive-Unq	0	0	1	0	0	0	0	1	0.4784688995215311	0	FALSE	FALSE	FALSE	FALSE	FALSE	TRUE
NC_000962.3	2101650	2103042	1392	-	CDS	Rv1854c	ndh	0	0	5	intermediary metabolism and respiration	FALSE	0	7	7	0	FALSE	NonReactive-Unq	0	0	5	0	0	0	0	5	1.0775862068965516	0	FALSE	FALSE	FALSE	FALSE	FALSE	TRUE
NC_000962.3	2103183	2104107	924	-	CDS	Rv1855c	Rv1855c	0	0	7	intermediary metabolism and respiration	FALSE	0	5	5	0	FALSE	NonReactive-Unq	0	0	7	0	0	0	0	7	2.272727272727273	0	FALSE	FALSE	FALSE	FALSE	FALSE	TRUE
NC_000962.3	2104145	2104823	678	-	CDS	Rv1856c	Rv1856c	0	0	1	intermediary metabolism and respiration	FALSE	0	3	3	0	FALSE	NonReactive-Unq	0	0	1	0	0	0	0	1	0.4424778761061947	0	FALSE	FALSE	FALSE	FALSE	FALSE	TRUE
NC_000962.3	2104984	2105770	786	+	CDS	Rv1857	modA	0	0	4	cell wall and cell processes	FALSE	0	4	4	0	FALSE	NonReactive-Unq	0	0	4	0	0	0	0	4	1.5267175572519085	0	FALSE	FALSE	FALSE	FALSE	FALSE	TRUE
NC_000962.3	2105772	2106567	795	+	CDS	Rv1858	modB	0	0	1	cell wall and cell processes	FALSE	0	4	4	0	FALSE	NonReactive-Unq	0	0	1	0	0	0	0	1	0.3773584905660377	0	FALSE	FALSE	FALSE	FALSE	FALSE	TRUE
NC_000962.3	2106573	2107683	1110	+	CDS	Rv1859	modC	0	0	3	cell wall and cell processes	FALSE	0	6	6	0	FALSE	NonReactive-Unq	0	0	3	0	0	0	0	3	0.8108108108108109	0	FALSE	FALSE	FALSE	FALSE	FALSE	TRUE
NC_000962.3	2107735	2108713	978	+	CDS	Rv1860	apa	0	0	2	cell wall and cell processes	FALSE	0	5	5	0	FALSE	NonReactive-Unq	0	0	2	0	0	0	0	2	0.6134969325153374	0	FALSE	FALSE	FALSE	FALSE	FALSE	TRUE
NC_000962.3	2109164	2109470	306	+	CDS	Rv1861	Rv1861	0	0	2	cell wall and cell processes	FALSE	0	2	2	0	FALSE	NonReactive-Unq	0	0	2	0	0	0	0	2	1.9607843137254903	0	FALSE	FALSE	FALSE	FALSE	FALSE	TRUE
NC_000962.3	2109543	2110584	1041	+	CDS	Rv1862	adhA	0	0	2	intermediary metabolism and respiration	FALSE	0	5	5	0	FALSE	NonReactive-Unq	0	0	2	0	0	0	0	2	0.5763688760806917	0	FALSE	FALSE	FALSE	FALSE	FALSE	TRUE
NC_000962.3	2110590	2111361	771	-	CDS	Rv1863c	Rv1863c	0	0	3	cell wall and cell processes	FALSE	0	4	4	0	FALSE	NonReactive-Unq	0	0	3	0	0	0	0	3	1.1673151750972763	0	FALSE	FALSE	FALSE	FALSE	FALSE	TRUE
NC_000962.3	2111353	2112109	756	-	CDS	Rv1864c	Rv1864c	0	0	1	conserved hypotheticals	FALSE	0	4	4	0	FALSE	NonReactive-Unq	0	0	1	0	0	0	0	1	0.3968253968253968	0	FALSE	FALSE	FALSE	FALSE	FALSE	TRUE
NC_000962.3	2112105	2112966	861	-	CDS	Rv1865c	Rv1865c	0	0	2	intermediary metabolism and respiration	FALSE	0	4	4	0	FALSE	NonReactive-Unq	0	0	2	0	0	0	0	2	0.6968641114982579	0	FALSE	FALSE	FALSE	FALSE	FALSE	TRUE
NC_000962.3	2113139	2115476	2337	+	CDS	Rv1866	Rv1866	0	0	8	lipid metabolism	FALSE	0	10	10	0	FALSE	NonReactive-Unq	0	0	8	0	0	0	0	8	1.0269576379974326	0	FALSE	FALSE	FALSE	FALSE	FALSE	TRUE
NC_000962.3	2115763	2117248	1485	+	CDS	Rv1867	Rv1867	0	0	4	lipid metabolism	FALSE	0	6	6	0	FALSE	NonReactive-Unq	0	0	4	0	0	0	0	4	0.8080808080808082	0	FALSE	FALSE	FALSE	FALSE	FALSE	TRUE
NC_000962.3	2117346	2119446	2100	+	CDS	Rv1868	Rv1868	0	0	5	conserved hypotheticals	FALSE	0	10	10	0	FALSE	NonReactive-Unq	0	0	5	0	0	0	0	5	0.7142857142857143	0	FALSE	FALSE	FALSE	FALSE	FALSE	TRUE
NC_000962.3	2119459	2120695	1236	-	CDS	Rv1869c	Rv1869c	0	0	2	intermediary metabolism and respiration	FALSE	0	6	6	0	FALSE	NonReactive-Unq	0	0	2	0	0	0	0	2	0.4854368932038835	0	FALSE	FALSE	FALSE	FALSE	FALSE	TRUE
NC_000962.3	2120794	2121430	636	-	CDS	Rv1870c	Rv1870c	0	0	3	conserved hypotheticals	FALSE	0	3	3	0	FALSE	NonReactive-Unq	0	0	3	0	0	0	0	3	1.4150943396226414	0	FALSE	FALSE	FALSE	FALSE	FALSE	TRUE
NC_000962.3	2121494	2121884	390	-	CDS	Rv1871c	Rv1871c	0	0	1	conserved hypotheticals	FALSE	0	2	2	0	FALSE	NonReactive-Unq	0	0	1	0	0	0	0	1	0.7692307692307693	0	FALSE	FALSE	FALSE	FALSE	FALSE	TRUE
NC_000962.3	2121906	2123151	1245	-	CDS	Rv1872c	lldD2	0	0	17	intermediary metabolism and respiration	FALSE	0	7	7	0	FALSE	NonReactive-Unq	0	0	17	0	0	0	0	17	4.096385542168675	0	FALSE	FALSE	FALSE	FALSE	FALSE	TRUE
NC_000962.3	2123173	2123611	438	+	CDS	Rv1873	Rv1873	0	0	5	conserved hypotheticals	FALSE	0	2	2	0	FALSE	NonReactive-Unq	0	0	5	0	0	0	0	5	3.4246575342465753	0	FALSE	FALSE	FALSE	FALSE	FALSE	TRUE
NC_000962.3	2123683	2124370	687	+	CDS	Rv1874	Rv1874	0	0	5	conserved hypotheticals	FALSE	0	3	3	0	FALSE	NonReactive-Unq	0	0	5	0	0	0	0	5	2.1834061135371177	0	FALSE	FALSE	FALSE	FALSE	FALSE	TRUE
NC_000962.3	2124380	2124824	444	+	CDS	Rv1875	Rv1875	0	0	3	conserved hypotheticals	FALSE	0	2	2	0	FALSE	NonReactive-Unq	0	0	3	0	0	0	0	3	2.027027027027027	0	FALSE	FALSE	FALSE	FALSE	FALSE	TRUE
NC_000962.3	2125339	2125819	480	+	CDS	Rv1876	bfrA	0	0	0	intermediary metabolism and respiration	FALSE	0	2	2	0	FALSE	NonReactive-Unq	0	0	0	0	0	0	0	0	0	0	FALSE	FALSE	FALSE	FALSE	FALSE	FALSE
NC_000962.3	2125903	2127967	2064	+	CDS	Rv1877	Rv1877	0	0	7	cell wall and cell processes	FALSE	0	10	10	0	FALSE	NonReactive-Unq	0	0	7	0	0	0	0	7	1.0174418604651163	0	FALSE	FALSE	FALSE	FALSE	FALSE	TRUE
NC_000962.3	2128021	2129374	1353	+	CDS	Rv1878	glnA3	0	0	1	intermediary metabolism and respiration	FALSE	0	7	7	0	FALSE	NonReactive-Unq	0	0	1	0	0	0	0	1	0.22172949002217296	0	FALSE	FALSE	FALSE	FALSE	FALSE	TRUE
NC_000962.3	2129376	2130513	1137	+	CDS	Rv1879	Rv1879	0	0	1	conserved hypotheticals	FALSE	0	6	6	0	FALSE	NonReactive-Unq	0	0	1	0	0	0	0	1	0.2638522427440633	0	FALSE	FALSE	FALSE	FALSE	FALSE	TRUE
NC_000962.3	2130540	2131857	1317	-	CDS	Rv1880c	cyp140	0	0	2	intermediary metabolism and respiration	FALSE	0	7	7	0	FALSE	NonReactive-Unq	0	0	2	0	0	0	0	2	0.4555808656036447	0	FALSE	FALSE	FALSE	FALSE	FALSE	TRUE
NC_000962.3	2131906	2132329	423	-	CDS	Rv1881c	lppE	0	0	5	cell wall and cell processes	FALSE	0	2	2	0	FALSE	NonReactive-Unq	0	0	5	0	0	0	0	5	3.5460992907801416	0	FALSE	FALSE	FALSE	FALSE	FALSE	TRUE
NC_000962.3	2132369	2133203	834	-	CDS	Rv1882c	Rv1882c	0	0	1	intermediary metabolism and respiration	FALSE	0	4	4	0	FALSE	NonReactive-Unq	0	0	1	0	0	0	0	1	0.3597122302158273	0	FALSE	FALSE	FALSE	FALSE	FALSE	TRUE
NC_000962.3	2133230	2133692	462	-	CDS	Rv1883c	Rv1883c	0	0	2	conserved hypotheticals	FALSE	0	2	2	0	FALSE	NonReactive-Unq	0	0	2	0	0	0	0	2	1.2987012987012987	0	FALSE	FALSE	FALSE	FALSE	FALSE	TRUE
NC_000962.3	2133730	2134261	531	-	CDS	Rv1884c	rpfC	0	0	2	cell wall and cell processes	FALSE	0	3	3	0	FALSE	NonReactive-Unq	0	0	2	0	0	0	0	2	1.1299435028248588	0	FALSE	FALSE	FALSE	FALSE	FALSE	TRUE
NC_000962.3	2134272	2134872	600	-	CDS	Rv1885c	Rv1885c	0	0	1	intermediary metabolism and respiration	FALSE	0	4	4	0	FALSE	NonReactive-Unq	0	0	1	0	0	0	0	1	0.5	0	FALSE	FALSE	FALSE	FALSE	FALSE	TRUE
NC_000962.3	2134889	2135867	978	-	CDS	Rv1886c	fbpB	0	0	3	lipid metabolism	TRUE	16	56	72	0.2222222222222222	FALSE	Antigen-Unq	0	0	3	2	0	0	0	3	0.9202453987730062	0.6134969325153374	FALSE	FALSE	FALSE	FALSE	FALSE	TRUE
NC_000962.3	2136257	2137400	1143	+	CDS	Rv1887	Rv1887	0	0	2	conserved hypotheticals	FALSE	0	6	6	0	FALSE	NonReactive-Unq	0	0	2	0	0	0	0	2	0.5249343832020997	0	FALSE	FALSE	FALSE	FALSE	FALSE	TRUE
NC_000962.3	2139075	2139687	612	-	CDS	Rv1890c	Rv1890c	0	0	2	conserved hypotheticals	FALSE	1	2	3	0.3333333333333333	FALSE	NonReactive-Unq	0	0	2	0	0	0	0	2	0.9803921568627452	0	FALSE	FALSE	FALSE	FALSE	FALSE	TRUE
NC_000962.3	2139740	2140148	408	+	CDS	Rv1891	Rv1891	0	0	2	conserved hypotheticals	FALSE	0	1	1	0	FALSE	NonReactive-Unq	0	0	2	0	0	0	0	2	1.4705882352941175	0	FALSE	FALSE	FALSE	FALSE	FALSE	TRUE
NC_000962.3	2140164	2140476	312	+	CDS	Rv1892	Rv1892	0	0	1	cell wall and cell processes	FALSE	0	2	2	0	FALSE	NonReactive-Unq	0	0	1	0	0	0	0	1	0.9615384615384615	0	FALSE	FALSE	FALSE	FALSE	FALSE	TRUE
NC_000962.3	2140485	2140704	219	+	CDS	Rv1893	Rv1893	0	0	2	conserved hypotheticals	FALSE	0	2	2	0	FALSE	NonReactive-Unq	0	0	2	0	0	0	0	2	2.73973	0	FALSE	FALSE	FALSE	FALSE	FALSE	TRUE
NC_000962.3	2140738	2141869	1131	-	CDS	Rv1894c	Rv1894c	0	0	5	conserved hypotheticals	FALSE	1	5	6	0.1666666666666666	FALSE	NonReactive-Unq	0	0	5	0	0	0	0	5	1.3262599469496021	0	FALSE	FALSE	FALSE	FALSE	FALSE	TRUE
NC_000962.3	2142520	2143675	1155	+	CDS	Rv1895	Rv1895	0	0	5	intermediary metabolism and respiration	FALSE	0	6	6	0	FALSE	NonReactive-Unq	0	0	5	0	0	0	0	5	1.2987012987012987	0	FALSE	FALSE	FALSE	FALSE	FALSE	TRUE
NC_000962.3	2143534	2144446	912	-	CDS	Rv1896c	Rv1896c	0	0	4	conserved hypotheticals	FALSE	0	5	5	0	FALSE	NonReactive-Unq	0	0	4	0	0	0	0	4	1.3157894736842104	0	FALSE	FALSE	FALSE	FALSE	FALSE	TRUE
NC_000962.3	2144450	2144882	432	-	CDS	Rv1897c	Rv1897c	0	0	2	conserved hypotheticals	FALSE	0	2	2	0	FALSE	NonReactive-Unq	0	0	2	0	0	0	0	2	1.3888888888888888	0	FALSE	FALSE	FALSE	FALSE	FALSE	TRUE
NC_000962.3	2144939	2145248	309	+	CDS	Rv1898	Rv1898	0	0	0	conserved hypotheticals	FALSE	0	1	1	0	FALSE	NonReactive-Unq	0	0	0	0	0	0	0	0	0	0	FALSE	FALSE	FALSE	FALSE	FALSE	FALSE
NC_000962.3	2145213	2146245	1032	-	CDS	Rv1899c	lppD	0	0	3	cell wall and cell processes	FALSE	0	4	4	0	FALSE	NonReactive-Unq	0	0	3	0	0	0	0	3	0.872093	0	FALSE	FALSE	FALSE	FALSE	FALSE	TRUE
NC_000962.3	2146244	2147633	1389	-	CDS	Rv1900c	lipJ	0	0	5	intermediary metabolism and respiration	FALSE	0	7	7	0	FALSE	NonReactive-Unq	0	0	5	0	0	0	0	5	1.079913606911447	0	FALSE	FALSE	FALSE	FALSE	FALSE	TRUE
NC_000962.3	2147661	2148954	1293	+	CDS	Rv1901	cinA	0	0	3	virulence, detoxification, adaptation	FALSE	0	6	6	0	FALSE	NonReactive-Unq	0	0	3	0	0	0	0	3	0.6960556844547563	0	FALSE	FALSE	FALSE	FALSE	FALSE	TRUE
NC_000962.3	2149005	2150274	1269	-	CDS	Rv1902c	nanT	0	0	2	cell wall and cell processes	FALSE	0	6	6	0	FALSE	NonReactive-Unq	0	0	2	0	0	0	0	2	0.4728132387706856	0	FALSE	FALSE	FALSE	FALSE	FALSE	TRUE
NC_000962.3	2150363	2150768	405	+	CDS	Rv1903	Rv1903	0	0	1	cell wall and cell processes	FALSE	0	2	2	0	FALSE	NonReactive-Unq	0	0	1	0	0	0	0	1	0.7407407407407407	0	FALSE	FALSE	FALSE	FALSE	FALSE	TRUE
NC_000962.3	2150953	2151385	432	+	CDS	Rv1904	Rv1904	0	0	2	conserved hypotheticals	FALSE	0	2	2	0	FALSE	NonReactive-Unq	0	0	2	0	0	0	0	2	1.3888888888888888	0	FALSE	FALSE	FALSE	FALSE	FALSE	TRUE
NC_000962.3	2151432	2152395	963	-	CDS	Rv1905c	aao	0	0	4	intermediary metabolism and respiration	FALSE	0	5	5	0	FALSE	NonReactive-Unq	0	0	4	0	0	0	0	4	1.2461059190031152	0	FALSE	FALSE	FALSE	FALSE	FALSE	TRUE
NC_000962.3	2152424	2152895	471	-	CDS	Rv1906c	Rv1906c	0	0	1	conserved hypotheticals	FALSE	0	2	2	0	FALSE	NonReactive-Unq	0	0	1	0	0	0	0	1	0.6369426751592356	0	FALSE	FALSE	FALSE	FALSE	FALSE	TRUE
NC_000962.3	2153234	2153882	648	-	CDS	Rv1907c	Rv1907c	0	0	2	conserved hypotheticals	FALSE	0	3	3	0	FALSE	NonReactive-Unq	0	0	2	0	0	0	0	2	0.9259259259259258	0	FALSE	FALSE	FALSE	FALSE	FALSE	TRUE
NC_000962.3	2153888	2156111	2223	-	CDS	Rv1908c	katG	0	0	38	virulence, detoxification, adaptation	FALSE	1	10	11	0.0909091	FALSE	NonReactive-Unq	0	0	38	0	0	0	0	38	5.128205128205129	0	FALSE	FALSE	FALSE	FALSE	FALSE	TRUE
NC_000962.3	2156148	2156592	444	-	CDS	Rv1909c	furA	0	0	0	regulatory proteins	FALSE	0	2	2	0	FALSE	NonReactive-Unq	0	0	0	0	0	0	0	0	0	0	FALSE	FALSE	FALSE	FALSE	FALSE	FALSE
NC_000962.3	2156705	2157299	594	-	CDS	Rv1910c	Rv1910c	0	0	1	cell wall and cell processes	FALSE	0	3	3	0	FALSE	NonReactive-Unq	0	0	1	0	0	0	0	1	0.5050505050505051	0	FALSE	FALSE	FALSE	FALSE	FALSE	TRUE
NC_000962.3	2157381	2157987	606	-	CDS	Rv1911c	lppC	0	0	4	cell wall and cell processes	FALSE	0	3	3	0	FALSE	NonReactive-Unq	0	0	4	0	0	0	0	4	1.9801980198019802	0	FALSE	FALSE	FALSE	FALSE	FALSE	TRUE
NC_000962.3	2158086	2159091	1005	-	CDS	Rv1912c	fadB5	0	0	6	lipid metabolism	FALSE	0	5	5	0	FALSE	NonReactive-Unq	0	0	6	0	0	0	0	6	1.791044776119403	0	FALSE	FALSE	FALSE	FALSE	FALSE	TRUE
NC_000962.3	2159190	2159943	753	+	CDS	Rv1913	Rv1913	0	0	2	conserved hypotheticals	FALSE	0	4	4	0	FALSE	NonReactive-Unq	0	0	2	0	0	0	0	2	0.796813	0	FALSE	FALSE	FALSE	FALSE	FALSE	TRUE
NC_000962.3	2159920	2160328	408	-	CDS	Rv1914c	Rv1914c	0	0	1	conserved hypotheticals	FALSE	0	2	2	0	FALSE	NonReactive-Unq	0	0	1	0	0	0	0	1	0.7352941176470588	0	FALSE	FALSE	FALSE	FALSE	FALSE	TRUE
NC_000962.3	2160462	2161566	1104	+	CDS	Rv1915	aceAa	0	0	4	intermediary metabolism and respiration	FALSE	0	5	5	0	FALSE	NonReactive-Unq	0	0	4	0	0	0	0	4	1.0869565217391304	0	FALSE	FALSE	FALSE	FALSE	FALSE	TRUE
NC_000962.3	2161565	2162762	1197	+	CDS	Rv1916	aceAb	0	0	4	intermediary metabolism and respiration	FALSE	0	5	5	0	FALSE	NonReactive-Unq	0	0	4	0	0	0	0	4	1.0025062656641603	0	FALSE	FALSE	FALSE	FALSE	FALSE	TRUE
NC_000962.3	2162931	2167311	4380	-	CDS	Rv1917c	PPE34	8	0	49	PE/PPE	FALSE	0	10	10	0	TRUE	NonReactive-HHR	8	0	49	0	0	32	0	49	3.356164383561644	0	FALSE	FALSE	FALSE	TRUE	TRUE	TRUE
NC_000962.3	2167648	2170612	2964	-	CDS	Rv1918c	PPE35	0	0	13	PE/PPE	FALSE	0	10	10	0	FALSE	NonReactive-Unq	0	0	13	0	0	0	0	13	1.3157894736842104	0	FALSE	FALSE	FALSE	FALSE	FALSE	TRUE
NC_000962.3	2171060	2171525	465	-	CDS	Rv1919c	Rv1919c	0	0	0	conserved hypotheticals	FALSE	0	2	2	0	FALSE	NonReactive-Unq	0	0	0	0	0	0	0	0	0	0	FALSE	FALSE	FALSE	FALSE	FALSE	FALSE
NC_000962.3	2171622	2172486	864	+	CDS	Rv1920	Rv1920	0	0	6	cell wall and cell processes	FALSE	0	4	4	0	FALSE	NonReactive-Unq	0	0	6	0	0	0	0	6	2.083333333333333	0	FALSE	FALSE	FALSE	FALSE	FALSE	TRUE
NC_000962.3	2172523	2173795	1272	-	CDS	Rv1921c	lppF	0	0	10	cell wall and cell processes	FALSE	0	6	6	0	FALSE	NonReactive-Unq	0	0	10	0	0	0	0	10	2.358490566037736	0	FALSE	FALSE	FALSE	FALSE	FALSE	TRUE
NC_000962.3	2174066	2175182	1116	+	CDS	Rv1922	Rv1922	0	0	3	cell wall and cell processes	FALSE	0	6	6	0	FALSE	NonReactive-Unq	0	0	3	0	0	0	0	3	0.8064516129032259	0	FALSE	FALSE	FALSE	FALSE	FALSE	TRUE
NC_000962.3	2175172	2176513	1341	+	CDS	Rv1923	lipD	0	0	5	intermediary metabolism and respiration	FALSE	0	7	7	0	FALSE	NonReactive-Unq	0	0	5	0	0	0	0	5	1.1185682326621924	0	FALSE	FALSE	FALSE	FALSE	FALSE	TRUE
NC_000962.3	2176549	2176930	381	-	CDS	Rv1924c	Rv1924c	0	0	2	conserved hypotheticals	FALSE	0	2	2	0	FALSE	NonReactive-Unq	0	0	2	0	0	0	0	2	1.574803149606299	0	FALSE	FALSE	FALSE	FALSE	FALSE	TRUE
NC_000962.3	2177086	2178949	1863	+	CDS	Rv1925	fadD31	0	0	4	lipid metabolism	FALSE	0	9	9	0	FALSE	NonReactive-Unq	0	0	4	0	0	0	0	4	0.644122	0	FALSE	FALSE	FALSE	FALSE	FALSE	TRUE
NC_000962.3	2178956	2179436	480	-	CDS	Rv1926c	mpt63	0	0	2	cell wall and cell processes	TRUE	2	4	6	0.3333333333333333	FALSE	Antigen-Unq	0	0	2	0	0	0	0	2	1.25	0	FALSE	FALSE	FALSE	FALSE	FALSE	TRUE
NC_000962.3	2179672	2180446	774	+	CDS	Rv1927	Rv1927	0	0	2	conserved hypotheticals	FALSE	0	4	4	0	FALSE	NonReactive-Unq	0	0	2	0	0	0	0	2	0.7751937984496124	0	FALSE	FALSE	FALSE	FALSE	FALSE	TRUE
NC_000962.3	2180449	2181217	768	-	CDS	Rv1928c	Rv1928c	0	0	0	intermediary metabolism and respiration	FALSE	0	4	4	0	FALSE	NonReactive-Unq	0	0	0	0	0	0	0	0	0	0	FALSE	FALSE	FALSE	FALSE	FALSE	FALSE
NC_000962.3	2181261	2181906	645	-	CDS	Rv1929c	Rv1929c	0	0	1	conserved hypotheticals	FALSE	0	2	2	0	FALSE	NonReactive-Unq	0	0	1	0	0	0	0	1	0.46511627906976744	0	FALSE	FALSE	FALSE	FALSE	FALSE	TRUE
NC_000962.3	2181917	2182442	525	-	CDS	Rv1930c	Rv1930c	0	0	2	conserved hypotheticals	FALSE	0	3	3	0	FALSE	NonReactive-Unq	0	0	2	0	0	0	0	2	1.1428571428571428	0	FALSE	FALSE	FALSE	FALSE	FALSE	TRUE
NC_000962.3	2182459	2183239	780	-	CDS	Rv1931c	Rv1931c	0	0	3	regulatory proteins	FALSE	0	3	3	0	FALSE	NonReactive-Unq	0	0	3	0	0	0	0	3	1.153846153846154	0	FALSE	FALSE	FALSE	FALSE	FALSE	TRUE
NC_000962.3	2183371	2183869	498	+	CDS	Rv1932	tpx	0	0	2	virulence, detoxification, adaptation	FALSE	0	2	2	0	FALSE	NonReactive-Unq	0	0	2	0	0	0	0	2	1.2048192771084336	0	FALSE	FALSE	FALSE	FALSE	FALSE	TRUE
NC_000962.3	2183865	2184957	1092	-	CDS	Rv1933c	fadE18	0	0	4	lipid metabolism	FALSE	0	5	5	0	FALSE	NonReactive-Unq	0	0	4	0	0	0	0	4	1.098901098901099	0	FALSE	FALSE	FALSE	FALSE	FALSE	TRUE
NC_000962.3	2184958	2186188	1230	-	CDS	Rv1934c	fadE17	0	0	7	lipid metabolism	FALSE	0	6	6	0	FALSE	NonReactive-Unq	0	0	7	0	0	0	0	7	1.707317073170732	0	FALSE	FALSE	FALSE	FALSE	FALSE	TRUE
NC_000962.3	2186202	2187159	957	-	CDS	Rv1935c	echA13	0	0	5	lipid metabolism	FALSE	0	5	5	0	FALSE	NonReactive-Unq	0	0	5	0	0	0	0	5	1.567398119122257	0	FALSE	FALSE	FALSE	FALSE	FALSE	TRUE
NC_000962.3	2187383	2188493	1110	+	CDS	Rv1936	Rv1936	0	0	4	intermediary metabolism and respiration	FALSE	0	6	6	0	FALSE	NonReactive-Unq	0	0	4	0	0	0	0	4	1.0810810810810811	0	FALSE	FALSE	FALSE	FALSE	FALSE	TRUE
NC_000962.3	2188495	2191015	2520	+	CDS	Rv1937	Rv1937	0	0	5	intermediary metabolism and respiration	FALSE	0	10	10	0	FALSE	NonReactive-Unq	0	0	5	0	0	0	0	5	0.5952380952380952	0	FALSE	FALSE	FALSE	FALSE	FALSE	TRUE
NC_000962.3	2191026	2192097	1071	+	CDS	Rv1938	ephB	0	0	6	virulence, detoxification, adaptation	FALSE	0	5	5	0	FALSE	NonReactive-Unq	0	0	6	0	0	0	0	6	1.680672268907563	0	FALSE	FALSE	FALSE	FALSE	FALSE	TRUE
NC_000962.3	2192093	2192609	516	+	CDS	Rv1939	Rv1939	0	0	2	intermediary metabolism and respiration	FALSE	0	3	3	0	FALSE	NonReactive-Unq	0	0	2	0	0	0	0	2	1.1627906976744187	0	FALSE	FALSE	FALSE	FALSE	FALSE	TRUE
NC_000962.3	2192605	2193667	1062	+	CDS	Rv1940	ribA1	0	0	3	intermediary metabolism and respiration	FALSE	0	5	5	0	FALSE	NonReactive-Unq	0	0	3	0	0	0	0	3	0.847458	0	FALSE	FALSE	FALSE	FALSE	FALSE	TRUE
NC_000962.3	2193663	2194434	771	+	CDS	Rv1941	Rv1941	0	0	0	intermediary metabolism and respiration	FALSE	0	4	4	0	FALSE	NonReactive-Unq	0	0	0	0	0	0	0	0	0	0	FALSE	FALSE	FALSE	FALSE	FALSE	FALSE
NC_000962.3	2194643	2194973	330	-	CDS	Rv1942c	mazF5	0	0	0	virulence, detoxification, adaptation	FALSE	0	1	1	0	FALSE	NonReactive-Unq	0	0	0	0	0	0	0	0	0	0	FALSE	FALSE	FALSE	FALSE	FALSE	FALSE
NC_000962.3	2194969	2195347	378	-	CDS	Rv1943c	mazE5	0	0	0	virulence, detoxification, adaptation	FALSE	0	2	2	0	FALSE	NonReactive-Unq	0	0	0	0	0	0	0	0	0	0	FALSE	FALSE	FALSE	FALSE	FALSE	FALSE
NC_000962.3	2195343	2195934	591	-	CDS	Rv1944c	Rv1944c	0	0	5	conserved hypotheticals	FALSE	0	3	3	0	TRUE	NonReactive-HHR	0	0	5	0	0	0	0	5	2.5380710659898478	0	FALSE	FALSE	FALSE	FALSE	FALSE	TRUE
NC_000962.3	2195988	2197353	1365	+	CDS	Rv1945	Rv1945	11	11	92	REP13E12_Repeat	FALSE	0	7	7	0	TRUE	NonReactive-HHR	11	11	92	0	68	68	68	92	20.21978021978022	0	TRUE	TRUE	TRUE	TRUE	TRUE	TRUE
NC_000962.3	2197507	2197960	453	-	CDS	Rv1946c	lppG	0	0	4	cell wall and cell processes	FALSE	0	2	2	0	FALSE	NonReactive-Unq	0	0	4	0	0	0	0	4	2.6490066225165565	0	FALSE	FALSE	FALSE	FALSE	FALSE	TRUE
NC_000962.3	2198023	2198425	402	+	CDS	Rv1947	Rv1947	0	0	2	conserved hypotheticals	FALSE	0	2	2	0	FALSE	NonReactive-Unq	0	0	2	0	0	0	0	2	1.4925373134328357	0	FALSE	FALSE	FALSE	FALSE	FALSE	TRUE
NC_000962.3	2198713	2199064	351	-	CDS	Rv1948c	Rv1948c	0	0	2	conserved hypotheticals	FALSE	0	2	2	0	TRUE	NonReactive-HHR	0	0	2	0	0	0	0	2	1.7094017094017095	0	FALSE	FALSE	FALSE	FALSE	FALSE	TRUE
NC_000962.3	2199997	2200189	192	-	CDS	Rv1950c	Rv1950c	0	0	0	conserved hypotheticals	FALSE	0	2	2	0	FALSE	NonReactive-Unq	0	0	0	0	0	0	0	0	0	0	FALSE	FALSE	FALSE	FALSE	FALSE	FALSE
NC_000962.3	2200189	2200486	297	-	CDS	Rv1951c	Rv1951c	0	0	1	conserved hypotheticals	FALSE	0	2	2	0	FALSE	NonReactive-Unq	0	0	1	0	0	0	0	1	1.0101010101010102	0	FALSE	FALSE	FALSE	FALSE	FALSE	TRUE
NC_000962.3	2200725	2200941	216	+	CDS	Rv1952	vapB14	0	0	0	virulence, detoxification, adaptation	FALSE	0	1	1	0	FALSE	NonReactive-Unq	0	0	0	0	0	0	0	0	0	0	FALSE	FALSE	FALSE	FALSE	FALSE	FALSE
NC_000962.3	2200937	2201249	312	+	CDS	Rv1953	vapC14	0	0	0	virulence, detoxification, adaptation	FALSE	0	2	2	0	FALSE	NonReactive-Unq	0	0	0	0	0	0	0	0	0	0	FALSE	FALSE	FALSE	FALSE	FALSE	FALSE
NC_000962.3	2201222	2201744	522	-	CDS	Rv1954c	Rv1954c	0	0	3	conserved hypotheticals	FALSE	0	3	3	0	FALSE	NonReactive-Unq	0	0	3	0	0	0	0	3	1.7241379310344827	0	FALSE	FALSE	FALSE	FALSE	FALSE	TRUE
NC_000962.3	2201718	2202096	378	+	CDS	Rv1955	higB	0	0	0	virulence, detoxification, adaptation	FALSE	0	3	3	0	FALSE	NonReactive-Unq	0	0	0	0	0	0	0	0	0	0	FALSE	FALSE	FALSE	FALSE	FALSE	FALSE
NC_000962.3	2202137	2202587	450	+	CDS	Rv1956	higA	0	0	1	virulence, detoxification, adaptation	FALSE	0	2	2	0	FALSE	NonReactive-Unq	0	0	1	0	0	0	0	1	0.6666666666666666	0	FALSE	FALSE	FALSE	FALSE	FALSE	TRUE
NC_000962.3	2202583	2203129	546	+	CDS	Rv1957	Rv1957	0	0	4	conserved hypotheticals	FALSE	0	3	3	0	FALSE	NonReactive-Unq	0	0	4	0	0	0	0	4	2.197802197802198	0	FALSE	FALSE	FALSE	FALSE	FALSE	TRUE
NC_000962.3	2203017	2203632	615	-	CDS	Rv1958c	Rv1958c	0	0	2	conserved hypotheticals	FALSE	0	3	3	0	FALSE	NonReactive-Unq	0	0	2	0	0	0	0	2	0.97561	0	FALSE	FALSE	FALSE	FALSE	FALSE	TRUE
NC_000962.3	2203680	2203977	297	-	CDS	Rv1959c	parE1	0	0	2	virulence, detoxification, adaptation	FALSE	0	2	2	0	FALSE	NonReactive-Unq	0	0	2	0	0	0	0	2	2.0202020202020203	0	FALSE	FALSE	FALSE	FALSE	FALSE	TRUE
NC_000962.3	2203973	2204225	252	-	CDS	Rv1960c	parD1	0	0	1	virulence, detoxification, adaptation	FALSE	0	2	2	0	FALSE	NonReactive-Unq	0	0	1	0	0	0	0	1	1.1904761904761905	0	FALSE	FALSE	FALSE	FALSE	FALSE	TRUE
NC_000962.3	2204211	2204706	495	+	CDS	Rv1961	Rv1961	0	0	2	conserved hypotheticals	FALSE	0	2	2	0	FALSE	NonReactive-Unq	0	0	2	0	0	0	0	2	1.2121212121212122	0	FALSE	FALSE	FALSE	FALSE	FALSE	TRUE
NC_000962.3	2204865	2205273	408	-	CDS	Rv1962c	vapC35	0	0	0	virulence, detoxification, adaptation	FALSE	0	2	2	0	FALSE	NonReactive-Unq	0	0	0	0	0	0	0	0	0	0	FALSE	FALSE	FALSE	FALSE	FALSE	FALSE
NC_000962.3	2205581	2206802	1221	-	CDS	Rv1963c	mce3R	0	0	3	regulatory proteins	FALSE	0	4	4	0	FALSE	NonReactive-Unq	0	0	3	0	0	0	0	3	0.7371007371007371	0	FALSE	FALSE	FALSE	FALSE	FALSE	TRUE
NC_000962.3	2207699	2208497	798	+	CDS	Rv1964	yrbE3A	0	0	2	virulence, detoxification, adaptation	FALSE	0	4	4	0	FALSE	NonReactive-Unq	0	0	2	0	0	0	0	2	0.7518796992481203	0	FALSE	FALSE	FALSE	FALSE	FALSE	TRUE
NC_000962.3	2208506	2209322	816	+	CDS	Rv1965	yrbE3B	0	0	1	virulence, detoxification, adaptation	FALSE	0	4	4	0	FALSE	NonReactive-Unq	0	0	1	0	0	0	0	1	0.3676470588235294	0	FALSE	FALSE	FALSE	FALSE	FALSE	TRUE
NC_000962.3	2209326	2210604	1278	+	CDS	Rv1966	mce3A	0	0	2	virulence, detoxification, adaptation	FALSE	0	6	6	0	FALSE	NonReactive-Unq	0	0	2	0	0	0	0	2	0.4694835680751174	0	FALSE	FALSE	FALSE	FALSE	FALSE	TRUE
NC_000962.3	2210600	2211629	1029	+	CDS	Rv1967	mce3B	0	0	6	virulence, detoxification, adaptation	FALSE	0	5	5	0	FALSE	NonReactive-Unq	0	0	6	0	0	0	0	6	1.749271137026239	0	FALSE	FALSE	FALSE	FALSE	FALSE	TRUE
NC_000962.3	2211625	2212858	1233	+	CDS	Rv1968	mce3C	0	0	5	virulence, detoxification, adaptation	FALSE	0	6	6	0	FALSE	NonReactive-Unq	0	0	5	0	0	0	0	5	1.21655	0	FALSE	FALSE	FALSE	FALSE	FALSE	TRUE
NC_000962.3	2212854	2214126	1272	+	CDS	Rv1969	mce3D	0	0	7	virulence, detoxification, adaptation	FALSE	0	6	6	0	FALSE	NonReactive-Unq	0	0	7	0	0	0	0	7	1.650943396226415	0	FALSE	FALSE	FALSE	FALSE	FALSE	TRUE
NC_000962.3	2214122	2215256	1134	+	CDS	Rv1970	lprM	0	0	1	cell wall and cell processes	FALSE	0	6	6	0	FALSE	NonReactive-Unq	0	0	1	0	0	0	0	1	0.26455026455026454	0	FALSE	FALSE	FALSE	FALSE	FALSE	TRUE
NC_000962.3	2215256	2216570	1314	+	CDS	Rv1971	mce3F	0	0	9	virulence, detoxification, adaptation	FALSE	0	7	7	0	FALSE	NonReactive-Unq	0	0	9	0	0	0	0	9	2.054794520547945	0	FALSE	FALSE	FALSE	FALSE	FALSE	TRUE
NC_000962.3	2216591	2217167	576	+	CDS	Rv1972	Rv1972	0	0	2	cell wall and cell processes	FALSE	0	3	3	0	FALSE	NonReactive-Unq	0	0	2	0	0	0	0	2	1.0416666666666665	0	FALSE	FALSE	FALSE	FALSE	FALSE	TRUE
NC_000962.3	2217163	2217646	483	+	CDS	Rv1973	Rv1973	0	0	1	cell wall and cell processes	FALSE	0	2	2	0	FALSE	NonReactive-Unq	0	0	1	0	0	0	0	1	0.6211180124223603	0	FALSE	FALSE	FALSE	FALSE	FALSE	TRUE
NC_000962.3	2217658	2218036	378	+	CDS	Rv1974	Rv1974	0	0	0	cell wall and cell processes	FALSE	0	3	3	0	FALSE	NonReactive-Unq	0	0	0	0	0	0	0	0	0	0	FALSE	FALSE	FALSE	FALSE	FALSE	FALSE
NC_000962.3	2218051	2218717	666	+	CDS	Rv1975	Rv1975	0	0	1	conserved hypotheticals	FALSE	0	3	3	0	FALSE	NonReactive-Unq	0	0	1	0	0	0	0	1	0.45045045045045046	0	FALSE	FALSE	FALSE	FALSE	FALSE	TRUE
NC_000962.3	2218843	2219251	408	-	CDS	Rv1976c	Rv1976c	0	0	0	conserved hypotheticals	FALSE	0	2	2	0	FALSE	NonReactive-Unq	0	0	0	0	0	0	0	0	0	0	FALSE	FALSE	FALSE	FALSE	FALSE	FALSE
NC_000962.3	2219753	2220800	1047	+	CDS	Rv1977	Rv1977	0	0	4	conserved hypotheticals	FALSE	0	5	5	0	FALSE	NonReactive-Unq	0	0	4	0	0	0	0	4	1.146131805157593	0	FALSE	FALSE	FALSE	FALSE	FALSE	TRUE
NC_000962.3	2220907	2221756	849	+	CDS	Rv1978	Rv1978	0	0	2	conserved hypotheticals	FALSE	0	4	4	0	FALSE	NonReactive-Unq	0	0	2	0	0	0	0	2	0.7067137809187278	0	FALSE	FALSE	FALSE	FALSE	FALSE	TRUE
NC_000962.3	2221718	2223164	1446	-	CDS	Rv1979c	Rv1979c	0	0	5	cell wall and cell processes	FALSE	0	7	7	0	FALSE	NonReactive-Unq	0	0	5	0	0	0	0	5	1.0373443983402488	0	FALSE	FALSE	FALSE	FALSE	FALSE	TRUE
NC_000962.3	2223342	2224029	687	-	CDS	Rv1980c	mpt64	0	0	3	cell wall and cell processes	FALSE	0	3	3	0	FALSE	NonReactive-Unq	0	0	3	0	0	0	0	3	1.3100436681222707	0	FALSE	FALSE	FALSE	FALSE	FALSE	TRUE
NC_000962.3	2224219	2225188	969	-	CDS	Rv1981c	nrdF1	0	0	1	information pathways	FALSE	0	5	5	0	FALSE	NonReactive-Unq	0	0	1	0	0	0	0	1	0.3095975232198142	0	FALSE	FALSE	FALSE	FALSE	FALSE	TRUE
NC_000962.3	2225412	2225832	420	-	CDS	Rv1982c	vapC36	0	0	1	virulence, detoxification, adaptation	FALSE	0	2	2	0	FALSE	NonReactive-Unq	0	0	1	0	0	0	0	1	0.7142857142857143	0	FALSE	FALSE	FALSE	FALSE	FALSE	TRUE
NC_000962.3	2226243	2227920	1677	+	CDS	Rv1983	PE_PGRS35	0	0	7	PE/PPE	FALSE	0	8	8	0	FALSE	NonReactive-Unq	0	0	7	0	0	0	0	7	1.2522361359570662	0	FALSE	FALSE	FALSE	FALSE	FALSE	TRUE
NC_000962.3	2227907	2228561	654	-	CDS	Rv1984c	cfp21	0	0	1	cell wall and cell processes	FALSE	0	4	4	0	FALSE	NonReactive-Unq	0	0	1	0	0	0	0	1	0.45871559633027525	0	FALSE	FALSE	FALSE	FALSE	FALSE	TRUE
NC_000962.3	2228990	2229902	912	-	CDS	Rv1985c	Rv1985c	0	0	5	regulatory proteins	FALSE	0	5	5	0	FALSE	NonReactive-Unq	0	0	5	0	0	0	0	5	1.644736842105263	0	FALSE	FALSE	FALSE	FALSE	FALSE	TRUE
NC_000962.3	2230010	2230610	600	+	CDS	Rv1986	Rv1986	0	0	2	cell wall and cell processes	FALSE	0	2	2	0	FALSE	NonReactive-Unq	0	0	2	0	0	0	0	2	1	0	FALSE	FALSE	FALSE	FALSE	FALSE	TRUE
NC_000962.3	2231025	2231454	429	+	CDS	Rv1987	Rv1987	0	0	1	cell wall and cell processes	FALSE	0	4	4	0	FALSE	NonReactive-Unq	0	0	1	0	0	0	0	1	0.6993006993006993	0	FALSE	FALSE	FALSE	FALSE	FALSE	TRUE
NC_000962.3	2231679	2232219	540	+	CDS	Rv1988	erm(37)	0	0	0	intermediary metabolism and respiration	FALSE	0	3	3	0	FALSE	NonReactive-Unq	0	0	0	0	0	0	0	0	0	0	FALSE	FALSE	FALSE	FALSE	FALSE	FALSE
NC_000962.3	2232738	2233299	561	-	CDS	Rv1989c	Rv1989c	0	0	3	conserved hypotheticals	FALSE	0	3	3	0	FALSE	NonReactive-Unq	0	0	3	0	0	0	0	3	1.6042780748663101	0	FALSE	FALSE	FALSE	FALSE	FALSE	TRUE
NC_000962.3	2233295	2233637	342	-	CDS	Rv1990c	Rv1990c	0	0	0	regulatory proteins	FALSE	0	2	2	0	FALSE	NonReactive-Unq	0	0	0	0	0	0	0	0	0	0	FALSE	FALSE	FALSE	FALSE	FALSE	FALSE
NC_000962.3	2234304	2234649	345	-	CDS	Rv1991c	mazF6	0	0	3	virulence, detoxification, adaptation	FALSE	0	2	2	0	FALSE	NonReactive-Unq	0	0	3	0	0	0	0	3	2.608695652173913	0	FALSE	FALSE	FALSE	FALSE	FALSE	TRUE
NC_000962.3	2234990	2237306	2316	-	CDS	Rv1992c	ctpG	0	0	3	cell wall and cell processes	FALSE	0	10	10	0	FALSE	NonReactive-Unq	0	0	3	0	0	0	0	3	0.38860103626943004	0	FALSE	FALSE	FALSE	FALSE	FALSE	TRUE
NC_000962.3	2237302	2237575	273	-	CDS	Rv1993c	Rv1993c	0	0	2	conserved hypotheticals	FALSE	0	2	2	0	FALSE	NonReactive-Unq	0	0	2	0	0	0	0	2	2.197802197802198	0	FALSE	FALSE	FALSE	FALSE	FALSE	TRUE
NC_000962.3	2237627	2237984	357	-	CDS	Rv1994c	cmtR	0	0	0	regulatory proteins	FALSE	0	2	2	0	FALSE	NonReactive-Unq	0	0	0	0	0	0	0	0	0	0	FALSE	FALSE	FALSE	FALSE	FALSE	FALSE
NC_000962.3	2238140	2238908	768	+	CDS	Rv1995	Rv1995	0	0	5	conserved hypotheticals	FALSE	0	3	3	0	FALSE	NonReactive-Unq	0	0	5	0	0	0	0	5	1.95312	0	FALSE	FALSE	FALSE	FALSE	FALSE	TRUE
NC_000962.3	2239003	2239957	954	+	CDS	Rv1996	Rv1996	0	0	4	virulence, detoxification, adaptation	FALSE	0	5	5	0	FALSE	NonReactive-Unq	0	0	4	0	0	0	0	4	1.257861635220126	0	FALSE	FALSE	FALSE	FALSE	FALSE	TRUE
NC_000962.3	2240158	2242876	2718	+	CDS	Rv1997	ctpF	0	0	8	cell wall and cell processes	FALSE	1	9	10	0.1	FALSE	NonReactive-Unq	0	0	8	0	0	0	0	8	0.8830022075055187	0	FALSE	FALSE	FALSE	FALSE	FALSE	TRUE
NC_000962.3	2242944	2243721	777	-	CDS	Rv1998c	Rv1998c	0	0	1	conserved hypotheticals	FALSE	0	4	4	0	FALSE	NonReactive-Unq	0	0	1	0	0	0	0	1	0.3861003861003861	0	FALSE	FALSE	FALSE	FALSE	FALSE	TRUE
NC_000962.3	2243815	2245138	1323	-	CDS	Rv1999c	Rv1999c	0	0	7	cell wall and cell processes	FALSE	0	7	7	0	FALSE	NonReactive-Unq	0	0	7	0	0	0	0	7	1.5873015873015872	0	FALSE	FALSE	FALSE	FALSE	FALSE	TRUE
NC_000962.3	2245208	2246822	1614	+	CDS	Rv2000	Rv2000	0	0	2	conserved hypotheticals	FALSE	0	8	8	0	FALSE	NonReactive-Unq	0	0	2	0	0	0	0	2	0.3717472118959108	0	FALSE	FALSE	FALSE	FALSE	FALSE	TRUE
NC_000962.3	2246831	2247584	753	+	CDS	Rv2001	Rv2001	0	0	0	conserved hypotheticals	FALSE	0	4	4	0	FALSE	NonReactive-Unq	0	0	0	0	0	0	0	0	0	0	FALSE	FALSE	FALSE	FALSE	FALSE	FALSE
NC_000962.3	2247659	2248442	783	+	CDS	Rv2002	fabG3	0	0	2	lipid metabolism	FALSE	0	4	4	0	FALSE	NonReactive-Unq	0	0	2	0	0	0	0	2	0.7662835249042146	0	FALSE	FALSE	FALSE	FALSE	FALSE	TRUE
NC_000962.3	2248562	2249420	858	-	CDS	Rv2003c	Rv2003c	0	0	5	conserved hypotheticals	FALSE	0	4	4	0	FALSE	NonReactive-Unq	0	0	5	0	0	0	0	5	1.7482517482517483	0	FALSE	FALSE	FALSE	FALSE	FALSE	TRUE
NC_000962.3	2249477	2250974	1497	-	CDS	Rv2004c	Rv2004c	0	0	2	conserved hypotheticals	FALSE	0	7	7	0	FALSE	NonReactive-Unq	0	0	2	0	0	0	0	2	0.40080160320641284	0	FALSE	FALSE	FALSE	FALSE	FALSE	TRUE
NC_000962.3	2250995	2251883	888	-	CDS	Rv2005c	Rv2005c	0	0	1	virulence, detoxification, adaptation	FALSE	0	4	4	0	FALSE	NonReactive-Unq	0	0	1	0	0	0	0	1	0.33783783783783783	0	FALSE	FALSE	FALSE	FALSE	FALSE	TRUE
NC_000962.3	2252001	2255985	3984	+	CDS	Rv2006	otsB1	0	0	13	virulence, detoxification, adaptation	FALSE	0	10	10	0	FALSE	NonReactive-Unq	0	0	13	0	0	0	0	13	0.9789156626506024	0	FALSE	FALSE	FALSE	FALSE	FALSE	TRUE
NC_000962.3	2256083	2256428	345	-	CDS	Rv2007c	fdxA	0	0	1	intermediary metabolism and respiration	FALSE	0	2	2	0	FALSE	NonReactive-Unq	0	0	1	0	0	0	0	1	0.8695652173913043	0	FALSE	FALSE	FALSE	FALSE	FALSE	TRUE
NC_000962.3	2256616	2257942	1326	-	CDS	Rv2008c	Rv2008c	0	0	0	conserved hypotheticals	FALSE	0	7	7	0	FALSE	NonReactive-Unq	0	0	0	0	0	0	0	0	0	0	FALSE	FALSE	FALSE	FALSE	FALSE	FALSE
NC_000962.3	2258029	2258272	243	+	CDS	Rv2009	vapB15	0	0	0	virulence, detoxification, adaptation	FALSE	0	2	2	0	FALSE	NonReactive-Unq	0	0	0	0	0	0	0	0	0	0	FALSE	FALSE	FALSE	FALSE	FALSE	FALSE
NC_000962.3	2258272	2258671	399	+	CDS	Rv2010	vapC15	0	0	2	virulence, detoxification, adaptation	FALSE	0	2	2	0	FALSE	NonReactive-Unq	0	0	2	0	0	0	0	2	1.5037593984962405	0	FALSE	FALSE	FALSE	FALSE	FALSE	TRUE
NC_000962.3	2258853	2259285	432	-	CDS	Rv2011c	Rv2011c	0	0	1	regulatory proteins	FALSE	0	2	2	0	FALSE	NonReactive-Unq	0	0	1	0	0	0	0	1	0.6944444444444444	0	FALSE	FALSE	FALSE	FALSE	FALSE	TRUE
NC_000962.3	2259325	2259820	495	+	CDS	Rv2012	Rv2012	0	0	3	conserved hypotheticals	FALSE	0	2	2	0	FALSE	NonReactive-Unq	0	0	3	0	0	0	0	3	1.8181818181818181	0	FALSE	FALSE	FALSE	FALSE	FALSE	TRUE
NC_000962.3	2261815	2263072	1257	-	CDS	Rv2015c	Rv2015c	0	0	4	conserved hypotheticals	FALSE	0	7	7	0	TRUE	NonReactive-HHR	0	0	4	0	0	0	0	4	0.9546539379474941	0	FALSE	FALSE	FALSE	FALSE	FALSE	TRUE
NC_000962.3	2263425	2264001	576	+	CDS	Rv2016	Rv2016	0	0	4	conserved hypotheticals	FALSE	0	3	3	0	FALSE	NonReactive-Unq	0	0	4	0	0	0	0	4	2.083333333333333	0	FALSE	FALSE	FALSE	FALSE	FALSE	TRUE
NC_000962.3	2263997	2265038	1041	+	CDS	Rv2017	Rv2017	0	0	1	regulatory proteins	FALSE	0	5	5	0	FALSE	NonReactive-Unq	0	0	1	0	0	0	0	1	0.2881844380403458	0	FALSE	FALSE	FALSE	FALSE	FALSE	TRUE
NC_000962.3	2265279	2265999	720	+	CDS	Rv2018	Rv2018	0	0	0	conserved hypotheticals	FALSE	0	4	4	0	FALSE	NonReactive-Unq	0	0	0	0	0	0	0	0	0	0	FALSE	FALSE	FALSE	FALSE	FALSE	FALSE
NC_000962.3	2265988	2266405	417	+	CDS	Rv2019	Rv2019	0	0	1	conserved hypotheticals	FALSE	0	2	2	0	FALSE	NonReactive-Unq	0	0	1	0	0	0	0	1	0.7194244604316546	0	FALSE	FALSE	FALSE	FALSE	FALSE	TRUE
NC_000962.3	2266804	2267110	306	-	CDS	Rv2021c	Rv2021c	0	0	0	regulatory proteins	FALSE	0	2	2	0	FALSE	NonReactive-Unq	0	0	0	0	0	0	0	0	0	0	FALSE	FALSE	FALSE	FALSE	FALSE	FALSE
NC_000962.3	2267118	2267724	606	-	CDS	Rv2022c	Rv2022c	0	0	2	conserved hypotheticals	FALSE	0	3	3	0	FALSE	NonReactive-Unq	0	0	2	0	0	0	0	2	0.9900990099009901	0	FALSE	FALSE	FALSE	FALSE	FALSE	TRUE
NC_000962.3	2267748	2268108	360	-	CDS	Rv2023c	Rv2023c	0	0	0	conserved hypotheticals	FALSE	0	1	1	0	FALSE	NonReactive-Unq	0	0	0	0	0	0	0	0	0	0	FALSE	FALSE	FALSE	FALSE	FALSE	FALSE
NC_000962.3	2268692	2270240	1548	-	CDS	Rv2024c	Rv2024c	0	0	4	conserved hypotheticals	FALSE	1	0	1	1	FALSE	NonReactive-Unq	0	0	4	0	0	0	0	4	0.7751937984496124	0	FALSE	FALSE	FALSE	FALSE	FALSE	TRUE
NC_000962.3	2270749	2271748	999	-	CDS	Rv2025c	Rv2025c	0	0	6	cell wall and cell processes	FALSE	0	5	5	0	FALSE	NonReactive-Unq	0	0	6	0	0	0	0	6	1.8018018018018018	0	FALSE	FALSE	FALSE	FALSE	FALSE	TRUE
NC_000962.3	2271862	2272747	885	-	CDS	Rv2026c	Rv2026c	0	0	4	virulence, detoxification, adaptation	FALSE	0	4	4	0	FALSE	NonReactive-Unq	0	0	4	0	0	0	0	4	1.3559322033898304	0	FALSE	FALSE	FALSE	FALSE	FALSE	TRUE
NC_000962.3	2272786	2274508	1722	-	CDS	Rv2027c	dosT	0	0	3	regulatory proteins	FALSE	0	9	9	0	FALSE	NonReactive-Unq	0	0	3	0	0	0	0	3	0.5226480836236934	0	FALSE	FALSE	FALSE	FALSE	FALSE	TRUE
NC_000962.3	2274568	2275408	840	-	CDS	Rv2028c	Rv2028c	0	0	2	virulence, detoxification, adaptation	FALSE	0	4	4	0	FALSE	NonReactive-Unq	0	0	2	0	0	0	0	2	0.7142857142857143	0	FALSE	FALSE	FALSE	FALSE	FALSE	TRUE
NC_000962.3	2275404	2276424	1020	-	CDS	Rv2029c	pfkB	0	0	6	intermediary metabolism and respiration	FALSE	0	6	6	0	FALSE	NonReactive-Unq	0	0	6	0	0	0	0	6	1.7647058823529411	0	FALSE	FALSE	FALSE	FALSE	FALSE	TRUE
NC_000962.3	2276440	2278486	2046	-	CDS	Rv2030c	Rv2030c	0	0	4	conserved hypotheticals	FALSE	0	10	10	0	FALSE	NonReactive-Unq	0	0	4	0	0	0	0	4	0.5865102639296188	0	FALSE	FALSE	FALSE	FALSE	FALSE	TRUE
NC_000962.3	2278497	2278932	435	-	CDS	Rv2031c	hspX	0	0	0	virulence, detoxification, adaptation	FALSE	1	0	1	1	FALSE	NonReactive-Unq	0	0	0	0	0	0	0	0	0	0	FALSE	FALSE	FALSE	FALSE	FALSE	FALSE
NC_000962.3	2279128	2280124	996	+	CDS	Rv2032	acg	0	0	5	conserved hypotheticals	FALSE	1	4	5	0.2	FALSE	NonReactive-Unq	0	0	5	1	0	0	0	5	1.5060240963855422	0.3012048192771084	FALSE	FALSE	FALSE	FALSE	FALSE	TRUE
NC_000962.3	2280239	2281082	843	-	CDS	Rv2033c	Rv2033c	0	0	3	conserved hypotheticals	FALSE	0	4	4	0	FALSE	NonReactive-Unq	0	0	3	0	0	0	0	3	1.0676156583629892	0	FALSE	FALSE	FALSE	FALSE	FALSE	TRUE
NC_000962.3	2281613	2282102	489	+	CDS	Rv2035	Rv2035	0	0	3	conserved hypotheticals	FALSE	0	2	2	0	FALSE	NonReactive-Unq	0	0	3	0	0	0	0	3	1.8404907975460123	0	FALSE	FALSE	FALSE	FALSE	FALSE	TRUE
NC_000962.3	2282098	2282740	642	+	CDS	Rv2036	Rv2036	0	0	3	conserved hypotheticals	FALSE	0	3	3	0	FALSE	NonReactive-Unq	0	0	3	0	0	0	0	3	1.4018691588785046	0	FALSE	FALSE	FALSE	FALSE	FALSE	TRUE
NC_000962.3	2282746	2283721	975	-	CDS	Rv2037c	Rv2037c	0	0	6	cell wall and cell processes	FALSE	0	5	5	0	FALSE	NonReactive-Unq	0	0	6	0	0	0	0	6	1.8461538461538463	0	FALSE	FALSE	FALSE	FALSE	FALSE	TRUE
NC_000962.3	2283722	2284796	1074	-	CDS	Rv2038c	Rv2038c	0	0	4	cell wall and cell processes	FALSE	0	5	5	0	FALSE	NonReactive-Unq	0	0	4	0	0	0	0	4	1.1173184357541899	0	FALSE	FALSE	FALSE	FALSE	FALSE	TRUE
NC_000962.3	2284798	2285641	843	-	CDS	Rv2039c	Rv2039c	0	0	3	cell wall and cell processes	FALSE	0	4	4	0	FALSE	NonReactive-Unq	0	0	3	0	0	0	0	3	1.0676156583629892	0	FALSE	FALSE	FALSE	FALSE	FALSE	TRUE
[truncated: 1,842 more rows]

## Sheet: AssayedPeptides (Merged)
Dataset	EpitopeSymbol_ID	Epitope_ID	Epitope_Seq	Peptide_Len	RvID	Symbol	AA_Start	AA_End	Chrom	Rv_Start	Rv_End	Assayed_Panda24	PosEpitope_Panda24	Assayed_Lindestam16	PosEpitope_Lindestam16	PosEpitope_Any	In_PR	Antigen_LVL2	N_NSMut_Total	N_NSMut_mGCE	IsMutBymGCE	N_NSMut_GCE	IsMutByGCE	N_mGCEs_WiNS	N_pGCEs_WiNS	GCE_EventIDs_Causing_NS_Mutation
Lindestam16_Panda24_Merged	UnqPeptide_1-udgA	UnqPeptide_1	FPTLNYAVSVAEACE	15	Rv0322	udgA	368	383	NC_000962.3	390363	390408	TRUE	FALSE	FALSE	FALSE	FALSE	FALSE	FALSE	0	0	FALSE	0	FALSE	0	0	.
Lindestam16_Panda24_Merged	UnqPeptide_2-gltS	UnqPeptide_2	ERIPKFAHLPTVLGE	15	Rv2992c	gltS	238	253	NC_000962.3	3349518	3349563	TRUE	FALSE	FALSE	FALSE	FALSE	FALSE	FALSE	2	0	FALSE	0	FALSE	0	0	.
Lindestam16_Panda24_Merged	UnqPeptide_3-ppa	UnqPeptide_3	FPGVLVAARPVGMFR	15	Rv3628	ppa	66	81	NC_000962.3	4067620	4067665	TRUE	FALSE	FALSE	FALSE	FALSE	FALSE	FALSE	0	0	FALSE	0	FALSE	0	0	.
Lindestam16_Panda24_Merged	UnqPeptide_4-ephA	UnqPeptide_4	GDPARTMRRMIGGLR	15	Rv3617	ephA	167	182	NC_000962.3	4058233	4058278	TRUE	FALSE	FALSE	FALSE	FALSE	FALSE	FALSE	0	0	FALSE	0	FALSE	0	0	.
Lindestam16_Panda24_Merged	UnqPeptide_5-oppC	UnqPeptide_5	LLPYSYDDLDFNALL	15	Rv1282c	oppC	40	55	NC_000962.3	1435978	1436023	TRUE	FALSE	FALSE	FALSE	FALSE	FALSE	FALSE	0	0	FALSE	0	FALSE	0	0	.
Lindestam16_Panda24_Merged	UnqPeptide_6-xseA	UnqPeptide_6	AVAQLRSRPVLADPM	15	Rv1108c	xseA	296	311	NC_000962.3	1234527	1234572	TRUE	FALSE	FALSE	FALSE	FALSE	FALSE	FALSE	0	0	FALSE	0	FALSE	0	0	.
Lindestam16_Panda24_Merged	UnqPeptide_7-Rv2569c	UnqPeptide_7	RTEYRYSDVVTSSYG	15	Rv2569c	Rv2569c	21	36	NC_000962.3	2894300	2894345	TRUE	FALSE	FALSE	FALSE	FALSE	FALSE	FALSE	1	0	FALSE	0	FALSE	0	0	.
Lindestam16_Panda24_Merged	UnqPeptide_8-kshB	UnqPeptide_8	PPRRLRYAPGQFLTL	15	Rv3571	kshB	45	60	NC_000962.3	4012551	4012596	TRUE	FALSE	FALSE	FALSE	FALSE	FALSE	FALSE	0	0	FALSE	0	FALSE	0	0	.
[truncated: 18,733 more rows]

## Sheet: Lindestram2016.Peptides
Epitope_ID	Epitope_Seq	Peptide_Len	RvID	Symbol	AA_Start	AA_End	Chrom	Rv_Start	Rv_End	EpitopeSeqFreqInAntigen	PosEpi_InLind16	Dataset
[truncated: 887 more rows]

[truncated: 2 more sheets: Panda2024.Peptides, Linde2016.ResponseFreqPerHLA]
