# Supplementary material for: Gene conversion is a key driver of diversity hotspots in M. tuberculosis antigens and virulence-associated loci
Source: bioRxiv. 2026 Mar 11:2026.02.26.708061. Preprint. [Version 2] doi: 10.64898/2026.02.26.708061 (PMC13061034; doi:10.64898/2026.02.26.708061)
Supplement: Supplement 10 [file media-10.xlsx]

## Sheet: SD9 - Overview
File ID	SD9 - Supplemental Data 9
Description	All data and results related to in silico HLA-II binding predictions of mutated PPE18 protein sequences
	All HLA-II binding predictions were generated by netMHCpan-II (v4.1) run on all 15-mer amino acid sequences derived from each PPE18 sequence evalauated

## Sheet: PPE18 - Sequences Evaluated
SeqID	Amino Acid Sequence
>H37Rv_PPE18	MVDFGALPPEINSARMYAGPGSASLVAAAQMWDSVASDLFSAASAFQSVVWGLTVGSWIGSSAGLMVAAASPYVAWMSVTAGQAELTAAQVRVAAAAYETAYGLTVPPPVIAENRAELMILIATNLLGQNTPAIAVNEAEYGEMWAQDAAAMFGYAAATATATATLLPFEEAPEMTSAGGLLEQAAAVEEASDTAAANQLMNNVPQALQQLAQPTQGTTPSSKLGGLWKTVSPHRSPISNMVSMANNHMSMTNSGVSMTNTLSSMLKGFAPAAAAQAVQTAAQNGVRAMSSLGSSLGSSGLGGGVAANLGRAASVGSLSVPQAWAAANQAVTPAARALPLTSLTSAAERGPGQMLGGLPVGQMGARAGGGLSGVLRVPPRPYVMPHSPAAG
>PPE18_Event_091_RecombinantAASeq	MVDFGALPPEINSARMYAGPGSASLVAAAKMWDSVASDLFSAASAFQSVVWGLTVGSWIGSSAGLMVAAASPYVAWMSVTAGQAELTAAQVRVAAAAYETAYGLTVPPPVIAENRAELMILIATNLLGQNTPAIAVNEAEYGEMWAQDAAAMFGYAAATATATATLLPFEEAPEMTSAGGLLEQAAAVEEASDTAAANQLMNNVPQALQQLAQPTQGTTPSSKLGGLWKTVSPHRSPISNMVSMANNHMSMTNSGVSMTNTLSSMLKGFAPAAAAQAVQTAAQNGVRAMSSLGSSLGSSGLGGGVAANLGRAASVGSLSVPQAWAAANQAVTPAARALPLTSLTSAAERGPGQMLGGLPVGQMGARAGGGLSGVLRVPPRPYVMPHSPAAG
>PPE18_Event_092_RecombinantAASeq	MVDFGALPPEINSARMYAGPGSASLVAAAKMWDSVASDLFSAASAFQSVVWGLTTGSWIGSSAGLMVAAASPYVAWMSVTAGQAELTAAQVRVAAAAYETAYGLTVPPPVIAENRAELMILIATNLLGQNTPAIAVNEAEYGEMWAQDAAAMFGYAAATATATATLLPFEEAPEMTSAGGLLEQAAAVEEASDTAAANQLMNNVPQALQQLAQPTQGTTPSSKLGGLWKTVSPHRSPISNMVSMANNHMSMTNSGVSMTNTLSSMLKGFAPAAAAQAVQTAAQNGVRAMSSLGSSLGSSGLGGGVAANLGRAASVGSLSVPQAWAAANQAVTPAARALPLTSLTSAAERGPGQMLGGLPVGQMGARAGGGLSGVLRVPPRPYVMPHSPAAG
>PPE18_Event_093_RecombinantAASeq	MVDFGALPPEINSARMYAGPGSASLVAAAKMWDSVASDLFSAASAFQSVVWGLTVGSWIGSSAGLMVAAASPYVAWMSVTAGQAELTAAQVRVAAAAYETAYGLTVPPPVIAENRAELMILIATNLLGQNTPAIAVNEAEYGEMWAQDAAAMFGYAAATATATATLLPFEEAPEMTSAGGLLEQAAAVEEASDTAAANQLMNNVPQALQQLAQPTQGTTPSSKLGGLWKTVSPHRSPISNMVSMANNHMSMTNSGVSMTNTLSSMLKGFAPAAAAQAVQTAAQNGVRAMSSLGSSLGSSGLGGGVAANLGRAASVGSLSVPQAWAAANQAVTPAARALPLTSLTSAAERGPGQMLGGLPVGQMGARAGGGLSGVLRVPPRPYVMPHSPAAG
>PPE18_Event_094_RecombinantAASeq	MVDFGALPPEINSARMYAGPGSASLVAAAQMWDSVASDLFSAASAFQSVVWGLTVGSWIGSSAGLMVAAASPYVAWMSVTAGQAELTAAQVRVAAAAYETAYRLTVPPPVIAENRTELMTLTATNLLGQNTPAIEANQAAYSQMWGQDAEAMYGYAAATATATATLLPFEEAPEMTSAGGLLEQAAAVEEASDTAAANQLMNNVPQALQQLAQPTQGTTPSSKLGGLWKTVSPHRSPISNMVSMANNHMSMTNSGVSMTNTLSSMLKGFAPAAAAQAVQTAAQNGVRAMSSLGSSLGSSGLGGGVAANLGRAASVGSLSVPQAWAAANQAVTPAARALPLTSLTSAAERGPGQMLGGLPVGQMGARAGGGLSGVLRVPPRPYVMPHSPAAG
>PPE18_Event_095_RecombinantAASeq	MVDFGALPPEINSARMYAGPGSASLVAAAQMWDSVASDLFSAASAFQSVVWGLTVGSWIGSSAGLMVAAASPYVAWMSVTAGQAELTAAQVRVAAAAYETAYGLTVPPPVIAENRAELMILIATNLLGQNTPAIAVNEAEYGEMWAQDAAAMFGYAAATATATATLLPFEDAPLITNPGGLLEQAVAVEEASDTAAANQLMNNVPQALQQLAQPTQGTTPSSKLGGLWKTVSPHRSPISNMVSMANNHMSMTNSGVSMTNTLSSMLKGFAPAAAAQAVQTAAQNGVRAMSSLGSSLGSSGLGGGVAANLGRAASVGSLSVPQAWAAANQAVTPAARALPLTSLTSAAERGPGQMLGGLPVGQMGARAGGGLSGVLRVPPRPYVMPHSPAAG
>PPE18_Event_096_RecombinantAASeq	MVDFGALPPEINSARMYAGPGSASLVAAAQMWDSVASDLFSAASAFQSVVWGLTVGSWIGSSAGLMVAAASPYVAWMSVTAGQAELTAAQVRVAAAAYETAYGLTVPPPVIAENRAELMILIATNLLGQNTPAIAVNEAEYGEMWAQDAAAMFGYAAATATATATLLPFEEAPEMTSAGGLLEQAVAVEEASDTAAANQLMNNVPQALQQLAQPTQGTTPSSKLGGLWKTVSPHRSPISNMVSMANNHVSMTNSGVSMASTLHSMLKGFAPAAAAQAVQTAAQNGVQAMSSLGSSLGSSGLGGGVAANLGRAASVGSLSVPQAWAAANQAVTPAARALPLTSLTSAAERGPGQMLGGLPVGQMGARAGGGLSGVLRVPPRPYVMPHSPAAG
>PPE18_Event_097_RecombinantAASeq	MVDFGALPPEINSARMYAGPGSASLVAAAQMWDSVASDLFSAASAFQSVVWGLTVGSWIGSSAGLMVAAASPYVAWMSVTAGQAELTAAQVRVAAAAYETAYGLTVPPPVIAENRAELMILIATNLLGQNTPAIAVNEAEYGEMWAQDAAAMFGYAAATATATATLLPFEEAPEMTSAGGLLEQAAAVEEASDTAAANQLMNNVPQALQQLAQPAQGVVPSSKLGGLWTAVSPHRSPISNMVSMANNHMSMTNSGVSMTNTLSSMLKGFAPAAAAQAVQTAAQNGVRAMSSLGSSLGSSGLGGGVAANLGRAASVGSLSVPQAWAAANQAVTPAARALPLTSLTSAAERGPGQMLGGLPVGQMGARAGGGLSGVLRVPPRPYVMPHSPAAG

## Sheet: Stats_PerGCE_PerAllele
event_id	allele	gains_Not_to_SB	losses_SB_to_Not	positions_different	net_gains_minus_losses	direction
Event_091	HLA-DPA1*01:03/DPB1*04:01	0	0	0	0	no change
Event_091	HLA-DPA1*02:01/DPB1*01:01	0	0	0	0	no change
Event_091	HLA-DPA1*02:01/DPB1*05:01	0	0	0	0	no change
Event_091	HLA-DPA1*02:01/DPB1*14:01	0	0	0	0	no change
Event_091	HLA-DPA1*03:01/DPB1*04:02	0	0	0	0	no change
Event_091	HLA-DQA1*01:01/DQB1*05:01	0	0	0	0	no change
Event_091	HLA-DQA1*01:02/DQB1*06:02	0	0	0	0	no change
Event_091	HLA-DQA1*03:01/DQB1*03:02	0	0	0	0	no change
Event_091	HLA-DQA1*04:01/DQB1*04:02	0	0	0	0	no change
Event_091	HLA-DQA1*05:01/DQB1*02:01	0	0	0	0	no change
Event_091	HLA-DQA1*05:01/DQB1*03:01	0	0	0	0	no change
Event_091	HLA-DRB1*01:01	0	0	0	0	no change
Event_091	HLA-DRB1*03:01	0	0	0	0	no change
Event_091	HLA-DRB1*04:01	0	0	0	0	no change
Event_091	HLA-DRB1*04:05	0	0	0	0	no change
Event_091	HLA-DRB1*07:01	0	0	0	0	no change
Event_091	HLA-DRB1*08:02	0	0	0	0	no change
Event_091	HLA-DRB1*09:01	0	0	0	0	no change
Event_091	HLA-DRB1*11:01	0	0	0	0	no change
Event_091	HLA-DRB1*12:01	0	0	0	0	no change
Event_091	HLA-DRB1*13:02	0	0	0	0	no change
Event_091	HLA-DRB1*15:01	0	0	0	0	no change
Event_091	HLA-DRB3*01:01	0	0	0	0	no change
Event_091	HLA-DRB3*02:02	0	0	0	0	no change
Event_091	HLA-DRB4*01:01	0	0	0	0	no change
Event_092	HLA-DPA1*01:03/DPB1*04:01	0	0	0	0	no change
Event_092	HLA-DPA1*02:01/DPB1*01:01	0	0	0	0	no change
Event_092	HLA-DPA1*02:01/DPB1*05:01	0	0	0	0	no change
Event_092	HLA-DPA1*02:01/DPB1*14:01	0	0	0	0	no change
Event_092	HLA-DPA1*03:01/DPB1*04:02	0	0	0	0	no change
Event_092	HLA-DQA1*01:01/DQB1*05:01	0	0	0	0	no change
Event_092	HLA-DQA1*01:02/DQB1*06:02	0	0	0	0	no change
Event_092	HLA-DQA1*03:01/DQB1*03:02	0	0	0	0	no change
Event_092	HLA-DQA1*04:01/DQB1*04:02	0	0	0	0	no change
Event_092	HLA-DQA1*05:01/DQB1*02:01	0	0	0	0	no change
Event_092	HLA-DQA1*05:01/DQB1*03:01	0	0	0	0	no change
Event_092	HLA-DRB1*01:01	0	0	0	0	no change
Event_092	HLA-DRB1*03:01	0	0	0	0	no change
Event_092	HLA-DRB1*04:01	0	0	0	0	no change
Event_092	HLA-DRB1*04:05	0	0	0	0	no change
Event_092	HLA-DRB1*07:01	0	0	0	0	no change
Event_092	HLA-DRB1*08:02	0	0	0	0	no change
Event_092	HLA-DRB1*09:01	1	0	1	1	only gains
Event_092	HLA-DRB1*11:01	0	0	0	0	no change
Event_092	HLA-DRB1*12:01	0	0	0	0	no change
Event_092	HLA-DRB1*13:02	0	0	0	0	no change
Event_092	HLA-DRB1*15:01	0	0	0	0	no change
Event_092	HLA-DRB3*01:01	0	0	0	0	no change
Event_092	HLA-DRB3*02:02	0	0	0	0	no change
Event_092	HLA-DRB4*01:01	0	0	0	0	no change
Event_093	HLA-DPA1*01:03/DPB1*04:01	0	0	0	0	no change
Event_093	HLA-DPA1*02:01/DPB1*01:01	0	0	0	0	no change
Event_093	HLA-DPA1*02:01/DPB1*05:01	0	0	0	0	no change
Event_093	HLA-DPA1*02:01/DPB1*14:01	0	0	0	0	no change
Event_093	HLA-DPA1*03:01/DPB1*04:02	0	0	0	0	no change
Event_093	HLA-DQA1*01:01/DQB1*05:01	0	0	0	0	no change
Event_093	HLA-DQA1*01:02/DQB1*06:02	0	0	0	0	no change
Event_093	HLA-DQA1*03:01/DQB1*03:02	0	0	0	0	no change
Event_093	HLA-DQA1*04:01/DQB1*04:02	0	0	0	0	no change
Event_093	HLA-DQA1*05:01/DQB1*02:01	0	0	0	0	no change
Event_093	HLA-DQA1*05:01/DQB1*03:01	0	0	0	0	no change
Event_093	HLA-DRB1*01:01	0	0	0	0	no change
Event_093	HLA-DRB1*03:01	0	0	0	0	no change
Event_093	HLA-DRB1*04:01	0	0	0	0	no change
Event_093	HLA-DRB1*04:05	0	0	0	0	no change
Event_093	HLA-DRB1*07:01	0	0	0	0	no change
Event_093	HLA-DRB1*08:02	0	0	0	0	no change
Event_093	HLA-DRB1*09:01	0	0	0	0	no change
Event_093	HLA-DRB1*11:01	0	0	0	0	no change
Event_093	HLA-DRB1*12:01	0	0	0	0	no change
Event_093	HLA-DRB1*13:02	0	0	0	0	no change
Event_093	HLA-DRB1*15:01	0	0	0	0	no change
Event_093	HLA-DRB3*01:01	0	0	0	0	no change
Event_093	HLA-DRB3*02:02	0	0	0	0	no change
Event_093	HLA-DRB4*01:01	0	0	0	0	no change
Event_094	HLA-DPA1*01:03/DPB1*04:01	0	0	0	0	no change
Event_094	HLA-DPA1*02:01/DPB1*01:01	0	0	0	0	no change
Event_094	HLA-DPA1*02:01/DPB1*05:01	0	0	0	0	no change
Event_094	HLA-DPA1*02:01/DPB1*14:01	3	0	3	3	only gains
Event_094	HLA-DPA1*03:01/DPB1*04:02	0	0	0	0	no change
Event_094	HLA-DQA1*01:01/DQB1*05:01	0	0	0	0	no change
Event_094	HLA-DQA1*01:02/DQB1*06:02	0	0	0	0	no change
Event_094	HLA-DQA1*03:01/DQB1*03:02	0	1	1	-1	only losses
Event_094	HLA-DQA1*04:01/DQB1*04:02	2	0	2	2	only gains
Event_094	HLA-DQA1*05:01/DQB1*02:01	0	0	0	0	no change
Event_094	HLA-DQA1*05:01/DQB1*03:01	3	0	3	3	only gains
Event_094	HLA-DRB1*01:01	4	2	6	2	mixed
Event_094	HLA-DRB1*03:01	0	0	0	0	no change
Event_094	HLA-DRB1*04:01	0	0	0	0	no change
Event_094	HLA-DRB1*04:05	0	0	0	0	no change
Event_094	HLA-DRB1*07:01	3	2	5	1	mixed
Event_094	HLA-DRB1*08:02	1	0	1	1	only gains
Event_094	HLA-DRB1*09:01	3	3	6	0	mixed
Event_094	HLA-DRB1*11:01	2	0	2	2	only gains
Event_094	HLA-DRB1*12:01	0	0	0	0	no change
Event_094	HLA-DRB1*13:02	0	0	0	0	no change
Event_094	HLA-DRB1*15:01	1	0	1	1	only gains
Event_094	HLA-DRB3*01:01	0	4	4	-4	only losses
Event_094	HLA-DRB3*02:02	4	3	7	1	mixed
Event_094	HLA-DRB4*01:01	0	0	0	0	no change
Event_095	HLA-DPA1*01:03/DPB1*04:01	0	0	0	0	no change
Event_095	HLA-DPA1*02:01/DPB1*01:01	0	0	0	0	no change
Event_095	HLA-DPA1*02:01/DPB1*05:01	0	0	0	0	no change
Event_095	HLA-DPA1*02:01/DPB1*14:01	0	0	0	0	no change
Event_095	HLA-DPA1*03:01/DPB1*04:02	0	0	0	0	no change
Event_095	HLA-DQA1*01:01/DQB1*05:01	4	0	4	4	only gains
Event_095	HLA-DQA1*01:02/DQB1*06:02	0	1	1	-1	only losses
Event_095	HLA-DQA1*03:01/DQB1*03:02	2	0	2	2	only gains
Event_095	HLA-DQA1*04:01/DQB1*04:02	0	0	0	0	no change
Event_095	HLA-DQA1*05:01/DQB1*02:01	0	0	0	0	no change
Event_095	HLA-DQA1*05:01/DQB1*03:01	0	2	2	-2	only losses
Event_095	HLA-DRB1*01:01	0	0	0	0	no change
Event_095	HLA-DRB1*03:01	0	0	0	0	no change
Event_095	HLA-DRB1*04:01	0	0	0	0	no change
Event_095	HLA-DRB1*04:05	0	0	0	0	no change
Event_095	HLA-DRB1*07:01	0	0	0	0	no change
Event_095	HLA-DRB1*08:02	0	0	0	0	no change
Event_095	HLA-DRB1*09:01	0	0	0	0	no change
Event_095	HLA-DRB1*11:01	0	0	0	0	no change
Event_095	HLA-DRB1*12:01	0	0	0	0	no change
Event_095	HLA-DRB1*13:02	0	0	0	0	no change
Event_095	HLA-DRB1*15:01	3	0	3	3	only gains
Event_095	HLA-DRB3*01:01	0	0	0	0	no change
Event_095	HLA-DRB3*02:02	2	0	2	2	only gains
Event_095	HLA-DRB4*01:01	0	0	0	0	no change
Event_096	HLA-DPA1*01:03/DPB1*04:01	0	0	0	0	no change
Event_096	HLA-DPA1*02:01/DPB1*01:01	0	0	0	0	no change
Event_096	HLA-DPA1*02:01/DPB1*05:01	0	0	0	0	no change
Event_096	HLA-DPA1*02:01/DPB1*14:01	0	0	0	0	no change
Event_096	HLA-DPA1*03:01/DPB1*04:02	0	0	0	0	no change
Event_096	HLA-DQA1*01:01/DQB1*05:01	0	0	0	0	no change
Event_096	HLA-DQA1*01:02/DQB1*06:02	2	1	3	1	mixed
Event_096	HLA-DQA1*03:01/DQB1*03:02	0	0	0	0	no change
Event_096	HLA-DQA1*04:01/DQB1*04:02	0	0	0	0	no change
Event_096	HLA-DQA1*05:01/DQB1*02:01	0	0	0	0	no change
Event_096	HLA-DQA1*05:01/DQB1*03:01	0	2	2	-2	only losses
Event_096	HLA-DRB1*01:01	0	0	0	0	no change
Event_096	HLA-DRB1*03:01	0	0	0	0	no change
Event_096	HLA-DRB1*04:01	0	0	0	0	no change
Event_096	HLA-DRB1*04:05	0	0	0	0	no change
Event_096	HLA-DRB1*07:01	0	0	0	0	no change
Event_096	HLA-DRB1*08:02	0	0	0	0	no change
Event_096	HLA-DRB1*09:01	0	0	0	0	no change
Event_096	HLA-DRB1*11:01	1	0	1	1	only gains
Event_096	HLA-DRB1*12:01	0	0	0	0	no change
Event_096	HLA-DRB1*13:02	0	0	0	0	no change
Event_096	HLA-DRB1*15:01	1	0	1	1	only gains
Event_096	HLA-DRB3*01:01	0	0	0	0	no change
Event_096	HLA-DRB3*02:02	0	0	0	0	no change
Event_096	HLA-DRB4*01:01	0	0	0	0	no change
Event_097	HLA-DPA1*01:03/DPB1*04:01	0	0	0	0	no change
Event_097	HLA-DPA1*02:01/DPB1*01:01	0	0	0	0	no change
Event_097	HLA-DPA1*02:01/DPB1*05:01	0	0	0	0	no change
Event_097	HLA-DPA1*02:01/DPB1*14:01	0	0	0	0	no change
Event_097	HLA-DPA1*03:01/DPB1*04:02	0	0	0	0	no change
Event_097	HLA-DQA1*01:01/DQB1*05:01	0	0	0	0	no change
Event_097	HLA-DQA1*01:02/DQB1*06:02	0	0	0	0	no change
Event_097	HLA-DQA1*03:01/DQB1*03:02	0	0	0	0	no change
Event_097	HLA-DQA1*04:01/DQB1*04:02	0	0	0	0	no change
Event_097	HLA-DQA1*05:01/DQB1*02:01	0	0	0	0	no change
Event_097	HLA-DQA1*05:01/DQB1*03:01	0	0	0	0	no change
Event_097	HLA-DRB1*01:01	0	0	0	0	no change
Event_097	HLA-DRB1*03:01	0	0	0	0	no change
Event_097	HLA-DRB1*04:01	0	0	0	0	no change
Event_097	HLA-DRB1*04:05	0	0	0	0	no change
Event_097	HLA-DRB1*07:01	0	0	0	0	no change
Event_097	HLA-DRB1*08:02	0	0	0	0	no change
Event_097	HLA-DRB1*09:01	0	0	0	0	no change
Event_097	HLA-DRB1*11:01	1	0	1	1	only gains
Event_097	HLA-DRB1*12:01	0	0	0	0	no change
Event_097	HLA-DRB1*13:02	0	0	0	0	no change
Event_097	HLA-DRB1*15:01	0	0	0	0	no change
Event_097	HLA-DRB3*01:01	0	0	0	0	no change
Event_097	HLA-DRB3*02:02	0	0	0	0	no change
Event_097	HLA-DRB4*01:01	0	0	0	0	no change

## Sheet: netMHCpanII.PPE18-H37Rv
seq #	peptide	start	end	peptide length	allele	peptide index	median binding percentile	netmhciipan_el core	netmhciipan_el score	netmhciipan_el percentile
1	MVDFGALPPEINSAR	1	15	15	HLA-DPA1*01:03/DPB1*02:01	1	36	FGALPPEIN	0.01826	36
1	MVDFGALPPEINSAR	1	15	15	HLA-DPA1*01:03/DPB1*04:01	1	27	FGALPPEIN	0.008851	27
1	MVDFGALPPEINSAR	1	15	15	HLA-DPA1*02:01/DPB1*01:01	1	27	FGALPPEIN	0.030311	27
1	MVDFGALPPEINSAR	1	15	15	HLA-DPA1*02:01/DPB1*05:01	1	33	FGALPPEIN	0.021499	33
1	MVDFGALPPEINSAR	1	15	15	HLA-DPA1*02:01/DPB1*14:01	1	9.8	FGALPPEIN	0.04928	9.8
1	MVDFGALPPEINSAR	1	15	15	HLA-DPA1*03:01/DPB1*04:02	1	20	FGALPPEIN	0.056096	20
1	MVDFGALPPEINSAR	1	15	15	HLA-DQA1*01:01/DQB1*05:01	1	58	FGALPPEIN	0.001557	58
1	MVDFGALPPEINSAR	1	15	15	HLA-DQA1*01:02/DQB1*06:02	1	45	FGALPPEIN	0.030652	45
1	MVDFGALPPEINSAR	1	15	15	HLA-DQA1*03:01/DQB1*03:02	1	28	FGALPPEIN	0.003011	28
1	MVDFGALPPEINSAR	1	15	15	HLA-DQA1*04:01/DQB1*04:02	1	25	FGALPPEIN	0.060013	25
1	MVDFGALPPEINSAR	1	15	15	HLA-DQA1*05:01/DQB1*02:01	1	28	FGALPPEIN	0.057237	28
1	MVDFGALPPEINSAR	1	15	15	HLA-DQA1*05:01/DQB1*03:01	1	27	DFGALPPEI	0.058362	27
1	MVDFGALPPEINSAR	1	15	15	HLA-DRB1*01:01	1	3.3	FGALPPEIN	0.507762	3.3
1	MVDFGALPPEINSAR	1	15	15	HLA-DRB1*03:01	1	87	FGALPPEIN	0.000858	87
1	MVDFGALPPEINSAR	1	15	15	HLA-DRB1*04:01	1	9.4	FGALPPEIN	0.199981	9.4
1	MVDFGALPPEINSAR	1	15	15	HLA-DRB1*04:05	1	8.7	FGALPPEIN	0.202133	8.7
1	MVDFGALPPEINSAR	1	15	15	HLA-DRB1*07:01	1	32	FGALPPEIN	0.032169	32
1	MVDFGALPPEINSAR	1	15	15	HLA-DRB1*08:02	1	19	FGALPPEIN	0.104842	19
1	MVDFGALPPEINSAR	1	15	15	HLA-DRB1*09:01	1	24	FGALPPEIN	0.099019	24
1	MVDFGALPPEINSAR	1	15	15	HLA-DRB1*11:01	1	18	FGALPPEIN	0.073633	18
1	MVDFGALPPEINSAR	1	15	15	HLA-DRB1*12:01	1	57	FGALPPEIN	0.019401	57
1	MVDFGALPPEINSAR	1	15	15	HLA-DRB1*13:02	1	71	FGALPPEIN	0.008549	71
1	MVDFGALPPEINSAR	1	15	15	HLA-DRB1*15:01	1	59	FGALPPEIN	0.006457	59
1	MVDFGALPPEINSAR	1	15	15	HLA-DRB3*01:01	1	43	FGALPPEIN	0.003592	43
1	MVDFGALPPEINSAR	1	15	15	HLA-DRB3*02:02	1	8.3	FGALPPEIN	0.06486	8.3
1	MVDFGALPPEINSAR	1	15	15	HLA-DRB4*01:01	1	25	FGALPPEIN	0.028367	25
1	MVDFGALPPEINSAR	1	15	15	HLA-DRB5*01:01	1	12	FGALPPEIN	0.091797	12
1	VDFGALPPEINSARM	2	16	15	HLA-DPA1*01:03/DPB1*02:01	2	53	FGALPPEIN	0.009358	53
1	VDFGALPPEINSARM	2	16	15	HLA-DPA1*01:03/DPB1*04:01	2	48	FGALPPEIN	0.003815	48
1	VDFGALPPEINSARM	2	16	15	HLA-DPA1*02:01/DPB1*01:01	2	54	FGALPPEIN	0.013463	54
1	VDFGALPPEINSARM	2	16	15	HLA-DPA1*02:01/DPB1*05:01	2	58	FGALPPEIN	0.009368	58
1	VDFGALPPEINSARM	2	16	15	HLA-DPA1*02:01/DPB1*14:01	2	18	FGALPPEIN	0.029273	18
1	VDFGALPPEINSARM	2	16	15	HLA-DPA1*03:01/DPB1*04:02	2	36	FGALPPEIN	0.031893	36
1	VDFGALPPEINSARM	2	16	15	HLA-DQA1*01:01/DQB1*05:01	2	78	FGALPPEIN	0.000797	78
1	VDFGALPPEINSARM	2	16	15	HLA-DQA1*01:02/DQB1*06:02	2	55	ALPPEINSA	0.02099	55
1	VDFGALPPEINSARM	2	16	15	HLA-DQA1*03:01/DQB1*03:02	2	51	FGALPPEIN	0.001529	51
1	VDFGALPPEINSARM	2	16	15	HLA-DQA1*04:01/DQB1*04:02	2	44	FGALPPEIN	0.036163	44
1	VDFGALPPEINSARM	2	16	15	HLA-DQA1*05:01/DQB1*02:01	2	41	FGALPPEIN	0.032004	41
1	VDFGALPPEINSARM	2	16	15	HLA-DQA1*05:01/DQB1*03:01	2	43	FGALPPEIN	0.026609	43
1	VDFGALPPEINSARM	2	16	15	HLA-DRB1*01:01	2	5.5	FGALPPEIN	0.335754	5.5
1	VDFGALPPEINSARM	2	16	15	HLA-DRB1*03:01	2	85	LPPEINSAR	0.001053	85
1	VDFGALPPEINSARM	2	16	15	HLA-DRB1*04:01	2	16	FGALPPEIN	0.099055	16
1	VDFGALPPEINSARM	2	16	15	HLA-DRB1*04:05	2	15	FGALPPEIN	0.103816	15
1	VDFGALPPEINSARM	2	16	15	HLA-DRB1*07:01	2	45	FGALPPEIN	0.016329	45
1	VDFGALPPEINSARM	2	16	15	HLA-DRB1*08:02	2	31	FGALPPEIN	0.045662	31
1	VDFGALPPEINSARM	2	16	15	HLA-DRB1*09:01	2	38	FGALPPEIN	0.047852	38
1	VDFGALPPEINSARM	2	16	15	HLA-DRB1*11:01	2	29	FGALPPEIN	0.02869	29
1	VDFGALPPEINSARM	2	16	15	HLA-DRB1*12:01	2	72	FGALPPEIN	0.010248	72
1	VDFGALPPEINSARM	2	16	15	HLA-DRB1*13:02	2	84	FGALPPEIN	0.003933	84
1	VDFGALPPEINSARM	2	16	15	HLA-DRB1*15:01	2	69	FGALPPEIN	0.00374	69
1	VDFGALPPEINSARM	2	16	15	HLA-DRB3*01:01	2	59	FGALPPEIN	0.001719	59
1	VDFGALPPEINSARM	2	16	15	HLA-DRB3*02:02	2	13	FGALPPEIN	0.03616	13
1	VDFGALPPEINSARM	2	16	15	HLA-DRB4*01:01	2	38	FGALPPEIN	0.015538	38
1	VDFGALPPEINSARM	2	16	15	HLA-DRB5*01:01	2	21	FGALPPEIN	0.047873	21
1	DFGALPPEINSARMY	3	17	15	HLA-DPA1*01:03/DPB1*02:01	3	85	FGALPPEIN	0.00241	85
1	DFGALPPEINSARMY	3	17	15	HLA-DPA1*01:03/DPB1*04:01	3	82	FGALPPEIN	0.000979	82
1	DFGALPPEINSARMY	3	17	15	HLA-DPA1*02:01/DPB1*01:01	3	89	FGALPPEIN	0.003201	89
1	DFGALPPEINSARMY	3	17	15	HLA-DPA1*02:01/DPB1*05:01	3	87	FGALPPEIN	0.002536	87
1	DFGALPPEINSARMY	3	17	15	HLA-DPA1*02:01/DPB1*14:01	3	51	FGALPPEIN	0.007861	51
1	DFGALPPEINSARMY	3	17	15	HLA-DPA1*03:01/DPB1*04:02	3	73	FGALPPEIN	0.009045	73
1	DFGALPPEINSARMY	3	17	15	HLA-DQA1*01:01/DQB1*05:01	3	94	FGALPPEIN	0.000332	94
1	DFGALPPEINSARMY	3	17	15	HLA-DQA1*01:02/DQB1*06:02	3	59	ALPPEINSA	0.018007	59
1	DFGALPPEINSARMY	3	17	15	HLA-DQA1*03:01/DQB1*03:02	3	73	FGALPPEIN	0.000725	73
1	DFGALPPEINSARMY	3	17	15	HLA-DQA1*04:01/DQB1*04:02	3	80	ALPPEINSA	0.012629	80
1	DFGALPPEINSARMY	3	17	15	HLA-DQA1*05:01/DQB1*02:01	3	69	FGALPPEIN	0.008744	69
1	DFGALPPEINSARMY	3	17	15	HLA-DQA1*05:01/DQB1*03:01	3	59	ALPPEINSA	0.012643	59
1	DFGALPPEINSARMY	3	17	15	HLA-DRB1*01:01	3	17	FGALPPEIN	0.068168	17
1	DFGALPPEINSARMY	3	17	15	HLA-DRB1*03:01	3	70	LPPEINSAR	0.002656	70
1	DFGALPPEINSARMY	3	17	15	HLA-DRB1*04:01	3	42	FGALPPEIN	0.01343	42
1	DFGALPPEINSARMY	3	17	15	HLA-DRB1*04:05	3	40	FGALPPEIN	0.017524	40
1	DFGALPPEINSARMY	3	17	15	HLA-DRB1*07:01	3	75	FGALPPEIN	0.003959	75
1	DFGALPPEINSARMY	3	17	15	HLA-DRB1*08:02	3	63	FGALPPEIN	0.008143	63
1	DFGALPPEINSARMY	3	17	15	HLA-DRB1*09:01	3	75	FGALPPEIN	0.007909	75
1	DFGALPPEINSARMY	3	17	15	HLA-DRB1*11:01	3	60	FGALPPEIN	0.004345	60
1	DFGALPPEINSARMY	3	17	15	HLA-DRB1*12:01	3	78	PEINSARMY	0.007706	78
1	DFGALPPEINSARMY	3	17	15	HLA-DRB1*13:02	3	77	PEINSARMY	0.006127	77
1	DFGALPPEINSARMY	3	17	15	HLA-DRB1*15:01	3	91	FGALPPEIN	0.001018	91
1	DFGALPPEINSARMY	3	17	15	HLA-DRB3*01:01	3	60	PEINSARMY	0.001646	60
1	DFGALPPEINSARMY	3	17	15	HLA-DRB3*02:02	3	41	FGALPPEIN	0.00467	41
1	DFGALPPEINSARMY	3	17	15	HLA-DRB4*01:01	3	72	FGALPPEIN	0.004274	72
1	DFGALPPEINSARMY	3	17	15	HLA-DRB5*01:01	3	53	FGALPPEIN	0.007944	53
1	FGALPPEINSARMYA	4	18	15	HLA-DPA1*01:03/DPB1*02:01	4	96	PEINSARMY	0.00107	96
1	FGALPPEINSARMYA	4	18	15	HLA-DPA1*01:03/DPB1*04:01	4	95	PEINSARMY	0.000375	95
1	FGALPPEINSARMYA	4	18	15	HLA-DPA1*02:01/DPB1*01:01	4	95	PEINSARMY	0.001824	95
1	FGALPPEINSARMYA	4	18	15	HLA-DPA1*02:01/DPB1*05:01	4	89	PEINSARMY	0.002059	89
1	FGALPPEINSARMYA	4	18	15	HLA-DPA1*02:01/DPB1*14:01	4	94	PEINSARMY	0.000774	94
1	FGALPPEINSARMYA	4	18	15	HLA-DPA1*03:01/DPB1*04:02	4	95	PEINSARMY	0.002052	95
1	FGALPPEINSARMYA	4	18	15	HLA-DQA1*01:01/DQB1*05:01	4	96	PEINSARMY	0.000259	96
1	FGALPPEINSARMYA	4	18	15	HLA-DQA1*01:02/DQB1*06:02	4	86	ALPPEINSA	0.005132	86
1	FGALPPEINSARMYA	4	18	15	HLA-DQA1*03:01/DQB1*03:02	4	85	ALPPEINSA	0.000431	85
1	FGALPPEINSARMYA	4	18	15	HLA-DQA1*04:01/DQB1*04:02	4	95	ALPPEINSA	0.004819	95
1	FGALPPEINSARMYA	4	18	15	HLA-DQA1*05:01/DQB1*02:01	4	88	PEINSARMY	0.00277	88
1	FGALPPEINSARMYA	4	18	15	HLA-DQA1*05:01/DQB1*03:01	4	80	ALPPEINSA	0.00433	80
1	FGALPPEINSARMYA	4	18	15	HLA-DRB1*01:01	4	76	FGALPPEIN	0.001809	76
1	FGALPPEINSARMYA	4	18	15	HLA-DRB1*03:01	4	49	PEINSARMY	0.008152	49
1	FGALPPEINSARMYA	4	18	15	HLA-DRB1*04:01	4	88	FGALPPEIN	0.000752	88
1	FGALPPEINSARMYA	4	18	15	HLA-DRB1*04:05	4	89	PEINSARMY	0.001047	89
1	FGALPPEINSARMYA	4	18	15	HLA-DRB1*07:01	4	79	PEINSARMY	0.003313	79
1	FGALPPEINSARMYA	4	18	15	HLA-DRB1*08:02	4	87	EINSARMYA	0.001983	87
1	FGALPPEINSARMYA	4	18	15	HLA-DRB1*09:01	4	90	PEINSARMY	0.00296	90
1	FGALPPEINSARMYA	4	18	15	HLA-DRB1*11:01	4	83	EINSARMYA	0.001081	83
1	FGALPPEINSARMYA	4	18	15	HLA-DRB1*12:01	4	51	PEINSARMY	0.025033	51
1	FGALPPEINSARMYA	4	18	15	HLA-DRB1*13:02	4	47	PEINSARMY	0.024919	47
1	FGALPPEINSARMYA	4	18	15	HLA-DRB1*15:01	4	81	PEINSARMY	0.002	81
1	FGALPPEINSARMYA	4	18	15	HLA-DRB3*01:01	4	41	PEINSARMY	0.003971	41
1	FGALPPEINSARMYA	4	18	15	HLA-DRB3*02:02	4	41	PEINSARMY	0.004768	41
1	FGALPPEINSARMYA	4	18	15	HLA-DRB4*01:01	4	86	LPPEINSAR	0.002064	86
1	FGALPPEINSARMYA	4	18	15	HLA-DRB5*01:01	4	73	LPPEINSAR	0.002736	73
1	GALPPEINSARMYAG	5	19	15	HLA-DPA1*01:03/DPB1*02:01	5	71	INSARMYAG	0.004681	71
1	GALPPEINSARMYAG	5	19	15	HLA-DPA1*01:03/DPB1*04:01	5	76	INSARMYAG	0.001291	76
1	GALPPEINSARMYAG	5	19	15	HLA-DPA1*02:01/DPB1*01:01	5	72	INSARMYAG	0.007414	72
1	GALPPEINSARMYAG	5	19	15	HLA-DPA1*02:01/DPB1*05:01	5	77	PEINSARMY	0.004519	77
1	GALPPEINSARMYAG	5	19	15	HLA-DPA1*02:01/DPB1*14:01	5	84	INSARMYAG	0.001915	84
1	GALPPEINSARMYAG	5	19	15	HLA-DPA1*03:01/DPB1*04:02	5	69	INSARMYAG	0.010789	69
1	GALPPEINSARMYAG	5	19	15	HLA-DQA1*01:01/DQB1*05:01	5	81	INSARMYAG	0.000695	81
1	GALPPEINSARMYAG	5	19	15	HLA-DQA1*01:02/DQB1*06:02	5	4.1	INSARMYAG	0.311681	4.1
1	GALPPEINSARMYAG	5	19	15	HLA-DQA1*03:01/DQB1*03:02	5	45	INSARMYAG	0.001777	45
1	GALPPEINSARMYAG	5	19	15	HLA-DQA1*04:01/DQB1*04:02	5	40	INSARMYAG	0.03966	40
1	GALPPEINSARMYAG	5	19	15	HLA-DQA1*05:01/DQB1*02:01	5	40	INSARMYAG	0.032551	40
1	GALPPEINSARMYAG	5	19	15	HLA-DQA1*05:01/DQB1*03:01	5	18	INSARMYAG	0.101959	18
1	GALPPEINSARMYAG	5	19	15	HLA-DRB1*01:01	5	73	INSARMYAG	0.002103	73
1	GALPPEINSARMYAG	5	19	15	HLA-DRB1*03:01	5	38	PEINSARMY	0.014669	38
1	GALPPEINSARMYAG	5	19	15	HLA-DRB1*04:01	5	78	INSARMYAG	0.001612	78
1	GALPPEINSARMYAG	5	19	15	HLA-DRB1*04:05	5	78	INSARMYAG	0.002256	78
1	GALPPEINSARMYAG	5	19	15	HLA-DRB1*07:01	5	56	PEINSARMY	0.009763	56
1	GALPPEINSARMYAG	5	19	15	HLA-DRB1*08:02	5	57	EINSARMYA	0.011201	57
1	GALPPEINSARMYAG	5	19	15	HLA-DRB1*09:01	5	28	INSARMYAG	0.0797	28
1	GALPPEINSARMYAG	5	19	15	HLA-DRB1*11:01	5	53	EINSARMYA	0.006467	53
1	GALPPEINSARMYAG	5	19	15	HLA-DRB1*12:01	5	34	PEINSARMY	0.051947	34
1	GALPPEINSARMYAG	5	19	15	HLA-DRB1*13:02	5	33	PEINSARMY	0.049027	33
1	GALPPEINSARMYAG	5	19	15	HLA-DRB1*15:01	5	63	PEINSARMY	0.005016	63
1	GALPPEINSARMYAG	5	19	15	HLA-DRB3*01:01	5	29	PEINSARMY	0.007592	29
1	GALPPEINSARMYAG	5	19	15	HLA-DRB3*02:02	5	25	PEINSARMY	0.012852	25
1	GALPPEINSARMYAG	5	19	15	HLA-DRB4*01:01	5	37	INSARMYAG	0.01638	37
1	GALPPEINSARMYAG	5	19	15	HLA-DRB5*01:01	5	66	PEINSARMY	0.004064	66
1	ALPPEINSARMYAGP	6	20	15	HLA-DPA1*01:03/DPB1*02:01	6	34	INSARMYAG	0.019918	34
1	ALPPEINSARMYAGP	6	20	15	HLA-DPA1*01:03/DPB1*04:01	6	36	INSARMYAG	0.006076	36
1	ALPPEINSARMYAGP	6	20	15	HLA-DPA1*02:01/DPB1*01:01	6	39	INSARMYAG	0.020845	39
1	ALPPEINSARMYAGP	6	20	15	HLA-DPA1*02:01/DPB1*05:01	6	52	INSARMYAG	0.011418	52
1	ALPPEINSARMYAGP	6	20	15	HLA-DPA1*02:01/DPB1*14:01	6	50	INSARMYAG	0.008276	50
1	ALPPEINSARMYAGP	6	20	15	HLA-DPA1*03:01/DPB1*04:02	6	35	INSARMYAG	0.033246	35
1	ALPPEINSARMYAGP	6	20	15	HLA-DQA1*01:01/DQB1*05:01	6	42	INSARMYAG	0.002435	42
1	ALPPEINSARMYAGP	6	20	15	HLA-DQA1*01:02/DQB1*06:02	6	0.41	INSARMYAG	0.688038	0.41
1	ALPPEINSARMYAGP	6	20	15	HLA-DQA1*03:01/DQB1*03:02	6	24	INSARMYAG	0.003592	24
1	ALPPEINSARMYAGP	6	20	15	HLA-DQA1*04:01/DQB1*04:02	6	5.7	INSARMYAG	0.132367	5.7
1	ALPPEINSARMYAGP	6	20	15	HLA-DQA1*05:01/DQB1*02:01	6	15	INSARMYAG	0.118921	15
1	ALPPEINSARMYAGP	6	20	15	HLA-DQA1*05:01/DQB1*03:01	6	4	INSARMYAG	0.367087	4
1	ALPPEINSARMYAGP	6	20	15	HLA-DRB1*01:01	6	39	INSARMYAG	0.012084	39
1	ALPPEINSARMYAGP	6	20	15	HLA-DRB1*03:01	6	28	PEINSARMY	0.0278	28
1	ALPPEINSARMYAGP	6	20	15	HLA-DRB1*04:01	6	36	INSARMYAG	0.019243	36
1	ALPPEINSARMYAGP	6	20	15	HLA-DRB1*04:05	6	40	INSARMYAG	0.017693	40
1	ALPPEINSARMYAGP	6	20	15	HLA-DRB1*07:01	6	38	INSARMYAG	0.022893	38
1	ALPPEINSARMYAGP	6	20	15	HLA-DRB1*08:02	6	26	INSARMYAG	0.059159	26
1	ALPPEINSARMYAGP	6	20	15	HLA-DRB1*09:01	6	9.6	INSARMYAG	0.254397	9.6
1	ALPPEINSARMYAGP	6	20	15	HLA-DRB1*11:01	6	33	EINSARMYA	0.021606	33
1	ALPPEINSARMYAGP	6	20	15	HLA-DRB1*12:01	6	18	INSARMYAG	0.115651	18
1	ALPPEINSARMYAGP	6	20	15	HLA-DRB1*13:02	6	24	PEINSARMY	0.079508	24
1	ALPPEINSARMYAGP	6	20	15	HLA-DRB1*15:01	6	33	INSARMYAG	0.024326	33
1	ALPPEINSARMYAGP	6	20	15	HLA-DRB3*01:01	6	22	PEINSARMY	0.013069	22
1	ALPPEINSARMYAGP	6	20	15	HLA-DRB3*02:02	6	16	PEINSARMY	0.026483	16
1	ALPPEINSARMYAGP	6	20	15	HLA-DRB4*01:01	6	5.5	INSARMYAG	0.140526	5.5
1	ALPPEINSARMYAGP	6	20	15	HLA-DRB5*01:01	6	39	INSARMYAG	0.016356	39
1	LPPEINSARMYAGPG	7	21	15	HLA-DPA1*01:03/DPB1*02:01	7	19	INSARMYAG	0.039305	19
1	LPPEINSARMYAGPG	7	21	15	HLA-DPA1*01:03/DPB1*04:01	7	25	INSARMYAG	0.009825	25
1	LPPEINSARMYAGPG	7	21	15	HLA-DPA1*02:01/DPB1*01:01	7	28	INSARMYAG	0.028674	28
1	LPPEINSARMYAGPG	7	21	15	HLA-DPA1*02:01/DPB1*05:01	7	41	INSARMYAG	0.016346	41
1	LPPEINSARMYAGPG	7	21	15	HLA-DPA1*02:01/DPB1*14:01	7	33	INSARMYAG	0.015466	33
1	LPPEINSARMYAGPG	7	21	15	HLA-DPA1*03:01/DPB1*04:02	7	23	INSARMYAG	0.049384	23
1	LPPEINSARMYAGPG	7	21	15	HLA-DQA1*01:01/DQB1*05:01	7	33	INSARMYAG	0.003179	33
1	LPPEINSARMYAGPG	7	21	15	HLA-DQA1*01:02/DQB1*06:02	7	0.1	INSARMYAG	0.79376	0.1
1	LPPEINSARMYAGPG	7	21	15	HLA-DQA1*03:01/DQB1*03:02	7	16	INSARMYAG	0.00491	16
1	LPPEINSARMYAGPG	7	21	15	HLA-DQA1*04:01/DQB1*04:02	7	1.5	INSARMYAG	0.208974	1.5
1	LPPEINSARMYAGPG	7	21	15	HLA-DQA1*05:01/DQB1*02:01	7	9.8	INSARMYAG	0.173069	9.8
1	LPPEINSARMYAGPG	7	21	15	HLA-DQA1*05:01/DQB1*03:01	7	2.2	INSARMYAG	0.504267	2.2
1	LPPEINSARMYAGPG	7	21	15	HLA-DRB1*01:01	7	25	INSARMYAG	0.032186	25
1	LPPEINSARMYAGPG	7	21	15	HLA-DRB1*03:01	7	31	INSARMYAG	0.022592	31
1	LPPEINSARMYAGPG	7	21	15	HLA-DRB1*04:01	7	23	INSARMYAG	0.049923	23
1	LPPEINSARMYAGPG	7	21	15	HLA-DRB1*04:05	7	28	INSARMYAG	0.035877	28
1	LPPEINSARMYAGPG	7	21	15	HLA-DRB1*07:01	7	32	INSARMYAG	0.031815	32
1	LPPEINSARMYAGPG	7	21	15	HLA-DRB1*08:02	7	16	INSARMYAG	0.124805	16
1	LPPEINSARMYAGPG	7	21	15	HLA-DRB1*09:01	7	6.7	INSARMYAG	0.332302	6.7
1	LPPEINSARMYAGPG	7	21	15	HLA-DRB1*11:01	7	23	INSARMYAG	0.046381	23
1	LPPEINSARMYAGPG	7	21	15	HLA-DRB1*12:01	7	16	INSARMYAG	0.126294	16
1	LPPEINSARMYAGPG	7	21	15	HLA-DRB1*13:02	7	29	INSARMYAG	0.059982	29
1	LPPEINSARMYAGPG	7	21	15	HLA-DRB1*15:01	7	23	INSARMYAG	0.048869	23
1	LPPEINSARMYAGPG	7	21	15	HLA-DRB3*01:01	7	39	PEINSARMY	0.004468	39
1	LPPEINSARMYAGPG	7	21	15	HLA-DRB3*02:02	7	26	INSARMYAG	0.011821	26
1	LPPEINSARMYAGPG	7	21	15	HLA-DRB4*01:01	7	2.7	INSARMYAG	0.257672	2.7
1	LPPEINSARMYAGPG	7	21	15	HLA-DRB5*01:01	7	25	INSARMYAG	0.035468	25
1	PPEINSARMYAGPGS	8	22	15	HLA-DPA1*01:03/DPB1*02:01	8	15	INSARMYAG	0.052315	15
1	PPEINSARMYAGPGS	8	22	15	HLA-DPA1*01:03/DPB1*04:01	8	22	INSARMYAG	0.011332	22
1	PPEINSARMYAGPGS	8	22	15	HLA-DPA1*02:01/DPB1*01:01	8	25	INSARMYAG	0.03194	25
1	PPEINSARMYAGPGS	8	22	15	HLA-DPA1*02:01/DPB1*05:01	8	37	INSARMYAG	0.01893	37
1	PPEINSARMYAGPGS	8	22	15	HLA-DPA1*02:01/DPB1*14:01	8	25	INSARMYAG	0.021307	25
1	PPEINSARMYAGPGS	8	22	15	HLA-DPA1*03:01/DPB1*04:02	8	19	INSARMYAG	0.058285	19
1	PPEINSARMYAGPGS	8	22	15	HLA-DQA1*01:01/DQB1*05:01	8	26	INSARMYAG	0.004054	26
1	PPEINSARMYAGPGS	8	22	15	HLA-DQA1*01:02/DQB1*06:02	8	0.08	INSARMYAG	0.827426	0.08
1	PPEINSARMYAGPGS	8	22	15	HLA-DQA1*03:01/DQB1*03:02	8	14	INSARMYAG	0.005423	14
1	PPEINSARMYAGPGS	8	22	15	HLA-DQA1*04:01/DQB1*04:02	8	0.88	INSARMYAG	0.242926	0.88
1	PPEINSARMYAGPGS	8	22	15	HLA-DQA1*05:01/DQB1*02:01	8	8.7	INSARMYAG	0.190541	8.7
1	PPEINSARMYAGPGS	8	22	15	HLA-DQA1*05:01/DQB1*03:01	8	1.8	INSARMYAG	0.550554	1.8
1	PPEINSARMYAGPGS	8	22	15	HLA-DRB1*01:01	8	21	INSARMYAG	0.046042	21
1	PPEINSARMYAGPGS	8	22	15	HLA-DRB1*03:01	8	31	INSARMYAG	0.02294	31
1	PPEINSARMYAGPGS	8	22	15	HLA-DRB1*04:01	8	19	INSARMYAG	0.073206	19
1	PPEINSARMYAGPGS	8	22	15	HLA-DRB1*04:05	8	26	INSARMYAG	0.043262	26
1	PPEINSARMYAGPGS	8	22	15	HLA-DRB1*07:01	8	29	INSARMYAG	0.038006	29
1	PPEINSARMYAGPGS	8	22	15	HLA-DRB1*08:02	8	13	INSARMYAG	0.162605	13
1	PPEINSARMYAGPGS	8	22	15	HLA-DRB1*09:01	8	6	INSARMYAG	0.352798	6
1	PPEINSARMYAGPGS	8	22	15	HLA-DRB1*11:01	8	21	INSARMYAG	0.057291	21
1	PPEINSARMYAGPGS	8	22	15	HLA-DRB1*12:01	8	15	INSARMYAG	0.134579	15
1	PPEINSARMYAGPGS	8	22	15	HLA-DRB1*13:02	8	32	INSARMYAG	0.051547	32
1	PPEINSARMYAGPGS	8	22	15	HLA-DRB1*15:01	8	18	INSARMYAG	0.069822	18
1	PPEINSARMYAGPGS	8	22	15	HLA-DRB3*01:01	8	55	INSARMYAG	0.002012	55
1	PPEINSARMYAGPGS	8	22	15	HLA-DRB3*02:02	8	28	INSARMYAG	0.010237	28
1	PPEINSARMYAGPGS	8	22	15	HLA-DRB4*01:01	8	2	INSARMYAG	0.310227	2
1	PPEINSARMYAGPGS	8	22	15	HLA-DRB5*01:01	8	21	INSARMYAG	0.048609	21
1	PEINSARMYAGPGSA	9	23	15	HLA-DPA1*01:03/DPB1*02:01	9	38	INSARMYAG	0.0167	38
1	PEINSARMYAGPGSA	9	23	15	HLA-DPA1*01:03/DPB1*04:01	9	51	INSARMYAG	0.0034	51
1	PEINSARMYAGPGSA	9	23	15	HLA-DPA1*02:01/DPB1*01:01	9	57	INSARMYAG	0.012299	57
1	PEINSARMYAGPGSA	9	23	15	HLA-DPA1*02:01/DPB1*05:01	9	63	INSARMYAG	0.00799	63
1	PEINSARMYAGPGSA	9	23	15	HLA-DPA1*02:01/DPB1*14:01	9	14	RMYAGPGSA	0.036442	14
1	PEINSARMYAGPGSA	9	23	15	HLA-DPA1*03:01/DPB1*04:02	9	45	INSARMYAG	0.023854	45
1	PEINSARMYAGPGSA	9	23	15	HLA-DQA1*01:01/DQB1*05:01	9	43	INSARMYAG	0.002333	43
1	PEINSARMYAGPGSA	9	23	15	HLA-DQA1*01:02/DQB1*06:02	9	0.46	INSARMYAG	0.677018	0.46
1	PEINSARMYAGPGSA	9	23	15	HLA-DQA1*03:01/DQB1*03:02	9	36	INSARMYAG	0.002326	36
1	PEINSARMYAGPGSA	9	23	15	HLA-DQA1*04:01/DQB1*04:02	9	5.7	INSARMYAG	0.132088	5.7
1	PEINSARMYAGPGSA	9	23	15	HLA-DQA1*05:01/DQB1*02:01	9	22	INSARMYAG	0.078212	22
1	PEINSARMYAGPGSA	9	23	15	HLA-DQA1*05:01/DQB1*03:01	9	5	INSARMYAG	0.31794	5
1	PEINSARMYAGPGSA	9	23	15	HLA-DRB1*01:01	9	36	INSARMYAG	0.014528	36
1	PEINSARMYAGPGSA	9	23	15	HLA-DRB1*03:01	9	59	INSARMYAG	0.004711	59
1	PEINSARMYAGPGSA	9	23	15	HLA-DRB1*04:01	9	41	INSARMYAG	0.013739	41
1	PEINSARMYAGPGSA	9	23	15	HLA-DRB1*04:05	9	48	INSARMYAG	0.011092	48
1	PEINSARMYAGPGSA	9	23	15	HLA-DRB1*07:01	9	56	INSARMYAG	0.00985	56
1	PEINSARMYAGPGSA	9	23	15	HLA-DRB1*08:02	9	29	INSARMYAG	0.050828	29
1	PEINSARMYAGPGSA	9	23	15	HLA-DRB1*09:01	9	16	INSARMYAG	0.157916	16
1	PEINSARMYAGPGSA	9	23	15	HLA-DRB1*11:01	9	43	INSARMYAG	0.01138	43
1	PEINSARMYAGPGSA	9	23	15	HLA-DRB1*12:01	9	33	INSARMYAG	0.055753	33
1	PEINSARMYAGPGSA	9	23	15	HLA-DRB1*13:02	9	61	INSARMYAG	0.013171	61
1	PEINSARMYAGPGSA	9	23	15	HLA-DRB1*15:01	9	14	ARMYAGPGS	0.106664	14
1	PEINSARMYAGPGSA	9	23	15	HLA-DRB3*01:01	9	84	INSARMYAG	0.000527	84
1	PEINSARMYAGPGSA	9	23	15	HLA-DRB3*02:02	9	53	INSARMYAG	0.002539	53
1	PEINSARMYAGPGSA	9	23	15	HLA-DRB4*01:01	9	7.6	INSARMYAG	0.10337	7.6
1	PEINSARMYAGPGSA	9	23	15	HLA-DRB5*01:01	9	43	INSARMYAG	0.01309	43
1	EINSARMYAGPGSAS	10	24	15	HLA-DPA1*01:03/DPB1*02:01	10	68	RMYAGPGSA	0.005267	68
1	EINSARMYAGPGSAS	10	24	15	HLA-DPA1*01:03/DPB1*04:01	10	51	RMYAGPGSA	0.003326	51
1	EINSARMYAGPGSAS	10	24	15	HLA-DPA1*02:01/DPB1*01:01	10	69	RMYAGPGSA	0.008322	69
1	EINSARMYAGPGSAS	10	24	15	HLA-DPA1*02:01/DPB1*05:01	10	57	RMYAGPGSA	0.00986	57
1	EINSARMYAGPGSAS	10	24	15	HLA-DPA1*02:01/DPB1*14:01	10	2.3	RMYAGPGSA	0.124374	2.3
1	EINSARMYAGPGSAS	10	24	15	HLA-DPA1*03:01/DPB1*04:02	10	75	RMYAGPGSA	0.008233	75
1	EINSARMYAGPGSAS	10	24	15	HLA-DQA1*01:01/DQB1*05:01	10	52	ARMYAGPGS	0.001783	52
1	EINSARMYAGPGSAS	10	24	15	HLA-DQA1*01:02/DQB1*06:02	10	4.6	INSARMYAG	0.284326	4.6
1	EINSARMYAGPGSAS	10	24	15	HLA-DQA1*03:01/DQB1*03:02	10	60	INSARMYAG	0.001138	60
1	EINSARMYAGPGSAS	10	24	15	HLA-DQA1*04:01/DQB1*04:02	10	19	SARMYAGPG	0.07281	19
1	EINSARMYAGPGSAS	10	24	15	HLA-DQA1*05:01/DQB1*02:01	10	54	INSARMYAG	0.017593	54
1	EINSARMYAGPGSAS	10	24	15	HLA-DQA1*05:01/DQB1*03:01	10	20	INSARMYAG	0.088025	20
1	EINSARMYAGPGSAS	10	24	15	HLA-DRB1*01:01	10	52	SARMYAGPG	0.005951	52
1	EINSARMYAGPGSAS	10	24	15	HLA-DRB1*03:01	10	85	ARMYAGPGS	0.001077	85
1	EINSARMYAGPGSAS	10	24	15	HLA-DRB1*04:01	10	63	SARMYAGPG	0.004114	63
1	EINSARMYAGPGSAS	10	24	15	HLA-DRB1*04:05	10	61	ARMYAGPGS	0.005497	61
1	EINSARMYAGPGSAS	10	24	15	HLA-DRB1*07:01	10	64	ARMYAGPGS	0.006639	64
1	EINSARMYAGPGSAS	10	24	15	HLA-DRB1*08:02	10	55	SARMYAGPG	0.012621	55
1	EINSARMYAGPGSAS	10	24	15	HLA-DRB1*09:01	10	57	INSARMYAG	0.019661	57
1	EINSARMYAGPGSAS	10	24	15	HLA-DRB1*11:01	10	60	RMYAGPGSA	0.004353	60
1	EINSARMYAGPGSAS	10	24	15	HLA-DRB1*12:01	10	67	INSARMYAG	0.012794	67
1	EINSARMYAGPGSAS	10	24	15	HLA-DRB1*13:02	10	78	ARMYAGPGS	0.005672	78
1	EINSARMYAGPGSAS	10	24	15	HLA-DRB1*15:01	10	7.3	ARMYAGPGS	0.213746	7.3
1	EINSARMYAGPGSAS	10	24	15	HLA-DRB3*01:01	10	88	ARMYAGPGS	0.000419	88
1	EINSARMYAGPGSAS	10	24	15	HLA-DRB3*02:02	10	61	ARMYAGPGS	0.001658	61
1	EINSARMYAGPGSAS	10	24	15	HLA-DRB4*01:01	10	50	INSARMYAG	0.009982	50
1	EINSARMYAGPGSAS	10	24	15	HLA-DRB5*01:01	10	61	ARMYAGPGS	0.005463	61
1	INSARMYAGPGSASL	11	25	15	HLA-DPA1*01:03/DPB1*02:01	11	68	RMYAGPGSA	0.005316	68
1	INSARMYAGPGSASL	11	25	15	HLA-DPA1*01:03/DPB1*04:01	11	51	RMYAGPGSA	0.003334	51
1	INSARMYAGPGSASL	11	25	15	HLA-DPA1*02:01/DPB1*01:01	11	72	RMYAGPGSA	0.00755	72
1	INSARMYAGPGSASL	11	25	15	HLA-DPA1*02:01/DPB1*05:01	11	55	RMYAGPGSA	0.01044	55
1	INSARMYAGPGSASL	11	25	15	HLA-DPA1*02:01/DPB1*14:01	11	1.7	RMYAGPGSA	0.146656	1.7
1	INSARMYAGPGSASL	11	25	15	HLA-DPA1*03:01/DPB1*04:02	11	83	RMYAGPGSA	0.005681	83
1	INSARMYAGPGSASL	11	25	15	HLA-DQA1*01:01/DQB1*05:01	11	66	ARMYAGPGS	0.001191	66
1	INSARMYAGPGSASL	11	25	15	HLA-DQA1*01:02/DQB1*06:02	11	56	SARMYAGPG	0.020054	56
1	INSARMYAGPGSASL	11	25	15	HLA-DQA1*03:01/DQB1*03:02	11	73	RMYAGPGSA	0.000725	73
1	INSARMYAGPGSASL	11	25	15	HLA-DQA1*04:01/DQB1*04:02	11	38	ARMYAGPGS	0.042113	38
1	INSARMYAGPGSASL	11	25	15	HLA-DQA1*05:01/DQB1*02:01	11	71	RMYAGPGSA	0.007772	71
1	INSARMYAGPGSASL	11	25	15	HLA-DQA1*05:01/DQB1*03:01	11	23	MYAGPGSAS	0.073187	23
1	INSARMYAGPGSASL	11	25	15	HLA-DRB1*01:01	11	45	MYAGPGSAS	0.008696	45
1	INSARMYAGPGSASL	11	25	15	HLA-DRB1*03:01	11	86	ARMYAGPGS	0.000924	86
1	INSARMYAGPGSASL	11	25	15	HLA-DRB1*04:01	11	60	MYAGPGSAS	0.004833	60
1	INSARMYAGPGSASL	11	25	15	HLA-DRB1*04:05	11	64	ARMYAGPGS	0.004784	64
1	INSARMYAGPGSASL	11	25	15	HLA-DRB1*07:01	11	49	YAGPGSASL	0.013751	49
1	INSARMYAGPGSASL	11	25	15	HLA-DRB1*08:02	11	62	RMYAGPGSA	0.008506	62
1	INSARMYAGPGSASL	11	25	15	HLA-DRB1*09:01	11	52	YAGPGSASL	0.024983	52
1	INSARMYAGPGSASL	11	25	15	HLA-DRB1*11:01	11	63	RMYAGPGSA	0.003722	63
1	INSARMYAGPGSASL	11	25	15	HLA-DRB1*12:01	11	81	ARMYAGPGS	0.006592	81
1	INSARMYAGPGSASL	11	25	15	HLA-DRB1*13:02	11	81	ARMYAGPGS	0.004785	81
1	INSARMYAGPGSASL	11	25	15	HLA-DRB1*15:01	11	7.5	ARMYAGPGS	0.209763	7.5
1	INSARMYAGPGSASL	11	25	15	HLA-DRB3*01:01	11	75	YAGPGSASL	0.000836	75
1	INSARMYAGPGSASL	11	25	15	HLA-DRB3*02:02	11	46	MYAGPGSAS	0.003555	46
1	INSARMYAGPGSASL	11	25	15	HLA-DRB4*01:01	11	80	ARMYAGPGS	0.002941	80
1	INSARMYAGPGSASL	11	25	15	HLA-DRB5*01:01	11	59	ARMYAGPGS	0.00581	59
1	NSARMYAGPGSASLV	12	26	15	HLA-DPA1*01:03/DPB1*02:01	12	58	YAGPGSASL	0.007578	58
1	NSARMYAGPGSASLV	12	26	15	HLA-DPA1*01:03/DPB1*04:01	12	48	RMYAGPGSA	0.003741	48
1	NSARMYAGPGSASLV	12	26	15	HLA-DPA1*02:01/DPB1*01:01	12	67	RMYAGPGSA	0.008971	67
1	NSARMYAGPGSASLV	12	26	15	HLA-DPA1*02:01/DPB1*05:01	12	54	RMYAGPGSA	0.010766	54
1	NSARMYAGPGSASLV	12	26	15	HLA-DPA1*02:01/DPB1*14:01	12	1.4	RMYAGPGSA	0.161674	1.4
1	NSARMYAGPGSASLV	12	26	15	HLA-DPA1*03:01/DPB1*04:02	12	80	RMYAGPGSA	0.00639	80
1	NSARMYAGPGSASLV	12	26	15	HLA-DQA1*01:01/DQB1*05:01	12	77	ARMYAGPGS	0.000832	77
1	NSARMYAGPGSASLV	12	26	15	HLA-DQA1*01:02/DQB1*06:02	12	71	RMYAGPGSA	0.010979	71
1	NSARMYAGPGSASLV	12	26	15	HLA-DQA1*03:01/DQB1*03:02	12	68	RMYAGPGSA	0.000874	68
1	NSARMYAGPGSASLV	12	26	15	HLA-DQA1*04:01/DQB1*04:02	12	51	RMYAGPGSA	0.030198	51
1	NSARMYAGPGSASLV	12	26	15	HLA-DQA1*05:01/DQB1*02:01	12	62	YAGPGSASL	0.012419	62
1	NSARMYAGPGSASLV	12	26	15	HLA-DQA1*05:01/DQB1*03:01	12	17	MYAGPGSAS	0.112835	17
1	NSARMYAGPGSASLV	12	26	15	HLA-DRB1*01:01	12	32	MYAGPGSAS	0.019943	32
1	NSARMYAGPGSASLV	12	26	15	HLA-DRB1*03:01	12	86	MYAGPGSAS	0.000948	86
1	NSARMYAGPGSASLV	12	26	15	HLA-DRB1*04:01	12	46	MYAGPGSAS	0.010125	46
1	NSARMYAGPGSASLV	12	26	15	HLA-DRB1*04:05	12	64	YAGPGSASL	0.004779	64
1	NSARMYAGPGSASLV	12	26	15	HLA-DRB1*07:01	12	30	YAGPGSASL	0.035853	30
1	NSARMYAGPGSASLV	12	26	15	HLA-DRB1*08:02	12	60	RMYAGPGSA	0.009844	60
1	NSARMYAGPGSASLV	12	26	15	HLA-DRB1*09:01	12	34	YAGPGSASL	0.057361	34
1	NSARMYAGPGSASLV	12	26	15	HLA-DRB1*11:01	12	61	RMYAGPGSA	0.004263	61
1	NSARMYAGPGSASLV	12	26	15	HLA-DRB1*12:01	12	90	ARMYAGPGS	0.003701	90
1	NSARMYAGPGSASLV	12	26	15	HLA-DRB1*13:02	12	81	MYAGPGSAS	0.004744	81
1	NSARMYAGPGSASLV	12	26	15	HLA-DRB1*15:01	12	16	ARMYAGPGS	0.081534	16
1	NSARMYAGPGSASLV	12	26	15	HLA-DRB3*01:01	12	51	YAGPGSASL	0.002522	51
1	NSARMYAGPGSASLV	12	26	15	HLA-DRB3*02:02	12	33	MYAGPGSAS	0.007576	33
1	NSARMYAGPGSASLV	12	26	15	HLA-DRB4*01:01	12	82	RMYAGPGSA	0.002582	82
1	NSARMYAGPGSASLV	12	26	15	HLA-DRB5*01:01	12	56	MYAGPGSAS	0.006869	56
1	SARMYAGPGSASLVA	13	27	15	HLA-DPA1*01:03/DPB1*02:01	13	55	YAGPGSASL	0.008634	55
1	SARMYAGPGSASLVA	13	27	15	HLA-DPA1*01:03/DPB1*04:01	13	60	YAGPGSASL	0.002431	60
1	SARMYAGPGSASLVA	13	27	15	HLA-DPA1*02:01/DPB1*01:01	13	75	YAGPGSASL	0.006506	75
1	SARMYAGPGSASLVA	13	27	15	HLA-DPA1*02:01/DPB1*05:01	13	76	RMYAGPGSA	0.004687	76
1	SARMYAGPGSASLVA	13	27	15	HLA-DPA1*02:01/DPB1*14:01	13	5.6	RMYAGPGSA	0.073952	5.6
1	SARMYAGPGSASLVA	13	27	15	HLA-DPA1*03:01/DPB1*04:02	13	85	YAGPGSASL	0.005056	85
1	SARMYAGPGSASLVA	13	27	15	HLA-DQA1*01:01/DQB1*05:01	13	86	RMYAGPGSA	0.000552	86
1	SARMYAGPGSASLVA	13	27	15	HLA-DQA1*01:02/DQB1*06:02	13	76	MYAGPGSAS	0.009012	76
1	SARMYAGPGSASLVA	13	27	15	HLA-DQA1*03:01/DQB1*03:02	13	67	AGPGSASLV	0.000919	67
1	SARMYAGPGSASLVA	13	27	15	HLA-DQA1*04:01/DQB1*04:02	13	67	YAGPGSASL	0.019377	67
1	SARMYAGPGSASLVA	13	27	15	HLA-DQA1*05:01/DQB1*02:01	13	53	AGPGSASLV	0.018742	53
1	SARMYAGPGSASLVA	13	27	15	HLA-DQA1*05:01/DQB1*03:01	13	11	AGPGSASLV	0.184138	11
1	SARMYAGPGSASLVA	13	27	15	HLA-DRB1*01:01	13	23	MYAGPGSAS	0.038864	23
1	SARMYAGPGSASLVA	13	27	15	HLA-DRB1*03:01	13	84	MYAGPGSAS	0.001124	84
1	SARMYAGPGSASLVA	13	27	15	HLA-DRB1*04:01	13	36	MYAGPGSAS	0.019063	36
1	SARMYAGPGSASLVA	13	27	15	HLA-DRB1*04:05	13	57	YAGPGSASL	0.00704	57
1	SARMYAGPGSASLVA	13	27	15	HLA-DRB1*07:01	13	24	YAGPGSASL	0.055641	24
1	SARMYAGPGSASLVA	13	27	15	HLA-DRB1*08:02	13	62	YAGPGSASL	0.008766	62
1	SARMYAGPGSASLVA	13	27	15	HLA-DRB1*09:01	13	24	YAGPGSASL	0.095836	24
1	SARMYAGPGSASLVA	13	27	15	HLA-DRB1*11:01	13	64	RMYAGPGSA	0.003502	64
1	SARMYAGPGSASLVA	13	27	15	HLA-DRB1*12:01	13	93	MYAGPGSAS	0.002663	93
1	SARMYAGPGSASLVA	13	27	15	HLA-DRB1*13:02	13	78	MYAGPGSAS	0.005751	78
1	SARMYAGPGSASLVA	13	27	15	HLA-DRB1*15:01	13	46	ARMYAGPGS	0.012037	46
1	SARMYAGPGSASLVA	13	27	15	HLA-DRB3*01:01	13	42	YAGPGSASL	0.003853	42
1	SARMYAGPGSASLVA	13	27	15	HLA-DRB3*02:02	13	24	MYAGPGSAS	0.014053	24
1	SARMYAGPGSASLVA	13	27	15	HLA-DRB4*01:01	13	79	MYAGPGSAS	0.003006	79
1	SARMYAGPGSASLVA	13	27	15	HLA-DRB5*01:01	13	49	MYAGPGSAS	0.00958	49
1	ARMYAGPGSASLVAA	14	28	15	HLA-DPA1*01:03/DPB1*02:01	14	53	YAGPGSASL	0.009505	53
1	ARMYAGPGSASLVAA	14	28	15	HLA-DPA1*01:03/DPB1*04:01	14	63	YAGPGSASL	0.002208	63
1	ARMYAGPGSASLVAA	14	28	15	HLA-DPA1*02:01/DPB1*01:01	14	77	YAGPGSASL	0.006016	77
1	ARMYAGPGSASLVAA	14	28	15	HLA-DPA1*02:01/DPB1*05:01	14	88	YAGPGSASL	0.00238	88
1	ARMYAGPGSASLVAA	14	28	15	HLA-DPA1*02:01/DPB1*14:01	14	28	YAGPGSASL	0.019016	28
1	ARMYAGPGSASLVAA	14	28	15	HLA-DPA1*03:01/DPB1*04:02	14	88	YAGPGSASL	0.004113	88
1	ARMYAGPGSASLVAA	14	28	15	HLA-DQA1*01:01/DQB1*05:01	14	94	YAGPGSASL	0.000325	94
1	ARMYAGPGSASLVAA	14	28	15	HLA-DQA1*01:02/DQB1*06:02	14	62	PGSASLVAA	0.016108	62
1	ARMYAGPGSASLVAA	14	28	15	HLA-DQA1*03:01/DQB1*03:02	14	53	PGSASLVAA	0.001439	53
1	ARMYAGPGSASLVAA	14	28	15	HLA-DQA1*04:01/DQB1*04:02	14	70	YAGPGSASL	0.01781	70
1	ARMYAGPGSASLVAA	14	28	15	HLA-DQA1*05:01/DQB1*02:01	14	43	AGPGSASLV	0.028658	43
1	ARMYAGPGSASLVAA	14	28	15	HLA-DQA1*05:01/DQB1*03:01	14	7.6	AGPGSASLV	0.234738	7.6
1	ARMYAGPGSASLVAA	14	28	15	HLA-DRB1*01:01	14	25	YAGPGSASL	0.031906	25
1	ARMYAGPGSASLVAA	14	28	15	HLA-DRB1*03:01	14	90	YAGPGSASL	0.000615	90
1	ARMYAGPGSASLVAA	14	28	15	HLA-DRB1*04:01	14	45	YAGPGSASL	0.01094	45
1	ARMYAGPGSASLVAA	14	28	15	HLA-DRB1*04:05	14	52	YAGPGSASL	0.008995	52
1	ARMYAGPGSASLVAA	14	28	15	HLA-DRB1*07:01	14	20	YAGPGSASL	0.06893	20
1	ARMYAGPGSASLVAA	14	28	15	HLA-DRB1*08:02	14	64	YAGPGSASL	0.007683	64
1	ARMYAGPGSASLVAA	14	28	15	HLA-DRB1*09:01	14	22	YAGPGSASL	0.109737	22
1	ARMYAGPGSASLVAA	14	28	15	HLA-DRB1*11:01	14	69	YAGPGSASL	0.002614	69
1	ARMYAGPGSASLVAA	14	28	15	HLA-DRB1*12:01	14	96	YAGPGSASL	0.00169	96
1	ARMYAGPGSASLVAA	14	28	15	HLA-DRB1*13:02	14	82	YAGPGSASL	0.004454	82
1	ARMYAGPGSASLVAA	14	28	15	HLA-DRB1*15:01	14	79	YAGPGSASL	0.002249	79
1	ARMYAGPGSASLVAA	14	28	15	HLA-DRB3*01:01	14	40	YAGPGSASL	0.004335	40
1	ARMYAGPGSASLVAA	14	28	15	HLA-DRB3*02:02	14	29	YAGPGSASL	0.009729	29
1	ARMYAGPGSASLVAA	14	28	15	HLA-DRB4*01:01	14	93	MYAGPGSAS	0.001183	93
1	ARMYAGPGSASLVAA	14	28	15	HLA-DRB5*01:01	14	53	YAGPGSASL	0.007877	53
1	RMYAGPGSASLVAAA	15	29	15	HLA-DPA1*01:03/DPB1*02:01	15	75	YAGPGSASL	0.003948	75
1	RMYAGPGSASLVAAA	15	29	15	HLA-DPA1*01:03/DPB1*04:01	15	87	YAGPGSASL	0.000744	87
1	RMYAGPGSASLVAAA	15	29	15	HLA-DPA1*02:01/DPB1*01:01	15	94	YAGPGSASL	0.001948	94
1	RMYAGPGSASLVAAA	15	29	15	HLA-DPA1*02:01/DPB1*05:01	15	97	YAGPGSASL	0.000825	97
1	RMYAGPGSASLVAAA	15	29	15	HLA-DPA1*02:01/DPB1*14:01	15	57	YAGPGSASL	0.00637	57
1	RMYAGPGSASLVAAA	15	29	15	HLA-DPA1*03:01/DPB1*04:02	15	95	YAGPGSASL	0.001997	95
1	RMYAGPGSASLVAAA	15	29	15	HLA-DQA1*01:01/DQB1*05:01	15	96	PGSASLVAA	0.000274	96
1	RMYAGPGSASLVAAA	15	29	15	HLA-DQA1*01:02/DQB1*06:02	15	20	PGSASLVAA	0.088422	20
1	RMYAGPGSASLVAAA	15	29	15	HLA-DQA1*03:01/DQB1*03:02	15	32	PGSASLVAA	0.002658	32
1	RMYAGPGSASLVAAA	15	29	15	HLA-DQA1*04:01/DQB1*04:02	15	68	PGSASLVAA	0.01913	68
1	RMYAGPGSASLVAAA	15	29	15	HLA-DQA1*05:01/DQB1*02:01	15	34	AGPGSASLV	0.043914	34
1	RMYAGPGSASLVAAA	15	29	15	HLA-DQA1*05:01/DQB1*03:01	15	4.9	AGPGSASLV	0.320288	4.9
1	RMYAGPGSASLVAAA	15	29	15	HLA-DRB1*01:01	15	42	YAGPGSASL	0.010474	42
1	RMYAGPGSASLVAAA	15	29	15	HLA-DRB1*03:01	15	97	YAGPGSASL	0.000219	97
1	RMYAGPGSASLVAAA	15	29	15	HLA-DRB1*04:01	15	75	YAGPGSASL	0.002053	75
1	RMYAGPGSASLVAAA	15	29	15	HLA-DRB1*04:05	15	73	YAGPGSASL	0.003059	73
1	RMYAGPGSASLVAAA	15	29	15	HLA-DRB1*07:01	15	40	YAGPGSASL	0.020556	40
1	RMYAGPGSASLVAAA	15	29	15	HLA-DRB1*08:02	15	89	YAGPGSASL	0.001688	89
1	RMYAGPGSASLVAAA	15	29	15	HLA-DRB1*09:01	15	44	YAGPGSASL	0.036275	44
1	RMYAGPGSASLVAAA	15	29	15	HLA-DRB1*11:01	15	89	YAGPGSASL	0.000657	89
1	RMYAGPGSASLVAAA	15	29	15	HLA-DRB1*12:01	15	98	AGPGSASLV	0.001023	98
1	RMYAGPGSASLVAAA	15	29	15	HLA-DRB1*13:02	15	94	YAGPGSASL	0.001549	94
1	RMYAGPGSASLVAAA	15	29	15	HLA-DRB1*15:01	15	95	AGPGSASLV	0.000674	95
1	RMYAGPGSASLVAAA	15	29	15	HLA-DRB3*01:01	15	58	YAGPGSASL	0.00175	58
1	RMYAGPGSASLVAAA	15	29	15	HLA-DRB3*02:02	15	48	YAGPGSASL	0.003278	48
1	RMYAGPGSASLVAAA	15	29	15	HLA-DRB4*01:01	15	97	PGSASLVAA	0.000639	97
1	RMYAGPGSASLVAAA	15	29	15	HLA-DRB5*01:01	15	82	YAGPGSASL	0.001712	82
1	MYAGPGSASLVAAAQ	16	30	15	HLA-DPA1*01:03/DPB1*02:01	16	90	PGSASLVAA	0.00181	90
1	MYAGPGSASLVAAAQ	16	30	15	HLA-DPA1*01:03/DPB1*04:01	16	95	PGSASLVAA	0.000355	95
1	MYAGPGSASLVAAAQ	16	30	15	HLA-DPA1*02:01/DPB1*01:01	16	94	PGSASLVAA	0.001879	94
1	MYAGPGSASLVAAAQ	16	30	15	HLA-DPA1*02:01/DPB1*05:01	16	95	PGSASLVAA	0.001205	95
1	MYAGPGSASLVAAAQ	16	30	15	HLA-DPA1*02:01/DPB1*14:01	16	54	GSASLVAAA	0.007129	54
1	MYAGPGSASLVAAAQ	16	30	15	HLA-DPA1*03:01/DPB1*04:02	16	92	SASLVAAAQ	0.003047	92
1	MYAGPGSASLVAAAQ	16	30	15	HLA-DQA1*01:01/DQB1*05:01	16	84	SASLVAAAQ	0.000599	84
1	MYAGPGSASLVAAAQ	16	30	15	HLA-DQA1*01:02/DQB1*06:02	16	3.6	GSASLVAAA	0.338252	3.6
1	MYAGPGSASLVAAAQ	16	30	15	HLA-DQA1*03:01/DQB1*03:02	16	14	PGSASLVAA	0.005401	14
1	MYAGPGSASLVAAAQ	16	30	15	HLA-DQA1*04:01/DQB1*04:02	16	39	PGSASLVAA	0.040822	39
1	MYAGPGSASLVAAAQ	16	30	15	HLA-DQA1*05:01/DQB1*02:01	16	27	PGSASLVAA	0.062962	27
1	MYAGPGSASLVAAAQ	16	30	15	HLA-DQA1*05:01/DQB1*03:01	16	4.2	PGSASLVAA	0.351683	4.2
1	MYAGPGSASLVAAAQ	16	30	15	HLA-DRB1*01:01	16	67	YAGPGSASL	0.002884	67
1	MYAGPGSASLVAAAQ	16	30	15	HLA-DRB1*03:01	16	98	GSASLVAAA	0.000183	98
1	MYAGPGSASLVAAAQ	16	30	15	HLA-DRB1*04:01	16	74	GSASLVAAA	0.002188	74
1	MYAGPGSASLVAAAQ	16	30	15	HLA-DRB1*04:05	16	79	SASLVAAAQ	0.00208	79
1	MYAGPGSASLVAAAQ	16	30	15	HLA-DRB1*07:01	16	72	YAGPGSASL	0.004765	72
1	MYAGPGSASLVAAAQ	16	30	15	HLA-DRB1*08:02	16	83	GSASLVAAA	0.002567	83
1	MYAGPGSASLVAAAQ	16	30	15	HLA-DRB1*09:01	16	67	GSASLVAAA	0.01175	67
1	MYAGPGSASLVAAAQ	16	30	15	HLA-DRB1*11:01	16	93	GSASLVAAA	0.000441	93
1	MYAGPGSASLVAAAQ	16	30	15	HLA-DRB1*12:01	16	93	SASLVAAAQ	0.002561	93
1	MYAGPGSASLVAAAQ	16	30	15	HLA-DRB1*13:02	16	97	GSASLVAAA	0.000924	97
1	MYAGPGSASLVAAAQ	16	30	15	HLA-DRB1*15:01	16	96	SASLVAAAQ	0.000596	96
1	MYAGPGSASLVAAAQ	16	30	15	HLA-DRB3*01:01	16	88	YAGPGSASL	0.000408	88
1	MYAGPGSASLVAAAQ	16	30	15	HLA-DRB3*02:02	16	78	YAGPGSASL	0.000654	78
1	MYAGPGSASLVAAAQ	16	30	15	HLA-DRB4*01:01	16	89	GSASLVAAA	0.001739	89
1	MYAGPGSASLVAAAQ	16	30	15	HLA-DRB5*01:01	16	93	PGSASLVAA	0.000635	93
1	YAGPGSASLVAAAQM	17	31	15	HLA-DPA1*01:03/DPB1*02:01	17	88	SASLVAAAQ	0.002114	88
1	YAGPGSASLVAAAQM	17	31	15	HLA-DPA1*01:03/DPB1*04:01	17	92	SASLVAAAQ	0.000488	92
1	YAGPGSASLVAAAQM	17	31	15	HLA-DPA1*02:01/DPB1*01:01	17	86	SASLVAAAQ	0.003789	86
1	YAGPGSASLVAAAQM	17	31	15	HLA-DPA1*02:01/DPB1*05:01	17	87	SASLVAAAQ	0.002438	87
1	YAGPGSASLVAAAQM	17	31	15	HLA-DPA1*02:01/DPB1*14:01	17	38	SASLVAAAQ	0.012487	38
1	YAGPGSASLVAAAQM	17	31	15	HLA-DPA1*03:01/DPB1*04:02	17	84	SASLVAAAQ	0.005385	84
1	YAGPGSASLVAAAQM	17	31	15	HLA-DQA1*01:01/DQB1*05:01	17	77	SASLVAAAQ	0.000829	77
1	YAGPGSASLVAAAQM	17	31	15	HLA-DQA1*01:02/DQB1*06:02	17	2.2	GSASLVAAA	0.428389	2.2
1	YAGPGSASLVAAAQM	17	31	15	HLA-DQA1*03:01/DQB1*03:02	17	12	SASLVAAAQ	0.006339	12
1	YAGPGSASLVAAAQM	17	31	15	HLA-DQA1*04:01/DQB1*04:02	17	28	SASLVAAAQ	0.053703	28
1	YAGPGSASLVAAAQM	17	31	15	HLA-DQA1*05:01/DQB1*02:01	17	23	PGSASLVAA	0.076674	23
1	YAGPGSASLVAAAQM	17	31	15	HLA-DQA1*05:01/DQB1*03:01	17	4.1	PGSASLVAA	0.357416	4.1
1	YAGPGSASLVAAAQM	17	31	15	HLA-DRB1*01:01	17	72	SASLVAAAQ	0.002199	72
1	YAGPGSASLVAAAQM	17	31	15	HLA-DRB1*03:01	17	95	SASLVAAAQ	0.000336	95
1	YAGPGSASLVAAAQM	17	31	15	HLA-DRB1*04:01	17	62	SASLVAAAQ	0.004331	62
1	YAGPGSASLVAAAQM	17	31	15	HLA-DRB1*04:05	17	71	SASLVAAAQ	0.003348	71
1	YAGPGSASLVAAAQM	17	31	15	HLA-DRB1*07:01	17	62	ASLVAAAQM	0.007389	62
1	YAGPGSASLVAAAQM	17	31	15	HLA-DRB1*08:02	17	72	GSASLVAAA	0.005202	72
1	YAGPGSASLVAAAQM	17	31	15	HLA-DRB1*09:01	17	67	GSASLVAAA	0.012169	67
1	YAGPGSASLVAAAQM	17	31	15	HLA-DRB1*11:01	17	85	SASLVAAAQ	0.000949	85
1	YAGPGSASLVAAAQM	17	31	15	HLA-DRB1*12:01	17	74	SASLVAAAQ	0.009357	74
1	YAGPGSASLVAAAQM	17	31	15	HLA-DRB1*13:02	17	94	GSASLVAAA	0.001565	94
1	YAGPGSASLVAAAQM	17	31	15	HLA-DRB1*15:01	17	91	SASLVAAAQ	0.000986	91
1	YAGPGSASLVAAAQM	17	31	15	HLA-DRB3*01:01	17	96	ASLVAAAQM	0.000208	96
1	YAGPGSASLVAAAQM	17	31	15	HLA-DRB3*02:02	17	77	SASLVAAAQ	0.000711	77
1	YAGPGSASLVAAAQM	17	31	15	HLA-DRB4*01:01	17	74	SASLVAAAQ	0.003864	74
1	YAGPGSASLVAAAQM	17	31	15	HLA-DRB5*01:01	17	88	SASLVAAAQ	0.001043	88
1	AGPGSASLVAAAQMW	18	32	15	HLA-DPA1*01:03/DPB1*02:01	18	89	SASLVAAAQ	0.00196	89
1	AGPGSASLVAAAQMW	18	32	15	HLA-DPA1*01:03/DPB1*04:01	18	93	SASLVAAAQ	0.000473	93
1	AGPGSASLVAAAQMW	18	32	15	HLA-DPA1*02:01/DPB1*01:01	18	85	SASLVAAAQ	0.004035	85
1	AGPGSASLVAAAQMW	18	32	15	HLA-DPA1*02:01/DPB1*05:01	18	87	SASLVAAAQ	0.00246	87
1	AGPGSASLVAAAQMW	18	32	15	HLA-DPA1*02:01/DPB1*14:01	18	38	SASLVAAAQ	0.012694	38
1	AGPGSASLVAAAQMW	18	32	15	HLA-DPA1*03:01/DPB1*04:02	18	86	SASLVAAAQ	0.00465	86
1	AGPGSASLVAAAQMW	18	32	15	HLA-DQA1*01:01/DQB1*05:01	18	78	SASLVAAAQ	0.000804	78
1	AGPGSASLVAAAQMW	18	32	15	HLA-DQA1*01:02/DQB1*06:02	18	2.8	GSASLVAAA	0.38407	2.8
1	AGPGSASLVAAAQMW	18	32	15	HLA-DQA1*03:01/DQB1*03:02	18	15	SASLVAAAQ	0.005251	15
1	AGPGSASLVAAAQMW	18	32	15	HLA-DQA1*04:01/DQB1*04:02	18	34	SASLVAAAQ	0.046186	34
1	AGPGSASLVAAAQMW	18	32	15	HLA-DQA1*05:01/DQB1*02:01	18	26	ASLVAAAQM	0.066195	26
1	AGPGSASLVAAAQMW	18	32	15	HLA-DQA1*05:01/DQB1*03:01	18	6.6	GSASLVAAA	0.261152	6.6
1	AGPGSASLVAAAQMW	18	32	15	HLA-DRB1*01:01	18	69	ASLVAAAQM	0.002571	69
1	AGPGSASLVAAAQMW	18	32	15	HLA-DRB1*03:01	18	94	SASLVAAAQ	0.000408	94
1	AGPGSASLVAAAQMW	18	32	15	HLA-DRB1*04:01	18	64	SASLVAAAQ	0.003815	64
1	AGPGSASLVAAAQMW	18	32	15	HLA-DRB1*04:05	18	71	SASLVAAAQ	0.003342	71
1	AGPGSASLVAAAQMW	18	32	15	HLA-DRB1*07:01	18	51	ASLVAAAQM	0.012544	51
1	AGPGSASLVAAAQMW	18	32	15	HLA-DRB1*08:02	18	71	SASLVAAAQ	0.005395	71
1	AGPGSASLVAAAQMW	18	32	15	HLA-DRB1*09:01	18	65	ASLVAAAQM	0.013195	65
1	AGPGSASLVAAAQMW	18	32	15	HLA-DRB1*11:01	18	83	SASLVAAAQ	0.00107	83
1	AGPGSASLVAAAQMW	18	32	15	HLA-DRB1*12:01	18	68	SASLVAAAQ	0.012052	68
1	AGPGSASLVAAAQMW	18	32	15	HLA-DRB1*13:02	18	93	ASLVAAAQM	0.001713	93
1	AGPGSASLVAAAQMW	18	32	15	HLA-DRB1*15:01	18	90	SASLVAAAQ	0.001083	90
1	AGPGSASLVAAAQMW	18	32	15	HLA-DRB3*01:01	18	94	ASLVAAAQM	0.000242	94
1	AGPGSASLVAAAQMW	18	32	15	HLA-DRB3*02:02	18	78	SASLVAAAQ	0.000657	78
1	AGPGSASLVAAAQMW	18	32	15	HLA-DRB4*01:01	18	75	SASLVAAAQ	0.003744	75
1	AGPGSASLVAAAQMW	18	32	15	HLA-DRB5*01:01	18	88	SASLVAAAQ	0.001091	88
1	GPGSASLVAAAQMWD	19	33	15	HLA-DPA1*01:03/DPB1*02:01	19	83	SASLVAAAQ	0.002778	83
1	GPGSASLVAAAQMWD	19	33	15	HLA-DPA1*01:03/DPB1*04:01	19	77	SASLVAAAQ	0.001206	77
1	GPGSASLVAAAQMWD	19	33	15	HLA-DPA1*02:01/DPB1*01:01	19	68	SASLVAAAQ	0.008522	68
1	GPGSASLVAAAQMWD	19	33	15	HLA-DPA1*02:01/DPB1*05:01	19	77	SASLVAAAQ	0.004537	77
1	GPGSASLVAAAQMWD	19	33	15	HLA-DPA1*02:01/DPB1*14:01	19	31	SASLVAAAQ	0.01663	31
1	GPGSASLVAAAQMWD	19	33	15	HLA-DPA1*03:01/DPB1*04:02	19	75	SASLVAAAQ	0.008474	75
1	GPGSASLVAAAQMWD	19	33	15	HLA-DQA1*01:01/DQB1*05:01	19	60	SASLVAAAQ	0.001419	60
1	GPGSASLVAAAQMWD	19	33	15	HLA-DQA1*01:02/DQB1*06:02	19	5.2	SASLVAAAQ	0.265201	5.2
1	GPGSASLVAAAQMWD	19	33	15	HLA-DQA1*03:01/DQB1*03:02	19	8.7	SASLVAAAQ	0.007437	8.7
1	GPGSASLVAAAQMWD	19	33	15	HLA-DQA1*04:01/DQB1*04:02	19	21	SASLVAAAQ	0.067211	21
1	GPGSASLVAAAQMWD	19	33	15	HLA-DQA1*05:01/DQB1*02:01	19	16	ASLVAAAQM	0.11596	16
1	GPGSASLVAAAQMWD	19	33	15	HLA-DQA1*05:01/DQB1*03:01	19	14	GSASLVAAA	0.135508	14
1	GPGSASLVAAAQMWD	19	33	15	HLA-DRB1*01:01	19	53	ASLVAAAQM	0.005769	53
1	GPGSASLVAAAQMWD	19	33	15	HLA-DRB1*03:01	19	85	ASLVAAAQM	0.001021	85
1	GPGSASLVAAAQMWD	19	33	15	HLA-DRB1*04:01	19	57	SASLVAAAQ	0.005523	57
1	GPGSASLVAAAQMWD	19	33	15	HLA-DRB1*04:05	19	53	SASLVAAAQ	0.008371	53
1	GPGSASLVAAAQMWD	19	33	15	HLA-DRB1*07:01	19	31	ASLVAAAQM	0.033978	31
1	GPGSASLVAAAQMWD	19	33	15	HLA-DRB1*08:02	19	62	SASLVAAAQ	0.008633	62
1	GPGSASLVAAAQMWD	19	33	15	HLA-DRB1*09:01	19	38	ASLVAAAQM	0.04701	38
1	GPGSASLVAAAQMWD	19	33	15	HLA-DRB1*11:01	19	71	SASLVAAAQ	0.002333	71
1	GPGSASLVAAAQMWD	19	33	15	HLA-DRB1*12:01	19	53	SASLVAAAQ	0.023731	53
1	GPGSASLVAAAQMWD	19	33	15	HLA-DRB1*13:02	19	87	ASLVAAAQM	0.003037	87
1	GPGSASLVAAAQMWD	19	33	15	HLA-DRB1*15:01	19	79	SASLVAAAQ	0.00228	79
1	GPGSASLVAAAQMWD	19	33	15	HLA-DRB3*01:01	19	80	ASLVAAAQM	0.000662	80
1	GPGSASLVAAAQMWD	19	33	15	HLA-DRB3*02:02	19	71	SASLVAAAQ	0.000997	71
1	GPGSASLVAAAQMWD	19	33	15	HLA-DRB4*01:01	19	65	SASLVAAAQ	0.00572	65
1	GPGSASLVAAAQMWD	19	33	15	HLA-DRB5*01:01	19	76	SASLVAAAQ	0.002407	76
1	PGSASLVAAAQMWDS	20	34	15	HLA-DPA1*01:03/DPB1*02:01	20	83	ASLVAAAQM	0.002821	83
1	PGSASLVAAAQMWDS	20	34	15	HLA-DPA1*01:03/DPB1*04:01	20	73	LVAAAQMWD	0.001505	73
1	PGSASLVAAAQMWDS	20	34	15	HLA-DPA1*02:01/DPB1*01:01	20	61	LVAAAQMWD	0.011078	61
1	PGSASLVAAAQMWDS	20	34	15	HLA-DPA1*02:01/DPB1*05:01	20	80	ASLVAAAQM	0.003883	80
1	PGSASLVAAAQMWDS	20	34	15	HLA-DPA1*02:01/DPB1*14:01	20	41	ASLVAAAQM	0.011178	41
1	PGSASLVAAAQMWDS	20	34	15	HLA-DPA1*03:01/DPB1*04:02	20	72	LVAAAQMWD	0.009364	72
1	PGSASLVAAAQMWDS	20	34	15	HLA-DQA1*01:01/DQB1*05:01	20	58	LVAAAQMWD	0.001512	58
1	PGSASLVAAAQMWDS	20	34	15	HLA-DQA1*01:02/DQB1*06:02	20	13	SASLVAAAQ	0.131038	13
1	PGSASLVAAAQMWDS	20	34	15	HLA-DQA1*03:01/DQB1*03:02	20	14	ASLVAAAQM	0.005443	14
1	PGSASLVAAAQMWDS	20	34	15	HLA-DQA1*04:01/DQB1*04:02	20	39	SASLVAAAQ	0.040113	39
1	PGSASLVAAAQMWDS	20	34	15	HLA-DQA1*05:01/DQB1*02:01	20	17	ASLVAAAQM	0.106947	17
1	PGSASLVAAAQMWDS	20	34	15	HLA-DQA1*05:01/DQB1*03:01	20	23	ASLVAAAQM	0.074686	23
1	PGSASLVAAAQMWDS	20	34	15	HLA-DRB1*01:01	20	47	ASLVAAAQM	0.007521	47
1	PGSASLVAAAQMWDS	20	34	15	HLA-DRB1*03:01	20	62	LVAAAQMWD	0.004133	62
1	PGSASLVAAAQMWDS	20	34	15	HLA-DRB1*04:01	20	63	ASLVAAAQM	0.003913	63
1	PGSASLVAAAQMWDS	20	34	15	HLA-DRB1*04:05	20	34	LVAAAQMWD	0.025448	34
1	PGSASLVAAAQMWDS	20	34	15	HLA-DRB1*07:01	20	27	ASLVAAAQM	0.043897	27
1	PGSASLVAAAQMWDS	20	34	15	HLA-DRB1*08:02	20	52	LVAAAQMWD	0.014633	52
1	PGSASLVAAAQMWDS	20	34	15	HLA-DRB1*09:01	20	19	LVAAAQMWD	0.132545	19
1	PGSASLVAAAQMWDS	20	34	15	HLA-DRB1*11:01	20	67	LVAAAQMWD	0.002881	67
1	PGSASLVAAAQMWDS	20	34	15	HLA-DRB1*12:01	20	51	ASLVAAAQM	0.0255	51
1	PGSASLVAAAQMWDS	20	34	15	HLA-DRB1*13:02	20	77	LVAAAQMWD	0.00598	77
1	PGSASLVAAAQMWDS	20	34	15	HLA-DRB1*15:01	20	65	LVAAAQMWD	0.00457	65
1	PGSASLVAAAQMWDS	20	34	15	HLA-DRB3*01:01	20	69	ASLVAAAQM	0.001114	69
1	PGSASLVAAAQMWDS	20	34	15	HLA-DRB3*02:02	20	69	LVAAAQMWD	0.001067	69
1	PGSASLVAAAQMWDS	20	34	15	HLA-DRB4*01:01	20	76	ASLVAAAQM	0.003629	76
1	PGSASLVAAAQMWDS	20	34	15	HLA-DRB5*01:01	20	73	ASLVAAAQM	0.002837	73
1	GSASLVAAAQMWDSV	21	35	15	HLA-DPA1*01:03/DPB1*02:01	21	73	VAAAQMWDS	0.004488	73
1	GSASLVAAAQMWDSV	21	35	15	HLA-DPA1*01:03/DPB1*04:01	21	66	LVAAAQMWD	0.001941	66
1	GSASLVAAAQMWDSV	21	35	15	HLA-DPA1*02:01/DPB1*01:01	21	63	LVAAAQMWD	0.010154	63
1	GSASLVAAAQMWDSV	21	35	15	HLA-DPA1*02:01/DPB1*05:01	21	86	LVAAAQMWD	0.002564	86
1	GSASLVAAAQMWDSV	21	35	15	HLA-DPA1*02:01/DPB1*14:01	21	75	ASLVAAAQM	0.003107	75
1	GSASLVAAAQMWDSV	21	35	15	HLA-DPA1*03:01/DPB1*04:02	21	68	LVAAAQMWD	0.011228	68
1	GSASLVAAAQMWDSV	21	35	15	HLA-DQA1*01:01/DQB1*05:01	21	59	LVAAAQMWD	0.001495	59
1	GSASLVAAAQMWDSV	21	35	15	HLA-DQA1*01:02/DQB1*06:02	21	8.8	VAAAQMWDS	0.181818	8.8
1	GSASLVAAAQMWDSV	21	35	15	HLA-DQA1*03:01/DQB1*03:02	21	18	LVAAAQMWD	0.004511	18
1	GSASLVAAAQMWDSV	21	35	15	HLA-DQA1*04:01/DQB1*04:02	21	59	VAAAQMWDS	0.02418	59
1	GSASLVAAAQMWDSV	21	35	15	HLA-DQA1*05:01/DQB1*02:01	21	32	ASLVAAAQM	0.048017	32
1	GSASLVAAAQMWDSV	21	35	15	HLA-DQA1*05:01/DQB1*03:01	21	17	VAAAQMWDS	0.108246	17
1	GSASLVAAAQMWDSV	21	35	15	HLA-DRB1*01:01	21	71	ASLVAAAQM	0.002373	71
1	GSASLVAAAQMWDSV	21	35	15	HLA-DRB1*03:01	21	51	LVAAAQMWD	0.007307	51
1	GSASLVAAAQMWDSV	21	35	15	HLA-DRB1*04:01	21	68	LVAAAQMWD	0.002952	68
1	GSASLVAAAQMWDSV	21	35	15	HLA-DRB1*04:05	21	27	LVAAAQMWD	0.038131	27
1	GSASLVAAAQMWDSV	21	35	15	HLA-DRB1*07:01	21	51	ASLVAAAQM	0.012604	51
1	GSASLVAAAQMWDSV	21	35	15	HLA-DRB1*08:02	21	44	LVAAAQMWD	0.021096	44
1	GSASLVAAAQMWDSV	21	35	15	HLA-DRB1*09:01	21	17	LVAAAQMWD	0.153596	17
1	GSASLVAAAQMWDSV	21	35	15	HLA-DRB1*11:01	21	61	LVAAAQMWD	0.004278	61
1	GSASLVAAAQMWDSV	21	35	15	HLA-DRB1*12:01	21	58	LVAAAQMWD	0.018993	58
1	GSASLVAAAQMWDSV	21	35	15	HLA-DRB1*13:02	21	72	LVAAAQMWD	0.007937	72
1	GSASLVAAAQMWDSV	21	35	15	HLA-DRB1*15:01	21	59	LVAAAQMWD	0.006345	59
1	GSASLVAAAQMWDSV	21	35	15	HLA-DRB3*01:01	21	72	LVAAAQMWD	0.00094	72
1	GSASLVAAAQMWDSV	21	35	15	HLA-DRB3*02:02	21	66	LVAAAQMWD	0.001241	66
1	GSASLVAAAQMWDSV	21	35	15	HLA-DRB4*01:01	21	68	VAAAQMWDS	0.005047	68
1	GSASLVAAAQMWDSV	21	35	15	HLA-DRB5*01:01	21	81	LVAAAQMWD	0.001776	81
1	SASLVAAAQMWDSVA	22	36	15	HLA-DPA1*01:03/DPB1*02:01	22	58	VAAAQMWDS	0.007578	58
1	SASLVAAAQMWDSVA	22	36	15	HLA-DPA1*01:03/DPB1*04:01	22	55	LVAAAQMWD	0.002945	55
1	SASLVAAAQMWDSVA	22	36	15	HLA-DPA1*02:01/DPB1*01:01	22	54	LVAAAQMWD	0.01378	54
1	SASLVAAAQMWDSVA	22	36	15	HLA-DPA1*02:01/DPB1*05:01	22	79	LVAAAQMWD	0.004108	79
1	SASLVAAAQMWDSVA	22	36	15	HLA-DPA1*02:01/DPB1*14:01	22	74	LVAAAQMWD	0.003224	74
1	SASLVAAAQMWDSVA	22	36	15	HLA-DPA1*03:01/DPB1*04:02	22	55	LVAAAQMWD	0.017595	55
1	SASLVAAAQMWDSVA	22	36	15	HLA-DQA1*01:01/DQB1*05:01	22	47	LVAAAQMWD	0.002063	47
1	SASLVAAAQMWDSVA	22	36	15	HLA-DQA1*01:02/DQB1*06:02	22	4.2	VAAAQMWDS	0.301678	4.2
1	SASLVAAAQMWDSVA	22	36	15	HLA-DQA1*03:01/DQB1*03:02	22	18	LVAAAQMWD	0.004561	18
1	SASLVAAAQMWDSVA	22	36	15	HLA-DQA1*04:01/DQB1*04:02	22	61	VAAAQMWDS	0.023354	61
1	SASLVAAAQMWDSVA	22	36	15	HLA-DQA1*05:01/DQB1*02:01	22	39	VAAAQMWDS	0.035028	39
1	SASLVAAAQMWDSVA	22	36	15	HLA-DQA1*05:01/DQB1*03:01	22	12	VAAAQMWDS	0.165142	12
1	SASLVAAAQMWDSVA	22	36	15	HLA-DRB1*01:01	22	73	VAAAQMWDS	0.002177	73
1	SASLVAAAQMWDSVA	22	36	15	HLA-DRB1*03:01	22	46	LVAAAQMWD	0.009737	46
1	SASLVAAAQMWDSVA	22	36	15	HLA-DRB1*04:01	22	58	LVAAAQMWD	0.005147	58
1	SASLVAAAQMWDSVA	22	36	15	HLA-DRB1*04:05	22	22	LVAAAQMWD	0.056121	22
1	SASLVAAAQMWDSVA	22	36	15	HLA-DRB1*07:01	22	52	LVAAAQMWD	0.01157	52
1	SASLVAAAQMWDSVA	22	36	15	HLA-DRB1*08:02	22	36	LVAAAQMWD	0.034204	36
1	SASLVAAAQMWDSVA	22	36	15	HLA-DRB1*09:01	22	13	LVAAAQMWD	0.20115	13
1	SASLVAAAQMWDSVA	22	36	15	HLA-DRB1*11:01	22	50	LVAAAQMWD	0.007944	50
1	SASLVAAAQMWDSVA	22	36	15	HLA-DRB1*12:01	22	52	LVAAAQMWD	0.02433	52
1	SASLVAAAQMWDSVA	22	36	15	HLA-DRB1*13:02	22	63	LVAAAQMWD	0.012121	63
1	SASLVAAAQMWDSVA	22	36	15	HLA-DRB1*15:01	22	50	LVAAAQMWD	0.009973	50
1	SASLVAAAQMWDSVA	22	36	15	HLA-DRB3*01:01	22	67	LVAAAQMWD	0.001177	67
1	SASLVAAAQMWDSVA	22	36	15	HLA-DRB3*02:02	22	55	LVAAAQMWD	0.00227	55
1	SASLVAAAQMWDSVA	22	36	15	HLA-DRB4*01:01	22	38	VAAAQMWDS	0.015684	38
1	SASLVAAAQMWDSVA	22	36	15	HLA-DRB5*01:01	22	71	LVAAAQMWD	0.00309	71
1	ASLVAAAQMWDSVAS	23	37	15	HLA-DPA1*01:03/DPB1*02:01	23	52	VAAAQMWDS	0.009584	52
1	ASLVAAAQMWDSVAS	23	37	15	HLA-DPA1*01:03/DPB1*04:01	23	59	VAAAQMWDS	0.002535	59
1	ASLVAAAQMWDSVAS	23	37	15	HLA-DPA1*02:01/DPB1*01:01	23	57	VAAAQMWDS	0.01234	57
1	ASLVAAAQMWDSVAS	23	37	15	HLA-DPA1*02:01/DPB1*05:01	23	80	VAAAQMWDS	0.003828	80
1	ASLVAAAQMWDSVAS	23	37	15	HLA-DPA1*02:01/DPB1*14:01	23	73	VAAAQMWDS	0.003307	73
1	ASLVAAAQMWDSVAS	23	37	15	HLA-DPA1*03:01/DPB1*04:02	23	54	VAAAQMWDS	0.01824	54
1	ASLVAAAQMWDSVAS	23	37	15	HLA-DQA1*01:01/DQB1*05:01	23	32	AQMWDSVAS	0.003262	32
1	ASLVAAAQMWDSVAS	23	37	15	HLA-DQA1*01:02/DQB1*06:02	23	3	VAAAQMWDS	0.3749	3
1	ASLVAAAQMWDSVAS	23	37	15	HLA-DQA1*03:01/DQB1*03:02	23	28	VAAAQMWDS	0.003094	28
1	ASLVAAAQMWDSVAS	23	37	15	HLA-DQA1*04:01/DQB1*04:02	23	51	VAAAQMWDS	0.030257	51
1	ASLVAAAQMWDSVAS	23	37	15	HLA-DQA1*05:01/DQB1*02:01	23	36	VAAAQMWDS	0.03899	36
1	ASLVAAAQMWDSVAS	23	37	15	HLA-DQA1*05:01/DQB1*03:01	23	9	VAAAQMWDS	0.204661	9
1	ASLVAAAQMWDSVAS	23	37	15	HLA-DRB1*01:01	23	68	VAAAQMWDS	0.00266	68
1	ASLVAAAQMWDSVAS	23	37	15	HLA-DRB1*03:01	23	64	LVAAAQMWD	0.003623	64
1	ASLVAAAQMWDSVAS	23	37	15	HLA-DRB1*04:01	23	68	VAAAQMWDS	0.003068	68
1	ASLVAAAQMWDSVAS	23	37	15	HLA-DRB1*04:05	23	46	LVAAAQMWD	0.012128	46
1	ASLVAAAQMWDSVAS	23	37	15	HLA-DRB1*07:01	23	74	VAAAQMWDS	0.004256	74
1	ASLVAAAQMWDSVAS	23	37	15	HLA-DRB1*08:02	23	53	LVAAAQMWD	0.013866	53
1	ASLVAAAQMWDSVAS	23	37	15	HLA-DRB1*09:01	23	27	LVAAAQMWD	0.082377	27
1	ASLVAAAQMWDSVAS	23	37	15	HLA-DRB1*11:01	23	73	LVAAAQMWD	0.002015	73
1	ASLVAAAQMWDSVAS	23	37	15	HLA-DRB1*12:01	23	64	VAAAQMWDS	0.014236	64
1	ASLVAAAQMWDSVAS	23	37	15	HLA-DRB1*13:02	23	81	VAAAQMWDS	0.004806	81
1	ASLVAAAQMWDSVAS	23	37	15	HLA-DRB1*15:01	23	60	VAAAQMWDS	0.005914	60
1	ASLVAAAQMWDSVAS	23	37	15	HLA-DRB3*01:01	23	88	LVAAAQMWD	0.000401	88
1	ASLVAAAQMWDSVAS	23	37	15	HLA-DRB3*02:02	23	69	VAAAQMWDS	0.00106	69
1	ASLVAAAQMWDSVAS	23	37	15	HLA-DRB4*01:01	23	28	VAAAQMWDS	0.024638	28
1	ASLVAAAQMWDSVAS	23	37	15	HLA-DRB5*01:01	23	76	VAAAQMWDS	0.002301	76
1	SLVAAAQMWDSVASD	24	38	15	HLA-DPA1*01:03/DPB1*02:01	24	59	AAAQMWDSV	0.007541	59
1	SLVAAAQMWDSVASD	24	38	15	HLA-DPA1*01:03/DPB1*04:01	24	60	AAAQMWDSV	0.002444	60
1	SLVAAAQMWDSVASD	24	38	15	HLA-DPA1*02:01/DPB1*01:01	24	59	AAAQMWDSV	0.011841	59
1	SLVAAAQMWDSVASD	24	38	15	HLA-DPA1*02:01/DPB1*05:01	24	81	AAAQMWDSV	0.003718	81
1	SLVAAAQMWDSVASD	24	38	15	HLA-DPA1*02:01/DPB1*14:01	24	80	VAAAQMWDS	0.002455	80
1	SLVAAAQMWDSVASD	24	38	15	HLA-DPA1*03:01/DPB1*04:02	24	55	AAAQMWDSV	0.017663	55
1	SLVAAAQMWDSVASD	24	38	15	HLA-DQA1*01:01/DQB1*05:01	24	11	AQMWDSVAS	0.007996	11
1	SLVAAAQMWDSVASD	24	38	15	HLA-DQA1*01:02/DQB1*06:02	24	8.4	VAAAQMWDS	0.187165	8.4
1	SLVAAAQMWDSVASD	24	38	15	HLA-DQA1*03:01/DQB1*03:02	24	39	VAAAQMWDS	0.002153	39
1	SLVAAAQMWDSVASD	24	38	15	HLA-DQA1*04:01/DQB1*04:02	24	30	AQMWDSVAS	0.051835	30
1	SLVAAAQMWDSVASD	24	38	15	HLA-DQA1*05:01/DQB1*02:01	24	50	VAAAQMWDS	0.021173	50
1	SLVAAAQMWDSVASD	24	38	15	HLA-DQA1*05:01/DQB1*03:01	24	20	VAAAQMWDS	0.093337	20
1	SLVAAAQMWDSVASD	24	38	15	HLA-DRB1*01:01	24	81	VAAAQMWDS	0.001406	81
1	SLVAAAQMWDSVASD	24	38	15	HLA-DRB1*03:01	24	81	QMWDSVASD	0.001377	81
1	SLVAAAQMWDSVASD	24	38	15	HLA-DRB1*04:01	24	62	AAQMWDSVA	0.004295	62
1	SLVAAAQMWDSVASD	24	38	15	HLA-DRB1*04:05	24	57	AQMWDSVAS	0.006964	57
1	SLVAAAQMWDSVASD	24	38	15	HLA-DRB1*07:01	24	82	AQMWDSVAS	0.002788	82
1	SLVAAAQMWDSVASD	24	38	15	HLA-DRB1*08:02	24	72	QMWDSVASD	0.005038	72
1	SLVAAAQMWDSVASD	24	38	15	HLA-DRB1*09:01	24	61	VAAAQMWDS	0.016779	61
1	SLVAAAQMWDSVASD	24	38	15	HLA-DRB1*11:01	24	88	AQMWDSVAS	0.000742	88
1	SLVAAAQMWDSVASD	24	38	15	HLA-DRB1*12:01	24	76	VAAAQMWDS	0.008324	76
1	SLVAAAQMWDSVASD	24	38	15	HLA-DRB1*13:02	24	85	AQMWDSVAS	0.00359	85
1	SLVAAAQMWDSVASD	24	38	15	HLA-DRB1*15:01	24	51	AQMWDSVAS	0.009331	51
1	SLVAAAQMWDSVASD	24	38	15	HLA-DRB3*01:01	24	58	QMWDSVASD	0.001762	58
1	SLVAAAQMWDSVASD	24	38	15	HLA-DRB3*02:02	24	82	QMWDSVASD	0.000533	82
1	SLVAAAQMWDSVASD	24	38	15	HLA-DRB4*01:01	24	43	AAAQMWDSV	0.012811	43
1	SLVAAAQMWDSVASD	24	38	15	HLA-DRB5*01:01	24	88	AQMWDSVAS	0.001106	88
1	LVAAAQMWDSVASDL	25	39	15	HLA-DPA1*01:03/DPB1*02:01	25	73	MWDSVASDL	0.004392	73
1	LVAAAQMWDSVASDL	25	39	15	HLA-DPA1*01:03/DPB1*04:01	25	80	AAAQMWDSV	0.001068	80
1	LVAAAQMWDSVASDL	25	39	15	HLA-DPA1*02:01/DPB1*01:01	25	74	AAAQMWDSV	0.006824	74
1	LVAAAQMWDSVASDL	25	39	15	HLA-DPA1*02:01/DPB1*05:01	25	85	QMWDSVASD	0.00282	85
1	LVAAAQMWDSVASDL	25	39	15	HLA-DPA1*02:01/DPB1*14:01	25	68	QMWDSVASD	0.004144	68
1	LVAAAQMWDSVASDL	25	39	15	HLA-DPA1*03:01/DPB1*04:02	25	75	AAAQMWDSV	0.008518	75
1	LVAAAQMWDSVASDL	25	39	15	HLA-DQA1*01:01/DQB1*05:01	25	11	AQMWDSVAS	0.008045	11
1	LVAAAQMWDSVASDL	25	39	15	HLA-DQA1*01:02/DQB1*06:02	25	32	VAAAQMWDS	0.049899	32
1	LVAAAQMWDSVASDL	25	39	15	HLA-DQA1*03:01/DQB1*03:02	25	39	AAQMWDSVA	0.002158	39
1	LVAAAQMWDSVASDL	25	39	15	HLA-DQA1*04:01/DQB1*04:02	25	34	AQMWDSVAS	0.046903	34
1	LVAAAQMWDSVASDL	25	39	15	HLA-DQA1*05:01/DQB1*02:01	25	49	MWDSVASDL	0.021988	49
1	LVAAAQMWDSVASDL	25	39	15	HLA-DQA1*05:01/DQB1*03:01	25	45	VAAAQMWDS	0.02468	45
1	LVAAAQMWDSVASDL	25	39	15	HLA-DRB1*01:01	25	82	AQMWDSVAS	0.001346	82
1	LVAAAQMWDSVASDL	25	39	15	HLA-DRB1*03:01	25	74	QMWDSVASD	0.002169	74
1	LVAAAQMWDSVASDL	25	39	15	HLA-DRB1*04:01	25	58	QMWDSVASD	0.005387	58
1	LVAAAQMWDSVASDL	25	39	15	HLA-DRB1*04:05	25	51	AQMWDSVAS	0.009389	51
1	LVAAAQMWDSVASDL	25	39	15	HLA-DRB1*07:01	25	57	MWDSVASDL	0.009414	57
1	LVAAAQMWDSVASDL	25	39	15	HLA-DRB1*08:02	25	74	QMWDSVASD	0.004646	74
1	LVAAAQMWDSVASDL	25	39	15	HLA-DRB1*09:01	25	61	MWDSVASDL	0.016682	61
1	LVAAAQMWDSVASDL	25	39	15	HLA-DRB1*11:01	25	86	AQMWDSVAS	0.00089	86
1	LVAAAQMWDSVASDL	25	39	15	HLA-DRB1*12:01	25	86	AQMWDSVAS	0.004901	86
1	LVAAAQMWDSVASDL	25	39	15	HLA-DRB1*13:02	25	84	AQMWDSVAS	0.003994	84
1	LVAAAQMWDSVASDL	25	39	15	HLA-DRB1*15:01	25	46	AQMWDSVAS	0.012508	46
1	LVAAAQMWDSVASDL	25	39	15	HLA-DRB3*01:01	25	44	QMWDSVASD	0.003528	44
1	LVAAAQMWDSVASDL	25	39	15	HLA-DRB3*02:02	25	74	QMWDSVASD	0.000831	74
1	LVAAAQMWDSVASDL	25	39	15	HLA-DRB4*01:01	25	65	AQMWDSVAS	0.005745	65
1	LVAAAQMWDSVASDL	25	39	15	HLA-DRB5*01:01	25	86	AQMWDSVAS	0.001227	86
1	VAAAQMWDSVASDLF	26	40	15	HLA-DPA1*01:03/DPB1*02:01	26	67	MWDSVASDL	0.005559	67
1	VAAAQMWDSVASDLF	26	40	15	HLA-DPA1*01:03/DPB1*04:01	26	68	MWDSVASDL	0.001769	68
1	VAAAQMWDSVASDLF	26	40	15	HLA-DPA1*02:01/DPB1*01:01	26	57	WDSVASDLF	0.012403	57
1	VAAAQMWDSVASDLF	26	40	15	HLA-DPA1*02:01/DPB1*05:01	26	81	QMWDSVASD	0.003718	81
1	VAAAQMWDSVASDLF	26	40	15	HLA-DPA1*02:01/DPB1*14:01	26	56	QMWDSVASD	0.006505	56
1	VAAAQMWDSVASDLF	26	40	15	HLA-DPA1*03:01/DPB1*04:02	26	75	MWDSVASDL	0.008454	75
1	VAAAQMWDSVASDLF	26	40	15	HLA-DQA1*01:01/DQB1*05:01	26	11	AQMWDSVAS	0.008159	11
1	VAAAQMWDSVASDLF	26	40	15	HLA-DQA1*01:02/DQB1*06:02	26	47	AQMWDSVAS	0.028519	47
1	VAAAQMWDSVASDLF	26	40	15	HLA-DQA1*03:01/DQB1*03:02	26	18	WDSVASDLF	0.00464	18
1	VAAAQMWDSVASDLF	26	40	15	HLA-DQA1*04:01/DQB1*04:02	26	38	AQMWDSVAS	0.042189	38
1	VAAAQMWDSVASDLF	26	40	15	HLA-DQA1*05:01/DQB1*02:01	26	3	WDSVASDLF	0.356141	3
1	VAAAQMWDSVASDLF	26	40	15	HLA-DQA1*05:01/DQB1*03:01	26	22	WDSVASDLF	0.081547	22
1	VAAAQMWDSVASDLF	26	40	15	HLA-DRB1*01:01	26	69	MWDSVASDL	0.002554	69
1	VAAAQMWDSVASDLF	26	40	15	HLA-DRB1*03:01	26	66	QMWDSVASD	0.003414	66
1	VAAAQMWDSVASDLF	26	40	15	HLA-DRB1*04:01	26	51	QMWDSVASD	0.00757	51
1	VAAAQMWDSVASDLF	26	40	15	HLA-DRB1*04:05	26	40	WDSVASDLF	0.017589	40
1	VAAAQMWDSVASDLF	26	40	15	HLA-DRB1*07:01	26	27	MWDSVASDL	0.043719	27
1	VAAAQMWDSVASDLF	26	40	15	HLA-DRB1*08:02	26	74	QMWDSVASD	0.004572	74
1	VAAAQMWDSVASDLF	26	40	15	HLA-DRB1*09:01	26	35	MWDSVASDL	0.054658	35
1	VAAAQMWDSVASDLF	26	40	15	HLA-DRB1*11:01	26	85	QMWDSVASD	0.000976	85
1	VAAAQMWDSVASDLF	26	40	15	HLA-DRB1*12:01	26	81	WDSVASDLF	0.006561	81
1	VAAAQMWDSVASDLF	26	40	15	HLA-DRB1*13:02	26	80	MWDSVASDL	0.00506	80
1	VAAAQMWDSVASDLF	26	40	15	HLA-DRB1*15:01	26	44	AQMWDSVAS	0.01337	44
1	VAAAQMWDSVASDLF	26	40	15	HLA-DRB3*01:01	26	27	WDSVASDLF	0.008699	27
1	VAAAQMWDSVASDLF	26	40	15	HLA-DRB3*02:02	26	67	QMWDSVASD	0.001224	67
1	VAAAQMWDSVASDLF	26	40	15	HLA-DRB4*01:01	26	70	AQMWDSVAS	0.004781	70
1	VAAAQMWDSVASDLF	26	40	15	HLA-DRB5*01:01	26	84	AQMWDSVAS	0.001489	84
1	AAAQMWDSVASDLFS	27	41	15	HLA-DPA1*01:03/DPB1*02:01	27	61	MWDSVASDL	0.007053	61
1	AAAQMWDSVASDLFS	27	41	15	HLA-DPA1*01:03/DPB1*04:01	27	47	WDSVASDLF	0.003913	47
1	AAAQMWDSVASDLFS	27	41	15	HLA-DPA1*02:01/DPB1*01:01	27	37	WDSVASDLF	0.022346	37
1	AAAQMWDSVASDLFS	27	41	15	HLA-DPA1*02:01/DPB1*05:01	27	68	WDSVASDLF	0.006661	68
1	AAAQMWDSVASDLFS	27	41	15	HLA-DPA1*02:01/DPB1*14:01	27	42	QMWDSVASD	0.01102	42
1	AAAQMWDSVASDLFS	27	41	15	HLA-DPA1*03:01/DPB1*04:02	27	61	WDSVASDLF	0.014266	61
1	AAAQMWDSVASDLFS	27	41	15	HLA-DQA1*01:01/DQB1*05:01	27	14	AQMWDSVAS	0.006965	14
1	AAAQMWDSVASDLFS	27	41	15	HLA-DQA1*01:02/DQB1*06:02	27	50	MWDSVASDL	0.025028	50
1	AAAQMWDSVASDLFS	27	41	15	HLA-DQA1*03:01/DQB1*03:02	27	8.7	WDSVASDLF	0.00742	8.7
1	AAAQMWDSVASDLFS	27	41	15	HLA-DQA1*04:01/DQB1*04:02	27	47	AQMWDSVAS	0.033398	47
1	AAAQMWDSVASDLFS	27	41	15	HLA-DQA1*05:01/DQB1*02:01	27	0.75	WDSVASDLF	0.559242	0.75
1	AAAQMWDSVASDLFS	27	41	15	HLA-DQA1*05:01/DQB1*03:01	27	12	WDSVASDLF	0.171028	12
1	AAAQMWDSVASDLFS	27	41	15	HLA-DRB1*01:01	27	49	WDSVASDLF	0.006827	49
1	AAAQMWDSVASDLFS	27	41	15	HLA-DRB1*03:01	27	56	QMWDSVASD	0.005712	56
1	AAAQMWDSVASDLFS	27	41	15	HLA-DRB1*04:01	27	37	WDSVASDLF	0.018248	37
1	AAAQMWDSVASDLFS	27	41	15	HLA-DRB1*04:05	27	26	WDSVASDLF	0.043	26
1	AAAQMWDSVASDLFS	27	41	15	HLA-DRB1*07:01	27	14	WDSVASDLF	0.114312	14
1	AAAQMWDSVASDLFS	27	41	15	HLA-DRB1*08:02	27	73	QMWDSVASD	0.004956	73
1	AAAQMWDSVASDLFS	27	41	15	HLA-DRB1*09:01	27	20	MWDSVASDL	0.123871	20
1	AAAQMWDSVASDLFS	27	41	15	HLA-DRB1*11:01	27	83	QMWDSVASD	0.001067	83
1	AAAQMWDSVASDLFS	27	41	15	HLA-DRB1*12:01	27	60	WDSVASDLF	0.017013	60
1	AAAQMWDSVASDLFS	27	41	15	HLA-DRB1*13:02	27	75	MWDSVASDL	0.006607	75
1	AAAQMWDSVASDLFS	27	41	15	HLA-DRB1*15:01	27	63	AQMWDSVAS	0.005034	63
1	AAAQMWDSVASDLFS	27	41	15	HLA-DRB3*01:01	27	16	WDSVASDLF	0.021493	16
1	AAAQMWDSVASDLFS	27	41	15	HLA-DRB3*02:02	27	56	QMWDSVASD	0.002143	56
1	AAAQMWDSVASDLFS	27	41	15	HLA-DRB4*01:01	27	66	WDSVASDLF	0.005635	66
1	AAAQMWDSVASDLFS	27	41	15	HLA-DRB5*01:01	27	72	WDSVASDLF	0.002915	72
1	AAQMWDSVASDLFSA	28	42	15	HLA-DPA1*01:03/DPB1*02:01	28	58	MWDSVASDL	0.007726	58
1	AAQMWDSVASDLFSA	28	42	15	HLA-DPA1*01:03/DPB1*04:01	28	33	WDSVASDLF	0.006799	33
1	AAQMWDSVASDLFSA	28	42	15	HLA-DPA1*02:01/DPB1*01:01	28	26	WDSVASDLF	0.030537	26
1	AAQMWDSVASDLFSA	28	42	15	HLA-DPA1*02:01/DPB1*05:01	28	58	WDSVASDLF	0.009281	58
1	AAQMWDSVASDLFSA	28	42	15	HLA-DPA1*02:01/DPB1*14:01	28	47	MWDSVASDL	0.00935	47
1	AAQMWDSVASDLFSA	28	42	15	HLA-DPA1*03:01/DPB1*04:02	28	47	WDSVASDLF	0.022458	47
1	AAQMWDSVASDLFSA	28	42	15	HLA-DQA1*01:01/DQB1*05:01	28	16	WDSVASDLF	0.006079	16
1	AAQMWDSVASDLFSA	28	42	15	HLA-DQA1*01:02/DQB1*06:02	28	40	MWDSVASDL	0.036416	40
1	AAQMWDSVASDLFSA	28	42	15	HLA-DQA1*03:01/DQB1*03:02	28	5.9	WDSVASDLF	0.009207	5.9
1	AAQMWDSVASDLFSA	28	42	15	HLA-DQA1*04:01/DQB1*04:02	28	62	WDSVASDLF	0.02288	62
1	AAQMWDSVASDLFSA	28	42	15	HLA-DQA1*05:01/DQB1*02:01	28	0.53	WDSVASDLF	0.638585	0.53
1	AAQMWDSVASDLFSA	28	42	15	HLA-DQA1*05:01/DQB1*03:01	28	8.1	WDSVASDLF	0.226037	8.1
1	AAQMWDSVASDLFSA	28	42	15	HLA-DRB1*01:01	28	35	WDSVASDLF	0.01526	35
1	AAQMWDSVASDLFSA	28	42	15	HLA-DRB1*03:01	28	59	WDSVASDLF	0.004935	59
1	AAQMWDSVASDLFSA	28	42	15	HLA-DRB1*04:01	28	25	WDSVASDLF	0.044745	25
1	AAQMWDSVASDLFSA	28	42	15	HLA-DRB1*04:05	28	20	WDSVASDLF	0.066221	20
1	AAQMWDSVASDLFSA	28	42	15	HLA-DRB1*07:01	28	9.7	WDSVASDLF	0.175762	9.7
1	AAQMWDSVASDLFSA	28	42	15	HLA-DRB1*08:02	28	78	WDSVASDLF	0.003673	78
1	AAQMWDSVASDLFSA	28	42	15	HLA-DRB1*09:01	28	14	WDSVASDLF	0.186841	14
1	AAQMWDSVASDLFSA	28	42	15	HLA-DRB1*11:01	28	82	WDSVASDLF	0.001161	82
1	AAQMWDSVASDLFSA	28	42	15	HLA-DRB1*12:01	28	47	WDSVASDLF	0.029944	47
1	AAQMWDSVASDLFSA	28	42	15	HLA-DRB1*13:02	28	72	MWDSVASDL	0.007718	72
1	AAQMWDSVASDLFSA	28	42	15	HLA-DRB1*15:01	28	70	WDSVASDLF	0.003569	70
1	AAQMWDSVASDLFSA	28	42	15	HLA-DRB3*01:01	28	13	WDSVASDLF	0.032469	13
1	AAQMWDSVASDLFSA	28	42	15	HLA-DRB3*02:02	28	51	MWDSVASDL	0.00285	51
1	AAQMWDSVASDLFSA	28	42	15	HLA-DRB4*01:01	28	50	WDSVASDLF	0.009903	50
1	AAQMWDSVASDLFSA	28	42	15	HLA-DRB5*01:01	28	59	WDSVASDLF	0.005807	59
1	AQMWDSVASDLFSAA	29	43	15	HLA-DPA1*01:03/DPB1*02:01	29	33	VASDLFSAA	0.020672	33
1	AQMWDSVASDLFSAA	29	43	15	HLA-DPA1*01:03/DPB1*04:01	29	17	VASDLFSAA	0.014916	17
1	AQMWDSVASDLFSAA	29	43	15	HLA-DPA1*02:01/DPB1*01:01	29	9.9	VASDLFSAA	0.059899	9.9
1	AQMWDSVASDLFSAA	29	43	15	HLA-DPA1*02:01/DPB1*05:01	29	42	WDSVASDLF	0.016201	42
1	AQMWDSVASDLFSAA	29	43	15	HLA-DPA1*02:01/DPB1*14:01	29	48	WDSVASDLF	0.008843	48
1	AQMWDSVASDLFSAA	29	43	15	HLA-DPA1*03:01/DPB1*04:02	29	26	VASDLFSAA	0.044409	26
1	AQMWDSVASDLFSAA	29	43	15	HLA-DQA1*01:01/DQB1*05:01	29	15	WDSVASDLF	0.006413	15
1	AQMWDSVASDLFSAA	29	43	15	HLA-DQA1*01:02/DQB1*06:02	29	14	SVASDLFSA	0.125167	14
1	AQMWDSVASDLFSAA	29	43	15	HLA-DQA1*03:01/DQB1*03:02	29	5.1	WDSVASDLF	0.009966	5.1
1	AQMWDSVASDLFSAA	29	43	15	HLA-DQA1*04:01/DQB1*04:02	29	64	WDSVASDLF	0.021188	64
1	AQMWDSVASDLFSAA	29	43	15	HLA-DQA1*05:01/DQB1*02:01	29	0.44	WDSVASDLF	0.656467	0.44
1	AQMWDSVASDLFSAA	29	43	15	HLA-DQA1*05:01/DQB1*03:01	29	8.1	WDSVASDLF	0.226496	8.1
1	AQMWDSVASDLFSAA	29	43	15	HLA-DRB1*01:01	29	31	WDSVASDLF	0.021583	31
1	AQMWDSVASDLFSAA	29	43	15	HLA-DRB1*03:01	29	53	WDSVASDLF	0.00663	53
1	AQMWDSVASDLFSAA	29	43	15	HLA-DRB1*04:01	29	19	WDSVASDLF	0.068556	19
1	AQMWDSVASDLFSAA	29	43	15	HLA-DRB1*04:05	29	17	WDSVASDLF	0.083828	17
1	AQMWDSVASDLFSAA	29	43	15	HLA-DRB1*07:01	29	9.6	WDSVASDLF	0.177028	9.6
1	AQMWDSVASDLFSAA	29	43	15	HLA-DRB1*08:02	29	75	WDSVASDLF	0.004375	75
1	AQMWDSVASDLFSAA	29	43	15	HLA-DRB1*09:01	29	16	WDSVASDLF	0.167435	16
1	AQMWDSVASDLFSAA	29	43	15	HLA-DRB1*11:01	29	75	WDSVASDLF	0.00186	75
1	AQMWDSVASDLFSAA	29	43	15	HLA-DRB1*12:01	29	40	WDSVASDLF	0.04097	40
1	AQMWDSVASDLFSAA	29	43	15	HLA-DRB1*13:02	29	74	WDSVASDLF	0.007135	74
1	AQMWDSVASDLFSAA	29	43	15	HLA-DRB1*15:01	29	63	WDSVASDLF	0.005217	63
1	AQMWDSVASDLFSAA	29	43	15	HLA-DRB3*01:01	29	11	WDSVASDLF	0.04046	11
1	AQMWDSVASDLFSAA	29	43	15	HLA-DRB3*02:02	29	51	WDSVASDLF	0.002721	51
1	AQMWDSVASDLFSAA	29	43	15	HLA-DRB4*01:01	29	38	WDSVASDLF	0.015371	38
1	AQMWDSVASDLFSAA	29	43	15	HLA-DRB5*01:01	29	50	WDSVASDLF	0.009322	50
1	QMWDSVASDLFSAAS	30	44	15	HLA-DPA1*01:03/DPB1*02:01	30	12	VASDLFSAA	0.070118	12
1	QMWDSVASDLFSAAS	30	44	15	HLA-DPA1*01:03/DPB1*04:01	30	5	VASDLFSAA	0.055791	5
1	QMWDSVASDLFSAAS	30	44	15	HLA-DPA1*02:01/DPB1*01:01	30	5.2	VASDLFSAA	0.08339	5.2
1	QMWDSVASDLFSAAS	30	44	15	HLA-DPA1*02:01/DPB1*05:01	30	36	VASDLFSAA	0.01994	36
1	QMWDSVASDLFSAAS	30	44	15	HLA-DPA1*02:01/DPB1*14:01	30	58	SVASDLFSA	0.006112	58
1	QMWDSVASDLFSAAS	30	44	15	HLA-DPA1*03:01/DPB1*04:02	30	6.8	VASDLFSAA	0.111863	6.8
1	QMWDSVASDLFSAAS	30	44	15	HLA-DQA1*01:01/DQB1*05:01	30	27	WDSVASDLF	0.003829	27
1	QMWDSVASDLFSAAS	30	44	15	HLA-DQA1*01:02/DQB1*06:02	30	5.5	SVASDLFSA	0.256991	5.5
1	QMWDSVASDLFSAAS	30	44	15	HLA-DQA1*03:01/DQB1*03:02	30	11	WDSVASDLF	0.006426	11
1	QMWDSVASDLFSAAS	30	44	15	HLA-DQA1*04:01/DQB1*04:02	30	68	VASDLFSAA	0.019063	68
1	QMWDSVASDLFSAAS	30	44	15	HLA-DQA1*05:01/DQB1*02:01	30	1.5	WDSVASDLF	0.452037	1.5
1	QMWDSVASDLFSAAS	30	44	15	HLA-DQA1*05:01/DQB1*03:01	30	17	WDSVASDLF	0.114023	17
1	QMWDSVASDLFSAAS	30	44	15	HLA-DRB1*01:01	30	57	WDSVASDLF	0.0047	57
1	QMWDSVASDLFSAAS	30	44	15	HLA-DRB1*03:01	30	41	VASDLFSAA	0.012236	41
1	QMWDSVASDLFSAAS	30	44	15	HLA-DRB1*04:01	30	40	WDSVASDLF	0.015015	40
1	QMWDSVASDLFSAAS	30	44	15	HLA-DRB1*04:05	30	31	WDSVASDLF	0.030039	31
1	QMWDSVASDLFSAAS	30	44	15	HLA-DRB1*07:01	30	22	WDSVASDLF	0.0601	22
1	QMWDSVASDLFSAAS	30	44	15	HLA-DRB1*08:02	30	83	DSVASDLFS	0.002526	83
1	QMWDSVASDLFSAAS	30	44	15	HLA-DRB1*09:01	30	38	WDSVASDLF	0.048206	38
1	QMWDSVASDLFSAAS	30	44	15	HLA-DRB1*11:01	30	85	DSVASDLFS	0.000947	85
1	QMWDSVASDLFSAAS	30	44	15	HLA-DRB1*12:01	30	63	WDSVASDLF	0.014896	63
1	QMWDSVASDLFSAAS	30	44	15	HLA-DRB1*13:02	30	84	VASDLFSAA	0.004033	84
1	QMWDSVASDLFSAAS	30	44	15	HLA-DRB1*15:01	30	86	WDSVASDLF	0.001445	86
1	QMWDSVASDLFSAAS	30	44	15	HLA-DRB3*01:01	30	20	WDSVASDLF	0.015537	20
1	QMWDSVASDLFSAAS	30	44	15	HLA-DRB3*02:02	30	78	VASDLFSAA	0.000669	78
1	QMWDSVASDLFSAAS	30	44	15	HLA-DRB4*01:01	30	55	VASDLFSAA	0.00823	55
1	QMWDSVASDLFSAAS	30	44	15	HLA-DRB5*01:01	30	76	WDSVASDLF	0.002312	76
1	MWDSVASDLFSAASA	31	45	15	HLA-DPA1*01:03/DPB1*02:01	31	6.3	VASDLFSAA	0.125141	6.3
1	MWDSVASDLFSAASA	31	45	15	HLA-DPA1*01:03/DPB1*04:01	31	2.5	VASDLFSAA	0.113647	2.5
1	MWDSVASDLFSAASA	31	45	15	HLA-DPA1*02:01/DPB1*01:01	31	2.8	VASDLFSAA	0.112326	2.8
1	MWDSVASDLFSAASA	31	45	15	HLA-DPA1*02:01/DPB1*05:01	31	21	VASDLFSAA	0.032702	21
1	MWDSVASDLFSAASA	31	45	15	HLA-DPA1*02:01/DPB1*14:01	31	49	VASDLFSAA	0.008725	49
1	MWDSVASDLFSAASA	31	45	15	HLA-DPA1*03:01/DPB1*04:02	31	2.7	VASDLFSAA	0.183692	2.7
1	MWDSVASDLFSAASA	31	45	15	HLA-DQA1*01:01/DQB1*05:01	31	39	VASDLFSAA	0.00268	39
1	MWDSVASDLFSAASA	31	45	15	HLA-DQA1*01:02/DQB1*06:02	31	3.4	SVASDLFSA	0.344084	3.4
1	MWDSVASDLFSAASA	31	45	15	HLA-DQA1*03:01/DQB1*03:02	31	26	WDSVASDLF	0.003323	26
1	MWDSVASDLFSAASA	31	45	15	HLA-DQA1*04:01/DQB1*04:02	31	62	VASDLFSAA	0.022503	62
1	MWDSVASDLFSAASA	31	45	15	HLA-DQA1*05:01/DQB1*02:01	31	11	WDSVASDLF	0.163349	11
1	MWDSVASDLFSAASA	31	45	15	HLA-DQA1*05:01/DQB1*03:01	31	30	VASDLFSAA	0.050441	30
1	MWDSVASDLFSAASA	31	45	15	HLA-DRB1*01:01	31	79	VASDLFSAA	0.001525	79
1	MWDSVASDLFSAASA	31	45	15	HLA-DRB1*03:01	31	28	VASDLFSAA	0.028253	28
1	MWDSVASDLFSAASA	31	45	15	HLA-DRB1*04:01	31	68	VASDLFSAA	0.003001	68
1	MWDSVASDLFSAASA	31	45	15	HLA-DRB1*04:05	31	66	WDSVASDLF	0.004317	66
1	MWDSVASDLFSAASA	31	45	15	HLA-DRB1*07:01	31	64	WDSVASDLF	0.006783	64
1	MWDSVASDLFSAASA	31	45	15	HLA-DRB1*08:02	31	86	SVASDLFSA	0.002049	86
1	MWDSVASDLFSAASA	31	45	15	HLA-DRB1*09:01	31	73	SVASDLFSA	0.00896	73
1	MWDSVASDLFSAASA	31	45	15	HLA-DRB1*11:01	31	87	VASDLFSAA	0.0008	87
1	MWDSVASDLFSAASA	31	45	15	HLA-DRB1*12:01	31	82	VASDLFSAA	0.006326	82
1	MWDSVASDLFSAASA	31	45	15	HLA-DRB1*13:02	31	80	VASDLFSAA	0.004972	80
1	MWDSVASDLFSAASA	31	45	15	HLA-DRB1*15:01	31	87	VASDLFSAA	0.001415	87
1	MWDSVASDLFSAASA	31	45	15	HLA-DRB3*01:01	31	24	VASDLFSAA	0.010666	24
1	MWDSVASDLFSAASA	31	45	15	HLA-DRB3*02:02	31	68	VASDLFSAA	0.001118	68
1	MWDSVASDLFSAASA	31	45	15	HLA-DRB4*01:01	31	48	VASDLFSAA	0.010506	48
1	MWDSVASDLFSAASA	31	45	15	HLA-DRB5*01:01	31	91	VASDLFSAA	0.000826	91
1	WDSVASDLFSAASAF	32	46	15	HLA-DPA1*01:03/DPB1*02:01	32	6.5	VASDLFSAA	0.120887	6.5
1	WDSVASDLFSAASAF	32	46	15	HLA-DPA1*01:03/DPB1*04:01	32	2.6	VASDLFSAA	0.1108	2.6
1	WDSVASDLFSAASAF	32	46	15	HLA-DPA1*02:01/DPB1*01:01	32	3.4	VASDLFSAA	0.104156	3.4
1	WDSVASDLFSAASAF	32	46	15	HLA-DPA1*02:01/DPB1*05:01	32	23	VASDLFSAA	0.030253	23
1	WDSVASDLFSAASAF	32	46	15	HLA-DPA1*02:01/DPB1*14:01	32	53	VASDLFSAA	0.007426	53
1	WDSVASDLFSAASAF	32	46	15	HLA-DPA1*03:01/DPB1*04:02	32	2.9	VASDLFSAA	0.17559	2.9
1	WDSVASDLFSAASAF	32	46	15	HLA-DQA1*01:01/DQB1*05:01	32	41	VASDLFSAA	0.002462	41
1	WDSVASDLFSAASAF	32	46	15	HLA-DQA1*01:02/DQB1*06:02	32	8.1	SVASDLFSA	0.193407	8.1
1	WDSVASDLFSAASAF	32	46	15	HLA-DQA1*03:01/DQB1*03:02	32	42	VASDLFSAA	0.001988	42
1	WDSVASDLFSAASAF	32	46	15	HLA-DQA1*04:01/DQB1*04:02	32	63	VASDLFSAA	0.021622	63
1	WDSVASDLFSAASAF	32	46	15	HLA-DQA1*05:01/DQB1*02:01	32	29	VASDLFSAA	0.055883	29
1	WDSVASDLFSAASAF	32	46	15	HLA-DQA1*05:01/DQB1*03:01	32	39	VASDLFSAA	0.032041	39
1	WDSVASDLFSAASAF	32	46	15	HLA-DRB1*01:01	32	78	VASDLFSAA	0.001632	78
1	WDSVASDLFSAASAF	32	46	15	HLA-DRB1*03:01	32	28	VASDLFSAA	0.026753	28
1	WDSVASDLFSAASAF	32	46	15	HLA-DRB1*04:01	32	72	ASDLFSAAS	0.002393	72
1	WDSVASDLFSAASAF	32	46	15	HLA-DRB1*04:05	32	74	ASDLFSAAS	0.002804	74
1	WDSVASDLFSAASAF	32	46	15	HLA-DRB1*07:01	32	72	DLFSAASAF	0.004784	72
1	WDSVASDLFSAASAF	32	46	15	HLA-DRB1*08:02	32	89	VASDLFSAA	0.001671	89
1	WDSVASDLFSAASAF	32	46	15	HLA-DRB1*09:01	32	78	DLFSAASAF	0.00658	78
1	WDSVASDLFSAASAF	32	46	15	HLA-DRB1*11:01	32	89	VASDLFSAA	0.000664	89
1	WDSVASDLFSAASAF	32	46	15	HLA-DRB1*12:01	32	87	VASDLFSAA	0.004514	87
1	WDSVASDLFSAASAF	32	46	15	HLA-DRB1*13:02	32	80	VASDLFSAA	0.005062	80
1	WDSVASDLFSAASAF	32	46	15	HLA-DRB1*15:01	32	80	SDLFSAASA	0.002104	80
1	WDSVASDLFSAASAF	32	46	15	HLA-DRB3*01:01	32	27	VASDLFSAA	0.008952	27
1	WDSVASDLFSAASAF	32	46	15	HLA-DRB3*02:02	32	70	VASDLFSAA	0.001021	70
1	WDSVASDLFSAASAF	32	46	15	HLA-DRB4*01:01	32	54	VASDLFSAA	0.008531	54
1	WDSVASDLFSAASAF	32	46	15	HLA-DRB5*01:01	32	91	VASDLFSAA	0.000783	91
1	DSVASDLFSAASAFQ	33	47	15	HLA-DPA1*01:03/DPB1*02:01	33	9.6	VASDLFSAA	0.082918	9.6
1	DSVASDLFSAASAFQ	33	47	15	HLA-DPA1*01:03/DPB1*04:01	33	4.6	VASDLFSAA	0.061274	4.6
1	DSVASDLFSAASAFQ	33	47	15	HLA-DPA1*02:01/DPB1*01:01	33	7.3	VASDLFSAA	0.07107	7.3
1	DSVASDLFSAASAFQ	33	47	15	HLA-DPA1*02:01/DPB1*05:01	33	37	VASDLFSAA	0.019207	37
1	DSVASDLFSAASAFQ	33	47	15	HLA-DPA1*02:01/DPB1*14:01	33	62	VASDLFSAA	0.00524	62
1	DSVASDLFSAASAFQ	33	47	15	HLA-DPA1*03:01/DPB1*04:02	33	6.5	VASDLFSAA	0.115439	6.5
1	DSVASDLFSAASAFQ	33	47	15	HLA-DQA1*01:01/DQB1*05:01	33	44	VASDLFSAA	0.002275	44
1	DSVASDLFSAASAFQ	33	47	15	HLA-DQA1*01:02/DQB1*06:02	33	27	SVASDLFSA	0.06201	27
1	DSVASDLFSAASAFQ	33	47	15	HLA-DQA1*03:01/DQB1*03:02	33	26	LFSAASAFQ	0.003306	26
1	DSVASDLFSAASAFQ	33	47	15	HLA-DQA1*04:01/DQB1*04:02	33	51	SDLFSAASA	0.030367	51
1	DSVASDLFSAASAFQ	33	47	15	HLA-DQA1*05:01/DQB1*02:01	33	40	VASDLFSAA	0.032487	40
1	DSVASDLFSAASAFQ	33	47	15	HLA-DQA1*05:01/DQB1*03:01	33	38	LFSAASAFQ	0.032987	38
1	DSVASDLFSAASAFQ	33	47	15	HLA-DRB1*01:01	33	71	SDLFSAASA	0.002396	71
1	DSVASDLFSAASAFQ	33	47	15	HLA-DRB1*03:01	33	36	VASDLFSAA	0.016001	36
1	DSVASDLFSAASAFQ	33	47	15	HLA-DRB1*04:01	33	45	LFSAASAFQ	0.011285	45
1	DSVASDLFSAASAFQ	33	47	15	HLA-DRB1*04:05	33	43	LFSAASAFQ	0.014237	43
1	DSVASDLFSAASAFQ	33	47	15	HLA-DRB1*07:01	33	45	DLFSAASAF	0.01669	45
1	DSVASDLFSAASAFQ	33	47	15	HLA-DRB1*08:02	33	78	LFSAASAFQ	0.003694	78
1	DSVASDLFSAASAFQ	33	47	15	HLA-DRB1*09:01	33	41	LFSAASAFQ	0.04296	41
1	DSVASDLFSAASAFQ	33	47	15	HLA-DRB1*11:01	33	86	LFSAASAFQ	0.00084	86
1	DSVASDLFSAASAFQ	33	47	15	HLA-DRB1*12:01	33	80	VASDLFSAA	0.006855	80
1	DSVASDLFSAASAFQ	33	47	15	HLA-DRB1*13:02	33	80	VASDLFSAA	0.005192	80
1	DSVASDLFSAASAFQ	33	47	15	HLA-DRB1*15:01	33	65	SDLFSAASA	0.004689	65
1	DSVASDLFSAASAFQ	33	47	15	HLA-DRB3*01:01	33	35	VASDLFSAA	0.005389	35
1	DSVASDLFSAASAFQ	33	47	15	HLA-DRB3*02:02	33	71	VASDLFSAA	0.001007	71
1	DSVASDLFSAASAFQ	33	47	15	HLA-DRB4*01:01	33	67	VASDLFSAA	0.005315	67
1	DSVASDLFSAASAFQ	33	47	15	HLA-DRB5*01:01	33	84	LFSAASAFQ	0.001484	84
1	SVASDLFSAASAFQS	34	48	15	HLA-DPA1*01:03/DPB1*02:01	34	39	VASDLFSAA	0.016245	39
1	SVASDLFSAASAFQS	34	48	15	HLA-DPA1*01:03/DPB1*04:01	34	30	VASDLFSAA	0.00762	30
1	SVASDLFSAASAFQS	34	48	15	HLA-DPA1*02:01/DPB1*01:01	34	37	VASDLFSAA	0.022456	37
1	SVASDLFSAASAFQS	34	48	15	HLA-DPA1*02:01/DPB1*05:01	34	76	VASDLFSAA	0.004656	76
1	SVASDLFSAASAFQS	34	48	15	HLA-DPA1*02:01/DPB1*14:01	34	30	FSAASAFQS	0.01748	30
1	SVASDLFSAASAFQS	34	48	15	HLA-DPA1*03:01/DPB1*04:02	34	44	VASDLFSAA	0.024609	44
1	SVASDLFSAASAFQS	34	48	15	HLA-DQA1*01:01/DQB1*05:01	34	48	SDLFSAASA	0.00199	48
1	SVASDLFSAASAFQS	34	48	15	HLA-DQA1*01:02/DQB1*06:02	34	24	FSAASAFQS	0.070662	24
1	SVASDLFSAASAFQS	34	48	15	HLA-DQA1*03:01/DQB1*03:02	34	19	LFSAASAFQ	0.004462	19
1	SVASDLFSAASAFQS	34	48	15	HLA-DQA1*04:01/DQB1*04:02	34	36	SDLFSAASA	0.044285	36
1	SVASDLFSAASAFQS	34	48	15	HLA-DQA1*05:01/DQB1*02:01	34	31	FSAASAFQS	0.04983	31
1	SVASDLFSAASAFQS	34	48	15	HLA-DQA1*05:01/DQB1*03:01	34	5.2	FSAASAFQS	0.308973	5.2
1	SVASDLFSAASAFQS	34	48	15	HLA-DRB1*01:01	34	21	FSAASAFQS	0.047174	21
1	SVASDLFSAASAFQS	34	48	15	HLA-DRB1*03:01	34	71	VASDLFSAA	0.00248	71
1	SVASDLFSAASAFQS	34	48	15	HLA-DRB1*04:01	34	12	LFSAASAFQ	0.156103	12
1	SVASDLFSAASAFQS	34	48	15	HLA-DRB1*04:05	34	17	LFSAASAFQ	0.090416	17
1	SVASDLFSAASAFQS	34	48	15	HLA-DRB1*07:01	34	16	FSAASAFQS	0.102746	16
1	SVASDLFSAASAFQS	34	48	15	HLA-DRB1*08:02	34	37	LFSAASAFQ	0.031982	37
1	SVASDLFSAASAFQS	34	48	15	HLA-DRB1*09:01	34	4.4	FSAASAFQS	0.425059	4.4
1	SVASDLFSAASAFQS	34	48	15	HLA-DRB1*11:01	34	54	LFSAASAFQ	0.006234	54
1	SVASDLFSAASAFQS	34	48	15	HLA-DRB1*12:01	34	72	LFSAASAFQ	0.010252	72
1	SVASDLFSAASAFQS	34	48	15	HLA-DRB1*13:02	34	68	LFSAASAFQ	0.009576	68
1	SVASDLFSAASAFQS	34	48	15	HLA-DRB1*15:01	34	46	LFSAASAFQ	0.012107	46
1	SVASDLFSAASAFQS	34	48	15	HLA-DRB3*01:01	34	52	FSAASAFQS	0.002411	52
1	SVASDLFSAASAFQS	34	48	15	HLA-DRB3*02:02	34	40	FSAASAFQS	0.004964	40
1	SVASDLFSAASAFQS	34	48	15	HLA-DRB4*01:01	34	74	LFSAASAFQ	0.004009	74
1	SVASDLFSAASAFQS	34	48	15	HLA-DRB5*01:01	34	30	FSAASAFQS	0.026014	30
1	VASDLFSAASAFQSV	35	49	15	HLA-DPA1*01:03/DPB1*02:01	35	37	SAASAFQSV	0.017489	37
1	VASDLFSAASAFQSV	35	49	15	HLA-DPA1*01:03/DPB1*04:01	35	35	SAASAFQSV	0.006378	35
1	VASDLFSAASAFQSV	35	49	15	HLA-DPA1*02:01/DPB1*01:01	35	56	FSAASAFQS	0.013024	56
1	VASDLFSAASAFQSV	35	49	15	HLA-DPA1*02:01/DPB1*05:01	35	61	FSAASAFQS	0.008392	61
1	VASDLFSAASAFQSV	35	49	15	HLA-DPA1*02:01/DPB1*14:01	35	16	FSAASAFQS	0.033153	16
1	VASDLFSAASAFQSV	35	49	15	HLA-DPA1*03:01/DPB1*04:02	35	58	FSAASAFQS	0.016003	58
1	VASDLFSAASAFQSV	35	49	15	HLA-DQA1*01:01/DQB1*05:01	35	35	FSAASAFQS	0.00305	35
1	VASDLFSAASAFQSV	35	49	15	HLA-DQA1*01:02/DQB1*06:02	35	11	FSAASAFQS	0.154326	11
1	VASDLFSAASAFQSV	35	49	15	HLA-DQA1*03:01/DQB1*03:02	35	14	FSAASAFQS	0.005434	14
1	VASDLFSAASAFQSV	35	49	15	HLA-DQA1*04:01/DQB1*04:02	35	21	FSAASAFQS	0.06713	21
1	VASDLFSAASAFQSV	35	49	15	HLA-DQA1*05:01/DQB1*02:01	35	16	FSAASAFQS	0.117439	16
1	VASDLFSAASAFQSV	35	49	15	HLA-DQA1*05:01/DQB1*03:01	35	1.6	FSAASAFQS	0.568567	1.6
1	VASDLFSAASAFQSV	35	49	15	HLA-DRB1*01:01	35	3.8	FSAASAFQS	0.452577	3.8
1	VASDLFSAASAFQSV	35	49	15	HLA-DRB1*03:01	35	70	LFSAASAFQ	0.002762	70
1	VASDLFSAASAFQSV	35	49	15	HLA-DRB1*04:01	35	5.8	LFSAASAFQ	0.329803	5.8
1	VASDLFSAASAFQSV	35	49	15	HLA-DRB1*04:05	35	9.9	FSAASAFQS	0.170443	9.9
1	VASDLFSAASAFQSV	35	49	15	HLA-DRB1*07:01	35	6.8	FSAASAFQS	0.256083	6.8
1	VASDLFSAASAFQSV	35	49	15	HLA-DRB1*08:02	35	18	FSAASAFQS	0.10944	18
1	VASDLFSAASAFQSV	35	49	15	HLA-DRB1*09:01	35	1.3	FSAASAFQS	0.655865	1.3
1	VASDLFSAASAFQSV	35	49	15	HLA-DRB1*11:01	35	22	FSAASAFQS	0.050956	22
1	VASDLFSAASAFQSV	35	49	15	HLA-DRB1*12:01	35	65	FSAASAFQS	0.014087	65
1	VASDLFSAASAFQSV	35	49	15	HLA-DRB1*13:02	35	49	FSAASAFQS	0.023064	49
1	VASDLFSAASAFQSV	35	49	15	HLA-DRB1*15:01	35	30	LFSAASAFQ	0.029133	30
1	VASDLFSAASAFQSV	35	49	15	HLA-DRB3*01:01	35	39	FSAASAFQS	0.004381	39
1	VASDLFSAASAFQSV	35	49	15	HLA-DRB3*02:02	35	14	FSAASAFQS	0.032017	14
1	VASDLFSAASAFQSV	35	49	15	HLA-DRB4*01:01	35	61	LFSAASAFQ	0.00667	61
1	VASDLFSAASAFQSV	35	49	15	HLA-DRB5*01:01	35	6.4	FSAASAFQS	0.173763	6.4
1	ASDLFSAASAFQSVV	36	50	15	HLA-DPA1*01:03/DPB1*02:01	36	17	SAASAFQSV	0.048287	17
1	ASDLFSAASAFQSVV	36	50	15	HLA-DPA1*01:03/DPB1*04:01	36	16	SAASAFQSV	0.017164	16
1	ASDLFSAASAFQSVV	36	50	15	HLA-DPA1*02:01/DPB1*01:01	36	27	SAASAFQSV	0.029424	27
1	ASDLFSAASAFQSVV	36	50	15	HLA-DPA1*02:01/DPB1*05:01	36	47	FSAASAFQS	0.013434	47
1	ASDLFSAASAFQSVV	36	50	15	HLA-DPA1*02:01/DPB1*14:01	36	12	FSAASAFQS	0.044502	12
1	ASDLFSAASAFQSVV	36	50	15	HLA-DPA1*03:01/DPB1*04:02	36	39	FSAASAFQS	0.029673	39
1	ASDLFSAASAFQSVV	36	50	15	HLA-DQA1*01:01/DQB1*05:01	36	30	FSAASAFQS	0.003479	30
1	ASDLFSAASAFQSVV	36	50	15	HLA-DQA1*01:02/DQB1*06:02	36	7.3	FSAASAFQS	0.210925	7.3
1	ASDLFSAASAFQSVV	36	50	15	HLA-DQA1*03:01/DQB1*03:02	36	12	FSAASAFQS	0.006138	12
1	ASDLFSAASAFQSVV	36	50	15	HLA-DQA1*04:01/DQB1*04:02	36	16	FSAASAFQS	0.081372	16
1	ASDLFSAASAFQSVV	36	50	15	HLA-DQA1*05:01/DQB1*02:01	36	12	FSAASAFQS	0.154244	12
1	ASDLFSAASAFQSVV	36	50	15	HLA-DQA1*05:01/DQB1*03:01	36	1.1	FSAASAFQS	0.641793	1.1
1	ASDLFSAASAFQSVV	36	50	15	HLA-DRB1*01:01	36	2	FSAASAFQS	0.665965	2
1	ASDLFSAASAFQSVV	36	50	15	HLA-DRB1*03:01	36	68	LFSAASAFQ	0.00306	68
1	ASDLFSAASAFQSVV	36	50	15	HLA-DRB1*04:01	36	4.2	FSAASAFQS	0.410227	4.2
1	ASDLFSAASAFQSVV	36	50	15	HLA-DRB1*04:05	36	8.4	FSAASAFQS	0.210043	8.4
1	ASDLFSAASAFQSVV	36	50	15	HLA-DRB1*07:01	36	4.8	FSAASAFQS	0.330986	4.8
1	ASDLFSAASAFQSVV	36	50	15	HLA-DRB1*08:02	36	12	FSAASAFQS	0.188139	12
1	ASDLFSAASAFQSVV	36	50	15	HLA-DRB1*09:01	36	0.83	FSAASAFQS	0.701043	0.83
1	ASDLFSAASAFQSVV	36	50	15	HLA-DRB1*11:01	36	14	FSAASAFQS	0.121888	14
1	ASDLFSAASAFQSVV	36	50	15	HLA-DRB1*12:01	36	62	FSAASAFQS	0.015973	62
1	ASDLFSAASAFQSVV	36	50	15	HLA-DRB1*13:02	36	37	FSAASAFQS	0.040839	37
1	ASDLFSAASAFQSVV	36	50	15	HLA-DRB1*15:01	36	22	FSAASAFQS	0.050925	22
1	ASDLFSAASAFQSVV	36	50	15	HLA-DRB3*01:01	36	32	FSAASAFQS	0.006496	32
1	ASDLFSAASAFQSVV	36	50	15	HLA-DRB3*02:02	36	9.2	FSAASAFQS	0.056262	9.2
1	ASDLFSAASAFQSVV	36	50	15	HLA-DRB4*01:01	36	55	LFSAASAFQ	0.008273	55
1	ASDLFSAASAFQSVV	36	50	15	HLA-DRB5*01:01	36	3.6	FSAASAFQS	0.27516	3.6
1	SDLFSAASAFQSVVW	37	51	15	HLA-DPA1*01:03/DPB1*02:01	37	16	SAASAFQSV	0.051187	16
1	SDLFSAASAFQSVVW	37	51	15	HLA-DPA1*01:03/DPB1*04:01	37	16	SAASAFQSV	0.01668	16
1	SDLFSAASAFQSVVW	37	51	15	HLA-DPA1*02:01/DPB1*01:01	37	28	SAASAFQSV	0.029188	28
1	SDLFSAASAFQSVVW	37	51	15	HLA-DPA1*02:01/DPB1*05:01	37	53	FSAASAFQS	0.011106	53
1	SDLFSAASAFQSVVW	37	51	15	HLA-DPA1*02:01/DPB1*14:01	37	14	FSAASAFQS	0.037156	14
1	SDLFSAASAFQSVVW	37	51	15	HLA-DPA1*03:01/DPB1*04:02	37	43	FSAASAFQS	0.025354	43
1	SDLFSAASAFQSVVW	37	51	15	HLA-DQA1*01:01/DQB1*05:01	37	42	FSAASAFQS	0.002436	42
1	SDLFSAASAFQSVVW	37	51	15	HLA-DQA1*01:02/DQB1*06:02	37	9.1	FSAASAFQS	0.176903	9.1
1	SDLFSAASAFQSVVW	37	51	15	HLA-DQA1*03:01/DQB1*03:02	37	17	FSAASAFQS	0.004751	17
1	SDLFSAASAFQSVVW	37	51	15	HLA-DQA1*04:01/DQB1*04:02	37	24	FSAASAFQS	0.060999	24
1	SDLFSAASAFQSVVW	37	51	15	HLA-DQA1*05:01/DQB1*02:01	37	15	FSAASAFQS	0.119147	15
1	SDLFSAASAFQSVVW	37	51	15	HLA-DQA1*05:01/DQB1*03:01	37	1.5	FSAASAFQS	0.589171	1.5
1	SDLFSAASAFQSVVW	37	51	15	HLA-DRB1*01:01	37	2.5	FSAASAFQS	0.610147	2.5
1	SDLFSAASAFQSVVW	37	51	15	HLA-DRB1*03:01	37	84	FSAASAFQS	0.00113	84
1	SDLFSAASAFQSVVW	37	51	15	HLA-DRB1*04:01	37	6.9	FSAASAFQS	0.280073	6.9
1	SDLFSAASAFQSVVW	37	51	15	HLA-DRB1*04:05	37	13	FSAASAFQS	0.133008	13
1	SDLFSAASAFQSVVW	37	51	15	HLA-DRB1*07:01	37	7.4	FSAASAFQS	0.237249	7.4
1	SDLFSAASAFQSVVW	37	51	15	HLA-DRB1*08:02	37	15	FSAASAFQS	0.145048	15
1	SDLFSAASAFQSVVW	37	51	15	HLA-DRB1*09:01	37	1.9	FSAASAFQS	0.597045	1.9
1	SDLFSAASAFQSVVW	37	51	15	HLA-DRB1*11:01	37	16	FSAASAFQS	0.09209	16
1	SDLFSAASAFQSVVW	37	51	15	HLA-DRB1*12:01	37	72	FSAASAFQS	0.0103	72
1	SDLFSAASAFQSVVW	37	51	15	HLA-DRB1*13:02	37	43	FSAASAFQS	0.029743	43
1	SDLFSAASAFQSVVW	37	51	15	HLA-DRB1*15:01	37	31	FSAASAFQS	0.027219	31
1	SDLFSAASAFQSVVW	37	51	15	HLA-DRB3*01:01	37	39	FSAASAFQS	0.004453	39
1	SDLFSAASAFQSVVW	37	51	15	HLA-DRB3*02:02	37	12	FSAASAFQS	0.04336	12
1	SDLFSAASAFQSVVW	37	51	15	HLA-DRB4*01:01	37	74	FSAASAFQS	0.003903	74
1	SDLFSAASAFQSVVW	37	51	15	HLA-DRB5*01:01	37	4.4	FSAASAFQS	0.235818	4.4
1	DLFSAASAFQSVVWG	38	52	15	HLA-DPA1*01:03/DPB1*02:01	38	12	SAASAFQSV	0.068642	12
1	DLFSAASAFQSVVWG	38	52	15	HLA-DPA1*01:03/DPB1*04:01	38	13	SAASAFQSV	0.021433	13
1	DLFSAASAFQSVVWG	38	52	15	HLA-DPA1*02:01/DPB1*01:01	38	23	SAASAFQSV	0.034086	23
1	DLFSAASAFQSVVWG	38	52	15	HLA-DPA1*02:01/DPB1*05:01	38	60	SAASAFQSV	0.008631	60
1	DLFSAASAFQSVVWG	38	52	15	HLA-DPA1*02:01/DPB1*14:01	38	26	FSAASAFQS	0.02026	26
1	DLFSAASAFQSVVWG	38	52	15	HLA-DPA1*03:01/DPB1*04:02	38	46	SAASAFQSV	0.023044	46
1	DLFSAASAFQSVVWG	38	52	15	HLA-DQA1*01:01/DQB1*05:01	38	60	FSAASAFQS	0.001439	60
1	DLFSAASAFQSVVWG	38	52	15	HLA-DQA1*01:02/DQB1*06:02	38	20	FSAASAFQS	0.086499	20
1	DLFSAASAFQSVVWG	38	52	15	HLA-DQA1*03:01/DQB1*03:02	38	30	FSAASAFQS	0.002832	30
1	DLFSAASAFQSVVWG	38	52	15	HLA-DQA1*04:01/DQB1*04:02	38	56	FSAASAFQS	0.026435	56
1	DLFSAASAFQSVVWG	38	52	15	HLA-DQA1*05:01/DQB1*02:01	38	34	FSAASAFQS	0.043561	34
1	DLFSAASAFQSVVWG	38	52	15	HLA-DQA1*05:01/DQB1*03:01	38	3.9	FSAASAFQS	0.373823	3.9
1	DLFSAASAFQSVVWG	38	52	15	HLA-DRB1*01:01	38	7.5	FSAASAFQS	0.243114	7.5
1	DLFSAASAFQSVVWG	38	52	15	HLA-DRB1*03:01	38	96	FSAASAFQS	0.000293	96
1	DLFSAASAFQSVVWG	38	52	15	HLA-DRB1*04:01	38	20	FSAASAFQS	0.063816	20
1	DLFSAASAFQSVVWG	38	52	15	HLA-DRB1*04:05	38	29	FSAASAFQS	0.033864	29
1	DLFSAASAFQSVVWG	38	52	15	HLA-DRB1*07:01	38	20	FSAASAFQS	0.069252	20
1	DLFSAASAFQSVVWG	38	52	15	HLA-DRB1*08:02	38	34	FSAASAFQS	0.038057	34
1	DLFSAASAFQSVVWG	38	52	15	HLA-DRB1*09:01	38	8.1	FSAASAFQS	0.290032	8.1
1	DLFSAASAFQSVVWG	38	52	15	HLA-DRB1*11:01	38	38	FSAASAFQS	0.015088	38
1	DLFSAASAFQSVVWG	38	52	15	HLA-DRB1*12:01	38	86	FSAASAFQS	0.004647	86
1	DLFSAASAFQSVVWG	38	52	15	HLA-DRB1*13:02	38	75	FSAASAFQS	0.006668	75
1	DLFSAASAFQSVVWG	38	52	15	HLA-DRB1*15:01	38	65	FSAASAFQS	0.004573	65
1	DLFSAASAFQSVVWG	38	52	15	HLA-DRB3*01:01	38	65	FSAASAFQS	0.001321	65
1	DLFSAASAFQSVVWG	38	52	15	HLA-DRB3*02:02	38	31	FSAASAFQS	0.008763	31
1	DLFSAASAFQSVVWG	38	52	15	HLA-DRB4*01:01	38	92	FSAASAFQS	0.001324	92
1	DLFSAASAFQSVVWG	38	52	15	HLA-DRB5*01:01	38	14	FSAASAFQS	0.079614	14
1	LFSAASAFQSVVWGL	39	53	15	HLA-DPA1*01:03/DPB1*02:01	39	29	SAASAFQSV	0.023901	29
1	LFSAASAFQSVVWGL	39	53	15	HLA-DPA1*01:03/DPB1*04:01	39	42	SAASAFQSV	0.00465	42
1	LFSAASAFQSVVWGL	39	53	15	HLA-DPA1*02:01/DPB1*01:01	39	64	SAASAFQSV	0.00996	64
1	LFSAASAFQSVVWGL	39	53	15	HLA-DPA1*02:01/DPB1*05:01	39	86	SAASAFQSV	0.002648	86
1	LFSAASAFQSVVWGL	39	53	15	HLA-DPA1*02:01/DPB1*14:01	39	53	FSAASAFQS	0.00747	53
1	LFSAASAFQSVVWGL	39	53	15	HLA-DPA1*03:01/DPB1*04:02	39	82	SAASAFQSV	0.005901	82
1	LFSAASAFQSVVWGL	39	53	15	HLA-DQA1*01:01/DQB1*05:01	39	77	ASAFQSVVW	0.000834	77
1	LFSAASAFQSVVWGL	39	53	15	HLA-DQA1*01:02/DQB1*06:02	39	51	FSAASAFQS	0.024524	51
1	LFSAASAFQSVVWGL	39	53	15	HLA-DQA1*03:01/DQB1*03:02	39	47	FSAASAFQS	0.001683	47
1	LFSAASAFQSVVWGL	39	53	15	HLA-DQA1*04:01/DQB1*04:02	39	87	FSAASAFQS	0.008918	87
1	LFSAASAFQSVVWGL	39	53	15	HLA-DQA1*05:01/DQB1*02:01	39	60	AASAFQSVV	0.013383	60
1	LFSAASAFQSVVWGL	39	53	15	HLA-DQA1*05:01/DQB1*03:01	39	19	FSAASAFQS	0.100748	19
1	LFSAASAFQSVVWGL	39	53	15	HLA-DRB1*01:01	39	30	FSAASAFQS	0.022203	30
1	LFSAASAFQSVVWGL	39	53	15	HLA-DRB1*03:01	39	99	SAFQSVVWG	0.000123	99
1	LFSAASAFQSVVWGL	39	53	15	HLA-DRB1*04:01	39	59	FSAASAFQS	0.005046	59
1	LFSAASAFQSVVWGL	39	53	15	HLA-DRB1*04:05	39	55	FSAASAFQS	0.007614	55
1	LFSAASAFQSVVWGL	39	53	15	HLA-DRB1*07:01	39	50	FSAASAFQS	0.013058	50
1	LFSAASAFQSVVWGL	39	53	15	HLA-DRB1*08:02	39	72	FSAASAFQS	0.005008	72
1	LFSAASAFQSVVWGL	39	53	15	HLA-DRB1*09:01	39	39	FSAASAFQS	0.046404	39
1	LFSAASAFQSVVWGL	39	53	15	HLA-DRB1*11:01	39	79	FSAASAFQS	0.001406	79
1	LFSAASAFQSVVWGL	39	53	15	HLA-DRB1*12:01	39	94	ASAFQSVVW	0.002328	94
1	LFSAASAFQSVVWGL	39	53	15	HLA-DRB1*13:02	39	97	FSAASAFQS	0.00097	97
1	LFSAASAFQSVVWGL	39	53	15	HLA-DRB1*15:01	39	93	ASAFQSVVW	0.000819	93
1	LFSAASAFQSVVWGL	39	53	15	HLA-DRB3*01:01	39	87	FSAASAFQS	0.000428	87
1	LFSAASAFQSVVWGL	39	53	15	HLA-DRB3*02:02	39	78	FSAASAFQS	0.000655	78
1	LFSAASAFQSVVWGL	39	53	15	HLA-DRB4*01:01	39	97	SAFQSVVWG	0.000679	97
1	LFSAASAFQSVVWGL	39	53	15	HLA-DRB5*01:01	39	53	FSAASAFQS	0.008007	53
1	FSAASAFQSVVWGLT	40	54	15	HLA-DPA1*01:03/DPB1*02:01	40	22	FQSVVWGLT	0.033659	22
1	FSAASAFQSVVWGLT	40	54	15	HLA-DPA1*01:03/DPB1*04:01	40	15	FQSVVWGLT	0.017394	15
1	FSAASAFQSVVWGLT	40	54	15	HLA-DPA1*02:01/DPB1*01:01	40	31	FQSVVWGLT	0.026678	31
1	FSAASAFQSVVWGLT	40	54	15	HLA-DPA1*02:01/DPB1*05:01	40	70	FQSVVWGLT	0.006107	70
1	FSAASAFQSVVWGLT	40	54	15	HLA-DPA1*02:01/DPB1*14:01	40	72	AFQSVVWGL	0.003482	72
1	FSAASAFQSVVWGLT	40	54	15	HLA-DPA1*03:01/DPB1*04:02	40	37	FQSVVWGLT	0.030893	37
1	FSAASAFQSVVWGLT	40	54	15	HLA-DQA1*01:01/DQB1*05:01	40	77	ASAFQSVVW	0.000834	77
1	FSAASAFQSVVWGLT	40	54	15	HLA-DQA1*01:02/DQB1*06:02	40	61	SAFQSVVWG	0.016932	61
1	FSAASAFQSVVWGLT	40	54	15	HLA-DQA1*03:01/DQB1*03:02	40	54	AASAFQSVV	0.001384	54
1	FSAASAFQSVVWGLT	40	54	15	HLA-DQA1*04:01/DQB1*04:02	40	94	SAFQSVVWG	0.005247	94
1	FSAASAFQSVVWGLT	40	54	15	HLA-DQA1*05:01/DQB1*02:01	40	69	AASAFQSVV	0.008591	69
1	FSAASAFQSVVWGLT	40	54	15	HLA-DQA1*05:01/DQB1*03:01	40	54	FSAASAFQS	0.016295	54
1	FSAASAFQSVVWGLT	40	54	15	HLA-DRB1*01:01	40	90	FSAASAFQS	0.00076	90
1	FSAASAFQSVVWGLT	40	54	15	HLA-DRB1*03:01	40	99	SAFQSVVWG	0.000143	99
1	FSAASAFQSVVWGLT	40	54	15	HLA-DRB1*04:01	40	89	SAFQSVVWG	0.000703	89
1	FSAASAFQSVVWGLT	40	54	15	HLA-DRB1*04:05	40	87	SAFQSVVWG	0.001199	87
1	FSAASAFQSVVWGLT	40	54	15	HLA-DRB1*07:01	40	55	AFQSVVWGL	0.010262	55
1	FSAASAFQSVVWGLT	40	54	15	HLA-DRB1*08:02	40	95	FQSVVWGLT	0.000753	95
1	FSAASAFQSVVWGLT	40	54	15	HLA-DRB1*09:01	40	67	AFQSVVWGL	0.012105	67
1	FSAASAFQSVVWGLT	40	54	15	HLA-DRB1*11:01	40	96	FQSVVWGLT	0.000268	96
1	FSAASAFQSVVWGLT	40	54	15	HLA-DRB1*12:01	40	94	ASAFQSVVW	0.002235	94
1	FSAASAFQSVVWGLT	40	54	15	HLA-DRB1*13:02	40	99	AFQSVVWGL	0.000537	99
1	FSAASAFQSVVWGLT	40	54	15	HLA-DRB1*15:01	40	93	ASAFQSVVW	0.000812	93
1	FSAASAFQSVVWGLT	40	54	15	HLA-DRB3*01:01	40	93	FQSVVWGLT	0.000276	93
1	FSAASAFQSVVWGLT	40	54	15	HLA-DRB3*02:02	40	96	FQSVVWGLT	0.000114	96
1	FSAASAFQSVVWGLT	40	54	15	HLA-DRB4*01:01	40	92	SAFQSVVWG	0.001325	92
1	FSAASAFQSVVWGLT	40	54	15	HLA-DRB5*01:01	40	95	FQSVVWGLT	0.000525	95
1	SAASAFQSVVWGLTV	41	55	15	HLA-DPA1*01:03/DPB1*02:01	41	8.3	FQSVVWGLT	0.09348	8.3
1	SAASAFQSVVWGLTV	41	55	15	HLA-DPA1*01:03/DPB1*04:01	41	5	FQSVVWGLT	0.056037	5
1	SAASAFQSVVWGLTV	41	55	15	HLA-DPA1*02:01/DPB1*01:01	41	13	FQSVVWGLT	0.050988	13
1	SAASAFQSVVWGLTV	41	55	15	HLA-DPA1*02:01/DPB1*05:01	41	50	FQSVVWGLT	0.012117	50
1	SAASAFQSVVWGLTV	41	55	15	HLA-DPA1*02:01/DPB1*14:01	41	59	FQSVVWGLT	0.00587	59
1	SAASAFQSVVWGLTV	41	55	15	HLA-DPA1*03:01/DPB1*04:02	41	16	FQSVVWGLT	0.066501	16
1	SAASAFQSVVWGLTV	41	55	15	HLA-DQA1*01:01/DQB1*05:01	41	78	ASAFQSVVW	0.000805	78
1	SAASAFQSVVWGLTV	41	55	15	HLA-DQA1*01:02/DQB1*06:02	41	61	SAFQSVVWG	0.016646	61
1	SAASAFQSVVWGLTV	41	55	15	HLA-DQA1*03:01/DQB1*03:02	41	60	SAFQSVVWG	0.001155	60
1	SAASAFQSVVWGLTV	41	55	15	HLA-DQA1*04:01/DQB1*04:02	41	95	FQSVVWGLT	0.004525	95
1	SAASAFQSVVWGLTV	41	55	15	HLA-DQA1*05:01/DQB1*02:01	41	76	AFQSVVWGL	0.005963	76
1	SAASAFQSVVWGLTV	41	55	15	HLA-DQA1*05:01/DQB1*03:01	41	64	AFQSVVWGL	0.010126	64
1	SAASAFQSVVWGLTV	41	55	15	HLA-DRB1*01:01	41	81	FQSVVWGLT	0.001373	81
1	SAASAFQSVVWGLTV	41	55	15	HLA-DRB1*03:01	41	98	AFQSVVWGL	0.000157	98
1	SAASAFQSVVWGLTV	41	55	15	HLA-DRB1*04:01	41	91	SAFQSVVWG	0.000551	91
1	SAASAFQSVVWGLTV	41	55	15	HLA-DRB1*04:05	41	86	SAFQSVVWG	0.001342	86
1	SAASAFQSVVWGLTV	41	55	15	HLA-DRB1*07:01	41	54	AFQSVVWGL	0.010688	54
1	SAASAFQSVVWGLTV	41	55	15	HLA-DRB1*08:02	41	86	FQSVVWGLT	0.002086	86
1	SAASAFQSVVWGLTV	41	55	15	HLA-DRB1*09:01	41	64	AFQSVVWGL	0.014208	64
1	SAASAFQSVVWGLTV	41	55	15	HLA-DRB1*11:01	41	88	FQSVVWGLT	0.000717	88
1	SAASAFQSVVWGLTV	41	55	15	HLA-DRB1*12:01	41	95	FQSVVWGLT	0.002186	95
1	SAASAFQSVVWGLTV	41	55	15	HLA-DRB1*13:02	41	97	FQSVVWGLT	0.000806	97
1	SAASAFQSVVWGLTV	41	55	15	HLA-DRB1*15:01	41	92	ASAFQSVVW	0.000901	92
1	SAASAFQSVVWGLTV	41	55	15	HLA-DRB3*01:01	41	90	FQSVVWGLT	0.000374	90
1	SAASAFQSVVWGLTV	41	55	15	HLA-DRB3*02:02	41	95	FQSVVWGLT	0.000149	95
1	SAASAFQSVVWGLTV	41	55	15	HLA-DRB4*01:01	41	91	SAFQSVVWG	0.001487	91
1	SAASAFQSVVWGLTV	41	55	15	HLA-DRB5*01:01	41	89	FQSVVWGLT	0.000947	89
1	AASAFQSVVWGLTVG	42	56	15	HLA-DPA1*01:03/DPB1*02:01	42	3.8	FQSVVWGLT	0.201771	3.8
1	AASAFQSVVWGLTVG	42	56	15	HLA-DPA1*01:03/DPB1*04:01	42	2.7	FQSVVWGLT	0.103592	2.7
1	AASAFQSVVWGLTVG	42	56	15	HLA-DPA1*02:01/DPB1*01:01	42	6.3	FQSVVWGLT	0.077092	6.3
1	AASAFQSVVWGLTVG	42	56	15	HLA-DPA1*02:01/DPB1*05:01	42	33	FQSVVWGLT	0.021887	33
1	AASAFQSVVWGLTVG	42	56	15	HLA-DPA1*02:01/DPB1*14:01	42	46	FQSVVWGLT	0.009708	46
1	AASAFQSVVWGLTVG	42	56	15	HLA-DPA1*03:01/DPB1*04:02	42	6.8	FQSVVWGLT	0.112684	6.8
1	AASAFQSVVWGLTVG	42	56	15	HLA-DQA1*01:01/DQB1*05:01	42	76	FQSVVWGLT	0.000866	76
1	AASAFQSVVWGLTVG	42	56	15	HLA-DQA1*01:02/DQB1*06:02	42	68	AFQSVVWGL	0.012569	68
1	AASAFQSVVWGLTVG	42	56	15	HLA-DQA1*03:01/DQB1*03:02	42	76	AFQSVVWGL	0.000661	76
1	AASAFQSVVWGLTVG	42	56	15	HLA-DQA1*04:01/DQB1*04:02	42	93	FQSVVWGLT	0.005837	93
1	AASAFQSVVWGLTVG	42	56	15	HLA-DQA1*05:01/DQB1*02:01	42	75	AFQSVVWGL	0.006372	75
1	AASAFQSVVWGLTVG	42	56	15	HLA-DQA1*05:01/DQB1*03:01	42	59	AFQSVVWGL	0.012928	59
1	AASAFQSVVWGLTVG	42	56	15	HLA-DRB1*01:01	42	63	FQSVVWGLT	0.003415	63
1	AASAFQSVVWGLTVG	42	56	15	HLA-DRB1*03:01	42	98	AFQSVVWGL	0.000186	98
1	AASAFQSVVWGLTVG	42	56	15	HLA-DRB1*04:01	42	93	FQSVVWGLT	0.000453	93
1	AASAFQSVVWGLTVG	42	56	15	HLA-DRB1*04:05	42	85	FQSVVWGLT	0.001433	85
1	AASAFQSVVWGLTVG	42	56	15	HLA-DRB1*07:01	42	42	AFQSVVWGL	0.019035	42
1	AASAFQSVVWGLTVG	42	56	15	HLA-DRB1*08:02	42	68	FQSVVWGLT	0.006325	68
1	AASAFQSVVWGLTVG	42	56	15	HLA-DRB1*09:01	42	51	AFQSVVWGL	0.026608	51
1	AASAFQSVVWGLTVG	42	56	15	HLA-DRB1*11:01	42	77	FQSVVWGLT	0.001603	77
1	AASAFQSVVWGLTVG	42	56	15	HLA-DRB1*12:01	42	88	FQSVVWGLT	0.004238	88
1	AASAFQSVVWGLTVG	42	56	15	HLA-DRB1*13:02	42	93	FQSVVWGLT	0.001759	93
1	AASAFQSVVWGLTVG	42	56	15	HLA-DRB1*15:01	42	87	FQSVVWGLT	0.001371	87
1	AASAFQSVVWGLTVG	42	56	15	HLA-DRB3*01:01	42	84	FQSVVWGLT	0.000523	84
1	AASAFQSVVWGLTVG	42	56	15	HLA-DRB3*02:02	42	89	FQSVVWGLT	0.000316	89
1	AASAFQSVVWGLTVG	42	56	15	HLA-DRB4*01:01	42	93	FQSVVWGLT	0.001184	93
1	AASAFQSVVWGLTVG	42	56	15	HLA-DRB5*01:01	42	76	FQSVVWGLT	0.002437	76
1	ASAFQSVVWGLTVGS	43	57	15	HLA-DPA1*01:03/DPB1*02:01	43	2.7	FQSVVWGLT	0.272068	2.7
1	ASAFQSVVWGLTVGS	43	57	15	HLA-DPA1*01:03/DPB1*04:01	43	2.2	FQSVVWGLT	0.130441	2.2
1	ASAFQSVVWGLTVGS	43	57	15	HLA-DPA1*02:01/DPB1*01:01	43	4.4	FQSVVWGLT	0.091328	4.4
1	ASAFQSVVWGLTVGS	43	57	15	HLA-DPA1*02:01/DPB1*05:01	43	25	FQSVVWGLT	0.028424	25
1	ASAFQSVVWGLTVGS	43	57	15	HLA-DPA1*02:01/DPB1*14:01	43	43	FQSVVWGLT	0.010675	43
1	ASAFQSVVWGLTVGS	43	57	15	HLA-DPA1*03:01/DPB1*04:02	43	4.5	FQSVVWGLT	0.140779	4.5
1	ASAFQSVVWGLTVGS	43	57	15	HLA-DQA1*01:01/DQB1*05:01	43	66	SVVWGLTVG	0.001216	66
1	ASAFQSVVWGLTVGS	43	57	15	HLA-DQA1*01:02/DQB1*06:02	43	76	VVWGLTVGS	0.00913	76
1	ASAFQSVVWGLTVGS	43	57	15	HLA-DQA1*03:01/DQB1*03:02	43	74	FQSVVWGLT	0.000717	74
1	ASAFQSVVWGLTVGS	43	57	15	HLA-DQA1*04:01/DQB1*04:02	43	89	FQSVVWGLT	0.008095	89
1	ASAFQSVVWGLTVGS	43	57	15	HLA-DQA1*05:01/DQB1*02:01	43	76	FQSVVWGLT	0.006127	76
1	ASAFQSVVWGLTVGS	43	57	15	HLA-DQA1*05:01/DQB1*03:01	43	48	VVWGLTVGS	0.021389	48
1	ASAFQSVVWGLTVGS	43	57	15	HLA-DRB1*01:01	43	54	FQSVVWGLT	0.00534	54
1	ASAFQSVVWGLTVGS	43	57	15	HLA-DRB1*03:01	43	96	VVWGLTVGS	0.00027	96
1	ASAFQSVVWGLTVGS	43	57	15	HLA-DRB1*04:01	43	88	FQSVVWGLT	0.000765	88
1	ASAFQSVVWGLTVGS	43	57	15	HLA-DRB1*04:05	43	79	FQSVVWGLT	0.002157	79
1	ASAFQSVVWGLTVGS	43	57	15	HLA-DRB1*07:01	43	46	FQSVVWGLT	0.016033	46
1	ASAFQSVVWGLTVGS	43	57	15	HLA-DRB1*08:02	43	57	FQSVVWGLT	0.011324	57
1	ASAFQSVVWGLTVGS	43	57	15	HLA-DRB1*09:01	43	53	FQSVVWGLT	0.024699	53
1	ASAFQSVVWGLTVGS	43	57	15	HLA-DRB1*11:01	43	69	FQSVVWGLT	0.002592	69
1	ASAFQSVVWGLTVGS	43	57	15	HLA-DRB1*12:01	43	80	QSVVWGLTV	0.006832	80
1	ASAFQSVVWGLTVGS	43	57	15	HLA-DRB1*13:02	43	86	FQSVVWGLT	0.003325	86
1	ASAFQSVVWGLTVGS	43	57	15	HLA-DRB1*15:01	43	81	FQSVVWGLT	0.002013	81
1	ASAFQSVVWGLTVGS	43	57	15	HLA-DRB3*01:01	43	83	FQSVVWGLT	0.000554	83
1	ASAFQSVVWGLTVGS	43	57	15	HLA-DRB3*02:02	43	83	FQSVVWGLT	0.000496	83
1	ASAFQSVVWGLTVGS	43	57	15	HLA-DRB4*01:01	43	90	FQSVVWGLT	0.001546	90
1	ASAFQSVVWGLTVGS	43	57	15	HLA-DRB5*01:01	43	66	FQSVVWGLT	0.004198	66
1	SAFQSVVWGLTVGSW	44	58	15	HLA-DPA1*01:03/DPB1*02:01	44	7.2	FQSVVWGLT	0.109103	7.2
1	SAFQSVVWGLTVGSW	44	58	15	HLA-DPA1*01:03/DPB1*04:01	44	7.3	FQSVVWGLT	0.03704	7.3
1	SAFQSVVWGLTVGSW	44	58	15	HLA-DPA1*02:01/DPB1*01:01	44	20	FQSVVWGLT	0.038719	20
1	SAFQSVVWGLTVGSW	44	58	15	HLA-DPA1*02:01/DPB1*05:01	44	55	FQSVVWGLT	0.010372	55
1	SAFQSVVWGLTVGSW	44	58	15	HLA-DPA1*02:01/DPB1*14:01	44	67	FQSVVWGLT	0.004345	67
1	SAFQSVVWGLTVGSW	44	58	15	HLA-DPA1*03:01/DPB1*04:02	44	18	FQSVVWGLT	0.059607	18
1	SAFQSVVWGLTVGSW	44	58	15	HLA-DQA1*01:01/DQB1*05:01	44	68	SVVWGLTVG	0.001135	68
1	SAFQSVVWGLTVGSW	44	58	15	HLA-DQA1*01:02/DQB1*06:02	44	76	VVWGLTVGS	0.009044	76
1	SAFQSVVWGLTVGSW	44	58	15	HLA-DQA1*03:01/DQB1*03:02	44	60	VWGLTVGSW	0.001134	60
1	SAFQSVVWGLTVGSW	44	58	15	HLA-DQA1*04:01/DQB1*04:02	44	92	FQSVVWGLT	0.006499	92
1	SAFQSVVWGLTVGSW	44	58	15	HLA-DQA1*05:01/DQB1*02:01	44	53	VWGLTVGSW	0.018008	53
1	SAFQSVVWGLTVGSW	44	58	15	HLA-DQA1*05:01/DQB1*03:01	44	32	VVWGLTVGS	0.045123	32
1	SAFQSVVWGLTVGSW	44	58	15	HLA-DRB1*01:01	44	67	FQSVVWGLT	0.002824	67
1	SAFQSVVWGLTVGSW	44	58	15	HLA-DRB1*03:01	44	90	VVWGLTVGS	0.000651	90
1	SAFQSVVWGLTVGSW	44	58	15	HLA-DRB1*04:01	44	78	VVWGLTVGS	0.001669	78
1	SAFQSVVWGLTVGSW	44	58	15	HLA-DRB1*04:05	44	79	VVWGLTVGS	0.002151	79
1	SAFQSVVWGLTVGSW	44	58	15	HLA-DRB1*07:01	44	63	QSVVWGLTV	0.007065	63
1	SAFQSVVWGLTVGSW	44	58	15	HLA-DRB1*08:02	44	80	FQSVVWGLT	0.003208	80
1	SAFQSVVWGLTVGSW	44	58	15	HLA-DRB1*09:01	44	73	FQSVVWGLT	0.008569	73
1	SAFQSVVWGLTVGSW	44	58	15	HLA-DRB1*11:01	44	83	FQSVVWGLT	0.001066	83
1	SAFQSVVWGLTVGSW	44	58	15	HLA-DRB1*12:01	44	75	VWGLTVGSW	0.008958	75
1	SAFQSVVWGLTVGSW	44	58	15	HLA-DRB1*13:02	44	89	VVWGLTVGS	0.002652	89
1	SAFQSVVWGLTVGSW	44	58	15	HLA-DRB1*15:01	44	88	QSVVWGLTV	0.001307	88
1	SAFQSVVWGLTVGSW	44	58	15	HLA-DRB3*01:01	44	91	FQSVVWGLT	0.000331	91
1	SAFQSVVWGLTVGSW	44	58	15	HLA-DRB3*02:02	44	88	VVWGLTVGS	0.000348	88
1	SAFQSVVWGLTVGSW	44	58	15	HLA-DRB4*01:01	44	93	VVWGLTVGS	0.001117	93
1	SAFQSVVWGLTVGSW	44	58	15	HLA-DRB5*01:01	44	84	FQSVVWGLT	0.00151	84
1	AFQSVVWGLTVGSWI	45	59	15	HLA-DPA1*01:03/DPB1*02:01	45	35	FQSVVWGLT	0.018847	35
1	AFQSVVWGLTVGSWI	45	59	15	HLA-DPA1*01:03/DPB1*04:01	45	43	FQSVVWGLT	0.004501	43
1	AFQSVVWGLTVGSWI	45	59	15	HLA-DPA1*02:01/DPB1*01:01	45	75	FQSVVWGLT	0.006754	75
1	AFQSVVWGLTVGSWI	45	59	15	HLA-DPA1*02:01/DPB1*05:01	45	88	FQSVVWGLT	0.00225	88
1	AFQSVVWGLTVGSWI	45	59	15	HLA-DPA1*02:01/DPB1*14:01	45	83	VVWGLTVGS	0.002003	83
1	AFQSVVWGLTVGSWI	45	59	15	HLA-DPA1*03:01/DPB1*04:02	45	55	FQSVVWGLT	0.017172	55
1	AFQSVVWGLTVGSWI	45	59	15	HLA-DQA1*01:01/DQB1*05:01	45	65	SVVWGLTVG	0.00124	65
1	AFQSVVWGLTVGSWI	45	59	15	HLA-DQA1*01:02/DQB1*06:02	45	70	VVWGLTVGS	0.011407	70
1	AFQSVVWGLTVGSWI	45	59	15	HLA-DQA1*03:01/DQB1*03:02	45	57	VWGLTVGSW	0.001251	57
1	AFQSVVWGLTVGSWI	45	59	15	HLA-DQA1*04:01/DQB1*04:02	45	93	VWGLTVGSW	0.006114	93
1	AFQSVVWGLTVGSWI	45	59	15	HLA-DQA1*05:01/DQB1*02:01	45	42	VWGLTVGSW	0.029081	42
1	AFQSVVWGLTVGSWI	45	59	15	HLA-DQA1*05:01/DQB1*03:01	45	28	VVWGLTVGS	0.05467	28
1	AFQSVVWGLTVGSWI	45	59	15	HLA-DRB1*01:01	45	70	VVWGLTVGS	0.002455	70
1	AFQSVVWGLTVGSWI	45	59	15	HLA-DRB1*03:01	45	86	VVWGLTVGS	0.000962	86
1	AFQSVVWGLTVGSWI	45	59	15	HLA-DRB1*04:01	45	72	VVWGLTVGS	0.002369	72
1	AFQSVVWGLTVGSWI	45	59	15	HLA-DRB1*04:05	45	78	VVWGLTVGS	0.002235	78
1	AFQSVVWGLTVGSWI	45	59	15	HLA-DRB1*07:01	45	34	WGLTVGSWI	0.02899	34
1	AFQSVVWGLTVGSWI	45	59	15	HLA-DRB1*08:02	45	86	VVWGLTVGS	0.002091	86
1	AFQSVVWGLTVGSWI	45	59	15	HLA-DRB1*09:01	45	73	WGLTVGSWI	0.008561	73
1	AFQSVVWGLTVGSWI	45	59	15	HLA-DRB1*11:01	45	89	VVWGLTVGS	0.000696	89
1	AFQSVVWGLTVGSWI	45	59	15	HLA-DRB1*12:01	45	70	VWGLTVGSW	0.011302	70
1	AFQSVVWGLTVGSWI	45	59	15	HLA-DRB1*13:02	45	89	VVWGLTVGS	0.002652	89
1	AFQSVVWGLTVGSWI	45	59	15	HLA-DRB1*15:01	45	92	VVWGLTVGS	0.000923	92
1	AFQSVVWGLTVGSWI	45	59	15	HLA-DRB3*01:01	45	77	WGLTVGSWI	0.000781	77
1	AFQSVVWGLTVGSWI	45	59	15	HLA-DRB3*02:02	45	86	VVWGLTVGS	0.000392	86
1	AFQSVVWGLTVGSWI	45	59	15	HLA-DRB4*01:01	45	94	VVWGLTVGS	0.00106	94
1	AFQSVVWGLTVGSWI	45	59	15	HLA-DRB5*01:01	45	95	VVWGLTVGS	0.000481	95
1	FQSVVWGLTVGSWIG	46	60	15	HLA-DPA1*01:03/DPB1*02:01	46	92	WGLTVGSWI	0.001532	92
1	FQSVVWGLTVGSWIG	46	60	15	HLA-DPA1*01:03/DPB1*04:01	46	86	WGLTVGSWI	0.000793	86
1	FQSVVWGLTVGSWIG	46	60	15	HLA-DPA1*02:01/DPB1*01:01	46	85	VWGLTVGSW	0.004196	85
1	FQSVVWGLTVGSWIG	46	60	15	HLA-DPA1*02:01/DPB1*05:01	46	92	VWGLTVGSW	0.001697	92
1	FQSVVWGLTVGSWIG	46	60	15	HLA-DPA1*02:01/DPB1*14:01	46	77	VVWGLTVGS	0.002812	77
1	FQSVVWGLTVGSWIG	46	60	15	HLA-DPA1*03:01/DPB1*04:02	46	83	VWGLTVGSW	0.005479	83
1	FQSVVWGLTVGSWIG	46	60	15	HLA-DQA1*01:01/DQB1*05:01	46	71	SVVWGLTVG	0.001031	71
1	FQSVVWGLTVGSWIG	46	60	15	HLA-DQA1*01:02/DQB1*06:02	46	58	VWGLTVGSW	0.018691	58
1	FQSVVWGLTVGSWIG	46	60	15	HLA-DQA1*03:01/DQB1*03:02	46	49	VWGLTVGSW	0.001604	49
1	FQSVVWGLTVGSWIG	46	60	15	HLA-DQA1*04:01/DQB1*04:02	46	88	VWGLTVGSW	0.00876	88
1	FQSVVWGLTVGSWIG	46	60	15	HLA-DQA1*05:01/DQB1*02:01	46	31	VWGLTVGSW	0.050445	31
1	FQSVVWGLTVGSWIG	46	60	15	HLA-DQA1*05:01/DQB1*03:01	46	20	VVWGLTVGS	0.090524	20
1	FQSVVWGLTVGSWIG	46	60	15	HLA-DRB1*01:01	46	43	WGLTVGSWI	0.009508	43
1	FQSVVWGLTVGSWIG	46	60	15	HLA-DRB1*03:01	46	81	VVWGLTVGS	0.001426	81
1	FQSVVWGLTVGSWIG	46	60	15	HLA-DRB1*04:01	46	61	VVWGLTVGS	0.004626	61
1	FQSVVWGLTVGSWIG	46	60	15	HLA-DRB1*04:05	46	65	WGLTVGSWI	0.004507	65
1	FQSVVWGLTVGSWIG	46	60	15	HLA-DRB1*07:01	46	13	WGLTVGSWI	0.128106	13
1	FQSVVWGLTVGSWIG	46	60	15	HLA-DRB1*08:02	46	78	VVWGLTVGS	0.003657	78
1	FQSVVWGLTVGSWIG	46	60	15	HLA-DRB1*09:01	46	43	WGLTVGSWI	0.038082	43
1	FQSVVWGLTVGSWIG	46	60	15	HLA-DRB1*11:01	46	84	VVWGLTVGS	0.000995	84
1	FQSVVWGLTVGSWIG	46	60	15	HLA-DRB1*12:01	46	53	VWGLTVGSW	0.023252	53
1	FQSVVWGLTVGSWIG	46	60	15	HLA-DRB1*13:02	46	84	VVWGLTVGS	0.004011	84
1	FQSVVWGLTVGSWIG	46	60	15	HLA-DRB1*15:01	46	84	VVWGLTVGS	0.001701	84
1	FQSVVWGLTVGSWIG	46	60	15	HLA-DRB3*01:01	46	61	WGLTVGSWI	0.00156	61
1	FQSVVWGLTVGSWIG	46	60	15	HLA-DRB3*02:02	46	70	VVWGLTVGS	0.001051	70
1	FQSVVWGLTVGSWIG	46	60	15	HLA-DRB4*01:01	46	88	VVWGLTVGS	0.001783	88
1	FQSVVWGLTVGSWIG	46	60	15	HLA-DRB5*01:01	46	87	VVWGLTVGS	0.001139	87
1	QSVVWGLTVGSWIGS	47	61	15	HLA-DPA1*01:03/DPB1*02:01	47	88	WGLTVGSWI	0.002087	88
1	QSVVWGLTVGSWIGS	47	61	15	HLA-DPA1*01:03/DPB1*04:01	47	79	WGLTVGSWI	0.001118	79
1	QSVVWGLTVGSWIGS	47	61	15	HLA-DPA1*02:01/DPB1*01:01	47	81	VWGLTVGSW	0.005006	81
1	QSVVWGLTVGSWIGS	47	61	15	HLA-DPA1*02:01/DPB1*05:01	47	87	VWGLTVGSW	0.00244	87
1	QSVVWGLTVGSWIGS	47	61	15	HLA-DPA1*02:01/DPB1*14:01	47	68	WGLTVGSWI	0.004206	68
1	QSVVWGLTVGSWIGS	47	61	15	HLA-DPA1*03:01/DPB1*04:02	47	75	VWGLTVGSW	0.008415	75
1	QSVVWGLTVGSWIGS	47	61	15	HLA-DQA1*01:01/DQB1*05:01	47	70	WGLTVGSWI	0.001045	70
1	QSVVWGLTVGSWIGS	47	61	15	HLA-DQA1*01:02/DQB1*06:02	47	56	VWGLTVGSW	0.01988	56
1	QSVVWGLTVGSWIGS	47	61	15	HLA-DQA1*03:01/DQB1*03:02	47	50	VWGLTVGSW	0.001581	50
1	QSVVWGLTVGSWIGS	47	61	15	HLA-DQA1*04:01/DQB1*04:02	47	86	VWGLTVGSW	0.009896	86
1	QSVVWGLTVGSWIGS	47	61	15	HLA-DQA1*05:01/DQB1*02:01	47	28	VWGLTVGSW	0.059349	28
1	QSVVWGLTVGSWIGS	47	61	15	HLA-DQA1*05:01/DQB1*03:01	47	23	VVWGLTVGS	0.075513	23
1	QSVVWGLTVGSWIGS	47	61	15	HLA-DRB1*01:01	47	28	WGLTVGSWI	0.026691	28
1	QSVVWGLTVGSWIGS	47	61	15	HLA-DRB1*03:01	47	82	VWGLTVGSW	0.001273	82
1	QSVVWGLTVGSWIGS	47	61	15	HLA-DRB1*04:01	47	67	WGLTVGSWI	0.003216	67
1	QSVVWGLTVGSWIGS	47	61	15	HLA-DRB1*04:05	47	58	WGLTVGSWI	0.006419	58
1	QSVVWGLTVGSWIGS	47	61	15	HLA-DRB1*07:01	47	7.9	WGLTVGSWI	0.2225	7.9
1	QSVVWGLTVGSWIGS	47	61	15	HLA-DRB1*08:02	47	83	VVWGLTVGS	0.002615	83
1	QSVVWGLTVGSWIGS	47	61	15	HLA-DRB1*09:01	47	30	WGLTVGSWI	0.072	30
1	QSVVWGLTVGSWIGS	47	61	15	HLA-DRB1*11:01	47	87	VVWGLTVGS	0.000826	87
1	QSVVWGLTVGSWIGS	47	61	15	HLA-DRB1*12:01	47	45	VWGLTVGSW	0.031861	45
1	QSVVWGLTVGSWIGS	47	61	15	HLA-DRB1*13:02	47	83	VVWGLTVGS	0.004255	83
1	QSVVWGLTVGSWIGS	47	61	15	HLA-DRB1*15:01	47	81	WGLTVGSWI	0.002032	81
1	QSVVWGLTVGSWIGS	47	61	15	HLA-DRB3*01:01	47	53	WGLTVGSWI	0.002202	53
1	QSVVWGLTVGSWIGS	47	61	15	HLA-DRB3*02:02	47	67	WGLTVGSWI	0.001177	67
1	QSVVWGLTVGSWIGS	47	61	15	HLA-DRB4*01:01	47	87	VWGLTVGSW	0.001949	87
1	QSVVWGLTVGSWIGS	47	61	15	HLA-DRB5*01:01	47	80	WGLTVGSWI	0.001934	80
1	SVVWGLTVGSWIGSS	48	62	15	HLA-DPA1*01:03/DPB1*02:01	48	70	LTVGSWIGS	0.004996	70
1	SVVWGLTVGSWIGSS	48	62	15	HLA-DPA1*01:03/DPB1*04:01	48	74	WGLTVGSWI	0.001415	74
1	SVVWGLTVGSWIGSS	48	62	15	HLA-DPA1*02:01/DPB1*01:01	48	87	WGLTVGSWI	0.003561	87
1	SVVWGLTVGSWIGSS	48	62	15	HLA-DPA1*02:01/DPB1*05:01	48	90	WGLTVGSWI	0.001972	90
1	SVVWGLTVGSWIGSS	48	62	15	HLA-DPA1*02:01/DPB1*14:01	48	67	WGLTVGSWI	0.004297	67
1	SVVWGLTVGSWIGSS	48	62	15	HLA-DPA1*03:01/DPB1*04:02	48	82	WGLTVGSWI	0.005816	82
1	SVVWGLTVGSWIGSS	48	62	15	HLA-DQA1*01:01/DQB1*05:01	48	72	WGLTVGSWI	0.000972	72
1	SVVWGLTVGSWIGSS	48	62	15	HLA-DQA1*01:02/DQB1*06:02	48	69	TVGSWIGSS	0.012321	69
1	SVVWGLTVGSWIGSS	48	62	15	HLA-DQA1*03:01/DQB1*03:02	48	65	VWGLTVGSW	0.000986	65
1	SVVWGLTVGSWIGSS	48	62	15	HLA-DQA1*04:01/DQB1*04:02	48	90	GLTVGSWIG	0.007484	90
1	SVVWGLTVGSWIGSS	48	62	15	HLA-DQA1*05:01/DQB1*02:01	48	51	VWGLTVGSW	0.020261	51
1	SVVWGLTVGSWIGSS	48	62	15	HLA-DQA1*05:01/DQB1*03:01	48	47	VVWGLTVGS	0.021869	47
1	SVVWGLTVGSWIGSS	48	62	15	HLA-DRB1*01:01	48	21	WGLTVGSWI	0.047079	21
1	SVVWGLTVGSWIGSS	48	62	15	HLA-DRB1*03:01	48	92	VWGLTVGSW	0.000522	92
1	SVVWGLTVGSWIGSS	48	62	15	HLA-DRB1*04:01	48	68	WGLTVGSWI	0.00304	68
1	SVVWGLTVGSWIGSS	48	62	15	HLA-DRB1*04:05	48	56	WGLTVGSWI	0.007133	56
1	SVVWGLTVGSWIGSS	48	62	15	HLA-DRB1*07:01	48	6.2	WGLTVGSWI	0.274927	6.2
1	SVVWGLTVGSWIGSS	48	62	15	HLA-DRB1*08:02	48	91	WGLTVGSWI	0.001395	91
1	SVVWGLTVGSWIGSS	48	62	15	HLA-DRB1*09:01	48	25	WGLTVGSWI	0.094728	25
1	SVVWGLTVGSWIGSS	48	62	15	HLA-DRB1*11:01	48	92	WGLTVGSWI	0.000476	92
1	SVVWGLTVGSWIGSS	48	62	15	HLA-DRB1*12:01	48	73	VWGLTVGSW	0.009736	73
1	SVVWGLTVGSWIGSS	48	62	15	HLA-DRB1*13:02	48	84	WGLTVGSWI	0.003836	84
1	SVVWGLTVGSWIGSS	48	62	15	HLA-DRB1*15:01	48	79	WGLTVGSWI	0.002254	79
1	SVVWGLTVGSWIGSS	48	62	15	HLA-DRB3*01:01	48	52	WGLTVGSWI	0.0024	52
1	SVVWGLTVGSWIGSS	48	62	15	HLA-DRB3*02:02	48	64	WGLTVGSWI	0.00137	64
1	SVVWGLTVGSWIGSS	48	62	15	HLA-DRB4*01:01	48	95	LTVGSWIGS	0.000971	95
1	SVVWGLTVGSWIGSS	48	62	15	HLA-DRB5*01:01	48	73	WGLTVGSWI	0.002904	73
1	VVWGLTVGSWIGSSA	49	63	15	HLA-DPA1*01:03/DPB1*02:01	49	52	LTVGSWIGS	0.009675	52
1	VVWGLTVGSWIGSSA	49	63	15	HLA-DPA1*01:03/DPB1*04:01	49	73	LTVGSWIGS	0.001502	73
1	VVWGLTVGSWIGSSA	49	63	15	HLA-DPA1*02:01/DPB1*01:01	49	89	LTVGSWIGS	0.003052	89
1	VVWGLTVGSWIGSSA	49	63	15	HLA-DPA1*02:01/DPB1*05:01	49	90	LTVGSWIGS	0.001969	90
1	VVWGLTVGSWIGSSA	49	63	15	HLA-DPA1*02:01/DPB1*14:01	49	78	WGLTVGSWI	0.002695	78
1	VVWGLTVGSWIGSSA	49	63	15	HLA-DPA1*03:01/DPB1*04:02	49	81	LTVGSWIGS	0.006239	81
1	VVWGLTVGSWIGSSA	49	63	15	HLA-DQA1*01:01/DQB1*05:01	49	65	VGSWIGSSA	0.001227	65
1	VVWGLTVGSWIGSSA	49	63	15	HLA-DQA1*01:02/DQB1*06:02	49	26	TVGSWIGSS	0.063065	26
1	VVWGLTVGSWIGSSA	49	63	15	HLA-DQA1*03:01/DQB1*03:02	49	61	TVGSWIGSS	0.001115	61
1	VVWGLTVGSWIGSSA	49	63	15	HLA-DQA1*04:01/DQB1*04:02	49	65	VGSWIGSSA	0.02093	65
1	VVWGLTVGSWIGSSA	49	63	15	HLA-DQA1*05:01/DQB1*02:01	49	74	TVGSWIGSS	0.00658	74
1	VVWGLTVGSWIGSSA	49	63	15	HLA-DQA1*05:01/DQB1*03:01	49	41	TVGSWIGSS	0.028616	41
1	VVWGLTVGSWIGSSA	49	63	15	HLA-DRB1*01:01	49	42	WGLTVGSWI	0.010355	42
1	VVWGLTVGSWIGSSA	49	63	15	HLA-DRB1*03:01	49	97	LTVGSWIGS	0.00021	97
1	VVWGLTVGSWIGSSA	49	63	15	HLA-DRB1*04:01	49	86	WGLTVGSWI	0.000921	86
1	VVWGLTVGSWIGSSA	49	63	15	HLA-DRB1*04:05	49	75	WGLTVGSWI	0.002675	75
1	VVWGLTVGSWIGSSA	49	63	15	HLA-DRB1*07:01	49	18	WGLTVGSWI	0.086051	18
1	VVWGLTVGSWIGSSA	49	63	15	HLA-DRB1*08:02	49	94	LTVGSWIGS	0.000984	94
1	VVWGLTVGSWIGSSA	49	63	15	HLA-DRB1*09:01	49	52	WGLTVGSWI	0.025354	52
1	VVWGLTVGSWIGSSA	49	63	15	HLA-DRB1*11:01	49	94	LTVGSWIGS	0.000378	94
1	VVWGLTVGSWIGSSA	49	63	15	HLA-DRB1*12:01	49	91	VWGLTVGSW	0.003269	91
1	VVWGLTVGSWIGSSA	49	63	15	HLA-DRB1*13:02	49	90	LTVGSWIGS	0.002365	90
1	VVWGLTVGSWIGSSA	49	63	15	HLA-DRB1*15:01	49	64	VGSWIGSSA	0.004793	64
1	VVWGLTVGSWIGSSA	49	63	15	HLA-DRB3*01:01	49	80	WGLTVGSWI	0.000676	80
1	VVWGLTVGSWIGSSA	49	63	15	HLA-DRB3*02:02	49	90	WGLTVGSWI	0.000286	90
1	VVWGLTVGSWIGSSA	49	63	15	HLA-DRB4*01:01	49	91	LTVGSWIGS	0.001459	91
1	VVWGLTVGSWIGSSA	49	63	15	HLA-DRB5*01:01	49	90	WGLTVGSWI	0.00094	90
1	VWGLTVGSWIGSSAG	50	64	15	HLA-DPA1*01:03/DPB1*02:01	50	40	LTVGSWIGS	0.015271	40
1	VWGLTVGSWIGSSAG	50	64	15	HLA-DPA1*01:03/DPB1*04:01	50	66	LTVGSWIGS	0.001971	66
1	VWGLTVGSWIGSSAG	50	64	15	HLA-DPA1*02:01/DPB1*01:01	50	85	LTVGSWIGS	0.004128	85
1	VWGLTVGSWIGSSAG	50	64	15	HLA-DPA1*02:01/DPB1*05:01	50	86	LTVGSWIGS	0.002605	86
1	VWGLTVGSWIGSSAG	50	64	15	HLA-DPA1*02:01/DPB1*14:01	50	81	LTVGSWIGS	0.002324	81
1	VWGLTVGSWIGSSAG	50	64	15	HLA-DPA1*03:01/DPB1*04:02	50	73	LTVGSWIGS	0.009291	73
1	VWGLTVGSWIGSSAG	50	64	15	HLA-DQA1*01:01/DQB1*05:01	50	56	VGSWIGSSA	0.001612	56
1	VWGLTVGSWIGSSAG	50	64	15	HLA-DQA1*01:02/DQB1*06:02	50	12	TVGSWIGSS	0.140502	12
1	VWGLTVGSWIGSSAG	50	64	15	HLA-DQA1*03:01/DQB1*03:02	50	54	TVGSWIGSS	0.001372	54
1	VWGLTVGSWIGSSAG	50	64	15	HLA-DQA1*04:01/DQB1*04:02	50	31	VGSWIGSSA	0.050492	31
1	VWGLTVGSWIGSSAG	50	64	15	HLA-DQA1*05:01/DQB1*02:01	50	66	VGSWIGSSA	0.010374	66
1	VWGLTVGSWIGSSAG	50	64	15	HLA-DQA1*05:01/DQB1*03:01	50	27	TVGSWIGSS	0.05841	27
1	VWGLTVGSWIGSSAG	50	64	15	HLA-DRB1*01:01	50	65	VGSWIGSSA	0.003161	65
1	VWGLTVGSWIGSSAG	50	64	15	HLA-DRB1*03:01	50	91	VGSWIGSSA	0.000558	91
1	VWGLTVGSWIGSSAG	50	64	15	HLA-DRB1*04:01	50	71	VGSWIGSSA	0.002506	71
1	VWGLTVGSWIGSSAG	50	64	15	HLA-DRB1*04:05	50	60	VGSWIGSSA	0.005908	60
1	VWGLTVGSWIGSSAG	50	64	15	HLA-DRB1*07:01	50	45	WGLTVGSWI	0.016934	45
1	VWGLTVGSWIGSSAG	50	64	15	HLA-DRB1*08:02	50	80	VGSWIGSSA	0.003191	80
1	VWGLTVGSWIGSSAG	50	64	15	HLA-DRB1*09:01	50	68	VGSWIGSSA	0.011309	68
1	VWGLTVGSWIGSSAG	50	64	15	HLA-DRB1*11:01	50	88	LTVGSWIGS	0.000736	88
1	VWGLTVGSWIGSSAG	50	64	15	HLA-DRB1*12:01	50	86	VGSWIGSSA	0.004871	86
1	VWGLTVGSWIGSSAG	50	64	15	HLA-DRB1*13:02	50	83	VGSWIGSSA	0.004136	83
1	VWGLTVGSWIGSSAG	50	64	15	HLA-DRB1*15:01	50	23	VGSWIGSSA	0.049691	23
1	VWGLTVGSWIGSSAG	50	64	15	HLA-DRB3*01:01	50	91	VGSWIGSSA	0.000329	91
1	VWGLTVGSWIGSSAG	50	64	15	HLA-DRB3*02:02	50	81	VGSWIGSSA	0.000562	81
1	VWGLTVGSWIGSSAG	50	64	15	HLA-DRB4*01:01	50	77	VGSWIGSSA	0.003413	77
1	VWGLTVGSWIGSSAG	50	64	15	HLA-DRB5*01:01	50	76	VGSWIGSSA	0.002302	76
1	WGLTVGSWIGSSAGL	51	65	15	HLA-DPA1*01:03/DPB1*02:01	51	66	LTVGSWIGS	0.005791	66
1	WGLTVGSWIGSSAGL	51	65	15	HLA-DPA1*01:03/DPB1*04:01	51	81	LTVGSWIGS	0.001004	81
1	WGLTVGSWIGSSAGL	51	65	15	HLA-DPA1*02:01/DPB1*01:01	51	92	LTVGSWIGS	0.002461	92
1	WGLTVGSWIGSSAGL	51	65	15	HLA-DPA1*02:01/DPB1*05:01	51	92	VGSWIGSSA	0.001653	92
1	WGLTVGSWIGSSAGL	51	65	15	HLA-DPA1*02:01/DPB1*14:01	51	90	LTVGSWIGS	0.001257	90
1	WGLTVGSWIGSSAGL	51	65	15	HLA-DPA1*03:01/DPB1*04:02	51	88	LTVGSWIGS	0.003995	88
1	WGLTVGSWIGSSAGL	51	65	15	HLA-DQA1*01:01/DQB1*05:01	51	52	VGSWIGSSA	0.001814	52
1	WGLTVGSWIGSSAGL	51	65	15	HLA-DQA1*01:02/DQB1*06:02	51	14	TVGSWIGSS	0.125396	14
1	WGLTVGSWIGSSAGL	51	65	15	HLA-DQA1*03:01/DQB1*03:02	51	57	TVGSWIGSS	0.001262	57
1	WGLTVGSWIGSSAGL	51	65	15	HLA-DQA1*04:01/DQB1*04:02	51	32	VGSWIGSSA	0.04879	32
1	WGLTVGSWIGSSAGL	51	65	15	HLA-DQA1*05:01/DQB1*02:01	51	67	VGSWIGSSA	0.00947	67
1	WGLTVGSWIGSSAGL	51	65	15	HLA-DQA1*05:01/DQB1*03:01	51	31	TVGSWIGSS	0.048276	31
1	WGLTVGSWIGSSAGL	51	65	15	HLA-DRB1*01:01	51	62	VGSWIGSSA	0.003556	62
1	WGLTVGSWIGSSAGL	51	65	15	HLA-DRB1*03:01	51	90	VGSWIGSSA	0.000675	90
1	WGLTVGSWIGSSAGL	51	65	15	HLA-DRB1*04:01	51	69	VGSWIGSSA	0.002911	69
1	WGLTVGSWIGSSAGL	51	65	15	HLA-DRB1*04:05	51	58	VGSWIGSSA	0.006606	58
1	WGLTVGSWIGSSAGL	51	65	15	HLA-DRB1*07:01	51	64	VGSWIGSSA	0.006872	64
1	WGLTVGSWIGSSAGL	51	65	15	HLA-DRB1*08:02	51	78	VGSWIGSSA	0.003653	78
1	WGLTVGSWIGSSAGL	51	65	15	HLA-DRB1*09:01	51	69	VGSWIGSSA	0.010703	69
1	WGLTVGSWIGSSAGL	51	65	15	HLA-DRB1*11:01	51	90	VGSWIGSSA	0.000631	90
1	WGLTVGSWIGSSAGL	51	65	15	HLA-DRB1*12:01	51	86	VGSWIGSSA	0.004895	86
1	WGLTVGSWIGSSAGL	51	65	15	HLA-DRB1*13:02	51	84	VGSWIGSSA	0.004076	84
1	WGLTVGSWIGSSAGL	51	65	15	HLA-DRB1*15:01	51	16	VGSWIGSSA	0.08305	16
1	WGLTVGSWIGSSAGL	51	65	15	HLA-DRB3*01:01	51	96	VGSWIGSSA	0.0002	96
1	WGLTVGSWIGSSAGL	51	65	15	HLA-DRB3*02:02	51	78	VGSWIGSSA	0.000644	78
1	WGLTVGSWIGSSAGL	51	65	15	HLA-DRB4*01:01	51	79	VGSWIGSSA	0.00307	79
1	WGLTVGSWIGSSAGL	51	65	15	HLA-DRB5*01:01	51	74	VGSWIGSSA	0.002599	74
1	GLTVGSWIGSSAGLM	52	66	15	HLA-DPA1*01:03/DPB1*02:01	52	79	VGSWIGSSA	0.003391	79
1	GLTVGSWIGSSAGLM	52	66	15	HLA-DPA1*01:03/DPB1*04:01	52	85	WIGSSAGLM	0.000804	85
1	GLTVGSWIGSSAGLM	52	66	15	HLA-DPA1*02:01/DPB1*01:01	52	85	WIGSSAGLM	0.00402	85
1	GLTVGSWIGSSAGLM	52	66	15	HLA-DPA1*02:01/DPB1*05:01	52	93	VGSWIGSSA	0.001504	93
1	GLTVGSWIGSSAGLM	52	66	15	HLA-DPA1*02:01/DPB1*14:01	52	63	WIGSSAGLM	0.005136	63
1	GLTVGSWIGSSAGLM	52	66	15	HLA-DPA1*03:01/DPB1*04:02	52	89	VGSWIGSSA	0.003879	89
1	GLTVGSWIGSSAGLM	52	66	15	HLA-DQA1*01:01/DQB1*05:01	52	50	VGSWIGSSA	0.001917	50
1	GLTVGSWIGSSAGLM	52	66	15	HLA-DQA1*01:02/DQB1*06:02	52	23	TVGSWIGSS	0.074529	23
1	GLTVGSWIGSSAGLM	52	66	15	HLA-DQA1*03:01/DQB1*03:02	52	47	WIGSSAGLM	0.001694	47
1	GLTVGSWIGSSAGLM	52	66	15	HLA-DQA1*04:01/DQB1*04:02	52	34	VGSWIGSSA	0.046113	34
1	GLTVGSWIGSSAGLM	52	66	15	HLA-DQA1*05:01/DQB1*02:01	52	38	WIGSSAGLM	0.036528	38
1	GLTVGSWIGSSAGLM	52	66	15	HLA-DQA1*05:01/DQB1*03:01	52	24	WIGSSAGLM	0.071544	24
1	GLTVGSWIGSSAGLM	52	66	15	HLA-DRB1*01:01	52	48	WIGSSAGLM	0.007204	48
1	GLTVGSWIGSSAGLM	52	66	15	HLA-DRB1*03:01	52	87	VGSWIGSSA	0.000872	87
1	GLTVGSWIGSSAGLM	52	66	15	HLA-DRB1*04:01	52	60	VGSWIGSSA	0.004857	60
1	GLTVGSWIGSSAGLM	52	66	15	HLA-DRB1*04:05	52	51	VGSWIGSSA	0.009257	51
1	GLTVGSWIGSSAGLM	52	66	15	HLA-DRB1*07:01	52	18	WIGSSAGLM	0.084022	18
1	GLTVGSWIGSSAGLM	52	66	15	HLA-DRB1*08:02	52	75	VGSWIGSSA	0.004215	75
1	GLTVGSWIGSSAGLM	52	66	15	HLA-DRB1*09:01	52	12	WIGSSAGLM	0.2226	12
1	GLTVGSWIGSSAGLM	52	66	15	HLA-DRB1*11:01	52	84	WIGSSAGLM	0.001048	84
1	GLTVGSWIGSSAGLM	52	66	15	HLA-DRB1*12:01	52	85	VGSWIGSSA	0.005038	85
1	GLTVGSWIGSSAGLM	52	66	15	HLA-DRB1*13:02	52	71	WIGSSAGLM	0.008313	71
1	GLTVGSWIGSSAGLM	52	66	15	HLA-DRB1*15:01	52	16	VGSWIGSSA	0.087043	16
1	GLTVGSWIGSSAGLM	52	66	15	HLA-DRB3*01:01	52	26	WIGSSAGLM	0.009433	26
1	GLTVGSWIGSSAGLM	52	66	15	HLA-DRB3*02:02	52	61	WIGSSAGLM	0.001613	61
1	GLTVGSWIGSSAGLM	52	66	15	HLA-DRB4*01:01	52	80	VGSWIGSSA	0.002891	80
1	GLTVGSWIGSSAGLM	52	66	15	HLA-DRB5*01:01	52	68	VGSWIGSSA	0.003746	68
1	LTVGSWIGSSAGLMV	53	67	15	HLA-DPA1*01:03/DPB1*02:01	53	71	WIGSSAGLM	0.004832	71
1	LTVGSWIGSSAGLMV	53	67	15	HLA-DPA1*01:03/DPB1*04:01	53	66	WIGSSAGLM	0.001939	66
1	LTVGSWIGSSAGLMV	53	67	15	HLA-DPA1*02:01/DPB1*01:01	53	67	WIGSSAGLM	0.009027	67
1	LTVGSWIGSSAGLMV	53	67	15	HLA-DPA1*02:01/DPB1*05:01	53	85	WIGSSAGLM	0.002835	85
1	LTVGSWIGSSAGLMV	53	67	15	HLA-DPA1*02:01/DPB1*14:01	53	25	WIGSSAGLM	0.021482	25
1	LTVGSWIGSSAGLMV	53	67	15	HLA-DPA1*03:01/DPB1*04:02	53	77	WIGSSAGLM	0.007698	77
1	LTVGSWIGSSAGLMV	53	67	15	HLA-DQA1*01:01/DQB1*05:01	53	60	VGSWIGSSA	0.001421	60
1	LTVGSWIGSSAGLMV	53	67	15	HLA-DQA1*01:02/DQB1*06:02	53	55	WIGSSAGLM	0.021054	55
1	LTVGSWIGSSAGLMV	53	67	15	HLA-DQA1*03:01/DQB1*03:02	53	41	WIGSSAGLM	0.002052	41
1	LTVGSWIGSSAGLMV	53	67	15	HLA-DQA1*04:01/DQB1*04:02	53	45	VGSWIGSSA	0.034921	45
1	LTVGSWIGSSAGLMV	53	67	15	HLA-DQA1*05:01/DQB1*02:01	53	24	WIGSSAGLM	0.071342	24
1	LTVGSWIGSSAGLMV	53	67	15	HLA-DQA1*05:01/DQB1*03:01	53	12	WIGSSAGLM	0.168201	12
1	LTVGSWIGSSAGLMV	53	67	15	HLA-DRB1*01:01	53	26	WIGSSAGLM	0.03124	26
1	LTVGSWIGSSAGLMV	53	67	15	HLA-DRB1*03:01	53	72	WIGSSAGLM	0.002334	72
1	LTVGSWIGSSAGLMV	53	67	15	HLA-DRB1*04:01	53	49	WIGSSAGLM	0.008721	49
1	LTVGSWIGSSAGLMV	53	67	15	HLA-DRB1*04:05	53	46	WIGSSAGLM	0.012149	46
1	LTVGSWIGSSAGLMV	53	67	15	HLA-DRB1*07:01	53	7.2	WIGSSAGLM	0.24096	7.2
1	LTVGSWIGSSAGLMV	53	67	15	HLA-DRB1*08:02	53	72	WIGSSAGLM	0.005209	72
1	LTVGSWIGSSAGLMV	53	67	15	HLA-DRB1*09:01	53	3.9	WIGSSAGLM	0.452303	3.9
1	LTVGSWIGSSAGLMV	53	67	15	HLA-DRB1*11:01	53	69	WIGSSAGLM	0.002567	69
1	LTVGSWIGSSAGLMV	53	67	15	HLA-DRB1*12:01	53	83	IGSSAGLMV	0.005999	83
1	LTVGSWIGSSAGLMV	53	67	15	HLA-DRB1*13:02	53	56	WIGSSAGLM	0.016835	56
1	LTVGSWIGSSAGLMV	53	67	15	HLA-DRB1*15:01	53	38	VGSWIGSSA	0.018762	38
1	LTVGSWIGSSAGLMV	53	67	15	HLA-DRB3*01:01	53	15	WIGSSAGLM	0.025427	15
1	LTVGSWIGSSAGLMV	53	67	15	HLA-DRB3*02:02	53	24	WIGSSAGLM	0.013756	24
1	LTVGSWIGSSAGLMV	53	67	15	HLA-DRB4*01:01	53	90	WIGSSAGLM	0.001557	90
1	LTVGSWIGSSAGLMV	53	67	15	HLA-DRB5*01:01	53	40	WIGSSAGLM	0.015404	40
1	TVGSWIGSSAGLMVA	54	68	15	HLA-DPA1*01:03/DPB1*02:01	54	51	WIGSSAGLM	0.010056	51
1	TVGSWIGSSAGLMVA	54	68	15	HLA-DPA1*01:03/DPB1*04:01	54	45	WIGSSAGLM	0.004229	45
1	TVGSWIGSSAGLMVA	54	68	15	HLA-DPA1*02:01/DPB1*01:01	54	48	WIGSSAGLM	0.016495	48
1	TVGSWIGSSAGLMVA	54	68	15	HLA-DPA1*02:01/DPB1*05:01	54	72	WIGSSAGLM	0.005542	72
1	TVGSWIGSSAGLMVA	54	68	15	HLA-DPA1*02:01/DPB1*14:01	54	14	WIGSSAGLM	0.038675	14
1	TVGSWIGSSAGLMVA	54	68	15	HLA-DPA1*03:01/DPB1*04:02	54	56	WIGSSAGLM	0.016977	56
1	TVGSWIGSSAGLMVA	54	68	15	HLA-DQA1*01:01/DQB1*05:01	54	51	WIGSSAGLM	0.001836	51
1	TVGSWIGSSAGLMVA	54	68	15	HLA-DQA1*01:02/DQB1*06:02	54	46	WIGSSAGLM	0.029616	46
1	TVGSWIGSSAGLMVA	54	68	15	HLA-DQA1*03:01/DQB1*03:02	54	24	WIGSSAGLM	0.003529	24
1	TVGSWIGSSAGLMVA	54	68	15	HLA-DQA1*04:01/DQB1*04:02	54	42	WIGSSAGLM	0.037731	42
1	TVGSWIGSSAGLMVA	54	68	15	HLA-DQA1*05:01/DQB1*02:01	54	17	WIGSSAGLM	0.107806	17
1	TVGSWIGSSAGLMVA	54	68	15	HLA-DQA1*05:01/DQB1*03:01	54	6.5	WIGSSAGLM	0.264455	6.5
1	TVGSWIGSSAGLMVA	54	68	15	HLA-DRB1*01:01	54	15	WIGSSAGLM	0.094912	15
1	TVGSWIGSSAGLMVA	54	68	15	HLA-DRB1*03:01	54	53	IGSSAGLMV	0.006501	53
1	TVGSWIGSSAGLMVA	54	68	15	HLA-DRB1*04:01	54	33	WIGSSAGLM	0.023224	33
1	TVGSWIGSSAGLMVA	54	68	15	HLA-DRB1*04:05	54	38	WIGSSAGLM	0.019934	38
1	TVGSWIGSSAGLMVA	54	68	15	HLA-DRB1*07:01	54	3.8	WIGSSAGLM	0.394844	3.8
1	TVGSWIGSSAGLMVA	54	68	15	HLA-DRB1*08:02	54	52	WIGSSAGLM	0.014339	52
1	TVGSWIGSSAGLMVA	54	68	15	HLA-DRB1*09:01	54	2	WIGSSAGLM	0.588611	2
1	TVGSWIGSSAGLMVA	54	68	15	HLA-DRB1*11:01	54	49	WIGSSAGLM	0.008227	49
1	TVGSWIGSSAGLMVA	54	68	15	HLA-DRB1*12:01	54	59	IGSSAGLMV	0.018084	59
1	TVGSWIGSSAGLMVA	54	68	15	HLA-DRB1*13:02	54	34	WIGSSAGLM	0.045583	34
1	TVGSWIGSSAGLMVA	54	68	15	HLA-DRB1*15:01	54	52	IGSSAGLMV	0.00915	52
1	TVGSWIGSSAGLMVA	54	68	15	HLA-DRB3*01:01	54	11	WIGSSAGLM	0.041394	11
1	TVGSWIGSSAGLMVA	54	68	15	HLA-DRB3*02:02	54	11	WIGSSAGLM	0.045389	11
1	TVGSWIGSSAGLMVA	54	68	15	HLA-DRB4*01:01	54	81	WIGSSAGLM	0.002767	81
1	TVGSWIGSSAGLMVA	54	68	15	HLA-DRB5*01:01	54	22	WIGSSAGLM	0.044691	22
1	VGSWIGSSAGLMVAA	55	69	15	HLA-DPA1*01:03/DPB1*02:01	55	40	WIGSSAGLM	0.015245	40
1	VGSWIGSSAGLMVAA	55	69	15	HLA-DPA1*01:03/DPB1*04:01	55	35	WIGSSAGLM	0.006297	35
1	VGSWIGSSAGLMVAA	55	69	15	HLA-DPA1*02:01/DPB1*01:01	55	37	WIGSSAGLM	0.022464	37
1	VGSWIGSSAGLMVAA	55	69	15	HLA-DPA1*02:01/DPB1*05:01	55	62	WIGSSAGLM	0.008295	62
1	VGSWIGSSAGLMVAA	55	69	15	HLA-DPA1*02:01/DPB1*14:01	55	9.3	WIGSSAGLM	0.051745	9.3
1	VGSWIGSSAGLMVAA	55	69	15	HLA-DPA1*03:01/DPB1*04:02	55	40	WIGSSAGLM	0.028469	40
1	VGSWIGSSAGLMVAA	55	69	15	HLA-DQA1*01:01/DQB1*05:01	55	42	WIGSSAGLM	0.002407	42
1	VGSWIGSSAGLMVAA	55	69	15	HLA-DQA1*01:02/DQB1*06:02	55	32	WIGSSAGLM	0.048674	32
1	VGSWIGSSAGLMVAA	55	69	15	HLA-DQA1*03:01/DQB1*03:02	55	21	WIGSSAGLM	0.004065	21
1	VGSWIGSSAGLMVAA	55	69	15	HLA-DQA1*04:01/DQB1*04:02	55	42	WIGSSAGLM	0.037376	42
1	VGSWIGSSAGLMVAA	55	69	15	HLA-DQA1*05:01/DQB1*02:01	55	15	WIGSSAGLM	0.125976	15
1	VGSWIGSSAGLMVAA	55	69	15	HLA-DQA1*05:01/DQB1*03:01	55	5	WIGSSAGLM	0.316879	5
1	VGSWIGSSAGLMVAA	55	69	15	HLA-DRB1*01:01	55	9.6	WIGSSAGLM	0.174543	9.6
1	VGSWIGSSAGLMVAA	55	69	15	HLA-DRB1*03:01	55	43	IGSSAGLMV	0.011621	43
1	VGSWIGSSAGLMVAA	55	69	15	HLA-DRB1*04:01	55	27	WIGSSAGLM	0.036584	27
1	VGSWIGSSAGLMVAA	55	69	15	HLA-DRB1*04:05	55	33	WIGSSAGLM	0.026682	33
1	VGSWIGSSAGLMVAA	55	69	15	HLA-DRB1*07:01	55	2.9	WIGSSAGLM	0.47485	2.9
1	VGSWIGSSAGLMVAA	55	69	15	HLA-DRB1*08:02	55	40	WIGSSAGLM	0.026208	40
1	VGSWIGSSAGLMVAA	55	69	15	HLA-DRB1*09:01	55	1.3	WIGSSAGLM	0.655029	1.3
1	VGSWIGSSAGLMVAA	55	69	15	HLA-DRB1*11:01	55	37	WIGSSAGLM	0.016841	37
1	VGSWIGSSAGLMVAA	55	69	15	HLA-DRB1*12:01	55	43	IGSSAGLMV	0.034842	43
1	VGSWIGSSAGLMVAA	55	69	15	HLA-DRB1*13:02	55	25	IGSSAGLMV	0.07493	25
1	VGSWIGSSAGLMVAA	55	69	15	HLA-DRB1*15:01	55	31	IGSSAGLMV	0.028216	31
1	VGSWIGSSAGLMVAA	55	69	15	HLA-DRB3*01:01	55	9	WIGSSAGLM	0.050423	9
1	VGSWIGSSAGLMVAA	55	69	15	HLA-DRB3*02:02	55	7.2	WIGSSAGLM	0.077739	7.2
1	VGSWIGSSAGLMVAA	55	69	15	HLA-DRB4*01:01	55	69	IGSSAGLMV	0.00499	69
1	VGSWIGSSAGLMVAA	55	69	15	HLA-DRB5*01:01	55	15	WIGSSAGLM	0.071277	15
1	GSWIGSSAGLMVAAA	56	70	15	HLA-DPA1*01:03/DPB1*02:01	56	54	IGSSAGLMV	0.009118	54
1	GSWIGSSAGLMVAAA	56	70	15	HLA-DPA1*01:03/DPB1*04:01	56	53	IGSSAGLMV	0.003111	53
1	GSWIGSSAGLMVAAA	56	70	15	HLA-DPA1*02:01/DPB1*01:01	56	57	IGSSAGLMV	0.012496	57
1	GSWIGSSAGLMVAAA	56	70	15	HLA-DPA1*02:01/DPB1*05:01	56	74	WIGSSAGLM	0.005225	74
1	GSWIGSSAGLMVAAA	56	70	15	HLA-DPA1*02:01/DPB1*14:01	56	21	WIGSSAGLM	0.025833	21
1	GSWIGSSAGLMVAAA	56	70	15	HLA-DPA1*03:01/DPB1*04:02	56	47	IGSSAGLMV	0.022544	47
1	GSWIGSSAGLMVAAA	56	70	15	HLA-DQA1*01:01/DQB1*05:01	56	49	IGSSAGLMV	0.001971	49
1	GSWIGSSAGLMVAAA	56	70	15	HLA-DQA1*01:02/DQB1*06:02	56	14	SAGLMVAAA	0.121186	14
1	GSWIGSSAGLMVAAA	56	70	15	HLA-DQA1*03:01/DQB1*03:02	56	30	WIGSSAGLM	0.002801	30
1	GSWIGSSAGLMVAAA	56	70	15	HLA-DQA1*04:01/DQB1*04:02	56	56	WIGSSAGLM	0.02635	56
1	GSWIGSSAGLMVAAA	56	70	15	HLA-DQA1*05:01/DQB1*02:01	56	28	WIGSSAGLM	0.059037	28
1	GSWIGSSAGLMVAAA	56	70	15	HLA-DQA1*05:01/DQB1*03:01	56	9.8	WIGSSAGLM	0.190534	9.8
1	GSWIGSSAGLMVAAA	56	70	15	HLA-DRB1*01:01	56	12	IGSSAGLMV	0.125491	12
1	GSWIGSSAGLMVAAA	56	70	15	HLA-DRB1*03:01	56	39	IGSSAGLMV	0.014143	39
1	GSWIGSSAGLMVAAA	56	70	15	HLA-DRB1*04:01	56	42	IGSSAGLMV	0.013235	42
1	GSWIGSSAGLMVAAA	56	70	15	HLA-DRB1*04:05	56	48	WIGSSAGLM	0.010933	48
1	GSWIGSSAGLMVAAA	56	70	15	HLA-DRB1*07:01	56	4.3	IGSSAGLMV	0.361963	4.3
1	GSWIGSSAGLMVAAA	56	70	15	HLA-DRB1*08:02	56	63	WIGSSAGLM	0.00842	63
1	GSWIGSSAGLMVAAA	56	70	15	HLA-DRB1*09:01	56	2.8	IGSSAGLMV	0.516539	2.8
1	GSWIGSSAGLMVAAA	56	70	15	HLA-DRB1*11:01	56	64	WIGSSAGLM	0.003546	64
1	GSWIGSSAGLMVAAA	56	70	15	HLA-DRB1*12:01	56	37	IGSSAGLMV	0.047036	37
1	GSWIGSSAGLMVAAA	56	70	15	HLA-DRB1*13:02	56	26	IGSSAGLMV	0.071926	26
1	GSWIGSSAGLMVAAA	56	70	15	HLA-DRB1*15:01	56	20	IGSSAGLMV	0.059813	20
1	GSWIGSSAGLMVAAA	56	70	15	HLA-DRB3*01:01	56	18	WIGSSAGLM	0.018197	18
1	GSWIGSSAGLMVAAA	56	70	15	HLA-DRB3*02:02	56	16	WIGSSAGLM	0.026796	16
1	GSWIGSSAGLMVAAA	56	70	15	HLA-DRB4*01:01	56	65	IGSSAGLMV	0.005679	65
1	GSWIGSSAGLMVAAA	56	70	15	HLA-DRB5*01:01	56	30	WIGSSAGLM	0.026761	30
1	SWIGSSAGLMVAAAS	57	71	15	HLA-DPA1*01:03/DPB1*02:01	57	80	IGSSAGLMV	0.003185	80
1	SWIGSSAGLMVAAAS	57	71	15	HLA-DPA1*01:03/DPB1*04:01	57	82	IGSSAGLMV	0.000968	82
1	SWIGSSAGLMVAAAS	57	71	15	HLA-DPA1*02:01/DPB1*01:01	57	84	IGSSAGLMV	0.004324	84
1	SWIGSSAGLMVAAAS	57	71	15	HLA-DPA1*02:01/DPB1*05:01	57	94	IGSSAGLMV	0.001293	94
1	SWIGSSAGLMVAAAS	57	71	15	HLA-DPA1*02:01/DPB1*14:01	57	65	WIGSSAGLM	0.004728	65
1	SWIGSSAGLMVAAAS	57	71	15	HLA-DPA1*03:01/DPB1*04:02	57	77	IGSSAGLMV	0.007416	77
1	SWIGSSAGLMVAAAS	57	71	15	HLA-DQA1*01:01/DQB1*05:01	57	74	IGSSAGLMV	0.000923	74
1	SWIGSSAGLMVAAAS	57	71	15	HLA-DQA1*01:02/DQB1*06:02	57	3.3	SAGLMVAAA	0.352489	3.3
1	SWIGSSAGLMVAAAS	57	71	15	HLA-DQA1*03:01/DQB1*03:02	57	34	SAGLMVAAA	0.002489	34
1	SWIGSSAGLMVAAAS	57	71	15	HLA-DQA1*04:01/DQB1*04:02	57	59	SAGLMVAAA	0.024445	59
1	SWIGSSAGLMVAAAS	57	71	15	HLA-DQA1*05:01/DQB1*02:01	57	51	IGSSAGLMV	0.019862	51
1	SWIGSSAGLMVAAAS	57	71	15	HLA-DQA1*05:01/DQB1*03:01	57	21	SSAGLMVAA	0.085464	21
1	SWIGSSAGLMVAAAS	57	71	15	HLA-DRB1*01:01	57	31	IGSSAGLMV	0.020123	31
1	SWIGSSAGLMVAAAS	57	71	15	HLA-DRB1*03:01	57	68	IGSSAGLMV	0.002981	68
1	SWIGSSAGLMVAAAS	57	71	15	HLA-DRB1*04:01	57	70	IGSSAGLMV	0.002719	70
1	SWIGSSAGLMVAAAS	57	71	15	HLA-DRB1*04:05	57	74	IGSSAGLMV	0.002923	74
1	SWIGSSAGLMVAAAS	57	71	15	HLA-DRB1*07:01	57	16	IGSSAGLMV	0.097078	16
1	SWIGSSAGLMVAAAS	57	71	15	HLA-DRB1*08:02	57	86	IGSSAGLMV	0.002194	86
1	SWIGSSAGLMVAAAS	57	71	15	HLA-DRB1*09:01	57	17	IGSSAGLMV	0.153765	17
1	SWIGSSAGLMVAAAS	57	71	15	HLA-DRB1*11:01	57	86	WIGSSAGLM	0.00086	86
1	SWIGSSAGLMVAAAS	57	71	15	HLA-DRB1*12:01	57	68	IGSSAGLMV	0.012092	68
1	SWIGSSAGLMVAAAS	57	71	15	HLA-DRB1*13:02	57	49	IGSSAGLMV	0.022889	49
1	SWIGSSAGLMVAAAS	57	71	15	HLA-DRB1*15:01	57	54	IGSSAGLMV	0.008138	54
1	SWIGSSAGLMVAAAS	57	71	15	HLA-DRB3*01:01	57	50	IGSSAGLMV	0.002586	50
1	SWIGSSAGLMVAAAS	57	71	15	HLA-DRB3*02:02	57	48	IGSSAGLMV	0.003324	48
1	SWIGSSAGLMVAAAS	57	71	15	HLA-DRB4*01:01	57	83	IGSSAGLMV	0.002544	83
1	SWIGSSAGLMVAAAS	57	71	15	HLA-DRB5*01:01	57	67	WIGSSAGLM	0.00388	67
1	WIGSSAGLMVAAASP	58	72	15	HLA-DPA1*01:03/DPB1*02:01	58	91	SAGLMVAAA	0.001724	91
1	WIGSSAGLMVAAASP	58	72	15	HLA-DPA1*01:03/DPB1*04:01	58	90	SAGLMVAAA	0.000585	90
1	WIGSSAGLMVAAASP	58	72	15	HLA-DPA1*02:01/DPB1*01:01	58	88	SAGLMVAAA	0.003285	88
1	WIGSSAGLMVAAASP	58	72	15	HLA-DPA1*02:01/DPB1*05:01	58	93	SAGLMVAAA	0.00147	93
1	WIGSSAGLMVAAASP	58	72	15	HLA-DPA1*02:01/DPB1*14:01	58	77	SAGLMVAAA	0.002779	77
1	WIGSSAGLMVAAASP	58	72	15	HLA-DPA1*03:01/DPB1*04:02	58	88	SAGLMVAAA	0.004091	88
1	WIGSSAGLMVAAASP	58	72	15	HLA-DQA1*01:01/DQB1*05:01	58	70	SAGLMVAAA	0.001081	70
1	WIGSSAGLMVAAASP	58	72	15	HLA-DQA1*01:02/DQB1*06:02	58	1.2	SAGLMVAAA	0.547281	1.2
1	WIGSSAGLMVAAASP	58	72	15	HLA-DQA1*03:01/DQB1*03:02	58	23	SAGLMVAAA	0.003773	23
1	WIGSSAGLMVAAASP	58	72	15	HLA-DQA1*04:01/DQB1*04:02	58	34	SAGLMVAAA	0.0467	34
1	WIGSSAGLMVAAASP	58	72	15	HLA-DQA1*05:01/DQB1*02:01	58	42	SAGLMVAAA	0.029776	42
1	WIGSSAGLMVAAASP	58	72	15	HLA-DQA1*05:01/DQB1*03:01	58	14	SSAGLMVAA	0.137651	14
1	WIGSSAGLMVAAASP	58	72	15	HLA-DRB1*01:01	58	51	AGLMVAAAS	0.006203	51
1	WIGSSAGLMVAAASP	58	72	15	HLA-DRB1*03:01	58	93	IGSSAGLMV	0.000419	93
1	WIGSSAGLMVAAASP	58	72	15	HLA-DRB1*04:01	58	60	AGLMVAAAS	0.004795	60
1	WIGSSAGLMVAAASP	58	72	15	HLA-DRB1*04:05	58	69	SAGLMVAAA	0.003683	69
1	WIGSSAGLMVAAASP	58	72	15	HLA-DRB1*07:01	58	47	IGSSAGLMV	0.015166	47
1	WIGSSAGLMVAAASP	58	72	15	HLA-DRB1*08:02	58	74	SAGLMVAAA	0.004556	74
1	WIGSSAGLMVAAASP	58	72	15	HLA-DRB1*09:01	58	57	IGSSAGLMV	0.02025	57
1	WIGSSAGLMVAAASP	58	72	15	HLA-DRB1*11:01	58	85	SAGLMVAAA	0.00093	85
1	WIGSSAGLMVAAASP	58	72	15	HLA-DRB1*12:01	58	83	SAGLMVAAA	0.005734	83
1	WIGSSAGLMVAAASP	58	72	15	HLA-DRB1*13:02	58	85	IGSSAGLMV	0.003648	85
1	WIGSSAGLMVAAASP	58	72	15	HLA-DRB1*15:01	58	87	IGSSAGLMV	0.001401	87
1	WIGSSAGLMVAAASP	58	72	15	HLA-DRB3*01:01	58	93	IGSSAGLMV	0.000273	93
1	WIGSSAGLMVAAASP	58	72	15	HLA-DRB3*02:02	58	82	IGSSAGLMV	0.000507	82
1	WIGSSAGLMVAAASP	58	72	15	HLA-DRB4*01:01	58	71	SAGLMVAAA	0.004405	71
1	WIGSSAGLMVAAASP	58	72	15	HLA-DRB5*01:01	58	86	AGLMVAAAS	0.001304	86
1	IGSSAGLMVAAASPY	59	73	15	HLA-DPA1*01:03/DPB1*02:01	59	87	LMVAAASPY	0.002194	87
1	IGSSAGLMVAAASPY	59	73	15	HLA-DPA1*01:03/DPB1*04:01	59	78	LMVAAASPY	0.001154	78
1	IGSSAGLMVAAASPY	59	73	15	HLA-DPA1*02:01/DPB1*01:01	59	76	LMVAAASPY	0.006274	76
1	IGSSAGLMVAAASPY	59	73	15	HLA-DPA1*02:01/DPB1*05:01	59	85	LMVAAASPY	0.002905	85
1	IGSSAGLMVAAASPY	59	73	15	HLA-DPA1*02:01/DPB1*14:01	59	57	LMVAAASPY	0.006302	57
1	IGSSAGLMVAAASPY	59	73	15	HLA-DPA1*03:01/DPB1*04:02	59	79	LMVAAASPY	0.00694	79
1	IGSSAGLMVAAASPY	59	73	15	HLA-DQA1*01:01/DQB1*05:01	59	58	SAGLMVAAA	0.001542	58
1	IGSSAGLMVAAASPY	59	73	15	HLA-DQA1*01:02/DQB1*06:02	59	1.2	SAGLMVAAA	0.547858	1.2
1	IGSSAGLMVAAASPY	59	73	15	HLA-DQA1*03:01/DQB1*03:02	59	18	SAGLMVAAA	0.004535	18
1	IGSSAGLMVAAASPY	59	73	15	HLA-DQA1*04:01/DQB1*04:02	59	29	SAGLMVAAA	0.05223	29
1	IGSSAGLMVAAASPY	59	73	15	HLA-DQA1*05:01/DQB1*02:01	59	39	SAGLMVAAA	0.035179	39
1	IGSSAGLMVAAASPY	59	73	15	HLA-DQA1*05:01/DQB1*03:01	59	16	SAGLMVAAA	0.11764	16
1	IGSSAGLMVAAASPY	59	73	15	HLA-DRB1*01:01	59	42	AGLMVAAAS	0.010352	42
1	IGSSAGLMVAAASPY	59	73	15	HLA-DRB1*03:01	59	51	LMVAAASPY	0.007346	51
1	IGSSAGLMVAAASPY	59	73	15	HLA-DRB1*04:01	59	51	AGLMVAAAS	0.007883	51
1	IGSSAGLMVAAASPY	59	73	15	HLA-DRB1*04:05	59	58	AGLMVAAAS	0.006522	58
1	IGSSAGLMVAAASPY	59	73	15	HLA-DRB1*07:01	59	34	LMVAAASPY	0.028556	34
1	IGSSAGLMVAAASPY	59	73	15	HLA-DRB1*08:02	59	65	SAGLMVAAA	0.007575	65
1	IGSSAGLMVAAASPY	59	73	15	HLA-DRB1*09:01	59	20	LMVAAASPY	0.125117	20
1	IGSSAGLMVAAASPY	59	73	15	HLA-DRB1*11:01	59	78	SAGLMVAAA	0.001496	78
1	IGSSAGLMVAAASPY	59	73	15	HLA-DRB1*12:01	59	21	LMVAAASPY	0.097696	21
1	IGSSAGLMVAAASPY	59	73	15	HLA-DRB1*13:02	59	54	LMVAAASPY	0.017881	54
1	IGSSAGLMVAAASPY	59	73	15	HLA-DRB1*15:01	59	70	LMVAAASPY	0.003716	70
1	IGSSAGLMVAAASPY	59	73	15	HLA-DRB3*01:01	59	36	LMVAAASPY	0.005169	36
1	IGSSAGLMVAAASPY	59	73	15	HLA-DRB3*02:02	59	55	LMVAAASPY	0.002221	55
1	IGSSAGLMVAAASPY	59	73	15	HLA-DRB4*01:01	59	62	SAGLMVAAA	0.006442	62
1	IGSSAGLMVAAASPY	59	73	15	HLA-DRB5*01:01	59	68	LMVAAASPY	0.003669	68
1	GSSAGLMVAAASPYV	60	74	15	HLA-DPA1*01:03/DPB1*02:01	60	76	LMVAAASPY	0.003801	76
1	GSSAGLMVAAASPYV	60	74	15	HLA-DPA1*01:03/DPB1*04:01	60	61	LMVAAASPY	0.002382	61
1	GSSAGLMVAAASPYV	60	74	15	HLA-DPA1*02:01/DPB1*01:01	60	63	LMVAAASPY	0.010166	63
1	GSSAGLMVAAASPYV	60	74	15	HLA-DPA1*02:01/DPB1*05:01	60	66	LMVAAASPY	0.006953	66
1	GSSAGLMVAAASPYV	60	74	15	HLA-DPA1*02:01/DPB1*14:01	60	39	LMVAAASPY	0.012374	39
1	GSSAGLMVAAASPYV	60	74	15	HLA-DPA1*03:01/DPB1*04:02	60	65	LMVAAASPY	0.012196	65
1	GSSAGLMVAAASPYV	60	74	15	HLA-DQA1*01:01/DQB1*05:01	60	50	LMVAAASPY	0.001917	50
1	GSSAGLMVAAASPYV	60	74	15	HLA-DQA1*01:02/DQB1*06:02	60	2.8	SAGLMVAAA	0.379072	2.8
1	GSSAGLMVAAASPYV	60	74	15	HLA-DQA1*03:01/DQB1*03:02	60	20	SAGLMVAAA	0.004214	20
1	GSSAGLMVAAASPYV	60	74	15	HLA-DQA1*04:01/DQB1*04:02	60	35	SAGLMVAAA	0.044671	35
1	GSSAGLMVAAASPYV	60	74	15	HLA-DQA1*05:01/DQB1*02:01	60	32	LMVAAASPY	0.046763	32
1	GSSAGLMVAAASPYV	60	74	15	HLA-DQA1*05:01/DQB1*03:01	60	19	LMVAAASPY	0.097549	19
1	GSSAGLMVAAASPYV	60	74	15	HLA-DRB1*01:01	60	32	LMVAAASPY	0.019398	32
1	GSSAGLMVAAASPYV	60	74	15	HLA-DRB1*03:01	60	21	LMVAAASPY	0.047073	21
1	GSSAGLMVAAASPYV	60	74	15	HLA-DRB1*04:01	60	43	AGLMVAAAS	0.012664	43
1	GSSAGLMVAAASPYV	60	74	15	HLA-DRB1*04:05	60	43	LMVAAASPY	0.014337	43
1	GSSAGLMVAAASPYV	60	74	15	HLA-DRB1*07:01	60	13	LMVAAASPY	0.128109	13
1	GSSAGLMVAAASPYV	60	74	15	HLA-DRB1*08:02	60	56	LMVAAASPY	0.012046	56
1	GSSAGLMVAAASPYV	60	74	15	HLA-DRB1*09:01	60	5.7	LMVAAASPY	0.369611	5.7
1	GSSAGLMVAAASPYV	60	74	15	HLA-DRB1*11:01	60	71	LMVAAASPY	0.00227	71
1	GSSAGLMVAAASPYV	60	74	15	HLA-DRB1*12:01	60	4.3	LMVAAASPY	0.337706	4.3
1	GSSAGLMVAAASPYV	60	74	15	HLA-DRB1*13:02	60	25	LMVAAASPY	0.073421	25
1	GSSAGLMVAAASPYV	60	74	15	HLA-DRB1*15:01	60	34	LMVAAASPY	0.023417	34
1	GSSAGLMVAAASPYV	60	74	15	HLA-DRB3*01:01	60	19	LMVAAASPY	0.015923	19
1	GSSAGLMVAAASPYV	60	74	15	HLA-DRB3*02:02	60	21	LMVAAASPY	0.016974	21
1	GSSAGLMVAAASPYV	60	74	15	HLA-DRB4*01:01	60	53	LMVAAASPY	0.008885	53
1	GSSAGLMVAAASPYV	60	74	15	HLA-DRB5*01:01	60	26	LMVAAASPY	0.033204	26
1	SSAGLMVAAASPYVA	61	75	15	HLA-DPA1*01:03/DPB1*02:01	61	57	LMVAAASPY	0.00792	57
1	SSAGLMVAAASPYVA	61	75	15	HLA-DPA1*01:03/DPB1*04:01	61	48	LMVAAASPY	0.003736	48
1	SSAGLMVAAASPYVA	61	75	15	HLA-DPA1*02:01/DPB1*01:01	61	51	LMVAAASPY	0.015124	51
1	SSAGLMVAAASPYVA	61	75	15	HLA-DPA1*02:01/DPB1*05:01	61	44	LMVAAASPY	0.015071	44
1	SSAGLMVAAASPYVA	61	75	15	HLA-DPA1*02:01/DPB1*14:01	61	27	LMVAAASPY	0.019738	27
1	SSAGLMVAAASPYVA	61	75	15	HLA-DPA1*03:01/DPB1*04:02	61	49	LMVAAASPY	0.021578	49
1	SSAGLMVAAASPYVA	61	75	15	HLA-DQA1*01:01/DQB1*05:01	61	31	MVAAASPYV	0.003357	31
1	SSAGLMVAAASPYVA	61	75	15	HLA-DQA1*01:02/DQB1*06:02	61	11	VAAASPYVA	0.154173	11
1	SSAGLMVAAASPYVA	61	75	15	HLA-DQA1*03:01/DQB1*03:02	61	17	MVAAASPYV	0.004713	17
1	SSAGLMVAAASPYVA	61	75	15	HLA-DQA1*04:01/DQB1*04:02	61	40	LMVAAASPY	0.039752	40
1	SSAGLMVAAASPYVA	61	75	15	HLA-DQA1*05:01/DQB1*02:01	61	20	LMVAAASPY	0.090286	20
1	SSAGLMVAAASPYVA	61	75	15	HLA-DQA1*05:01/DQB1*03:01	61	5	VAAASPYVA	0.317016	5
1	SSAGLMVAAASPYVA	61	75	15	HLA-DRB1*01:01	61	14	MVAAASPYV	0.106004	14
1	SSAGLMVAAASPYVA	61	75	15	HLA-DRB1*03:01	61	13	LMVAAASPY	0.095014	13
1	SSAGLMVAAASPYVA	61	75	15	HLA-DRB1*04:01	61	25	MVAAASPYV	0.041266	25
1	SSAGLMVAAASPYVA	61	75	15	HLA-DRB1*04:05	61	27	MVAAASPYV	0.040317	27
1	SSAGLMVAAASPYVA	61	75	15	HLA-DRB1*07:01	61	5.2	MVAAASPYV	0.316442	5.2
1	SSAGLMVAAASPYVA	61	75	15	HLA-DRB1*08:02	61	40	LMVAAASPY	0.026943	40
1	SSAGLMVAAASPYVA	61	75	15	HLA-DRB1*09:01	61	2	LMVAAASPY	0.587324	2
1	SSAGLMVAAASPYVA	61	75	15	HLA-DRB1*11:01	61	52	LMVAAASPY	0.007054	52
1	SSAGLMVAAASPYVA	61	75	15	HLA-DRB1*12:01	61	1.7	LMVAAASPY	0.508751	1.7
1	SSAGLMVAAASPYVA	61	75	15	HLA-DRB1*13:02	61	15	LMVAAASPY	0.138851	15
1	SSAGLMVAAASPYVA	61	75	15	HLA-DRB1*15:01	61	9.6	MVAAASPYV	0.16153	9.6
1	SSAGLMVAAASPYVA	61	75	15	HLA-DRB3*01:01	61	13	LMVAAASPY	0.031783	13
1	SSAGLMVAAASPYVA	61	75	15	HLA-DRB3*02:02	61	9.9	LMVAAASPY	0.051134	9.9
1	SSAGLMVAAASPYVA	61	75	15	HLA-DRB4*01:01	61	38	LMVAAASPY	0.015722	38
1	SSAGLMVAAASPYVA	61	75	15	HLA-DRB5*01:01	61	12	LMVAAASPY	0.093856	12
1	SAGLMVAAASPYVAW	62	76	15	HLA-DPA1*01:03/DPB1*02:01	62	59	LMVAAASPY	0.007445	59
1	SAGLMVAAASPYVAW	62	76	15	HLA-DPA1*01:03/DPB1*04:01	62	52	LMVAAASPY	0.003225	52
1	SAGLMVAAASPYVAW	62	76	15	HLA-DPA1*02:01/DPB1*01:01	62	55	LMVAAASPY	0.013378	55
1	SAGLMVAAASPYVAW	62	76	15	HLA-DPA1*02:01/DPB1*05:01	62	50	LMVAAASPY	0.012278	50
1	SAGLMVAAASPYVAW	62	76	15	HLA-DPA1*02:01/DPB1*14:01	62	28	LMVAAASPY	0.01876	28
1	SAGLMVAAASPYVAW	62	76	15	HLA-DPA1*03:01/DPB1*04:02	62	52	LMVAAASPY	0.019482	52
1	SAGLMVAAASPYVAW	62	76	15	HLA-DQA1*01:01/DQB1*05:01	62	26	MVAAASPYV	0.004014	26
1	SAGLMVAAASPYVAW	62	76	15	HLA-DQA1*01:02/DQB1*06:02	62	6.7	VAAASPYVA	0.224284	6.7
1	SAGLMVAAASPYVAW	62	76	15	HLA-DQA1*03:01/DQB1*03:02	62	18	MVAAASPYV	0.004525	18
1	SAGLMVAAASPYVAW	62	76	15	HLA-DQA1*04:01/DQB1*04:02	62	44	VAAASPYVA	0.036116	44
1	SAGLMVAAASPYVAW	62	76	15	HLA-DQA1*05:01/DQB1*02:01	62	17	VAAASPYVA	0.10476	17
1	SAGLMVAAASPYVAW	62	76	15	HLA-DQA1*05:01/DQB1*03:01	62	2.5	VAAASPYVA	0.470538	2.5
1	SAGLMVAAASPYVAW	62	76	15	HLA-DRB1*01:01	62	11	MVAAASPYV	0.161541	11
1	SAGLMVAAASPYVAW	62	76	15	HLA-DRB1*03:01	62	15	LMVAAASPY	0.076604	15
1	SAGLMVAAASPYVAW	62	76	15	HLA-DRB1*04:01	62	22	MVAAASPYV	0.053361	22
1	SAGLMVAAASPYVAW	62	76	15	HLA-DRB1*04:05	62	27	MVAAASPYV	0.038396	27
1	SAGLMVAAASPYVAW	62	76	15	HLA-DRB1*07:01	62	6	MVAAASPYV	0.285376	6
1	SAGLMVAAASPYVAW	62	76	15	HLA-DRB1*08:02	62	39	LMVAAASPY	0.027301	39
1	SAGLMVAAASPYVAW	62	76	15	HLA-DRB1*09:01	62	2.4	MVAAASPYV	0.540128	2.4
1	SAGLMVAAASPYVAW	62	76	15	HLA-DRB1*11:01	62	52	MVAAASPYV	0.006753	52
1	SAGLMVAAASPYVAW	62	76	15	HLA-DRB1*12:01	62	2.3	LMVAAASPY	0.452735	2.3
1	SAGLMVAAASPYVAW	62	76	15	HLA-DRB1*13:02	62	17	LMVAAASPY	0.119836	17
1	SAGLMVAAASPYVAW	62	76	15	HLA-DRB1*15:01	62	7.7	MVAAASPYV	0.203333	7.7
1	SAGLMVAAASPYVAW	62	76	15	HLA-DRB3*01:01	62	15	LMVAAASPY	0.02526	15
1	SAGLMVAAASPYVAW	62	76	15	HLA-DRB3*02:02	62	9.8	MVAAASPYV	0.051699	9.8
1	SAGLMVAAASPYVAW	62	76	15	HLA-DRB4*01:01	62	39	LMVAAASPY	0.0147	39
1	SAGLMVAAASPYVAW	62	76	15	HLA-DRB5*01:01	62	14	LMVAAASPY	0.079528	14
1	AGLMVAAASPYVAWM	63	77	15	HLA-DPA1*01:03/DPB1*02:01	63	69	MVAAASPYV	0.005152	69
1	AGLMVAAASPYVAWM	63	77	15	HLA-DPA1*01:03/DPB1*04:01	63	69	LMVAAASPY	0.001731	69
1	AGLMVAAASPYVAWM	63	77	15	HLA-DPA1*02:01/DPB1*01:01	63	72	LMVAAASPY	0.007568	72
1	AGLMVAAASPYVAWM	63	77	15	HLA-DPA1*02:01/DPB1*05:01	63	74	LMVAAASPY	0.005232	74
1	AGLMVAAASPYVAWM	63	77	15	HLA-DPA1*02:01/DPB1*14:01	63	38	LMVAAASPY	0.012602	38
1	AGLMVAAASPYVAWM	63	77	15	HLA-DPA1*03:01/DPB1*04:02	63	69	LMVAAASPY	0.010566	69
1	AGLMVAAASPYVAWM	63	77	15	HLA-DQA1*01:01/DQB1*05:01	63	28	MVAAASPYV	0.003678	28
1	AGLMVAAASPYVAWM	63	77	15	HLA-DQA1*01:02/DQB1*06:02	63	4.7	VAAASPYVA	0.27983	4.7
1	AGLMVAAASPYVAWM	63	77	15	HLA-DQA1*03:01/DQB1*03:02	63	19	VAAASPYVA	0.004454	19
1	AGLMVAAASPYVAWM	63	77	15	HLA-DQA1*04:01/DQB1*04:02	63	49	VAAASPYVA	0.031314	49
1	AGLMVAAASPYVAWM	63	77	15	HLA-DQA1*05:01/DQB1*02:01	63	18	VAAASPYVA	0.099178	18
1	AGLMVAAASPYVAWM	63	77	15	HLA-DQA1*05:01/DQB1*03:01	63	2.2	VAAASPYVA	0.506822	2.2
1	AGLMVAAASPYVAWM	63	77	15	HLA-DRB1*01:01	63	9.9	MVAAASPYV	0.169032	9.9
1	AGLMVAAASPYVAWM	63	77	15	HLA-DRB1*03:01	63	29	LMVAAASPY	0.025753	29
1	AGLMVAAASPYVAWM	63	77	15	HLA-DRB1*04:01	63	24	MVAAASPYV	0.047667	24
1	AGLMVAAASPYVAWM	63	77	15	HLA-DRB1*04:05	63	31	MVAAASPYV	0.029257	31
1	AGLMVAAASPYVAWM	63	77	15	HLA-DRB1*07:01	63	7.8	MVAAASPYV	0.225338	7.8
1	AGLMVAAASPYVAWM	63	77	15	HLA-DRB1*08:02	63	45	MVAAASPYV	0.020888	45
1	AGLMVAAASPYVAWM	63	77	15	HLA-DRB1*09:01	63	4.4	MVAAASPYV	0.423829	4.4
1	AGLMVAAASPYVAWM	63	77	15	HLA-DRB1*11:01	63	59	MVAAASPYV	0.004737	59
1	AGLMVAAASPYVAWM	63	77	15	HLA-DRB1*12:01	63	8.6	LMVAAASPY	0.214971	8.6
1	AGLMVAAASPYVAWM	63	77	15	HLA-DRB1*13:02	63	28	MVAAASPYV	0.06281	28
1	AGLMVAAASPYVAWM	63	77	15	HLA-DRB1*15:01	63	8.1	MVAAASPYV	0.19637	8.1
1	AGLMVAAASPYVAWM	63	77	15	HLA-DRB3*01:01	63	23	MVAAASPYV	0.01187	23
1	AGLMVAAASPYVAWM	63	77	15	HLA-DRB3*02:02	63	12	MVAAASPYV	0.039129	12
1	AGLMVAAASPYVAWM	63	77	15	HLA-DRB4*01:01	63	49	VAAASPYVA	0.010147	49
1	AGLMVAAASPYVAWM	63	77	15	HLA-DRB5*01:01	63	25	MVAAASPYV	0.035507	25
1	GLMVAAASPYVAWMS	64	78	15	HLA-DPA1*01:03/DPB1*02:01	64	76	VAAASPYVA	0.003855	76
1	GLMVAAASPYVAWMS	64	78	15	HLA-DPA1*01:03/DPB1*04:01	64	82	VAAASPYVA	0.000987	82
1	GLMVAAASPYVAWMS	64	78	15	HLA-DPA1*02:01/DPB1*01:01	64	80	VAAASPYVA	0.005209	80
1	GLMVAAASPYVAWMS	64	78	15	HLA-DPA1*02:01/DPB1*05:01	64	88	VAAASPYVA	0.002275	88
1	GLMVAAASPYVAWMS	64	78	15	HLA-DPA1*02:01/DPB1*14:01	64	48	VAAASPYVA	0.008754	48
1	GLMVAAASPYVAWMS	64	78	15	HLA-DPA1*03:01/DPB1*04:02	64	85	VAAASPYVA	0.005073	85
1	GLMVAAASPYVAWMS	64	78	15	HLA-DQA1*01:01/DQB1*05:01	64	38	VAAASPYVA	0.002691	38
1	GLMVAAASPYVAWMS	64	78	15	HLA-DQA1*01:02/DQB1*06:02	64	3.4	VAAASPYVA	0.344033	3.4
1	GLMVAAASPYVAWMS	64	78	15	HLA-DQA1*03:01/DQB1*03:02	64	20	VAAASPYVA	0.004246	20
1	GLMVAAASPYVAWMS	64	78	15	HLA-DQA1*04:01/DQB1*04:02	64	42	VAAASPYVA	0.037073	42
1	GLMVAAASPYVAWMS	64	78	15	HLA-DQA1*05:01/DQB1*02:01	64	18	VAAASPYVA	0.100762	18
1	GLMVAAASPYVAWMS	64	78	15	HLA-DQA1*05:01/DQB1*03:01	64	1.7	VAAASPYVA	0.554984	1.7
1	GLMVAAASPYVAWMS	64	78	15	HLA-DRB1*01:01	64	16	VAAASPYVA	0.078336	16
1	GLMVAAASPYVAWMS	64	78	15	HLA-DRB1*03:01	64	56	VAAASPYVA	0.005796	56
1	GLMVAAASPYVAWMS	64	78	15	HLA-DRB1*04:01	64	34	VAAASPYVA	0.022712	34
1	GLMVAAASPYVAWMS	64	78	15	HLA-DRB1*04:05	64	48	VAAASPYVA	0.01081	48
1	GLMVAAASPYVAWMS	64	78	15	HLA-DRB1*07:01	64	21	MVAAASPYV	0.0676	21
1	GLMVAAASPYVAWMS	64	78	15	HLA-DRB1*08:02	64	48	VAAASPYVA	0.017791	48
1	GLMVAAASPYVAWMS	64	78	15	HLA-DRB1*09:01	64	9.7	VAAASPYVA	0.249981	9.7
1	GLMVAAASPYVAWMS	64	78	15	HLA-DRB1*11:01	64	69	VAAASPYVA	0.002615	69
1	GLMVAAASPYVAWMS	64	78	15	HLA-DRB1*12:01	64	38	LMVAAASPY	0.044762	38
1	GLMVAAASPYVAWMS	64	78	15	HLA-DRB1*13:02	64	54	MVAAASPYV	0.018513	54
1	GLMVAAASPYVAWMS	64	78	15	HLA-DRB1*15:01	64	21	MVAAASPYV	0.056	21
1	GLMVAAASPYVAWMS	64	78	15	HLA-DRB3*01:01	64	50	MVAAASPYV	0.002612	50
1	GLMVAAASPYVAWMS	64	78	15	HLA-DRB3*02:02	64	32	MVAAASPYV	0.007879	32
1	GLMVAAASPYVAWMS	64	78	15	HLA-DRB4*01:01	64	45	VAAASPYVA	0.01159	45
1	GLMVAAASPYVAWMS	64	78	15	HLA-DRB5*01:01	64	38	VAAASPYVA	0.017214	38
1	LMVAAASPYVAWMSV	65	79	15	HLA-DPA1*01:03/DPB1*02:01	65	84	AAASPYVAW	0.002588	84
1	LMVAAASPYVAWMSV	65	79	15	HLA-DPA1*01:03/DPB1*04:01	65	89	AAASPYVAW	0.00066	89
1	LMVAAASPYVAWMSV	65	79	15	HLA-DPA1*02:01/DPB1*01:01	65	91	VAAASPYVA	0.0027	91
1	LMVAAASPYVAWMSV	65	79	15	HLA-DPA1*02:01/DPB1*05:01	65	93	ASPYVAWMS	0.001461	93
1	LMVAAASPYVAWMSV	65	79	15	HLA-DPA1*02:01/DPB1*14:01	65	67	VAAASPYVA	0.00429	67
1	LMVAAASPYVAWMSV	65	79	15	HLA-DPA1*03:01/DPB1*04:02	65	93	VAAASPYVA	0.002544	93
1	LMVAAASPYVAWMSV	65	79	15	HLA-DQA1*01:01/DQB1*05:01	65	53	VAAASPYVA	0.001779	53
1	LMVAAASPYVAWMSV	65	79	15	HLA-DQA1*01:02/DQB1*06:02	65	11	VAAASPYVA	0.15403	11
1	LMVAAASPYVAWMSV	65	79	15	HLA-DQA1*03:01/DQB1*03:02	65	33	VAAASPYVA	0.002603	33
1	LMVAAASPYVAWMSV	65	79	15	HLA-DQA1*04:01/DQB1*04:02	65	49	ASPYVAWMS	0.031955	49
1	LMVAAASPYVAWMSV	65	79	15	HLA-DQA1*05:01/DQB1*02:01	65	34	VAAASPYVA	0.043417	34
1	LMVAAASPYVAWMSV	65	79	15	HLA-DQA1*05:01/DQB1*03:01	65	4.8	VAAASPYVA	0.326741	4.8
1	LMVAAASPYVAWMSV	65	79	15	HLA-DRB1*01:01	65	38	VAAASPYVA	0.013308	38
1	LMVAAASPYVAWMSV	65	79	15	HLA-DRB1*03:01	65	84	VAAASPYVA	0.001137	84
1	LMVAAASPYVAWMSV	65	79	15	HLA-DRB1*04:01	65	65	VAAASPYVA	0.003509	65
1	LMVAAASPYVAWMSV	65	79	15	HLA-DRB1*04:05	65	73	VAAASPYVA	0.003064	73
1	LMVAAASPYVAWMSV	65	79	15	HLA-DRB1*07:01	65	50	MVAAASPYV	0.013125	50
1	LMVAAASPYVAWMSV	65	79	15	HLA-DRB1*08:02	65	78	VAAASPYVA	0.003712	78
1	LMVAAASPYVAWMSV	65	79	15	HLA-DRB1*09:01	65	34	VAAASPYVA	0.057058	34
1	LMVAAASPYVAWMSV	65	79	15	HLA-DRB1*11:01	65	90	VAAASPYVA	0.000592	90
1	LMVAAASPYVAWMSV	65	79	15	HLA-DRB1*12:01	65	82	VAAASPYVA	0.00617	82
1	LMVAAASPYVAWMSV	65	79	15	HLA-DRB1*13:02	65	81	VAAASPYVA	0.004944	81
1	LMVAAASPYVAWMSV	65	79	15	HLA-DRB1*15:01	65	40	ASPYVAWMS	0.016604	40
1	LMVAAASPYVAWMSV	65	79	15	HLA-DRB3*01:01	65	90	MVAAASPYV	0.000367	90
1	LMVAAASPYVAWMSV	65	79	15	HLA-DRB3*02:02	65	70	MVAAASPYV	0.00101	70
1	LMVAAASPYVAWMSV	65	79	15	HLA-DRB4*01:01	65	79	VAAASPYVA	0.003071	79
1	LMVAAASPYVAWMSV	65	79	15	HLA-DRB5*01:01	65	70	VAAASPYVA	0.003271	70
1	MVAAASPYVAWMSVT	66	80	15	HLA-DPA1*01:03/DPB1*02:01	66	90	ASPYVAWMS	0.001855	90
1	MVAAASPYVAWMSVT	66	80	15	HLA-DPA1*01:03/DPB1*04:01	66	91	AASPYVAWM	0.00055	91
1	MVAAASPYVAWMSVT	66	80	15	HLA-DPA1*02:01/DPB1*01:01	66	95	AAASPYVAW	0.001755	95
1	MVAAASPYVAWMSVT	66	80	15	HLA-DPA1*02:01/DPB1*05:01	66	94	ASPYVAWMS	0.001383	94
1	MVAAASPYVAWMSVT	66	80	15	HLA-DPA1*02:01/DPB1*14:01	66	75	AASPYVAWM	0.003075	75
1	MVAAASPYVAWMSVT	66	80	15	HLA-DPA1*03:01/DPB1*04:02	66	96	ASPYVAWMS	0.001745	96
1	MVAAASPYVAWMSVT	66	80	15	HLA-DQA1*01:01/DQB1*05:01	66	60	ASPYVAWMS	0.001453	60
1	MVAAASPYVAWMSVT	66	80	15	HLA-DQA1*01:02/DQB1*06:02	66	29	VAAASPYVA	0.056521	29
1	MVAAASPYVAWMSVT	66	80	15	HLA-DQA1*03:01/DQB1*03:02	66	48	AASPYVAWM	0.001635	48
1	MVAAASPYVAWMSVT	66	80	15	HLA-DQA1*04:01/DQB1*04:02	66	40	ASPYVAWMS	0.039544	40
1	MVAAASPYVAWMSVT	66	80	15	HLA-DQA1*05:01/DQB1*02:01	66	51	VAAASPYVA	0.019908	51
1	MVAAASPYVAWMSVT	66	80	15	HLA-DQA1*05:01/DQB1*03:01	66	12	VAAASPYVA	0.157479	12
1	MVAAASPYVAWMSVT	66	80	15	HLA-DRB1*01:01	66	69	VAAASPYVA	0.002578	69
1	MVAAASPYVAWMSVT	66	80	15	HLA-DRB1*03:01	66	94	VAAASPYVA	0.000378	94
1	MVAAASPYVAWMSVT	66	80	15	HLA-DRB1*04:01	66	88	VAAASPYVA	0.000758	88
1	MVAAASPYVAWMSVT	66	80	15	HLA-DRB1*04:05	66	86	VAAASPYVA	0.001313	86
1	MVAAASPYVAWMSVT	66	80	15	HLA-DRB1*07:01	66	63	AASPYVAWM	0.006947	63
1	MVAAASPYVAWMSVT	66	80	15	HLA-DRB1*08:02	66	89	ASPYVAWMS	0.001607	89
1	MVAAASPYVAWMSVT	66	80	15	HLA-DRB1*09:01	66	65	VAAASPYVA	0.013464	65
1	MVAAASPYVAWMSVT	66	80	15	HLA-DRB1*11:01	66	95	ASPYVAWMS	0.000321	95
1	MVAAASPYVAWMSVT	66	80	15	HLA-DRB1*12:01	66	90	ASPYVAWMS	0.003574	90
1	MVAAASPYVAWMSVT	66	80	15	HLA-DRB1*13:02	66	88	ASPYVAWMS	0.002799	88
1	MVAAASPYVAWMSVT	66	80	15	HLA-DRB1*15:01	66	28	ASPYVAWMS	0.035709	28
1	MVAAASPYVAWMSVT	66	80	15	HLA-DRB3*01:01	66	97	ASPYVAWMS	0.000179	97
1	MVAAASPYVAWMSVT	66	80	15	HLA-DRB3*02:02	66	95	VAAASPYVA	0.000158	95
1	MVAAASPYVAWMSVT	66	80	15	HLA-DRB4*01:01	66	92	VAAASPYVA	0.001329	92
1	MVAAASPYVAWMSVT	66	80	15	HLA-DRB5*01:01	66	85	ASPYVAWMS	0.001373	85
1	VAAASPYVAWMSVTA	67	81	15	HLA-DPA1*01:03/DPB1*02:01	67	63	YVAWMSVTA	0.006373	63
1	VAAASPYVAWMSVTA	67	81	15	HLA-DPA1*01:03/DPB1*04:01	67	74	YVAWMSVTA	0.001381	74
1	VAAASPYVAWMSVTA	67	81	15	HLA-DPA1*02:01/DPB1*01:01	67	79	YVAWMSVTA	0.005627	79
1	VAAASPYVAWMSVTA	67	81	15	HLA-DPA1*02:01/DPB1*05:01	67	81	YVAWMSVTA	0.003684	81
1	VAAASPYVAWMSVTA	67	81	15	HLA-DPA1*02:01/DPB1*14:01	67	56	YVAWMSVTA	0.00658	56
1	VAAASPYVAWMSVTA	67	81	15	HLA-DPA1*03:01/DPB1*04:02	67	71	YVAWMSVTA	0.009734	71
1	VAAASPYVAWMSVTA	67	81	15	HLA-DQA1*01:01/DQB1*05:01	67	27	YVAWMSVTA	0.003821	27
1	VAAASPYVAWMSVTA	67	81	15	HLA-DQA1*01:02/DQB1*06:02	67	67	ASPYVAWMS	0.013101	67
1	VAAASPYVAWMSVTA	67	81	15	HLA-DQA1*03:01/DQB1*03:02	67	51	YVAWMSVTA	0.001531	51
1	VAAASPYVAWMSVTA	67	81	15	HLA-DQA1*04:01/DQB1*04:02	67	17	ASPYVAWMS	0.076871	17
1	VAAASPYVAWMSVTA	67	81	15	HLA-DQA1*05:01/DQB1*02:01	67	58	YVAWMSVTA	0.014448	58
1	VAAASPYVAWMSVTA	67	81	15	HLA-DQA1*05:01/DQB1*03:01	67	45	AASPYVAWM	0.024384	45
1	VAAASPYVAWMSVTA	67	81	15	HLA-DRB1*01:01	67	27	YVAWMSVTA	0.029371	27
1	VAAASPYVAWMSVTA	67	81	15	HLA-DRB1*03:01	67	93	YVAWMSVTA	0.000433	93
1	VAAASPYVAWMSVTA	67	81	15	HLA-DRB1*04:01	67	29	YVAWMSVTA	0.032518	29
1	VAAASPYVAWMSVTA	67	81	15	HLA-DRB1*04:05	67	21	YVAWMSVTA	0.063	21
1	VAAASPYVAWMSVTA	67	81	15	HLA-DRB1*07:01	67	20	YVAWMSVTA	0.071173	20
1	VAAASPYVAWMSVTA	67	81	15	HLA-DRB1*08:02	67	39	YVAWMSVTA	0.027526	39
1	VAAASPYVAWMSVTA	67	81	15	HLA-DRB1*09:01	67	37	YVAWMSVTA	0.049362	37
1	VAAASPYVAWMSVTA	67	81	15	HLA-DRB1*11:01	67	43	YVAWMSVTA	0.011781	43
1	VAAASPYVAWMSVTA	67	81	15	HLA-DRB1*12:01	67	83	ASPYVAWMS	0.005988	83
1	VAAASPYVAWMSVTA	67	81	15	HLA-DRB1*13:02	67	56	YVAWMSVTA	0.016539	56
1	VAAASPYVAWMSVTA	67	81	15	HLA-DRB1*15:01	67	15	ASPYVAWMS	0.09308	15
1	VAAASPYVAWMSVTA	67	81	15	HLA-DRB3*01:01	67	62	YVAWMSVTA	0.001486	62
1	VAAASPYVAWMSVTA	67	81	15	HLA-DRB3*02:02	67	54	YVAWMSVTA	0.002305	54
1	VAAASPYVAWMSVTA	67	81	15	HLA-DRB4*01:01	67	90	YVAWMSVTA	0.001492	90
1	VAAASPYVAWMSVTA	67	81	15	HLA-DRB5*01:01	67	36	YVAWMSVTA	0.019018	36
1	AAASPYVAWMSVTAG	68	82	15	HLA-DPA1*01:03/DPB1*02:01	68	29	YVAWMSVTA	0.023982	29
1	AAASPYVAWMSVTAG	68	82	15	HLA-DPA1*01:03/DPB1*04:01	68	32	YVAWMSVTA	0.006962	32
1	AAASPYVAWMSVTAG	68	82	15	HLA-DPA1*02:01/DPB1*01:01	68	56	YVAWMSVTA	0.012828	56
1	AAASPYVAWMSVTAG	68	82	15	HLA-DPA1*02:01/DPB1*05:01	68	57	YVAWMSVTA	0.009627	57
1	AAASPYVAWMSVTAG	68	82	15	HLA-DPA1*02:01/DPB1*14:01	68	44	YVAWMSVTA	0.010339	44
1	AAASPYVAWMSVTAG	68	82	15	HLA-DPA1*03:01/DPB1*04:02	68	37	YVAWMSVTA	0.0311	37
1	AAASPYVAWMSVTAG	68	82	15	HLA-DQA1*01:01/DQB1*05:01	68	9.1	YVAWMSVTA	0.009035	9.1
1	AAASPYVAWMSVTAG	68	82	15	HLA-DQA1*01:02/DQB1*06:02	68	57	YVAWMSVTA	0.019441	57
1	AAASPYVAWMSVTAG	68	82	15	HLA-DQA1*03:01/DQB1*03:02	68	24	YVAWMSVTA	0.003583	24
1	AAASPYVAWMSVTAG	68	82	15	HLA-DQA1*04:01/DQB1*04:02	68	6	YVAWMSVTA	0.128816	6
1	AAASPYVAWMSVTAG	68	82	15	HLA-DQA1*05:01/DQB1*02:01	68	27	YVAWMSVTA	0.060257	27
1	AAASPYVAWMSVTAG	68	82	15	HLA-DQA1*05:01/DQB1*03:01	68	23	YVAWMSVTA	0.073797	23
1	AAASPYVAWMSVTAG	68	82	15	HLA-DRB1*01:01	68	6.6	YVAWMSVTA	0.279658	6.6
1	AAASPYVAWMSVTAG	68	82	15	HLA-DRB1*03:01	68	80	YVAWMSVTA	0.001456	80
1	AAASPYVAWMSVTAG	68	82	15	HLA-DRB1*04:01	68	6.2	YVAWMSVTA	0.312547	6.2
1	AAASPYVAWMSVTAG	68	82	15	HLA-DRB1*04:05	68	6.7	YVAWMSVTA	0.264143	6.7
1	AAASPYVAWMSVTAG	68	82	15	HLA-DRB1*07:01	68	6.8	YVAWMSVTA	0.25467	6.8
1	AAASPYVAWMSVTAG	68	82	15	HLA-DRB1*08:02	68	8	YVAWMSVTA	0.253273	8
1	AAASPYVAWMSVTAG	68	82	15	HLA-DRB1*09:01	68	15	YVAWMSVTA	0.173592	15
1	AAASPYVAWMSVTAG	68	82	15	HLA-DRB1*11:01	68	12	YVAWMSVTA	0.153451	12
1	AAASPYVAWMSVTAG	68	82	15	HLA-DRB1*12:01	68	60	YVAWMSVTA	0.01758	60
1	AAASPYVAWMSVTAG	68	82	15	HLA-DRB1*13:02	68	15	YVAWMSVTA	0.143007	15
1	AAASPYVAWMSVTAG	68	82	15	HLA-DRB1*15:01	68	4.3	YVAWMSVTA	0.331345	4.3
1	AAASPYVAWMSVTAG	68	82	15	HLA-DRB3*01:01	68	30	YVAWMSVTA	0.007351	30
1	AAASPYVAWMSVTAG	68	82	15	HLA-DRB3*02:02	68	18	YVAWMSVTA	0.022444	18
1	AAASPYVAWMSVTAG	68	82	15	HLA-DRB4*01:01	68	61	YVAWMSVTA	0.006743	61
1	AAASPYVAWMSVTAG	68	82	15	HLA-DRB5*01:01	68	11	YVAWMSVTA	0.108543	11
1	AASPYVAWMSVTAGQ	69	83	15	HLA-DPA1*01:03/DPB1*02:01	69	14	YVAWMSVTA	0.06048	14
1	AASPYVAWMSVTAGQ	69	83	15	HLA-DPA1*01:03/DPB1*04:01	69	16	YVAWMSVTA	0.016089	16
1	AASPYVAWMSVTAGQ	69	83	15	HLA-DPA1*02:01/DPB1*01:01	69	33	YVAWMSVTA	0.025214	33
1	AASPYVAWMSVTAGQ	69	83	15	HLA-DPA1*02:01/DPB1*05:01	69	35	YVAWMSVTA	0.020607	35
1	AASPYVAWMSVTAGQ	69	83	15	HLA-DPA1*02:01/DPB1*14:01	69	29	YVAWMSVTA	0.017715	29
1	AASPYVAWMSVTAGQ	69	83	15	HLA-DPA1*03:01/DPB1*04:02	69	19	YVAWMSVTA	0.057976	19
1	AASPYVAWMSVTAGQ	69	83	15	HLA-DQA1*01:01/DQB1*05:01	69	3.1	YVAWMSVTA	0.017798	3.1
1	AASPYVAWMSVTAGQ	69	83	15	HLA-DQA1*01:02/DQB1*06:02	69	24	VAWMSVTAG	0.071298	24
1	AASPYVAWMSVTAGQ	69	83	15	HLA-DQA1*03:01/DQB1*03:02	69	7.2	YVAWMSVTA	0.008349	7.2
1	AASPYVAWMSVTAGQ	69	83	15	HLA-DQA1*04:01/DQB1*04:02	69	1.6	YVAWMSVTA	0.202321	1.6
1	AASPYVAWMSVTAGQ	69	83	15	HLA-DQA1*05:01/DQB1*02:01	69	14	YVAWMSVTA	0.127251	14
1	AASPYVAWMSVTAGQ	69	83	15	HLA-DQA1*05:01/DQB1*03:01	69	13	YVAWMSVTA	0.155139	13
1	AASPYVAWMSVTAGQ	69	83	15	HLA-DRB1*01:01	69	3.3	YVAWMSVTA	0.510174	3.3
1	AASPYVAWMSVTAGQ	69	83	15	HLA-DRB1*03:01	69	61	YVAWMSVTA	0.004286	61
1	AASPYVAWMSVTAGQ	69	83	15	HLA-DRB1*04:01	69	2.3	YVAWMSVTA	0.565823	2.3
1	AASPYVAWMSVTAGQ	69	83	15	HLA-DRB1*04:05	69	3.7	YVAWMSVTA	0.451221	3.7
1	AASPYVAWMSVTAGQ	69	83	15	HLA-DRB1*07:01	69	3.7	YVAWMSVTA	0.407558	3.7
1	AASPYVAWMSVTAGQ	69	83	15	HLA-DRB1*08:02	69	3.1	YVAWMSVTA	0.471846	3.1
1	AASPYVAWMSVTAGQ	69	83	15	HLA-DRB1*09:01	69	7.7	YVAWMSVTA	0.300468	7.7
1	AASPYVAWMSVTAGQ	69	83	15	HLA-DRB1*11:01	69	5.5	YVAWMSVTA	0.347647	5.5
1	AASPYVAWMSVTAGQ	69	83	15	HLA-DRB1*12:01	69	37	YVAWMSVTA	0.045512	37
1	AASPYVAWMSVTAGQ	69	83	15	HLA-DRB1*13:02	69	5.5	YVAWMSVTA	0.305687	5.5
1	AASPYVAWMSVTAGQ	69	83	15	HLA-DRB1*15:01	69	2.1	YVAWMSVTA	0.503157	2.1
1	AASPYVAWMSVTAGQ	69	83	15	HLA-DRB3*01:01	69	20	YVAWMSVTA	0.015027	20
1	AASPYVAWMSVTAGQ	69	83	15	HLA-DRB3*02:02	69	8.2	YVAWMSVTA	0.065141	8.2
1	AASPYVAWMSVTAGQ	69	83	15	HLA-DRB4*01:01	69	20	VAWMSVTAG	0.03798	20
1	AASPYVAWMSVTAGQ	69	83	15	HLA-DRB5*01:01	69	4.7	YVAWMSVTA	0.223757	4.7
1	ASPYVAWMSVTAGQA	70	84	15	HLA-DPA1*01:03/DPB1*02:01	70	9.3	YVAWMSVTA	0.08468	9.3
1	ASPYVAWMSVTAGQA	70	84	15	HLA-DPA1*01:03/DPB1*04:01	70	13	YVAWMSVTA	0.021073	13
1	ASPYVAWMSVTAGQA	70	84	15	HLA-DPA1*02:01/DPB1*01:01	70	21	YVAWMSVTA	0.036466	21
1	ASPYVAWMSVTAGQA	70	84	15	HLA-DPA1*02:01/DPB1*05:01	70	23	YVAWMSVTA	0.03001	23
1	ASPYVAWMSVTAGQA	70	84	15	HLA-DPA1*02:01/DPB1*14:01	70	20	YVAWMSVTA	0.026186	20
1	ASPYVAWMSVTAGQA	70	84	15	HLA-DPA1*03:01/DPB1*04:02	70	14	YVAWMSVTA	0.074012	14
1	ASPYVAWMSVTAGQA	70	84	15	HLA-DQA1*01:01/DQB1*05:01	70	1.6	YVAWMSVTA	0.025674	1.6
1	ASPYVAWMSVTAGQA	70	84	15	HLA-DQA1*01:02/DQB1*06:02	70	13	VAWMSVTAG	0.138448	13
1	ASPYVAWMSVTAGQA	70	84	15	HLA-DQA1*03:01/DQB1*03:02	70	3.6	YVAWMSVTA	0.012163	3.6
1	ASPYVAWMSVTAGQA	70	84	15	HLA-DQA1*04:01/DQB1*04:02	70	0.93	YVAWMSVTA	0.23908	0.93
1	ASPYVAWMSVTAGQA	70	84	15	HLA-DQA1*05:01/DQB1*02:01	70	9.1	YVAWMSVTA	0.183702	9.1
1	ASPYVAWMSVTAGQA	70	84	15	HLA-DQA1*05:01/DQB1*03:01	70	8.2	YVAWMSVTA	0.223334	8.2
1	ASPYVAWMSVTAGQA	70	84	15	HLA-DRB1*01:01	70	2.5	YVAWMSVTA	0.601683	2.5
1	ASPYVAWMSVTAGQA	70	84	15	HLA-DRB1*03:01	70	50	YVAWMSVTA	0.007788	50
1	ASPYVAWMSVTAGQA	70	84	15	HLA-DRB1*04:01	70	1.6	YVAWMSVTA	0.671146	1.6
1	ASPYVAWMSVTAGQA	70	84	15	HLA-DRB1*04:05	70	2.9	YVAWMSVTA	0.522193	2.9
1	ASPYVAWMSVTAGQA	70	84	15	HLA-DRB1*07:01	70	3	YVAWMSVTA	0.463944	3
1	ASPYVAWMSVTAGQA	70	84	15	HLA-DRB1*08:02	70	1.8	YVAWMSVTA	0.575294	1.8
1	ASPYVAWMSVTAGQA	70	84	15	HLA-DRB1*09:01	70	5.7	YVAWMSVTA	0.366524	5.7
1	ASPYVAWMSVTAGQA	70	84	15	HLA-DRB1*11:01	70	4.1	YVAWMSVTA	0.446741	4.1
1	ASPYVAWMSVTAGQA	70	84	15	HLA-DRB1*12:01	70	26	VAWMSVTAG	0.07434	26
1	ASPYVAWMSVTAGQA	70	84	15	HLA-DRB1*13:02	70	3.3	YVAWMSVTA	0.398952	3.3
1	ASPYVAWMSVTAGQA	70	84	15	HLA-DRB1*15:01	70	1.7	YVAWMSVTA	0.566681	1.7
1	ASPYVAWMSVTAGQA	70	84	15	HLA-DRB3*01:01	70	17	YVAWMSVTA	0.018978	17
1	ASPYVAWMSVTAGQA	70	84	15	HLA-DRB3*02:02	70	5.5	YVAWMSVTA	0.102393	5.5
1	ASPYVAWMSVTAGQA	70	84	15	HLA-DRB4*01:01	70	9.3	VAWMSVTAG	0.086232	9.3
1	ASPYVAWMSVTAGQA	70	84	15	HLA-DRB5*01:01	70	3.3	YVAWMSVTA	0.286793	3.3
1	SPYVAWMSVTAGQAE	71	85	15	HLA-DPA1*01:03/DPB1*02:01	71	21	YVAWMSVTA	0.03458	21
1	SPYVAWMSVTAGQAE	71	85	15	HLA-DPA1*01:03/DPB1*04:01	71	31	YVAWMSVTA	0.007393	31
1	SPYVAWMSVTAGQAE	71	85	15	HLA-DPA1*02:01/DPB1*01:01	71	38	YVAWMSVTA	0.021591	38
1	SPYVAWMSVTAGQAE	71	85	15	HLA-DPA1*02:01/DPB1*05:01	71	37	YVAWMSVTA	0.018913	37
1	SPYVAWMSVTAGQAE	71	85	15	HLA-DPA1*02:01/DPB1*14:01	71	15	WMSVTAGQA	0.034939	15
1	SPYVAWMSVTAGQAE	71	85	15	HLA-DPA1*03:01/DPB1*04:02	71	25	YVAWMSVTA	0.046484	25
1	SPYVAWMSVTAGQAE	71	85	15	HLA-DQA1*01:01/DQB1*05:01	71	5.1	YVAWMSVTA	0.01346	5.1
1	SPYVAWMSVTAGQAE	71	85	15	HLA-DQA1*01:02/DQB1*06:02	71	7.1	VAWMSVTAG	0.212126	7.1
1	SPYVAWMSVTAGQAE	71	85	15	HLA-DQA1*03:01/DQB1*03:02	71	5.7	WMSVTAGQA	0.009426	5.7
1	SPYVAWMSVTAGQAE	71	85	15	HLA-DQA1*04:01/DQB1*04:02	71	2	YVAWMSVTA	0.190412	2
1	SPYVAWMSVTAGQAE	71	85	15	HLA-DQA1*05:01/DQB1*02:01	71	7.6	WMSVTAGQA	0.212627	7.6
1	SPYVAWMSVTAGQAE	71	85	15	HLA-DQA1*05:01/DQB1*03:01	71	5.5	WMSVTAGQA	0.295755	5.5
1	SPYVAWMSVTAGQAE	71	85	15	HLA-DRB1*01:01	71	4.1	YVAWMSVTA	0.423091	4.1
1	SPYVAWMSVTAGQAE	71	85	15	HLA-DRB1*03:01	71	49	VAWMSVTAG	0.008171	49
1	SPYVAWMSVTAGQAE	71	85	15	HLA-DRB1*04:01	71	3	YVAWMSVTA	0.503707	3
1	SPYVAWMSVTAGQAE	71	85	15	HLA-DRB1*04:05	71	5.4	YVAWMSVTA	0.325871	5.4
1	SPYVAWMSVTAGQAE	71	85	15	HLA-DRB1*07:01	71	5.7	YVAWMSVTA	0.296385	5.7
1	SPYVAWMSVTAGQAE	71	85	15	HLA-DRB1*08:02	71	4.5	YVAWMSVTA	0.389964	4.5
1	SPYVAWMSVTAGQAE	71	85	15	HLA-DRB1*09:01	71	6.5	WMSVTAGQA	0.335848	6.5
1	SPYVAWMSVTAGQAE	71	85	15	HLA-DRB1*11:01	71	7.7	YVAWMSVTA	0.241857	7.7
1	SPYVAWMSVTAGQAE	71	85	15	HLA-DRB1*12:01	71	23	VAWMSVTAG	0.086616	23
1	SPYVAWMSVTAGQAE	71	85	15	HLA-DRB1*13:02	71	9.6	YVAWMSVTA	0.197648	9.6
1	SPYVAWMSVTAGQAE	71	85	15	HLA-DRB1*15:01	71	4.2	YVAWMSVTA	0.335993	4.2
1	SPYVAWMSVTAGQAE	71	85	15	HLA-DRB3*01:01	71	30	YVAWMSVTA	0.007219	30
1	SPYVAWMSVTAGQAE	71	85	15	HLA-DRB3*02:02	71	11	YVAWMSVTA	0.045584	11
1	SPYVAWMSVTAGQAE	71	85	15	HLA-DRB4*01:01	71	6	VAWMSVTAG	0.132843	6
1	SPYVAWMSVTAGQAE	71	85	15	HLA-DRB5*01:01	71	6.5	YVAWMSVTA	0.169747	6.5
1	PYVAWMSVTAGQAEL	72	86	15	HLA-DPA1*01:03/DPB1*02:01	72	56	YVAWMSVTA	0.008278	56
1	PYVAWMSVTAGQAEL	72	86	15	HLA-DPA1*01:03/DPB1*04:01	72	58	WMSVTAGQA	0.002575	58
1	PYVAWMSVTAGQAEL	72	86	15	HLA-DPA1*02:01/DPB1*01:01	72	57	WMSVTAGQA	0.012441	57
1	PYVAWMSVTAGQAEL	72	86	15	HLA-DPA1*02:01/DPB1*05:01	72	62	WMSVTAGQA	0.008105	62
1	PYVAWMSVTAGQAEL	72	86	15	HLA-DPA1*02:01/DPB1*14:01	72	18	WMSVTAGQA	0.028781	18
1	PYVAWMSVTAGQAEL	72	86	15	HLA-DPA1*03:01/DPB1*04:02	72	48	WMSVTAGQA	0.022058	48
1	PYVAWMSVTAGQAEL	72	86	15	HLA-DQA1*01:01/DQB1*05:01	72	19	YVAWMSVTA	0.00516	19
1	PYVAWMSVTAGQAEL	72	86	15	HLA-DQA1*01:02/DQB1*06:02	72	13	WMSVTAGQA	0.138761	13
1	PYVAWMSVTAGQAEL	72	86	15	HLA-DQA1*03:01/DQB1*03:02	72	12	WMSVTAGQA	0.006094	12
1	PYVAWMSVTAGQAEL	72	86	15	HLA-DQA1*04:01/DQB1*04:02	72	13	WMSVTAGQA	0.092275	13
1	PYVAWMSVTAGQAEL	72	86	15	HLA-DQA1*05:01/DQB1*02:01	72	9.8	WMSVTAGQA	0.172923	9.8
1	PYVAWMSVTAGQAEL	72	86	15	HLA-DQA1*05:01/DQB1*03:01	72	7.1	WMSVTAGQA	0.250222	7.1
1	PYVAWMSVTAGQAEL	72	86	15	HLA-DRB1*01:01	72	6.1	WMSVTAGQA	0.304648	6.1
1	PYVAWMSVTAGQAEL	72	86	15	HLA-DRB1*03:01	72	70	VAWMSVTAG	0.002656	70
1	PYVAWMSVTAGQAEL	72	86	15	HLA-DRB1*04:01	72	12	WMSVTAGQA	0.160815	12
1	PYVAWMSVTAGQAEL	72	86	15	HLA-DRB1*04:05	72	13	WMSVTAGQA	0.12972	13
1	PYVAWMSVTAGQAEL	72	86	15	HLA-DRB1*07:01	72	9	WMSVTAGQA	0.190485	9
1	PYVAWMSVTAGQAEL	72	86	15	HLA-DRB1*08:02	72	13	WMSVTAGQA	0.160902	13
1	PYVAWMSVTAGQAEL	72	86	15	HLA-DRB1*09:01	72	10	WMSVTAGQA	0.245105	10
1	PYVAWMSVTAGQAEL	72	86	15	HLA-DRB1*11:01	72	17	WMSVTAGQA	0.085798	17
1	PYVAWMSVTAGQAEL	72	86	15	HLA-DRB1*12:01	72	44	VAWMSVTAG	0.034298	44
1	PYVAWMSVTAGQAEL	72	86	15	HLA-DRB1*13:02	72	40	YVAWMSVTA	0.035192	40
1	PYVAWMSVTAGQAEL	72	86	15	HLA-DRB1*15:01	72	19	YVAWMSVTA	0.064524	19
1	PYVAWMSVTAGQAEL	72	86	15	HLA-DRB3*01:01	72	45	WMSVTAGQA	0.003325	45
1	PYVAWMSVTAGQAEL	72	86	15	HLA-DRB3*02:02	72	19	WMSVTAGQA	0.020046	19
1	PYVAWMSVTAGQAEL	72	86	15	HLA-DRB4*01:01	72	20	VAWMSVTAG	0.038647	20
1	PYVAWMSVTAGQAEL	72	86	15	HLA-DRB5*01:01	72	13	WMSVTAGQA	0.083654	13
1	YVAWMSVTAGQAELT	73	87	15	HLA-DPA1*01:03/DPB1*02:01	73	64	WMSVTAGQA	0.006102	64
1	YVAWMSVTAGQAELT	73	87	15	HLA-DPA1*01:03/DPB1*04:01	73	57	WMSVTAGQA	0.002726	57
1	YVAWMSVTAGQAELT	73	87	15	HLA-DPA1*02:01/DPB1*01:01	73	58	WMSVTAGQA	0.011884	58
1	YVAWMSVTAGQAELT	73	87	15	HLA-DPA1*02:01/DPB1*05:01	73	70	WMSVTAGQA	0.006026	70
1	YVAWMSVTAGQAELT	73	87	15	HLA-DPA1*02:01/DPB1*14:01	73	15	WMSVTAGQA	0.034215	15
1	YVAWMSVTAGQAELT	73	87	15	HLA-DPA1*03:01/DPB1*04:02	73	48	WMSVTAGQA	0.022238	48
1	YVAWMSVTAGQAELT	73	87	15	HLA-DQA1*01:01/DQB1*05:01	73	48	WMSVTAGQA	0.001995	48
1	YVAWMSVTAGQAELT	73	87	15	HLA-DQA1*01:02/DQB1*06:02	73	17	WMSVTAGQA	0.102922	17
1	YVAWMSVTAGQAELT	73	87	15	HLA-DQA1*03:01/DQB1*03:02	73	12	WMSVTAGQA	0.006052	12
1	YVAWMSVTAGQAELT	73	87	15	HLA-DQA1*04:01/DQB1*04:02	73	19	WMSVTAGQA	0.07056	19
1	YVAWMSVTAGQAELT	73	87	15	HLA-DQA1*05:01/DQB1*02:01	73	5.3	WMSVTAGQA	0.264753	5.3
1	YVAWMSVTAGQAELT	73	87	15	HLA-DQA1*05:01/DQB1*03:01	73	1.4	VTAGQAELT	0.594971	1.4
1	YVAWMSVTAGQAELT	73	87	15	HLA-DRB1*01:01	73	4.5	WMSVTAGQA	0.392987	4.5
1	YVAWMSVTAGQAELT	73	87	15	HLA-DRB1*03:01	73	80	MSVTAGQAE	0.00146	80
1	YVAWMSVTAGQAELT	73	87	15	HLA-DRB1*04:01	73	12	WMSVTAGQA	0.150261	12
1	YVAWMSVTAGQAELT	73	87	15	HLA-DRB1*04:05	73	13	WMSVTAGQA	0.124631	13
1	YVAWMSVTAGQAELT	73	87	15	HLA-DRB1*07:01	73	8.6	WMSVTAGQA	0.203717	8.6
1	YVAWMSVTAGQAELT	73	87	15	HLA-DRB1*08:02	73	13	WMSVTAGQA	0.170705	13
1	YVAWMSVTAGQAELT	73	87	15	HLA-DRB1*09:01	73	8.9	WMSVTAGQA	0.269333	8.9
1	YVAWMSVTAGQAELT	73	87	15	HLA-DRB1*11:01	73	14	WMSVTAGQA	0.11354	14
1	YVAWMSVTAGQAELT	73	87	15	HLA-DRB1*12:01	73	56	WMSVTAGQA	0.020849	56
1	YVAWMSVTAGQAELT	73	87	15	HLA-DRB1*13:02	73	61	WMSVTAGQA	0.013414	61
1	YVAWMSVTAGQAELT	73	87	15	HLA-DRB1*15:01	73	49	WMSVTAGQA	0.010358	49
1	YVAWMSVTAGQAELT	73	87	15	HLA-DRB3*01:01	73	43	WMSVTAGQA	0.003618	43
1	YVAWMSVTAGQAELT	73	87	15	HLA-DRB3*02:02	73	16	WMSVTAGQA	0.027082	16
1	YVAWMSVTAGQAELT	73	87	15	HLA-DRB4*01:01	73	56	WMSVTAGQA	0.007996	56
1	YVAWMSVTAGQAELT	73	87	15	HLA-DRB5*01:01	73	11	WMSVTAGQA	0.103149	11
1	VAWMSVTAGQAELTA	74	88	15	HLA-DPA1*01:03/DPB1*02:01	74	63	VTAGQAELT	0.006423	63
1	VAWMSVTAGQAELTA	74	88	15	HLA-DPA1*01:03/DPB1*04:01	74	65	WMSVTAGQA	0.002015	65
1	VAWMSVTAGQAELTA	74	88	15	HLA-DPA1*02:01/DPB1*01:01	74	73	WMSVTAGQA	0.007325	73
1	VAWMSVTAGQAELTA	74	88	15	HLA-DPA1*02:01/DPB1*05:01	74	82	WMSVTAGQA	0.003377	82
1	VAWMSVTAGQAELTA	74	88	15	HLA-DPA1*02:01/DPB1*14:01	74	25	WMSVTAGQA	0.021519	25
1	VAWMSVTAGQAELTA	74	88	15	HLA-DPA1*03:01/DPB1*04:02	74	63	WMSVTAGQA	0.013286	63
1	VAWMSVTAGQAELTA	74	88	15	HLA-DQA1*01:01/DQB1*05:01	74	64	VTAGQAELT	0.001283	64
1	VAWMSVTAGQAELTA	74	88	15	HLA-DQA1*01:02/DQB1*06:02	74	18	VTAGQAELT	0.095973	18
1	VAWMSVTAGQAELTA	74	88	15	HLA-DQA1*03:01/DQB1*03:02	74	17	WMSVTAGQA	0.004703	17
1	VAWMSVTAGQAELTA	74	88	15	HLA-DQA1*04:01/DQB1*04:02	74	29	WMSVTAGQA	0.053239	29
1	VAWMSVTAGQAELTA	74	88	15	HLA-DQA1*05:01/DQB1*02:01	74	3	VTAGQAELT	0.352831	3
1	VAWMSVTAGQAELTA	74	88	15	HLA-DQA1*05:01/DQB1*03:01	74	0.3	VTAGQAELT	0.821469	0.3
1	VAWMSVTAGQAELTA	74	88	15	HLA-DRB1*01:01	74	9.5	WMSVTAGQA	0.176427	9.5
1	VAWMSVTAGQAELTA	74	88	15	HLA-DRB1*03:01	74	74	MSVTAGQAE	0.002166	74
1	VAWMSVTAGQAELTA	74	88	15	HLA-DRB1*04:01	74	23	WMSVTAGQA	0.051552	23
1	VAWMSVTAGQAELTA	74	88	15	HLA-DRB1*04:05	74	22	WMSVTAGQA	0.056095	22
1	VAWMSVTAGQAELTA	74	88	15	HLA-DRB1*07:01	74	17	WMSVTAGQA	0.09281	17
1	VAWMSVTAGQAELTA	74	88	15	HLA-DRB1*08:02	74	26	WMSVTAGQA	0.061073	26
1	VAWMSVTAGQAELTA	74	88	15	HLA-DRB1*09:01	74	16	WMSVTAGQA	0.15982	16
1	VAWMSVTAGQAELTA	74	88	15	HLA-DRB1*11:01	74	26	WMSVTAGQA	0.036703	26
1	VAWMSVTAGQAELTA	74	88	15	HLA-DRB1*12:01	74	67	WMSVTAGQA	0.012535	67
1	VAWMSVTAGQAELTA	74	88	15	HLA-DRB1*13:02	74	73	WMSVTAGQA	0.007449	73
1	VAWMSVTAGQAELTA	74	88	15	HLA-DRB1*15:01	74	67	WMSVTAGQA	0.004164	67
1	VAWMSVTAGQAELTA	74	88	15	HLA-DRB3*01:01	74	63	WMSVTAGQA	0.001455	63
1	VAWMSVTAGQAELTA	74	88	15	HLA-DRB3*02:02	74	32	WMSVTAGQA	0.007918	32
1	VAWMSVTAGQAELTA	74	88	15	HLA-DRB4*01:01	74	69	WMSVTAGQA	0.005006	69
1	VAWMSVTAGQAELTA	74	88	15	HLA-DRB5*01:01	74	22	WMSVTAGQA	0.044516	22
1	AWMSVTAGQAELTAA	75	89	15	HLA-DPA1*01:03/DPB1*02:01	75	61	VTAGQAELT	0.006894	61
[truncated: 8,180 more rows]

## Sheet: netMHCpanII.PPE18-Event_091
seq #	peptide	start	end	peptide length	allele	peptide index	median binding percentile	netmhciipan_el core	netmhciipan_el score	netmhciipan_el percentile
1	MVDFGALPPEINSAR	1	15	15	HLA-DPA1*01:03/DPB1*02:01	1	36	FGALPPEIN	0.01826	36
1	MVDFGALPPEINSAR	1	15	15	HLA-DPA1*01:03/DPB1*04:01	1	27	FGALPPEIN	0.008851	27
1	MVDFGALPPEINSAR	1	15	15	HLA-DPA1*02:01/DPB1*01:01	1	27	FGALPPEIN	0.030311	27
1	MVDFGALPPEINSAR	1	15	15	HLA-DPA1*02:01/DPB1*05:01	1	33	FGALPPEIN	0.021499	33
1	MVDFGALPPEINSAR	1	15	15	HLA-DPA1*02:01/DPB1*14:01	1	9.8	FGALPPEIN	0.04928	9.8
1	MVDFGALPPEINSAR	1	15	15	HLA-DPA1*03:01/DPB1*04:02	1	20	FGALPPEIN	0.056096	20
1	MVDFGALPPEINSAR	1	15	15	HLA-DQA1*01:01/DQB1*05:01	1	58	FGALPPEIN	0.001557	58
1	MVDFGALPPEINSAR	1	15	15	HLA-DQA1*01:02/DQB1*06:02	1	45	FGALPPEIN	0.030652	45
1	MVDFGALPPEINSAR	1	15	15	HLA-DQA1*03:01/DQB1*03:02	1	28	FGALPPEIN	0.003011	28
1	MVDFGALPPEINSAR	1	15	15	HLA-DQA1*04:01/DQB1*04:02	1	25	FGALPPEIN	0.060013	25
1	MVDFGALPPEINSAR	1	15	15	HLA-DQA1*05:01/DQB1*02:01	1	28	FGALPPEIN	0.057237	28
1	MVDFGALPPEINSAR	1	15	15	HLA-DQA1*05:01/DQB1*03:01	1	27	DFGALPPEI	0.058362	27
1	MVDFGALPPEINSAR	1	15	15	HLA-DRB1*01:01	1	3.3	FGALPPEIN	0.507762	3.3
1	MVDFGALPPEINSAR	1	15	15	HLA-DRB1*03:01	1	87	FGALPPEIN	0.000858	87
1	MVDFGALPPEINSAR	1	15	15	HLA-DRB1*04:01	1	9.4	FGALPPEIN	0.199981	9.4
1	MVDFGALPPEINSAR	1	15	15	HLA-DRB1*04:05	1	8.7	FGALPPEIN	0.202133	8.7
1	MVDFGALPPEINSAR	1	15	15	HLA-DRB1*07:01	1	32	FGALPPEIN	0.032169	32
1	MVDFGALPPEINSAR	1	15	15	HLA-DRB1*08:02	1	19	FGALPPEIN	0.104842	19
1	MVDFGALPPEINSAR	1	15	15	HLA-DRB1*09:01	1	24	FGALPPEIN	0.099019	24
1	MVDFGALPPEINSAR	1	15	15	HLA-DRB1*11:01	1	18	FGALPPEIN	0.073633	18
1	MVDFGALPPEINSAR	1	15	15	HLA-DRB1*12:01	1	57	FGALPPEIN	0.019401	57
1	MVDFGALPPEINSAR	1	15	15	HLA-DRB1*13:02	1	71	FGALPPEIN	0.008549	71
1	MVDFGALPPEINSAR	1	15	15	HLA-DRB1*15:01	1	59	FGALPPEIN	0.006457	59
1	MVDFGALPPEINSAR	1	15	15	HLA-DRB3*01:01	1	43	FGALPPEIN	0.003592	43
1	MVDFGALPPEINSAR	1	15	15	HLA-DRB3*02:02	1	8.3	FGALPPEIN	0.06486	8.3
1	MVDFGALPPEINSAR	1	15	15	HLA-DRB4*01:01	1	25	FGALPPEIN	0.028367	25
1	MVDFGALPPEINSAR	1	15	15	HLA-DRB5*01:01	1	12	FGALPPEIN	0.091797	12
1	VDFGALPPEINSARM	2	16	15	HLA-DPA1*01:03/DPB1*02:01	2	53	FGALPPEIN	0.009358	53
1	VDFGALPPEINSARM	2	16	15	HLA-DPA1*01:03/DPB1*04:01	2	48	FGALPPEIN	0.003815	48
1	VDFGALPPEINSARM	2	16	15	HLA-DPA1*02:01/DPB1*01:01	2	54	FGALPPEIN	0.013463	54
1	VDFGALPPEINSARM	2	16	15	HLA-DPA1*02:01/DPB1*05:01	2	58	FGALPPEIN	0.009368	58
1	VDFGALPPEINSARM	2	16	15	HLA-DPA1*02:01/DPB1*14:01	2	18	FGALPPEIN	0.029273	18
1	VDFGALPPEINSARM	2	16	15	HLA-DPA1*03:01/DPB1*04:02	2	36	FGALPPEIN	0.031893	36
1	VDFGALPPEINSARM	2	16	15	HLA-DQA1*01:01/DQB1*05:01	2	78	FGALPPEIN	0.000797	78
1	VDFGALPPEINSARM	2	16	15	HLA-DQA1*01:02/DQB1*06:02	2	55	ALPPEINSA	0.02099	55
1	VDFGALPPEINSARM	2	16	15	HLA-DQA1*03:01/DQB1*03:02	2	51	FGALPPEIN	0.001529	51
1	VDFGALPPEINSARM	2	16	15	HLA-DQA1*04:01/DQB1*04:02	2	44	FGALPPEIN	0.036163	44
1	VDFGALPPEINSARM	2	16	15	HLA-DQA1*05:01/DQB1*02:01	2	41	FGALPPEIN	0.032004	41
1	VDFGALPPEINSARM	2	16	15	HLA-DQA1*05:01/DQB1*03:01	2	43	FGALPPEIN	0.026609	43
1	VDFGALPPEINSARM	2	16	15	HLA-DRB1*01:01	2	5.5	FGALPPEIN	0.335754	5.5
1	VDFGALPPEINSARM	2	16	15	HLA-DRB1*03:01	2	85	LPPEINSAR	0.001053	85
1	VDFGALPPEINSARM	2	16	15	HLA-DRB1*04:01	2	16	FGALPPEIN	0.099055	16
1	VDFGALPPEINSARM	2	16	15	HLA-DRB1*04:05	2	15	FGALPPEIN	0.103816	15
1	VDFGALPPEINSARM	2	16	15	HLA-DRB1*07:01	2	45	FGALPPEIN	0.016329	45
1	VDFGALPPEINSARM	2	16	15	HLA-DRB1*08:02	2	31	FGALPPEIN	0.045662	31
1	VDFGALPPEINSARM	2	16	15	HLA-DRB1*09:01	2	38	FGALPPEIN	0.047852	38
1	VDFGALPPEINSARM	2	16	15	HLA-DRB1*11:01	2	29	FGALPPEIN	0.02869	29
1	VDFGALPPEINSARM	2	16	15	HLA-DRB1*12:01	2	72	FGALPPEIN	0.010248	72
1	VDFGALPPEINSARM	2	16	15	HLA-DRB1*13:02	2	84	FGALPPEIN	0.003933	84
1	VDFGALPPEINSARM	2	16	15	HLA-DRB1*15:01	2	69	FGALPPEIN	0.00374	69
1	VDFGALPPEINSARM	2	16	15	HLA-DRB3*01:01	2	59	FGALPPEIN	0.001719	59
1	VDFGALPPEINSARM	2	16	15	HLA-DRB3*02:02	2	13	FGALPPEIN	0.03616	13
1	VDFGALPPEINSARM	2	16	15	HLA-DRB4*01:01	2	38	FGALPPEIN	0.015538	38
1	VDFGALPPEINSARM	2	16	15	HLA-DRB5*01:01	2	21	FGALPPEIN	0.047873	21
1	DFGALPPEINSARMY	3	17	15	HLA-DPA1*01:03/DPB1*02:01	3	85	FGALPPEIN	0.00241	85
1	DFGALPPEINSARMY	3	17	15	HLA-DPA1*01:03/DPB1*04:01	3	82	FGALPPEIN	0.000979	82
1	DFGALPPEINSARMY	3	17	15	HLA-DPA1*02:01/DPB1*01:01	3	89	FGALPPEIN	0.003201	89
1	DFGALPPEINSARMY	3	17	15	HLA-DPA1*02:01/DPB1*05:01	3	87	FGALPPEIN	0.002536	87
1	DFGALPPEINSARMY	3	17	15	HLA-DPA1*02:01/DPB1*14:01	3	51	FGALPPEIN	0.007861	51
1	DFGALPPEINSARMY	3	17	15	HLA-DPA1*03:01/DPB1*04:02	3	73	FGALPPEIN	0.009045	73
1	DFGALPPEINSARMY	3	17	15	HLA-DQA1*01:01/DQB1*05:01	3	94	FGALPPEIN	0.000332	94
1	DFGALPPEINSARMY	3	17	15	HLA-DQA1*01:02/DQB1*06:02	3	59	ALPPEINSA	0.018007	59
1	DFGALPPEINSARMY	3	17	15	HLA-DQA1*03:01/DQB1*03:02	3	73	FGALPPEIN	0.000725	73
1	DFGALPPEINSARMY	3	17	15	HLA-DQA1*04:01/DQB1*04:02	3	80	ALPPEINSA	0.012629	80
1	DFGALPPEINSARMY	3	17	15	HLA-DQA1*05:01/DQB1*02:01	3	69	FGALPPEIN	0.008744	69
1	DFGALPPEINSARMY	3	17	15	HLA-DQA1*05:01/DQB1*03:01	3	59	ALPPEINSA	0.012643	59
1	DFGALPPEINSARMY	3	17	15	HLA-DRB1*01:01	3	17	FGALPPEIN	0.068168	17
1	DFGALPPEINSARMY	3	17	15	HLA-DRB1*03:01	3	70	LPPEINSAR	0.002656	70
1	DFGALPPEINSARMY	3	17	15	HLA-DRB1*04:01	3	42	FGALPPEIN	0.01343	42
1	DFGALPPEINSARMY	3	17	15	HLA-DRB1*04:05	3	40	FGALPPEIN	0.017524	40
1	DFGALPPEINSARMY	3	17	15	HLA-DRB1*07:01	3	75	FGALPPEIN	0.003959	75
1	DFGALPPEINSARMY	3	17	15	HLA-DRB1*08:02	3	63	FGALPPEIN	0.008143	63
1	DFGALPPEINSARMY	3	17	15	HLA-DRB1*09:01	3	75	FGALPPEIN	0.007909	75
1	DFGALPPEINSARMY	3	17	15	HLA-DRB1*11:01	3	60	FGALPPEIN	0.004345	60
1	DFGALPPEINSARMY	3	17	15	HLA-DRB1*12:01	3	78	PEINSARMY	0.007706	78
1	DFGALPPEINSARMY	3	17	15	HLA-DRB1*13:02	3	77	PEINSARMY	0.006127	77
1	DFGALPPEINSARMY	3	17	15	HLA-DRB1*15:01	3	91	FGALPPEIN	0.001018	91
1	DFGALPPEINSARMY	3	17	15	HLA-DRB3*01:01	3	60	PEINSARMY	0.001646	60
1	DFGALPPEINSARMY	3	17	15	HLA-DRB3*02:02	3	41	FGALPPEIN	0.00467	41
1	DFGALPPEINSARMY	3	17	15	HLA-DRB4*01:01	3	72	FGALPPEIN	0.004274	72
1	DFGALPPEINSARMY	3	17	15	HLA-DRB5*01:01	3	53	FGALPPEIN	0.007944	53
1	FGALPPEINSARMYA	4	18	15	HLA-DPA1*01:03/DPB1*02:01	4	96	PEINSARMY	0.00107	96
1	FGALPPEINSARMYA	4	18	15	HLA-DPA1*01:03/DPB1*04:01	4	95	PEINSARMY	0.000375	95
1	FGALPPEINSARMYA	4	18	15	HLA-DPA1*02:01/DPB1*01:01	4	95	PEINSARMY	0.001824	95
1	FGALPPEINSARMYA	4	18	15	HLA-DPA1*02:01/DPB1*05:01	4	89	PEINSARMY	0.002059	89
1	FGALPPEINSARMYA	4	18	15	HLA-DPA1*02:01/DPB1*14:01	4	94	PEINSARMY	0.000774	94
1	FGALPPEINSARMYA	4	18	15	HLA-DPA1*03:01/DPB1*04:02	4	95	PEINSARMY	0.002052	95
1	FGALPPEINSARMYA	4	18	15	HLA-DQA1*01:01/DQB1*05:01	4	96	PEINSARMY	0.000259	96
1	FGALPPEINSARMYA	4	18	15	HLA-DQA1*01:02/DQB1*06:02	4	86	ALPPEINSA	0.005132	86
1	FGALPPEINSARMYA	4	18	15	HLA-DQA1*03:01/DQB1*03:02	4	85	ALPPEINSA	0.000431	85
1	FGALPPEINSARMYA	4	18	15	HLA-DQA1*04:01/DQB1*04:02	4	95	ALPPEINSA	0.004819	95
1	FGALPPEINSARMYA	4	18	15	HLA-DQA1*05:01/DQB1*02:01	4	88	PEINSARMY	0.00277	88
1	FGALPPEINSARMYA	4	18	15	HLA-DQA1*05:01/DQB1*03:01	4	80	ALPPEINSA	0.00433	80
1	FGALPPEINSARMYA	4	18	15	HLA-DRB1*01:01	4	76	FGALPPEIN	0.001809	76
1	FGALPPEINSARMYA	4	18	15	HLA-DRB1*03:01	4	49	PEINSARMY	0.008152	49
1	FGALPPEINSARMYA	4	18	15	HLA-DRB1*04:01	4	88	FGALPPEIN	0.000752	88
1	FGALPPEINSARMYA	4	18	15	HLA-DRB1*04:05	4	89	PEINSARMY	0.001047	89
1	FGALPPEINSARMYA	4	18	15	HLA-DRB1*07:01	4	79	PEINSARMY	0.003313	79
1	FGALPPEINSARMYA	4	18	15	HLA-DRB1*08:02	4	87	EINSARMYA	0.001983	87
1	FGALPPEINSARMYA	4	18	15	HLA-DRB1*09:01	4	90	PEINSARMY	0.00296	90
1	FGALPPEINSARMYA	4	18	15	HLA-DRB1*11:01	4	83	EINSARMYA	0.001081	83
1	FGALPPEINSARMYA	4	18	15	HLA-DRB1*12:01	4	51	PEINSARMY	0.025033	51
1	FGALPPEINSARMYA	4	18	15	HLA-DRB1*13:02	4	47	PEINSARMY	0.024919	47
1	FGALPPEINSARMYA	4	18	15	HLA-DRB1*15:01	4	81	PEINSARMY	0.002	81
1	FGALPPEINSARMYA	4	18	15	HLA-DRB3*01:01	4	41	PEINSARMY	0.003971	41
1	FGALPPEINSARMYA	4	18	15	HLA-DRB3*02:02	4	41	PEINSARMY	0.004768	41
1	FGALPPEINSARMYA	4	18	15	HLA-DRB4*01:01	4	86	LPPEINSAR	0.002064	86
1	FGALPPEINSARMYA	4	18	15	HLA-DRB5*01:01	4	73	LPPEINSAR	0.002736	73
1	GALPPEINSARMYAG	5	19	15	HLA-DPA1*01:03/DPB1*02:01	5	71	INSARMYAG	0.004681	71
1	GALPPEINSARMYAG	5	19	15	HLA-DPA1*01:03/DPB1*04:01	5	76	INSARMYAG	0.001291	76
1	GALPPEINSARMYAG	5	19	15	HLA-DPA1*02:01/DPB1*01:01	5	72	INSARMYAG	0.007414	72
1	GALPPEINSARMYAG	5	19	15	HLA-DPA1*02:01/DPB1*05:01	5	77	PEINSARMY	0.004519	77
1	GALPPEINSARMYAG	5	19	15	HLA-DPA1*02:01/DPB1*14:01	5	84	INSARMYAG	0.001915	84
1	GALPPEINSARMYAG	5	19	15	HLA-DPA1*03:01/DPB1*04:02	5	69	INSARMYAG	0.010789	69
1	GALPPEINSARMYAG	5	19	15	HLA-DQA1*01:01/DQB1*05:01	5	81	INSARMYAG	0.000695	81
1	GALPPEINSARMYAG	5	19	15	HLA-DQA1*01:02/DQB1*06:02	5	4.1	INSARMYAG	0.311681	4.1
1	GALPPEINSARMYAG	5	19	15	HLA-DQA1*03:01/DQB1*03:02	5	45	INSARMYAG	0.001777	45
1	GALPPEINSARMYAG	5	19	15	HLA-DQA1*04:01/DQB1*04:02	5	40	INSARMYAG	0.03966	40
1	GALPPEINSARMYAG	5	19	15	HLA-DQA1*05:01/DQB1*02:01	5	40	INSARMYAG	0.032551	40
1	GALPPEINSARMYAG	5	19	15	HLA-DQA1*05:01/DQB1*03:01	5	18	INSARMYAG	0.101959	18
1	GALPPEINSARMYAG	5	19	15	HLA-DRB1*01:01	5	73	INSARMYAG	0.002103	73
1	GALPPEINSARMYAG	5	19	15	HLA-DRB1*03:01	5	38	PEINSARMY	0.014669	38
1	GALPPEINSARMYAG	5	19	15	HLA-DRB1*04:01	5	78	INSARMYAG	0.001612	78
1	GALPPEINSARMYAG	5	19	15	HLA-DRB1*04:05	5	78	INSARMYAG	0.002256	78
1	GALPPEINSARMYAG	5	19	15	HLA-DRB1*07:01	5	56	PEINSARMY	0.009763	56
1	GALPPEINSARMYAG	5	19	15	HLA-DRB1*08:02	5	57	EINSARMYA	0.011201	57
1	GALPPEINSARMYAG	5	19	15	HLA-DRB1*09:01	5	28	INSARMYAG	0.0797	28
1	GALPPEINSARMYAG	5	19	15	HLA-DRB1*11:01	5	53	EINSARMYA	0.006467	53
1	GALPPEINSARMYAG	5	19	15	HLA-DRB1*12:01	5	34	PEINSARMY	0.051947	34
1	GALPPEINSARMYAG	5	19	15	HLA-DRB1*13:02	5	33	PEINSARMY	0.049027	33
1	GALPPEINSARMYAG	5	19	15	HLA-DRB1*15:01	5	63	PEINSARMY	0.005016	63
1	GALPPEINSARMYAG	5	19	15	HLA-DRB3*01:01	5	29	PEINSARMY	0.007592	29
1	GALPPEINSARMYAG	5	19	15	HLA-DRB3*02:02	5	25	PEINSARMY	0.012852	25
1	GALPPEINSARMYAG	5	19	15	HLA-DRB4*01:01	5	37	INSARMYAG	0.01638	37
1	GALPPEINSARMYAG	5	19	15	HLA-DRB5*01:01	5	66	PEINSARMY	0.004064	66
1	ALPPEINSARMYAGP	6	20	15	HLA-DPA1*01:03/DPB1*02:01	6	34	INSARMYAG	0.019918	34
1	ALPPEINSARMYAGP	6	20	15	HLA-DPA1*01:03/DPB1*04:01	6	36	INSARMYAG	0.006076	36
1	ALPPEINSARMYAGP	6	20	15	HLA-DPA1*02:01/DPB1*01:01	6	39	INSARMYAG	0.020845	39
1	ALPPEINSARMYAGP	6	20	15	HLA-DPA1*02:01/DPB1*05:01	6	52	INSARMYAG	0.011418	52
1	ALPPEINSARMYAGP	6	20	15	HLA-DPA1*02:01/DPB1*14:01	6	50	INSARMYAG	0.008276	50
1	ALPPEINSARMYAGP	6	20	15	HLA-DPA1*03:01/DPB1*04:02	6	35	INSARMYAG	0.033246	35
1	ALPPEINSARMYAGP	6	20	15	HLA-DQA1*01:01/DQB1*05:01	6	42	INSARMYAG	0.002435	42
1	ALPPEINSARMYAGP	6	20	15	HLA-DQA1*01:02/DQB1*06:02	6	0.41	INSARMYAG	0.688038	0.41
1	ALPPEINSARMYAGP	6	20	15	HLA-DQA1*03:01/DQB1*03:02	6	24	INSARMYAG	0.003592	24
1	ALPPEINSARMYAGP	6	20	15	HLA-DQA1*04:01/DQB1*04:02	6	5.7	INSARMYAG	0.132367	5.7
1	ALPPEINSARMYAGP	6	20	15	HLA-DQA1*05:01/DQB1*02:01	6	15	INSARMYAG	0.118921	15
1	ALPPEINSARMYAGP	6	20	15	HLA-DQA1*05:01/DQB1*03:01	6	4	INSARMYAG	0.367087	4
1	ALPPEINSARMYAGP	6	20	15	HLA-DRB1*01:01	6	39	INSARMYAG	0.012084	39
1	ALPPEINSARMYAGP	6	20	15	HLA-DRB1*03:01	6	28	PEINSARMY	0.0278	28
1	ALPPEINSARMYAGP	6	20	15	HLA-DRB1*04:01	6	36	INSARMYAG	0.019243	36
1	ALPPEINSARMYAGP	6	20	15	HLA-DRB1*04:05	6	40	INSARMYAG	0.017693	40
1	ALPPEINSARMYAGP	6	20	15	HLA-DRB1*07:01	6	38	INSARMYAG	0.022893	38
1	ALPPEINSARMYAGP	6	20	15	HLA-DRB1*08:02	6	26	INSARMYAG	0.059159	26
1	ALPPEINSARMYAGP	6	20	15	HLA-DRB1*09:01	6	9.6	INSARMYAG	0.254397	9.6
1	ALPPEINSARMYAGP	6	20	15	HLA-DRB1*11:01	6	33	EINSARMYA	0.021606	33
1	ALPPEINSARMYAGP	6	20	15	HLA-DRB1*12:01	6	18	INSARMYAG	0.115651	18
1	ALPPEINSARMYAGP	6	20	15	HLA-DRB1*13:02	6	24	PEINSARMY	0.079508	24
1	ALPPEINSARMYAGP	6	20	15	HLA-DRB1*15:01	6	33	INSARMYAG	0.024326	33
1	ALPPEINSARMYAGP	6	20	15	HLA-DRB3*01:01	6	22	PEINSARMY	0.013069	22
1	ALPPEINSARMYAGP	6	20	15	HLA-DRB3*02:02	6	16	PEINSARMY	0.026483	16
1	ALPPEINSARMYAGP	6	20	15	HLA-DRB4*01:01	6	5.5	INSARMYAG	0.140526	5.5
1	ALPPEINSARMYAGP	6	20	15	HLA-DRB5*01:01	6	39	INSARMYAG	0.016356	39
1	LPPEINSARMYAGPG	7	21	15	HLA-DPA1*01:03/DPB1*02:01	7	19	INSARMYAG	0.039305	19
1	LPPEINSARMYAGPG	7	21	15	HLA-DPA1*01:03/DPB1*04:01	7	25	INSARMYAG	0.009825	25
1	LPPEINSARMYAGPG	7	21	15	HLA-DPA1*02:01/DPB1*01:01	7	28	INSARMYAG	0.028674	28
1	LPPEINSARMYAGPG	7	21	15	HLA-DPA1*02:01/DPB1*05:01	7	41	INSARMYAG	0.016346	41
1	LPPEINSARMYAGPG	7	21	15	HLA-DPA1*02:01/DPB1*14:01	7	33	INSARMYAG	0.015466	33
1	LPPEINSARMYAGPG	7	21	15	HLA-DPA1*03:01/DPB1*04:02	7	23	INSARMYAG	0.049384	23
1	LPPEINSARMYAGPG	7	21	15	HLA-DQA1*01:01/DQB1*05:01	7	33	INSARMYAG	0.003179	33
1	LPPEINSARMYAGPG	7	21	15	HLA-DQA1*01:02/DQB1*06:02	7	0.1	INSARMYAG	0.79376	0.1
1	LPPEINSARMYAGPG	7	21	15	HLA-DQA1*03:01/DQB1*03:02	7	16	INSARMYAG	0.00491	16
1	LPPEINSARMYAGPG	7	21	15	HLA-DQA1*04:01/DQB1*04:02	7	1.5	INSARMYAG	0.208974	1.5
1	LPPEINSARMYAGPG	7	21	15	HLA-DQA1*05:01/DQB1*02:01	7	9.8	INSARMYAG	0.173069	9.8
1	LPPEINSARMYAGPG	7	21	15	HLA-DQA1*05:01/DQB1*03:01	7	2.2	INSARMYAG	0.504267	2.2
1	LPPEINSARMYAGPG	7	21	15	HLA-DRB1*01:01	7	25	INSARMYAG	0.032186	25
1	LPPEINSARMYAGPG	7	21	15	HLA-DRB1*03:01	7	31	INSARMYAG	0.022592	31
1	LPPEINSARMYAGPG	7	21	15	HLA-DRB1*04:01	7	23	INSARMYAG	0.049923	23
1	LPPEINSARMYAGPG	7	21	15	HLA-DRB1*04:05	7	28	INSARMYAG	0.035877	28
1	LPPEINSARMYAGPG	7	21	15	HLA-DRB1*07:01	7	32	INSARMYAG	0.031815	32
1	LPPEINSARMYAGPG	7	21	15	HLA-DRB1*08:02	7	16	INSARMYAG	0.124805	16
1	LPPEINSARMYAGPG	7	21	15	HLA-DRB1*09:01	7	6.7	INSARMYAG	0.332302	6.7
1	LPPEINSARMYAGPG	7	21	15	HLA-DRB1*11:01	7	23	INSARMYAG	0.046381	23
1	LPPEINSARMYAGPG	7	21	15	HLA-DRB1*12:01	7	16	INSARMYAG	0.126294	16
1	LPPEINSARMYAGPG	7	21	15	HLA-DRB1*13:02	7	29	INSARMYAG	0.059982	29
1	LPPEINSARMYAGPG	7	21	15	HLA-DRB1*15:01	7	23	INSARMYAG	0.048869	23
1	LPPEINSARMYAGPG	7	21	15	HLA-DRB3*01:01	7	39	PEINSARMY	0.004468	39
1	LPPEINSARMYAGPG	7	21	15	HLA-DRB3*02:02	7	26	INSARMYAG	0.011821	26
1	LPPEINSARMYAGPG	7	21	15	HLA-DRB4*01:01	7	2.7	INSARMYAG	0.257672	2.7
1	LPPEINSARMYAGPG	7	21	15	HLA-DRB5*01:01	7	25	INSARMYAG	0.035468	25
1	PPEINSARMYAGPGS	8	22	15	HLA-DPA1*01:03/DPB1*02:01	8	15	INSARMYAG	0.052315	15
1	PPEINSARMYAGPGS	8	22	15	HLA-DPA1*01:03/DPB1*04:01	8	22	INSARMYAG	0.011332	22
1	PPEINSARMYAGPGS	8	22	15	HLA-DPA1*02:01/DPB1*01:01	8	25	INSARMYAG	0.03194	25
1	PPEINSARMYAGPGS	8	22	15	HLA-DPA1*02:01/DPB1*05:01	8	37	INSARMYAG	0.01893	37
1	PPEINSARMYAGPGS	8	22	15	HLA-DPA1*02:01/DPB1*14:01	8	25	INSARMYAG	0.021307	25
1	PPEINSARMYAGPGS	8	22	15	HLA-DPA1*03:01/DPB1*04:02	8	19	INSARMYAG	0.058285	19
1	PPEINSARMYAGPGS	8	22	15	HLA-DQA1*01:01/DQB1*05:01	8	26	INSARMYAG	0.004054	26
1	PPEINSARMYAGPGS	8	22	15	HLA-DQA1*01:02/DQB1*06:02	8	0.08	INSARMYAG	0.827426	0.08
1	PPEINSARMYAGPGS	8	22	15	HLA-DQA1*03:01/DQB1*03:02	8	14	INSARMYAG	0.005423	14
1	PPEINSARMYAGPGS	8	22	15	HLA-DQA1*04:01/DQB1*04:02	8	0.88	INSARMYAG	0.242926	0.88
1	PPEINSARMYAGPGS	8	22	15	HLA-DQA1*05:01/DQB1*02:01	8	8.7	INSARMYAG	0.190541	8.7
1	PPEINSARMYAGPGS	8	22	15	HLA-DQA1*05:01/DQB1*03:01	8	1.8	INSARMYAG	0.550554	1.8
1	PPEINSARMYAGPGS	8	22	15	HLA-DRB1*01:01	8	21	INSARMYAG	0.046042	21
1	PPEINSARMYAGPGS	8	22	15	HLA-DRB1*03:01	8	31	INSARMYAG	0.02294	31
1	PPEINSARMYAGPGS	8	22	15	HLA-DRB1*04:01	8	19	INSARMYAG	0.073206	19
1	PPEINSARMYAGPGS	8	22	15	HLA-DRB1*04:05	8	26	INSARMYAG	0.043262	26
1	PPEINSARMYAGPGS	8	22	15	HLA-DRB1*07:01	8	29	INSARMYAG	0.038006	29
1	PPEINSARMYAGPGS	8	22	15	HLA-DRB1*08:02	8	13	INSARMYAG	0.162605	13
1	PPEINSARMYAGPGS	8	22	15	HLA-DRB1*09:01	8	6	INSARMYAG	0.352798	6
1	PPEINSARMYAGPGS	8	22	15	HLA-DRB1*11:01	8	21	INSARMYAG	0.057291	21
1	PPEINSARMYAGPGS	8	22	15	HLA-DRB1*12:01	8	15	INSARMYAG	0.134579	15
1	PPEINSARMYAGPGS	8	22	15	HLA-DRB1*13:02	8	32	INSARMYAG	0.051547	32
1	PPEINSARMYAGPGS	8	22	15	HLA-DRB1*15:01	8	18	INSARMYAG	0.069822	18
1	PPEINSARMYAGPGS	8	22	15	HLA-DRB3*01:01	8	55	INSARMYAG	0.002012	55
1	PPEINSARMYAGPGS	8	22	15	HLA-DRB3*02:02	8	28	INSARMYAG	0.010237	28
1	PPEINSARMYAGPGS	8	22	15	HLA-DRB4*01:01	8	2	INSARMYAG	0.310227	2
1	PPEINSARMYAGPGS	8	22	15	HLA-DRB5*01:01	8	21	INSARMYAG	0.048609	21
1	PEINSARMYAGPGSA	9	23	15	HLA-DPA1*01:03/DPB1*02:01	9	38	INSARMYAG	0.0167	38
1	PEINSARMYAGPGSA	9	23	15	HLA-DPA1*01:03/DPB1*04:01	9	51	INSARMYAG	0.0034	51
1	PEINSARMYAGPGSA	9	23	15	HLA-DPA1*02:01/DPB1*01:01	9	57	INSARMYAG	0.012299	57
1	PEINSARMYAGPGSA	9	23	15	HLA-DPA1*02:01/DPB1*05:01	9	63	INSARMYAG	0.00799	63
1	PEINSARMYAGPGSA	9	23	15	HLA-DPA1*02:01/DPB1*14:01	9	14	RMYAGPGSA	0.036442	14
1	PEINSARMYAGPGSA	9	23	15	HLA-DPA1*03:01/DPB1*04:02	9	45	INSARMYAG	0.023854	45
1	PEINSARMYAGPGSA	9	23	15	HLA-DQA1*01:01/DQB1*05:01	9	43	INSARMYAG	0.002333	43
1	PEINSARMYAGPGSA	9	23	15	HLA-DQA1*01:02/DQB1*06:02	9	0.46	INSARMYAG	0.677018	0.46
1	PEINSARMYAGPGSA	9	23	15	HLA-DQA1*03:01/DQB1*03:02	9	36	INSARMYAG	0.002326	36
1	PEINSARMYAGPGSA	9	23	15	HLA-DQA1*04:01/DQB1*04:02	9	5.7	INSARMYAG	0.132088	5.7
1	PEINSARMYAGPGSA	9	23	15	HLA-DQA1*05:01/DQB1*02:01	9	22	INSARMYAG	0.078212	22
1	PEINSARMYAGPGSA	9	23	15	HLA-DQA1*05:01/DQB1*03:01	9	5	INSARMYAG	0.31794	5
1	PEINSARMYAGPGSA	9	23	15	HLA-DRB1*01:01	9	36	INSARMYAG	0.014528	36
1	PEINSARMYAGPGSA	9	23	15	HLA-DRB1*03:01	9	59	INSARMYAG	0.004711	59
1	PEINSARMYAGPGSA	9	23	15	HLA-DRB1*04:01	9	41	INSARMYAG	0.013739	41
1	PEINSARMYAGPGSA	9	23	15	HLA-DRB1*04:05	9	48	INSARMYAG	0.011092	48
1	PEINSARMYAGPGSA	9	23	15	HLA-DRB1*07:01	9	56	INSARMYAG	0.00985	56
1	PEINSARMYAGPGSA	9	23	15	HLA-DRB1*08:02	9	29	INSARMYAG	0.050828	29
1	PEINSARMYAGPGSA	9	23	15	HLA-DRB1*09:01	9	16	INSARMYAG	0.157916	16
1	PEINSARMYAGPGSA	9	23	15	HLA-DRB1*11:01	9	43	INSARMYAG	0.01138	43
1	PEINSARMYAGPGSA	9	23	15	HLA-DRB1*12:01	9	33	INSARMYAG	0.055753	33
1	PEINSARMYAGPGSA	9	23	15	HLA-DRB1*13:02	9	61	INSARMYAG	0.013171	61
1	PEINSARMYAGPGSA	9	23	15	HLA-DRB1*15:01	9	14	ARMYAGPGS	0.106664	14
1	PEINSARMYAGPGSA	9	23	15	HLA-DRB3*01:01	9	84	INSARMYAG	0.000527	84
1	PEINSARMYAGPGSA	9	23	15	HLA-DRB3*02:02	9	53	INSARMYAG	0.002539	53
1	PEINSARMYAGPGSA	9	23	15	HLA-DRB4*01:01	9	7.6	INSARMYAG	0.10337	7.6
1	PEINSARMYAGPGSA	9	23	15	HLA-DRB5*01:01	9	43	INSARMYAG	0.01309	43
1	EINSARMYAGPGSAS	10	24	15	HLA-DPA1*01:03/DPB1*02:01	10	68	RMYAGPGSA	0.005267	68
1	EINSARMYAGPGSAS	10	24	15	HLA-DPA1*01:03/DPB1*04:01	10	51	RMYAGPGSA	0.003326	51
1	EINSARMYAGPGSAS	10	24	15	HLA-DPA1*02:01/DPB1*01:01	10	69	RMYAGPGSA	0.008322	69
1	EINSARMYAGPGSAS	10	24	15	HLA-DPA1*02:01/DPB1*05:01	10	57	RMYAGPGSA	0.00986	57
1	EINSARMYAGPGSAS	10	24	15	HLA-DPA1*02:01/DPB1*14:01	10	2.3	RMYAGPGSA	0.124374	2.3
1	EINSARMYAGPGSAS	10	24	15	HLA-DPA1*03:01/DPB1*04:02	10	75	RMYAGPGSA	0.008233	75
1	EINSARMYAGPGSAS	10	24	15	HLA-DQA1*01:01/DQB1*05:01	10	52	ARMYAGPGS	0.001783	52
1	EINSARMYAGPGSAS	10	24	15	HLA-DQA1*01:02/DQB1*06:02	10	4.6	INSARMYAG	0.284326	4.6
1	EINSARMYAGPGSAS	10	24	15	HLA-DQA1*03:01/DQB1*03:02	10	60	INSARMYAG	0.001138	60
1	EINSARMYAGPGSAS	10	24	15	HLA-DQA1*04:01/DQB1*04:02	10	19	SARMYAGPG	0.07281	19
1	EINSARMYAGPGSAS	10	24	15	HLA-DQA1*05:01/DQB1*02:01	10	54	INSARMYAG	0.017593	54
1	EINSARMYAGPGSAS	10	24	15	HLA-DQA1*05:01/DQB1*03:01	10	20	INSARMYAG	0.088025	20
1	EINSARMYAGPGSAS	10	24	15	HLA-DRB1*01:01	10	52	SARMYAGPG	0.005951	52
1	EINSARMYAGPGSAS	10	24	15	HLA-DRB1*03:01	10	85	ARMYAGPGS	0.001077	85
1	EINSARMYAGPGSAS	10	24	15	HLA-DRB1*04:01	10	63	SARMYAGPG	0.004114	63
1	EINSARMYAGPGSAS	10	24	15	HLA-DRB1*04:05	10	61	ARMYAGPGS	0.005497	61
1	EINSARMYAGPGSAS	10	24	15	HLA-DRB1*07:01	10	64	ARMYAGPGS	0.006639	64
1	EINSARMYAGPGSAS	10	24	15	HLA-DRB1*08:02	10	55	SARMYAGPG	0.012621	55
1	EINSARMYAGPGSAS	10	24	15	HLA-DRB1*09:01	10	57	INSARMYAG	0.019661	57
1	EINSARMYAGPGSAS	10	24	15	HLA-DRB1*11:01	10	60	RMYAGPGSA	0.004353	60
1	EINSARMYAGPGSAS	10	24	15	HLA-DRB1*12:01	10	67	INSARMYAG	0.012794	67
1	EINSARMYAGPGSAS	10	24	15	HLA-DRB1*13:02	10	78	ARMYAGPGS	0.005672	78
1	EINSARMYAGPGSAS	10	24	15	HLA-DRB1*15:01	10	7.3	ARMYAGPGS	0.213746	7.3
1	EINSARMYAGPGSAS	10	24	15	HLA-DRB3*01:01	10	88	ARMYAGPGS	0.000419	88
1	EINSARMYAGPGSAS	10	24	15	HLA-DRB3*02:02	10	61	ARMYAGPGS	0.001658	61
1	EINSARMYAGPGSAS	10	24	15	HLA-DRB4*01:01	10	50	INSARMYAG	0.009982	50
1	EINSARMYAGPGSAS	10	24	15	HLA-DRB5*01:01	10	61	ARMYAGPGS	0.005463	61
1	INSARMYAGPGSASL	11	25	15	HLA-DPA1*01:03/DPB1*02:01	11	68	RMYAGPGSA	0.005316	68
1	INSARMYAGPGSASL	11	25	15	HLA-DPA1*01:03/DPB1*04:01	11	51	RMYAGPGSA	0.003334	51
1	INSARMYAGPGSASL	11	25	15	HLA-DPA1*02:01/DPB1*01:01	11	72	RMYAGPGSA	0.00755	72
1	INSARMYAGPGSASL	11	25	15	HLA-DPA1*02:01/DPB1*05:01	11	55	RMYAGPGSA	0.01044	55
1	INSARMYAGPGSASL	11	25	15	HLA-DPA1*02:01/DPB1*14:01	11	1.7	RMYAGPGSA	0.146656	1.7
1	INSARMYAGPGSASL	11	25	15	HLA-DPA1*03:01/DPB1*04:02	11	83	RMYAGPGSA	0.005681	83
1	INSARMYAGPGSASL	11	25	15	HLA-DQA1*01:01/DQB1*05:01	11	66	ARMYAGPGS	0.001191	66
1	INSARMYAGPGSASL	11	25	15	HLA-DQA1*01:02/DQB1*06:02	11	56	SARMYAGPG	0.020054	56
1	INSARMYAGPGSASL	11	25	15	HLA-DQA1*03:01/DQB1*03:02	11	73	RMYAGPGSA	0.000725	73
1	INSARMYAGPGSASL	11	25	15	HLA-DQA1*04:01/DQB1*04:02	11	38	ARMYAGPGS	0.042113	38
1	INSARMYAGPGSASL	11	25	15	HLA-DQA1*05:01/DQB1*02:01	11	71	RMYAGPGSA	0.007772	71
1	INSARMYAGPGSASL	11	25	15	HLA-DQA1*05:01/DQB1*03:01	11	23	MYAGPGSAS	0.073187	23
1	INSARMYAGPGSASL	11	25	15	HLA-DRB1*01:01	11	45	MYAGPGSAS	0.008696	45
1	INSARMYAGPGSASL	11	25	15	HLA-DRB1*03:01	11	86	ARMYAGPGS	0.000924	86
1	INSARMYAGPGSASL	11	25	15	HLA-DRB1*04:01	11	60	MYAGPGSAS	0.004833	60
1	INSARMYAGPGSASL	11	25	15	HLA-DRB1*04:05	11	64	ARMYAGPGS	0.004784	64
1	INSARMYAGPGSASL	11	25	15	HLA-DRB1*07:01	11	49	YAGPGSASL	0.013751	49
1	INSARMYAGPGSASL	11	25	15	HLA-DRB1*08:02	11	62	RMYAGPGSA	0.008506	62
1	INSARMYAGPGSASL	11	25	15	HLA-DRB1*09:01	11	52	YAGPGSASL	0.024983	52
1	INSARMYAGPGSASL	11	25	15	HLA-DRB1*11:01	11	63	RMYAGPGSA	0.003722	63
1	INSARMYAGPGSASL	11	25	15	HLA-DRB1*12:01	11	81	ARMYAGPGS	0.006592	81
1	INSARMYAGPGSASL	11	25	15	HLA-DRB1*13:02	11	81	ARMYAGPGS	0.004785	81
1	INSARMYAGPGSASL	11	25	15	HLA-DRB1*15:01	11	7.5	ARMYAGPGS	0.209763	7.5
1	INSARMYAGPGSASL	11	25	15	HLA-DRB3*01:01	11	75	YAGPGSASL	0.000836	75
1	INSARMYAGPGSASL	11	25	15	HLA-DRB3*02:02	11	46	MYAGPGSAS	0.003555	46
1	INSARMYAGPGSASL	11	25	15	HLA-DRB4*01:01	11	80	ARMYAGPGS	0.002941	80
1	INSARMYAGPGSASL	11	25	15	HLA-DRB5*01:01	11	59	ARMYAGPGS	0.00581	59
1	NSARMYAGPGSASLV	12	26	15	HLA-DPA1*01:03/DPB1*02:01	12	58	YAGPGSASL	0.007578	58
1	NSARMYAGPGSASLV	12	26	15	HLA-DPA1*01:03/DPB1*04:01	12	48	RMYAGPGSA	0.003741	48
1	NSARMYAGPGSASLV	12	26	15	HLA-DPA1*02:01/DPB1*01:01	12	67	RMYAGPGSA	0.008971	67
1	NSARMYAGPGSASLV	12	26	15	HLA-DPA1*02:01/DPB1*05:01	12	54	RMYAGPGSA	0.010766	54
1	NSARMYAGPGSASLV	12	26	15	HLA-DPA1*02:01/DPB1*14:01	12	1.4	RMYAGPGSA	0.161674	1.4
1	NSARMYAGPGSASLV	12	26	15	HLA-DPA1*03:01/DPB1*04:02	12	80	RMYAGPGSA	0.00639	80
1	NSARMYAGPGSASLV	12	26	15	HLA-DQA1*01:01/DQB1*05:01	12	77	ARMYAGPGS	0.000832	77
1	NSARMYAGPGSASLV	12	26	15	HLA-DQA1*01:02/DQB1*06:02	12	71	RMYAGPGSA	0.010979	71
1	NSARMYAGPGSASLV	12	26	15	HLA-DQA1*03:01/DQB1*03:02	12	68	RMYAGPGSA	0.000874	68
1	NSARMYAGPGSASLV	12	26	15	HLA-DQA1*04:01/DQB1*04:02	12	51	RMYAGPGSA	0.030198	51
1	NSARMYAGPGSASLV	12	26	15	HLA-DQA1*05:01/DQB1*02:01	12	62	YAGPGSASL	0.012419	62
1	NSARMYAGPGSASLV	12	26	15	HLA-DQA1*05:01/DQB1*03:01	12	17	MYAGPGSAS	0.112835	17
1	NSARMYAGPGSASLV	12	26	15	HLA-DRB1*01:01	12	32	MYAGPGSAS	0.019943	32
1	NSARMYAGPGSASLV	12	26	15	HLA-DRB1*03:01	12	86	MYAGPGSAS	0.000948	86
1	NSARMYAGPGSASLV	12	26	15	HLA-DRB1*04:01	12	46	MYAGPGSAS	0.010125	46
1	NSARMYAGPGSASLV	12	26	15	HLA-DRB1*04:05	12	64	YAGPGSASL	0.004779	64
1	NSARMYAGPGSASLV	12	26	15	HLA-DRB1*07:01	12	30	YAGPGSASL	0.035853	30
1	NSARMYAGPGSASLV	12	26	15	HLA-DRB1*08:02	12	60	RMYAGPGSA	0.009844	60
1	NSARMYAGPGSASLV	12	26	15	HLA-DRB1*09:01	12	34	YAGPGSASL	0.057361	34
1	NSARMYAGPGSASLV	12	26	15	HLA-DRB1*11:01	12	61	RMYAGPGSA	0.004263	61
1	NSARMYAGPGSASLV	12	26	15	HLA-DRB1*12:01	12	90	ARMYAGPGS	0.003701	90
1	NSARMYAGPGSASLV	12	26	15	HLA-DRB1*13:02	12	81	MYAGPGSAS	0.004744	81
1	NSARMYAGPGSASLV	12	26	15	HLA-DRB1*15:01	12	16	ARMYAGPGS	0.081534	16
1	NSARMYAGPGSASLV	12	26	15	HLA-DRB3*01:01	12	51	YAGPGSASL	0.002522	51
1	NSARMYAGPGSASLV	12	26	15	HLA-DRB3*02:02	12	33	MYAGPGSAS	0.007576	33
1	NSARMYAGPGSASLV	12	26	15	HLA-DRB4*01:01	12	82	RMYAGPGSA	0.002582	82
1	NSARMYAGPGSASLV	12	26	15	HLA-DRB5*01:01	12	56	MYAGPGSAS	0.006869	56
1	SARMYAGPGSASLVA	13	27	15	HLA-DPA1*01:03/DPB1*02:01	13	55	YAGPGSASL	0.008634	55
1	SARMYAGPGSASLVA	13	27	15	HLA-DPA1*01:03/DPB1*04:01	13	60	YAGPGSASL	0.002431	60
1	SARMYAGPGSASLVA	13	27	15	HLA-DPA1*02:01/DPB1*01:01	13	75	YAGPGSASL	0.006506	75
1	SARMYAGPGSASLVA	13	27	15	HLA-DPA1*02:01/DPB1*05:01	13	76	RMYAGPGSA	0.004687	76
1	SARMYAGPGSASLVA	13	27	15	HLA-DPA1*02:01/DPB1*14:01	13	5.6	RMYAGPGSA	0.073952	5.6
1	SARMYAGPGSASLVA	13	27	15	HLA-DPA1*03:01/DPB1*04:02	13	85	YAGPGSASL	0.005056	85
1	SARMYAGPGSASLVA	13	27	15	HLA-DQA1*01:01/DQB1*05:01	13	86	RMYAGPGSA	0.000552	86
1	SARMYAGPGSASLVA	13	27	15	HLA-DQA1*01:02/DQB1*06:02	13	76	MYAGPGSAS	0.009012	76
1	SARMYAGPGSASLVA	13	27	15	HLA-DQA1*03:01/DQB1*03:02	13	67	AGPGSASLV	0.000919	67
1	SARMYAGPGSASLVA	13	27	15	HLA-DQA1*04:01/DQB1*04:02	13	67	YAGPGSASL	0.019377	67
1	SARMYAGPGSASLVA	13	27	15	HLA-DQA1*05:01/DQB1*02:01	13	53	AGPGSASLV	0.018742	53
1	SARMYAGPGSASLVA	13	27	15	HLA-DQA1*05:01/DQB1*03:01	13	11	AGPGSASLV	0.184138	11
1	SARMYAGPGSASLVA	13	27	15	HLA-DRB1*01:01	13	23	MYAGPGSAS	0.038864	23
1	SARMYAGPGSASLVA	13	27	15	HLA-DRB1*03:01	13	84	MYAGPGSAS	0.001124	84
1	SARMYAGPGSASLVA	13	27	15	HLA-DRB1*04:01	13	36	MYAGPGSAS	0.019063	36
1	SARMYAGPGSASLVA	13	27	15	HLA-DRB1*04:05	13	57	YAGPGSASL	0.00704	57
1	SARMYAGPGSASLVA	13	27	15	HLA-DRB1*07:01	13	24	YAGPGSASL	0.055641	24
1	SARMYAGPGSASLVA	13	27	15	HLA-DRB1*08:02	13	62	YAGPGSASL	0.008766	62
1	SARMYAGPGSASLVA	13	27	15	HLA-DRB1*09:01	13	24	YAGPGSASL	0.095836	24
1	SARMYAGPGSASLVA	13	27	15	HLA-DRB1*11:01	13	64	RMYAGPGSA	0.003502	64
1	SARMYAGPGSASLVA	13	27	15	HLA-DRB1*12:01	13	93	MYAGPGSAS	0.002663	93
1	SARMYAGPGSASLVA	13	27	15	HLA-DRB1*13:02	13	78	MYAGPGSAS	0.005751	78
1	SARMYAGPGSASLVA	13	27	15	HLA-DRB1*15:01	13	46	ARMYAGPGS	0.012037	46
1	SARMYAGPGSASLVA	13	27	15	HLA-DRB3*01:01	13	42	YAGPGSASL	0.003853	42
1	SARMYAGPGSASLVA	13	27	15	HLA-DRB3*02:02	13	24	MYAGPGSAS	0.014053	24
1	SARMYAGPGSASLVA	13	27	15	HLA-DRB4*01:01	13	79	MYAGPGSAS	0.003006	79
1	SARMYAGPGSASLVA	13	27	15	HLA-DRB5*01:01	13	49	MYAGPGSAS	0.00958	49
1	ARMYAGPGSASLVAA	14	28	15	HLA-DPA1*01:03/DPB1*02:01	14	53	YAGPGSASL	0.009505	53
1	ARMYAGPGSASLVAA	14	28	15	HLA-DPA1*01:03/DPB1*04:01	14	63	YAGPGSASL	0.002208	63
1	ARMYAGPGSASLVAA	14	28	15	HLA-DPA1*02:01/DPB1*01:01	14	77	YAGPGSASL	0.006016	77
1	ARMYAGPGSASLVAA	14	28	15	HLA-DPA1*02:01/DPB1*05:01	14	88	YAGPGSASL	0.00238	88
1	ARMYAGPGSASLVAA	14	28	15	HLA-DPA1*02:01/DPB1*14:01	14	28	YAGPGSASL	0.019016	28
1	ARMYAGPGSASLVAA	14	28	15	HLA-DPA1*03:01/DPB1*04:02	14	88	YAGPGSASL	0.004113	88
1	ARMYAGPGSASLVAA	14	28	15	HLA-DQA1*01:01/DQB1*05:01	14	94	YAGPGSASL	0.000325	94
1	ARMYAGPGSASLVAA	14	28	15	HLA-DQA1*01:02/DQB1*06:02	14	62	PGSASLVAA	0.016108	62
1	ARMYAGPGSASLVAA	14	28	15	HLA-DQA1*03:01/DQB1*03:02	14	53	PGSASLVAA	0.001439	53
1	ARMYAGPGSASLVAA	14	28	15	HLA-DQA1*04:01/DQB1*04:02	14	70	YAGPGSASL	0.01781	70
1	ARMYAGPGSASLVAA	14	28	15	HLA-DQA1*05:01/DQB1*02:01	14	43	AGPGSASLV	0.028658	43
1	ARMYAGPGSASLVAA	14	28	15	HLA-DQA1*05:01/DQB1*03:01	14	7.6	AGPGSASLV	0.234738	7.6
1	ARMYAGPGSASLVAA	14	28	15	HLA-DRB1*01:01	14	25	YAGPGSASL	0.031906	25
1	ARMYAGPGSASLVAA	14	28	15	HLA-DRB1*03:01	14	90	YAGPGSASL	0.000615	90
1	ARMYAGPGSASLVAA	14	28	15	HLA-DRB1*04:01	14	45	YAGPGSASL	0.01094	45
1	ARMYAGPGSASLVAA	14	28	15	HLA-DRB1*04:05	14	52	YAGPGSASL	0.008995	52
1	ARMYAGPGSASLVAA	14	28	15	HLA-DRB1*07:01	14	20	YAGPGSASL	0.06893	20
1	ARMYAGPGSASLVAA	14	28	15	HLA-DRB1*08:02	14	64	YAGPGSASL	0.007683	64
1	ARMYAGPGSASLVAA	14	28	15	HLA-DRB1*09:01	14	22	YAGPGSASL	0.109737	22
1	ARMYAGPGSASLVAA	14	28	15	HLA-DRB1*11:01	14	69	YAGPGSASL	0.002614	69
1	ARMYAGPGSASLVAA	14	28	15	HLA-DRB1*12:01	14	96	YAGPGSASL	0.00169	96
1	ARMYAGPGSASLVAA	14	28	15	HLA-DRB1*13:02	14	82	YAGPGSASL	0.004454	82
1	ARMYAGPGSASLVAA	14	28	15	HLA-DRB1*15:01	14	79	YAGPGSASL	0.002249	79
1	ARMYAGPGSASLVAA	14	28	15	HLA-DRB3*01:01	14	40	YAGPGSASL	0.004335	40
1	ARMYAGPGSASLVAA	14	28	15	HLA-DRB3*02:02	14	29	YAGPGSASL	0.009729	29
1	ARMYAGPGSASLVAA	14	28	15	HLA-DRB4*01:01	14	93	MYAGPGSAS	0.001183	93
1	ARMYAGPGSASLVAA	14	28	15	HLA-DRB5*01:01	14	53	YAGPGSASL	0.007877	53
1	RMYAGPGSASLVAAA	15	29	15	HLA-DPA1*01:03/DPB1*02:01	15	75	YAGPGSASL	0.003948	75
1	RMYAGPGSASLVAAA	15	29	15	HLA-DPA1*01:03/DPB1*04:01	15	87	YAGPGSASL	0.000744	87
1	RMYAGPGSASLVAAA	15	29	15	HLA-DPA1*02:01/DPB1*01:01	15	94	YAGPGSASL	0.001948	94
1	RMYAGPGSASLVAAA	15	29	15	HLA-DPA1*02:01/DPB1*05:01	15	97	YAGPGSASL	0.000825	97
1	RMYAGPGSASLVAAA	15	29	15	HLA-DPA1*02:01/DPB1*14:01	15	57	YAGPGSASL	0.00637	57
1	RMYAGPGSASLVAAA	15	29	15	HLA-DPA1*03:01/DPB1*04:02	15	95	YAGPGSASL	0.001997	95
1	RMYAGPGSASLVAAA	15	29	15	HLA-DQA1*01:01/DQB1*05:01	15	96	PGSASLVAA	0.000274	96
1	RMYAGPGSASLVAAA	15	29	15	HLA-DQA1*01:02/DQB1*06:02	15	20	PGSASLVAA	0.088422	20
1	RMYAGPGSASLVAAA	15	29	15	HLA-DQA1*03:01/DQB1*03:02	15	32	PGSASLVAA	0.002658	32
1	RMYAGPGSASLVAAA	15	29	15	HLA-DQA1*04:01/DQB1*04:02	15	68	PGSASLVAA	0.01913	68
1	RMYAGPGSASLVAAA	15	29	15	HLA-DQA1*05:01/DQB1*02:01	15	34	AGPGSASLV	0.043914	34
1	RMYAGPGSASLVAAA	15	29	15	HLA-DQA1*05:01/DQB1*03:01	15	4.9	AGPGSASLV	0.320288	4.9
1	RMYAGPGSASLVAAA	15	29	15	HLA-DRB1*01:01	15	42	YAGPGSASL	0.010474	42
1	RMYAGPGSASLVAAA	15	29	15	HLA-DRB1*03:01	15	97	YAGPGSASL	0.000219	97
1	RMYAGPGSASLVAAA	15	29	15	HLA-DRB1*04:01	15	75	YAGPGSASL	0.002053	75
1	RMYAGPGSASLVAAA	15	29	15	HLA-DRB1*04:05	15	73	YAGPGSASL	0.003059	73
1	RMYAGPGSASLVAAA	15	29	15	HLA-DRB1*07:01	15	40	YAGPGSASL	0.020556	40
1	RMYAGPGSASLVAAA	15	29	15	HLA-DRB1*08:02	15	89	YAGPGSASL	0.001688	89
1	RMYAGPGSASLVAAA	15	29	15	HLA-DRB1*09:01	15	44	YAGPGSASL	0.036275	44
1	RMYAGPGSASLVAAA	15	29	15	HLA-DRB1*11:01	15	89	YAGPGSASL	0.000657	89
1	RMYAGPGSASLVAAA	15	29	15	HLA-DRB1*12:01	15	98	AGPGSASLV	0.001023	98
1	RMYAGPGSASLVAAA	15	29	15	HLA-DRB1*13:02	15	94	YAGPGSASL	0.001549	94
1	RMYAGPGSASLVAAA	15	29	15	HLA-DRB1*15:01	15	95	AGPGSASLV	0.000674	95
1	RMYAGPGSASLVAAA	15	29	15	HLA-DRB3*01:01	15	58	YAGPGSASL	0.00175	58
1	RMYAGPGSASLVAAA	15	29	15	HLA-DRB3*02:02	15	48	YAGPGSASL	0.003278	48
1	RMYAGPGSASLVAAA	15	29	15	HLA-DRB4*01:01	15	97	PGSASLVAA	0.000639	97
1	RMYAGPGSASLVAAA	15	29	15	HLA-DRB5*01:01	15	82	YAGPGSASL	0.001712	82
1	MYAGPGSASLVAAAK	16	30	15	HLA-DPA1*01:03/DPB1*02:01	16	88	PGSASLVAA	0.002103	88
1	MYAGPGSASLVAAAK	16	30	15	HLA-DPA1*01:03/DPB1*04:01	16	94	PGSASLVAA	0.000435	94
1	MYAGPGSASLVAAAK	16	30	15	HLA-DPA1*02:01/DPB1*01:01	16	92	PGSASLVAA	0.002512	92
1	MYAGPGSASLVAAAK	16	30	15	HLA-DPA1*02:01/DPB1*05:01	16	93	SASLVAAAK	0.00156	93
1	MYAGPGSASLVAAAK	16	30	15	HLA-DPA1*02:01/DPB1*14:01	16	51	GSASLVAAA	0.007967	51
1	MYAGPGSASLVAAAK	16	30	15	HLA-DPA1*03:01/DPB1*04:02	16	92	PGSASLVAA	0.002911	92
1	MYAGPGSASLVAAAK	16	30	15	HLA-DQA1*01:01/DQB1*05:01	16	89	PGSASLVAA	0.000466	89
1	MYAGPGSASLVAAAK	16	30	15	HLA-DQA1*01:02/DQB1*06:02	16	3.1	GSASLVAAA	0.368963	3.1
1	MYAGPGSASLVAAAK	16	30	15	HLA-DQA1*03:01/DQB1*03:02	16	19	PGSASLVAA	0.004314	19
1	MYAGPGSASLVAAAK	16	30	15	HLA-DQA1*04:01/DQB1*04:02	16	40	PGSASLVAA	0.039854	40
1	MYAGPGSASLVAAAK	16	30	15	HLA-DQA1*05:01/DQB1*02:01	16	28	PGSASLVAA	0.059003	28
1	MYAGPGSASLVAAAK	16	30	15	HLA-DQA1*05:01/DQB1*03:01	16	3.8	PGSASLVAA	0.376922	3.8
1	MYAGPGSASLVAAAK	16	30	15	HLA-DRB1*01:01	16	67	YAGPGSASL	0.002857	67
1	MYAGPGSASLVAAAK	16	30	15	HLA-DRB1*03:01	16	98	GSASLVAAA	0.000189	98
1	MYAGPGSASLVAAAK	16	30	15	HLA-DRB1*04:01	16	74	GSASLVAAA	0.002175	74
1	MYAGPGSASLVAAAK	16	30	15	HLA-DRB1*04:05	16	84	GSASLVAAA	0.001542	84
1	MYAGPGSASLVAAAK	16	30	15	HLA-DRB1*07:01	16	72	YAGPGSASL	0.0046	72
1	MYAGPGSASLVAAAK	16	30	15	HLA-DRB1*08:02	16	81	GSASLVAAA	0.003013	81
1	MYAGPGSASLVAAAK	16	30	15	HLA-DRB1*09:01	16	65	GSASLVAAA	0.013042	65
1	MYAGPGSASLVAAAK	16	30	15	HLA-DRB1*11:01	16	92	GSASLVAAA	0.000467	92
1	MYAGPGSASLVAAAK	16	30	15	HLA-DRB1*12:01	16	95	SASLVAAAK	0.001962	95
1	MYAGPGSASLVAAAK	16	30	15	HLA-DRB1*13:02	16	97	GSASLVAAA	0.000956	97
1	MYAGPGSASLVAAAK	16	30	15	HLA-DRB1*15:01	16	96	SASLVAAAK	0.000592	96
1	MYAGPGSASLVAAAK	16	30	15	HLA-DRB3*01:01	16	88	YAGPGSASL	0.000409	88
1	MYAGPGSASLVAAAK	16	30	15	HLA-DRB3*02:02	16	81	YAGPGSASL	0.000561	81
1	MYAGPGSASLVAAAK	16	30	15	HLA-DRB4*01:01	16	87	GSASLVAAA	0.002016	87
1	MYAGPGSASLVAAAK	16	30	15	HLA-DRB5*01:01	16	71	SASLVAAAK	0.003102	71
1	YAGPGSASLVAAAKM	17	31	15	HLA-DPA1*01:03/DPB1*02:01	17	87	SASLVAAAK	0.002255	87
1	YAGPGSASLVAAAKM	17	31	15	HLA-DPA1*01:03/DPB1*04:01	17	90	SASLVAAAK	0.000583	90
1	YAGPGSASLVAAAKM	17	31	15	HLA-DPA1*02:01/DPB1*01:01	17	86	SASLVAAAK	0.003803	86
1	YAGPGSASLVAAAKM	17	31	15	HLA-DPA1*02:01/DPB1*05:01	17	83	SASLVAAAK	0.003116	83
1	YAGPGSASLVAAAKM	17	31	15	HLA-DPA1*02:01/DPB1*14:01	17	37	GSASLVAAA	0.013291	37
1	YAGPGSASLVAAAKM	17	31	15	HLA-DPA1*03:01/DPB1*04:02	17	89	GSASLVAAA	0.003798	89
1	YAGPGSASLVAAAKM	17	31	15	HLA-DQA1*01:01/DQB1*05:01	17	82	GSASLVAAA	0.000676	82
1	YAGPGSASLVAAAKM	17	31	15	HLA-DQA1*01:02/DQB1*06:02	17	2	GSASLVAAA	0.446824	2
1	YAGPGSASLVAAAKM	17	31	15	HLA-DQA1*03:01/DQB1*03:02	17	17	PGSASLVAA	0.004809	17
1	YAGPGSASLVAAAKM	17	31	15	HLA-DQA1*04:01/DQB1*04:02	17	34	PGSASLVAA	0.046645	34
1	YAGPGSASLVAAAKM	17	31	15	HLA-DQA1*05:01/DQB1*02:01	17	26	PGSASLVAA	0.066981	26
1	YAGPGSASLVAAAKM	17	31	15	HLA-DQA1*05:01/DQB1*03:01	17	3.7	PGSASLVAA	0.381404	3.7
1	YAGPGSASLVAAAKM	17	31	15	HLA-DRB1*01:01	17	63	SASLVAAAK	0.003427	63
1	YAGPGSASLVAAAKM	17	31	15	HLA-DRB1*03:01	17	94	SASLVAAAK	0.00039	94
1	YAGPGSASLVAAAKM	17	31	15	HLA-DRB1*04:01	17	65	GSASLVAAA	0.003546	65
1	YAGPGSASLVAAAKM	17	31	15	HLA-DRB1*04:05	17	81	GSASLVAAA	0.00185	81
1	YAGPGSASLVAAAKM	17	31	15	HLA-DRB1*07:01	17	45	ASLVAAAKM	0.016863	45
1	YAGPGSASLVAAAKM	17	31	15	HLA-DRB1*08:02	17	75	GSASLVAAA	0.004307	75
1	YAGPGSASLVAAAKM	17	31	15	HLA-DRB1*09:01	17	62	GSASLVAAA	0.015471	62
1	YAGPGSASLVAAAKM	17	31	15	HLA-DRB1*11:01	17	81	SASLVAAAK	0.001305	81
1	YAGPGSASLVAAAKM	17	31	15	HLA-DRB1*12:01	17	79	ASLVAAAKM	0.007069	79
1	YAGPGSASLVAAAKM	17	31	15	HLA-DRB1*13:02	17	92	SASLVAAAK	0.002001	92
1	YAGPGSASLVAAAKM	17	31	15	HLA-DRB1*15:01	17	89	SASLVAAAK	0.001222	89
1	YAGPGSASLVAAAKM	17	31	15	HLA-DRB3*01:01	17	94	ASLVAAAKM	0.00024	94
1	YAGPGSASLVAAAKM	17	31	15	HLA-DRB3*02:02	17	84	SASLVAAAK	0.000472	84
1	YAGPGSASLVAAAKM	17	31	15	HLA-DRB4*01:01	17	78	GSASLVAAA	0.003177	78
1	YAGPGSASLVAAAKM	17	31	15	HLA-DRB5*01:01	17	48	SASLVAAAK	0.010222	48
1	AGPGSASLVAAAKMW	18	32	15	HLA-DPA1*01:03/DPB1*02:01	18	90	SASLVAAAK	0.001802	90
1	AGPGSASLVAAAKMW	18	32	15	HLA-DPA1*01:03/DPB1*04:01	18	93	SASLVAAAK	0.00048	93
1	AGPGSASLVAAAKMW	18	32	15	HLA-DPA1*02:01/DPB1*01:01	18	86	SASLVAAAK	0.00397	86
1	AGPGSASLVAAAKMW	18	32	15	HLA-DPA1*02:01/DPB1*05:01	18	83	SASLVAAAK	0.003258	83
1	AGPGSASLVAAAKMW	18	32	15	HLA-DPA1*02:01/DPB1*14:01	18	37	SASLVAAAK	0.01326	37
1	AGPGSASLVAAAKMW	18	32	15	HLA-DPA1*03:01/DPB1*04:02	18	91	SASLVAAAK	0.003084	91
1	AGPGSASLVAAAKMW	18	32	15	HLA-DQA1*01:01/DQB1*05:01	18	84	ASLVAAAKM	0.000615	84
1	AGPGSASLVAAAKMW	18	32	15	HLA-DQA1*01:02/DQB1*06:02	18	2.6	GSASLVAAA	0.395192	2.6
1	AGPGSASLVAAAKMW	18	32	15	HLA-DQA1*03:01/DQB1*03:02	18	25	PGSASLVAA	0.003433	25
1	AGPGSASLVAAAKMW	18	32	15	HLA-DQA1*04:01/DQB1*04:02	18	40	GSASLVAAA	0.039501	40
1	AGPGSASLVAAAKMW	18	32	15	HLA-DQA1*05:01/DQB1*02:01	18	31	ASLVAAAKM	0.049662	31
1	AGPGSASLVAAAKMW	18	32	15	HLA-DQA1*05:01/DQB1*03:01	18	6.1	GSASLVAAA	0.277035	6.1
1	AGPGSASLVAAAKMW	18	32	15	HLA-DRB1*01:01	18	56	ASLVAAAKM	0.004788	56
1	AGPGSASLVAAAKMW	18	32	15	HLA-DRB1*03:01	18	92	SASLVAAAK	0.000495	92
1	AGPGSASLVAAAKMW	18	32	15	HLA-DRB1*04:01	18	70	GSASLVAAA	0.002743	70
1	AGPGSASLVAAAKMW	18	32	15	HLA-DRB1*04:05	18	79	ASLVAAAKM	0.002075	79
1	AGPGSASLVAAAKMW	18	32	15	HLA-DRB1*07:01	18	35	ASLVAAAKM	0.027704	35
1	AGPGSASLVAAAKMW	18	32	15	HLA-DRB1*08:02	18	76	GSASLVAAA	0.004063	76
1	AGPGSASLVAAAKMW	18	32	15	HLA-DRB1*09:01	18	60	ASLVAAAKM	0.016925	60
1	AGPGSASLVAAAKMW	18	32	15	HLA-DRB1*11:01	18	78	SASLVAAAK	0.001531	78
1	AGPGSASLVAAAKMW	18	32	15	HLA-DRB1*12:01	18	72	ASLVAAAKM	0.010066	72
1	AGPGSASLVAAAKMW	18	32	15	HLA-DRB1*13:02	18	91	SASLVAAAK	0.002187	91
1	AGPGSASLVAAAKMW	18	32	15	HLA-DRB1*15:01	18	86	SASLVAAAK	0.001495	86
1	AGPGSASLVAAAKMW	18	32	15	HLA-DRB3*01:01	18	93	ASLVAAAKM	0.000271	93
1	AGPGSASLVAAAKMW	18	32	15	HLA-DRB3*02:02	18	85	SASLVAAAK	0.000434	85
1	AGPGSASLVAAAKMW	18	32	15	HLA-DRB4*01:01	18	81	GSASLVAAA	0.00276	81
1	AGPGSASLVAAAKMW	18	32	15	HLA-DRB5*01:01	18	43	SASLVAAAK	0.012904	43
1	GPGSASLVAAAKMWD	19	33	15	HLA-DPA1*01:03/DPB1*02:01	19	81	SASLVAAAK	0.003032	81
1	GPGSASLVAAAKMWD	19	33	15	HLA-DPA1*01:03/DPB1*04:01	19	78	LVAAAKMWD	0.001179	78
1	GPGSASLVAAAKMWD	19	33	15	HLA-DPA1*02:01/DPB1*01:01	19	65	LVAAAKMWD	0.009497	65
1	GPGSASLVAAAKMWD	19	33	15	HLA-DPA1*02:01/DPB1*05:01	19	66	SASLVAAAK	0.006982	66
1	GPGSASLVAAAKMWD	19	33	15	HLA-DPA1*02:01/DPB1*14:01	19	25	SASLVAAAK	0.021319	25
1	GPGSASLVAAAKMWD	19	33	15	HLA-DPA1*03:01/DPB1*04:02	19	82	SASLVAAAK	0.005737	82
1	GPGSASLVAAAKMWD	19	33	15	HLA-DQA1*01:01/DQB1*05:01	19	74	ASLVAAAKM	0.000936	74
1	GPGSASLVAAAKMWD	19	33	15	HLA-DQA1*01:02/DQB1*06:02	19	8.5	GSASLVAAA	0.186542	8.5
1	GPGSASLVAAAKMWD	19	33	15	HLA-DQA1*03:01/DQB1*03:02	19	27	ASLVAAAKM	0.003212	27
1	GPGSASLVAAAKMWD	19	33	15	HLA-DQA1*04:01/DQB1*04:02	19	35	SASLVAAAK	0.044818	35
1	GPGSASLVAAAKMWD	19	33	15	HLA-DQA1*05:01/DQB1*02:01	19	23	ASLVAAAKM	0.077267	23
1	GPGSASLVAAAKMWD	19	33	15	HLA-DQA1*05:01/DQB1*03:01	19	16	GSASLVAAA	0.122821	16
1	GPGSASLVAAAKMWD	19	33	15	HLA-DRB1*01:01	19	40	ASLVAAAKM	0.011625	40
1	GPGSASLVAAAKMWD	19	33	15	HLA-DRB1*03:01	19	63	LVAAAKMWD	0.003995	63
1	GPGSASLVAAAKMWD	19	33	15	HLA-DRB1*04:01	19	64	ASLVAAAKM	0.003877	64
1	GPGSASLVAAAKMWD	19	33	15	HLA-DRB1*04:05	19	54	LVAAAKMWD	0.008008	54
1	GPGSASLVAAAKMWD	19	33	15	HLA-DRB1*07:01	19	20	ASLVAAAKM	0.072154	20
1	GPGSASLVAAAKMWD	19	33	15	HLA-DRB1*08:02	19	53	LVAAAKMWD	0.014226	53
1	GPGSASLVAAAKMWD	19	33	15	HLA-DRB1*09:01	19	43	ASLVAAAKM	0.039067	43
1	GPGSASLVAAAKMWD	19	33	15	HLA-DRB1*11:01	19	41	LVAAAKMWD	0.012676	41
1	GPGSASLVAAAKMWD	19	33	15	HLA-DRB1*12:01	19	52	ASLVAAAKM	0.024192	52
1	GPGSASLVAAAKMWD	19	33	15	HLA-DRB1*13:02	19	60	LVAAAKMWD	0.013764	60
1	GPGSASLVAAAKMWD	19	33	15	HLA-DRB1*15:01	19	71	SASLVAAAK	0.003427	71
1	GPGSASLVAAAKMWD	19	33	15	HLA-DRB3*01:01	19	78	ASLVAAAKM	0.000744	78
1	GPGSASLVAAAKMWD	19	33	15	HLA-DRB3*02:02	19	70	SASLVAAAK	0.001027	70
1	GPGSASLVAAAKMWD	19	33	15	HLA-DRB4*01:01	19	72	SASLVAAAK	0.004346	72
1	GPGSASLVAAAKMWD	19	33	15	HLA-DRB5*01:01	19	33	SASLVAAAK	0.022867	33
1	PGSASLVAAAKMWDS	20	34	15	HLA-DPA1*01:03/DPB1*02:01	20	74	LVAAAKMWD	0.00412	74
1	PGSASLVAAAKMWDS	20	34	15	HLA-DPA1*01:03/DPB1*04:01	20	57	LVAAAKMWD	0.002733	57
1	PGSASLVAAAKMWDS	20	34	15	HLA-DPA1*02:01/DPB1*01:01	20	51	LVAAAKMWD	0.015155	51
1	PGSASLVAAAKMWDS	20	34	15	HLA-DPA1*02:01/DPB1*05:01	20	52	LVAAAKMWD	0.011658	52
1	PGSASLVAAAKMWDS	20	34	15	HLA-DPA1*02:01/DPB1*14:01	20	27	ASLVAAAKM	0.019209	27
1	PGSASLVAAAKMWDS	20	34	15	HLA-DPA1*03:01/DPB1*04:02	20	71	LVAAAKMWD	0.009733	71
1	PGSASLVAAAKMWDS	20	34	15	HLA-DQA1*01:01/DQB1*05:01	20	61	ASLVAAAKM	0.0014	61
1	PGSASLVAAAKMWDS	20	34	15	HLA-DQA1*01:02/DQB1*06:02	20	16	VAAAKMWDS	0.111342	16
1	PGSASLVAAAKMWDS	20	34	15	HLA-DQA1*03:01/DQB1*03:02	20	27	ASLVAAAKM	0.00317	27
1	PGSASLVAAAKMWDS	20	34	15	HLA-DQA1*04:01/DQB1*04:02	20	33	ASLVAAAKM	0.047252	33
1	PGSASLVAAAKMWDS	20	34	15	HLA-DQA1*05:01/DQB1*02:01	20	22	ASLVAAAKM	0.080581	22
1	PGSASLVAAAKMWDS	20	34	15	HLA-DQA1*05:01/DQB1*03:01	20	21	VAAAKMWDS	0.082653	21
1	PGSASLVAAAKMWDS	20	34	15	HLA-DRB1*01:01	20	36	ASLVAAAKM	0.01443	36
1	PGSASLVAAAKMWDS	20	34	15	HLA-DRB1*03:01	20	32	LVAAAKMWD	0.021652	32
1	PGSASLVAAAKMWDS	20	34	15	HLA-DRB1*04:01	20	51	LVAAAKMWD	0.007598	51
1	PGSASLVAAAKMWDS	20	34	15	HLA-DRB1*04:05	20	39	LVAAAKMWD	0.018754	39
1	PGSASLVAAAKMWDS	20	34	15	HLA-DRB1*07:01	20	18	ASLVAAAKM	0.086046	18
1	PGSASLVAAAKMWDS	20	34	15	HLA-DRB1*08:02	20	21	LVAAAKMWD	0.088316	21
1	PGSASLVAAAKMWDS	20	34	15	HLA-DRB1*09:01	20	31	ASLVAAAKM	0.066368	31
1	PGSASLVAAAKMWDS	20	34	15	HLA-DRB1*11:01	20	14	LVAAAKMWD	0.112181	14
1	PGSASLVAAAKMWDS	20	34	15	HLA-DRB1*12:01	20	43	ASLVAAAKM	0.036121	43
1	PGSASLVAAAKMWDS	20	34	15	HLA-DRB1*13:02	20	36	LVAAAKMWD	0.04253	36
1	PGSASLVAAAKMWDS	20	34	15	HLA-DRB1*15:01	20	59	LVAAAKMWD	0.006336	59
1	PGSASLVAAAKMWDS	20	34	15	HLA-DRB3*01:01	20	70	ASLVAAAKM	0.00105	70
1	PGSASLVAAAKMWDS	20	34	15	HLA-DRB3*02:02	20	53	LVAAAKMWD	0.002497	53
1	PGSASLVAAAKMWDS	20	34	15	HLA-DRB4*01:01	20	65	LVAAAKMWD	0.005691	65
1	PGSASLVAAAKMWDS	20	34	15	HLA-DRB5*01:01	20	41	SASLVAAAK	0.014509	41
1	GSASLVAAAKMWDSV	21	35	15	HLA-DPA1*01:03/DPB1*02:01	21	49	VAAAKMWDS	0.010929	49
1	GSASLVAAAKMWDSV	21	35	15	HLA-DPA1*01:03/DPB1*04:01	21	44	LVAAAKMWD	0.004423	44
1	GSASLVAAAKMWDSV	21	35	15	HLA-DPA1*02:01/DPB1*01:01	21	44	LVAAAKMWD	0.018045	44
1	GSASLVAAAKMWDSV	21	35	15	HLA-DPA1*02:01/DPB1*05:01	21	42	LVAAAKMWD	0.01608	42
1	GSASLVAAAKMWDSV	21	35	15	HLA-DPA1*02:01/DPB1*14:01	21	52	LVAAAKMWD	0.007606	52
1	GSASLVAAAKMWDSV	21	35	15	HLA-DPA1*03:01/DPB1*04:02	21	59	LVAAAKMWD	0.015461	59
1	GSASLVAAAKMWDSV	21	35	15	HLA-DQA1*01:01/DQB1*05:01	21	57	LVAAAKMWD	0.001561	57
1	GSASLVAAAKMWDSV	21	35	15	HLA-DQA1*01:02/DQB1*06:02	21	5.5	VAAAKMWDS	0.257731	5.5
1	GSASLVAAAKMWDSV	21	35	15	HLA-DQA1*03:01/DQB1*03:02	21	32	VAAAKMWDS	0.00268	32
1	GSASLVAAAKMWDSV	21	35	15	HLA-DQA1*04:01/DQB1*04:02	21	36	VAAAKMWDS	0.044245	36
1	GSASLVAAAKMWDSV	21	35	15	HLA-DQA1*05:01/DQB1*02:01	21	38	ASLVAAAKM	0.036725	38
1	GSASLVAAAKMWDSV	21	35	15	HLA-DQA1*05:01/DQB1*03:01	21	13	VAAAKMWDS	0.150685	13
1	GSASLVAAAKMWDSV	21	35	15	HLA-DRB1*01:01	21	58	ASLVAAAKM	0.004406	58
1	GSASLVAAAKMWDSV	21	35	15	HLA-DRB1*03:01	21	23	LVAAAKMWD	0.03883	23
1	GSASLVAAAKMWDSV	21	35	15	HLA-DRB1*04:01	21	48	LVAAAKMWD	0.009111	48
1	GSASLVAAAKMWDSV	21	35	15	HLA-DRB1*04:05	21	35	LVAAAKMWD	0.023013	35
1	GSASLVAAAKMWDSV	21	35	15	HLA-DRB1*07:01	21	40	ASLVAAAKM	0.0211	40
1	GSASLVAAAKMWDSV	21	35	15	HLA-DRB1*08:02	21	15	LVAAAKMWD	0.14573	15
1	GSASLVAAAKMWDSV	21	35	15	HLA-DRB1*09:01	21	32	LVAAAKMWD	0.062823	32
1	GSASLVAAAKMWDSV	21	35	15	HLA-DRB1*11:01	21	9.3	LVAAAKMWD	0.194882	9.3
1	GSASLVAAAKMWDSV	21	35	15	HLA-DRB1*12:01	21	46	LVAAAKMWD	0.03174	46
1	GSASLVAAAKMWDSV	21	35	15	HLA-DRB1*13:02	21	27	LVAAAKMWD	0.066715	27
1	GSASLVAAAKMWDSV	21	35	15	HLA-DRB1*15:01	21	52	LVAAAKMWD	0.008892	52
1	GSASLVAAAKMWDSV	21	35	15	HLA-DRB3*01:01	21	72	LVAAAKMWD	0.000946	72
1	GSASLVAAAKMWDSV	21	35	15	HLA-DRB3*02:02	21	44	LVAAAKMWD	0.004079	44
1	GSASLVAAAKMWDSV	21	35	15	HLA-DRB4*01:01	21	50	VAAAKMWDS	0.00975	50
1	GSASLVAAAKMWDSV	21	35	15	HLA-DRB5*01:01	21	51	LVAAAKMWD	0.008673	51
1	SASLVAAAKMWDSVA	22	36	15	HLA-DPA1*01:03/DPB1*02:01	22	28	AAAKMWDSV	0.02589	28
1	SASLVAAAKMWDSVA	22	36	15	HLA-DPA1*01:03/DPB1*04:01	22	33	LVAAAKMWD	0.006796	33
1	SASLVAAAKMWDSVA	22	36	15	HLA-DPA1*02:01/DPB1*01:01	22	34	LVAAAKMWD	0.02469	34
1	SASLVAAAKMWDSVA	22	36	15	HLA-DPA1*02:01/DPB1*05:01	22	32	LVAAAKMWD	0.022465	32
1	SASLVAAAKMWDSVA	22	36	15	HLA-DPA1*02:01/DPB1*14:01	22	52	LVAAAKMWD	0.007681	52
1	SASLVAAAKMWDSVA	22	36	15	HLA-DPA1*03:01/DPB1*04:02	22	41	LVAAAKMWD	0.027706	41
1	SASLVAAAKMWDSVA	22	36	15	HLA-DQA1*01:01/DQB1*05:01	22	44	LVAAAKMWD	0.002293	44
1	SASLVAAAKMWDSVA	22	36	15	HLA-DQA1*01:02/DQB1*06:02	22	2.4	VAAAKMWDS	0.412145	2.4
1	SASLVAAAKMWDSVA	22	36	15	HLA-DQA1*03:01/DQB1*03:02	22	34	VAAAKMWDS	0.002495	34
1	SASLVAAAKMWDSVA	22	36	15	HLA-DQA1*04:01/DQB1*04:02	22	30	VAAAKMWDS	0.05152	30
1	SASLVAAAKMWDSVA	22	36	15	HLA-DQA1*05:01/DQB1*02:01	22	40	VAAAKMWDS	0.032988	40
1	SASLVAAAKMWDSVA	22	36	15	HLA-DQA1*05:01/DQB1*03:01	22	8	VAAAKMWDS	0.227024	8
1	SASLVAAAKMWDSVA	22	36	15	HLA-DRB1*01:01	22	59	LVAAAKMWD	0.004055	59
1	SASLVAAAKMWDSVA	22	36	15	HLA-DRB1*03:01	22	19	LVAAAKMWD	0.053797	19
1	SASLVAAAKMWDSVA	22	36	15	HLA-DRB1*04:01	22	42	LVAAAKMWD	0.01325	42
1	SASLVAAAKMWDSVA	22	36	15	HLA-DRB1*04:05	22	31	LVAAAKMWD	0.030583	31
1	SASLVAAAKMWDSVA	22	36	15	HLA-DRB1*07:01	22	50	LVAAAKMWD	0.01311	50
1	SASLVAAAKMWDSVA	22	36	15	HLA-DRB1*08:02	22	9.7	LVAAAKMWD	0.212599	9.7
1	SASLVAAAKMWDSVA	22	36	15	HLA-DRB1*09:01	22	27	LVAAAKMWD	0.084792	27
1	SASLVAAAKMWDSVA	22	36	15	HLA-DRB1*11:01	22	6.5	LVAAAKMWD	0.294014	6.5
1	SASLVAAAKMWDSVA	22	36	15	HLA-DRB1*12:01	22	37	LVAAAKMWD	0.045807	37
1	SASLVAAAKMWDSVA	22	36	15	HLA-DRB1*13:02	22	21	LVAAAKMWD	0.097416	21
1	SASLVAAAKMWDSVA	22	36	15	HLA-DRB1*15:01	22	43	LVAAAKMWD	0.014459	43
1	SASLVAAAKMWDSVA	22	36	15	HLA-DRB3*01:01	22	67	LVAAAKMWD	0.001184	67
1	SASLVAAAKMWDSVA	22	36	15	HLA-DRB3*02:02	22	35	LVAAAKMWD	0.006866	35
1	SASLVAAAKMWDSVA	22	36	15	HLA-DRB4*01:01	22	31	VAAAKMWDS	0.021301	31
1	SASLVAAAKMWDSVA	22	36	15	HLA-DRB5*01:01	22	44	LVAAAKMWD	0.012425	44
1	ASLVAAAKMWDSVAS	23	37	15	HLA-DPA1*01:03/DPB1*02:01	23	20	AAAKMWDSV	0.038868	20
1	ASLVAAAKMWDSVAS	23	37	15	HLA-DPA1*01:03/DPB1*04:01	23	41	AAAKMWDSV	0.004954	41
1	ASLVAAAKMWDSVAS	23	37	15	HLA-DPA1*02:01/DPB1*01:01	23	40	LVAAAKMWD	0.020138	40
1	ASLVAAAKMWDSVAS	23	37	15	HLA-DPA1*02:01/DPB1*05:01	23	48	LVAAAKMWD	0.013123	48
1	ASLVAAAKMWDSVAS	23	37	15	HLA-DPA1*02:01/DPB1*14:01	23	50	VAAAKMWDS	0.008202	50
1	ASLVAAAKMWDSVAS	23	37	15	HLA-DPA1*03:01/DPB1*04:02	23	43	VAAAKMWDS	0.025819	43
1	ASLVAAAKMWDSVAS	23	37	15	HLA-DQA1*01:01/DQB1*05:01	23	42	AKMWDSVAS	0.002426	42
1	ASLVAAAKMWDSVAS	23	37	15	HLA-DQA1*01:02/DQB1*06:02	23	1.6	VAAAKMWDS	0.487097	1.6
1	ASLVAAAKMWDSVAS	23	37	15	HLA-DQA1*03:01/DQB1*03:02	23	33	VAAAKMWDS	0.002571	33
1	ASLVAAAKMWDSVAS	23	37	15	HLA-DQA1*04:01/DQB1*04:02	23	30	VAAAKMWDS	0.051878	30
1	ASLVAAAKMWDSVAS	23	37	15	HLA-DQA1*05:01/DQB1*02:01	23	36	VAAAKMWDS	0.039166	36
1	ASLVAAAKMWDSVAS	23	37	15	HLA-DQA1*05:01/DQB1*03:01	23	6.4	VAAAKMWDS	0.268804	6.4
1	ASLVAAAKMWDSVAS	23	37	15	HLA-DRB1*01:01	23	56	VAAAKMWDS	0.004768	56
1	ASLVAAAKMWDSVAS	23	37	15	HLA-DRB1*03:01	23	38	LVAAAKMWD	0.014905	38
1	ASLVAAAKMWDSVAS	23	37	15	HLA-DRB1*04:01	23	50	VAAAKMWDS	0.008353	50
1	ASLVAAAKMWDSVAS	23	37	15	HLA-DRB1*04:05	23	44	LVAAAKMWD	0.01389	44
1	ASLVAAAKMWDSVAS	23	37	15	HLA-DRB1*07:01	23	63	VAAAKMWDS	0.007235	63
1	ASLVAAAKMWDSVAS	23	37	15	HLA-DRB1*08:02	23	25	LVAAAKMWD	0.063915	25
1	ASLVAAAKMWDSVAS	23	37	15	HLA-DRB1*09:01	23	32	VAAAKMWDS	0.065684	32
1	ASLVAAAKMWDSVAS	23	37	15	HLA-DRB1*11:01	23	17	LVAAAKMWD	0.084871	17
1	ASLVAAAKMWDSVAS	23	37	15	HLA-DRB1*12:01	23	47	VAAAKMWDS	0.030232	47
1	ASLVAAAKMWDSVAS	23	37	15	HLA-DRB1*13:02	23	41	LVAAAKMWD	0.032485	41
1	ASLVAAAKMWDSVAS	23	37	15	HLA-DRB1*15:01	23	46	VAAAKMWDS	0.012046	46
1	ASLVAAAKMWDSVAS	23	37	15	HLA-DRB3*01:01	23	86	LVAAAKMWD	0.000471	86
1	ASLVAAAKMWDSVAS	23	37	15	HLA-DRB3*02:02	23	43	VAAAKMWDS	0.004175	43
1	ASLVAAAKMWDSVAS	23	37	15	HLA-DRB4*01:01	23	25	VAAAKMWDS	0.028701	25
1	ASLVAAAKMWDSVAS	23	37	15	HLA-DRB5*01:01	23	51	VAAAKMWDS	0.008925	51
1	SLVAAAKMWDSVASD	24	38	15	HLA-DPA1*01:03/DPB1*02:01	24	14	AAAKMWDSV	0.057472	14
1	SLVAAAKMWDSVASD	24	38	15	HLA-DPA1*01:03/DPB1*04:01	24	39	AAAKMWDSV	0.00525	39
1	SLVAAAKMWDSVASD	24	38	15	HLA-DPA1*02:01/DPB1*01:01	24	45	AAAKMWDSV	0.01779	45
1	SLVAAAKMWDSVASD	24	38	15	HLA-DPA1*02:01/DPB1*05:01	24	58	AAAKMWDSV	0.009442	58
1	SLVAAAKMWDSVASD	24	38	15	HLA-DPA1*02:01/DPB1*14:01	24	43	KMWDSVASD	0.010679	43
1	SLVAAAKMWDSVASD	24	38	15	HLA-DPA1*03:01/DPB1*04:02	24	46	AAAKMWDSV	0.023332	46
1	SLVAAAKMWDSVASD	24	38	15	HLA-DQA1*01:01/DQB1*05:01	24	17	AKMWDSVAS	0.005656	17
1	SLVAAAKMWDSVASD	24	38	15	HLA-DQA1*01:02/DQB1*06:02	24	5.5	VAAAKMWDS	0.258157	5.5
1	SLVAAAKMWDSVASD	24	38	15	HLA-DQA1*03:01/DQB1*03:02	24	48	VAAAKMWDS	0.001638	48
1	SLVAAAKMWDSVASD	24	38	15	HLA-DQA1*04:01/DQB1*04:02	24	22	AKMWDSVAS	0.064245	22
1	SLVAAAKMWDSVASD	24	38	15	HLA-DQA1*05:01/DQB1*02:01	24	49	VAAAKMWDS	0.021614	49
1	SLVAAAKMWDSVASD	24	38	15	HLA-DQA1*05:01/DQB1*03:01	24	15	VAAAKMWDS	0.132553	15
1	SLVAAAKMWDSVASD	24	38	15	HLA-DRB1*01:01	24	80	VAAAKMWDS	0.001504	80
1	SLVAAAKMWDSVASD	24	38	15	HLA-DRB1*03:01	24	63	LVAAAKMWD	0.003826	63
1	SLVAAAKMWDSVASD	24	38	15	HLA-DRB1*04:01	24	55	AKMWDSVAS	0.006195	55
1	SLVAAAKMWDSVASD	24	38	15	HLA-DRB1*04:05	24	51	AKMWDSVAS	0.009176	51
1	SLVAAAKMWDSVASD	24	38	15	HLA-DRB1*07:01	24	79	VAAAKMWDS	0.003208	79
1	SLVAAAKMWDSVASD	24	38	15	HLA-DRB1*08:02	24	63	LVAAAKMWD	0.008494	63
1	SLVAAAKMWDSVASD	24	38	15	HLA-DRB1*09:01	24	56	VAAAKMWDS	0.020953	56
1	SLVAAAKMWDSVASD	24	38	15	HLA-DRB1*11:01	24	53	LVAAAKMWD	0.006457	53
1	SLVAAAKMWDSVASD	24	38	15	HLA-DRB1*12:01	24	69	VAAAKMWDS	0.011989	69
1	SLVAAAKMWDSVASD	24	38	15	HLA-DRB1*13:02	24	63	LVAAAKMWD	0.012417	63
1	SLVAAAKMWDSVASD	24	38	15	HLA-DRB1*15:01	24	41	AKMWDSVAS	0.015549	41
1	SLVAAAKMWDSVASD	24	38	15	HLA-DRB3*01:01	24	71	KMWDSVASD	0.000987	71
1	SLVAAAKMWDSVASD	24	38	15	HLA-DRB3*02:02	24	72	VAAAKMWDS	0.000929	72
1	SLVAAAKMWDSVASD	24	38	15	HLA-DRB4*01:01	24	43	VAAAKMWDS	0.012763	43
1	SLVAAAKMWDSVASD	24	38	15	HLA-DRB5*01:01	24	64	VAAAKMWDS	0.004557	64
1	LVAAAKMWDSVASDL	25	39	15	HLA-DPA1*01:03/DPB1*02:01	25	37	AAAKMWDSV	0.017162	37
1	LVAAAKMWDSVASDL	25	39	15	HLA-DPA1*01:03/DPB1*04:01	25	49	KMWDSVASD	0.003587	49
1	LVAAAKMWDSVASDL	25	39	15	HLA-DPA1*02:01/DPB1*01:01	25	43	KMWDSVASD	0.018725	43
1	LVAAAKMWDSVASDL	25	39	15	HLA-DPA1*02:01/DPB1*05:01	25	55	KMWDSVASD	0.010519	55
1	LVAAAKMWDSVASDL	25	39	15	HLA-DPA1*02:01/DPB1*14:01	25	21	KMWDSVASD	0.025896	21
1	LVAAAKMWDSVASDL	25	39	15	HLA-DPA1*03:01/DPB1*04:02	25	63	AAAKMWDSV	0.013282	63
1	LVAAAKMWDSVASDL	25	39	15	HLA-DQA1*01:01/DQB1*05:01	25	16	AKMWDSVAS	0.006122	16
1	LVAAAKMWDSVASDL	25	39	15	HLA-DQA1*01:02/DQB1*06:02	25	25	VAAAKMWDS	0.068528	25
1	LVAAAKMWDSVASDL	25	39	15	HLA-DQA1*03:01/DQB1*03:02	25	45	MWDSVASDL	0.001799	45
1	LVAAAKMWDSVASDL	25	39	15	HLA-DQA1*04:01/DQB1*04:02	25	26	AKMWDSVAS	0.056702	26
1	LVAAAKMWDSVASDL	25	39	15	HLA-DQA1*05:01/DQB1*02:01	25	52	MWDSVASDL	0.019555	52
1	LVAAAKMWDSVASDL	25	39	15	HLA-DQA1*05:01/DQB1*03:01	25	38	VAAAKMWDS	0.03332	38
1	LVAAAKMWDSVASDL	25	39	15	HLA-DRB1*01:01	25	82	AKMWDSVAS	0.001312	82
1	LVAAAKMWDSVASDL	25	39	15	HLA-DRB1*03:01	25	56	KMWDSVASD	0.005673	56
1	LVAAAKMWDSVASDL	25	39	15	HLA-DRB1*04:01	25	54	AKMWDSVAS	0.006533	54
1	LVAAAKMWDSVASDL	25	39	15	HLA-DRB1*04:05	25	52	AKMWDSVAS	0.00913	52
1	LVAAAKMWDSVASDL	25	39	15	HLA-DRB1*07:01	25	52	MWDSVASDL	0.011903	52
1	LVAAAKMWDSVASDL	25	39	15	HLA-DRB1*08:02	25	70	AKMWDSVAS	0.005724	70
1	LVAAAKMWDSVASDL	25	39	15	HLA-DRB1*09:01	25	54	MWDSVASDL	0.022701	54
1	LVAAAKMWDSVASDL	25	39	15	HLA-DRB1*11:01	25	80	KMWDSVASD	0.001354	80
1	LVAAAKMWDSVASDL	25	39	15	HLA-DRB1*12:01	25	80	AKMWDSVAS	0.006809	80
1	LVAAAKMWDSVASDL	25	39	15	HLA-DRB1*13:02	25	65	KMWDSVASD	0.011128	65
1	LVAAAKMWDSVASDL	25	39	15	HLA-DRB1*15:01	25	35	AKMWDSVAS	0.021737	35
1	LVAAAKMWDSVASDL	25	39	15	HLA-DRB3*01:01	25	58	KMWDSVASD	0.001753	58
1	LVAAAKMWDSVASDL	25	39	15	HLA-DRB3*02:02	25	72	KMWDSVASD	0.000934	72
1	LVAAAKMWDSVASDL	25	39	15	HLA-DRB4*01:01	25	55	AKMWDSVAS	0.008222	55
1	LVAAAKMWDSVASDL	25	39	15	HLA-DRB5*01:01	25	78	AKMWDSVAS	0.002107	78
1	VAAAKMWDSVASDLF	26	40	15	HLA-DPA1*01:03/DPB1*02:01	26	53	MWDSVASDL	0.009287	53
1	VAAAKMWDSVASDLF	26	40	15	HLA-DPA1*01:03/DPB1*04:01	26	45	KMWDSVASD	0.004243	45
1	VAAAKMWDSVASDLF	26	40	15	HLA-DPA1*02:01/DPB1*01:01	26	29	KMWDSVASD	0.028085	29
1	VAAAKMWDSVASDLF	26	40	15	HLA-DPA1*02:01/DPB1*05:01	26	44	KMWDSVASD	0.014952	44
1	VAAAKMWDSVASDLF	26	40	15	HLA-DPA1*02:01/DPB1*14:01	26	16	KMWDSVASD	0.032784	16
1	VAAAKMWDSVASDLF	26	40	15	HLA-DPA1*03:01/DPB1*04:02	26	64	KMWDSVASD	0.012602	64
1	VAAAKMWDSVASDLF	26	40	15	HLA-DQA1*01:01/DQB1*05:01	26	14	AKMWDSVAS	0.00684	14
1	VAAAKMWDSVASDLF	26	40	15	HLA-DQA1*01:02/DQB1*06:02	26	48	AKMWDSVAS	0.027162	48
1	VAAAKMWDSVASDLF	26	40	15	HLA-DQA1*03:01/DQB1*03:02	26	17	WDSVASDLF	0.004727	17
1	VAAAKMWDSVASDLF	26	40	15	HLA-DQA1*04:01/DQB1*04:02	26	32	AKMWDSVAS	0.049468	32
1	VAAAKMWDSVASDLF	26	40	15	HLA-DQA1*05:01/DQB1*02:01	26	2.6	WDSVASDLF	0.375131	2.6
1	VAAAKMWDSVASDLF	26	40	15	HLA-DQA1*05:01/DQB1*03:01	26	20	WDSVASDLF	0.088533	20
1	VAAAKMWDSVASDLF	26	40	15	HLA-DRB1*01:01	26	66	MWDSVASDL	0.002951	66
1	VAAAKMWDSVASDLF	26	40	15	HLA-DRB1*03:01	26	51	KMWDSVASD	0.007427	51
1	VAAAKMWDSVASDLF	26	40	15	HLA-DRB1*04:01	26	50	AKMWDSVAS	0.008188	50
1	VAAAKMWDSVASDLF	26	40	15	HLA-DRB1*04:05	26	39	WDSVASDLF	0.018278	39
1	VAAAKMWDSVASDLF	26	40	15	HLA-DRB1*07:01	26	23	MWDSVASDL	0.057362	23
1	VAAAKMWDSVASDLF	26	40	15	HLA-DRB1*08:02	26	67	KMWDSVASD	0.006585	67
1	VAAAKMWDSVASDLF	26	40	15	HLA-DRB1*09:01	26	30	MWDSVASDL	0.072072	30
1	VAAAKMWDSVASDLF	26	40	15	HLA-DRB1*11:01	26	74	KMWDSVASD	0.001936	74
1	VAAAKMWDSVASDLF	26	40	15	HLA-DRB1*12:01	26	77	WDSVASDLF	0.008023	77
1	VAAAKMWDSVASDLF	26	40	15	HLA-DRB1*13:02	26	63	KMWDSVASD	0.012255	63
1	VAAAKMWDSVASDLF	26	40	15	HLA-DRB1*15:01	26	34	AKMWDSVAS	0.023695	34
1	VAAAKMWDSVASDLF	26	40	15	HLA-DRB3*01:01	26	30	WDSVASDLF	0.00737	30
1	VAAAKMWDSVASDLF	26	40	15	HLA-DRB3*02:02	26	66	KMWDSVASD	0.001258	66
1	VAAAKMWDSVASDLF	26	40	15	HLA-DRB4*01:01	26	55	AKMWDSVAS	0.008288	55
1	VAAAKMWDSVASDLF	26	40	15	HLA-DRB5*01:01	26	75	AKMWDSVAS	0.002541	75
1	AAAKMWDSVASDLFS	27	41	15	HLA-DPA1*01:03/DPB1*02:01	27	52	MWDSVASDL	0.009589	52
1	AAAKMWDSVASDLFS	27	41	15	HLA-DPA1*01:03/DPB1*04:01	27	31	KMWDSVASD	0.007377	31
1	AAAKMWDSVASDLFS	27	41	15	HLA-DPA1*02:01/DPB1*01:01	27	17	KMWDSVASD	0.042404	17
1	AAAKMWDSVASDLFS	27	41	15	HLA-DPA1*02:01/DPB1*05:01	27	32	KMWDSVASD	0.022081	32
1	AAAKMWDSVASDLFS	27	41	15	HLA-DPA1*02:01/DPB1*14:01	27	13	KMWDSVASD	0.041313	13
1	AAAKMWDSVASDLFS	27	41	15	HLA-DPA1*03:01/DPB1*04:02	27	49	WDSVASDLF	0.021254	49
1	AAAKMWDSVASDLFS	27	41	15	HLA-DQA1*01:01/DQB1*05:01	27	18	WDSVASDLF	0.005603	18
1	AAAKMWDSVASDLFS	27	41	15	HLA-DQA1*01:02/DQB1*06:02	27	52	MWDSVASDL	0.023085	52
1	AAAKMWDSVASDLFS	27	41	15	HLA-DQA1*03:01/DQB1*03:02	27	8.1	WDSVASDLF	0.007791	8.1
1	AAAKMWDSVASDLFS	27	41	15	HLA-DQA1*04:01/DQB1*04:02	27	43	AKMWDSVAS	0.036459	43
1	AAAKMWDSVASDLFS	27	41	15	HLA-DQA1*05:01/DQB1*02:01	27	0.68	WDSVASDLF	0.580979	0.68
1	AAAKMWDSVASDLFS	27	41	15	HLA-DQA1*05:01/DQB1*03:01	27	11	WDSVASDLF	0.182579	11
1	AAAKMWDSVASDLFS	27	41	15	HLA-DRB1*01:01	27	45	WDSVASDLF	0.008877	45
1	AAAKMWDSVASDLFS	27	41	15	HLA-DRB1*03:01	27	46	KMWDSVASD	0.009692	46
1	AAAKMWDSVASDLFS	27	41	15	HLA-DRB1*04:01	27	34	WDSVASDLF	0.022172	34
1	AAAKMWDSVASDLFS	27	41	15	HLA-DRB1*04:05	27	24	WDSVASDLF	0.047361	24
1	AAAKMWDSVASDLFS	27	41	15	HLA-DRB1*07:01	27	12	WDSVASDLF	0.142543	12
1	AAAKMWDSVASDLFS	27	41	15	HLA-DRB1*08:02	27	68	KMWDSVASD	0.006357	68
1	AAAKMWDSVASDLFS	27	41	15	HLA-DRB1*09:01	27	16	MWDSVASDL	0.156062	16
1	AAAKMWDSVASDLFS	27	41	15	HLA-DRB1*11:01	27	69	KMWDSVASD	0.002505	69
1	AAAKMWDSVASDLFS	27	41	15	HLA-DRB1*12:01	27	57	WDSVASDLF	0.020006	57
1	AAAKMWDSVASDLFS	27	41	15	HLA-DRB1*13:02	27	60	KMWDSVASD	0.013927	60
1	AAAKMWDSVASDLFS	27	41	15	HLA-DRB1*15:01	27	55	AKMWDSVAS	0.007946	55
1	AAAKMWDSVASDLFS	27	41	15	HLA-DRB3*01:01	27	16	WDSVASDLF	0.022689	16
1	AAAKMWDSVASDLFS	27	41	15	HLA-DRB3*02:02	27	54	MWDSVASDL	0.002317	54
1	AAAKMWDSVASDLFS	27	41	15	HLA-DRB4*01:01	27	55	WDSVASDLF	0.008322	55
1	AAAKMWDSVASDLFS	27	41	15	HLA-DRB5*01:01	27	66	WDSVASDLF	0.004216	66
1	AAKMWDSVASDLFSA	28	42	15	HLA-DPA1*01:03/DPB1*02:01	28	53	MWDSVASDL	0.009424	53
1	AAKMWDSVASDLFSA	28	42	15	HLA-DPA1*01:03/DPB1*04:01	28	27	WDSVASDLF	0.009095	27
1	AAKMWDSVASDLFSA	28	42	15	HLA-DPA1*02:01/DPB1*01:01	28	18	WDSVASDLF	0.040559	18
1	AAKMWDSVASDLFSA	28	42	15	HLA-DPA1*02:01/DPB1*05:01	28	38	WDSVASDLF	0.018327	38
1	AAKMWDSVASDLFSA	28	42	15	HLA-DPA1*02:01/DPB1*14:01	28	23	KMWDSVASD	0.022596	23
1	AAKMWDSVASDLFSA	28	42	15	HLA-DPA1*03:01/DPB1*04:02	28	40	WDSVASDLF	0.02872	40
1	AAKMWDSVASDLFSA	28	42	15	HLA-DQA1*01:01/DQB1*05:01	28	16	WDSVASDLF	0.00617	16
1	AAKMWDSVASDLFSA	28	42	15	HLA-DQA1*01:02/DQB1*06:02	28	38	MWDSVASDL	0.038743	38
1	AAKMWDSVASDLFSA	28	42	15	HLA-DQA1*03:01/DQB1*03:02	28	5.6	WDSVASDLF	0.009486	5.6
1	AAKMWDSVASDLFSA	28	42	15	HLA-DQA1*04:01/DQB1*04:02	28	58	WDSVASDLF	0.025131	58
1	AAKMWDSVASDLFSA	28	42	15	HLA-DQA1*05:01/DQB1*02:01	28	0.44	WDSVASDLF	0.656295	0.44
1	AAKMWDSVASDLFSA	28	42	15	HLA-DQA1*05:01/DQB1*03:01	28	7.4	WDSVASDLF	0.238536	7.4
1	AAKMWDSVASDLFSA	28	42	15	HLA-DRB1*01:01	28	31	WDSVASDLF	0.020379	31
1	AAKMWDSVASDLFSA	28	42	15	HLA-DRB1*03:01	28	51	WDSVASDLF	0.007171	51
1	AAKMWDSVASDLFSA	28	42	15	HLA-DRB1*04:01	28	22	WDSVASDLF	0.056241	22
1	AAKMWDSVASDLFSA	28	42	15	HLA-DRB1*04:05	28	18	WDSVASDLF	0.078348	18
1	AAKMWDSVASDLFSA	28	42	15	HLA-DRB1*07:01	28	8.3	WDSVASDLF	0.212921	8.3
1	AAKMWDSVASDLFSA	28	42	15	HLA-DRB1*08:02	28	72	KMWDSVASD	0.005035	72
1	AAKMWDSVASDLFSA	28	42	15	HLA-DRB1*09:01	28	11	WDSVASDLF	0.226804	11
1	AAKMWDSVASDLFSA	28	42	15	HLA-DRB1*11:01	28	75	WDSVASDLF	0.0018	75
1	AAKMWDSVASDLFSA	28	42	15	HLA-DRB1*12:01	28	43	WDSVASDLF	0.036381	43
1	AAKMWDSVASDLFSA	28	42	15	HLA-DRB1*13:02	28	62	MWDSVASDL	0.012871	62
1	AAKMWDSVASDLFSA	28	42	15	HLA-DRB1*15:01	28	64	WDSVASDLF	0.004834	64
1	AAKMWDSVASDLFSA	28	42	15	HLA-DRB3*01:01	28	11	WDSVASDLF	0.038467	11
1	AAKMWDSVASDLFSA	28	42	15	HLA-DRB3*02:02	28	46	MWDSVASDL	0.00367	46
1	AAKMWDSVASDLFSA	28	42	15	HLA-DRB4*01:01	28	43	WDSVASDLF	0.012442	43
1	AAKMWDSVASDLFSA	28	42	15	HLA-DRB5*01:01	28	52	WDSVASDLF	0.008345	52
1	AKMWDSVASDLFSAA	29	43	15	HLA-DPA1*01:03/DPB1*02:01	29	32	VASDLFSAA	0.021577	32
1	AKMWDSVASDLFSAA	29	43	15	HLA-DPA1*01:03/DPB1*04:01	29	16	VASDLFSAA	0.01614	16
1	AKMWDSVASDLFSAA	29	43	15	HLA-DPA1*02:01/DPB1*01:01	29	8.4	WDSVASDLF	0.065094	8.4
1	AKMWDSVASDLFSAA	29	43	15	HLA-DPA1*02:01/DPB1*05:01	29	37	WDSVASDLF	0.019184	37
1	AKMWDSVASDLFSAA	29	43	15	HLA-DPA1*02:01/DPB1*14:01	29	37	WDSVASDLF	0.013132	37
1	AKMWDSVASDLFSAA	29	43	15	HLA-DPA1*03:01/DPB1*04:02	29	24	WDSVASDLF	0.048596	24
1	AKMWDSVASDLFSAA	29	43	15	HLA-DQA1*01:01/DQB1*05:01	29	14	WDSVASDLF	0.007009	14
1	AKMWDSVASDLFSAA	29	43	15	HLA-DQA1*01:02/DQB1*06:02	29	14	SVASDLFSA	0.126571	14
1	AKMWDSVASDLFSAA	29	43	15	HLA-DQA1*03:01/DQB1*03:02	29	4.8	WDSVASDLF	0.010321	4.8
1	AKMWDSVASDLFSAA	29	43	15	HLA-DQA1*04:01/DQB1*04:02	29	59	WDSVASDLF	0.024698	59
1	AKMWDSVASDLFSAA	29	43	15	HLA-DQA1*05:01/DQB1*02:01	29	0.39	WDSVASDLF	0.670898	0.39
1	AKMWDSVASDLFSAA	29	43	15	HLA-DQA1*05:01/DQB1*03:01	29	7.5	WDSVASDLF	0.23744	7.5
1	AKMWDSVASDLFSAA	29	43	15	HLA-DRB1*01:01	29	27	WDSVASDLF	0.029037	27
1	AKMWDSVASDLFSAA	29	43	15	HLA-DRB1*03:01	29	50	WDSVASDLF	0.007753	50
1	AKMWDSVASDLFSAA	29	43	15	HLA-DRB1*04:01	29	18	WDSVASDLF	0.083388	18
1	AKMWDSVASDLFSAA	29	43	15	HLA-DRB1*04:05	29	16	WDSVASDLF	0.097748	16
1	AKMWDSVASDLFSAA	29	43	15	HLA-DRB1*07:01	29	8.4	WDSVASDLF	0.210067	8.4
1	AKMWDSVASDLFSAA	29	43	15	HLA-DRB1*08:02	29	72	WDSVASDLF	0.004988	72
1	AKMWDSVASDLFSAA	29	43	15	HLA-DRB1*09:01	29	13	WDSVASDLF	0.201787	13
1	AKMWDSVASDLFSAA	29	43	15	HLA-DRB1*11:01	29	69	WDSVASDLF	0.002599	69
1	AKMWDSVASDLFSAA	29	43	15	HLA-DRB1*12:01	29	35	WDSVASDLF	0.050058	35
1	AKMWDSVASDLFSAA	29	43	15	HLA-DRB1*13:02	29	68	WDSVASDLF	0.009749	68
1	AKMWDSVASDLFSAA	29	43	15	HLA-DRB1*15:01	29	57	WDSVASDLF	0.007193	57
1	AKMWDSVASDLFSAA	29	43	15	HLA-DRB3*01:01	29	9.3	WDSVASDLF	0.047722	9.3
1	AKMWDSVASDLFSAA	29	43	15	HLA-DRB3*02:02	29	46	WDSVASDLF	0.003716	46
1	AKMWDSVASDLFSAA	29	43	15	HLA-DRB4*01:01	29	33	WDSVASDLF	0.018947	33
1	AKMWDSVASDLFSAA	29	43	15	HLA-DRB5*01:01	29	43	WDSVASDLF	0.013204	43
1	KMWDSVASDLFSAAS	30	44	15	HLA-DPA1*01:03/DPB1*02:01	30	12	VASDLFSAA	0.07027	12
1	KMWDSVASDLFSAAS	30	44	15	HLA-DPA1*01:03/DPB1*04:01	30	5	VASDLFSAA	0.055865	5
1	KMWDSVASDLFSAAS	30	44	15	HLA-DPA1*02:01/DPB1*01:01	30	5	VASDLFSAA	0.084977	5
1	KMWDSVASDLFSAAS	30	44	15	HLA-DPA1*02:01/DPB1*05:01	30	35	VASDLFSAA	0.020694	35
1	KMWDSVASDLFSAAS	30	44	15	HLA-DPA1*02:01/DPB1*14:01	30	56	SVASDLFSA	0.006502	56
1	KMWDSVASDLFSAAS	30	44	15	HLA-DPA1*03:01/DPB1*04:02	30	6.8	VASDLFSAA	0.112422	6.8
1	KMWDSVASDLFSAAS	30	44	15	HLA-DQA1*01:01/DQB1*05:01	30	25	WDSVASDLF	0.004138	25
1	KMWDSVASDLFSAAS	30	44	15	HLA-DQA1*01:02/DQB1*06:02	30	5.5	SVASDLFSA	0.257644	5.5
1	KMWDSVASDLFSAAS	30	44	15	HLA-DQA1*03:01/DQB1*03:02	30	11	WDSVASDLF	0.006665	11
1	KMWDSVASDLFSAAS	30	44	15	HLA-DQA1*04:01/DQB1*04:02	30	65	WDSVASDLF	0.020439	65
1	KMWDSVASDLFSAAS	30	44	15	HLA-DQA1*05:01/DQB1*02:01	30	1.5	WDSVASDLF	0.469126	1.5
1	KMWDSVASDLFSAAS	30	44	15	HLA-DQA1*05:01/DQB1*03:01	30	16	WDSVASDLF	0.121158	16
1	KMWDSVASDLFSAAS	30	44	15	HLA-DRB1*01:01	30	51	WDSVASDLF	0.006268	51
1	KMWDSVASDLFSAAS	30	44	15	HLA-DRB1*03:01	30	41	VASDLFSAA	0.012427	41
1	KMWDSVASDLFSAAS	30	44	15	HLA-DRB1*04:01	30	36	WDSVASDLF	0.019707	36
1	KMWDSVASDLFSAAS	30	44	15	HLA-DRB1*04:05	30	28	WDSVASDLF	0.03627	28
1	KMWDSVASDLFSAAS	30	44	15	HLA-DRB1*07:01	30	19	WDSVASDLF	0.074063	19
1	KMWDSVASDLFSAAS	30	44	15	HLA-DRB1*08:02	30	82	DSVASDLFS	0.002855	82
1	KMWDSVASDLFSAAS	30	44	15	HLA-DRB1*09:01	30	33	WDSVASDLF	0.06128	33
1	KMWDSVASDLFSAAS	30	44	15	HLA-DRB1*11:01	30	83	DSVASDLFS	0.001123	83
1	KMWDSVASDLFSAAS	30	44	15	HLA-DRB1*12:01	30	60	WDSVASDLF	0.017604	60
1	KMWDSVASDLFSAAS	30	44	15	HLA-DRB1*13:02	30	83	VASDLFSAA	0.004263	83
1	KMWDSVASDLFSAAS	30	44	15	HLA-DRB1*15:01	30	83	WDSVASDLF	0.00174	83
1	KMWDSVASDLFSAAS	30	44	15	HLA-DRB3*01:01	30	18	WDSVASDLF	0.017458	18
1	KMWDSVASDLFSAAS	30	44	15	HLA-DRB3*02:02	30	75	WDSVASDLF	0.000791	75
1	KMWDSVASDLFSAAS	30	44	15	HLA-DRB4*01:01	30	52	VASDLFSAA	0.00916	52
1	KMWDSVASDLFSAAS	30	44	15	HLA-DRB5*01:01	30	71	WDSVASDLF	0.003188	71
1	MWDSVASDLFSAASA	31	45	15	HLA-DPA1*01:03/DPB1*02:01	31	6.3	VASDLFSAA	0.125141	6.3
1	MWDSVASDLFSAASA	31	45	15	HLA-DPA1*01:03/DPB1*04:01	31	2.5	VASDLFSAA	0.113647	2.5
1	MWDSVASDLFSAASA	31	45	15	HLA-DPA1*02:01/DPB1*01:01	31	2.8	VASDLFSAA	0.112326	2.8
1	MWDSVASDLFSAASA	31	45	15	HLA-DPA1*02:01/DPB1*05:01	31	21	VASDLFSAA	0.032702	21
1	MWDSVASDLFSAASA	31	45	15	HLA-DPA1*02:01/DPB1*14:01	31	49	VASDLFSAA	0.008725	49
1	MWDSVASDLFSAASA	31	45	15	HLA-DPA1*03:01/DPB1*04:02	31	2.7	VASDLFSAA	0.183692	2.7
1	MWDSVASDLFSAASA	31	45	15	HLA-DQA1*01:01/DQB1*05:01	31	39	VASDLFSAA	0.00268	39
1	MWDSVASDLFSAASA	31	45	15	HLA-DQA1*01:02/DQB1*06:02	31	3.4	SVASDLFSA	0.344084	3.4
1	MWDSVASDLFSAASA	31	45	15	HLA-DQA1*03:01/DQB1*03:02	31	26	WDSVASDLF	0.003323	26
1	MWDSVASDLFSAASA	31	45	15	HLA-DQA1*04:01/DQB1*04:02	31	62	VASDLFSAA	0.022503	62
1	MWDSVASDLFSAASA	31	45	15	HLA-DQA1*05:01/DQB1*02:01	31	11	WDSVASDLF	0.163349	11
1	MWDSVASDLFSAASA	31	45	15	HLA-DQA1*05:01/DQB1*03:01	31	30	VASDLFSAA	0.050441	30
1	MWDSVASDLFSAASA	31	45	15	HLA-DRB1*01:01	31	79	VASDLFSAA	0.001525	79
1	MWDSVASDLFSAASA	31	45	15	HLA-DRB1*03:01	31	28	VASDLFSAA	0.028253	28
1	MWDSVASDLFSAASA	31	45	15	HLA-DRB1*04:01	31	68	VASDLFSAA	0.003001	68
1	MWDSVASDLFSAASA	31	45	15	HLA-DRB1*04:05	31	66	WDSVASDLF	0.004317	66
1	MWDSVASDLFSAASA	31	45	15	HLA-DRB1*07:01	31	64	WDSVASDLF	0.006783	64
1	MWDSVASDLFSAASA	31	45	15	HLA-DRB1*08:02	31	86	SVASDLFSA	0.002049	86
1	MWDSVASDLFSAASA	31	45	15	HLA-DRB1*09:01	31	73	SVASDLFSA	0.00896	73
1	MWDSVASDLFSAASA	31	45	15	HLA-DRB1*11:01	31	87	VASDLFSAA	0.0008	87
1	MWDSVASDLFSAASA	31	45	15	HLA-DRB1*12:01	31	82	VASDLFSAA	0.006326	82
1	MWDSVASDLFSAASA	31	45	15	HLA-DRB1*13:02	31	80	VASDLFSAA	0.004972	80
1	MWDSVASDLFSAASA	31	45	15	HLA-DRB1*15:01	31	87	VASDLFSAA	0.001415	87
1	MWDSVASDLFSAASA	31	45	15	HLA-DRB3*01:01	31	24	VASDLFSAA	0.010666	24
1	MWDSVASDLFSAASA	31	45	15	HLA-DRB3*02:02	31	68	VASDLFSAA	0.001118	68
1	MWDSVASDLFSAASA	31	45	15	HLA-DRB4*01:01	31	48	VASDLFSAA	0.010506	48
1	MWDSVASDLFSAASA	31	45	15	HLA-DRB5*01:01	31	91	VASDLFSAA	0.000826	91
1	WDSVASDLFSAASAF	32	46	15	HLA-DPA1*01:03/DPB1*02:01	32	6.5	VASDLFSAA	0.120887	6.5
1	WDSVASDLFSAASAF	32	46	15	HLA-DPA1*01:03/DPB1*04:01	32	2.6	VASDLFSAA	0.1108	2.6
1	WDSVASDLFSAASAF	32	46	15	HLA-DPA1*02:01/DPB1*01:01	32	3.4	VASDLFSAA	0.104156	3.4
1	WDSVASDLFSAASAF	32	46	15	HLA-DPA1*02:01/DPB1*05:01	32	23	VASDLFSAA	0.030253	23
1	WDSVASDLFSAASAF	32	46	15	HLA-DPA1*02:01/DPB1*14:01	32	53	VASDLFSAA	0.007426	53
1	WDSVASDLFSAASAF	32	46	15	HLA-DPA1*03:01/DPB1*04:02	32	2.9	VASDLFSAA	0.17559	2.9
1	WDSVASDLFSAASAF	32	46	15	HLA-DQA1*01:01/DQB1*05:01	32	41	VASDLFSAA	0.002462	41
1	WDSVASDLFSAASAF	32	46	15	HLA-DQA1*01:02/DQB1*06:02	32	8.1	SVASDLFSA	0.193407	8.1
1	WDSVASDLFSAASAF	32	46	15	HLA-DQA1*03:01/DQB1*03:02	32	42	VASDLFSAA	0.001988	42
1	WDSVASDLFSAASAF	32	46	15	HLA-DQA1*04:01/DQB1*04:02	32	63	VASDLFSAA	0.021622	63
1	WDSVASDLFSAASAF	32	46	15	HLA-DQA1*05:01/DQB1*02:01	32	29	VASDLFSAA	0.055883	29
1	WDSVASDLFSAASAF	32	46	15	HLA-DQA1*05:01/DQB1*03:01	32	39	VASDLFSAA	0.032041	39
1	WDSVASDLFSAASAF	32	46	15	HLA-DRB1*01:01	32	78	VASDLFSAA	0.001632	78
1	WDSVASDLFSAASAF	32	46	15	HLA-DRB1*03:01	32	28	VASDLFSAA	0.026753	28
1	WDSVASDLFSAASAF	32	46	15	HLA-DRB1*04:01	32	72	ASDLFSAAS	0.002393	72
1	WDSVASDLFSAASAF	32	46	15	HLA-DRB1*04:05	32	74	ASDLFSAAS	0.002804	74
1	WDSVASDLFSAASAF	32	46	15	HLA-DRB1*07:01	32	72	DLFSAASAF	0.004784	72
1	WDSVASDLFSAASAF	32	46	15	HLA-DRB1*08:02	32	89	VASDLFSAA	0.001671	89
1	WDSVASDLFSAASAF	32	46	15	HLA-DRB1*09:01	32	78	DLFSAASAF	0.00658	78
1	WDSVASDLFSAASAF	32	46	15	HLA-DRB1*11:01	32	89	VASDLFSAA	0.000664	89
1	WDSVASDLFSAASAF	32	46	15	HLA-DRB1*12:01	32	87	VASDLFSAA	0.004514	87
1	WDSVASDLFSAASAF	32	46	15	HLA-DRB1*13:02	32	80	VASDLFSAA	0.005062	80
1	WDSVASDLFSAASAF	32	46	15	HLA-DRB1*15:01	32	80	SDLFSAASA	0.002104	80
1	WDSVASDLFSAASAF	32	46	15	HLA-DRB3*01:01	32	27	VASDLFSAA	0.008952	27
1	WDSVASDLFSAASAF	32	46	15	HLA-DRB3*02:02	32	70	VASDLFSAA	0.001021	70
1	WDSVASDLFSAASAF	32	46	15	HLA-DRB4*01:01	32	54	VASDLFSAA	0.008531	54
1	WDSVASDLFSAASAF	32	46	15	HLA-DRB5*01:01	32	91	VASDLFSAA	0.000783	91
1	DSVASDLFSAASAFQ	33	47	15	HLA-DPA1*01:03/DPB1*02:01	33	9.6	VASDLFSAA	0.082918	9.6
1	DSVASDLFSAASAFQ	33	47	15	HLA-DPA1*01:03/DPB1*04:01	33	4.6	VASDLFSAA	0.061274	4.6
1	DSVASDLFSAASAFQ	33	47	15	HLA-DPA1*02:01/DPB1*01:01	33	7.3	VASDLFSAA	0.07107	7.3
1	DSVASDLFSAASAFQ	33	47	15	HLA-DPA1*02:01/DPB1*05:01	33	37	VASDLFSAA	0.019207	37
1	DSVASDLFSAASAFQ	33	47	15	HLA-DPA1*02:01/DPB1*14:01	33	62	VASDLFSAA	0.00524	62
1	DSVASDLFSAASAFQ	33	47	15	HLA-DPA1*03:01/DPB1*04:02	33	6.5	VASDLFSAA	0.115439	6.5
1	DSVASDLFSAASAFQ	33	47	15	HLA-DQA1*01:01/DQB1*05:01	33	44	VASDLFSAA	0.002275	44
1	DSVASDLFSAASAFQ	33	47	15	HLA-DQA1*01:02/DQB1*06:02	33	27	SVASDLFSA	0.06201	27
1	DSVASDLFSAASAFQ	33	47	15	HLA-DQA1*03:01/DQB1*03:02	33	26	LFSAASAFQ	0.003306	26
1	DSVASDLFSAASAFQ	33	47	15	HLA-DQA1*04:01/DQB1*04:02	33	51	SDLFSAASA	0.030367	51
1	DSVASDLFSAASAFQ	33	47	15	HLA-DQA1*05:01/DQB1*02:01	33	40	VASDLFSAA	0.032487	40
1	DSVASDLFSAASAFQ	33	47	15	HLA-DQA1*05:01/DQB1*03:01	33	38	LFSAASAFQ	0.032987	38
1	DSVASDLFSAASAFQ	33	47	15	HLA-DRB1*01:01	33	71	SDLFSAASA	0.002396	71
1	DSVASDLFSAASAFQ	33	47	15	HLA-DRB1*03:01	33	36	VASDLFSAA	0.016001	36
1	DSVASDLFSAASAFQ	33	47	15	HLA-DRB1*04:01	33	45	LFSAASAFQ	0.011285	45
1	DSVASDLFSAASAFQ	33	47	15	HLA-DRB1*04:05	33	43	LFSAASAFQ	0.014237	43
1	DSVASDLFSAASAFQ	33	47	15	HLA-DRB1*07:01	33	45	DLFSAASAF	0.01669	45
1	DSVASDLFSAASAFQ	33	47	15	HLA-DRB1*08:02	33	78	LFSAASAFQ	0.003694	78
1	DSVASDLFSAASAFQ	33	47	15	HLA-DRB1*09:01	33	41	LFSAASAFQ	0.04296	41
1	DSVASDLFSAASAFQ	33	47	15	HLA-DRB1*11:01	33	86	LFSAASAFQ	0.00084	86
1	DSVASDLFSAASAFQ	33	47	15	HLA-DRB1*12:01	33	80	VASDLFSAA	0.006855	80
1	DSVASDLFSAASAFQ	33	47	15	HLA-DRB1*13:02	33	80	VASDLFSAA	0.005192	80
1	DSVASDLFSAASAFQ	33	47	15	HLA-DRB1*15:01	33	65	SDLFSAASA	0.004689	65
1	DSVASDLFSAASAFQ	33	47	15	HLA-DRB3*01:01	33	35	VASDLFSAA	0.005389	35
1	DSVASDLFSAASAFQ	33	47	15	HLA-DRB3*02:02	33	71	VASDLFSAA	0.001007	71
1	DSVASDLFSAASAFQ	33	47	15	HLA-DRB4*01:01	33	67	VASDLFSAA	0.005315	67
1	DSVASDLFSAASAFQ	33	47	15	HLA-DRB5*01:01	33	84	LFSAASAFQ	0.001484	84
1	SVASDLFSAASAFQS	34	48	15	HLA-DPA1*01:03/DPB1*02:01	34	39	VASDLFSAA	0.016245	39
1	SVASDLFSAASAFQS	34	48	15	HLA-DPA1*01:03/DPB1*04:01	34	30	VASDLFSAA	0.00762	30
1	SVASDLFSAASAFQS	34	48	15	HLA-DPA1*02:01/DPB1*01:01	34	37	VASDLFSAA	0.022456	37
1	SVASDLFSAASAFQS	34	48	15	HLA-DPA1*02:01/DPB1*05:01	34	76	VASDLFSAA	0.004656	76
1	SVASDLFSAASAFQS	34	48	15	HLA-DPA1*02:01/DPB1*14:01	34	30	FSAASAFQS	0.01748	30
1	SVASDLFSAASAFQS	34	48	15	HLA-DPA1*03:01/DPB1*04:02	34	44	VASDLFSAA	0.024609	44
1	SVASDLFSAASAFQS	34	48	15	HLA-DQA1*01:01/DQB1*05:01	34	48	SDLFSAASA	0.00199	48
1	SVASDLFSAASAFQS	34	48	15	HLA-DQA1*01:02/DQB1*06:02	34	24	FSAASAFQS	0.070662	24
1	SVASDLFSAASAFQS	34	48	15	HLA-DQA1*03:01/DQB1*03:02	34	19	LFSAASAFQ	0.004462	19
1	SVASDLFSAASAFQS	34	48	15	HLA-DQA1*04:01/DQB1*04:02	34	36	SDLFSAASA	0.044285	36
1	SVASDLFSAASAFQS	34	48	15	HLA-DQA1*05:01/DQB1*02:01	34	31	FSAASAFQS	0.04983	31
1	SVASDLFSAASAFQS	34	48	15	HLA-DQA1*05:01/DQB1*03:01	34	5.2	FSAASAFQS	0.308973	5.2
1	SVASDLFSAASAFQS	34	48	15	HLA-DRB1*01:01	34	21	FSAASAFQS	0.047174	21
1	SVASDLFSAASAFQS	34	48	15	HLA-DRB1*03:01	34	71	VASDLFSAA	0.00248	71
1	SVASDLFSAASAFQS	34	48	15	HLA-DRB1*04:01	34	12	LFSAASAFQ	0.156103	12
1	SVASDLFSAASAFQS	34	48	15	HLA-DRB1*04:05	34	17	LFSAASAFQ	0.090416	17
1	SVASDLFSAASAFQS	34	48	15	HLA-DRB1*07:01	34	16	FSAASAFQS	0.102746	16
1	SVASDLFSAASAFQS	34	48	15	HLA-DRB1*08:02	34	37	LFSAASAFQ	0.031982	37
1	SVASDLFSAASAFQS	34	48	15	HLA-DRB1*09:01	34	4.4	FSAASAFQS	0.425059	4.4
1	SVASDLFSAASAFQS	34	48	15	HLA-DRB1*11:01	34	54	LFSAASAFQ	0.006234	54
1	SVASDLFSAASAFQS	34	48	15	HLA-DRB1*12:01	34	72	LFSAASAFQ	0.010252	72
1	SVASDLFSAASAFQS	34	48	15	HLA-DRB1*13:02	34	68	LFSAASAFQ	0.009576	68
1	SVASDLFSAASAFQS	34	48	15	HLA-DRB1*15:01	34	46	LFSAASAFQ	0.012107	46
1	SVASDLFSAASAFQS	34	48	15	HLA-DRB3*01:01	34	52	FSAASAFQS	0.002411	52
1	SVASDLFSAASAFQS	34	48	15	HLA-DRB3*02:02	34	40	FSAASAFQS	0.004964	40
1	SVASDLFSAASAFQS	34	48	15	HLA-DRB4*01:01	34	74	LFSAASAFQ	0.004009	74
1	SVASDLFSAASAFQS	34	48	15	HLA-DRB5*01:01	34	30	FSAASAFQS	0.026014	30
1	VASDLFSAASAFQSV	35	49	15	HLA-DPA1*01:03/DPB1*02:01	35	37	SAASAFQSV	0.017489	37
1	VASDLFSAASAFQSV	35	49	15	HLA-DPA1*01:03/DPB1*04:01	35	35	SAASAFQSV	0.006378	35
1	VASDLFSAASAFQSV	35	49	15	HLA-DPA1*02:01/DPB1*01:01	35	56	FSAASAFQS	0.013024	56
1	VASDLFSAASAFQSV	35	49	15	HLA-DPA1*02:01/DPB1*05:01	35	61	FSAASAFQS	0.008392	61
1	VASDLFSAASAFQSV	35	49	15	HLA-DPA1*02:01/DPB1*14:01	35	16	FSAASAFQS	0.033153	16
1	VASDLFSAASAFQSV	35	49	15	HLA-DPA1*03:01/DPB1*04:02	35	58	FSAASAFQS	0.016003	58
1	VASDLFSAASAFQSV	35	49	15	HLA-DQA1*01:01/DQB1*05:01	35	35	FSAASAFQS	0.00305	35
1	VASDLFSAASAFQSV	35	49	15	HLA-DQA1*01:02/DQB1*06:02	35	11	FSAASAFQS	0.154326	11
1	VASDLFSAASAFQSV	35	49	15	HLA-DQA1*03:01/DQB1*03:02	35	14	FSAASAFQS	0.005434	14
1	VASDLFSAASAFQSV	35	49	15	HLA-DQA1*04:01/DQB1*04:02	35	21	FSAASAFQS	0.06713	21
1	VASDLFSAASAFQSV	35	49	15	HLA-DQA1*05:01/DQB1*02:01	35	16	FSAASAFQS	0.117439	16
1	VASDLFSAASAFQSV	35	49	15	HLA-DQA1*05:01/DQB1*03:01	35	1.6	FSAASAFQS	0.568567	1.6
1	VASDLFSAASAFQSV	35	49	15	HLA-DRB1*01:01	35	3.8	FSAASAFQS	0.452577	3.8
1	VASDLFSAASAFQSV	35	49	15	HLA-DRB1*03:01	35	70	LFSAASAFQ	0.002762	70
1	VASDLFSAASAFQSV	35	49	15	HLA-DRB1*04:01	35	5.8	LFSAASAFQ	0.329803	5.8
1	VASDLFSAASAFQSV	35	49	15	HLA-DRB1*04:05	35	9.9	FSAASAFQS	0.170443	9.9
1	VASDLFSAASAFQSV	35	49	15	HLA-DRB1*07:01	35	6.8	FSAASAFQS	0.256083	6.8
1	VASDLFSAASAFQSV	35	49	15	HLA-DRB1*08:02	35	18	FSAASAFQS	0.10944	18
1	VASDLFSAASAFQSV	35	49	15	HLA-DRB1*09:01	35	1.3	FSAASAFQS	0.655865	1.3
1	VASDLFSAASAFQSV	35	49	15	HLA-DRB1*11:01	35	22	FSAASAFQS	0.050956	22
1	VASDLFSAASAFQSV	35	49	15	HLA-DRB1*12:01	35	65	FSAASAFQS	0.014087	65
1	VASDLFSAASAFQSV	35	49	15	HLA-DRB1*13:02	35	49	FSAASAFQS	0.023064	49
1	VASDLFSAASAFQSV	35	49	15	HLA-DRB1*15:01	35	30	LFSAASAFQ	0.029133	30
1	VASDLFSAASAFQSV	35	49	15	HLA-DRB3*01:01	35	39	FSAASAFQS	0.004381	39
1	VASDLFSAASAFQSV	35	49	15	HLA-DRB3*02:02	35	14	FSAASAFQS	0.032017	14
1	VASDLFSAASAFQSV	35	49	15	HLA-DRB4*01:01	35	61	LFSAASAFQ	0.00667	61
1	VASDLFSAASAFQSV	35	49	15	HLA-DRB5*01:01	35	6.4	FSAASAFQS	0.173763	6.4
1	ASDLFSAASAFQSVV	36	50	15	HLA-DPA1*01:03/DPB1*02:01	36	17	SAASAFQSV	0.048287	17
1	ASDLFSAASAFQSVV	36	50	15	HLA-DPA1*01:03/DPB1*04:01	36	16	SAASAFQSV	0.017164	16
1	ASDLFSAASAFQSVV	36	50	15	HLA-DPA1*02:01/DPB1*01:01	36	27	SAASAFQSV	0.029424	27
1	ASDLFSAASAFQSVV	36	50	15	HLA-DPA1*02:01/DPB1*05:01	36	47	FSAASAFQS	0.013434	47
1	ASDLFSAASAFQSVV	36	50	15	HLA-DPA1*02:01/DPB1*14:01	36	12	FSAASAFQS	0.044502	12
1	ASDLFSAASAFQSVV	36	50	15	HLA-DPA1*03:01/DPB1*04:02	36	39	FSAASAFQS	0.029673	39
1	ASDLFSAASAFQSVV	36	50	15	HLA-DQA1*01:01/DQB1*05:01	36	30	FSAASAFQS	0.003479	30
1	ASDLFSAASAFQSVV	36	50	15	HLA-DQA1*01:02/DQB1*06:02	36	7.3	FSAASAFQS	0.210925	7.3
1	ASDLFSAASAFQSVV	36	50	15	HLA-DQA1*03:01/DQB1*03:02	36	12	FSAASAFQS	0.006138	12
1	ASDLFSAASAFQSVV	36	50	15	HLA-DQA1*04:01/DQB1*04:02	36	16	FSAASAFQS	0.081372	16
1	ASDLFSAASAFQSVV	36	50	15	HLA-DQA1*05:01/DQB1*02:01	36	12	FSAASAFQS	0.154244	12
1	ASDLFSAASAFQSVV	36	50	15	HLA-DQA1*05:01/DQB1*03:01	36	1.1	FSAASAFQS	0.641793	1.1
1	ASDLFSAASAFQSVV	36	50	15	HLA-DRB1*01:01	36	2	FSAASAFQS	0.665965	2
1	ASDLFSAASAFQSVV	36	50	15	HLA-DRB1*03:01	36	68	LFSAASAFQ	0.00306	68
1	ASDLFSAASAFQSVV	36	50	15	HLA-DRB1*04:01	36	4.2	FSAASAFQS	0.410227	4.2
1	ASDLFSAASAFQSVV	36	50	15	HLA-DRB1*04:05	36	8.4	FSAASAFQS	0.210043	8.4
1	ASDLFSAASAFQSVV	36	50	15	HLA-DRB1*07:01	36	4.8	FSAASAFQS	0.330986	4.8
1	ASDLFSAASAFQSVV	36	50	15	HLA-DRB1*08:02	36	12	FSAASAFQS	0.188139	12
1	ASDLFSAASAFQSVV	36	50	15	HLA-DRB1*09:01	36	0.83	FSAASAFQS	0.701043	0.83
1	ASDLFSAASAFQSVV	36	50	15	HLA-DRB1*11:01	36	14	FSAASAFQS	0.121888	14
1	ASDLFSAASAFQSVV	36	50	15	HLA-DRB1*12:01	36	62	FSAASAFQS	0.015973	62
1	ASDLFSAASAFQSVV	36	50	15	HLA-DRB1*13:02	36	37	FSAASAFQS	0.040839	37
1	ASDLFSAASAFQSVV	36	50	15	HLA-DRB1*15:01	36	22	FSAASAFQS	0.050925	22
1	ASDLFSAASAFQSVV	36	50	15	HLA-DRB3*01:01	36	32	FSAASAFQS	0.006496	32
1	ASDLFSAASAFQSVV	36	50	15	HLA-DRB3*02:02	36	9.2	FSAASAFQS	0.056262	9.2
1	ASDLFSAASAFQSVV	36	50	15	HLA-DRB4*01:01	36	55	LFSAASAFQ	0.008273	55
1	ASDLFSAASAFQSVV	36	50	15	HLA-DRB5*01:01	36	3.6	FSAASAFQS	0.27516	3.6
1	SDLFSAASAFQSVVW	37	51	15	HLA-DPA1*01:03/DPB1*02:01	37	16	SAASAFQSV	0.051187	16
1	SDLFSAASAFQSVVW	37	51	15	HLA-DPA1*01:03/DPB1*04:01	37	16	SAASAFQSV	0.01668	16
1	SDLFSAASAFQSVVW	37	51	15	HLA-DPA1*02:01/DPB1*01:01	37	28	SAASAFQSV	0.029188	28
1	SDLFSAASAFQSVVW	37	51	15	HLA-DPA1*02:01/DPB1*05:01	37	53	FSAASAFQS	0.011106	53
1	SDLFSAASAFQSVVW	37	51	15	HLA-DPA1*02:01/DPB1*14:01	37	14	FSAASAFQS	0.037156	14
1	SDLFSAASAFQSVVW	37	51	15	HLA-DPA1*03:01/DPB1*04:02	37	43	FSAASAFQS	0.025354	43
1	SDLFSAASAFQSVVW	37	51	15	HLA-DQA1*01:01/DQB1*05:01	37	42	FSAASAFQS	0.002436	42
1	SDLFSAASAFQSVVW	37	51	15	HLA-DQA1*01:02/DQB1*06:02	37	9.1	FSAASAFQS	0.176903	9.1
1	SDLFSAASAFQSVVW	37	51	15	HLA-DQA1*03:01/DQB1*03:02	37	17	FSAASAFQS	0.004751	17
1	SDLFSAASAFQSVVW	37	51	15	HLA-DQA1*04:01/DQB1*04:02	37	24	FSAASAFQS	0.060999	24
1	SDLFSAASAFQSVVW	37	51	15	HLA-DQA1*05:01/DQB1*02:01	37	15	FSAASAFQS	0.119147	15
1	SDLFSAASAFQSVVW	37	51	15	HLA-DQA1*05:01/DQB1*03:01	37	1.5	FSAASAFQS	0.589171	1.5
1	SDLFSAASAFQSVVW	37	51	15	HLA-DRB1*01:01	37	2.5	FSAASAFQS	0.610147	2.5
1	SDLFSAASAFQSVVW	37	51	15	HLA-DRB1*03:01	37	84	FSAASAFQS	0.00113	84
1	SDLFSAASAFQSVVW	37	51	15	HLA-DRB1*04:01	37	6.9	FSAASAFQS	0.280073	6.9
1	SDLFSAASAFQSVVW	37	51	15	HLA-DRB1*04:05	37	13	FSAASAFQS	0.133008	13
1	SDLFSAASAFQSVVW	37	51	15	HLA-DRB1*07:01	37	7.4	FSAASAFQS	0.237249	7.4
1	SDLFSAASAFQSVVW	37	51	15	HLA-DRB1*08:02	37	15	FSAASAFQS	0.145048	15
1	SDLFSAASAFQSVVW	37	51	15	HLA-DRB1*09:01	37	1.9	FSAASAFQS	0.597045	1.9
1	SDLFSAASAFQSVVW	37	51	15	HLA-DRB1*11:01	37	16	FSAASAFQS	0.09209	16
1	SDLFSAASAFQSVVW	37	51	15	HLA-DRB1*12:01	37	72	FSAASAFQS	0.0103	72
1	SDLFSAASAFQSVVW	37	51	15	HLA-DRB1*13:02	37	43	FSAASAFQS	0.029743	43
1	SDLFSAASAFQSVVW	37	51	15	HLA-DRB1*15:01	37	31	FSAASAFQS	0.027219	31
1	SDLFSAASAFQSVVW	37	51	15	HLA-DRB3*01:01	37	39	FSAASAFQS	0.004453	39
1	SDLFSAASAFQSVVW	37	51	15	HLA-DRB3*02:02	37	12	FSAASAFQS	0.04336	12
1	SDLFSAASAFQSVVW	37	51	15	HLA-DRB4*01:01	37	74	FSAASAFQS	0.003903	74
1	SDLFSAASAFQSVVW	37	51	15	HLA-DRB5*01:01	37	4.4	FSAASAFQS	0.235818	4.4
1	DLFSAASAFQSVVWG	38	52	15	HLA-DPA1*01:03/DPB1*02:01	38	12	SAASAFQSV	0.068642	12
1	DLFSAASAFQSVVWG	38	52	15	HLA-DPA1*01:03/DPB1*04:01	38	13	SAASAFQSV	0.021433	13
1	DLFSAASAFQSVVWG	38	52	15	HLA-DPA1*02:01/DPB1*01:01	38	23	SAASAFQSV	0.034086	23
1	DLFSAASAFQSVVWG	38	52	15	HLA-DPA1*02:01/DPB1*05:01	38	60	SAASAFQSV	0.008631	60
1	DLFSAASAFQSVVWG	38	52	15	HLA-DPA1*02:01/DPB1*14:01	38	26	FSAASAFQS	0.02026	26
1	DLFSAASAFQSVVWG	38	52	15	HLA-DPA1*03:01/DPB1*04:02	38	46	SAASAFQSV	0.023044	46
1	DLFSAASAFQSVVWG	38	52	15	HLA-DQA1*01:01/DQB1*05:01	38	60	FSAASAFQS	0.001439	60
1	DLFSAASAFQSVVWG	38	52	15	HLA-DQA1*01:02/DQB1*06:02	38	20	FSAASAFQS	0.086499	20
1	DLFSAASAFQSVVWG	38	52	15	HLA-DQA1*03:01/DQB1*03:02	38	30	FSAASAFQS	0.002832	30
1	DLFSAASAFQSVVWG	38	52	15	HLA-DQA1*04:01/DQB1*04:02	38	56	FSAASAFQS	0.026435	56
1	DLFSAASAFQSVVWG	38	52	15	HLA-DQA1*05:01/DQB1*02:01	38	34	FSAASAFQS	0.043561	34
1	DLFSAASAFQSVVWG	38	52	15	HLA-DQA1*05:01/DQB1*03:01	38	3.9	FSAASAFQS	0.373823	3.9
1	DLFSAASAFQSVVWG	38	52	15	HLA-DRB1*01:01	38	7.5	FSAASAFQS	0.243114	7.5
1	DLFSAASAFQSVVWG	38	52	15	HLA-DRB1*03:01	38	96	FSAASAFQS	0.000293	96
1	DLFSAASAFQSVVWG	38	52	15	HLA-DRB1*04:01	38	20	FSAASAFQS	0.063816	20
1	DLFSAASAFQSVVWG	38	52	15	HLA-DRB1*04:05	38	29	FSAASAFQS	0.033864	29
1	DLFSAASAFQSVVWG	38	52	15	HLA-DRB1*07:01	38	20	FSAASAFQS	0.069252	20
1	DLFSAASAFQSVVWG	38	52	15	HLA-DRB1*08:02	38	34	FSAASAFQS	0.038057	34
1	DLFSAASAFQSVVWG	38	52	15	HLA-DRB1*09:01	38	8.1	FSAASAFQS	0.290032	8.1
1	DLFSAASAFQSVVWG	38	52	15	HLA-DRB1*11:01	38	38	FSAASAFQS	0.015088	38
1	DLFSAASAFQSVVWG	38	52	15	HLA-DRB1*12:01	38	86	FSAASAFQS	0.004647	86
1	DLFSAASAFQSVVWG	38	52	15	HLA-DRB1*13:02	38	75	FSAASAFQS	0.006668	75
1	DLFSAASAFQSVVWG	38	52	15	HLA-DRB1*15:01	38	65	FSAASAFQS	0.004573	65
1	DLFSAASAFQSVVWG	38	52	15	HLA-DRB3*01:01	38	65	FSAASAFQS	0.001321	65
1	DLFSAASAFQSVVWG	38	52	15	HLA-DRB3*02:02	38	31	FSAASAFQS	0.008763	31
1	DLFSAASAFQSVVWG	38	52	15	HLA-DRB4*01:01	38	92	FSAASAFQS	0.001324	92
1	DLFSAASAFQSVVWG	38	52	15	HLA-DRB5*01:01	38	14	FSAASAFQS	0.079614	14
1	LFSAASAFQSVVWGL	39	53	15	HLA-DPA1*01:03/DPB1*02:01	39	29	SAASAFQSV	0.023901	29
1	LFSAASAFQSVVWGL	39	53	15	HLA-DPA1*01:03/DPB1*04:01	39	42	SAASAFQSV	0.00465	42
1	LFSAASAFQSVVWGL	39	53	15	HLA-DPA1*02:01/DPB1*01:01	39	64	SAASAFQSV	0.00996	64
1	LFSAASAFQSVVWGL	39	53	15	HLA-DPA1*02:01/DPB1*05:01	39	86	SAASAFQSV	0.002648	86
1	LFSAASAFQSVVWGL	39	53	15	HLA-DPA1*02:01/DPB1*14:01	39	53	FSAASAFQS	0.00747	53
1	LFSAASAFQSVVWGL	39	53	15	HLA-DPA1*03:01/DPB1*04:02	39	82	SAASAFQSV	0.005901	82
1	LFSAASAFQSVVWGL	39	53	15	HLA-DQA1*01:01/DQB1*05:01	39	77	ASAFQSVVW	0.000834	77
1	LFSAASAFQSVVWGL	39	53	15	HLA-DQA1*01:02/DQB1*06:02	39	51	FSAASAFQS	0.024524	51
1	LFSAASAFQSVVWGL	39	53	15	HLA-DQA1*03:01/DQB1*03:02	39	47	FSAASAFQS	0.001683	47
1	LFSAASAFQSVVWGL	39	53	15	HLA-DQA1*04:01/DQB1*04:02	39	87	FSAASAFQS	0.008918	87
1	LFSAASAFQSVVWGL	39	53	15	HLA-DQA1*05:01/DQB1*02:01	39	60	AASAFQSVV	0.013383	60
1	LFSAASAFQSVVWGL	39	53	15	HLA-DQA1*05:01/DQB1*03:01	39	19	FSAASAFQS	0.100748	19
1	LFSAASAFQSVVWGL	39	53	15	HLA-DRB1*01:01	39	30	FSAASAFQS	0.022203	30
1	LFSAASAFQSVVWGL	39	53	15	HLA-DRB1*03:01	39	99	SAFQSVVWG	0.000123	99
1	LFSAASAFQSVVWGL	39	53	15	HLA-DRB1*04:01	39	59	FSAASAFQS	0.005046	59
1	LFSAASAFQSVVWGL	39	53	15	HLA-DRB1*04:05	39	55	FSAASAFQS	0.007614	55
1	LFSAASAFQSVVWGL	39	53	15	HLA-DRB1*07:01	39	50	FSAASAFQS	0.013058	50
1	LFSAASAFQSVVWGL	39	53	15	HLA-DRB1*08:02	39	72	FSAASAFQS	0.005008	72
1	LFSAASAFQSVVWGL	39	53	15	HLA-DRB1*09:01	39	39	FSAASAFQS	0.046404	39
1	LFSAASAFQSVVWGL	39	53	15	HLA-DRB1*11:01	39	79	FSAASAFQS	0.001406	79
1	LFSAASAFQSVVWGL	39	53	15	HLA-DRB1*12:01	39	94	ASAFQSVVW	0.002328	94
1	LFSAASAFQSVVWGL	39	53	15	HLA-DRB1*13:02	39	97	FSAASAFQS	0.00097	97
1	LFSAASAFQSVVWGL	39	53	15	HLA-DRB1*15:01	39	93	ASAFQSVVW	0.000819	93
1	LFSAASAFQSVVWGL	39	53	15	HLA-DRB3*01:01	39	87	FSAASAFQS	0.000428	87
1	LFSAASAFQSVVWGL	39	53	15	HLA-DRB3*02:02	39	78	FSAASAFQS	0.000655	78
1	LFSAASAFQSVVWGL	39	53	15	HLA-DRB4*01:01	39	97	SAFQSVVWG	0.000679	97
1	LFSAASAFQSVVWGL	39	53	15	HLA-DRB5*01:01	39	53	FSAASAFQS	0.008007	53
1	FSAASAFQSVVWGLT	40	54	15	HLA-DPA1*01:03/DPB1*02:01	40	22	FQSVVWGLT	0.033659	22
1	FSAASAFQSVVWGLT	40	54	15	HLA-DPA1*01:03/DPB1*04:01	40	15	FQSVVWGLT	0.017394	15
1	FSAASAFQSVVWGLT	40	54	15	HLA-DPA1*02:01/DPB1*01:01	40	31	FQSVVWGLT	0.026678	31
1	FSAASAFQSVVWGLT	40	54	15	HLA-DPA1*02:01/DPB1*05:01	40	70	FQSVVWGLT	0.006107	70
1	FSAASAFQSVVWGLT	40	54	15	HLA-DPA1*02:01/DPB1*14:01	40	72	AFQSVVWGL	0.003482	72
1	FSAASAFQSVVWGLT	40	54	15	HLA-DPA1*03:01/DPB1*04:02	40	37	FQSVVWGLT	0.030893	37
1	FSAASAFQSVVWGLT	40	54	15	HLA-DQA1*01:01/DQB1*05:01	40	77	ASAFQSVVW	0.000834	77
1	FSAASAFQSVVWGLT	40	54	15	HLA-DQA1*01:02/DQB1*06:02	40	61	SAFQSVVWG	0.016932	61
1	FSAASAFQSVVWGLT	40	54	15	HLA-DQA1*03:01/DQB1*03:02	40	54	AASAFQSVV	0.001384	54
1	FSAASAFQSVVWGLT	40	54	15	HLA-DQA1*04:01/DQB1*04:02	40	94	SAFQSVVWG	0.005247	94
1	FSAASAFQSVVWGLT	40	54	15	HLA-DQA1*05:01/DQB1*02:01	40	69	AASAFQSVV	0.008591	69
1	FSAASAFQSVVWGLT	40	54	15	HLA-DQA1*05:01/DQB1*03:01	40	54	FSAASAFQS	0.016295	54
1	FSAASAFQSVVWGLT	40	54	15	HLA-DRB1*01:01	40	90	FSAASAFQS	0.00076	90
1	FSAASAFQSVVWGLT	40	54	15	HLA-DRB1*03:01	40	99	SAFQSVVWG	0.000143	99
1	FSAASAFQSVVWGLT	40	54	15	HLA-DRB1*04:01	40	89	SAFQSVVWG	0.000703	89
1	FSAASAFQSVVWGLT	40	54	15	HLA-DRB1*04:05	40	87	SAFQSVVWG	0.001199	87
1	FSAASAFQSVVWGLT	40	54	15	HLA-DRB1*07:01	40	55	AFQSVVWGL	0.010262	55
1	FSAASAFQSVVWGLT	40	54	15	HLA-DRB1*08:02	40	95	FQSVVWGLT	0.000753	95
1	FSAASAFQSVVWGLT	40	54	15	HLA-DRB1*09:01	40	67	AFQSVVWGL	0.012105	67
1	FSAASAFQSVVWGLT	40	54	15	HLA-DRB1*11:01	40	96	FQSVVWGLT	0.000268	96
1	FSAASAFQSVVWGLT	40	54	15	HLA-DRB1*12:01	40	94	ASAFQSVVW	0.002235	94
1	FSAASAFQSVVWGLT	40	54	15	HLA-DRB1*13:02	40	99	AFQSVVWGL	0.000537	99
1	FSAASAFQSVVWGLT	40	54	15	HLA-DRB1*15:01	40	93	ASAFQSVVW	0.000812	93
1	FSAASAFQSVVWGLT	40	54	15	HLA-DRB3*01:01	40	93	FQSVVWGLT	0.000276	93
1	FSAASAFQSVVWGLT	40	54	15	HLA-DRB3*02:02	40	96	FQSVVWGLT	0.000114	96
1	FSAASAFQSVVWGLT	40	54	15	HLA-DRB4*01:01	40	92	SAFQSVVWG	0.001325	92
1	FSAASAFQSVVWGLT	40	54	15	HLA-DRB5*01:01	40	95	FQSVVWGLT	0.000525	95
1	SAASAFQSVVWGLTV	41	55	15	HLA-DPA1*01:03/DPB1*02:01	41	8.3	FQSVVWGLT	0.09348	8.3
1	SAASAFQSVVWGLTV	41	55	15	HLA-DPA1*01:03/DPB1*04:01	41	5	FQSVVWGLT	0.056037	5
1	SAASAFQSVVWGLTV	41	55	15	HLA-DPA1*02:01/DPB1*01:01	41	13	FQSVVWGLT	0.050988	13
1	SAASAFQSVVWGLTV	41	55	15	HLA-DPA1*02:01/DPB1*05:01	41	50	FQSVVWGLT	0.012117	50
1	SAASAFQSVVWGLTV	41	55	15	HLA-DPA1*02:01/DPB1*14:01	41	59	FQSVVWGLT	0.00587	59
1	SAASAFQSVVWGLTV	41	55	15	HLA-DPA1*03:01/DPB1*04:02	41	16	FQSVVWGLT	0.066501	16
1	SAASAFQSVVWGLTV	41	55	15	HLA-DQA1*01:01/DQB1*05:01	41	78	ASAFQSVVW	0.000805	78
1	SAASAFQSVVWGLTV	41	55	15	HLA-DQA1*01:02/DQB1*06:02	41	61	SAFQSVVWG	0.016646	61
1	SAASAFQSVVWGLTV	41	55	15	HLA-DQA1*03:01/DQB1*03:02	41	60	SAFQSVVWG	0.001155	60
1	SAASAFQSVVWGLTV	41	55	15	HLA-DQA1*04:01/DQB1*04:02	41	95	FQSVVWGLT	0.004525	95
1	SAASAFQSVVWGLTV	41	55	15	HLA-DQA1*05:01/DQB1*02:01	41	76	AFQSVVWGL	0.005963	76
1	SAASAFQSVVWGLTV	41	55	15	HLA-DQA1*05:01/DQB1*03:01	41	64	AFQSVVWGL	0.010126	64
1	SAASAFQSVVWGLTV	41	55	15	HLA-DRB1*01:01	41	81	FQSVVWGLT	0.001373	81
1	SAASAFQSVVWGLTV	41	55	15	HLA-DRB1*03:01	41	98	AFQSVVWGL	0.000157	98
1	SAASAFQSVVWGLTV	41	55	15	HLA-DRB1*04:01	41	91	SAFQSVVWG	0.000551	91
1	SAASAFQSVVWGLTV	41	55	15	HLA-DRB1*04:05	41	86	SAFQSVVWG	0.001342	86
1	SAASAFQSVVWGLTV	41	55	15	HLA-DRB1*07:01	41	54	AFQSVVWGL	0.010688	54
1	SAASAFQSVVWGLTV	41	55	15	HLA-DRB1*08:02	41	86	FQSVVWGLT	0.002086	86
1	SAASAFQSVVWGLTV	41	55	15	HLA-DRB1*09:01	41	64	AFQSVVWGL	0.014208	64
1	SAASAFQSVVWGLTV	41	55	15	HLA-DRB1*11:01	41	88	FQSVVWGLT	0.000717	88
1	SAASAFQSVVWGLTV	41	55	15	HLA-DRB1*12:01	41	95	FQSVVWGLT	0.002186	95
1	SAASAFQSVVWGLTV	41	55	15	HLA-DRB1*13:02	41	97	FQSVVWGLT	0.000806	97
1	SAASAFQSVVWGLTV	41	55	15	HLA-DRB1*15:01	41	92	ASAFQSVVW	0.000901	92
1	SAASAFQSVVWGLTV	41	55	15	HLA-DRB3*01:01	41	90	FQSVVWGLT	0.000374	90
1	SAASAFQSVVWGLTV	41	55	15	HLA-DRB3*02:02	41	95	FQSVVWGLT	0.000149	95
1	SAASAFQSVVWGLTV	41	55	15	HLA-DRB4*01:01	41	91	SAFQSVVWG	0.001487	91
1	SAASAFQSVVWGLTV	41	55	15	HLA-DRB5*01:01	41	89	FQSVVWGLT	0.000947	89
1	AASAFQSVVWGLTVG	42	56	15	HLA-DPA1*01:03/DPB1*02:01	42	3.8	FQSVVWGLT	0.201771	3.8
1	AASAFQSVVWGLTVG	42	56	15	HLA-DPA1*01:03/DPB1*04:01	42	2.7	FQSVVWGLT	0.103592	2.7
1	AASAFQSVVWGLTVG	42	56	15	HLA-DPA1*02:01/DPB1*01:01	42	6.3	FQSVVWGLT	0.077092	6.3
1	AASAFQSVVWGLTVG	42	56	15	HLA-DPA1*02:01/DPB1*05:01	42	33	FQSVVWGLT	0.021887	33
1	AASAFQSVVWGLTVG	42	56	15	HLA-DPA1*02:01/DPB1*14:01	42	46	FQSVVWGLT	0.009708	46
1	AASAFQSVVWGLTVG	42	56	15	HLA-DPA1*03:01/DPB1*04:02	42	6.8	FQSVVWGLT	0.112684	6.8
1	AASAFQSVVWGLTVG	42	56	15	HLA-DQA1*01:01/DQB1*05:01	42	76	FQSVVWGLT	0.000866	76
1	AASAFQSVVWGLTVG	42	56	15	HLA-DQA1*01:02/DQB1*06:02	42	68	AFQSVVWGL	0.012569	68
1	AASAFQSVVWGLTVG	42	56	15	HLA-DQA1*03:01/DQB1*03:02	42	76	AFQSVVWGL	0.000661	76
1	AASAFQSVVWGLTVG	42	56	15	HLA-DQA1*04:01/DQB1*04:02	42	93	FQSVVWGLT	0.005837	93
1	AASAFQSVVWGLTVG	42	56	15	HLA-DQA1*05:01/DQB1*02:01	42	75	AFQSVVWGL	0.006372	75
1	AASAFQSVVWGLTVG	42	56	15	HLA-DQA1*05:01/DQB1*03:01	42	59	AFQSVVWGL	0.012928	59
1	AASAFQSVVWGLTVG	42	56	15	HLA-DRB1*01:01	42	63	FQSVVWGLT	0.003415	63
1	AASAFQSVVWGLTVG	42	56	15	HLA-DRB1*03:01	42	98	AFQSVVWGL	0.000186	98
1	AASAFQSVVWGLTVG	42	56	15	HLA-DRB1*04:01	42	93	FQSVVWGLT	0.000453	93
1	AASAFQSVVWGLTVG	42	56	15	HLA-DRB1*04:05	42	85	FQSVVWGLT	0.001433	85
1	AASAFQSVVWGLTVG	42	56	15	HLA-DRB1*07:01	42	42	AFQSVVWGL	0.019035	42
1	AASAFQSVVWGLTVG	42	56	15	HLA-DRB1*08:02	42	68	FQSVVWGLT	0.006325	68
1	AASAFQSVVWGLTVG	42	56	15	HLA-DRB1*09:01	42	51	AFQSVVWGL	0.026608	51
1	AASAFQSVVWGLTVG	42	56	15	HLA-DRB1*11:01	42	77	FQSVVWGLT	0.001603	77
1	AASAFQSVVWGLTVG	42	56	15	HLA-DRB1*12:01	42	88	FQSVVWGLT	0.004238	88
1	AASAFQSVVWGLTVG	42	56	15	HLA-DRB1*13:02	42	93	FQSVVWGLT	0.001759	93
1	AASAFQSVVWGLTVG	42	56	15	HLA-DRB1*15:01	42	87	FQSVVWGLT	0.001371	87
1	AASAFQSVVWGLTVG	42	56	15	HLA-DRB3*01:01	42	84	FQSVVWGLT	0.000523	84
1	AASAFQSVVWGLTVG	42	56	15	HLA-DRB3*02:02	42	89	FQSVVWGLT	0.000316	89
1	AASAFQSVVWGLTVG	42	56	15	HLA-DRB4*01:01	42	93	FQSVVWGLT	0.001184	93
1	AASAFQSVVWGLTVG	42	56	15	HLA-DRB5*01:01	42	76	FQSVVWGLT	0.002437	76
1	ASAFQSVVWGLTVGS	43	57	15	HLA-DPA1*01:03/DPB1*02:01	43	2.7	FQSVVWGLT	0.272068	2.7
1	ASAFQSVVWGLTVGS	43	57	15	HLA-DPA1*01:03/DPB1*04:01	43	2.2	FQSVVWGLT	0.130441	2.2
1	ASAFQSVVWGLTVGS	43	57	15	HLA-DPA1*02:01/DPB1*01:01	43	4.4	FQSVVWGLT	0.091328	4.4
1	ASAFQSVVWGLTVGS	43	57	15	HLA-DPA1*02:01/DPB1*05:01	43	25	FQSVVWGLT	0.028424	25
1	ASAFQSVVWGLTVGS	43	57	15	HLA-DPA1*02:01/DPB1*14:01	43	43	FQSVVWGLT	0.010675	43
1	ASAFQSVVWGLTVGS	43	57	15	HLA-DPA1*03:01/DPB1*04:02	43	4.5	FQSVVWGLT	0.140779	4.5
1	ASAFQSVVWGLTVGS	43	57	15	HLA-DQA1*01:01/DQB1*05:01	43	66	SVVWGLTVG	0.001216	66
1	ASAFQSVVWGLTVGS	43	57	15	HLA-DQA1*01:02/DQB1*06:02	43	76	VVWGLTVGS	0.00913	76
1	ASAFQSVVWGLTVGS	43	57	15	HLA-DQA1*03:01/DQB1*03:02	43	74	FQSVVWGLT	0.000717	74
1	ASAFQSVVWGLTVGS	43	57	15	HLA-DQA1*04:01/DQB1*04:02	43	89	FQSVVWGLT	0.008095	89
1	ASAFQSVVWGLTVGS	43	57	15	HLA-DQA1*05:01/DQB1*02:01	43	76	FQSVVWGLT	0.006127	76
1	ASAFQSVVWGLTVGS	43	57	15	HLA-DQA1*05:01/DQB1*03:01	43	48	VVWGLTVGS	0.021389	48
1	ASAFQSVVWGLTVGS	43	57	15	HLA-DRB1*01:01	43	54	FQSVVWGLT	0.00534	54
1	ASAFQSVVWGLTVGS	43	57	15	HLA-DRB1*03:01	43	96	VVWGLTVGS	0.00027	96
1	ASAFQSVVWGLTVGS	43	57	15	HLA-DRB1*04:01	43	88	FQSVVWGLT	0.000765	88
1	ASAFQSVVWGLTVGS	43	57	15	HLA-DRB1*04:05	43	79	FQSVVWGLT	0.002157	79
1	ASAFQSVVWGLTVGS	43	57	15	HLA-DRB1*07:01	43	46	FQSVVWGLT	0.016033	46
1	ASAFQSVVWGLTVGS	43	57	15	HLA-DRB1*08:02	43	57	FQSVVWGLT	0.011324	57
1	ASAFQSVVWGLTVGS	43	57	15	HLA-DRB1*09:01	43	53	FQSVVWGLT	0.024699	53
1	ASAFQSVVWGLTVGS	43	57	15	HLA-DRB1*11:01	43	69	FQSVVWGLT	0.002592	69
1	ASAFQSVVWGLTVGS	43	57	15	HLA-DRB1*12:01	43	80	QSVVWGLTV	0.006832	80
1	ASAFQSVVWGLTVGS	43	57	15	HLA-DRB1*13:02	43	86	FQSVVWGLT	0.003325	86
1	ASAFQSVVWGLTVGS	43	57	15	HLA-DRB1*15:01	43	81	FQSVVWGLT	0.002013	81
1	ASAFQSVVWGLTVGS	43	57	15	HLA-DRB3*01:01	43	83	FQSVVWGLT	0.000554	83
1	ASAFQSVVWGLTVGS	43	57	15	HLA-DRB3*02:02	43	83	FQSVVWGLT	0.000496	83
1	ASAFQSVVWGLTVGS	43	57	15	HLA-DRB4*01:01	43	90	FQSVVWGLT	0.001546	90
1	ASAFQSVVWGLTVGS	43	57	15	HLA-DRB5*01:01	43	66	FQSVVWGLT	0.004198	66
1	SAFQSVVWGLTVGSW	44	58	15	HLA-DPA1*01:03/DPB1*02:01	44	7.2	FQSVVWGLT	0.109103	7.2
1	SAFQSVVWGLTVGSW	44	58	15	HLA-DPA1*01:03/DPB1*04:01	44	7.3	FQSVVWGLT	0.03704	7.3
1	SAFQSVVWGLTVGSW	44	58	15	HLA-DPA1*02:01/DPB1*01:01	44	20	FQSVVWGLT	0.038719	20
1	SAFQSVVWGLTVGSW	44	58	15	HLA-DPA1*02:01/DPB1*05:01	44	55	FQSVVWGLT	0.010372	55
1	SAFQSVVWGLTVGSW	44	58	15	HLA-DPA1*02:01/DPB1*14:01	44	67	FQSVVWGLT	0.004345	67
1	SAFQSVVWGLTVGSW	44	58	15	HLA-DPA1*03:01/DPB1*04:02	44	18	FQSVVWGLT	0.059607	18
1	SAFQSVVWGLTVGSW	44	58	15	HLA-DQA1*01:01/DQB1*05:01	44	68	SVVWGLTVG	0.001135	68
1	SAFQSVVWGLTVGSW	44	58	15	HLA-DQA1*01:02/DQB1*06:02	44	76	VVWGLTVGS	0.009044	76
1	SAFQSVVWGLTVGSW	44	58	15	HLA-DQA1*03:01/DQB1*03:02	44	60	VWGLTVGSW	0.001134	60
1	SAFQSVVWGLTVGSW	44	58	15	HLA-DQA1*04:01/DQB1*04:02	44	92	FQSVVWGLT	0.006499	92
1	SAFQSVVWGLTVGSW	44	58	15	HLA-DQA1*05:01/DQB1*02:01	44	53	VWGLTVGSW	0.018008	53
1	SAFQSVVWGLTVGSW	44	58	15	HLA-DQA1*05:01/DQB1*03:01	44	32	VVWGLTVGS	0.045123	32
1	SAFQSVVWGLTVGSW	44	58	15	HLA-DRB1*01:01	44	67	FQSVVWGLT	0.002824	67
1	SAFQSVVWGLTVGSW	44	58	15	HLA-DRB1*03:01	44	90	VVWGLTVGS	0.000651	90
1	SAFQSVVWGLTVGSW	44	58	15	HLA-DRB1*04:01	44	78	VVWGLTVGS	0.001669	78
1	SAFQSVVWGLTVGSW	44	58	15	HLA-DRB1*04:05	44	79	VVWGLTVGS	0.002151	79
1	SAFQSVVWGLTVGSW	44	58	15	HLA-DRB1*07:01	44	63	QSVVWGLTV	0.007065	63
1	SAFQSVVWGLTVGSW	44	58	15	HLA-DRB1*08:02	44	80	FQSVVWGLT	0.003208	80
1	SAFQSVVWGLTVGSW	44	58	15	HLA-DRB1*09:01	44	73	FQSVVWGLT	0.008569	73
1	SAFQSVVWGLTVGSW	44	58	15	HLA-DRB1*11:01	44	83	FQSVVWGLT	0.001066	83
1	SAFQSVVWGLTVGSW	44	58	15	HLA-DRB1*12:01	44	75	VWGLTVGSW	0.008958	75
1	SAFQSVVWGLTVGSW	44	58	15	HLA-DRB1*13:02	44	89	VVWGLTVGS	0.002652	89
1	SAFQSVVWGLTVGSW	44	58	15	HLA-DRB1*15:01	44	88	QSVVWGLTV	0.001307	88
1	SAFQSVVWGLTVGSW	44	58	15	HLA-DRB3*01:01	44	91	FQSVVWGLT	0.000331	91
1	SAFQSVVWGLTVGSW	44	58	15	HLA-DRB3*02:02	44	88	VVWGLTVGS	0.000348	88
1	SAFQSVVWGLTVGSW	44	58	15	HLA-DRB4*01:01	44	93	VVWGLTVGS	0.001117	93
1	SAFQSVVWGLTVGSW	44	58	15	HLA-DRB5*01:01	44	84	FQSVVWGLT	0.00151	84
1	AFQSVVWGLTVGSWI	45	59	15	HLA-DPA1*01:03/DPB1*02:01	45	35	FQSVVWGLT	0.018847	35
1	AFQSVVWGLTVGSWI	45	59	15	HLA-DPA1*01:03/DPB1*04:01	45	43	FQSVVWGLT	0.004501	43
1	AFQSVVWGLTVGSWI	45	59	15	HLA-DPA1*02:01/DPB1*01:01	45	75	FQSVVWGLT	0.006754	75
1	AFQSVVWGLTVGSWI	45	59	15	HLA-DPA1*02:01/DPB1*05:01	45	88	FQSVVWGLT	0.00225	88
1	AFQSVVWGLTVGSWI	45	59	15	HLA-DPA1*02:01/DPB1*14:01	45	83	VVWGLTVGS	0.002003	83
1	AFQSVVWGLTVGSWI	45	59	15	HLA-DPA1*03:01/DPB1*04:02	45	55	FQSVVWGLT	0.017172	55
1	AFQSVVWGLTVGSWI	45	59	15	HLA-DQA1*01:01/DQB1*05:01	45	65	SVVWGLTVG	0.00124	65
1	AFQSVVWGLTVGSWI	45	59	15	HLA-DQA1*01:02/DQB1*06:02	45	70	VVWGLTVGS	0.011407	70
1	AFQSVVWGLTVGSWI	45	59	15	HLA-DQA1*03:01/DQB1*03:02	45	57	VWGLTVGSW	0.001251	57
1	AFQSVVWGLTVGSWI	45	59	15	HLA-DQA1*04:01/DQB1*04:02	45	93	VWGLTVGSW	0.006114	93
1	AFQSVVWGLTVGSWI	45	59	15	HLA-DQA1*05:01/DQB1*02:01	45	42	VWGLTVGSW	0.029081	42
1	AFQSVVWGLTVGSWI	45	59	15	HLA-DQA1*05:01/DQB1*03:01	45	28	VVWGLTVGS	0.05467	28
1	AFQSVVWGLTVGSWI	45	59	15	HLA-DRB1*01:01	45	70	VVWGLTVGS	0.002455	70
1	AFQSVVWGLTVGSWI	45	59	15	HLA-DRB1*03:01	45	86	VVWGLTVGS	0.000962	86
1	AFQSVVWGLTVGSWI	45	59	15	HLA-DRB1*04:01	45	72	VVWGLTVGS	0.002369	72
1	AFQSVVWGLTVGSWI	45	59	15	HLA-DRB1*04:05	45	78	VVWGLTVGS	0.002235	78
1	AFQSVVWGLTVGSWI	45	59	15	HLA-DRB1*07:01	45	34	WGLTVGSWI	0.02899	34
1	AFQSVVWGLTVGSWI	45	59	15	HLA-DRB1*08:02	45	86	VVWGLTVGS	0.002091	86
1	AFQSVVWGLTVGSWI	45	59	15	HLA-DRB1*09:01	45	73	WGLTVGSWI	0.008561	73
1	AFQSVVWGLTVGSWI	45	59	15	HLA-DRB1*11:01	45	89	VVWGLTVGS	0.000696	89
1	AFQSVVWGLTVGSWI	45	59	15	HLA-DRB1*12:01	45	70	VWGLTVGSW	0.011302	70
1	AFQSVVWGLTVGSWI	45	59	15	HLA-DRB1*13:02	45	89	VVWGLTVGS	0.002652	89
1	AFQSVVWGLTVGSWI	45	59	15	HLA-DRB1*15:01	45	92	VVWGLTVGS	0.000923	92
1	AFQSVVWGLTVGSWI	45	59	15	HLA-DRB3*01:01	45	77	WGLTVGSWI	0.000781	77
1	AFQSVVWGLTVGSWI	45	59	15	HLA-DRB3*02:02	45	86	VVWGLTVGS	0.000392	86
1	AFQSVVWGLTVGSWI	45	59	15	HLA-DRB4*01:01	45	94	VVWGLTVGS	0.00106	94
1	AFQSVVWGLTVGSWI	45	59	15	HLA-DRB5*01:01	45	95	VVWGLTVGS	0.000481	95
1	FQSVVWGLTVGSWIG	46	60	15	HLA-DPA1*01:03/DPB1*02:01	46	92	WGLTVGSWI	0.001532	92
1	FQSVVWGLTVGSWIG	46	60	15	HLA-DPA1*01:03/DPB1*04:01	46	86	WGLTVGSWI	0.000793	86
1	FQSVVWGLTVGSWIG	46	60	15	HLA-DPA1*02:01/DPB1*01:01	46	85	VWGLTVGSW	0.004196	85
1	FQSVVWGLTVGSWIG	46	60	15	HLA-DPA1*02:01/DPB1*05:01	46	92	VWGLTVGSW	0.001697	92
1	FQSVVWGLTVGSWIG	46	60	15	HLA-DPA1*02:01/DPB1*14:01	46	77	VVWGLTVGS	0.002812	77
1	FQSVVWGLTVGSWIG	46	60	15	HLA-DPA1*03:01/DPB1*04:02	46	83	VWGLTVGSW	0.005479	83
1	FQSVVWGLTVGSWIG	46	60	15	HLA-DQA1*01:01/DQB1*05:01	46	71	SVVWGLTVG	0.001031	71
1	FQSVVWGLTVGSWIG	46	60	15	HLA-DQA1*01:02/DQB1*06:02	46	58	VWGLTVGSW	0.018691	58
1	FQSVVWGLTVGSWIG	46	60	15	HLA-DQA1*03:01/DQB1*03:02	46	49	VWGLTVGSW	0.001604	49
1	FQSVVWGLTVGSWIG	46	60	15	HLA-DQA1*04:01/DQB1*04:02	46	88	VWGLTVGSW	0.00876	88
1	FQSVVWGLTVGSWIG	46	60	15	HLA-DQA1*05:01/DQB1*02:01	46	31	VWGLTVGSW	0.050445	31
1	FQSVVWGLTVGSWIG	46	60	15	HLA-DQA1*05:01/DQB1*03:01	46	20	VVWGLTVGS	0.090524	20
1	FQSVVWGLTVGSWIG	46	60	15	HLA-DRB1*01:01	46	43	WGLTVGSWI	0.009508	43
1	FQSVVWGLTVGSWIG	46	60	15	HLA-DRB1*03:01	46	81	VVWGLTVGS	0.001426	81
1	FQSVVWGLTVGSWIG	46	60	15	HLA-DRB1*04:01	46	61	VVWGLTVGS	0.004626	61
1	FQSVVWGLTVGSWIG	46	60	15	HLA-DRB1*04:05	46	65	WGLTVGSWI	0.004507	65
1	FQSVVWGLTVGSWIG	46	60	15	HLA-DRB1*07:01	46	13	WGLTVGSWI	0.128106	13
1	FQSVVWGLTVGSWIG	46	60	15	HLA-DRB1*08:02	46	78	VVWGLTVGS	0.003657	78
1	FQSVVWGLTVGSWIG	46	60	15	HLA-DRB1*09:01	46	43	WGLTVGSWI	0.038082	43
1	FQSVVWGLTVGSWIG	46	60	15	HLA-DRB1*11:01	46	84	VVWGLTVGS	0.000995	84
1	FQSVVWGLTVGSWIG	46	60	15	HLA-DRB1*12:01	46	53	VWGLTVGSW	0.023252	53
1	FQSVVWGLTVGSWIG	46	60	15	HLA-DRB1*13:02	46	84	VVWGLTVGS	0.004011	84
1	FQSVVWGLTVGSWIG	46	60	15	HLA-DRB1*15:01	46	84	VVWGLTVGS	0.001701	84
1	FQSVVWGLTVGSWIG	46	60	15	HLA-DRB3*01:01	46	61	WGLTVGSWI	0.00156	61
1	FQSVVWGLTVGSWIG	46	60	15	HLA-DRB3*02:02	46	70	VVWGLTVGS	0.001051	70
1	FQSVVWGLTVGSWIG	46	60	15	HLA-DRB4*01:01	46	88	VVWGLTVGS	0.001783	88
1	FQSVVWGLTVGSWIG	46	60	15	HLA-DRB5*01:01	46	87	VVWGLTVGS	0.001139	87
1	QSVVWGLTVGSWIGS	47	61	15	HLA-DPA1*01:03/DPB1*02:01	47	88	WGLTVGSWI	0.002087	88
1	QSVVWGLTVGSWIGS	47	61	15	HLA-DPA1*01:03/DPB1*04:01	47	79	WGLTVGSWI	0.001118	79
1	QSVVWGLTVGSWIGS	47	61	15	HLA-DPA1*02:01/DPB1*01:01	47	81	VWGLTVGSW	0.005006	81
1	QSVVWGLTVGSWIGS	47	61	15	HLA-DPA1*02:01/DPB1*05:01	47	87	VWGLTVGSW	0.00244	87
1	QSVVWGLTVGSWIGS	47	61	15	HLA-DPA1*02:01/DPB1*14:01	47	68	WGLTVGSWI	0.004206	68
1	QSVVWGLTVGSWIGS	47	61	15	HLA-DPA1*03:01/DPB1*04:02	47	75	VWGLTVGSW	0.008415	75
1	QSVVWGLTVGSWIGS	47	61	15	HLA-DQA1*01:01/DQB1*05:01	47	70	WGLTVGSWI	0.001045	70
1	QSVVWGLTVGSWIGS	47	61	15	HLA-DQA1*01:02/DQB1*06:02	47	56	VWGLTVGSW	0.01988	56
1	QSVVWGLTVGSWIGS	47	61	15	HLA-DQA1*03:01/DQB1*03:02	47	50	VWGLTVGSW	0.001581	50
1	QSVVWGLTVGSWIGS	47	61	15	HLA-DQA1*04:01/DQB1*04:02	47	86	VWGLTVGSW	0.009896	86
1	QSVVWGLTVGSWIGS	47	61	15	HLA-DQA1*05:01/DQB1*02:01	47	28	VWGLTVGSW	0.059349	28
1	QSVVWGLTVGSWIGS	47	61	15	HLA-DQA1*05:01/DQB1*03:01	47	23	VVWGLTVGS	0.075513	23
1	QSVVWGLTVGSWIGS	47	61	15	HLA-DRB1*01:01	47	28	WGLTVGSWI	0.026691	28
1	QSVVWGLTVGSWIGS	47	61	15	HLA-DRB1*03:01	47	82	VWGLTVGSW	0.001273	82
1	QSVVWGLTVGSWIGS	47	61	15	HLA-DRB1*04:01	47	67	WGLTVGSWI	0.003216	67
1	QSVVWGLTVGSWIGS	47	61	15	HLA-DRB1*04:05	47	58	WGLTVGSWI	0.006419	58
1	QSVVWGLTVGSWIGS	47	61	15	HLA-DRB1*07:01	47	7.9	WGLTVGSWI	0.2225	7.9
1	QSVVWGLTVGSWIGS	47	61	15	HLA-DRB1*08:02	47	83	VVWGLTVGS	0.002615	83
1	QSVVWGLTVGSWIGS	47	61	15	HLA-DRB1*09:01	47	30	WGLTVGSWI	0.072	30
1	QSVVWGLTVGSWIGS	47	61	15	HLA-DRB1*11:01	47	87	VVWGLTVGS	0.000826	87
1	QSVVWGLTVGSWIGS	47	61	15	HLA-DRB1*12:01	47	45	VWGLTVGSW	0.031861	45
1	QSVVWGLTVGSWIGS	47	61	15	HLA-DRB1*13:02	47	83	VVWGLTVGS	0.004255	83
1	QSVVWGLTVGSWIGS	47	61	15	HLA-DRB1*15:01	47	81	WGLTVGSWI	0.002032	81
1	QSVVWGLTVGSWIGS	47	61	15	HLA-DRB3*01:01	47	53	WGLTVGSWI	0.002202	53
1	QSVVWGLTVGSWIGS	47	61	15	HLA-DRB3*02:02	47	67	WGLTVGSWI	0.001177	67
1	QSVVWGLTVGSWIGS	47	61	15	HLA-DRB4*01:01	47	87	VWGLTVGSW	0.001949	87
1	QSVVWGLTVGSWIGS	47	61	15	HLA-DRB5*01:01	47	80	WGLTVGSWI	0.001934	80
1	SVVWGLTVGSWIGSS	48	62	15	HLA-DPA1*01:03/DPB1*02:01	48	70	LTVGSWIGS	0.004996	70
1	SVVWGLTVGSWIGSS	48	62	15	HLA-DPA1*01:03/DPB1*04:01	48	74	WGLTVGSWI	0.001415	74
1	SVVWGLTVGSWIGSS	48	62	15	HLA-DPA1*02:01/DPB1*01:01	48	87	WGLTVGSWI	0.003561	87
1	SVVWGLTVGSWIGSS	48	62	15	HLA-DPA1*02:01/DPB1*05:01	48	90	WGLTVGSWI	0.001972	90
1	SVVWGLTVGSWIGSS	48	62	15	HLA-DPA1*02:01/DPB1*14:01	48	67	WGLTVGSWI	0.004297	67
1	SVVWGLTVGSWIGSS	48	62	15	HLA-DPA1*03:01/DPB1*04:02	48	82	WGLTVGSWI	0.005816	82
1	SVVWGLTVGSWIGSS	48	62	15	HLA-DQA1*01:01/DQB1*05:01	48	72	WGLTVGSWI	0.000972	72
1	SVVWGLTVGSWIGSS	48	62	15	HLA-DQA1*01:02/DQB1*06:02	48	69	TVGSWIGSS	0.012321	69
1	SVVWGLTVGSWIGSS	48	62	15	HLA-DQA1*03:01/DQB1*03:02	48	65	VWGLTVGSW	0.000986	65
1	SVVWGLTVGSWIGSS	48	62	15	HLA-DQA1*04:01/DQB1*04:02	48	90	GLTVGSWIG	0.007484	90
1	SVVWGLTVGSWIGSS	48	62	15	HLA-DQA1*05:01/DQB1*02:01	48	51	VWGLTVGSW	0.020261	51
1	SVVWGLTVGSWIGSS	48	62	15	HLA-DQA1*05:01/DQB1*03:01	48	47	VVWGLTVGS	0.021869	47
1	SVVWGLTVGSWIGSS	48	62	15	HLA-DRB1*01:01	48	21	WGLTVGSWI	0.047079	21
1	SVVWGLTVGSWIGSS	48	62	15	HLA-DRB1*03:01	48	92	VWGLTVGSW	0.000522	92
1	SVVWGLTVGSWIGSS	48	62	15	HLA-DRB1*04:01	48	68	WGLTVGSWI	0.00304	68
1	SVVWGLTVGSWIGSS	48	62	15	HLA-DRB1*04:05	48	56	WGLTVGSWI	0.007133	56
1	SVVWGLTVGSWIGSS	48	62	15	HLA-DRB1*07:01	48	6.2	WGLTVGSWI	0.274927	6.2
1	SVVWGLTVGSWIGSS	48	62	15	HLA-DRB1*08:02	48	91	WGLTVGSWI	0.001395	91
1	SVVWGLTVGSWIGSS	48	62	15	HLA-DRB1*09:01	48	25	WGLTVGSWI	0.094728	25
1	SVVWGLTVGSWIGSS	48	62	15	HLA-DRB1*11:01	48	92	WGLTVGSWI	0.000476	92
1	SVVWGLTVGSWIGSS	48	62	15	HLA-DRB1*12:01	48	73	VWGLTVGSW	0.009736	73
1	SVVWGLTVGSWIGSS	48	62	15	HLA-DRB1*13:02	48	84	WGLTVGSWI	0.003836	84
1	SVVWGLTVGSWIGSS	48	62	15	HLA-DRB1*15:01	48	79	WGLTVGSWI	0.002254	79
1	SVVWGLTVGSWIGSS	48	62	15	HLA-DRB3*01:01	48	52	WGLTVGSWI	0.0024	52
1	SVVWGLTVGSWIGSS	48	62	15	HLA-DRB3*02:02	48	64	WGLTVGSWI	0.00137	64
1	SVVWGLTVGSWIGSS	48	62	15	HLA-DRB4*01:01	48	95	LTVGSWIGS	0.000971	95
1	SVVWGLTVGSWIGSS	48	62	15	HLA-DRB5*01:01	48	73	WGLTVGSWI	0.002904	73
1	VVWGLTVGSWIGSSA	49	63	15	HLA-DPA1*01:03/DPB1*02:01	49	52	LTVGSWIGS	0.009675	52
1	VVWGLTVGSWIGSSA	49	63	15	HLA-DPA1*01:03/DPB1*04:01	49	73	LTVGSWIGS	0.001502	73
1	VVWGLTVGSWIGSSA	49	63	15	HLA-DPA1*02:01/DPB1*01:01	49	89	LTVGSWIGS	0.003052	89
1	VVWGLTVGSWIGSSA	49	63	15	HLA-DPA1*02:01/DPB1*05:01	49	90	LTVGSWIGS	0.001969	90
1	VVWGLTVGSWIGSSA	49	63	15	HLA-DPA1*02:01/DPB1*14:01	49	78	WGLTVGSWI	0.002695	78
1	VVWGLTVGSWIGSSA	49	63	15	HLA-DPA1*03:01/DPB1*04:02	49	81	LTVGSWIGS	0.006239	81
1	VVWGLTVGSWIGSSA	49	63	15	HLA-DQA1*01:01/DQB1*05:01	49	65	VGSWIGSSA	0.001227	65
1	VVWGLTVGSWIGSSA	49	63	15	HLA-DQA1*01:02/DQB1*06:02	49	26	TVGSWIGSS	0.063065	26
1	VVWGLTVGSWIGSSA	49	63	15	HLA-DQA1*03:01/DQB1*03:02	49	61	TVGSWIGSS	0.001115	61
1	VVWGLTVGSWIGSSA	49	63	15	HLA-DQA1*04:01/DQB1*04:02	49	65	VGSWIGSSA	0.02093	65
1	VVWGLTVGSWIGSSA	49	63	15	HLA-DQA1*05:01/DQB1*02:01	49	74	TVGSWIGSS	0.00658	74
1	VVWGLTVGSWIGSSA	49	63	15	HLA-DQA1*05:01/DQB1*03:01	49	41	TVGSWIGSS	0.028616	41
1	VVWGLTVGSWIGSSA	49	63	15	HLA-DRB1*01:01	49	42	WGLTVGSWI	0.010355	42
1	VVWGLTVGSWIGSSA	49	63	15	HLA-DRB1*03:01	49	97	LTVGSWIGS	0.00021	97
1	VVWGLTVGSWIGSSA	49	63	15	HLA-DRB1*04:01	49	86	WGLTVGSWI	0.000921	86
1	VVWGLTVGSWIGSSA	49	63	15	HLA-DRB1*04:05	49	75	WGLTVGSWI	0.002675	75
1	VVWGLTVGSWIGSSA	49	63	15	HLA-DRB1*07:01	49	18	WGLTVGSWI	0.086051	18
1	VVWGLTVGSWIGSSA	49	63	15	HLA-DRB1*08:02	49	94	LTVGSWIGS	0.000984	94
1	VVWGLTVGSWIGSSA	49	63	15	HLA-DRB1*09:01	49	52	WGLTVGSWI	0.025354	52
1	VVWGLTVGSWIGSSA	49	63	15	HLA-DRB1*11:01	49	94	LTVGSWIGS	0.000378	94
1	VVWGLTVGSWIGSSA	49	63	15	HLA-DRB1*12:01	49	91	VWGLTVGSW	0.003269	91
1	VVWGLTVGSWIGSSA	49	63	15	HLA-DRB1*13:02	49	90	LTVGSWIGS	0.002365	90
1	VVWGLTVGSWIGSSA	49	63	15	HLA-DRB1*15:01	49	64	VGSWIGSSA	0.004793	64
1	VVWGLTVGSWIGSSA	49	63	15	HLA-DRB3*01:01	49	80	WGLTVGSWI	0.000676	80
1	VVWGLTVGSWIGSSA	49	63	15	HLA-DRB3*02:02	49	90	WGLTVGSWI	0.000286	90
1	VVWGLTVGSWIGSSA	49	63	15	HLA-DRB4*01:01	49	91	LTVGSWIGS	0.001459	91
1	VVWGLTVGSWIGSSA	49	63	15	HLA-DRB5*01:01	49	90	WGLTVGSWI	0.00094	90
1	VWGLTVGSWIGSSAG	50	64	15	HLA-DPA1*01:03/DPB1*02:01	50	40	LTVGSWIGS	0.015271	40
1	VWGLTVGSWIGSSAG	50	64	15	HLA-DPA1*01:03/DPB1*04:01	50	66	LTVGSWIGS	0.001971	66
1	VWGLTVGSWIGSSAG	50	64	15	HLA-DPA1*02:01/DPB1*01:01	50	85	LTVGSWIGS	0.004128	85
1	VWGLTVGSWIGSSAG	50	64	15	HLA-DPA1*02:01/DPB1*05:01	50	86	LTVGSWIGS	0.002605	86
1	VWGLTVGSWIGSSAG	50	64	15	HLA-DPA1*02:01/DPB1*14:01	50	81	LTVGSWIGS	0.002324	81
1	VWGLTVGSWIGSSAG	50	64	15	HLA-DPA1*03:01/DPB1*04:02	50	73	LTVGSWIGS	0.009291	73
1	VWGLTVGSWIGSSAG	50	64	15	HLA-DQA1*01:01/DQB1*05:01	50	56	VGSWIGSSA	0.001612	56
1	VWGLTVGSWIGSSAG	50	64	15	HLA-DQA1*01:02/DQB1*06:02	50	12	TVGSWIGSS	0.140502	12
1	VWGLTVGSWIGSSAG	50	64	15	HLA-DQA1*03:01/DQB1*03:02	50	54	TVGSWIGSS	0.001372	54
1	VWGLTVGSWIGSSAG	50	64	15	HLA-DQA1*04:01/DQB1*04:02	50	31	VGSWIGSSA	0.050492	31
1	VWGLTVGSWIGSSAG	50	64	15	HLA-DQA1*05:01/DQB1*02:01	50	66	VGSWIGSSA	0.010374	66
1	VWGLTVGSWIGSSAG	50	64	15	HLA-DQA1*05:01/DQB1*03:01	50	27	TVGSWIGSS	0.05841	27
1	VWGLTVGSWIGSSAG	50	64	15	HLA-DRB1*01:01	50	65	VGSWIGSSA	0.003161	65
1	VWGLTVGSWIGSSAG	50	64	15	HLA-DRB1*03:01	50	91	VGSWIGSSA	0.000558	91
1	VWGLTVGSWIGSSAG	50	64	15	HLA-DRB1*04:01	50	71	VGSWIGSSA	0.002506	71
1	VWGLTVGSWIGSSAG	50	64	15	HLA-DRB1*04:05	50	60	VGSWIGSSA	0.005908	60
1	VWGLTVGSWIGSSAG	50	64	15	HLA-DRB1*07:01	50	45	WGLTVGSWI	0.016934	45
1	VWGLTVGSWIGSSAG	50	64	15	HLA-DRB1*08:02	50	80	VGSWIGSSA	0.003191	80
1	VWGLTVGSWIGSSAG	50	64	15	HLA-DRB1*09:01	50	68	VGSWIGSSA	0.011309	68
1	VWGLTVGSWIGSSAG	50	64	15	HLA-DRB1*11:01	50	88	LTVGSWIGS	0.000736	88
1	VWGLTVGSWIGSSAG	50	64	15	HLA-DRB1*12:01	50	86	VGSWIGSSA	0.004871	86
1	VWGLTVGSWIGSSAG	50	64	15	HLA-DRB1*13:02	50	83	VGSWIGSSA	0.004136	83
1	VWGLTVGSWIGSSAG	50	64	15	HLA-DRB1*15:01	50	23	VGSWIGSSA	0.049691	23
1	VWGLTVGSWIGSSAG	50	64	15	HLA-DRB3*01:01	50	91	VGSWIGSSA	0.000329	91
1	VWGLTVGSWIGSSAG	50	64	15	HLA-DRB3*02:02	50	81	VGSWIGSSA	0.000562	81
1	VWGLTVGSWIGSSAG	50	64	15	HLA-DRB4*01:01	50	77	VGSWIGSSA	0.003413	77
1	VWGLTVGSWIGSSAG	50	64	15	HLA-DRB5*01:01	50	76	VGSWIGSSA	0.002302	76
1	WGLTVGSWIGSSAGL	51	65	15	HLA-DPA1*01:03/DPB1*02:01	51	66	LTVGSWIGS	0.005791	66
1	WGLTVGSWIGSSAGL	51	65	15	HLA-DPA1*01:03/DPB1*04:01	51	81	LTVGSWIGS	0.001004	81
1	WGLTVGSWIGSSAGL	51	65	15	HLA-DPA1*02:01/DPB1*01:01	51	92	LTVGSWIGS	0.002461	92
1	WGLTVGSWIGSSAGL	51	65	15	HLA-DPA1*02:01/DPB1*05:01	51	92	VGSWIGSSA	0.001653	92
1	WGLTVGSWIGSSAGL	51	65	15	HLA-DPA1*02:01/DPB1*14:01	51	90	LTVGSWIGS	0.001257	90
1	WGLTVGSWIGSSAGL	51	65	15	HLA-DPA1*03:01/DPB1*04:02	51	88	LTVGSWIGS	0.003995	88
1	WGLTVGSWIGSSAGL	51	65	15	HLA-DQA1*01:01/DQB1*05:01	51	52	VGSWIGSSA	0.001814	52
1	WGLTVGSWIGSSAGL	51	65	15	HLA-DQA1*01:02/DQB1*06:02	51	14	TVGSWIGSS	0.125396	14
1	WGLTVGSWIGSSAGL	51	65	15	HLA-DQA1*03:01/DQB1*03:02	51	57	TVGSWIGSS	0.001262	57
1	WGLTVGSWIGSSAGL	51	65	15	HLA-DQA1*04:01/DQB1*04:02	51	32	VGSWIGSSA	0.04879	32
1	WGLTVGSWIGSSAGL	51	65	15	HLA-DQA1*05:01/DQB1*02:01	51	67	VGSWIGSSA	0.00947	67
1	WGLTVGSWIGSSAGL	51	65	15	HLA-DQA1*05:01/DQB1*03:01	51	31	TVGSWIGSS	0.048276	31
1	WGLTVGSWIGSSAGL	51	65	15	HLA-DRB1*01:01	51	62	VGSWIGSSA	0.003556	62
1	WGLTVGSWIGSSAGL	51	65	15	HLA-DRB1*03:01	51	90	VGSWIGSSA	0.000675	90
1	WGLTVGSWIGSSAGL	51	65	15	HLA-DRB1*04:01	51	69	VGSWIGSSA	0.002911	69
1	WGLTVGSWIGSSAGL	51	65	15	HLA-DRB1*04:05	51	58	VGSWIGSSA	0.006606	58
1	WGLTVGSWIGSSAGL	51	65	15	HLA-DRB1*07:01	51	64	VGSWIGSSA	0.006872	64
1	WGLTVGSWIGSSAGL	51	65	15	HLA-DRB1*08:02	51	78	VGSWIGSSA	0.003653	78
1	WGLTVGSWIGSSAGL	51	65	15	HLA-DRB1*09:01	51	69	VGSWIGSSA	0.010703	69
1	WGLTVGSWIGSSAGL	51	65	15	HLA-DRB1*11:01	51	90	VGSWIGSSA	0.000631	90
1	WGLTVGSWIGSSAGL	51	65	15	HLA-DRB1*12:01	51	86	VGSWIGSSA	0.004895	86
1	WGLTVGSWIGSSAGL	51	65	15	HLA-DRB1*13:02	51	84	VGSWIGSSA	0.004076	84
1	WGLTVGSWIGSSAGL	51	65	15	HLA-DRB1*15:01	51	16	VGSWIGSSA	0.08305	16
1	WGLTVGSWIGSSAGL	51	65	15	HLA-DRB3*01:01	51	96	VGSWIGSSA	0.0002	96
1	WGLTVGSWIGSSAGL	51	65	15	HLA-DRB3*02:02	51	78	VGSWIGSSA	0.000644	78
1	WGLTVGSWIGSSAGL	51	65	15	HLA-DRB4*01:01	51	79	VGSWIGSSA	0.00307	79
1	WGLTVGSWIGSSAGL	51	65	15	HLA-DRB5*01:01	51	74	VGSWIGSSA	0.002599	74
1	GLTVGSWIGSSAGLM	52	66	15	HLA-DPA1*01:03/DPB1*02:01	52	79	VGSWIGSSA	0.003391	79
1	GLTVGSWIGSSAGLM	52	66	15	HLA-DPA1*01:03/DPB1*04:01	52	85	WIGSSAGLM	0.000804	85
1	GLTVGSWIGSSAGLM	52	66	15	HLA-DPA1*02:01/DPB1*01:01	52	85	WIGSSAGLM	0.00402	85
1	GLTVGSWIGSSAGLM	52	66	15	HLA-DPA1*02:01/DPB1*05:01	52	93	VGSWIGSSA	0.001504	93
1	GLTVGSWIGSSAGLM	52	66	15	HLA-DPA1*02:01/DPB1*14:01	52	63	WIGSSAGLM	0.005136	63
1	GLTVGSWIGSSAGLM	52	66	15	HLA-DPA1*03:01/DPB1*04:02	52	89	VGSWIGSSA	0.003879	89
1	GLTVGSWIGSSAGLM	52	66	15	HLA-DQA1*01:01/DQB1*05:01	52	50	VGSWIGSSA	0.001917	50
1	GLTVGSWIGSSAGLM	52	66	15	HLA-DQA1*01:02/DQB1*06:02	52	23	TVGSWIGSS	0.074529	23
1	GLTVGSWIGSSAGLM	52	66	15	HLA-DQA1*03:01/DQB1*03:02	52	47	WIGSSAGLM	0.001694	47
1	GLTVGSWIGSSAGLM	52	66	15	HLA-DQA1*04:01/DQB1*04:02	52	34	VGSWIGSSA	0.046113	34
1	GLTVGSWIGSSAGLM	52	66	15	HLA-DQA1*05:01/DQB1*02:01	52	38	WIGSSAGLM	0.036528	38
1	GLTVGSWIGSSAGLM	52	66	15	HLA-DQA1*05:01/DQB1*03:01	52	24	WIGSSAGLM	0.071544	24
1	GLTVGSWIGSSAGLM	52	66	15	HLA-DRB1*01:01	52	48	WIGSSAGLM	0.007204	48
1	GLTVGSWIGSSAGLM	52	66	15	HLA-DRB1*03:01	52	87	VGSWIGSSA	0.000872	87
1	GLTVGSWIGSSAGLM	52	66	15	HLA-DRB1*04:01	52	60	VGSWIGSSA	0.004857	60
1	GLTVGSWIGSSAGLM	52	66	15	HLA-DRB1*04:05	52	51	VGSWIGSSA	0.009257	51
1	GLTVGSWIGSSAGLM	52	66	15	HLA-DRB1*07:01	52	18	WIGSSAGLM	0.084022	18
1	GLTVGSWIGSSAGLM	52	66	15	HLA-DRB1*08:02	52	75	VGSWIGSSA	0.004215	75
1	GLTVGSWIGSSAGLM	52	66	15	HLA-DRB1*09:01	52	12	WIGSSAGLM	0.2226	12
1	GLTVGSWIGSSAGLM	52	66	15	HLA-DRB1*11:01	52	84	WIGSSAGLM	0.001048	84
1	GLTVGSWIGSSAGLM	52	66	15	HLA-DRB1*12:01	52	85	VGSWIGSSA	0.005038	85
1	GLTVGSWIGSSAGLM	52	66	15	HLA-DRB1*13:02	52	71	WIGSSAGLM	0.008313	71
1	GLTVGSWIGSSAGLM	52	66	15	HLA-DRB1*15:01	52	16	VGSWIGSSA	0.087043	16
1	GLTVGSWIGSSAGLM	52	66	15	HLA-DRB3*01:01	52	26	WIGSSAGLM	0.009433	26
1	GLTVGSWIGSSAGLM	52	66	15	HLA-DRB3*02:02	52	61	WIGSSAGLM	0.001613	61
1	GLTVGSWIGSSAGLM	52	66	15	HLA-DRB4*01:01	52	80	VGSWIGSSA	0.002891	80
1	GLTVGSWIGSSAGLM	52	66	15	HLA-DRB5*01:01	52	68	VGSWIGSSA	0.003746	68
1	LTVGSWIGSSAGLMV	53	67	15	HLA-DPA1*01:03/DPB1*02:01	53	71	WIGSSAGLM	0.004832	71
1	LTVGSWIGSSAGLMV	53	67	15	HLA-DPA1*01:03/DPB1*04:01	53	66	WIGSSAGLM	0.001939	66
1	LTVGSWIGSSAGLMV	53	67	15	HLA-DPA1*02:01/DPB1*01:01	53	67	WIGSSAGLM	0.009027	67
1	LTVGSWIGSSAGLMV	53	67	15	HLA-DPA1*02:01/DPB1*05:01	53	85	WIGSSAGLM	0.002835	85
1	LTVGSWIGSSAGLMV	53	67	15	HLA-DPA1*02:01/DPB1*14:01	53	25	WIGSSAGLM	0.021482	25
1	LTVGSWIGSSAGLMV	53	67	15	HLA-DPA1*03:01/DPB1*04:02	53	77	WIGSSAGLM	0.007698	77
1	LTVGSWIGSSAGLMV	53	67	15	HLA-DQA1*01:01/DQB1*05:01	53	60	VGSWIGSSA	0.001421	60
1	LTVGSWIGSSAGLMV	53	67	15	HLA-DQA1*01:02/DQB1*06:02	53	55	WIGSSAGLM	0.021054	55
1	LTVGSWIGSSAGLMV	53	67	15	HLA-DQA1*03:01/DQB1*03:02	53	41	WIGSSAGLM	0.002052	41
1	LTVGSWIGSSAGLMV	53	67	15	HLA-DQA1*04:01/DQB1*04:02	53	45	VGSWIGSSA	0.034921	45
1	LTVGSWIGSSAGLMV	53	67	15	HLA-DQA1*05:01/DQB1*02:01	53	24	WIGSSAGLM	0.071342	24
1	LTVGSWIGSSAGLMV	53	67	15	HLA-DQA1*05:01/DQB1*03:01	53	12	WIGSSAGLM	0.168201	12
1	LTVGSWIGSSAGLMV	53	67	15	HLA-DRB1*01:01	53	26	WIGSSAGLM	0.03124	26
1	LTVGSWIGSSAGLMV	53	67	15	HLA-DRB1*03:01	53	72	WIGSSAGLM	0.002334	72
1	LTVGSWIGSSAGLMV	53	67	15	HLA-DRB1*04:01	53	49	WIGSSAGLM	0.008721	49
1	LTVGSWIGSSAGLMV	53	67	15	HLA-DRB1*04:05	53	46	WIGSSAGLM	0.012149	46
1	LTVGSWIGSSAGLMV	53	67	15	HLA-DRB1*07:01	53	7.2	WIGSSAGLM	0.24096	7.2
1	LTVGSWIGSSAGLMV	53	67	15	HLA-DRB1*08:02	53	72	WIGSSAGLM	0.005209	72
1	LTVGSWIGSSAGLMV	53	67	15	HLA-DRB1*09:01	53	3.9	WIGSSAGLM	0.452303	3.9
1	LTVGSWIGSSAGLMV	53	67	15	HLA-DRB1*11:01	53	69	WIGSSAGLM	0.002567	69
1	LTVGSWIGSSAGLMV	53	67	15	HLA-DRB1*12:01	53	83	IGSSAGLMV	0.005999	83
1	LTVGSWIGSSAGLMV	53	67	15	HLA-DRB1*13:02	53	56	WIGSSAGLM	0.016835	56
1	LTVGSWIGSSAGLMV	53	67	15	HLA-DRB1*15:01	53	38	VGSWIGSSA	0.018762	38
1	LTVGSWIGSSAGLMV	53	67	15	HLA-DRB3*01:01	53	15	WIGSSAGLM	0.025427	15
1	LTVGSWIGSSAGLMV	53	67	15	HLA-DRB3*02:02	53	24	WIGSSAGLM	0.013756	24
1	LTVGSWIGSSAGLMV	53	67	15	HLA-DRB4*01:01	53	90	WIGSSAGLM	0.001557	90
1	LTVGSWIGSSAGLMV	53	67	15	HLA-DRB5*01:01	53	40	WIGSSAGLM	0.015404	40
1	TVGSWIGSSAGLMVA	54	68	15	HLA-DPA1*01:03/DPB1*02:01	54	51	WIGSSAGLM	0.010056	51
1	TVGSWIGSSAGLMVA	54	68	15	HLA-DPA1*01:03/DPB1*04:01	54	45	WIGSSAGLM	0.004229	45
1	TVGSWIGSSAGLMVA	54	68	15	HLA-DPA1*02:01/DPB1*01:01	54	48	WIGSSAGLM	0.016495	48
1	TVGSWIGSSAGLMVA	54	68	15	HLA-DPA1*02:01/DPB1*05:01	54	72	WIGSSAGLM	0.005542	72
1	TVGSWIGSSAGLMVA	54	68	15	HLA-DPA1*02:01/DPB1*14:01	54	14	WIGSSAGLM	0.038675	14
1	TVGSWIGSSAGLMVA	54	68	15	HLA-DPA1*03:01/DPB1*04:02	54	56	WIGSSAGLM	0.016977	56
1	TVGSWIGSSAGLMVA	54	68	15	HLA-DQA1*01:01/DQB1*05:01	54	51	WIGSSAGLM	0.001836	51
1	TVGSWIGSSAGLMVA	54	68	15	HLA-DQA1*01:02/DQB1*06:02	54	46	WIGSSAGLM	0.029616	46
1	TVGSWIGSSAGLMVA	54	68	15	HLA-DQA1*03:01/DQB1*03:02	54	24	WIGSSAGLM	0.003529	24
1	TVGSWIGSSAGLMVA	54	68	15	HLA-DQA1*04:01/DQB1*04:02	54	42	WIGSSAGLM	0.037731	42
1	TVGSWIGSSAGLMVA	54	68	15	HLA-DQA1*05:01/DQB1*02:01	54	17	WIGSSAGLM	0.107806	17
1	TVGSWIGSSAGLMVA	54	68	15	HLA-DQA1*05:01/DQB1*03:01	54	6.5	WIGSSAGLM	0.264455	6.5
1	TVGSWIGSSAGLMVA	54	68	15	HLA-DRB1*01:01	54	15	WIGSSAGLM	0.094912	15
1	TVGSWIGSSAGLMVA	54	68	15	HLA-DRB1*03:01	54	53	IGSSAGLMV	0.006501	53
1	TVGSWIGSSAGLMVA	54	68	15	HLA-DRB1*04:01	54	33	WIGSSAGLM	0.023224	33
1	TVGSWIGSSAGLMVA	54	68	15	HLA-DRB1*04:05	54	38	WIGSSAGLM	0.019934	38
1	TVGSWIGSSAGLMVA	54	68	15	HLA-DRB1*07:01	54	3.8	WIGSSAGLM	0.394844	3.8
1	TVGSWIGSSAGLMVA	54	68	15	HLA-DRB1*08:02	54	52	WIGSSAGLM	0.014339	52
1	TVGSWIGSSAGLMVA	54	68	15	HLA-DRB1*09:01	54	2	WIGSSAGLM	0.588611	2
1	TVGSWIGSSAGLMVA	54	68	15	HLA-DRB1*11:01	54	49	WIGSSAGLM	0.008227	49
1	TVGSWIGSSAGLMVA	54	68	15	HLA-DRB1*12:01	54	59	IGSSAGLMV	0.018084	59
1	TVGSWIGSSAGLMVA	54	68	15	HLA-DRB1*13:02	54	34	WIGSSAGLM	0.045583	34
1	TVGSWIGSSAGLMVA	54	68	15	HLA-DRB1*15:01	54	52	IGSSAGLMV	0.00915	52
1	TVGSWIGSSAGLMVA	54	68	15	HLA-DRB3*01:01	54	11	WIGSSAGLM	0.041394	11
1	TVGSWIGSSAGLMVA	54	68	15	HLA-DRB3*02:02	54	11	WIGSSAGLM	0.045389	11
1	TVGSWIGSSAGLMVA	54	68	15	HLA-DRB4*01:01	54	81	WIGSSAGLM	0.002767	81
1	TVGSWIGSSAGLMVA	54	68	15	HLA-DRB5*01:01	54	22	WIGSSAGLM	0.044691	22
1	VGSWIGSSAGLMVAA	55	69	15	HLA-DPA1*01:03/DPB1*02:01	55	40	WIGSSAGLM	0.015245	40
1	VGSWIGSSAGLMVAA	55	69	15	HLA-DPA1*01:03/DPB1*04:01	55	35	WIGSSAGLM	0.006297	35
1	VGSWIGSSAGLMVAA	55	69	15	HLA-DPA1*02:01/DPB1*01:01	55	37	WIGSSAGLM	0.022464	37
1	VGSWIGSSAGLMVAA	55	69	15	HLA-DPA1*02:01/DPB1*05:01	55	62	WIGSSAGLM	0.008295	62
1	VGSWIGSSAGLMVAA	55	69	15	HLA-DPA1*02:01/DPB1*14:01	55	9.3	WIGSSAGLM	0.051745	9.3
1	VGSWIGSSAGLMVAA	55	69	15	HLA-DPA1*03:01/DPB1*04:02	55	40	WIGSSAGLM	0.028469	40
1	VGSWIGSSAGLMVAA	55	69	15	HLA-DQA1*01:01/DQB1*05:01	55	42	WIGSSAGLM	0.002407	42
1	VGSWIGSSAGLMVAA	55	69	15	HLA-DQA1*01:02/DQB1*06:02	55	32	WIGSSAGLM	0.048674	32
1	VGSWIGSSAGLMVAA	55	69	15	HLA-DQA1*03:01/DQB1*03:02	55	21	WIGSSAGLM	0.004065	21
1	VGSWIGSSAGLMVAA	55	69	15	HLA-DQA1*04:01/DQB1*04:02	55	42	WIGSSAGLM	0.037376	42
1	VGSWIGSSAGLMVAA	55	69	15	HLA-DQA1*05:01/DQB1*02:01	55	15	WIGSSAGLM	0.125976	15
1	VGSWIGSSAGLMVAA	55	69	15	HLA-DQA1*05:01/DQB1*03:01	55	5	WIGSSAGLM	0.316879	5
1	VGSWIGSSAGLMVAA	55	69	15	HLA-DRB1*01:01	55	9.6	WIGSSAGLM	0.174543	9.6
1	VGSWIGSSAGLMVAA	55	69	15	HLA-DRB1*03:01	55	43	IGSSAGLMV	0.011621	43
1	VGSWIGSSAGLMVAA	55	69	15	HLA-DRB1*04:01	55	27	WIGSSAGLM	0.036584	27
1	VGSWIGSSAGLMVAA	55	69	15	HLA-DRB1*04:05	55	33	WIGSSAGLM	0.026682	33
1	VGSWIGSSAGLMVAA	55	69	15	HLA-DRB1*07:01	55	2.9	WIGSSAGLM	0.47485	2.9
1	VGSWIGSSAGLMVAA	55	69	15	HLA-DRB1*08:02	55	40	WIGSSAGLM	0.026208	40
1	VGSWIGSSAGLMVAA	55	69	15	HLA-DRB1*09:01	55	1.3	WIGSSAGLM	0.655029	1.3
1	VGSWIGSSAGLMVAA	55	69	15	HLA-DRB1*11:01	55	37	WIGSSAGLM	0.016841	37
1	VGSWIGSSAGLMVAA	55	69	15	HLA-DRB1*12:01	55	43	IGSSAGLMV	0.034842	43
1	VGSWIGSSAGLMVAA	55	69	15	HLA-DRB1*13:02	55	25	IGSSAGLMV	0.07493	25
1	VGSWIGSSAGLMVAA	55	69	15	HLA-DRB1*15:01	55	31	IGSSAGLMV	0.028216	31
1	VGSWIGSSAGLMVAA	55	69	15	HLA-DRB3*01:01	55	9	WIGSSAGLM	0.050423	9
1	VGSWIGSSAGLMVAA	55	69	15	HLA-DRB3*02:02	55	7.2	WIGSSAGLM	0.077739	7.2
1	VGSWIGSSAGLMVAA	55	69	15	HLA-DRB4*01:01	55	69	IGSSAGLMV	0.00499	69
1	VGSWIGSSAGLMVAA	55	69	15	HLA-DRB5*01:01	55	15	WIGSSAGLM	0.071277	15
1	GSWIGSSAGLMVAAA	56	70	15	HLA-DPA1*01:03/DPB1*02:01	56	54	IGSSAGLMV	0.009118	54
1	GSWIGSSAGLMVAAA	56	70	15	HLA-DPA1*01:03/DPB1*04:01	56	53	IGSSAGLMV	0.003111	53
1	GSWIGSSAGLMVAAA	56	70	15	HLA-DPA1*02:01/DPB1*01:01	56	57	IGSSAGLMV	0.012496	57
1	GSWIGSSAGLMVAAA	56	70	15	HLA-DPA1*02:01/DPB1*05:01	56	74	WIGSSAGLM	0.005225	74
1	GSWIGSSAGLMVAAA	56	70	15	HLA-DPA1*02:01/DPB1*14:01	56	21	WIGSSAGLM	0.025833	21
1	GSWIGSSAGLMVAAA	56	70	15	HLA-DPA1*03:01/DPB1*04:02	56	47	IGSSAGLMV	0.022544	47
1	GSWIGSSAGLMVAAA	56	70	15	HLA-DQA1*01:01/DQB1*05:01	56	49	IGSSAGLMV	0.001971	49
1	GSWIGSSAGLMVAAA	56	70	15	HLA-DQA1*01:02/DQB1*06:02	56	14	SAGLMVAAA	0.121186	14
1	GSWIGSSAGLMVAAA	56	70	15	HLA-DQA1*03:01/DQB1*03:02	56	30	WIGSSAGLM	0.002801	30
1	GSWIGSSAGLMVAAA	56	70	15	HLA-DQA1*04:01/DQB1*04:02	56	56	WIGSSAGLM	0.02635	56
1	GSWIGSSAGLMVAAA	56	70	15	HLA-DQA1*05:01/DQB1*02:01	56	28	WIGSSAGLM	0.059037	28
1	GSWIGSSAGLMVAAA	56	70	15	HLA-DQA1*05:01/DQB1*03:01	56	9.8	WIGSSAGLM	0.190534	9.8
1	GSWIGSSAGLMVAAA	56	70	15	HLA-DRB1*01:01	56	12	IGSSAGLMV	0.125491	12
1	GSWIGSSAGLMVAAA	56	70	15	HLA-DRB1*03:01	56	39	IGSSAGLMV	0.014143	39
1	GSWIGSSAGLMVAAA	56	70	15	HLA-DRB1*04:01	56	42	IGSSAGLMV	0.013235	42
1	GSWIGSSAGLMVAAA	56	70	15	HLA-DRB1*04:05	56	48	WIGSSAGLM	0.010933	48
1	GSWIGSSAGLMVAAA	56	70	15	HLA-DRB1*07:01	56	4.3	IGSSAGLMV	0.361963	4.3
1	GSWIGSSAGLMVAAA	56	70	15	HLA-DRB1*08:02	56	63	WIGSSAGLM	0.00842	63
1	GSWIGSSAGLMVAAA	56	70	15	HLA-DRB1*09:01	56	2.8	IGSSAGLMV	0.516539	2.8
1	GSWIGSSAGLMVAAA	56	70	15	HLA-DRB1*11:01	56	64	WIGSSAGLM	0.003546	64
1	GSWIGSSAGLMVAAA	56	70	15	HLA-DRB1*12:01	56	37	IGSSAGLMV	0.047036	37
1	GSWIGSSAGLMVAAA	56	70	15	HLA-DRB1*13:02	56	26	IGSSAGLMV	0.071926	26
1	GSWIGSSAGLMVAAA	56	70	15	HLA-DRB1*15:01	56	20	IGSSAGLMV	0.059813	20
1	GSWIGSSAGLMVAAA	56	70	15	HLA-DRB3*01:01	56	18	WIGSSAGLM	0.018197	18
1	GSWIGSSAGLMVAAA	56	70	15	HLA-DRB3*02:02	56	16	WIGSSAGLM	0.026796	16
1	GSWIGSSAGLMVAAA	56	70	15	HLA-DRB4*01:01	56	65	IGSSAGLMV	0.005679	65
1	GSWIGSSAGLMVAAA	56	70	15	HLA-DRB5*01:01	56	30	WIGSSAGLM	0.026761	30
1	SWIGSSAGLMVAAAS	57	71	15	HLA-DPA1*01:03/DPB1*02:01	57	80	IGSSAGLMV	0.003185	80
1	SWIGSSAGLMVAAAS	57	71	15	HLA-DPA1*01:03/DPB1*04:01	57	82	IGSSAGLMV	0.000968	82
1	SWIGSSAGLMVAAAS	57	71	15	HLA-DPA1*02:01/DPB1*01:01	57	84	IGSSAGLMV	0.004324	84
1	SWIGSSAGLMVAAAS	57	71	15	HLA-DPA1*02:01/DPB1*05:01	57	94	IGSSAGLMV	0.001293	94
1	SWIGSSAGLMVAAAS	57	71	15	HLA-DPA1*02:01/DPB1*14:01	57	65	WIGSSAGLM	0.004728	65
1	SWIGSSAGLMVAAAS	57	71	15	HLA-DPA1*03:01/DPB1*04:02	57	77	IGSSAGLMV	0.007416	77
1	SWIGSSAGLMVAAAS	57	71	15	HLA-DQA1*01:01/DQB1*05:01	57	74	IGSSAGLMV	0.000923	74
1	SWIGSSAGLMVAAAS	57	71	15	HLA-DQA1*01:02/DQB1*06:02	57	3.3	SAGLMVAAA	0.352489	3.3
1	SWIGSSAGLMVAAAS	57	71	15	HLA-DQA1*03:01/DQB1*03:02	57	34	SAGLMVAAA	0.002489	34
1	SWIGSSAGLMVAAAS	57	71	15	HLA-DQA1*04:01/DQB1*04:02	57	59	SAGLMVAAA	0.024445	59
1	SWIGSSAGLMVAAAS	57	71	15	HLA-DQA1*05:01/DQB1*02:01	57	51	IGSSAGLMV	0.019862	51
1	SWIGSSAGLMVAAAS	57	71	15	HLA-DQA1*05:01/DQB1*03:01	57	21	SSAGLMVAA	0.085464	21
1	SWIGSSAGLMVAAAS	57	71	15	HLA-DRB1*01:01	57	31	IGSSAGLMV	0.020123	31
1	SWIGSSAGLMVAAAS	57	71	15	HLA-DRB1*03:01	57	68	IGSSAGLMV	0.002981	68
1	SWIGSSAGLMVAAAS	57	71	15	HLA-DRB1*04:01	57	70	IGSSAGLMV	0.002719	70
1	SWIGSSAGLMVAAAS	57	71	15	HLA-DRB1*04:05	57	74	IGSSAGLMV	0.002923	74
1	SWIGSSAGLMVAAAS	57	71	15	HLA-DRB1*07:01	57	16	IGSSAGLMV	0.097078	16
1	SWIGSSAGLMVAAAS	57	71	15	HLA-DRB1*08:02	57	86	IGSSAGLMV	0.002194	86
1	SWIGSSAGLMVAAAS	57	71	15	HLA-DRB1*09:01	57	17	IGSSAGLMV	0.153765	17
1	SWIGSSAGLMVAAAS	57	71	15	HLA-DRB1*11:01	57	86	WIGSSAGLM	0.00086	86
1	SWIGSSAGLMVAAAS	57	71	15	HLA-DRB1*12:01	57	68	IGSSAGLMV	0.012092	68
1	SWIGSSAGLMVAAAS	57	71	15	HLA-DRB1*13:02	57	49	IGSSAGLMV	0.022889	49
1	SWIGSSAGLMVAAAS	57	71	15	HLA-DRB1*15:01	57	54	IGSSAGLMV	0.008138	54
1	SWIGSSAGLMVAAAS	57	71	15	HLA-DRB3*01:01	57	50	IGSSAGLMV	0.002586	50
1	SWIGSSAGLMVAAAS	57	71	15	HLA-DRB3*02:02	57	48	IGSSAGLMV	0.003324	48
1	SWIGSSAGLMVAAAS	57	71	15	HLA-DRB4*01:01	57	83	IGSSAGLMV	0.002544	83
1	SWIGSSAGLMVAAAS	57	71	15	HLA-DRB5*01:01	57	67	WIGSSAGLM	0.00388	67
1	WIGSSAGLMVAAASP	58	72	15	HLA-DPA1*01:03/DPB1*02:01	58	91	SAGLMVAAA	0.001724	91
1	WIGSSAGLMVAAASP	58	72	15	HLA-DPA1*01:03/DPB1*04:01	58	90	SAGLMVAAA	0.000585	90
1	WIGSSAGLMVAAASP	58	72	15	HLA-DPA1*02:01/DPB1*01:01	58	88	SAGLMVAAA	0.003285	88
1	WIGSSAGLMVAAASP	58	72	15	HLA-DPA1*02:01/DPB1*05:01	58	93	SAGLMVAAA	0.00147	93
1	WIGSSAGLMVAAASP	58	72	15	HLA-DPA1*02:01/DPB1*14:01	58	77	SAGLMVAAA	0.002779	77
1	WIGSSAGLMVAAASP	58	72	15	HLA-DPA1*03:01/DPB1*04:02	58	88	SAGLMVAAA	0.004091	88
1	WIGSSAGLMVAAASP	58	72	15	HLA-DQA1*01:01/DQB1*05:01	58	70	SAGLMVAAA	0.001081	70
1	WIGSSAGLMVAAASP	58	72	15	HLA-DQA1*01:02/DQB1*06:02	58	1.2	SAGLMVAAA	0.547281	1.2
1	WIGSSAGLMVAAASP	58	72	15	HLA-DQA1*03:01/DQB1*03:02	58	23	SAGLMVAAA	0.003773	23
1	WIGSSAGLMVAAASP	58	72	15	HLA-DQA1*04:01/DQB1*04:02	58	34	SAGLMVAAA	0.0467	34
1	WIGSSAGLMVAAASP	58	72	15	HLA-DQA1*05:01/DQB1*02:01	58	42	SAGLMVAAA	0.029776	42
1	WIGSSAGLMVAAASP	58	72	15	HLA-DQA1*05:01/DQB1*03:01	58	14	SSAGLMVAA	0.137651	14
1	WIGSSAGLMVAAASP	58	72	15	HLA-DRB1*01:01	58	51	AGLMVAAAS	0.006203	51
1	WIGSSAGLMVAAASP	58	72	15	HLA-DRB1*03:01	58	93	IGSSAGLMV	0.000419	93
1	WIGSSAGLMVAAASP	58	72	15	HLA-DRB1*04:01	58	60	AGLMVAAAS	0.004795	60
1	WIGSSAGLMVAAASP	58	72	15	HLA-DRB1*04:05	58	69	SAGLMVAAA	0.003683	69
1	WIGSSAGLMVAAASP	58	72	15	HLA-DRB1*07:01	58	47	IGSSAGLMV	0.015166	47
1	WIGSSAGLMVAAASP	58	72	15	HLA-DRB1*08:02	58	74	SAGLMVAAA	0.004556	74
1	WIGSSAGLMVAAASP	58	72	15	HLA-DRB1*09:01	58	57	IGSSAGLMV	0.02025	57
1	WIGSSAGLMVAAASP	58	72	15	HLA-DRB1*11:01	58	85	SAGLMVAAA	0.00093	85
1	WIGSSAGLMVAAASP	58	72	15	HLA-DRB1*12:01	58	83	SAGLMVAAA	0.005734	83
1	WIGSSAGLMVAAASP	58	72	15	HLA-DRB1*13:02	58	85	IGSSAGLMV	0.003648	85
1	WIGSSAGLMVAAASP	58	72	15	HLA-DRB1*15:01	58	87	IGSSAGLMV	0.001401	87
1	WIGSSAGLMVAAASP	58	72	15	HLA-DRB3*01:01	58	93	IGSSAGLMV	0.000273	93
1	WIGSSAGLMVAAASP	58	72	15	HLA-DRB3*02:02	58	82	IGSSAGLMV	0.000507	82
1	WIGSSAGLMVAAASP	58	72	15	HLA-DRB4*01:01	58	71	SAGLMVAAA	0.004405	71
1	WIGSSAGLMVAAASP	58	72	15	HLA-DRB5*01:01	58	86	AGLMVAAAS	0.001304	86
1	IGSSAGLMVAAASPY	59	73	15	HLA-DPA1*01:03/DPB1*02:01	59	87	LMVAAASPY	0.002194	87
1	IGSSAGLMVAAASPY	59	73	15	HLA-DPA1*01:03/DPB1*04:01	59	78	LMVAAASPY	0.001154	78
1	IGSSAGLMVAAASPY	59	73	15	HLA-DPA1*02:01/DPB1*01:01	59	76	LMVAAASPY	0.006274	76
1	IGSSAGLMVAAASPY	59	73	15	HLA-DPA1*02:01/DPB1*05:01	59	85	LMVAAASPY	0.002905	85
1	IGSSAGLMVAAASPY	59	73	15	HLA-DPA1*02:01/DPB1*14:01	59	57	LMVAAASPY	0.006302	57
1	IGSSAGLMVAAASPY	59	73	15	HLA-DPA1*03:01/DPB1*04:02	59	79	LMVAAASPY	0.00694	79
1	IGSSAGLMVAAASPY	59	73	15	HLA-DQA1*01:01/DQB1*05:01	59	58	SAGLMVAAA	0.001542	58
1	IGSSAGLMVAAASPY	59	73	15	HLA-DQA1*01:02/DQB1*06:02	59	1.2	SAGLMVAAA	0.547858	1.2
1	IGSSAGLMVAAASPY	59	73	15	HLA-DQA1*03:01/DQB1*03:02	59	18	SAGLMVAAA	0.004535	18
1	IGSSAGLMVAAASPY	59	73	15	HLA-DQA1*04:01/DQB1*04:02	59	29	SAGLMVAAA	0.05223	29
1	IGSSAGLMVAAASPY	59	73	15	HLA-DQA1*05:01/DQB1*02:01	59	39	SAGLMVAAA	0.035179	39
1	IGSSAGLMVAAASPY	59	73	15	HLA-DQA1*05:01/DQB1*03:01	59	16	SAGLMVAAA	0.11764	16
1	IGSSAGLMVAAASPY	59	73	15	HLA-DRB1*01:01	59	42	AGLMVAAAS	0.010352	42
1	IGSSAGLMVAAASPY	59	73	15	HLA-DRB1*03:01	59	51	LMVAAASPY	0.007346	51
1	IGSSAGLMVAAASPY	59	73	15	HLA-DRB1*04:01	59	51	AGLMVAAAS	0.007883	51
1	IGSSAGLMVAAASPY	59	73	15	HLA-DRB1*04:05	59	58	AGLMVAAAS	0.006522	58
1	IGSSAGLMVAAASPY	59	73	15	HLA-DRB1*07:01	59	34	LMVAAASPY	0.028556	34
1	IGSSAGLMVAAASPY	59	73	15	HLA-DRB1*08:02	59	65	SAGLMVAAA	0.007575	65
1	IGSSAGLMVAAASPY	59	73	15	HLA-DRB1*09:01	59	20	LMVAAASPY	0.125117	20
1	IGSSAGLMVAAASPY	59	73	15	HLA-DRB1*11:01	59	78	SAGLMVAAA	0.001496	78
1	IGSSAGLMVAAASPY	59	73	15	HLA-DRB1*12:01	59	21	LMVAAASPY	0.097696	21
1	IGSSAGLMVAAASPY	59	73	15	HLA-DRB1*13:02	59	54	LMVAAASPY	0.017881	54
1	IGSSAGLMVAAASPY	59	73	15	HLA-DRB1*15:01	59	70	LMVAAASPY	0.003716	70
1	IGSSAGLMVAAASPY	59	73	15	HLA-DRB3*01:01	59	36	LMVAAASPY	0.005169	36
1	IGSSAGLMVAAASPY	59	73	15	HLA-DRB3*02:02	59	55	LMVAAASPY	0.002221	55
1	IGSSAGLMVAAASPY	59	73	15	HLA-DRB4*01:01	59	62	SAGLMVAAA	0.006442	62
1	IGSSAGLMVAAASPY	59	73	15	HLA-DRB5*01:01	59	68	LMVAAASPY	0.003669	68
1	GSSAGLMVAAASPYV	60	74	15	HLA-DPA1*01:03/DPB1*02:01	60	76	LMVAAASPY	0.003801	76
1	GSSAGLMVAAASPYV	60	74	15	HLA-DPA1*01:03/DPB1*04:01	60	61	LMVAAASPY	0.002382	61
1	GSSAGLMVAAASPYV	60	74	15	HLA-DPA1*02:01/DPB1*01:01	60	63	LMVAAASPY	0.010166	63
1	GSSAGLMVAAASPYV	60	74	15	HLA-DPA1*02:01/DPB1*05:01	60	66	LMVAAASPY	0.006953	66
1	GSSAGLMVAAASPYV	60	74	15	HLA-DPA1*02:01/DPB1*14:01	60	39	LMVAAASPY	0.012374	39
1	GSSAGLMVAAASPYV	60	74	15	HLA-DPA1*03:01/DPB1*04:02	60	65	LMVAAASPY	0.012196	65
1	GSSAGLMVAAASPYV	60	74	15	HLA-DQA1*01:01/DQB1*05:01	60	50	LMVAAASPY	0.001917	50
1	GSSAGLMVAAASPYV	60	74	15	HLA-DQA1*01:02/DQB1*06:02	60	2.8	SAGLMVAAA	0.379072	2.8
1	GSSAGLMVAAASPYV	60	74	15	HLA-DQA1*03:01/DQB1*03:02	60	20	SAGLMVAAA	0.004214	20
1	GSSAGLMVAAASPYV	60	74	15	HLA-DQA1*04:01/DQB1*04:02	60	35	SAGLMVAAA	0.044671	35
1	GSSAGLMVAAASPYV	60	74	15	HLA-DQA1*05:01/DQB1*02:01	60	32	LMVAAASPY	0.046763	32
1	GSSAGLMVAAASPYV	60	74	15	HLA-DQA1*05:01/DQB1*03:01	60	19	LMVAAASPY	0.097549	19
1	GSSAGLMVAAASPYV	60	74	15	HLA-DRB1*01:01	60	32	LMVAAASPY	0.019398	32
1	GSSAGLMVAAASPYV	60	74	15	HLA-DRB1*03:01	60	21	LMVAAASPY	0.047073	21
1	GSSAGLMVAAASPYV	60	74	15	HLA-DRB1*04:01	60	43	AGLMVAAAS	0.012664	43
1	GSSAGLMVAAASPYV	60	74	15	HLA-DRB1*04:05	60	43	LMVAAASPY	0.014337	43
1	GSSAGLMVAAASPYV	60	74	15	HLA-DRB1*07:01	60	13	LMVAAASPY	0.128109	13
1	GSSAGLMVAAASPYV	60	74	15	HLA-DRB1*08:02	60	56	LMVAAASPY	0.012046	56
1	GSSAGLMVAAASPYV	60	74	15	HLA-DRB1*09:01	60	5.7	LMVAAASPY	0.369611	5.7
1	GSSAGLMVAAASPYV	60	74	15	HLA-DRB1*11:01	60	71	LMVAAASPY	0.00227	71
1	GSSAGLMVAAASPYV	60	74	15	HLA-DRB1*12:01	60	4.3	LMVAAASPY	0.337706	4.3
1	GSSAGLMVAAASPYV	60	74	15	HLA-DRB1*13:02	60	25	LMVAAASPY	0.073421	25
1	GSSAGLMVAAASPYV	60	74	15	HLA-DRB1*15:01	60	34	LMVAAASPY	0.023417	34
1	GSSAGLMVAAASPYV	60	74	15	HLA-DRB3*01:01	60	19	LMVAAASPY	0.015923	19
1	GSSAGLMVAAASPYV	60	74	15	HLA-DRB3*02:02	60	21	LMVAAASPY	0.016974	21
1	GSSAGLMVAAASPYV	60	74	15	HLA-DRB4*01:01	60	53	LMVAAASPY	0.008885	53
1	GSSAGLMVAAASPYV	60	74	15	HLA-DRB5*01:01	60	26	LMVAAASPY	0.033204	26
1	SSAGLMVAAASPYVA	61	75	15	HLA-DPA1*01:03/DPB1*02:01	61	57	LMVAAASPY	0.00792	57
1	SSAGLMVAAASPYVA	61	75	15	HLA-DPA1*01:03/DPB1*04:01	61	48	LMVAAASPY	0.003736	48
1	SSAGLMVAAASPYVA	61	75	15	HLA-DPA1*02:01/DPB1*01:01	61	51	LMVAAASPY	0.015124	51
1	SSAGLMVAAASPYVA	61	75	15	HLA-DPA1*02:01/DPB1*05:01	61	44	LMVAAASPY	0.015071	44
1	SSAGLMVAAASPYVA	61	75	15	HLA-DPA1*02:01/DPB1*14:01	61	27	LMVAAASPY	0.019738	27
1	SSAGLMVAAASPYVA	61	75	15	HLA-DPA1*03:01/DPB1*04:02	61	49	LMVAAASPY	0.021578	49
1	SSAGLMVAAASPYVA	61	75	15	HLA-DQA1*01:01/DQB1*05:01	61	31	MVAAASPYV	0.003357	31
1	SSAGLMVAAASPYVA	61	75	15	HLA-DQA1*01:02/DQB1*06:02	61	11	VAAASPYVA	0.154173	11
1	SSAGLMVAAASPYVA	61	75	15	HLA-DQA1*03:01/DQB1*03:02	61	17	MVAAASPYV	0.004713	17
1	SSAGLMVAAASPYVA	61	75	15	HLA-DQA1*04:01/DQB1*04:02	61	40	LMVAAASPY	0.039752	40
1	SSAGLMVAAASPYVA	61	75	15	HLA-DQA1*05:01/DQB1*02:01	61	20	LMVAAASPY	0.090286	20
1	SSAGLMVAAASPYVA	61	75	15	HLA-DQA1*05:01/DQB1*03:01	61	5	VAAASPYVA	0.317016	5
1	SSAGLMVAAASPYVA	61	75	15	HLA-DRB1*01:01	61	14	MVAAASPYV	0.106004	14
1	SSAGLMVAAASPYVA	61	75	15	HLA-DRB1*03:01	61	13	LMVAAASPY	0.095014	13
1	SSAGLMVAAASPYVA	61	75	15	HLA-DRB1*04:01	61	25	MVAAASPYV	0.041266	25
1	SSAGLMVAAASPYVA	61	75	15	HLA-DRB1*04:05	61	27	MVAAASPYV	0.040317	27
1	SSAGLMVAAASPYVA	61	75	15	HLA-DRB1*07:01	61	5.2	MVAAASPYV	0.316442	5.2
1	SSAGLMVAAASPYVA	61	75	15	HLA-DRB1*08:02	61	40	LMVAAASPY	0.026943	40
1	SSAGLMVAAASPYVA	61	75	15	HLA-DRB1*09:01	61	2	LMVAAASPY	0.587324	2
1	SSAGLMVAAASPYVA	61	75	15	HLA-DRB1*11:01	61	52	LMVAAASPY	0.007054	52
1	SSAGLMVAAASPYVA	61	75	15	HLA-DRB1*12:01	61	1.7	LMVAAASPY	0.508751	1.7
1	SSAGLMVAAASPYVA	61	75	15	HLA-DRB1*13:02	61	15	LMVAAASPY	0.138851	15
1	SSAGLMVAAASPYVA	61	75	15	HLA-DRB1*15:01	61	9.6	MVAAASPYV	0.16153	9.6
1	SSAGLMVAAASPYVA	61	75	15	HLA-DRB3*01:01	61	13	LMVAAASPY	0.031783	13
1	SSAGLMVAAASPYVA	61	75	15	HLA-DRB3*02:02	61	9.9	LMVAAASPY	0.051134	9.9
1	SSAGLMVAAASPYVA	61	75	15	HLA-DRB4*01:01	61	38	LMVAAASPY	0.015722	38
1	SSAGLMVAAASPYVA	61	75	15	HLA-DRB5*01:01	61	12	LMVAAASPY	0.093856	12
1	SAGLMVAAASPYVAW	62	76	15	HLA-DPA1*01:03/DPB1*02:01	62	59	LMVAAASPY	0.007445	59
1	SAGLMVAAASPYVAW	62	76	15	HLA-DPA1*01:03/DPB1*04:01	62	52	LMVAAASPY	0.003225	52
1	SAGLMVAAASPYVAW	62	76	15	HLA-DPA1*02:01/DPB1*01:01	62	55	LMVAAASPY	0.013378	55
1	SAGLMVAAASPYVAW	62	76	15	HLA-DPA1*02:01/DPB1*05:01	62	50	LMVAAASPY	0.012278	50
1	SAGLMVAAASPYVAW	62	76	15	HLA-DPA1*02:01/DPB1*14:01	62	28	LMVAAASPY	0.01876	28
1	SAGLMVAAASPYVAW	62	76	15	HLA-DPA1*03:01/DPB1*04:02	62	52	LMVAAASPY	0.019482	52
1	SAGLMVAAASPYVAW	62	76	15	HLA-DQA1*01:01/DQB1*05:01	62	26	MVAAASPYV	0.004014	26
1	SAGLMVAAASPYVAW	62	76	15	HLA-DQA1*01:02/DQB1*06:02	62	6.7	VAAASPYVA	0.224284	6.7
1	SAGLMVAAASPYVAW	62	76	15	HLA-DQA1*03:01/DQB1*03:02	62	18	MVAAASPYV	0.004525	18
1	SAGLMVAAASPYVAW	62	76	15	HLA-DQA1*04:01/DQB1*04:02	62	44	VAAASPYVA	0.036116	44
1	SAGLMVAAASPYVAW	62	76	15	HLA-DQA1*05:01/DQB1*02:01	62	17	VAAASPYVA	0.10476	17
1	SAGLMVAAASPYVAW	62	76	15	HLA-DQA1*05:01/DQB1*03:01	62	2.5	VAAASPYVA	0.470538	2.5
1	SAGLMVAAASPYVAW	62	76	15	HLA-DRB1*01:01	62	11	MVAAASPYV	0.161541	11
1	SAGLMVAAASPYVAW	62	76	15	HLA-DRB1*03:01	62	15	LMVAAASPY	0.076604	15
1	SAGLMVAAASPYVAW	62	76	15	HLA-DRB1*04:01	62	22	MVAAASPYV	0.053361	22
1	SAGLMVAAASPYVAW	62	76	15	HLA-DRB1*04:05	62	27	MVAAASPYV	0.038396	27
1	SAGLMVAAASPYVAW	62	76	15	HLA-DRB1*07:01	62	6	MVAAASPYV	0.285376	6
1	SAGLMVAAASPYVAW	62	76	15	HLA-DRB1*08:02	62	39	LMVAAASPY	0.027301	39
1	SAGLMVAAASPYVAW	62	76	15	HLA-DRB1*09:01	62	2.4	MVAAASPYV	0.540128	2.4
1	SAGLMVAAASPYVAW	62	76	15	HLA-DRB1*11:01	62	52	MVAAASPYV	0.006753	52
1	SAGLMVAAASPYVAW	62	76	15	HLA-DRB1*12:01	62	2.3	LMVAAASPY	0.452735	2.3
1	SAGLMVAAASPYVAW	62	76	15	HLA-DRB1*13:02	62	17	LMVAAASPY	0.119836	17
1	SAGLMVAAASPYVAW	62	76	15	HLA-DRB1*15:01	62	7.7	MVAAASPYV	0.203333	7.7
1	SAGLMVAAASPYVAW	62	76	15	HLA-DRB3*01:01	62	15	LMVAAASPY	0.02526	15
1	SAGLMVAAASPYVAW	62	76	15	HLA-DRB3*02:02	62	9.8	MVAAASPYV	0.051699	9.8
1	SAGLMVAAASPYVAW	62	76	15	HLA-DRB4*01:01	62	39	LMVAAASPY	0.0147	39
1	SAGLMVAAASPYVAW	62	76	15	HLA-DRB5*01:01	62	14	LMVAAASPY	0.079528	14
1	AGLMVAAASPYVAWM	63	77	15	HLA-DPA1*01:03/DPB1*02:01	63	69	MVAAASPYV	0.005152	69
1	AGLMVAAASPYVAWM	63	77	15	HLA-DPA1*01:03/DPB1*04:01	63	69	LMVAAASPY	0.001731	69
1	AGLMVAAASPYVAWM	63	77	15	HLA-DPA1*02:01/DPB1*01:01	63	72	LMVAAASPY	0.007568	72
1	AGLMVAAASPYVAWM	63	77	15	HLA-DPA1*02:01/DPB1*05:01	63	74	LMVAAASPY	0.005232	74
1	AGLMVAAASPYVAWM	63	77	15	HLA-DPA1*02:01/DPB1*14:01	63	38	LMVAAASPY	0.012602	38
1	AGLMVAAASPYVAWM	63	77	15	HLA-DPA1*03:01/DPB1*04:02	63	69	LMVAAASPY	0.010566	69
1	AGLMVAAASPYVAWM	63	77	15	HLA-DQA1*01:01/DQB1*05:01	63	28	MVAAASPYV	0.003678	28
1	AGLMVAAASPYVAWM	63	77	15	HLA-DQA1*01:02/DQB1*06:02	63	4.7	VAAASPYVA	0.27983	4.7
1	AGLMVAAASPYVAWM	63	77	15	HLA-DQA1*03:01/DQB1*03:02	63	19	VAAASPYVA	0.004454	19
1	AGLMVAAASPYVAWM	63	77	15	HLA-DQA1*04:01/DQB1*04:02	63	49	VAAASPYVA	0.031314	49
1	AGLMVAAASPYVAWM	63	77	15	HLA-DQA1*05:01/DQB1*02:01	63	18	VAAASPYVA	0.099178	18
1	AGLMVAAASPYVAWM	63	77	15	HLA-DQA1*05:01/DQB1*03:01	63	2.2	VAAASPYVA	0.506822	2.2
1	AGLMVAAASPYVAWM	63	77	15	HLA-DRB1*01:01	63	9.9	MVAAASPYV	0.169032	9.9
1	AGLMVAAASPYVAWM	63	77	15	HLA-DRB1*03:01	63	29	LMVAAASPY	0.025753	29
1	AGLMVAAASPYVAWM	63	77	15	HLA-DRB1*04:01	63	24	MVAAASPYV	0.047667	24
1	AGLMVAAASPYVAWM	63	77	15	HLA-DRB1*04:05	63	31	MVAAASPYV	0.029257	31
1	AGLMVAAASPYVAWM	63	77	15	HLA-DRB1*07:01	63	7.8	MVAAASPYV	0.225338	7.8
1	AGLMVAAASPYVAWM	63	77	15	HLA-DRB1*08:02	63	45	MVAAASPYV	0.020888	45
1	AGLMVAAASPYVAWM	63	77	15	HLA-DRB1*09:01	63	4.4	MVAAASPYV	0.423829	4.4
1	AGLMVAAASPYVAWM	63	77	15	HLA-DRB1*11:01	63	59	MVAAASPYV	0.004737	59
1	AGLMVAAASPYVAWM	63	77	15	HLA-DRB1*12:01	63	8.6	LMVAAASPY	0.214971	8.6
1	AGLMVAAASPYVAWM	63	77	15	HLA-DRB1*13:02	63	28	MVAAASPYV	0.06281	28
1	AGLMVAAASPYVAWM	63	77	15	HLA-DRB1*15:01	63	8.1	MVAAASPYV	0.19637	8.1
1	AGLMVAAASPYVAWM	63	77	15	HLA-DRB3*01:01	63	23	MVAAASPYV	0.01187	23
1	AGLMVAAASPYVAWM	63	77	15	HLA-DRB3*02:02	63	12	MVAAASPYV	0.039129	12
1	AGLMVAAASPYVAWM	63	77	15	HLA-DRB4*01:01	63	49	VAAASPYVA	0.010147	49
1	AGLMVAAASPYVAWM	63	77	15	HLA-DRB5*01:01	63	25	MVAAASPYV	0.035507	25
1	GLMVAAASPYVAWMS	64	78	15	HLA-DPA1*01:03/DPB1*02:01	64	76	VAAASPYVA	0.003855	76
1	GLMVAAASPYVAWMS	64	78	15	HLA-DPA1*01:03/DPB1*04:01	64	82	VAAASPYVA	0.000987	82
1	GLMVAAASPYVAWMS	64	78	15	HLA-DPA1*02:01/DPB1*01:01	64	80	VAAASPYVA	0.005209	80
1	GLMVAAASPYVAWMS	64	78	15	HLA-DPA1*02:01/DPB1*05:01	64	88	VAAASPYVA	0.002275	88
1	GLMVAAASPYVAWMS	64	78	15	HLA-DPA1*02:01/DPB1*14:01	64	48	VAAASPYVA	0.008754	48
1	GLMVAAASPYVAWMS	64	78	15	HLA-DPA1*03:01/DPB1*04:02	64	85	VAAASPYVA	0.005073	85
1	GLMVAAASPYVAWMS	64	78	15	HLA-DQA1*01:01/DQB1*05:01	64	38	VAAASPYVA	0.002691	38
1	GLMVAAASPYVAWMS	64	78	15	HLA-DQA1*01:02/DQB1*06:02	64	3.4	VAAASPYVA	0.344033	3.4
1	GLMVAAASPYVAWMS	64	78	15	HLA-DQA1*03:01/DQB1*03:02	64	20	VAAASPYVA	0.004246	20
1	GLMVAAASPYVAWMS	64	78	15	HLA-DQA1*04:01/DQB1*04:02	64	42	VAAASPYVA	0.037073	42
1	GLMVAAASPYVAWMS	64	78	15	HLA-DQA1*05:01/DQB1*02:01	64	18	VAAASPYVA	0.100762	18
1	GLMVAAASPYVAWMS	64	78	15	HLA-DQA1*05:01/DQB1*03:01	64	1.7	VAAASPYVA	0.554984	1.7
1	GLMVAAASPYVAWMS	64	78	15	HLA-DRB1*01:01	64	16	VAAASPYVA	0.078336	16
1	GLMVAAASPYVAWMS	64	78	15	HLA-DRB1*03:01	64	56	VAAASPYVA	0.005796	56
1	GLMVAAASPYVAWMS	64	78	15	HLA-DRB1*04:01	64	34	VAAASPYVA	0.022712	34
1	GLMVAAASPYVAWMS	64	78	15	HLA-DRB1*04:05	64	48	VAAASPYVA	0.01081	48
1	GLMVAAASPYVAWMS	64	78	15	HLA-DRB1*07:01	64	21	MVAAASPYV	0.0676	21
1	GLMVAAASPYVAWMS	64	78	15	HLA-DRB1*08:02	64	48	VAAASPYVA	0.017791	48
1	GLMVAAASPYVAWMS	64	78	15	HLA-DRB1*09:01	64	9.7	VAAASPYVA	0.249981	9.7
1	GLMVAAASPYVAWMS	64	78	15	HLA-DRB1*11:01	64	69	VAAASPYVA	0.002615	69
1	GLMVAAASPYVAWMS	64	78	15	HLA-DRB1*12:01	64	38	LMVAAASPY	0.044762	38
1	GLMVAAASPYVAWMS	64	78	15	HLA-DRB1*13:02	64	54	MVAAASPYV	0.018513	54
1	GLMVAAASPYVAWMS	64	78	15	HLA-DRB1*15:01	64	21	MVAAASPYV	0.056	21
1	GLMVAAASPYVAWMS	64	78	15	HLA-DRB3*01:01	64	50	MVAAASPYV	0.002612	50
1	GLMVAAASPYVAWMS	64	78	15	HLA-DRB3*02:02	64	32	MVAAASPYV	0.007879	32
1	GLMVAAASPYVAWMS	64	78	15	HLA-DRB4*01:01	64	45	VAAASPYVA	0.01159	45
1	GLMVAAASPYVAWMS	64	78	15	HLA-DRB5*01:01	64	38	VAAASPYVA	0.017214	38
1	LMVAAASPYVAWMSV	65	79	15	HLA-DPA1*01:03/DPB1*02:01	65	84	AAASPYVAW	0.002588	84
1	LMVAAASPYVAWMSV	65	79	15	HLA-DPA1*01:03/DPB1*04:01	65	89	AAASPYVAW	0.00066	89
1	LMVAAASPYVAWMSV	65	79	15	HLA-DPA1*02:01/DPB1*01:01	65	91	VAAASPYVA	0.0027	91
1	LMVAAASPYVAWMSV	65	79	15	HLA-DPA1*02:01/DPB1*05:01	65	93	ASPYVAWMS	0.001461	93
1	LMVAAASPYVAWMSV	65	79	15	HLA-DPA1*02:01/DPB1*14:01	65	67	VAAASPYVA	0.00429	67
1	LMVAAASPYVAWMSV	65	79	15	HLA-DPA1*03:01/DPB1*04:02	65	93	VAAASPYVA	0.002544	93
1	LMVAAASPYVAWMSV	65	79	15	HLA-DQA1*01:01/DQB1*05:01	65	53	VAAASPYVA	0.001779	53
1	LMVAAASPYVAWMSV	65	79	15	HLA-DQA1*01:02/DQB1*06:02	65	11	VAAASPYVA	0.15403	11
1	LMVAAASPYVAWMSV	65	79	15	HLA-DQA1*03:01/DQB1*03:02	65	33	VAAASPYVA	0.002603	33
1	LMVAAASPYVAWMSV	65	79	15	HLA-DQA1*04:01/DQB1*04:02	65	49	ASPYVAWMS	0.031955	49
1	LMVAAASPYVAWMSV	65	79	15	HLA-DQA1*05:01/DQB1*02:01	65	34	VAAASPYVA	0.043417	34
1	LMVAAASPYVAWMSV	65	79	15	HLA-DQA1*05:01/DQB1*03:01	65	4.8	VAAASPYVA	0.326741	4.8
1	LMVAAASPYVAWMSV	65	79	15	HLA-DRB1*01:01	65	38	VAAASPYVA	0.013308	38
1	LMVAAASPYVAWMSV	65	79	15	HLA-DRB1*03:01	65	84	VAAASPYVA	0.001137	84
1	LMVAAASPYVAWMSV	65	79	15	HLA-DRB1*04:01	65	65	VAAASPYVA	0.003509	65
1	LMVAAASPYVAWMSV	65	79	15	HLA-DRB1*04:05	65	73	VAAASPYVA	0.003064	73
1	LMVAAASPYVAWMSV	65	79	15	HLA-DRB1*07:01	65	50	MVAAASPYV	0.013125	50
1	LMVAAASPYVAWMSV	65	79	15	HLA-DRB1*08:02	65	78	VAAASPYVA	0.003712	78
1	LMVAAASPYVAWMSV	65	79	15	HLA-DRB1*09:01	65	34	VAAASPYVA	0.057058	34
1	LMVAAASPYVAWMSV	65	79	15	HLA-DRB1*11:01	65	90	VAAASPYVA	0.000592	90
1	LMVAAASPYVAWMSV	65	79	15	HLA-DRB1*12:01	65	82	VAAASPYVA	0.00617	82
1	LMVAAASPYVAWMSV	65	79	15	HLA-DRB1*13:02	65	81	VAAASPYVA	0.004944	81
1	LMVAAASPYVAWMSV	65	79	15	HLA-DRB1*15:01	65	40	ASPYVAWMS	0.016604	40
1	LMVAAASPYVAWMSV	65	79	15	HLA-DRB3*01:01	65	90	MVAAASPYV	0.000367	90
1	LMVAAASPYVAWMSV	65	79	15	HLA-DRB3*02:02	65	70	MVAAASPYV	0.00101	70
1	LMVAAASPYVAWMSV	65	79	15	HLA-DRB4*01:01	65	79	VAAASPYVA	0.003071	79
1	LMVAAASPYVAWMSV	65	79	15	HLA-DRB5*01:01	65	70	VAAASPYVA	0.003271	70
1	MVAAASPYVAWMSVT	66	80	15	HLA-DPA1*01:03/DPB1*02:01	66	90	ASPYVAWMS	0.001855	90
1	MVAAASPYVAWMSVT	66	80	15	HLA-DPA1*01:03/DPB1*04:01	66	91	AASPYVAWM	0.00055	91
1	MVAAASPYVAWMSVT	66	80	15	HLA-DPA1*02:01/DPB1*01:01	66	95	AAASPYVAW	0.001755	95
1	MVAAASPYVAWMSVT	66	80	15	HLA-DPA1*02:01/DPB1*05:01	66	94	ASPYVAWMS	0.001383	94
1	MVAAASPYVAWMSVT	66	80	15	HLA-DPA1*02:01/DPB1*14:01	66	75	AASPYVAWM	0.003075	75
1	MVAAASPYVAWMSVT	66	80	15	HLA-DPA1*03:01/DPB1*04:02	66	96	ASPYVAWMS	0.001745	96
1	MVAAASPYVAWMSVT	66	80	15	HLA-DQA1*01:01/DQB1*05:01	66	60	ASPYVAWMS	0.001453	60
1	MVAAASPYVAWMSVT	66	80	15	HLA-DQA1*01:02/DQB1*06:02	66	29	VAAASPYVA	0.056521	29
1	MVAAASPYVAWMSVT	66	80	15	HLA-DQA1*03:01/DQB1*03:02	66	48	AASPYVAWM	0.001635	48
1	MVAAASPYVAWMSVT	66	80	15	HLA-DQA1*04:01/DQB1*04:02	66	40	ASPYVAWMS	0.039544	40
1	MVAAASPYVAWMSVT	66	80	15	HLA-DQA1*05:01/DQB1*02:01	66	51	VAAASPYVA	0.019908	51
1	MVAAASPYVAWMSVT	66	80	15	HLA-DQA1*05:01/DQB1*03:01	66	12	VAAASPYVA	0.157479	12
1	MVAAASPYVAWMSVT	66	80	15	HLA-DRB1*01:01	66	69	VAAASPYVA	0.002578	69
1	MVAAASPYVAWMSVT	66	80	15	HLA-DRB1*03:01	66	94	VAAASPYVA	0.000378	94
1	MVAAASPYVAWMSVT	66	80	15	HLA-DRB1*04:01	66	88	VAAASPYVA	0.000758	88
1	MVAAASPYVAWMSVT	66	80	15	HLA-DRB1*04:05	66	86	VAAASPYVA	0.001313	86
1	MVAAASPYVAWMSVT	66	80	15	HLA-DRB1*07:01	66	63	AASPYVAWM	0.006947	63
1	MVAAASPYVAWMSVT	66	80	15	HLA-DRB1*08:02	66	89	ASPYVAWMS	0.001607	89
1	MVAAASPYVAWMSVT	66	80	15	HLA-DRB1*09:01	66	65	VAAASPYVA	0.013464	65
1	MVAAASPYVAWMSVT	66	80	15	HLA-DRB1*11:01	66	95	ASPYVAWMS	0.000321	95
1	MVAAASPYVAWMSVT	66	80	15	HLA-DRB1*12:01	66	90	ASPYVAWMS	0.003574	90
1	MVAAASPYVAWMSVT	66	80	15	HLA-DRB1*13:02	66	88	ASPYVAWMS	0.002799	88
1	MVAAASPYVAWMSVT	66	80	15	HLA-DRB1*15:01	66	28	ASPYVAWMS	0.035709	28
1	MVAAASPYVAWMSVT	66	80	15	HLA-DRB3*01:01	66	97	ASPYVAWMS	0.000179	97
1	MVAAASPYVAWMSVT	66	80	15	HLA-DRB3*02:02	66	95	VAAASPYVA	0.000158	95
1	MVAAASPYVAWMSVT	66	80	15	HLA-DRB4*01:01	66	92	VAAASPYVA	0.001329	92
1	MVAAASPYVAWMSVT	66	80	15	HLA-DRB5*01:01	66	85	ASPYVAWMS	0.001373	85
1	VAAASPYVAWMSVTA	67	81	15	HLA-DPA1*01:03/DPB1*02:01	67	63	YVAWMSVTA	0.006373	63
1	VAAASPYVAWMSVTA	67	81	15	HLA-DPA1*01:03/DPB1*04:01	67	74	YVAWMSVTA	0.001381	74
1	VAAASPYVAWMSVTA	67	81	15	HLA-DPA1*02:01/DPB1*01:01	67	79	YVAWMSVTA	0.005627	79
1	VAAASPYVAWMSVTA	67	81	15	HLA-DPA1*02:01/DPB1*05:01	67	81	YVAWMSVTA	0.003684	81
1	VAAASPYVAWMSVTA	67	81	15	HLA-DPA1*02:01/DPB1*14:01	67	56	YVAWMSVTA	0.00658	56
1	VAAASPYVAWMSVTA	67	81	15	HLA-DPA1*03:01/DPB1*04:02	67	71	YVAWMSVTA	0.009734	71
1	VAAASPYVAWMSVTA	67	81	15	HLA-DQA1*01:01/DQB1*05:01	67	27	YVAWMSVTA	0.003821	27
1	VAAASPYVAWMSVTA	67	81	15	HLA-DQA1*01:02/DQB1*06:02	67	67	ASPYVAWMS	0.013101	67
1	VAAASPYVAWMSVTA	67	81	15	HLA-DQA1*03:01/DQB1*03:02	67	51	YVAWMSVTA	0.001531	51
1	VAAASPYVAWMSVTA	67	81	15	HLA-DQA1*04:01/DQB1*04:02	67	17	ASPYVAWMS	0.076871	17
1	VAAASPYVAWMSVTA	67	81	15	HLA-DQA1*05:01/DQB1*02:01	67	58	YVAWMSVTA	0.014448	58
1	VAAASPYVAWMSVTA	67	81	15	HLA-DQA1*05:01/DQB1*03:01	67	45	AASPYVAWM	0.024384	45
1	VAAASPYVAWMSVTA	67	81	15	HLA-DRB1*01:01	67	27	YVAWMSVTA	0.029371	27
1	VAAASPYVAWMSVTA	67	81	15	HLA-DRB1*03:01	67	93	YVAWMSVTA	0.000433	93
1	VAAASPYVAWMSVTA	67	81	15	HLA-DRB1*04:01	67	29	YVAWMSVTA	0.032518	29
1	VAAASPYVAWMSVTA	67	81	15	HLA-DRB1*04:05	67	21	YVAWMSVTA	0.063	21
1	VAAASPYVAWMSVTA	67	81	15	HLA-DRB1*07:01	67	20	YVAWMSVTA	0.071173	20
1	VAAASPYVAWMSVTA	67	81	15	HLA-DRB1*08:02	67	39	YVAWMSVTA	0.027526	39
1	VAAASPYVAWMSVTA	67	81	15	HLA-DRB1*09:01	67	37	YVAWMSVTA	0.049362	37
1	VAAASPYVAWMSVTA	67	81	15	HLA-DRB1*11:01	67	43	YVAWMSVTA	0.011781	43
1	VAAASPYVAWMSVTA	67	81	15	HLA-DRB1*12:01	67	83	ASPYVAWMS	0.005988	83
1	VAAASPYVAWMSVTA	67	81	15	HLA-DRB1*13:02	67	56	YVAWMSVTA	0.016539	56
1	VAAASPYVAWMSVTA	67	81	15	HLA-DRB1*15:01	67	15	ASPYVAWMS	0.09308	15
1	VAAASPYVAWMSVTA	67	81	15	HLA-DRB3*01:01	67	62	YVAWMSVTA	0.001486	62
1	VAAASPYVAWMSVTA	67	81	15	HLA-DRB3*02:02	67	54	YVAWMSVTA	0.002305	54
1	VAAASPYVAWMSVTA	67	81	15	HLA-DRB4*01:01	67	90	YVAWMSVTA	0.001492	90
1	VAAASPYVAWMSVTA	67	81	15	HLA-DRB5*01:01	67	36	YVAWMSVTA	0.019018	36
1	AAASPYVAWMSVTAG	68	82	15	HLA-DPA1*01:03/DPB1*02:01	68	29	YVAWMSVTA	0.023982	29
1	AAASPYVAWMSVTAG	68	82	15	HLA-DPA1*01:03/DPB1*04:01	68	32	YVAWMSVTA	0.006962	32
1	AAASPYVAWMSVTAG	68	82	15	HLA-DPA1*02:01/DPB1*01:01	68	56	YVAWMSVTA	0.012828	56
1	AAASPYVAWMSVTAG	68	82	15	HLA-DPA1*02:01/DPB1*05:01	68	57	YVAWMSVTA	0.009627	57
1	AAASPYVAWMSVTAG	68	82	15	HLA-DPA1*02:01/DPB1*14:01	68	44	YVAWMSVTA	0.010339	44
1	AAASPYVAWMSVTAG	68	82	15	HLA-DPA1*03:01/DPB1*04:02	68	37	YVAWMSVTA	0.0311	37
1	AAASPYVAWMSVTAG	68	82	15	HLA-DQA1*01:01/DQB1*05:01	68	9.1	YVAWMSVTA	0.009035	9.1
1	AAASPYVAWMSVTAG	68	82	15	HLA-DQA1*01:02/DQB1*06:02	68	57	YVAWMSVTA	0.019441	57
1	AAASPYVAWMSVTAG	68	82	15	HLA-DQA1*03:01/DQB1*03:02	68	24	YVAWMSVTA	0.003583	24
1	AAASPYVAWMSVTAG	68	82	15	HLA-DQA1*04:01/DQB1*04:02	68	6	YVAWMSVTA	0.128816	6
1	AAASPYVAWMSVTAG	68	82	15	HLA-DQA1*05:01/DQB1*02:01	68	27	YVAWMSVTA	0.060257	27
1	AAASPYVAWMSVTAG	68	82	15	HLA-DQA1*05:01/DQB1*03:01	68	23	YVAWMSVTA	0.073797	23
1	AAASPYVAWMSVTAG	68	82	15	HLA-DRB1*01:01	68	6.6	YVAWMSVTA	0.279658	6.6
1	AAASPYVAWMSVTAG	68	82	15	HLA-DRB1*03:01	68	80	YVAWMSVTA	0.001456	80
1	AAASPYVAWMSVTAG	68	82	15	HLA-DRB1*04:01	68	6.2	YVAWMSVTA	0.312547	6.2
1	AAASPYVAWMSVTAG	68	82	15	HLA-DRB1*04:05	68	6.7	YVAWMSVTA	0.264143	6.7
1	AAASPYVAWMSVTAG	68	82	15	HLA-DRB1*07:01	68	6.8	YVAWMSVTA	0.25467	6.8
1	AAASPYVAWMSVTAG	68	82	15	HLA-DRB1*08:02	68	8	YVAWMSVTA	0.253273	8
1	AAASPYVAWMSVTAG	68	82	15	HLA-DRB1*09:01	68	15	YVAWMSVTA	0.173592	15
1	AAASPYVAWMSVTAG	68	82	15	HLA-DRB1*11:01	68	12	YVAWMSVTA	0.153451	12
1	AAASPYVAWMSVTAG	68	82	15	HLA-DRB1*12:01	68	60	YVAWMSVTA	0.01758	60
1	AAASPYVAWMSVTAG	68	82	15	HLA-DRB1*13:02	68	15	YVAWMSVTA	0.143007	15
1	AAASPYVAWMSVTAG	68	82	15	HLA-DRB1*15:01	68	4.3	YVAWMSVTA	0.331345	4.3
1	AAASPYVAWMSVTAG	68	82	15	HLA-DRB3*01:01	68	30	YVAWMSVTA	0.007351	30
1	AAASPYVAWMSVTAG	68	82	15	HLA-DRB3*02:02	68	18	YVAWMSVTA	0.022444	18
1	AAASPYVAWMSVTAG	68	82	15	HLA-DRB4*01:01	68	61	YVAWMSVTA	0.006743	61
1	AAASPYVAWMSVTAG	68	82	15	HLA-DRB5*01:01	68	11	YVAWMSVTA	0.108543	11
1	AASPYVAWMSVTAGQ	69	83	15	HLA-DPA1*01:03/DPB1*02:01	69	14	YVAWMSVTA	0.06048	14
1	AASPYVAWMSVTAGQ	69	83	15	HLA-DPA1*01:03/DPB1*04:01	69	16	YVAWMSVTA	0.016089	16
1	AASPYVAWMSVTAGQ	69	83	15	HLA-DPA1*02:01/DPB1*01:01	69	33	YVAWMSVTA	0.025214	33
1	AASPYVAWMSVTAGQ	69	83	15	HLA-DPA1*02:01/DPB1*05:01	69	35	YVAWMSVTA	0.020607	35
1	AASPYVAWMSVTAGQ	69	83	15	HLA-DPA1*02:01/DPB1*14:01	69	29	YVAWMSVTA	0.017715	29
1	AASPYVAWMSVTAGQ	69	83	15	HLA-DPA1*03:01/DPB1*04:02	69	19	YVAWMSVTA	0.057976	19
1	AASPYVAWMSVTAGQ	69	83	15	HLA-DQA1*01:01/DQB1*05:01	69	3.1	YVAWMSVTA	0.017798	3.1
1	AASPYVAWMSVTAGQ	69	83	15	HLA-DQA1*01:02/DQB1*06:02	69	24	VAWMSVTAG	0.071298	24
1	AASPYVAWMSVTAGQ	69	83	15	HLA-DQA1*03:01/DQB1*03:02	69	7.2	YVAWMSVTA	0.008349	7.2
1	AASPYVAWMSVTAGQ	69	83	15	HLA-DQA1*04:01/DQB1*04:02	69	1.6	YVAWMSVTA	0.202321	1.6
1	AASPYVAWMSVTAGQ	69	83	15	HLA-DQA1*05:01/DQB1*02:01	69	14	YVAWMSVTA	0.127251	14
1	AASPYVAWMSVTAGQ	69	83	15	HLA-DQA1*05:01/DQB1*03:01	69	13	YVAWMSVTA	0.155139	13
1	AASPYVAWMSVTAGQ	69	83	15	HLA-DRB1*01:01	69	3.3	YVAWMSVTA	0.510174	3.3
1	AASPYVAWMSVTAGQ	69	83	15	HLA-DRB1*03:01	69	61	YVAWMSVTA	0.004286	61
1	AASPYVAWMSVTAGQ	69	83	15	HLA-DRB1*04:01	69	2.3	YVAWMSVTA	0.565823	2.3
1	AASPYVAWMSVTAGQ	69	83	15	HLA-DRB1*04:05	69	3.7	YVAWMSVTA	0.451221	3.7
1	AASPYVAWMSVTAGQ	69	83	15	HLA-DRB1*07:01	69	3.7	YVAWMSVTA	0.407558	3.7
1	AASPYVAWMSVTAGQ	69	83	15	HLA-DRB1*08:02	69	3.1	YVAWMSVTA	0.471846	3.1
1	AASPYVAWMSVTAGQ	69	83	15	HLA-DRB1*09:01	69	7.7	YVAWMSVTA	0.300468	7.7
1	AASPYVAWMSVTAGQ	69	83	15	HLA-DRB1*11:01	69	5.5	YVAWMSVTA	0.347647	5.5
1	AASPYVAWMSVTAGQ	69	83	15	HLA-DRB1*12:01	69	37	YVAWMSVTA	0.045512	37
1	AASPYVAWMSVTAGQ	69	83	15	HLA-DRB1*13:02	69	5.5	YVAWMSVTA	0.305687	5.5
1	AASPYVAWMSVTAGQ	69	83	15	HLA-DRB1*15:01	69	2.1	YVAWMSVTA	0.503157	2.1
1	AASPYVAWMSVTAGQ	69	83	15	HLA-DRB3*01:01	69	20	YVAWMSVTA	0.015027	20
1	AASPYVAWMSVTAGQ	69	83	15	HLA-DRB3*02:02	69	8.2	YVAWMSVTA	0.065141	8.2
1	AASPYVAWMSVTAGQ	69	83	15	HLA-DRB4*01:01	69	20	VAWMSVTAG	0.03798	20
1	AASPYVAWMSVTAGQ	69	83	15	HLA-DRB5*01:01	69	4.7	YVAWMSVTA	0.223757	4.7
1	ASPYVAWMSVTAGQA	70	84	15	HLA-DPA1*01:03/DPB1*02:01	70	9.3	YVAWMSVTA	0.08468	9.3
1	ASPYVAWMSVTAGQA	70	84	15	HLA-DPA1*01:03/DPB1*04:01	70	13	YVAWMSVTA	0.021073	13
1	ASPYVAWMSVTAGQA	70	84	15	HLA-DPA1*02:01/DPB1*01:01	70	21	YVAWMSVTA	0.036466	21
1	ASPYVAWMSVTAGQA	70	84	15	HLA-DPA1*02:01/DPB1*05:01	70	23	YVAWMSVTA	0.03001	23
1	ASPYVAWMSVTAGQA	70	84	15	HLA-DPA1*02:01/DPB1*14:01	70	20	YVAWMSVTA	0.026186	20
1	ASPYVAWMSVTAGQA	70	84	15	HLA-DPA1*03:01/DPB1*04:02	70	14	YVAWMSVTA	0.074012	14
1	ASPYVAWMSVTAGQA	70	84	15	HLA-DQA1*01:01/DQB1*05:01	70	1.6	YVAWMSVTA	0.025674	1.6
1	ASPYVAWMSVTAGQA	70	84	15	HLA-DQA1*01:02/DQB1*06:02	70	13	VAWMSVTAG	0.138448	13
1	ASPYVAWMSVTAGQA	70	84	15	HLA-DQA1*03:01/DQB1*03:02	70	3.6	YVAWMSVTA	0.012163	3.6
1	ASPYVAWMSVTAGQA	70	84	15	HLA-DQA1*04:01/DQB1*04:02	70	0.93	YVAWMSVTA	0.23908	0.93
1	ASPYVAWMSVTAGQA	70	84	15	HLA-DQA1*05:01/DQB1*02:01	70	9.1	YVAWMSVTA	0.183702	9.1
1	ASPYVAWMSVTAGQA	70	84	15	HLA-DQA1*05:01/DQB1*03:01	70	8.2	YVAWMSVTA	0.223334	8.2
1	ASPYVAWMSVTAGQA	70	84	15	HLA-DRB1*01:01	70	2.5	YVAWMSVTA	0.601683	2.5
1	ASPYVAWMSVTAGQA	70	84	15	HLA-DRB1*03:01	70	50	YVAWMSVTA	0.007788	50
1	ASPYVAWMSVTAGQA	70	84	15	HLA-DRB1*04:01	70	1.6	YVAWMSVTA	0.671146	1.6
1	ASPYVAWMSVTAGQA	70	84	15	HLA-DRB1*04:05	70	2.9	YVAWMSVTA	0.522193	2.9
1	ASPYVAWMSVTAGQA	70	84	15	HLA-DRB1*07:01	70	3	YVAWMSVTA	0.463944	3
1	ASPYVAWMSVTAGQA	70	84	15	HLA-DRB1*08:02	70	1.8	YVAWMSVTA	0.575294	1.8
1	ASPYVAWMSVTAGQA	70	84	15	HLA-DRB1*09:01	70	5.7	YVAWMSVTA	0.366524	5.7
1	ASPYVAWMSVTAGQA	70	84	15	HLA-DRB1*11:01	70	4.1	YVAWMSVTA	0.446741	4.1
1	ASPYVAWMSVTAGQA	70	84	15	HLA-DRB1*12:01	70	26	VAWMSVTAG	0.07434	26
1	ASPYVAWMSVTAGQA	70	84	15	HLA-DRB1*13:02	70	3.3	YVAWMSVTA	0.398952	3.3
1	ASPYVAWMSVTAGQA	70	84	15	HLA-DRB1*15:01	70	1.7	YVAWMSVTA	0.566681	1.7
1	ASPYVAWMSVTAGQA	70	84	15	HLA-DRB3*01:01	70	17	YVAWMSVTA	0.018978	17
1	ASPYVAWMSVTAGQA	70	84	15	HLA-DRB3*02:02	70	5.5	YVAWMSVTA	0.102393	5.5
1	ASPYVAWMSVTAGQA	70	84	15	HLA-DRB4*01:01	70	9.3	VAWMSVTAG	0.086232	9.3
1	ASPYVAWMSVTAGQA	70	84	15	HLA-DRB5*01:01	70	3.3	YVAWMSVTA	0.286793	3.3
1	SPYVAWMSVTAGQAE	71	85	15	HLA-DPA1*01:03/DPB1*02:01	71	21	YVAWMSVTA	0.03458	21
1	SPYVAWMSVTAGQAE	71	85	15	HLA-DPA1*01:03/DPB1*04:01	71	31	YVAWMSVTA	0.007393	31
1	SPYVAWMSVTAGQAE	71	85	15	HLA-DPA1*02:01/DPB1*01:01	71	38	YVAWMSVTA	0.021591	38
1	SPYVAWMSVTAGQAE	71	85	15	HLA-DPA1*02:01/DPB1*05:01	71	37	YVAWMSVTA	0.018913	37
1	SPYVAWMSVTAGQAE	71	85	15	HLA-DPA1*02:01/DPB1*14:01	71	15	WMSVTAGQA	0.034939	15
1	SPYVAWMSVTAGQAE	71	85	15	HLA-DPA1*03:01/DPB1*04:02	71	25	YVAWMSVTA	0.046484	25
1	SPYVAWMSVTAGQAE	71	85	15	HLA-DQA1*01:01/DQB1*05:01	71	5.1	YVAWMSVTA	0.01346	5.1
1	SPYVAWMSVTAGQAE	71	85	15	HLA-DQA1*01:02/DQB1*06:02	71	7.1	VAWMSVTAG	0.212126	7.1
1	SPYVAWMSVTAGQAE	71	85	15	HLA-DQA1*03:01/DQB1*03:02	71	5.7	WMSVTAGQA	0.009426	5.7
1	SPYVAWMSVTAGQAE	71	85	15	HLA-DQA1*04:01/DQB1*04:02	71	2	YVAWMSVTA	0.190412	2
1	SPYVAWMSVTAGQAE	71	85	15	HLA-DQA1*05:01/DQB1*02:01	71	7.6	WMSVTAGQA	0.212627	7.6
1	SPYVAWMSVTAGQAE	71	85	15	HLA-DQA1*05:01/DQB1*03:01	71	5.5	WMSVTAGQA	0.295755	5.5
1	SPYVAWMSVTAGQAE	71	85	15	HLA-DRB1*01:01	71	4.1	YVAWMSVTA	0.423091	4.1
1	SPYVAWMSVTAGQAE	71	85	15	HLA-DRB1*03:01	71	49	VAWMSVTAG	0.008171	49
1	SPYVAWMSVTAGQAE	71	85	15	HLA-DRB1*04:01	71	3	YVAWMSVTA	0.503707	3
1	SPYVAWMSVTAGQAE	71	85	15	HLA-DRB1*04:05	71	5.4	YVAWMSVTA	0.325871	5.4
1	SPYVAWMSVTAGQAE	71	85	15	HLA-DRB1*07:01	71	5.7	YVAWMSVTA	0.296385	5.7
1	SPYVAWMSVTAGQAE	71	85	15	HLA-DRB1*08:02	71	4.5	YVAWMSVTA	0.389964	4.5
1	SPYVAWMSVTAGQAE	71	85	15	HLA-DRB1*09:01	71	6.5	WMSVTAGQA	0.335848	6.5
1	SPYVAWMSVTAGQAE	71	85	15	HLA-DRB1*11:01	71	7.7	YVAWMSVTA	0.241857	7.7
1	SPYVAWMSVTAGQAE	71	85	15	HLA-DRB1*12:01	71	23	VAWMSVTAG	0.086616	23
1	SPYVAWMSVTAGQAE	71	85	15	HLA-DRB1*13:02	71	9.6	YVAWMSVTA	0.197648	9.6
1	SPYVAWMSVTAGQAE	71	85	15	HLA-DRB1*15:01	71	4.2	YVAWMSVTA	0.335993	4.2
1	SPYVAWMSVTAGQAE	71	85	15	HLA-DRB3*01:01	71	30	YVAWMSVTA	0.007219	30
1	SPYVAWMSVTAGQAE	71	85	15	HLA-DRB3*02:02	71	11	YVAWMSVTA	0.045584	11
1	SPYVAWMSVTAGQAE	71	85	15	HLA-DRB4*01:01	71	6	VAWMSVTAG	0.132843	6
1	SPYVAWMSVTAGQAE	71	85	15	HLA-DRB5*01:01	71	6.5	YVAWMSVTA	0.169747	6.5
1	PYVAWMSVTAGQAEL	72	86	15	HLA-DPA1*01:03/DPB1*02:01	72	56	YVAWMSVTA	0.008278	56
1	PYVAWMSVTAGQAEL	72	86	15	HLA-DPA1*01:03/DPB1*04:01	72	58	WMSVTAGQA	0.002575	58
1	PYVAWMSVTAGQAEL	72	86	15	HLA-DPA1*02:01/DPB1*01:01	72	57	WMSVTAGQA	0.012441	57
1	PYVAWMSVTAGQAEL	72	86	15	HLA-DPA1*02:01/DPB1*05:01	72	62	WMSVTAGQA	0.008105	62
1	PYVAWMSVTAGQAEL	72	86	15	HLA-DPA1*02:01/DPB1*14:01	72	18	WMSVTAGQA	0.028781	18
1	PYVAWMSVTAGQAEL	72	86	15	HLA-DPA1*03:01/DPB1*04:02	72	48	WMSVTAGQA	0.022058	48
1	PYVAWMSVTAGQAEL	72	86	15	HLA-DQA1*01:01/DQB1*05:01	72	19	YVAWMSVTA	0.00516	19
1	PYVAWMSVTAGQAEL	72	86	15	HLA-DQA1*01:02/DQB1*06:02	72	13	WMSVTAGQA	0.138761	13
1	PYVAWMSVTAGQAEL	72	86	15	HLA-DQA1*03:01/DQB1*03:02	72	12	WMSVTAGQA	0.006094	12
1	PYVAWMSVTAGQAEL	72	86	15	HLA-DQA1*04:01/DQB1*04:02	72	13	WMSVTAGQA	0.092275	13
1	PYVAWMSVTAGQAEL	72	86	15	HLA-DQA1*05:01/DQB1*02:01	72	9.8	WMSVTAGQA	0.172923	9.8
1	PYVAWMSVTAGQAEL	72	86	15	HLA-DQA1*05:01/DQB1*03:01	72	7.1	WMSVTAGQA	0.250222	7.1
1	PYVAWMSVTAGQAEL	72	86	15	HLA-DRB1*01:01	72	6.1	WMSVTAGQA	0.304648	6.1
1	PYVAWMSVTAGQAEL	72	86	15	HLA-DRB1*03:01	72	70	VAWMSVTAG	0.002656	70
1	PYVAWMSVTAGQAEL	72	86	15	HLA-DRB1*04:01	72	12	WMSVTAGQA	0.160815	12
1	PYVAWMSVTAGQAEL	72	86	15	HLA-DRB1*04:05	72	13	WMSVTAGQA	0.12972	13
1	PYVAWMSVTAGQAEL	72	86	15	HLA-DRB1*07:01	72	9	WMSVTAGQA	0.190485	9
1	PYVAWMSVTAGQAEL	72	86	15	HLA-DRB1*08:02	72	13	WMSVTAGQA	0.160902	13
1	PYVAWMSVTAGQAEL	72	86	15	HLA-DRB1*09:01	72	10	WMSVTAGQA	0.245105	10
1	PYVAWMSVTAGQAEL	72	86	15	HLA-DRB1*11:01	72	17	WMSVTAGQA	0.085798	17
1	PYVAWMSVTAGQAEL	72	86	15	HLA-DRB1*12:01	72	44	VAWMSVTAG	0.034298	44
1	PYVAWMSVTAGQAEL	72	86	15	HLA-DRB1*13:02	72	40	YVAWMSVTA	0.035192	40
1	PYVAWMSVTAGQAEL	72	86	15	HLA-DRB1*15:01	72	19	YVAWMSVTA	0.064524	19
1	PYVAWMSVTAGQAEL	72	86	15	HLA-DRB3*01:01	72	45	WMSVTAGQA	0.003325	45
1	PYVAWMSVTAGQAEL	72	86	15	HLA-DRB3*02:02	72	19	WMSVTAGQA	0.020046	19
1	PYVAWMSVTAGQAEL	72	86	15	HLA-DRB4*01:01	72	20	VAWMSVTAG	0.038647	20
1	PYVAWMSVTAGQAEL	72	86	15	HLA-DRB5*01:01	72	13	WMSVTAGQA	0.083654	13
1	YVAWMSVTAGQAELT	73	87	15	HLA-DPA1*01:03/DPB1*02:01	73	64	WMSVTAGQA	0.006102	64
1	YVAWMSVTAGQAELT	73	87	15	HLA-DPA1*01:03/DPB1*04:01	73	57	WMSVTAGQA	0.002726	57
1	YVAWMSVTAGQAELT	73	87	15	HLA-DPA1*02:01/DPB1*01:01	73	58	WMSVTAGQA	0.011884	58
1	YVAWMSVTAGQAELT	73	87	15	HLA-DPA1*02:01/DPB1*05:01	73	70	WMSVTAGQA	0.006026	70
1	YVAWMSVTAGQAELT	73	87	15	HLA-DPA1*02:01/DPB1*14:01	73	15	WMSVTAGQA	0.034215	15
1	YVAWMSVTAGQAELT	73	87	15	HLA-DPA1*03:01/DPB1*04:02	73	48	WMSVTAGQA	0.022238	48
1	YVAWMSVTAGQAELT	73	87	15	HLA-DQA1*01:01/DQB1*05:01	73	48	WMSVTAGQA	0.001995	48
1	YVAWMSVTAGQAELT	73	87	15	HLA-DQA1*01:02/DQB1*06:02	73	17	WMSVTAGQA	0.102922	17
1	YVAWMSVTAGQAELT	73	87	15	HLA-DQA1*03:01/DQB1*03:02	73	12	WMSVTAGQA	0.006052	12
1	YVAWMSVTAGQAELT	73	87	15	HLA-DQA1*04:01/DQB1*04:02	73	19	WMSVTAGQA	0.07056	19
1	YVAWMSVTAGQAELT	73	87	15	HLA-DQA1*05:01/DQB1*02:01	73	5.3	WMSVTAGQA	0.264753	5.3
1	YVAWMSVTAGQAELT	73	87	15	HLA-DQA1*05:01/DQB1*03:01	73	1.4	VTAGQAELT	0.594971	1.4
1	YVAWMSVTAGQAELT	73	87	15	HLA-DRB1*01:01	73	4.5	WMSVTAGQA	0.392987	4.5
1	YVAWMSVTAGQAELT	73	87	15	HLA-DRB1*03:01	73	80	MSVTAGQAE	0.00146	80
1	YVAWMSVTAGQAELT	73	87	15	HLA-DRB1*04:01	73	12	WMSVTAGQA	0.150261	12
1	YVAWMSVTAGQAELT	73	87	15	HLA-DRB1*04:05	73	13	WMSVTAGQA	0.124631	13
1	YVAWMSVTAGQAELT	73	87	15	HLA-DRB1*07:01	73	8.6	WMSVTAGQA	0.203717	8.6
1	YVAWMSVTAGQAELT	73	87	15	HLA-DRB1*08:02	73	13	WMSVTAGQA	0.170705	13
1	YVAWMSVTAGQAELT	73	87	15	HLA-DRB1*09:01	73	8.9	WMSVTAGQA	0.269333	8.9
1	YVAWMSVTAGQAELT	73	87	15	HLA-DRB1*11:01	73	14	WMSVTAGQA	0.11354	14
1	YVAWMSVTAGQAELT	73	87	15	HLA-DRB1*12:01	73	56	WMSVTAGQA	0.020849	56
1	YVAWMSVTAGQAELT	73	87	15	HLA-DRB1*13:02	73	61	WMSVTAGQA	0.013414	61
1	YVAWMSVTAGQAELT	73	87	15	HLA-DRB1*15:01	73	49	WMSVTAGQA	0.010358	49
1	YVAWMSVTAGQAELT	73	87	15	HLA-DRB3*01:01	73	43	WMSVTAGQA	0.003618	43
1	YVAWMSVTAGQAELT	73	87	15	HLA-DRB3*02:02	73	16	WMSVTAGQA	0.027082	16
1	YVAWMSVTAGQAELT	73	87	15	HLA-DRB4*01:01	73	56	WMSVTAGQA	0.007996	56
1	YVAWMSVTAGQAELT	73	87	15	HLA-DRB5*01:01	73	11	WMSVTAGQA	0.103149	11
1	VAWMSVTAGQAELTA	74	88	15	HLA-DPA1*01:03/DPB1*02:01	74	63	VTAGQAELT	0.006423	63
1	VAWMSVTAGQAELTA	74	88	15	HLA-DPA1*01:03/DPB1*04:01	74	65	WMSVTAGQA	0.002015	65
1	VAWMSVTAGQAELTA	74	88	15	HLA-DPA1*02:01/DPB1*01:01	74	73	WMSVTAGQA	0.007325	73
1	VAWMSVTAGQAELTA	74	88	15	HLA-DPA1*02:01/DPB1*05:01	74	82	WMSVTAGQA	0.003377	82
1	VAWMSVTAGQAELTA	74	88	15	HLA-DPA1*02:01/DPB1*14:01	74	25	WMSVTAGQA	0.021519	25
1	VAWMSVTAGQAELTA	74	88	15	HLA-DPA1*03:01/DPB1*04:02	74	63	WMSVTAGQA	0.013286	63
1	VAWMSVTAGQAELTA	74	88	15	HLA-DQA1*01:01/DQB1*05:01	74	64	VTAGQAELT	0.001283	64
1	VAWMSVTAGQAELTA	74	88	15	HLA-DQA1*01:02/DQB1*06:02	74	18	VTAGQAELT	0.095973	18
1	VAWMSVTAGQAELTA	74	88	15	HLA-DQA1*03:01/DQB1*03:02	74	17	WMSVTAGQA	0.004703	17
1	VAWMSVTAGQAELTA	74	88	15	HLA-DQA1*04:01/DQB1*04:02	74	29	WMSVTAGQA	0.053239	29
1	VAWMSVTAGQAELTA	74	88	15	HLA-DQA1*05:01/DQB1*02:01	74	3	VTAGQAELT	0.352831	3
1	VAWMSVTAGQAELTA	74	88	15	HLA-DQA1*05:01/DQB1*03:01	74	0.3	VTAGQAELT	0.821469	0.3
1	VAWMSVTAGQAELTA	74	88	15	HLA-DRB1*01:01	74	9.5	WMSVTAGQA	0.176427	9.5
1	VAWMSVTAGQAELTA	74	88	15	HLA-DRB1*03:01	74	74	MSVTAGQAE	0.002166	74
1	VAWMSVTAGQAELTA	74	88	15	HLA-DRB1*04:01	74	23	WMSVTAGQA	0.051552	23
1	VAWMSVTAGQAELTA	74	88	15	HLA-DRB1*04:05	74	22	WMSVTAGQA	0.056095	22
1	VAWMSVTAGQAELTA	74	88	15	HLA-DRB1*07:01	74	17	WMSVTAGQA	0.09281	17
1	VAWMSVTAGQAELTA	74	88	15	HLA-DRB1*08:02	74	26	WMSVTAGQA	0.061073	26
1	VAWMSVTAGQAELTA	74	88	15	HLA-DRB1*09:01	74	16	WMSVTAGQA	0.15982	16
1	VAWMSVTAGQAELTA	74	88	15	HLA-DRB1*11:01	74	26	WMSVTAGQA	0.036703	26
1	VAWMSVTAGQAELTA	74	88	15	HLA-DRB1*12:01	74	67	WMSVTAGQA	0.012535	67
1	VAWMSVTAGQAELTA	74	88	15	HLA-DRB1*13:02	74	73	WMSVTAGQA	0.007449	73
1	VAWMSVTAGQAELTA	74	88	15	HLA-DRB1*15:01	74	67	WMSVTAGQA	0.004164	67
1	VAWMSVTAGQAELTA	74	88	15	HLA-DRB3*01:01	74	63	WMSVTAGQA	0.001455	63
1	VAWMSVTAGQAELTA	74	88	15	HLA-DRB3*02:02	74	32	WMSVTAGQA	0.007918	32
1	VAWMSVTAGQAELTA	74	88	15	HLA-DRB4*01:01	74	69	WMSVTAGQA	0.005006	69
1	VAWMSVTAGQAELTA	74	88	15	HLA-DRB5*01:01	74	22	WMSVTAGQA	0.044516	22
1	AWMSVTAGQAELTAA	75	89	15	HLA-DPA1*01:03/DPB1*02:01	75	61	VTAGQAELT	0.006894	61
[truncated: 8,180 more rows]

## Sheet: netMHCpanII.PPE18-Event_092
seq #	peptide	start	end	peptide length	allele	peptide index	median binding percentile	netmhciipan_el core	netmhciipan_el score	netmhciipan_el percentile
1	MVDFGALPPEINSAR	1	15	15	HLA-DPA1*01:03/DPB1*02:01	1	36	FGALPPEIN	0.01826	36
1	MVDFGALPPEINSAR	1	15	15	HLA-DPA1*01:03/DPB1*04:01	1	27	FGALPPEIN	0.008851	27
1	MVDFGALPPEINSAR	1	15	15	HLA-DPA1*02:01/DPB1*01:01	1	27	FGALPPEIN	0.030311	27
1	MVDFGALPPEINSAR	1	15	15	HLA-DPA1*02:01/DPB1*05:01	1	33	FGALPPEIN	0.021499	33
1	MVDFGALPPEINSAR	1	15	15	HLA-DPA1*02:01/DPB1*14:01	1	9.8	FGALPPEIN	0.04928	9.8
1	MVDFGALPPEINSAR	1	15	15	HLA-DPA1*03:01/DPB1*04:02	1	20	FGALPPEIN	0.056096	20
1	MVDFGALPPEINSAR	1	15	15	HLA-DQA1*01:01/DQB1*05:01	1	58	FGALPPEIN	0.001557	58
1	MVDFGALPPEINSAR	1	15	15	HLA-DQA1*01:02/DQB1*06:02	1	45	FGALPPEIN	0.030652	45
1	MVDFGALPPEINSAR	1	15	15	HLA-DQA1*03:01/DQB1*03:02	1	28	FGALPPEIN	0.003011	28
1	MVDFGALPPEINSAR	1	15	15	HLA-DQA1*04:01/DQB1*04:02	1	25	FGALPPEIN	0.060013	25
1	MVDFGALPPEINSAR	1	15	15	HLA-DQA1*05:01/DQB1*02:01	1	28	FGALPPEIN	0.057237	28
1	MVDFGALPPEINSAR	1	15	15	HLA-DQA1*05:01/DQB1*03:01	1	27	DFGALPPEI	0.058362	27
1	MVDFGALPPEINSAR	1	15	15	HLA-DRB1*01:01	1	3.3	FGALPPEIN	0.507762	3.3
1	MVDFGALPPEINSAR	1	15	15	HLA-DRB1*03:01	1	87	FGALPPEIN	0.000858	87
1	MVDFGALPPEINSAR	1	15	15	HLA-DRB1*04:01	1	9.4	FGALPPEIN	0.199981	9.4
1	MVDFGALPPEINSAR	1	15	15	HLA-DRB1*04:05	1	8.7	FGALPPEIN	0.202133	8.7
1	MVDFGALPPEINSAR	1	15	15	HLA-DRB1*07:01	1	32	FGALPPEIN	0.032169	32
1	MVDFGALPPEINSAR	1	15	15	HLA-DRB1*08:02	1	19	FGALPPEIN	0.104842	19
1	MVDFGALPPEINSAR	1	15	15	HLA-DRB1*09:01	1	24	FGALPPEIN	0.099019	24
1	MVDFGALPPEINSAR	1	15	15	HLA-DRB1*11:01	1	18	FGALPPEIN	0.073633	18
1	MVDFGALPPEINSAR	1	15	15	HLA-DRB1*12:01	1	57	FGALPPEIN	0.019401	57
1	MVDFGALPPEINSAR	1	15	15	HLA-DRB1*13:02	1	71	FGALPPEIN	0.008549	71
1	MVDFGALPPEINSAR	1	15	15	HLA-DRB1*15:01	1	59	FGALPPEIN	0.006457	59
1	MVDFGALPPEINSAR	1	15	15	HLA-DRB3*01:01	1	43	FGALPPEIN	0.003592	43
1	MVDFGALPPEINSAR	1	15	15	HLA-DRB3*02:02	1	8.3	FGALPPEIN	0.06486	8.3
1	MVDFGALPPEINSAR	1	15	15	HLA-DRB4*01:01	1	25	FGALPPEIN	0.028367	25
1	MVDFGALPPEINSAR	1	15	15	HLA-DRB5*01:01	1	12	FGALPPEIN	0.091797	12
1	VDFGALPPEINSARM	2	16	15	HLA-DPA1*01:03/DPB1*02:01	2	53	FGALPPEIN	0.009358	53
1	VDFGALPPEINSARM	2	16	15	HLA-DPA1*01:03/DPB1*04:01	2	48	FGALPPEIN	0.003815	48
1	VDFGALPPEINSARM	2	16	15	HLA-DPA1*02:01/DPB1*01:01	2	54	FGALPPEIN	0.013463	54
1	VDFGALPPEINSARM	2	16	15	HLA-DPA1*02:01/DPB1*05:01	2	58	FGALPPEIN	0.009368	58
1	VDFGALPPEINSARM	2	16	15	HLA-DPA1*02:01/DPB1*14:01	2	18	FGALPPEIN	0.029273	18
1	VDFGALPPEINSARM	2	16	15	HLA-DPA1*03:01/DPB1*04:02	2	36	FGALPPEIN	0.031893	36
1	VDFGALPPEINSARM	2	16	15	HLA-DQA1*01:01/DQB1*05:01	2	78	FGALPPEIN	0.000797	78
1	VDFGALPPEINSARM	2	16	15	HLA-DQA1*01:02/DQB1*06:02	2	55	ALPPEINSA	0.02099	55
1	VDFGALPPEINSARM	2	16	15	HLA-DQA1*03:01/DQB1*03:02	2	51	FGALPPEIN	0.001529	51
1	VDFGALPPEINSARM	2	16	15	HLA-DQA1*04:01/DQB1*04:02	2	44	FGALPPEIN	0.036163	44
1	VDFGALPPEINSARM	2	16	15	HLA-DQA1*05:01/DQB1*02:01	2	41	FGALPPEIN	0.032004	41
1	VDFGALPPEINSARM	2	16	15	HLA-DQA1*05:01/DQB1*03:01	2	43	FGALPPEIN	0.026609	43
1	VDFGALPPEINSARM	2	16	15	HLA-DRB1*01:01	2	5.5	FGALPPEIN	0.335754	5.5
1	VDFGALPPEINSARM	2	16	15	HLA-DRB1*03:01	2	85	LPPEINSAR	0.001053	85
1	VDFGALPPEINSARM	2	16	15	HLA-DRB1*04:01	2	16	FGALPPEIN	0.099055	16
1	VDFGALPPEINSARM	2	16	15	HLA-DRB1*04:05	2	15	FGALPPEIN	0.103816	15
1	VDFGALPPEINSARM	2	16	15	HLA-DRB1*07:01	2	45	FGALPPEIN	0.016329	45
1	VDFGALPPEINSARM	2	16	15	HLA-DRB1*08:02	2	31	FGALPPEIN	0.045662	31
1	VDFGALPPEINSARM	2	16	15	HLA-DRB1*09:01	2	38	FGALPPEIN	0.047852	38
1	VDFGALPPEINSARM	2	16	15	HLA-DRB1*11:01	2	29	FGALPPEIN	0.02869	29
1	VDFGALPPEINSARM	2	16	15	HLA-DRB1*12:01	2	72	FGALPPEIN	0.010248	72
1	VDFGALPPEINSARM	2	16	15	HLA-DRB1*13:02	2	84	FGALPPEIN	0.003933	84
1	VDFGALPPEINSARM	2	16	15	HLA-DRB1*15:01	2	69	FGALPPEIN	0.00374	69
1	VDFGALPPEINSARM	2	16	15	HLA-DRB3*01:01	2	59	FGALPPEIN	0.001719	59
1	VDFGALPPEINSARM	2	16	15	HLA-DRB3*02:02	2	13	FGALPPEIN	0.03616	13
1	VDFGALPPEINSARM	2	16	15	HLA-DRB4*01:01	2	38	FGALPPEIN	0.015538	38
1	VDFGALPPEINSARM	2	16	15	HLA-DRB5*01:01	2	21	FGALPPEIN	0.047873	21
1	DFGALPPEINSARMY	3	17	15	HLA-DPA1*01:03/DPB1*02:01	3	85	FGALPPEIN	0.00241	85
1	DFGALPPEINSARMY	3	17	15	HLA-DPA1*01:03/DPB1*04:01	3	82	FGALPPEIN	0.000979	82
1	DFGALPPEINSARMY	3	17	15	HLA-DPA1*02:01/DPB1*01:01	3	89	FGALPPEIN	0.003201	89
1	DFGALPPEINSARMY	3	17	15	HLA-DPA1*02:01/DPB1*05:01	3	87	FGALPPEIN	0.002536	87
1	DFGALPPEINSARMY	3	17	15	HLA-DPA1*02:01/DPB1*14:01	3	51	FGALPPEIN	0.007861	51
1	DFGALPPEINSARMY	3	17	15	HLA-DPA1*03:01/DPB1*04:02	3	73	FGALPPEIN	0.009045	73
1	DFGALPPEINSARMY	3	17	15	HLA-DQA1*01:01/DQB1*05:01	3	94	FGALPPEIN	0.000332	94
1	DFGALPPEINSARMY	3	17	15	HLA-DQA1*01:02/DQB1*06:02	3	59	ALPPEINSA	0.018007	59
1	DFGALPPEINSARMY	3	17	15	HLA-DQA1*03:01/DQB1*03:02	3	73	FGALPPEIN	0.000725	73
1	DFGALPPEINSARMY	3	17	15	HLA-DQA1*04:01/DQB1*04:02	3	80	ALPPEINSA	0.012629	80
1	DFGALPPEINSARMY	3	17	15	HLA-DQA1*05:01/DQB1*02:01	3	69	FGALPPEIN	0.008744	69
1	DFGALPPEINSARMY	3	17	15	HLA-DQA1*05:01/DQB1*03:01	3	59	ALPPEINSA	0.012643	59
1	DFGALPPEINSARMY	3	17	15	HLA-DRB1*01:01	3	17	FGALPPEIN	0.068168	17
1	DFGALPPEINSARMY	3	17	15	HLA-DRB1*03:01	3	70	LPPEINSAR	0.002656	70
1	DFGALPPEINSARMY	3	17	15	HLA-DRB1*04:01	3	42	FGALPPEIN	0.01343	42
1	DFGALPPEINSARMY	3	17	15	HLA-DRB1*04:05	3	40	FGALPPEIN	0.017524	40
1	DFGALPPEINSARMY	3	17	15	HLA-DRB1*07:01	3	75	FGALPPEIN	0.003959	75
1	DFGALPPEINSARMY	3	17	15	HLA-DRB1*08:02	3	63	FGALPPEIN	0.008143	63
1	DFGALPPEINSARMY	3	17	15	HLA-DRB1*09:01	3	75	FGALPPEIN	0.007909	75
1	DFGALPPEINSARMY	3	17	15	HLA-DRB1*11:01	3	60	FGALPPEIN	0.004345	60
1	DFGALPPEINSARMY	3	17	15	HLA-DRB1*12:01	3	78	PEINSARMY	0.007706	78
1	DFGALPPEINSARMY	3	17	15	HLA-DRB1*13:02	3	77	PEINSARMY	0.006127	77
1	DFGALPPEINSARMY	3	17	15	HLA-DRB1*15:01	3	91	FGALPPEIN	0.001018	91
1	DFGALPPEINSARMY	3	17	15	HLA-DRB3*01:01	3	60	PEINSARMY	0.001646	60
1	DFGALPPEINSARMY	3	17	15	HLA-DRB3*02:02	3	41	FGALPPEIN	0.00467	41
1	DFGALPPEINSARMY	3	17	15	HLA-DRB4*01:01	3	72	FGALPPEIN	0.004274	72
1	DFGALPPEINSARMY	3	17	15	HLA-DRB5*01:01	3	53	FGALPPEIN	0.007944	53
1	FGALPPEINSARMYA	4	18	15	HLA-DPA1*01:03/DPB1*02:01	4	96	PEINSARMY	0.00107	96
1	FGALPPEINSARMYA	4	18	15	HLA-DPA1*01:03/DPB1*04:01	4	95	PEINSARMY	0.000375	95
1	FGALPPEINSARMYA	4	18	15	HLA-DPA1*02:01/DPB1*01:01	4	95	PEINSARMY	0.001824	95
1	FGALPPEINSARMYA	4	18	15	HLA-DPA1*02:01/DPB1*05:01	4	89	PEINSARMY	0.002059	89
1	FGALPPEINSARMYA	4	18	15	HLA-DPA1*02:01/DPB1*14:01	4	94	PEINSARMY	0.000774	94
1	FGALPPEINSARMYA	4	18	15	HLA-DPA1*03:01/DPB1*04:02	4	95	PEINSARMY	0.002052	95
1	FGALPPEINSARMYA	4	18	15	HLA-DQA1*01:01/DQB1*05:01	4	96	PEINSARMY	0.000259	96
1	FGALPPEINSARMYA	4	18	15	HLA-DQA1*01:02/DQB1*06:02	4	86	ALPPEINSA	0.005132	86
1	FGALPPEINSARMYA	4	18	15	HLA-DQA1*03:01/DQB1*03:02	4	85	ALPPEINSA	0.000431	85
1	FGALPPEINSARMYA	4	18	15	HLA-DQA1*04:01/DQB1*04:02	4	95	ALPPEINSA	0.004819	95
1	FGALPPEINSARMYA	4	18	15	HLA-DQA1*05:01/DQB1*02:01	4	88	PEINSARMY	0.00277	88
1	FGALPPEINSARMYA	4	18	15	HLA-DQA1*05:01/DQB1*03:01	4	80	ALPPEINSA	0.00433	80
1	FGALPPEINSARMYA	4	18	15	HLA-DRB1*01:01	4	76	FGALPPEIN	0.001809	76
1	FGALPPEINSARMYA	4	18	15	HLA-DRB1*03:01	4	49	PEINSARMY	0.008152	49
1	FGALPPEINSARMYA	4	18	15	HLA-DRB1*04:01	4	88	FGALPPEIN	0.000752	88
1	FGALPPEINSARMYA	4	18	15	HLA-DRB1*04:05	4	89	PEINSARMY	0.001047	89
1	FGALPPEINSARMYA	4	18	15	HLA-DRB1*07:01	4	79	PEINSARMY	0.003313	79
1	FGALPPEINSARMYA	4	18	15	HLA-DRB1*08:02	4	87	EINSARMYA	0.001983	87
1	FGALPPEINSARMYA	4	18	15	HLA-DRB1*09:01	4	90	PEINSARMY	0.00296	90
1	FGALPPEINSARMYA	4	18	15	HLA-DRB1*11:01	4	83	EINSARMYA	0.001081	83
1	FGALPPEINSARMYA	4	18	15	HLA-DRB1*12:01	4	51	PEINSARMY	0.025033	51
1	FGALPPEINSARMYA	4	18	15	HLA-DRB1*13:02	4	47	PEINSARMY	0.024919	47
1	FGALPPEINSARMYA	4	18	15	HLA-DRB1*15:01	4	81	PEINSARMY	0.002	81
1	FGALPPEINSARMYA	4	18	15	HLA-DRB3*01:01	4	41	PEINSARMY	0.003971	41
1	FGALPPEINSARMYA	4	18	15	HLA-DRB3*02:02	4	41	PEINSARMY	0.004768	41
1	FGALPPEINSARMYA	4	18	15	HLA-DRB4*01:01	4	86	LPPEINSAR	0.002064	86
1	FGALPPEINSARMYA	4	18	15	HLA-DRB5*01:01	4	73	LPPEINSAR	0.002736	73
1	GALPPEINSARMYAG	5	19	15	HLA-DPA1*01:03/DPB1*02:01	5	71	INSARMYAG	0.004681	71
1	GALPPEINSARMYAG	5	19	15	HLA-DPA1*01:03/DPB1*04:01	5	76	INSARMYAG	0.001291	76
1	GALPPEINSARMYAG	5	19	15	HLA-DPA1*02:01/DPB1*01:01	5	72	INSARMYAG	0.007414	72
1	GALPPEINSARMYAG	5	19	15	HLA-DPA1*02:01/DPB1*05:01	5	77	PEINSARMY	0.004519	77
1	GALPPEINSARMYAG	5	19	15	HLA-DPA1*02:01/DPB1*14:01	5	84	INSARMYAG	0.001915	84
1	GALPPEINSARMYAG	5	19	15	HLA-DPA1*03:01/DPB1*04:02	5	69	INSARMYAG	0.010789	69
1	GALPPEINSARMYAG	5	19	15	HLA-DQA1*01:01/DQB1*05:01	5	81	INSARMYAG	0.000695	81
1	GALPPEINSARMYAG	5	19	15	HLA-DQA1*01:02/DQB1*06:02	5	4.1	INSARMYAG	0.311681	4.1
1	GALPPEINSARMYAG	5	19	15	HLA-DQA1*03:01/DQB1*03:02	5	45	INSARMYAG	0.001777	45
1	GALPPEINSARMYAG	5	19	15	HLA-DQA1*04:01/DQB1*04:02	5	40	INSARMYAG	0.03966	40
1	GALPPEINSARMYAG	5	19	15	HLA-DQA1*05:01/DQB1*02:01	5	40	INSARMYAG	0.032551	40
1	GALPPEINSARMYAG	5	19	15	HLA-DQA1*05:01/DQB1*03:01	5	18	INSARMYAG	0.101959	18
1	GALPPEINSARMYAG	5	19	15	HLA-DRB1*01:01	5	73	INSARMYAG	0.002103	73
1	GALPPEINSARMYAG	5	19	15	HLA-DRB1*03:01	5	38	PEINSARMY	0.014669	38
1	GALPPEINSARMYAG	5	19	15	HLA-DRB1*04:01	5	78	INSARMYAG	0.001612	78
1	GALPPEINSARMYAG	5	19	15	HLA-DRB1*04:05	5	78	INSARMYAG	0.002256	78
1	GALPPEINSARMYAG	5	19	15	HLA-DRB1*07:01	5	56	PEINSARMY	0.009763	56
1	GALPPEINSARMYAG	5	19	15	HLA-DRB1*08:02	5	57	EINSARMYA	0.011201	57
1	GALPPEINSARMYAG	5	19	15	HLA-DRB1*09:01	5	28	INSARMYAG	0.0797	28
1	GALPPEINSARMYAG	5	19	15	HLA-DRB1*11:01	5	53	EINSARMYA	0.006467	53
1	GALPPEINSARMYAG	5	19	15	HLA-DRB1*12:01	5	34	PEINSARMY	0.051947	34
1	GALPPEINSARMYAG	5	19	15	HLA-DRB1*13:02	5	33	PEINSARMY	0.049027	33
1	GALPPEINSARMYAG	5	19	15	HLA-DRB1*15:01	5	63	PEINSARMY	0.005016	63
1	GALPPEINSARMYAG	5	19	15	HLA-DRB3*01:01	5	29	PEINSARMY	0.007592	29
1	GALPPEINSARMYAG	5	19	15	HLA-DRB3*02:02	5	25	PEINSARMY	0.012852	25
1	GALPPEINSARMYAG	5	19	15	HLA-DRB4*01:01	5	37	INSARMYAG	0.01638	37
1	GALPPEINSARMYAG	5	19	15	HLA-DRB5*01:01	5	66	PEINSARMY	0.004064	66
1	ALPPEINSARMYAGP	6	20	15	HLA-DPA1*01:03/DPB1*02:01	6	34	INSARMYAG	0.019918	34
1	ALPPEINSARMYAGP	6	20	15	HLA-DPA1*01:03/DPB1*04:01	6	36	INSARMYAG	0.006076	36
1	ALPPEINSARMYAGP	6	20	15	HLA-DPA1*02:01/DPB1*01:01	6	39	INSARMYAG	0.020845	39
1	ALPPEINSARMYAGP	6	20	15	HLA-DPA1*02:01/DPB1*05:01	6	52	INSARMYAG	0.011418	52
1	ALPPEINSARMYAGP	6	20	15	HLA-DPA1*02:01/DPB1*14:01	6	50	INSARMYAG	0.008276	50
1	ALPPEINSARMYAGP	6	20	15	HLA-DPA1*03:01/DPB1*04:02	6	35	INSARMYAG	0.033246	35
1	ALPPEINSARMYAGP	6	20	15	HLA-DQA1*01:01/DQB1*05:01	6	42	INSARMYAG	0.002435	42
1	ALPPEINSARMYAGP	6	20	15	HLA-DQA1*01:02/DQB1*06:02	6	0.41	INSARMYAG	0.688038	0.41
1	ALPPEINSARMYAGP	6	20	15	HLA-DQA1*03:01/DQB1*03:02	6	24	INSARMYAG	0.003592	24
1	ALPPEINSARMYAGP	6	20	15	HLA-DQA1*04:01/DQB1*04:02	6	5.7	INSARMYAG	0.132367	5.7
1	ALPPEINSARMYAGP	6	20	15	HLA-DQA1*05:01/DQB1*02:01	6	15	INSARMYAG	0.118921	15
1	ALPPEINSARMYAGP	6	20	15	HLA-DQA1*05:01/DQB1*03:01	6	4	INSARMYAG	0.367087	4
1	ALPPEINSARMYAGP	6	20	15	HLA-DRB1*01:01	6	39	INSARMYAG	0.012084	39
1	ALPPEINSARMYAGP	6	20	15	HLA-DRB1*03:01	6	28	PEINSARMY	0.0278	28
1	ALPPEINSARMYAGP	6	20	15	HLA-DRB1*04:01	6	36	INSARMYAG	0.019243	36
1	ALPPEINSARMYAGP	6	20	15	HLA-DRB1*04:05	6	40	INSARMYAG	0.017693	40
1	ALPPEINSARMYAGP	6	20	15	HLA-DRB1*07:01	6	38	INSARMYAG	0.022893	38
1	ALPPEINSARMYAGP	6	20	15	HLA-DRB1*08:02	6	26	INSARMYAG	0.059159	26
1	ALPPEINSARMYAGP	6	20	15	HLA-DRB1*09:01	6	9.6	INSARMYAG	0.254397	9.6
1	ALPPEINSARMYAGP	6	20	15	HLA-DRB1*11:01	6	33	EINSARMYA	0.021606	33
1	ALPPEINSARMYAGP	6	20	15	HLA-DRB1*12:01	6	18	INSARMYAG	0.115651	18
1	ALPPEINSARMYAGP	6	20	15	HLA-DRB1*13:02	6	24	PEINSARMY	0.079508	24
1	ALPPEINSARMYAGP	6	20	15	HLA-DRB1*15:01	6	33	INSARMYAG	0.024326	33
1	ALPPEINSARMYAGP	6	20	15	HLA-DRB3*01:01	6	22	PEINSARMY	0.013069	22
1	ALPPEINSARMYAGP	6	20	15	HLA-DRB3*02:02	6	16	PEINSARMY	0.026483	16
1	ALPPEINSARMYAGP	6	20	15	HLA-DRB4*01:01	6	5.5	INSARMYAG	0.140526	5.5
1	ALPPEINSARMYAGP	6	20	15	HLA-DRB5*01:01	6	39	INSARMYAG	0.016356	39
1	LPPEINSARMYAGPG	7	21	15	HLA-DPA1*01:03/DPB1*02:01	7	19	INSARMYAG	0.039305	19
1	LPPEINSARMYAGPG	7	21	15	HLA-DPA1*01:03/DPB1*04:01	7	25	INSARMYAG	0.009825	25
1	LPPEINSARMYAGPG	7	21	15	HLA-DPA1*02:01/DPB1*01:01	7	28	INSARMYAG	0.028674	28
1	LPPEINSARMYAGPG	7	21	15	HLA-DPA1*02:01/DPB1*05:01	7	41	INSARMYAG	0.016346	41
1	LPPEINSARMYAGPG	7	21	15	HLA-DPA1*02:01/DPB1*14:01	7	33	INSARMYAG	0.015466	33
1	LPPEINSARMYAGPG	7	21	15	HLA-DPA1*03:01/DPB1*04:02	7	23	INSARMYAG	0.049384	23
1	LPPEINSARMYAGPG	7	21	15	HLA-DQA1*01:01/DQB1*05:01	7	33	INSARMYAG	0.003179	33
1	LPPEINSARMYAGPG	7	21	15	HLA-DQA1*01:02/DQB1*06:02	7	0.1	INSARMYAG	0.79376	0.1
1	LPPEINSARMYAGPG	7	21	15	HLA-DQA1*03:01/DQB1*03:02	7	16	INSARMYAG	0.00491	16
1	LPPEINSARMYAGPG	7	21	15	HLA-DQA1*04:01/DQB1*04:02	7	1.5	INSARMYAG	0.208974	1.5
1	LPPEINSARMYAGPG	7	21	15	HLA-DQA1*05:01/DQB1*02:01	7	9.8	INSARMYAG	0.173069	9.8
1	LPPEINSARMYAGPG	7	21	15	HLA-DQA1*05:01/DQB1*03:01	7	2.2	INSARMYAG	0.504267	2.2
1	LPPEINSARMYAGPG	7	21	15	HLA-DRB1*01:01	7	25	INSARMYAG	0.032186	25
1	LPPEINSARMYAGPG	7	21	15	HLA-DRB1*03:01	7	31	INSARMYAG	0.022592	31
1	LPPEINSARMYAGPG	7	21	15	HLA-DRB1*04:01	7	23	INSARMYAG	0.049923	23
1	LPPEINSARMYAGPG	7	21	15	HLA-DRB1*04:05	7	28	INSARMYAG	0.035877	28
1	LPPEINSARMYAGPG	7	21	15	HLA-DRB1*07:01	7	32	INSARMYAG	0.031815	32
1	LPPEINSARMYAGPG	7	21	15	HLA-DRB1*08:02	7	16	INSARMYAG	0.124805	16
1	LPPEINSARMYAGPG	7	21	15	HLA-DRB1*09:01	7	6.7	INSARMYAG	0.332302	6.7
1	LPPEINSARMYAGPG	7	21	15	HLA-DRB1*11:01	7	23	INSARMYAG	0.046381	23
1	LPPEINSARMYAGPG	7	21	15	HLA-DRB1*12:01	7	16	INSARMYAG	0.126294	16
1	LPPEINSARMYAGPG	7	21	15	HLA-DRB1*13:02	7	29	INSARMYAG	0.059982	29
1	LPPEINSARMYAGPG	7	21	15	HLA-DRB1*15:01	7	23	INSARMYAG	0.048869	23
1	LPPEINSARMYAGPG	7	21	15	HLA-DRB3*01:01	7	39	PEINSARMY	0.004468	39
1	LPPEINSARMYAGPG	7	21	15	HLA-DRB3*02:02	7	26	INSARMYAG	0.011821	26
1	LPPEINSARMYAGPG	7	21	15	HLA-DRB4*01:01	7	2.7	INSARMYAG	0.257672	2.7
1	LPPEINSARMYAGPG	7	21	15	HLA-DRB5*01:01	7	25	INSARMYAG	0.035468	25
1	PPEINSARMYAGPGS	8	22	15	HLA-DPA1*01:03/DPB1*02:01	8	15	INSARMYAG	0.052315	15
1	PPEINSARMYAGPGS	8	22	15	HLA-DPA1*01:03/DPB1*04:01	8	22	INSARMYAG	0.011332	22
1	PPEINSARMYAGPGS	8	22	15	HLA-DPA1*02:01/DPB1*01:01	8	25	INSARMYAG	0.03194	25
1	PPEINSARMYAGPGS	8	22	15	HLA-DPA1*02:01/DPB1*05:01	8	37	INSARMYAG	0.01893	37
1	PPEINSARMYAGPGS	8	22	15	HLA-DPA1*02:01/DPB1*14:01	8	25	INSARMYAG	0.021307	25
1	PPEINSARMYAGPGS	8	22	15	HLA-DPA1*03:01/DPB1*04:02	8	19	INSARMYAG	0.058285	19
1	PPEINSARMYAGPGS	8	22	15	HLA-DQA1*01:01/DQB1*05:01	8	26	INSARMYAG	0.004054	26
1	PPEINSARMYAGPGS	8	22	15	HLA-DQA1*01:02/DQB1*06:02	8	0.08	INSARMYAG	0.827426	0.08
1	PPEINSARMYAGPGS	8	22	15	HLA-DQA1*03:01/DQB1*03:02	8	14	INSARMYAG	0.005423	14
1	PPEINSARMYAGPGS	8	22	15	HLA-DQA1*04:01/DQB1*04:02	8	0.88	INSARMYAG	0.242926	0.88
1	PPEINSARMYAGPGS	8	22	15	HLA-DQA1*05:01/DQB1*02:01	8	8.7	INSARMYAG	0.190541	8.7
1	PPEINSARMYAGPGS	8	22	15	HLA-DQA1*05:01/DQB1*03:01	8	1.8	INSARMYAG	0.550554	1.8
1	PPEINSARMYAGPGS	8	22	15	HLA-DRB1*01:01	8	21	INSARMYAG	0.046042	21
1	PPEINSARMYAGPGS	8	22	15	HLA-DRB1*03:01	8	31	INSARMYAG	0.02294	31
1	PPEINSARMYAGPGS	8	22	15	HLA-DRB1*04:01	8	19	INSARMYAG	0.073206	19
1	PPEINSARMYAGPGS	8	22	15	HLA-DRB1*04:05	8	26	INSARMYAG	0.043262	26
1	PPEINSARMYAGPGS	8	22	15	HLA-DRB1*07:01	8	29	INSARMYAG	0.038006	29
1	PPEINSARMYAGPGS	8	22	15	HLA-DRB1*08:02	8	13	INSARMYAG	0.162605	13
1	PPEINSARMYAGPGS	8	22	15	HLA-DRB1*09:01	8	6	INSARMYAG	0.352798	6
1	PPEINSARMYAGPGS	8	22	15	HLA-DRB1*11:01	8	21	INSARMYAG	0.057291	21
1	PPEINSARMYAGPGS	8	22	15	HLA-DRB1*12:01	8	15	INSARMYAG	0.134579	15
1	PPEINSARMYAGPGS	8	22	15	HLA-DRB1*13:02	8	32	INSARMYAG	0.051547	32
1	PPEINSARMYAGPGS	8	22	15	HLA-DRB1*15:01	8	18	INSARMYAG	0.069822	18
1	PPEINSARMYAGPGS	8	22	15	HLA-DRB3*01:01	8	55	INSARMYAG	0.002012	55
1	PPEINSARMYAGPGS	8	22	15	HLA-DRB3*02:02	8	28	INSARMYAG	0.010237	28
1	PPEINSARMYAGPGS	8	22	15	HLA-DRB4*01:01	8	2	INSARMYAG	0.310227	2
1	PPEINSARMYAGPGS	8	22	15	HLA-DRB5*01:01	8	21	INSARMYAG	0.048609	21
1	PEINSARMYAGPGSA	9	23	15	HLA-DPA1*01:03/DPB1*02:01	9	38	INSARMYAG	0.0167	38
1	PEINSARMYAGPGSA	9	23	15	HLA-DPA1*01:03/DPB1*04:01	9	51	INSARMYAG	0.0034	51
1	PEINSARMYAGPGSA	9	23	15	HLA-DPA1*02:01/DPB1*01:01	9	57	INSARMYAG	0.012299	57
1	PEINSARMYAGPGSA	9	23	15	HLA-DPA1*02:01/DPB1*05:01	9	63	INSARMYAG	0.00799	63
1	PEINSARMYAGPGSA	9	23	15	HLA-DPA1*02:01/DPB1*14:01	9	14	RMYAGPGSA	0.036442	14
1	PEINSARMYAGPGSA	9	23	15	HLA-DPA1*03:01/DPB1*04:02	9	45	INSARMYAG	0.023854	45
1	PEINSARMYAGPGSA	9	23	15	HLA-DQA1*01:01/DQB1*05:01	9	43	INSARMYAG	0.002333	43
1	PEINSARMYAGPGSA	9	23	15	HLA-DQA1*01:02/DQB1*06:02	9	0.46	INSARMYAG	0.677018	0.46
1	PEINSARMYAGPGSA	9	23	15	HLA-DQA1*03:01/DQB1*03:02	9	36	INSARMYAG	0.002326	36
1	PEINSARMYAGPGSA	9	23	15	HLA-DQA1*04:01/DQB1*04:02	9	5.7	INSARMYAG	0.132088	5.7
1	PEINSARMYAGPGSA	9	23	15	HLA-DQA1*05:01/DQB1*02:01	9	22	INSARMYAG	0.078212	22
1	PEINSARMYAGPGSA	9	23	15	HLA-DQA1*05:01/DQB1*03:01	9	5	INSARMYAG	0.31794	5
1	PEINSARMYAGPGSA	9	23	15	HLA-DRB1*01:01	9	36	INSARMYAG	0.014528	36
1	PEINSARMYAGPGSA	9	23	15	HLA-DRB1*03:01	9	59	INSARMYAG	0.004711	59
1	PEINSARMYAGPGSA	9	23	15	HLA-DRB1*04:01	9	41	INSARMYAG	0.013739	41
1	PEINSARMYAGPGSA	9	23	15	HLA-DRB1*04:05	9	48	INSARMYAG	0.011092	48
1	PEINSARMYAGPGSA	9	23	15	HLA-DRB1*07:01	9	56	INSARMYAG	0.00985	56
1	PEINSARMYAGPGSA	9	23	15	HLA-DRB1*08:02	9	29	INSARMYAG	0.050828	29
1	PEINSARMYAGPGSA	9	23	15	HLA-DRB1*09:01	9	16	INSARMYAG	0.157916	16
1	PEINSARMYAGPGSA	9	23	15	HLA-DRB1*11:01	9	43	INSARMYAG	0.01138	43
1	PEINSARMYAGPGSA	9	23	15	HLA-DRB1*12:01	9	33	INSARMYAG	0.055753	33
1	PEINSARMYAGPGSA	9	23	15	HLA-DRB1*13:02	9	61	INSARMYAG	0.013171	61
1	PEINSARMYAGPGSA	9	23	15	HLA-DRB1*15:01	9	14	ARMYAGPGS	0.106664	14
1	PEINSARMYAGPGSA	9	23	15	HLA-DRB3*01:01	9	84	INSARMYAG	0.000527	84
1	PEINSARMYAGPGSA	9	23	15	HLA-DRB3*02:02	9	53	INSARMYAG	0.002539	53
1	PEINSARMYAGPGSA	9	23	15	HLA-DRB4*01:01	9	7.6	INSARMYAG	0.10337	7.6
1	PEINSARMYAGPGSA	9	23	15	HLA-DRB5*01:01	9	43	INSARMYAG	0.01309	43
1	EINSARMYAGPGSAS	10	24	15	HLA-DPA1*01:03/DPB1*02:01	10	68	RMYAGPGSA	0.005267	68
1	EINSARMYAGPGSAS	10	24	15	HLA-DPA1*01:03/DPB1*04:01	10	51	RMYAGPGSA	0.003326	51
1	EINSARMYAGPGSAS	10	24	15	HLA-DPA1*02:01/DPB1*01:01	10	69	RMYAGPGSA	0.008322	69
1	EINSARMYAGPGSAS	10	24	15	HLA-DPA1*02:01/DPB1*05:01	10	57	RMYAGPGSA	0.00986	57
1	EINSARMYAGPGSAS	10	24	15	HLA-DPA1*02:01/DPB1*14:01	10	2.3	RMYAGPGSA	0.124374	2.3
1	EINSARMYAGPGSAS	10	24	15	HLA-DPA1*03:01/DPB1*04:02	10	75	RMYAGPGSA	0.008233	75
1	EINSARMYAGPGSAS	10	24	15	HLA-DQA1*01:01/DQB1*05:01	10	52	ARMYAGPGS	0.001783	52
1	EINSARMYAGPGSAS	10	24	15	HLA-DQA1*01:02/DQB1*06:02	10	4.6	INSARMYAG	0.284326	4.6
1	EINSARMYAGPGSAS	10	24	15	HLA-DQA1*03:01/DQB1*03:02	10	60	INSARMYAG	0.001138	60
1	EINSARMYAGPGSAS	10	24	15	HLA-DQA1*04:01/DQB1*04:02	10	19	SARMYAGPG	0.07281	19
1	EINSARMYAGPGSAS	10	24	15	HLA-DQA1*05:01/DQB1*02:01	10	54	INSARMYAG	0.017593	54
1	EINSARMYAGPGSAS	10	24	15	HLA-DQA1*05:01/DQB1*03:01	10	20	INSARMYAG	0.088025	20
1	EINSARMYAGPGSAS	10	24	15	HLA-DRB1*01:01	10	52	SARMYAGPG	0.005951	52
1	EINSARMYAGPGSAS	10	24	15	HLA-DRB1*03:01	10	85	ARMYAGPGS	0.001077	85
1	EINSARMYAGPGSAS	10	24	15	HLA-DRB1*04:01	10	63	SARMYAGPG	0.004114	63
1	EINSARMYAGPGSAS	10	24	15	HLA-DRB1*04:05	10	61	ARMYAGPGS	0.005497	61
1	EINSARMYAGPGSAS	10	24	15	HLA-DRB1*07:01	10	64	ARMYAGPGS	0.006639	64
1	EINSARMYAGPGSAS	10	24	15	HLA-DRB1*08:02	10	55	SARMYAGPG	0.012621	55
1	EINSARMYAGPGSAS	10	24	15	HLA-DRB1*09:01	10	57	INSARMYAG	0.019661	57
1	EINSARMYAGPGSAS	10	24	15	HLA-DRB1*11:01	10	60	RMYAGPGSA	0.004353	60
1	EINSARMYAGPGSAS	10	24	15	HLA-DRB1*12:01	10	67	INSARMYAG	0.012794	67
1	EINSARMYAGPGSAS	10	24	15	HLA-DRB1*13:02	10	78	ARMYAGPGS	0.005672	78
1	EINSARMYAGPGSAS	10	24	15	HLA-DRB1*15:01	10	7.3	ARMYAGPGS	0.213746	7.3
1	EINSARMYAGPGSAS	10	24	15	HLA-DRB3*01:01	10	88	ARMYAGPGS	0.000419	88
1	EINSARMYAGPGSAS	10	24	15	HLA-DRB3*02:02	10	61	ARMYAGPGS	0.001658	61
1	EINSARMYAGPGSAS	10	24	15	HLA-DRB4*01:01	10	50	INSARMYAG	0.009982	50
1	EINSARMYAGPGSAS	10	24	15	HLA-DRB5*01:01	10	61	ARMYAGPGS	0.005463	61
1	INSARMYAGPGSASL	11	25	15	HLA-DPA1*01:03/DPB1*02:01	11	68	RMYAGPGSA	0.005316	68
1	INSARMYAGPGSASL	11	25	15	HLA-DPA1*01:03/DPB1*04:01	11	51	RMYAGPGSA	0.003334	51
1	INSARMYAGPGSASL	11	25	15	HLA-DPA1*02:01/DPB1*01:01	11	72	RMYAGPGSA	0.00755	72
1	INSARMYAGPGSASL	11	25	15	HLA-DPA1*02:01/DPB1*05:01	11	55	RMYAGPGSA	0.01044	55
1	INSARMYAGPGSASL	11	25	15	HLA-DPA1*02:01/DPB1*14:01	11	1.7	RMYAGPGSA	0.146656	1.7
1	INSARMYAGPGSASL	11	25	15	HLA-DPA1*03:01/DPB1*04:02	11	83	RMYAGPGSA	0.005681	83
1	INSARMYAGPGSASL	11	25	15	HLA-DQA1*01:01/DQB1*05:01	11	66	ARMYAGPGS	0.001191	66
1	INSARMYAGPGSASL	11	25	15	HLA-DQA1*01:02/DQB1*06:02	11	56	SARMYAGPG	0.020054	56
1	INSARMYAGPGSASL	11	25	15	HLA-DQA1*03:01/DQB1*03:02	11	73	RMYAGPGSA	0.000725	73
1	INSARMYAGPGSASL	11	25	15	HLA-DQA1*04:01/DQB1*04:02	11	38	ARMYAGPGS	0.042113	38
1	INSARMYAGPGSASL	11	25	15	HLA-DQA1*05:01/DQB1*02:01	11	71	RMYAGPGSA	0.007772	71
1	INSARMYAGPGSASL	11	25	15	HLA-DQA1*05:01/DQB1*03:01	11	23	MYAGPGSAS	0.073187	23
1	INSARMYAGPGSASL	11	25	15	HLA-DRB1*01:01	11	45	MYAGPGSAS	0.008696	45
1	INSARMYAGPGSASL	11	25	15	HLA-DRB1*03:01	11	86	ARMYAGPGS	0.000924	86
1	INSARMYAGPGSASL	11	25	15	HLA-DRB1*04:01	11	60	MYAGPGSAS	0.004833	60
1	INSARMYAGPGSASL	11	25	15	HLA-DRB1*04:05	11	64	ARMYAGPGS	0.004784	64
1	INSARMYAGPGSASL	11	25	15	HLA-DRB1*07:01	11	49	YAGPGSASL	0.013751	49
1	INSARMYAGPGSASL	11	25	15	HLA-DRB1*08:02	11	62	RMYAGPGSA	0.008506	62
1	INSARMYAGPGSASL	11	25	15	HLA-DRB1*09:01	11	52	YAGPGSASL	0.024983	52
1	INSARMYAGPGSASL	11	25	15	HLA-DRB1*11:01	11	63	RMYAGPGSA	0.003722	63
1	INSARMYAGPGSASL	11	25	15	HLA-DRB1*12:01	11	81	ARMYAGPGS	0.006592	81
1	INSARMYAGPGSASL	11	25	15	HLA-DRB1*13:02	11	81	ARMYAGPGS	0.004785	81
1	INSARMYAGPGSASL	11	25	15	HLA-DRB1*15:01	11	7.5	ARMYAGPGS	0.209763	7.5
1	INSARMYAGPGSASL	11	25	15	HLA-DRB3*01:01	11	75	YAGPGSASL	0.000836	75
1	INSARMYAGPGSASL	11	25	15	HLA-DRB3*02:02	11	46	MYAGPGSAS	0.003555	46
1	INSARMYAGPGSASL	11	25	15	HLA-DRB4*01:01	11	80	ARMYAGPGS	0.002941	80
1	INSARMYAGPGSASL	11	25	15	HLA-DRB5*01:01	11	59	ARMYAGPGS	0.00581	59
1	NSARMYAGPGSASLV	12	26	15	HLA-DPA1*01:03/DPB1*02:01	12	58	YAGPGSASL	0.007578	58
1	NSARMYAGPGSASLV	12	26	15	HLA-DPA1*01:03/DPB1*04:01	12	48	RMYAGPGSA	0.003741	48
1	NSARMYAGPGSASLV	12	26	15	HLA-DPA1*02:01/DPB1*01:01	12	67	RMYAGPGSA	0.008971	67
1	NSARMYAGPGSASLV	12	26	15	HLA-DPA1*02:01/DPB1*05:01	12	54	RMYAGPGSA	0.010766	54
1	NSARMYAGPGSASLV	12	26	15	HLA-DPA1*02:01/DPB1*14:01	12	1.4	RMYAGPGSA	0.161674	1.4
1	NSARMYAGPGSASLV	12	26	15	HLA-DPA1*03:01/DPB1*04:02	12	80	RMYAGPGSA	0.00639	80
1	NSARMYAGPGSASLV	12	26	15	HLA-DQA1*01:01/DQB1*05:01	12	77	ARMYAGPGS	0.000832	77
1	NSARMYAGPGSASLV	12	26	15	HLA-DQA1*01:02/DQB1*06:02	12	71	RMYAGPGSA	0.010979	71
1	NSARMYAGPGSASLV	12	26	15	HLA-DQA1*03:01/DQB1*03:02	12	68	RMYAGPGSA	0.000874	68
1	NSARMYAGPGSASLV	12	26	15	HLA-DQA1*04:01/DQB1*04:02	12	51	RMYAGPGSA	0.030198	51
1	NSARMYAGPGSASLV	12	26	15	HLA-DQA1*05:01/DQB1*02:01	12	62	YAGPGSASL	0.012419	62
1	NSARMYAGPGSASLV	12	26	15	HLA-DQA1*05:01/DQB1*03:01	12	17	MYAGPGSAS	0.112835	17
1	NSARMYAGPGSASLV	12	26	15	HLA-DRB1*01:01	12	32	MYAGPGSAS	0.019943	32
1	NSARMYAGPGSASLV	12	26	15	HLA-DRB1*03:01	12	86	MYAGPGSAS	0.000948	86
1	NSARMYAGPGSASLV	12	26	15	HLA-DRB1*04:01	12	46	MYAGPGSAS	0.010125	46
1	NSARMYAGPGSASLV	12	26	15	HLA-DRB1*04:05	12	64	YAGPGSASL	0.004779	64
1	NSARMYAGPGSASLV	12	26	15	HLA-DRB1*07:01	12	30	YAGPGSASL	0.035853	30
1	NSARMYAGPGSASLV	12	26	15	HLA-DRB1*08:02	12	60	RMYAGPGSA	0.009844	60
1	NSARMYAGPGSASLV	12	26	15	HLA-DRB1*09:01	12	34	YAGPGSASL	0.057361	34
1	NSARMYAGPGSASLV	12	26	15	HLA-DRB1*11:01	12	61	RMYAGPGSA	0.004263	61
1	NSARMYAGPGSASLV	12	26	15	HLA-DRB1*12:01	12	90	ARMYAGPGS	0.003701	90
1	NSARMYAGPGSASLV	12	26	15	HLA-DRB1*13:02	12	81	MYAGPGSAS	0.004744	81
1	NSARMYAGPGSASLV	12	26	15	HLA-DRB1*15:01	12	16	ARMYAGPGS	0.081534	16
1	NSARMYAGPGSASLV	12	26	15	HLA-DRB3*01:01	12	51	YAGPGSASL	0.002522	51
1	NSARMYAGPGSASLV	12	26	15	HLA-DRB3*02:02	12	33	MYAGPGSAS	0.007576	33
1	NSARMYAGPGSASLV	12	26	15	HLA-DRB4*01:01	12	82	RMYAGPGSA	0.002582	82
1	NSARMYAGPGSASLV	12	26	15	HLA-DRB5*01:01	12	56	MYAGPGSAS	0.006869	56
1	SARMYAGPGSASLVA	13	27	15	HLA-DPA1*01:03/DPB1*02:01	13	55	YAGPGSASL	0.008634	55
1	SARMYAGPGSASLVA	13	27	15	HLA-DPA1*01:03/DPB1*04:01	13	60	YAGPGSASL	0.002431	60
1	SARMYAGPGSASLVA	13	27	15	HLA-DPA1*02:01/DPB1*01:01	13	75	YAGPGSASL	0.006506	75
1	SARMYAGPGSASLVA	13	27	15	HLA-DPA1*02:01/DPB1*05:01	13	76	RMYAGPGSA	0.004687	76
1	SARMYAGPGSASLVA	13	27	15	HLA-DPA1*02:01/DPB1*14:01	13	5.6	RMYAGPGSA	0.073952	5.6
1	SARMYAGPGSASLVA	13	27	15	HLA-DPA1*03:01/DPB1*04:02	13	85	YAGPGSASL	0.005056	85
1	SARMYAGPGSASLVA	13	27	15	HLA-DQA1*01:01/DQB1*05:01	13	86	RMYAGPGSA	0.000552	86
1	SARMYAGPGSASLVA	13	27	15	HLA-DQA1*01:02/DQB1*06:02	13	76	MYAGPGSAS	0.009012	76
1	SARMYAGPGSASLVA	13	27	15	HLA-DQA1*03:01/DQB1*03:02	13	67	AGPGSASLV	0.000919	67
1	SARMYAGPGSASLVA	13	27	15	HLA-DQA1*04:01/DQB1*04:02	13	67	YAGPGSASL	0.019377	67
1	SARMYAGPGSASLVA	13	27	15	HLA-DQA1*05:01/DQB1*02:01	13	53	AGPGSASLV	0.018742	53
1	SARMYAGPGSASLVA	13	27	15	HLA-DQA1*05:01/DQB1*03:01	13	11	AGPGSASLV	0.184138	11
1	SARMYAGPGSASLVA	13	27	15	HLA-DRB1*01:01	13	23	MYAGPGSAS	0.038864	23
1	SARMYAGPGSASLVA	13	27	15	HLA-DRB1*03:01	13	84	MYAGPGSAS	0.001124	84
1	SARMYAGPGSASLVA	13	27	15	HLA-DRB1*04:01	13	36	MYAGPGSAS	0.019063	36
1	SARMYAGPGSASLVA	13	27	15	HLA-DRB1*04:05	13	57	YAGPGSASL	0.00704	57
1	SARMYAGPGSASLVA	13	27	15	HLA-DRB1*07:01	13	24	YAGPGSASL	0.055641	24
1	SARMYAGPGSASLVA	13	27	15	HLA-DRB1*08:02	13	62	YAGPGSASL	0.008766	62
1	SARMYAGPGSASLVA	13	27	15	HLA-DRB1*09:01	13	24	YAGPGSASL	0.095836	24
1	SARMYAGPGSASLVA	13	27	15	HLA-DRB1*11:01	13	64	RMYAGPGSA	0.003502	64
1	SARMYAGPGSASLVA	13	27	15	HLA-DRB1*12:01	13	93	MYAGPGSAS	0.002663	93
1	SARMYAGPGSASLVA	13	27	15	HLA-DRB1*13:02	13	78	MYAGPGSAS	0.005751	78
1	SARMYAGPGSASLVA	13	27	15	HLA-DRB1*15:01	13	46	ARMYAGPGS	0.012037	46
1	SARMYAGPGSASLVA	13	27	15	HLA-DRB3*01:01	13	42	YAGPGSASL	0.003853	42
1	SARMYAGPGSASLVA	13	27	15	HLA-DRB3*02:02	13	24	MYAGPGSAS	0.014053	24
1	SARMYAGPGSASLVA	13	27	15	HLA-DRB4*01:01	13	79	MYAGPGSAS	0.003006	79
1	SARMYAGPGSASLVA	13	27	15	HLA-DRB5*01:01	13	49	MYAGPGSAS	0.00958	49
1	ARMYAGPGSASLVAA	14	28	15	HLA-DPA1*01:03/DPB1*02:01	14	53	YAGPGSASL	0.009505	53
1	ARMYAGPGSASLVAA	14	28	15	HLA-DPA1*01:03/DPB1*04:01	14	63	YAGPGSASL	0.002208	63
1	ARMYAGPGSASLVAA	14	28	15	HLA-DPA1*02:01/DPB1*01:01	14	77	YAGPGSASL	0.006016	77
1	ARMYAGPGSASLVAA	14	28	15	HLA-DPA1*02:01/DPB1*05:01	14	88	YAGPGSASL	0.00238	88
1	ARMYAGPGSASLVAA	14	28	15	HLA-DPA1*02:01/DPB1*14:01	14	28	YAGPGSASL	0.019016	28
1	ARMYAGPGSASLVAA	14	28	15	HLA-DPA1*03:01/DPB1*04:02	14	88	YAGPGSASL	0.004113	88
1	ARMYAGPGSASLVAA	14	28	15	HLA-DQA1*01:01/DQB1*05:01	14	94	YAGPGSASL	0.000325	94
1	ARMYAGPGSASLVAA	14	28	15	HLA-DQA1*01:02/DQB1*06:02	14	62	PGSASLVAA	0.016108	62
1	ARMYAGPGSASLVAA	14	28	15	HLA-DQA1*03:01/DQB1*03:02	14	53	PGSASLVAA	0.001439	53
1	ARMYAGPGSASLVAA	14	28	15	HLA-DQA1*04:01/DQB1*04:02	14	70	YAGPGSASL	0.01781	70
1	ARMYAGPGSASLVAA	14	28	15	HLA-DQA1*05:01/DQB1*02:01	14	43	AGPGSASLV	0.028658	43
1	ARMYAGPGSASLVAA	14	28	15	HLA-DQA1*05:01/DQB1*03:01	14	7.6	AGPGSASLV	0.234738	7.6
1	ARMYAGPGSASLVAA	14	28	15	HLA-DRB1*01:01	14	25	YAGPGSASL	0.031906	25
1	ARMYAGPGSASLVAA	14	28	15	HLA-DRB1*03:01	14	90	YAGPGSASL	0.000615	90
1	ARMYAGPGSASLVAA	14	28	15	HLA-DRB1*04:01	14	45	YAGPGSASL	0.01094	45
1	ARMYAGPGSASLVAA	14	28	15	HLA-DRB1*04:05	14	52	YAGPGSASL	0.008995	52
1	ARMYAGPGSASLVAA	14	28	15	HLA-DRB1*07:01	14	20	YAGPGSASL	0.06893	20
1	ARMYAGPGSASLVAA	14	28	15	HLA-DRB1*08:02	14	64	YAGPGSASL	0.007683	64
1	ARMYAGPGSASLVAA	14	28	15	HLA-DRB1*09:01	14	22	YAGPGSASL	0.109737	22
1	ARMYAGPGSASLVAA	14	28	15	HLA-DRB1*11:01	14	69	YAGPGSASL	0.002614	69
1	ARMYAGPGSASLVAA	14	28	15	HLA-DRB1*12:01	14	96	YAGPGSASL	0.00169	96
1	ARMYAGPGSASLVAA	14	28	15	HLA-DRB1*13:02	14	82	YAGPGSASL	0.004454	82
1	ARMYAGPGSASLVAA	14	28	15	HLA-DRB1*15:01	14	79	YAGPGSASL	0.002249	79
1	ARMYAGPGSASLVAA	14	28	15	HLA-DRB3*01:01	14	40	YAGPGSASL	0.004335	40
1	ARMYAGPGSASLVAA	14	28	15	HLA-DRB3*02:02	14	29	YAGPGSASL	0.009729	29
1	ARMYAGPGSASLVAA	14	28	15	HLA-DRB4*01:01	14	93	MYAGPGSAS	0.001183	93
1	ARMYAGPGSASLVAA	14	28	15	HLA-DRB5*01:01	14	53	YAGPGSASL	0.007877	53
1	RMYAGPGSASLVAAA	15	29	15	HLA-DPA1*01:03/DPB1*02:01	15	75	YAGPGSASL	0.003948	75
1	RMYAGPGSASLVAAA	15	29	15	HLA-DPA1*01:03/DPB1*04:01	15	87	YAGPGSASL	0.000744	87
1	RMYAGPGSASLVAAA	15	29	15	HLA-DPA1*02:01/DPB1*01:01	15	94	YAGPGSASL	0.001948	94
1	RMYAGPGSASLVAAA	15	29	15	HLA-DPA1*02:01/DPB1*05:01	15	97	YAGPGSASL	0.000825	97
1	RMYAGPGSASLVAAA	15	29	15	HLA-DPA1*02:01/DPB1*14:01	15	57	YAGPGSASL	0.00637	57
1	RMYAGPGSASLVAAA	15	29	15	HLA-DPA1*03:01/DPB1*04:02	15	95	YAGPGSASL	0.001997	95
1	RMYAGPGSASLVAAA	15	29	15	HLA-DQA1*01:01/DQB1*05:01	15	96	PGSASLVAA	0.000274	96
1	RMYAGPGSASLVAAA	15	29	15	HLA-DQA1*01:02/DQB1*06:02	15	20	PGSASLVAA	0.088422	20
1	RMYAGPGSASLVAAA	15	29	15	HLA-DQA1*03:01/DQB1*03:02	15	32	PGSASLVAA	0.002658	32
1	RMYAGPGSASLVAAA	15	29	15	HLA-DQA1*04:01/DQB1*04:02	15	68	PGSASLVAA	0.01913	68
1	RMYAGPGSASLVAAA	15	29	15	HLA-DQA1*05:01/DQB1*02:01	15	34	AGPGSASLV	0.043914	34
1	RMYAGPGSASLVAAA	15	29	15	HLA-DQA1*05:01/DQB1*03:01	15	4.9	AGPGSASLV	0.320288	4.9
1	RMYAGPGSASLVAAA	15	29	15	HLA-DRB1*01:01	15	42	YAGPGSASL	0.010474	42
1	RMYAGPGSASLVAAA	15	29	15	HLA-DRB1*03:01	15	97	YAGPGSASL	0.000219	97
1	RMYAGPGSASLVAAA	15	29	15	HLA-DRB1*04:01	15	75	YAGPGSASL	0.002053	75
1	RMYAGPGSASLVAAA	15	29	15	HLA-DRB1*04:05	15	73	YAGPGSASL	0.003059	73
1	RMYAGPGSASLVAAA	15	29	15	HLA-DRB1*07:01	15	40	YAGPGSASL	0.020556	40
1	RMYAGPGSASLVAAA	15	29	15	HLA-DRB1*08:02	15	89	YAGPGSASL	0.001688	89
1	RMYAGPGSASLVAAA	15	29	15	HLA-DRB1*09:01	15	44	YAGPGSASL	0.036275	44
1	RMYAGPGSASLVAAA	15	29	15	HLA-DRB1*11:01	15	89	YAGPGSASL	0.000657	89
1	RMYAGPGSASLVAAA	15	29	15	HLA-DRB1*12:01	15	98	AGPGSASLV	0.001023	98
1	RMYAGPGSASLVAAA	15	29	15	HLA-DRB1*13:02	15	94	YAGPGSASL	0.001549	94
1	RMYAGPGSASLVAAA	15	29	15	HLA-DRB1*15:01	15	95	AGPGSASLV	0.000674	95
1	RMYAGPGSASLVAAA	15	29	15	HLA-DRB3*01:01	15	58	YAGPGSASL	0.00175	58
1	RMYAGPGSASLVAAA	15	29	15	HLA-DRB3*02:02	15	48	YAGPGSASL	0.003278	48
1	RMYAGPGSASLVAAA	15	29	15	HLA-DRB4*01:01	15	97	PGSASLVAA	0.000639	97
1	RMYAGPGSASLVAAA	15	29	15	HLA-DRB5*01:01	15	82	YAGPGSASL	0.001712	82
1	MYAGPGSASLVAAAK	16	30	15	HLA-DPA1*01:03/DPB1*02:01	16	88	PGSASLVAA	0.002103	88
1	MYAGPGSASLVAAAK	16	30	15	HLA-DPA1*01:03/DPB1*04:01	16	94	PGSASLVAA	0.000435	94
1	MYAGPGSASLVAAAK	16	30	15	HLA-DPA1*02:01/DPB1*01:01	16	92	PGSASLVAA	0.002512	92
1	MYAGPGSASLVAAAK	16	30	15	HLA-DPA1*02:01/DPB1*05:01	16	93	SASLVAAAK	0.00156	93
1	MYAGPGSASLVAAAK	16	30	15	HLA-DPA1*02:01/DPB1*14:01	16	51	GSASLVAAA	0.007967	51
1	MYAGPGSASLVAAAK	16	30	15	HLA-DPA1*03:01/DPB1*04:02	16	92	PGSASLVAA	0.002911	92
1	MYAGPGSASLVAAAK	16	30	15	HLA-DQA1*01:01/DQB1*05:01	16	89	PGSASLVAA	0.000466	89
1	MYAGPGSASLVAAAK	16	30	15	HLA-DQA1*01:02/DQB1*06:02	16	3.1	GSASLVAAA	0.368963	3.1
1	MYAGPGSASLVAAAK	16	30	15	HLA-DQA1*03:01/DQB1*03:02	16	19	PGSASLVAA	0.004314	19
1	MYAGPGSASLVAAAK	16	30	15	HLA-DQA1*04:01/DQB1*04:02	16	40	PGSASLVAA	0.039854	40
1	MYAGPGSASLVAAAK	16	30	15	HLA-DQA1*05:01/DQB1*02:01	16	28	PGSASLVAA	0.059003	28
1	MYAGPGSASLVAAAK	16	30	15	HLA-DQA1*05:01/DQB1*03:01	16	3.8	PGSASLVAA	0.376922	3.8
1	MYAGPGSASLVAAAK	16	30	15	HLA-DRB1*01:01	16	67	YAGPGSASL	0.002857	67
1	MYAGPGSASLVAAAK	16	30	15	HLA-DRB1*03:01	16	98	GSASLVAAA	0.000189	98
1	MYAGPGSASLVAAAK	16	30	15	HLA-DRB1*04:01	16	74	GSASLVAAA	0.002175	74
1	MYAGPGSASLVAAAK	16	30	15	HLA-DRB1*04:05	16	84	GSASLVAAA	0.001542	84
1	MYAGPGSASLVAAAK	16	30	15	HLA-DRB1*07:01	16	72	YAGPGSASL	0.0046	72
1	MYAGPGSASLVAAAK	16	30	15	HLA-DRB1*08:02	16	81	GSASLVAAA	0.003013	81
1	MYAGPGSASLVAAAK	16	30	15	HLA-DRB1*09:01	16	65	GSASLVAAA	0.013042	65
1	MYAGPGSASLVAAAK	16	30	15	HLA-DRB1*11:01	16	92	GSASLVAAA	0.000467	92
1	MYAGPGSASLVAAAK	16	30	15	HLA-DRB1*12:01	16	95	SASLVAAAK	0.001962	95
1	MYAGPGSASLVAAAK	16	30	15	HLA-DRB1*13:02	16	97	GSASLVAAA	0.000956	97
1	MYAGPGSASLVAAAK	16	30	15	HLA-DRB1*15:01	16	96	SASLVAAAK	0.000592	96
1	MYAGPGSASLVAAAK	16	30	15	HLA-DRB3*01:01	16	88	YAGPGSASL	0.000409	88
1	MYAGPGSASLVAAAK	16	30	15	HLA-DRB3*02:02	16	81	YAGPGSASL	0.000561	81
1	MYAGPGSASLVAAAK	16	30	15	HLA-DRB4*01:01	16	87	GSASLVAAA	0.002016	87
1	MYAGPGSASLVAAAK	16	30	15	HLA-DRB5*01:01	16	71	SASLVAAAK	0.003102	71
1	YAGPGSASLVAAAKM	17	31	15	HLA-DPA1*01:03/DPB1*02:01	17	87	SASLVAAAK	0.002255	87
1	YAGPGSASLVAAAKM	17	31	15	HLA-DPA1*01:03/DPB1*04:01	17	90	SASLVAAAK	0.000583	90
1	YAGPGSASLVAAAKM	17	31	15	HLA-DPA1*02:01/DPB1*01:01	17	86	SASLVAAAK	0.003803	86
1	YAGPGSASLVAAAKM	17	31	15	HLA-DPA1*02:01/DPB1*05:01	17	83	SASLVAAAK	0.003116	83
1	YAGPGSASLVAAAKM	17	31	15	HLA-DPA1*02:01/DPB1*14:01	17	37	GSASLVAAA	0.013291	37
1	YAGPGSASLVAAAKM	17	31	15	HLA-DPA1*03:01/DPB1*04:02	17	89	GSASLVAAA	0.003798	89
1	YAGPGSASLVAAAKM	17	31	15	HLA-DQA1*01:01/DQB1*05:01	17	82	GSASLVAAA	0.000676	82
1	YAGPGSASLVAAAKM	17	31	15	HLA-DQA1*01:02/DQB1*06:02	17	2	GSASLVAAA	0.446824	2
1	YAGPGSASLVAAAKM	17	31	15	HLA-DQA1*03:01/DQB1*03:02	17	17	PGSASLVAA	0.004809	17
1	YAGPGSASLVAAAKM	17	31	15	HLA-DQA1*04:01/DQB1*04:02	17	34	PGSASLVAA	0.046645	34
1	YAGPGSASLVAAAKM	17	31	15	HLA-DQA1*05:01/DQB1*02:01	17	26	PGSASLVAA	0.066981	26
1	YAGPGSASLVAAAKM	17	31	15	HLA-DQA1*05:01/DQB1*03:01	17	3.7	PGSASLVAA	0.381404	3.7
1	YAGPGSASLVAAAKM	17	31	15	HLA-DRB1*01:01	17	63	SASLVAAAK	0.003427	63
1	YAGPGSASLVAAAKM	17	31	15	HLA-DRB1*03:01	17	94	SASLVAAAK	0.00039	94
1	YAGPGSASLVAAAKM	17	31	15	HLA-DRB1*04:01	17	65	GSASLVAAA	0.003546	65
1	YAGPGSASLVAAAKM	17	31	15	HLA-DRB1*04:05	17	81	GSASLVAAA	0.00185	81
1	YAGPGSASLVAAAKM	17	31	15	HLA-DRB1*07:01	17	45	ASLVAAAKM	0.016863	45
1	YAGPGSASLVAAAKM	17	31	15	HLA-DRB1*08:02	17	75	GSASLVAAA	0.004307	75
1	YAGPGSASLVAAAKM	17	31	15	HLA-DRB1*09:01	17	62	GSASLVAAA	0.015471	62
1	YAGPGSASLVAAAKM	17	31	15	HLA-DRB1*11:01	17	81	SASLVAAAK	0.001305	81
1	YAGPGSASLVAAAKM	17	31	15	HLA-DRB1*12:01	17	79	ASLVAAAKM	0.007069	79
1	YAGPGSASLVAAAKM	17	31	15	HLA-DRB1*13:02	17	92	SASLVAAAK	0.002001	92
1	YAGPGSASLVAAAKM	17	31	15	HLA-DRB1*15:01	17	89	SASLVAAAK	0.001222	89
1	YAGPGSASLVAAAKM	17	31	15	HLA-DRB3*01:01	17	94	ASLVAAAKM	0.00024	94
1	YAGPGSASLVAAAKM	17	31	15	HLA-DRB3*02:02	17	84	SASLVAAAK	0.000472	84
1	YAGPGSASLVAAAKM	17	31	15	HLA-DRB4*01:01	17	78	GSASLVAAA	0.003177	78
1	YAGPGSASLVAAAKM	17	31	15	HLA-DRB5*01:01	17	48	SASLVAAAK	0.010222	48
1	AGPGSASLVAAAKMW	18	32	15	HLA-DPA1*01:03/DPB1*02:01	18	90	SASLVAAAK	0.001802	90
1	AGPGSASLVAAAKMW	18	32	15	HLA-DPA1*01:03/DPB1*04:01	18	93	SASLVAAAK	0.00048	93
1	AGPGSASLVAAAKMW	18	32	15	HLA-DPA1*02:01/DPB1*01:01	18	86	SASLVAAAK	0.00397	86
1	AGPGSASLVAAAKMW	18	32	15	HLA-DPA1*02:01/DPB1*05:01	18	83	SASLVAAAK	0.003258	83
1	AGPGSASLVAAAKMW	18	32	15	HLA-DPA1*02:01/DPB1*14:01	18	37	SASLVAAAK	0.01326	37
1	AGPGSASLVAAAKMW	18	32	15	HLA-DPA1*03:01/DPB1*04:02	18	91	SASLVAAAK	0.003084	91
1	AGPGSASLVAAAKMW	18	32	15	HLA-DQA1*01:01/DQB1*05:01	18	84	ASLVAAAKM	0.000615	84
1	AGPGSASLVAAAKMW	18	32	15	HLA-DQA1*01:02/DQB1*06:02	18	2.6	GSASLVAAA	0.395192	2.6
1	AGPGSASLVAAAKMW	18	32	15	HLA-DQA1*03:01/DQB1*03:02	18	25	PGSASLVAA	0.003433	25
1	AGPGSASLVAAAKMW	18	32	15	HLA-DQA1*04:01/DQB1*04:02	18	40	GSASLVAAA	0.039501	40
1	AGPGSASLVAAAKMW	18	32	15	HLA-DQA1*05:01/DQB1*02:01	18	31	ASLVAAAKM	0.049662	31
1	AGPGSASLVAAAKMW	18	32	15	HLA-DQA1*05:01/DQB1*03:01	18	6.1	GSASLVAAA	0.277035	6.1
1	AGPGSASLVAAAKMW	18	32	15	HLA-DRB1*01:01	18	56	ASLVAAAKM	0.004788	56
1	AGPGSASLVAAAKMW	18	32	15	HLA-DRB1*03:01	18	92	SASLVAAAK	0.000495	92
1	AGPGSASLVAAAKMW	18	32	15	HLA-DRB1*04:01	18	70	GSASLVAAA	0.002743	70
1	AGPGSASLVAAAKMW	18	32	15	HLA-DRB1*04:05	18	79	ASLVAAAKM	0.002075	79
1	AGPGSASLVAAAKMW	18	32	15	HLA-DRB1*07:01	18	35	ASLVAAAKM	0.027704	35
1	AGPGSASLVAAAKMW	18	32	15	HLA-DRB1*08:02	18	76	GSASLVAAA	0.004063	76
1	AGPGSASLVAAAKMW	18	32	15	HLA-DRB1*09:01	18	60	ASLVAAAKM	0.016925	60
1	AGPGSASLVAAAKMW	18	32	15	HLA-DRB1*11:01	18	78	SASLVAAAK	0.001531	78
1	AGPGSASLVAAAKMW	18	32	15	HLA-DRB1*12:01	18	72	ASLVAAAKM	0.010066	72
1	AGPGSASLVAAAKMW	18	32	15	HLA-DRB1*13:02	18	91	SASLVAAAK	0.002187	91
1	AGPGSASLVAAAKMW	18	32	15	HLA-DRB1*15:01	18	86	SASLVAAAK	0.001495	86
1	AGPGSASLVAAAKMW	18	32	15	HLA-DRB3*01:01	18	93	ASLVAAAKM	0.000271	93
1	AGPGSASLVAAAKMW	18	32	15	HLA-DRB3*02:02	18	85	SASLVAAAK	0.000434	85
1	AGPGSASLVAAAKMW	18	32	15	HLA-DRB4*01:01	18	81	GSASLVAAA	0.00276	81
1	AGPGSASLVAAAKMW	18	32	15	HLA-DRB5*01:01	18	43	SASLVAAAK	0.012904	43
1	GPGSASLVAAAKMWD	19	33	15	HLA-DPA1*01:03/DPB1*02:01	19	81	SASLVAAAK	0.003032	81
1	GPGSASLVAAAKMWD	19	33	15	HLA-DPA1*01:03/DPB1*04:01	19	78	LVAAAKMWD	0.001179	78
1	GPGSASLVAAAKMWD	19	33	15	HLA-DPA1*02:01/DPB1*01:01	19	65	LVAAAKMWD	0.009497	65
1	GPGSASLVAAAKMWD	19	33	15	HLA-DPA1*02:01/DPB1*05:01	19	66	SASLVAAAK	0.006982	66
1	GPGSASLVAAAKMWD	19	33	15	HLA-DPA1*02:01/DPB1*14:01	19	25	SASLVAAAK	0.021319	25
1	GPGSASLVAAAKMWD	19	33	15	HLA-DPA1*03:01/DPB1*04:02	19	82	SASLVAAAK	0.005737	82
1	GPGSASLVAAAKMWD	19	33	15	HLA-DQA1*01:01/DQB1*05:01	19	74	ASLVAAAKM	0.000936	74
1	GPGSASLVAAAKMWD	19	33	15	HLA-DQA1*01:02/DQB1*06:02	19	8.5	GSASLVAAA	0.186542	8.5
1	GPGSASLVAAAKMWD	19	33	15	HLA-DQA1*03:01/DQB1*03:02	19	27	ASLVAAAKM	0.003212	27
1	GPGSASLVAAAKMWD	19	33	15	HLA-DQA1*04:01/DQB1*04:02	19	35	SASLVAAAK	0.044818	35
1	GPGSASLVAAAKMWD	19	33	15	HLA-DQA1*05:01/DQB1*02:01	19	23	ASLVAAAKM	0.077267	23
1	GPGSASLVAAAKMWD	19	33	15	HLA-DQA1*05:01/DQB1*03:01	19	16	GSASLVAAA	0.122821	16
1	GPGSASLVAAAKMWD	19	33	15	HLA-DRB1*01:01	19	40	ASLVAAAKM	0.011625	40
1	GPGSASLVAAAKMWD	19	33	15	HLA-DRB1*03:01	19	63	LVAAAKMWD	0.003995	63
1	GPGSASLVAAAKMWD	19	33	15	HLA-DRB1*04:01	19	64	ASLVAAAKM	0.003877	64
1	GPGSASLVAAAKMWD	19	33	15	HLA-DRB1*04:05	19	54	LVAAAKMWD	0.008008	54
1	GPGSASLVAAAKMWD	19	33	15	HLA-DRB1*07:01	19	20	ASLVAAAKM	0.072154	20
1	GPGSASLVAAAKMWD	19	33	15	HLA-DRB1*08:02	19	53	LVAAAKMWD	0.014226	53
1	GPGSASLVAAAKMWD	19	33	15	HLA-DRB1*09:01	19	43	ASLVAAAKM	0.039067	43
1	GPGSASLVAAAKMWD	19	33	15	HLA-DRB1*11:01	19	41	LVAAAKMWD	0.012676	41
1	GPGSASLVAAAKMWD	19	33	15	HLA-DRB1*12:01	19	52	ASLVAAAKM	0.024192	52
1	GPGSASLVAAAKMWD	19	33	15	HLA-DRB1*13:02	19	60	LVAAAKMWD	0.013764	60
1	GPGSASLVAAAKMWD	19	33	15	HLA-DRB1*15:01	19	71	SASLVAAAK	0.003427	71
1	GPGSASLVAAAKMWD	19	33	15	HLA-DRB3*01:01	19	78	ASLVAAAKM	0.000744	78
1	GPGSASLVAAAKMWD	19	33	15	HLA-DRB3*02:02	19	70	SASLVAAAK	0.001027	70
1	GPGSASLVAAAKMWD	19	33	15	HLA-DRB4*01:01	19	72	SASLVAAAK	0.004346	72
1	GPGSASLVAAAKMWD	19	33	15	HLA-DRB5*01:01	19	33	SASLVAAAK	0.022867	33
1	PGSASLVAAAKMWDS	20	34	15	HLA-DPA1*01:03/DPB1*02:01	20	74	LVAAAKMWD	0.00412	74
1	PGSASLVAAAKMWDS	20	34	15	HLA-DPA1*01:03/DPB1*04:01	20	57	LVAAAKMWD	0.002733	57
1	PGSASLVAAAKMWDS	20	34	15	HLA-DPA1*02:01/DPB1*01:01	20	51	LVAAAKMWD	0.015155	51
1	PGSASLVAAAKMWDS	20	34	15	HLA-DPA1*02:01/DPB1*05:01	20	52	LVAAAKMWD	0.011658	52
1	PGSASLVAAAKMWDS	20	34	15	HLA-DPA1*02:01/DPB1*14:01	20	27	ASLVAAAKM	0.019209	27
1	PGSASLVAAAKMWDS	20	34	15	HLA-DPA1*03:01/DPB1*04:02	20	71	LVAAAKMWD	0.009733	71
1	PGSASLVAAAKMWDS	20	34	15	HLA-DQA1*01:01/DQB1*05:01	20	61	ASLVAAAKM	0.0014	61
1	PGSASLVAAAKMWDS	20	34	15	HLA-DQA1*01:02/DQB1*06:02	20	16	VAAAKMWDS	0.111342	16
1	PGSASLVAAAKMWDS	20	34	15	HLA-DQA1*03:01/DQB1*03:02	20	27	ASLVAAAKM	0.00317	27
1	PGSASLVAAAKMWDS	20	34	15	HLA-DQA1*04:01/DQB1*04:02	20	33	ASLVAAAKM	0.047252	33
1	PGSASLVAAAKMWDS	20	34	15	HLA-DQA1*05:01/DQB1*02:01	20	22	ASLVAAAKM	0.080581	22
1	PGSASLVAAAKMWDS	20	34	15	HLA-DQA1*05:01/DQB1*03:01	20	21	VAAAKMWDS	0.082653	21
1	PGSASLVAAAKMWDS	20	34	15	HLA-DRB1*01:01	20	36	ASLVAAAKM	0.01443	36
1	PGSASLVAAAKMWDS	20	34	15	HLA-DRB1*03:01	20	32	LVAAAKMWD	0.021652	32
1	PGSASLVAAAKMWDS	20	34	15	HLA-DRB1*04:01	20	51	LVAAAKMWD	0.007598	51
1	PGSASLVAAAKMWDS	20	34	15	HLA-DRB1*04:05	20	39	LVAAAKMWD	0.018754	39
1	PGSASLVAAAKMWDS	20	34	15	HLA-DRB1*07:01	20	18	ASLVAAAKM	0.086046	18
1	PGSASLVAAAKMWDS	20	34	15	HLA-DRB1*08:02	20	21	LVAAAKMWD	0.088316	21
1	PGSASLVAAAKMWDS	20	34	15	HLA-DRB1*09:01	20	31	ASLVAAAKM	0.066368	31
1	PGSASLVAAAKMWDS	20	34	15	HLA-DRB1*11:01	20	14	LVAAAKMWD	0.112181	14
1	PGSASLVAAAKMWDS	20	34	15	HLA-DRB1*12:01	20	43	ASLVAAAKM	0.036121	43
1	PGSASLVAAAKMWDS	20	34	15	HLA-DRB1*13:02	20	36	LVAAAKMWD	0.04253	36
1	PGSASLVAAAKMWDS	20	34	15	HLA-DRB1*15:01	20	59	LVAAAKMWD	0.006336	59
1	PGSASLVAAAKMWDS	20	34	15	HLA-DRB3*01:01	20	70	ASLVAAAKM	0.00105	70
1	PGSASLVAAAKMWDS	20	34	15	HLA-DRB3*02:02	20	53	LVAAAKMWD	0.002497	53
1	PGSASLVAAAKMWDS	20	34	15	HLA-DRB4*01:01	20	65	LVAAAKMWD	0.005691	65
1	PGSASLVAAAKMWDS	20	34	15	HLA-DRB5*01:01	20	41	SASLVAAAK	0.014509	41
1	GSASLVAAAKMWDSV	21	35	15	HLA-DPA1*01:03/DPB1*02:01	21	49	VAAAKMWDS	0.010929	49
1	GSASLVAAAKMWDSV	21	35	15	HLA-DPA1*01:03/DPB1*04:01	21	44	LVAAAKMWD	0.004423	44
1	GSASLVAAAKMWDSV	21	35	15	HLA-DPA1*02:01/DPB1*01:01	21	44	LVAAAKMWD	0.018045	44
1	GSASLVAAAKMWDSV	21	35	15	HLA-DPA1*02:01/DPB1*05:01	21	42	LVAAAKMWD	0.01608	42
1	GSASLVAAAKMWDSV	21	35	15	HLA-DPA1*02:01/DPB1*14:01	21	52	LVAAAKMWD	0.007606	52
1	GSASLVAAAKMWDSV	21	35	15	HLA-DPA1*03:01/DPB1*04:02	21	59	LVAAAKMWD	0.015461	59
1	GSASLVAAAKMWDSV	21	35	15	HLA-DQA1*01:01/DQB1*05:01	21	57	LVAAAKMWD	0.001561	57
1	GSASLVAAAKMWDSV	21	35	15	HLA-DQA1*01:02/DQB1*06:02	21	5.5	VAAAKMWDS	0.257731	5.5
1	GSASLVAAAKMWDSV	21	35	15	HLA-DQA1*03:01/DQB1*03:02	21	32	VAAAKMWDS	0.00268	32
1	GSASLVAAAKMWDSV	21	35	15	HLA-DQA1*04:01/DQB1*04:02	21	36	VAAAKMWDS	0.044245	36
1	GSASLVAAAKMWDSV	21	35	15	HLA-DQA1*05:01/DQB1*02:01	21	38	ASLVAAAKM	0.036725	38
1	GSASLVAAAKMWDSV	21	35	15	HLA-DQA1*05:01/DQB1*03:01	21	13	VAAAKMWDS	0.150685	13
1	GSASLVAAAKMWDSV	21	35	15	HLA-DRB1*01:01	21	58	ASLVAAAKM	0.004406	58
1	GSASLVAAAKMWDSV	21	35	15	HLA-DRB1*03:01	21	23	LVAAAKMWD	0.03883	23
1	GSASLVAAAKMWDSV	21	35	15	HLA-DRB1*04:01	21	48	LVAAAKMWD	0.009111	48
1	GSASLVAAAKMWDSV	21	35	15	HLA-DRB1*04:05	21	35	LVAAAKMWD	0.023013	35
1	GSASLVAAAKMWDSV	21	35	15	HLA-DRB1*07:01	21	40	ASLVAAAKM	0.0211	40
1	GSASLVAAAKMWDSV	21	35	15	HLA-DRB1*08:02	21	15	LVAAAKMWD	0.14573	15
1	GSASLVAAAKMWDSV	21	35	15	HLA-DRB1*09:01	21	32	LVAAAKMWD	0.062823	32
1	GSASLVAAAKMWDSV	21	35	15	HLA-DRB1*11:01	21	9.3	LVAAAKMWD	0.194882	9.3
1	GSASLVAAAKMWDSV	21	35	15	HLA-DRB1*12:01	21	46	LVAAAKMWD	0.03174	46
1	GSASLVAAAKMWDSV	21	35	15	HLA-DRB1*13:02	21	27	LVAAAKMWD	0.066715	27
1	GSASLVAAAKMWDSV	21	35	15	HLA-DRB1*15:01	21	52	LVAAAKMWD	0.008892	52
1	GSASLVAAAKMWDSV	21	35	15	HLA-DRB3*01:01	21	72	LVAAAKMWD	0.000946	72
1	GSASLVAAAKMWDSV	21	35	15	HLA-DRB3*02:02	21	44	LVAAAKMWD	0.004079	44
1	GSASLVAAAKMWDSV	21	35	15	HLA-DRB4*01:01	21	50	VAAAKMWDS	0.00975	50
1	GSASLVAAAKMWDSV	21	35	15	HLA-DRB5*01:01	21	51	LVAAAKMWD	0.008673	51
1	SASLVAAAKMWDSVA	22	36	15	HLA-DPA1*01:03/DPB1*02:01	22	28	AAAKMWDSV	0.02589	28
1	SASLVAAAKMWDSVA	22	36	15	HLA-DPA1*01:03/DPB1*04:01	22	33	LVAAAKMWD	0.006796	33
1	SASLVAAAKMWDSVA	22	36	15	HLA-DPA1*02:01/DPB1*01:01	22	34	LVAAAKMWD	0.02469	34
1	SASLVAAAKMWDSVA	22	36	15	HLA-DPA1*02:01/DPB1*05:01	22	32	LVAAAKMWD	0.022465	32
1	SASLVAAAKMWDSVA	22	36	15	HLA-DPA1*02:01/DPB1*14:01	22	52	LVAAAKMWD	0.007681	52
1	SASLVAAAKMWDSVA	22	36	15	HLA-DPA1*03:01/DPB1*04:02	22	41	LVAAAKMWD	0.027706	41
1	SASLVAAAKMWDSVA	22	36	15	HLA-DQA1*01:01/DQB1*05:01	22	44	LVAAAKMWD	0.002293	44
1	SASLVAAAKMWDSVA	22	36	15	HLA-DQA1*01:02/DQB1*06:02	22	2.4	VAAAKMWDS	0.412145	2.4
1	SASLVAAAKMWDSVA	22	36	15	HLA-DQA1*03:01/DQB1*03:02	22	34	VAAAKMWDS	0.002495	34
1	SASLVAAAKMWDSVA	22	36	15	HLA-DQA1*04:01/DQB1*04:02	22	30	VAAAKMWDS	0.05152	30
1	SASLVAAAKMWDSVA	22	36	15	HLA-DQA1*05:01/DQB1*02:01	22	40	VAAAKMWDS	0.032988	40
1	SASLVAAAKMWDSVA	22	36	15	HLA-DQA1*05:01/DQB1*03:01	22	8	VAAAKMWDS	0.227024	8
1	SASLVAAAKMWDSVA	22	36	15	HLA-DRB1*01:01	22	59	LVAAAKMWD	0.004055	59
1	SASLVAAAKMWDSVA	22	36	15	HLA-DRB1*03:01	22	19	LVAAAKMWD	0.053797	19
1	SASLVAAAKMWDSVA	22	36	15	HLA-DRB1*04:01	22	42	LVAAAKMWD	0.01325	42
1	SASLVAAAKMWDSVA	22	36	15	HLA-DRB1*04:05	22	31	LVAAAKMWD	0.030583	31
1	SASLVAAAKMWDSVA	22	36	15	HLA-DRB1*07:01	22	50	LVAAAKMWD	0.01311	50
1	SASLVAAAKMWDSVA	22	36	15	HLA-DRB1*08:02	22	9.7	LVAAAKMWD	0.212599	9.7
1	SASLVAAAKMWDSVA	22	36	15	HLA-DRB1*09:01	22	27	LVAAAKMWD	0.084792	27
1	SASLVAAAKMWDSVA	22	36	15	HLA-DRB1*11:01	22	6.5	LVAAAKMWD	0.294014	6.5
1	SASLVAAAKMWDSVA	22	36	15	HLA-DRB1*12:01	22	37	LVAAAKMWD	0.045807	37
1	SASLVAAAKMWDSVA	22	36	15	HLA-DRB1*13:02	22	21	LVAAAKMWD	0.097416	21
1	SASLVAAAKMWDSVA	22	36	15	HLA-DRB1*15:01	22	43	LVAAAKMWD	0.014459	43
1	SASLVAAAKMWDSVA	22	36	15	HLA-DRB3*01:01	22	67	LVAAAKMWD	0.001184	67
1	SASLVAAAKMWDSVA	22	36	15	HLA-DRB3*02:02	22	35	LVAAAKMWD	0.006866	35
1	SASLVAAAKMWDSVA	22	36	15	HLA-DRB4*01:01	22	31	VAAAKMWDS	0.021301	31
1	SASLVAAAKMWDSVA	22	36	15	HLA-DRB5*01:01	22	44	LVAAAKMWD	0.012425	44
1	ASLVAAAKMWDSVAS	23	37	15	HLA-DPA1*01:03/DPB1*02:01	23	20	AAAKMWDSV	0.038868	20
1	ASLVAAAKMWDSVAS	23	37	15	HLA-DPA1*01:03/DPB1*04:01	23	41	AAAKMWDSV	0.004954	41
1	ASLVAAAKMWDSVAS	23	37	15	HLA-DPA1*02:01/DPB1*01:01	23	40	LVAAAKMWD	0.020138	40
1	ASLVAAAKMWDSVAS	23	37	15	HLA-DPA1*02:01/DPB1*05:01	23	48	LVAAAKMWD	0.013123	48
1	ASLVAAAKMWDSVAS	23	37	15	HLA-DPA1*02:01/DPB1*14:01	23	50	VAAAKMWDS	0.008202	50
1	ASLVAAAKMWDSVAS	23	37	15	HLA-DPA1*03:01/DPB1*04:02	23	43	VAAAKMWDS	0.025819	43
1	ASLVAAAKMWDSVAS	23	37	15	HLA-DQA1*01:01/DQB1*05:01	23	42	AKMWDSVAS	0.002426	42
1	ASLVAAAKMWDSVAS	23	37	15	HLA-DQA1*01:02/DQB1*06:02	23	1.6	VAAAKMWDS	0.487097	1.6
1	ASLVAAAKMWDSVAS	23	37	15	HLA-DQA1*03:01/DQB1*03:02	23	33	VAAAKMWDS	0.002571	33
1	ASLVAAAKMWDSVAS	23	37	15	HLA-DQA1*04:01/DQB1*04:02	23	30	VAAAKMWDS	0.051878	30
1	ASLVAAAKMWDSVAS	23	37	15	HLA-DQA1*05:01/DQB1*02:01	23	36	VAAAKMWDS	0.039166	36
1	ASLVAAAKMWDSVAS	23	37	15	HLA-DQA1*05:01/DQB1*03:01	23	6.4	VAAAKMWDS	0.268804	6.4
1	ASLVAAAKMWDSVAS	23	37	15	HLA-DRB1*01:01	23	56	VAAAKMWDS	0.004768	56
1	ASLVAAAKMWDSVAS	23	37	15	HLA-DRB1*03:01	23	38	LVAAAKMWD	0.014905	38
1	ASLVAAAKMWDSVAS	23	37	15	HLA-DRB1*04:01	23	50	VAAAKMWDS	0.008353	50
1	ASLVAAAKMWDSVAS	23	37	15	HLA-DRB1*04:05	23	44	LVAAAKMWD	0.01389	44
1	ASLVAAAKMWDSVAS	23	37	15	HLA-DRB1*07:01	23	63	VAAAKMWDS	0.007235	63
1	ASLVAAAKMWDSVAS	23	37	15	HLA-DRB1*08:02	23	25	LVAAAKMWD	0.063915	25
1	ASLVAAAKMWDSVAS	23	37	15	HLA-DRB1*09:01	23	32	VAAAKMWDS	0.065684	32
1	ASLVAAAKMWDSVAS	23	37	15	HLA-DRB1*11:01	23	17	LVAAAKMWD	0.084871	17
1	ASLVAAAKMWDSVAS	23	37	15	HLA-DRB1*12:01	23	47	VAAAKMWDS	0.030232	47
1	ASLVAAAKMWDSVAS	23	37	15	HLA-DRB1*13:02	23	41	LVAAAKMWD	0.032485	41
1	ASLVAAAKMWDSVAS	23	37	15	HLA-DRB1*15:01	23	46	VAAAKMWDS	0.012046	46
1	ASLVAAAKMWDSVAS	23	37	15	HLA-DRB3*01:01	23	86	LVAAAKMWD	0.000471	86
1	ASLVAAAKMWDSVAS	23	37	15	HLA-DRB3*02:02	23	43	VAAAKMWDS	0.004175	43
1	ASLVAAAKMWDSVAS	23	37	15	HLA-DRB4*01:01	23	25	VAAAKMWDS	0.028701	25
1	ASLVAAAKMWDSVAS	23	37	15	HLA-DRB5*01:01	23	51	VAAAKMWDS	0.008925	51
1	SLVAAAKMWDSVASD	24	38	15	HLA-DPA1*01:03/DPB1*02:01	24	14	AAAKMWDSV	0.057472	14
1	SLVAAAKMWDSVASD	24	38	15	HLA-DPA1*01:03/DPB1*04:01	24	39	AAAKMWDSV	0.00525	39
1	SLVAAAKMWDSVASD	24	38	15	HLA-DPA1*02:01/DPB1*01:01	24	45	AAAKMWDSV	0.01779	45
1	SLVAAAKMWDSVASD	24	38	15	HLA-DPA1*02:01/DPB1*05:01	24	58	AAAKMWDSV	0.009442	58
1	SLVAAAKMWDSVASD	24	38	15	HLA-DPA1*02:01/DPB1*14:01	24	43	KMWDSVASD	0.010679	43
1	SLVAAAKMWDSVASD	24	38	15	HLA-DPA1*03:01/DPB1*04:02	24	46	AAAKMWDSV	0.023332	46
1	SLVAAAKMWDSVASD	24	38	15	HLA-DQA1*01:01/DQB1*05:01	24	17	AKMWDSVAS	0.005656	17
1	SLVAAAKMWDSVASD	24	38	15	HLA-DQA1*01:02/DQB1*06:02	24	5.5	VAAAKMWDS	0.258157	5.5
1	SLVAAAKMWDSVASD	24	38	15	HLA-DQA1*03:01/DQB1*03:02	24	48	VAAAKMWDS	0.001638	48
1	SLVAAAKMWDSVASD	24	38	15	HLA-DQA1*04:01/DQB1*04:02	24	22	AKMWDSVAS	0.064245	22
1	SLVAAAKMWDSVASD	24	38	15	HLA-DQA1*05:01/DQB1*02:01	24	49	VAAAKMWDS	0.021614	49
1	SLVAAAKMWDSVASD	24	38	15	HLA-DQA1*05:01/DQB1*03:01	24	15	VAAAKMWDS	0.132553	15
1	SLVAAAKMWDSVASD	24	38	15	HLA-DRB1*01:01	24	80	VAAAKMWDS	0.001504	80
1	SLVAAAKMWDSVASD	24	38	15	HLA-DRB1*03:01	24	63	LVAAAKMWD	0.003826	63
1	SLVAAAKMWDSVASD	24	38	15	HLA-DRB1*04:01	24	55	AKMWDSVAS	0.006195	55
1	SLVAAAKMWDSVASD	24	38	15	HLA-DRB1*04:05	24	51	AKMWDSVAS	0.009176	51
1	SLVAAAKMWDSVASD	24	38	15	HLA-DRB1*07:01	24	79	VAAAKMWDS	0.003208	79
1	SLVAAAKMWDSVASD	24	38	15	HLA-DRB1*08:02	24	63	LVAAAKMWD	0.008494	63
1	SLVAAAKMWDSVASD	24	38	15	HLA-DRB1*09:01	24	56	VAAAKMWDS	0.020953	56
1	SLVAAAKMWDSVASD	24	38	15	HLA-DRB1*11:01	24	53	LVAAAKMWD	0.006457	53
1	SLVAAAKMWDSVASD	24	38	15	HLA-DRB1*12:01	24	69	VAAAKMWDS	0.011989	69
1	SLVAAAKMWDSVASD	24	38	15	HLA-DRB1*13:02	24	63	LVAAAKMWD	0.012417	63
1	SLVAAAKMWDSVASD	24	38	15	HLA-DRB1*15:01	24	41	AKMWDSVAS	0.015549	41
1	SLVAAAKMWDSVASD	24	38	15	HLA-DRB3*01:01	24	71	KMWDSVASD	0.000987	71
1	SLVAAAKMWDSVASD	24	38	15	HLA-DRB3*02:02	24	72	VAAAKMWDS	0.000929	72
1	SLVAAAKMWDSVASD	24	38	15	HLA-DRB4*01:01	24	43	VAAAKMWDS	0.012763	43
1	SLVAAAKMWDSVASD	24	38	15	HLA-DRB5*01:01	24	64	VAAAKMWDS	0.004557	64
1	LVAAAKMWDSVASDL	25	39	15	HLA-DPA1*01:03/DPB1*02:01	25	37	AAAKMWDSV	0.017162	37
1	LVAAAKMWDSVASDL	25	39	15	HLA-DPA1*01:03/DPB1*04:01	25	49	KMWDSVASD	0.003587	49
1	LVAAAKMWDSVASDL	25	39	15	HLA-DPA1*02:01/DPB1*01:01	25	43	KMWDSVASD	0.018725	43
1	LVAAAKMWDSVASDL	25	39	15	HLA-DPA1*02:01/DPB1*05:01	25	55	KMWDSVASD	0.010519	55
1	LVAAAKMWDSVASDL	25	39	15	HLA-DPA1*02:01/DPB1*14:01	25	21	KMWDSVASD	0.025896	21
1	LVAAAKMWDSVASDL	25	39	15	HLA-DPA1*03:01/DPB1*04:02	25	63	AAAKMWDSV	0.013282	63
1	LVAAAKMWDSVASDL	25	39	15	HLA-DQA1*01:01/DQB1*05:01	25	16	AKMWDSVAS	0.006122	16
1	LVAAAKMWDSVASDL	25	39	15	HLA-DQA1*01:02/DQB1*06:02	25	25	VAAAKMWDS	0.068528	25
1	LVAAAKMWDSVASDL	25	39	15	HLA-DQA1*03:01/DQB1*03:02	25	45	MWDSVASDL	0.001799	45
1	LVAAAKMWDSVASDL	25	39	15	HLA-DQA1*04:01/DQB1*04:02	25	26	AKMWDSVAS	0.056702	26
1	LVAAAKMWDSVASDL	25	39	15	HLA-DQA1*05:01/DQB1*02:01	25	52	MWDSVASDL	0.019555	52
1	LVAAAKMWDSVASDL	25	39	15	HLA-DQA1*05:01/DQB1*03:01	25	38	VAAAKMWDS	0.03332	38
1	LVAAAKMWDSVASDL	25	39	15	HLA-DRB1*01:01	25	82	AKMWDSVAS	0.001312	82
1	LVAAAKMWDSVASDL	25	39	15	HLA-DRB1*03:01	25	56	KMWDSVASD	0.005673	56
1	LVAAAKMWDSVASDL	25	39	15	HLA-DRB1*04:01	25	54	AKMWDSVAS	0.006533	54
1	LVAAAKMWDSVASDL	25	39	15	HLA-DRB1*04:05	25	52	AKMWDSVAS	0.00913	52
1	LVAAAKMWDSVASDL	25	39	15	HLA-DRB1*07:01	25	52	MWDSVASDL	0.011903	52
1	LVAAAKMWDSVASDL	25	39	15	HLA-DRB1*08:02	25	70	AKMWDSVAS	0.005724	70
1	LVAAAKMWDSVASDL	25	39	15	HLA-DRB1*09:01	25	54	MWDSVASDL	0.022701	54
1	LVAAAKMWDSVASDL	25	39	15	HLA-DRB1*11:01	25	80	KMWDSVASD	0.001354	80
1	LVAAAKMWDSVASDL	25	39	15	HLA-DRB1*12:01	25	80	AKMWDSVAS	0.006809	80
1	LVAAAKMWDSVASDL	25	39	15	HLA-DRB1*13:02	25	65	KMWDSVASD	0.011128	65
1	LVAAAKMWDSVASDL	25	39	15	HLA-DRB1*15:01	25	35	AKMWDSVAS	0.021737	35
1	LVAAAKMWDSVASDL	25	39	15	HLA-DRB3*01:01	25	58	KMWDSVASD	0.001753	58
1	LVAAAKMWDSVASDL	25	39	15	HLA-DRB3*02:02	25	72	KMWDSVASD	0.000934	72
1	LVAAAKMWDSVASDL	25	39	15	HLA-DRB4*01:01	25	55	AKMWDSVAS	0.008222	55
1	LVAAAKMWDSVASDL	25	39	15	HLA-DRB5*01:01	25	78	AKMWDSVAS	0.002107	78
1	VAAAKMWDSVASDLF	26	40	15	HLA-DPA1*01:03/DPB1*02:01	26	53	MWDSVASDL	0.009287	53
1	VAAAKMWDSVASDLF	26	40	15	HLA-DPA1*01:03/DPB1*04:01	26	45	KMWDSVASD	0.004243	45
1	VAAAKMWDSVASDLF	26	40	15	HLA-DPA1*02:01/DPB1*01:01	26	29	KMWDSVASD	0.028085	29
1	VAAAKMWDSVASDLF	26	40	15	HLA-DPA1*02:01/DPB1*05:01	26	44	KMWDSVASD	0.014952	44
1	VAAAKMWDSVASDLF	26	40	15	HLA-DPA1*02:01/DPB1*14:01	26	16	KMWDSVASD	0.032784	16
1	VAAAKMWDSVASDLF	26	40	15	HLA-DPA1*03:01/DPB1*04:02	26	64	KMWDSVASD	0.012602	64
1	VAAAKMWDSVASDLF	26	40	15	HLA-DQA1*01:01/DQB1*05:01	26	14	AKMWDSVAS	0.00684	14
1	VAAAKMWDSVASDLF	26	40	15	HLA-DQA1*01:02/DQB1*06:02	26	48	AKMWDSVAS	0.027162	48
1	VAAAKMWDSVASDLF	26	40	15	HLA-DQA1*03:01/DQB1*03:02	26	17	WDSVASDLF	0.004727	17
1	VAAAKMWDSVASDLF	26	40	15	HLA-DQA1*04:01/DQB1*04:02	26	32	AKMWDSVAS	0.049468	32
1	VAAAKMWDSVASDLF	26	40	15	HLA-DQA1*05:01/DQB1*02:01	26	2.6	WDSVASDLF	0.375131	2.6
1	VAAAKMWDSVASDLF	26	40	15	HLA-DQA1*05:01/DQB1*03:01	26	20	WDSVASDLF	0.088533	20
1	VAAAKMWDSVASDLF	26	40	15	HLA-DRB1*01:01	26	66	MWDSVASDL	0.002951	66
1	VAAAKMWDSVASDLF	26	40	15	HLA-DRB1*03:01	26	51	KMWDSVASD	0.007427	51
1	VAAAKMWDSVASDLF	26	40	15	HLA-DRB1*04:01	26	50	AKMWDSVAS	0.008188	50
1	VAAAKMWDSVASDLF	26	40	15	HLA-DRB1*04:05	26	39	WDSVASDLF	0.018278	39
1	VAAAKMWDSVASDLF	26	40	15	HLA-DRB1*07:01	26	23	MWDSVASDL	0.057362	23
1	VAAAKMWDSVASDLF	26	40	15	HLA-DRB1*08:02	26	67	KMWDSVASD	0.006585	67
1	VAAAKMWDSVASDLF	26	40	15	HLA-DRB1*09:01	26	30	MWDSVASDL	0.072072	30
1	VAAAKMWDSVASDLF	26	40	15	HLA-DRB1*11:01	26	74	KMWDSVASD	0.001936	74
1	VAAAKMWDSVASDLF	26	40	15	HLA-DRB1*12:01	26	77	WDSVASDLF	0.008023	77
1	VAAAKMWDSVASDLF	26	40	15	HLA-DRB1*13:02	26	63	KMWDSVASD	0.012255	63
1	VAAAKMWDSVASDLF	26	40	15	HLA-DRB1*15:01	26	34	AKMWDSVAS	0.023695	34
1	VAAAKMWDSVASDLF	26	40	15	HLA-DRB3*01:01	26	30	WDSVASDLF	0.00737	30
1	VAAAKMWDSVASDLF	26	40	15	HLA-DRB3*02:02	26	66	KMWDSVASD	0.001258	66
1	VAAAKMWDSVASDLF	26	40	15	HLA-DRB4*01:01	26	55	AKMWDSVAS	0.008288	55
1	VAAAKMWDSVASDLF	26	40	15	HLA-DRB5*01:01	26	75	AKMWDSVAS	0.002541	75
1	AAAKMWDSVASDLFS	27	41	15	HLA-DPA1*01:03/DPB1*02:01	27	52	MWDSVASDL	0.009589	52
1	AAAKMWDSVASDLFS	27	41	15	HLA-DPA1*01:03/DPB1*04:01	27	31	KMWDSVASD	0.007377	31
1	AAAKMWDSVASDLFS	27	41	15	HLA-DPA1*02:01/DPB1*01:01	27	17	KMWDSVASD	0.042404	17
1	AAAKMWDSVASDLFS	27	41	15	HLA-DPA1*02:01/DPB1*05:01	27	32	KMWDSVASD	0.022081	32
1	AAAKMWDSVASDLFS	27	41	15	HLA-DPA1*02:01/DPB1*14:01	27	13	KMWDSVASD	0.041313	13
1	AAAKMWDSVASDLFS	27	41	15	HLA-DPA1*03:01/DPB1*04:02	27	49	WDSVASDLF	0.021254	49
1	AAAKMWDSVASDLFS	27	41	15	HLA-DQA1*01:01/DQB1*05:01	27	18	WDSVASDLF	0.005603	18
1	AAAKMWDSVASDLFS	27	41	15	HLA-DQA1*01:02/DQB1*06:02	27	52	MWDSVASDL	0.023085	52
1	AAAKMWDSVASDLFS	27	41	15	HLA-DQA1*03:01/DQB1*03:02	27	8.1	WDSVASDLF	0.007791	8.1
1	AAAKMWDSVASDLFS	27	41	15	HLA-DQA1*04:01/DQB1*04:02	27	43	AKMWDSVAS	0.036459	43
1	AAAKMWDSVASDLFS	27	41	15	HLA-DQA1*05:01/DQB1*02:01	27	0.68	WDSVASDLF	0.580979	0.68
1	AAAKMWDSVASDLFS	27	41	15	HLA-DQA1*05:01/DQB1*03:01	27	11	WDSVASDLF	0.182579	11
1	AAAKMWDSVASDLFS	27	41	15	HLA-DRB1*01:01	27	45	WDSVASDLF	0.008877	45
1	AAAKMWDSVASDLFS	27	41	15	HLA-DRB1*03:01	27	46	KMWDSVASD	0.009692	46
1	AAAKMWDSVASDLFS	27	41	15	HLA-DRB1*04:01	27	34	WDSVASDLF	0.022172	34
1	AAAKMWDSVASDLFS	27	41	15	HLA-DRB1*04:05	27	24	WDSVASDLF	0.047361	24
1	AAAKMWDSVASDLFS	27	41	15	HLA-DRB1*07:01	27	12	WDSVASDLF	0.142543	12
1	AAAKMWDSVASDLFS	27	41	15	HLA-DRB1*08:02	27	68	KMWDSVASD	0.006357	68
1	AAAKMWDSVASDLFS	27	41	15	HLA-DRB1*09:01	27	16	MWDSVASDL	0.156062	16
1	AAAKMWDSVASDLFS	27	41	15	HLA-DRB1*11:01	27	69	KMWDSVASD	0.002505	69
1	AAAKMWDSVASDLFS	27	41	15	HLA-DRB1*12:01	27	57	WDSVASDLF	0.020006	57
1	AAAKMWDSVASDLFS	27	41	15	HLA-DRB1*13:02	27	60	KMWDSVASD	0.013927	60
1	AAAKMWDSVASDLFS	27	41	15	HLA-DRB1*15:01	27	55	AKMWDSVAS	0.007946	55
1	AAAKMWDSVASDLFS	27	41	15	HLA-DRB3*01:01	27	16	WDSVASDLF	0.022689	16
1	AAAKMWDSVASDLFS	27	41	15	HLA-DRB3*02:02	27	54	MWDSVASDL	0.002317	54
1	AAAKMWDSVASDLFS	27	41	15	HLA-DRB4*01:01	27	55	WDSVASDLF	0.008322	55
1	AAAKMWDSVASDLFS	27	41	15	HLA-DRB5*01:01	27	66	WDSVASDLF	0.004216	66
1	AAKMWDSVASDLFSA	28	42	15	HLA-DPA1*01:03/DPB1*02:01	28	53	MWDSVASDL	0.009424	53
1	AAKMWDSVASDLFSA	28	42	15	HLA-DPA1*01:03/DPB1*04:01	28	27	WDSVASDLF	0.009095	27
1	AAKMWDSVASDLFSA	28	42	15	HLA-DPA1*02:01/DPB1*01:01	28	18	WDSVASDLF	0.040559	18
1	AAKMWDSVASDLFSA	28	42	15	HLA-DPA1*02:01/DPB1*05:01	28	38	WDSVASDLF	0.018327	38
1	AAKMWDSVASDLFSA	28	42	15	HLA-DPA1*02:01/DPB1*14:01	28	23	KMWDSVASD	0.022596	23
1	AAKMWDSVASDLFSA	28	42	15	HLA-DPA1*03:01/DPB1*04:02	28	40	WDSVASDLF	0.02872	40
1	AAKMWDSVASDLFSA	28	42	15	HLA-DQA1*01:01/DQB1*05:01	28	16	WDSVASDLF	0.00617	16
1	AAKMWDSVASDLFSA	28	42	15	HLA-DQA1*01:02/DQB1*06:02	28	38	MWDSVASDL	0.038743	38
1	AAKMWDSVASDLFSA	28	42	15	HLA-DQA1*03:01/DQB1*03:02	28	5.6	WDSVASDLF	0.009486	5.6
1	AAKMWDSVASDLFSA	28	42	15	HLA-DQA1*04:01/DQB1*04:02	28	58	WDSVASDLF	0.025131	58
1	AAKMWDSVASDLFSA	28	42	15	HLA-DQA1*05:01/DQB1*02:01	28	0.44	WDSVASDLF	0.656295	0.44
1	AAKMWDSVASDLFSA	28	42	15	HLA-DQA1*05:01/DQB1*03:01	28	7.4	WDSVASDLF	0.238536	7.4
1	AAKMWDSVASDLFSA	28	42	15	HLA-DRB1*01:01	28	31	WDSVASDLF	0.020379	31
1	AAKMWDSVASDLFSA	28	42	15	HLA-DRB1*03:01	28	51	WDSVASDLF	0.007171	51
1	AAKMWDSVASDLFSA	28	42	15	HLA-DRB1*04:01	28	22	WDSVASDLF	0.056241	22
1	AAKMWDSVASDLFSA	28	42	15	HLA-DRB1*04:05	28	18	WDSVASDLF	0.078348	18
1	AAKMWDSVASDLFSA	28	42	15	HLA-DRB1*07:01	28	8.3	WDSVASDLF	0.212921	8.3
1	AAKMWDSVASDLFSA	28	42	15	HLA-DRB1*08:02	28	72	KMWDSVASD	0.005035	72
1	AAKMWDSVASDLFSA	28	42	15	HLA-DRB1*09:01	28	11	WDSVASDLF	0.226804	11
1	AAKMWDSVASDLFSA	28	42	15	HLA-DRB1*11:01	28	75	WDSVASDLF	0.0018	75
1	AAKMWDSVASDLFSA	28	42	15	HLA-DRB1*12:01	28	43	WDSVASDLF	0.036381	43
1	AAKMWDSVASDLFSA	28	42	15	HLA-DRB1*13:02	28	62	MWDSVASDL	0.012871	62
1	AAKMWDSVASDLFSA	28	42	15	HLA-DRB1*15:01	28	64	WDSVASDLF	0.004834	64
1	AAKMWDSVASDLFSA	28	42	15	HLA-DRB3*01:01	28	11	WDSVASDLF	0.038467	11
1	AAKMWDSVASDLFSA	28	42	15	HLA-DRB3*02:02	28	46	MWDSVASDL	0.00367	46
1	AAKMWDSVASDLFSA	28	42	15	HLA-DRB4*01:01	28	43	WDSVASDLF	0.012442	43
1	AAKMWDSVASDLFSA	28	42	15	HLA-DRB5*01:01	28	52	WDSVASDLF	0.008345	52
1	AKMWDSVASDLFSAA	29	43	15	HLA-DPA1*01:03/DPB1*02:01	29	32	VASDLFSAA	0.021577	32
1	AKMWDSVASDLFSAA	29	43	15	HLA-DPA1*01:03/DPB1*04:01	29	16	VASDLFSAA	0.01614	16
1	AKMWDSVASDLFSAA	29	43	15	HLA-DPA1*02:01/DPB1*01:01	29	8.4	WDSVASDLF	0.065094	8.4
1	AKMWDSVASDLFSAA	29	43	15	HLA-DPA1*02:01/DPB1*05:01	29	37	WDSVASDLF	0.019184	37
1	AKMWDSVASDLFSAA	29	43	15	HLA-DPA1*02:01/DPB1*14:01	29	37	WDSVASDLF	0.013132	37
1	AKMWDSVASDLFSAA	29	43	15	HLA-DPA1*03:01/DPB1*04:02	29	24	WDSVASDLF	0.048596	24
1	AKMWDSVASDLFSAA	29	43	15	HLA-DQA1*01:01/DQB1*05:01	29	14	WDSVASDLF	0.007009	14
1	AKMWDSVASDLFSAA	29	43	15	HLA-DQA1*01:02/DQB1*06:02	29	14	SVASDLFSA	0.126571	14
1	AKMWDSVASDLFSAA	29	43	15	HLA-DQA1*03:01/DQB1*03:02	29	4.8	WDSVASDLF	0.010321	4.8
1	AKMWDSVASDLFSAA	29	43	15	HLA-DQA1*04:01/DQB1*04:02	29	59	WDSVASDLF	0.024698	59
1	AKMWDSVASDLFSAA	29	43	15	HLA-DQA1*05:01/DQB1*02:01	29	0.39	WDSVASDLF	0.670898	0.39
1	AKMWDSVASDLFSAA	29	43	15	HLA-DQA1*05:01/DQB1*03:01	29	7.5	WDSVASDLF	0.23744	7.5
1	AKMWDSVASDLFSAA	29	43	15	HLA-DRB1*01:01	29	27	WDSVASDLF	0.029037	27
1	AKMWDSVASDLFSAA	29	43	15	HLA-DRB1*03:01	29	50	WDSVASDLF	0.007753	50
1	AKMWDSVASDLFSAA	29	43	15	HLA-DRB1*04:01	29	18	WDSVASDLF	0.083388	18
1	AKMWDSVASDLFSAA	29	43	15	HLA-DRB1*04:05	29	16	WDSVASDLF	0.097748	16
1	AKMWDSVASDLFSAA	29	43	15	HLA-DRB1*07:01	29	8.4	WDSVASDLF	0.210067	8.4
1	AKMWDSVASDLFSAA	29	43	15	HLA-DRB1*08:02	29	72	WDSVASDLF	0.004988	72
1	AKMWDSVASDLFSAA	29	43	15	HLA-DRB1*09:01	29	13	WDSVASDLF	0.201787	13
1	AKMWDSVASDLFSAA	29	43	15	HLA-DRB1*11:01	29	69	WDSVASDLF	0.002599	69
1	AKMWDSVASDLFSAA	29	43	15	HLA-DRB1*12:01	29	35	WDSVASDLF	0.050058	35
1	AKMWDSVASDLFSAA	29	43	15	HLA-DRB1*13:02	29	68	WDSVASDLF	0.009749	68
1	AKMWDSVASDLFSAA	29	43	15	HLA-DRB1*15:01	29	57	WDSVASDLF	0.007193	57
1	AKMWDSVASDLFSAA	29	43	15	HLA-DRB3*01:01	29	9.3	WDSVASDLF	0.047722	9.3
1	AKMWDSVASDLFSAA	29	43	15	HLA-DRB3*02:02	29	46	WDSVASDLF	0.003716	46
1	AKMWDSVASDLFSAA	29	43	15	HLA-DRB4*01:01	29	33	WDSVASDLF	0.018947	33
1	AKMWDSVASDLFSAA	29	43	15	HLA-DRB5*01:01	29	43	WDSVASDLF	0.013204	43
1	KMWDSVASDLFSAAS	30	44	15	HLA-DPA1*01:03/DPB1*02:01	30	12	VASDLFSAA	0.07027	12
1	KMWDSVASDLFSAAS	30	44	15	HLA-DPA1*01:03/DPB1*04:01	30	5	VASDLFSAA	0.055865	5
1	KMWDSVASDLFSAAS	30	44	15	HLA-DPA1*02:01/DPB1*01:01	30	5	VASDLFSAA	0.084977	5
1	KMWDSVASDLFSAAS	30	44	15	HLA-DPA1*02:01/DPB1*05:01	30	35	VASDLFSAA	0.020694	35
1	KMWDSVASDLFSAAS	30	44	15	HLA-DPA1*02:01/DPB1*14:01	30	56	SVASDLFSA	0.006502	56
1	KMWDSVASDLFSAAS	30	44	15	HLA-DPA1*03:01/DPB1*04:02	30	6.8	VASDLFSAA	0.112422	6.8
1	KMWDSVASDLFSAAS	30	44	15	HLA-DQA1*01:01/DQB1*05:01	30	25	WDSVASDLF	0.004138	25
1	KMWDSVASDLFSAAS	30	44	15	HLA-DQA1*01:02/DQB1*06:02	30	5.5	SVASDLFSA	0.257644	5.5
1	KMWDSVASDLFSAAS	30	44	15	HLA-DQA1*03:01/DQB1*03:02	30	11	WDSVASDLF	0.006665	11
1	KMWDSVASDLFSAAS	30	44	15	HLA-DQA1*04:01/DQB1*04:02	30	65	WDSVASDLF	0.020439	65
1	KMWDSVASDLFSAAS	30	44	15	HLA-DQA1*05:01/DQB1*02:01	30	1.5	WDSVASDLF	0.469126	1.5
1	KMWDSVASDLFSAAS	30	44	15	HLA-DQA1*05:01/DQB1*03:01	30	16	WDSVASDLF	0.121158	16
1	KMWDSVASDLFSAAS	30	44	15	HLA-DRB1*01:01	30	51	WDSVASDLF	0.006268	51
1	KMWDSVASDLFSAAS	30	44	15	HLA-DRB1*03:01	30	41	VASDLFSAA	0.012427	41
1	KMWDSVASDLFSAAS	30	44	15	HLA-DRB1*04:01	30	36	WDSVASDLF	0.019707	36
1	KMWDSVASDLFSAAS	30	44	15	HLA-DRB1*04:05	30	28	WDSVASDLF	0.03627	28
1	KMWDSVASDLFSAAS	30	44	15	HLA-DRB1*07:01	30	19	WDSVASDLF	0.074063	19
1	KMWDSVASDLFSAAS	30	44	15	HLA-DRB1*08:02	30	82	DSVASDLFS	0.002855	82
1	KMWDSVASDLFSAAS	30	44	15	HLA-DRB1*09:01	30	33	WDSVASDLF	0.06128	33
1	KMWDSVASDLFSAAS	30	44	15	HLA-DRB1*11:01	30	83	DSVASDLFS	0.001123	83
1	KMWDSVASDLFSAAS	30	44	15	HLA-DRB1*12:01	30	60	WDSVASDLF	0.017604	60
1	KMWDSVASDLFSAAS	30	44	15	HLA-DRB1*13:02	30	83	VASDLFSAA	0.004263	83
1	KMWDSVASDLFSAAS	30	44	15	HLA-DRB1*15:01	30	83	WDSVASDLF	0.00174	83
1	KMWDSVASDLFSAAS	30	44	15	HLA-DRB3*01:01	30	18	WDSVASDLF	0.017458	18
1	KMWDSVASDLFSAAS	30	44	15	HLA-DRB3*02:02	30	75	WDSVASDLF	0.000791	75
1	KMWDSVASDLFSAAS	30	44	15	HLA-DRB4*01:01	30	52	VASDLFSAA	0.00916	52
1	KMWDSVASDLFSAAS	30	44	15	HLA-DRB5*01:01	30	71	WDSVASDLF	0.003188	71
1	MWDSVASDLFSAASA	31	45	15	HLA-DPA1*01:03/DPB1*02:01	31	6.3	VASDLFSAA	0.125141	6.3
1	MWDSVASDLFSAASA	31	45	15	HLA-DPA1*01:03/DPB1*04:01	31	2.5	VASDLFSAA	0.113647	2.5
1	MWDSVASDLFSAASA	31	45	15	HLA-DPA1*02:01/DPB1*01:01	31	2.8	VASDLFSAA	0.112326	2.8
1	MWDSVASDLFSAASA	31	45	15	HLA-DPA1*02:01/DPB1*05:01	31	21	VASDLFSAA	0.032702	21
1	MWDSVASDLFSAASA	31	45	15	HLA-DPA1*02:01/DPB1*14:01	31	49	VASDLFSAA	0.008725	49
1	MWDSVASDLFSAASA	31	45	15	HLA-DPA1*03:01/DPB1*04:02	31	2.7	VASDLFSAA	0.183692	2.7
1	MWDSVASDLFSAASA	31	45	15	HLA-DQA1*01:01/DQB1*05:01	31	39	VASDLFSAA	0.00268	39
1	MWDSVASDLFSAASA	31	45	15	HLA-DQA1*01:02/DQB1*06:02	31	3.4	SVASDLFSA	0.344084	3.4
1	MWDSVASDLFSAASA	31	45	15	HLA-DQA1*03:01/DQB1*03:02	31	26	WDSVASDLF	0.003323	26
1	MWDSVASDLFSAASA	31	45	15	HLA-DQA1*04:01/DQB1*04:02	31	62	VASDLFSAA	0.022503	62
1	MWDSVASDLFSAASA	31	45	15	HLA-DQA1*05:01/DQB1*02:01	31	11	WDSVASDLF	0.163349	11
1	MWDSVASDLFSAASA	31	45	15	HLA-DQA1*05:01/DQB1*03:01	31	30	VASDLFSAA	0.050441	30
1	MWDSVASDLFSAASA	31	45	15	HLA-DRB1*01:01	31	79	VASDLFSAA	0.001525	79
1	MWDSVASDLFSAASA	31	45	15	HLA-DRB1*03:01	31	28	VASDLFSAA	0.028253	28
1	MWDSVASDLFSAASA	31	45	15	HLA-DRB1*04:01	31	68	VASDLFSAA	0.003001	68
1	MWDSVASDLFSAASA	31	45	15	HLA-DRB1*04:05	31	66	WDSVASDLF	0.004317	66
1	MWDSVASDLFSAASA	31	45	15	HLA-DRB1*07:01	31	64	WDSVASDLF	0.006783	64
1	MWDSVASDLFSAASA	31	45	15	HLA-DRB1*08:02	31	86	SVASDLFSA	0.002049	86
1	MWDSVASDLFSAASA	31	45	15	HLA-DRB1*09:01	31	73	SVASDLFSA	0.00896	73
1	MWDSVASDLFSAASA	31	45	15	HLA-DRB1*11:01	31	87	VASDLFSAA	0.0008	87
1	MWDSVASDLFSAASA	31	45	15	HLA-DRB1*12:01	31	82	VASDLFSAA	0.006326	82
1	MWDSVASDLFSAASA	31	45	15	HLA-DRB1*13:02	31	80	VASDLFSAA	0.004972	80
1	MWDSVASDLFSAASA	31	45	15	HLA-DRB1*15:01	31	87	VASDLFSAA	0.001415	87
1	MWDSVASDLFSAASA	31	45	15	HLA-DRB3*01:01	31	24	VASDLFSAA	0.010666	24
1	MWDSVASDLFSAASA	31	45	15	HLA-DRB3*02:02	31	68	VASDLFSAA	0.001118	68
1	MWDSVASDLFSAASA	31	45	15	HLA-DRB4*01:01	31	48	VASDLFSAA	0.010506	48
1	MWDSVASDLFSAASA	31	45	15	HLA-DRB5*01:01	31	91	VASDLFSAA	0.000826	91
1	WDSVASDLFSAASAF	32	46	15	HLA-DPA1*01:03/DPB1*02:01	32	6.5	VASDLFSAA	0.120887	6.5
1	WDSVASDLFSAASAF	32	46	15	HLA-DPA1*01:03/DPB1*04:01	32	2.6	VASDLFSAA	0.1108	2.6
1	WDSVASDLFSAASAF	32	46	15	HLA-DPA1*02:01/DPB1*01:01	32	3.4	VASDLFSAA	0.104156	3.4
1	WDSVASDLFSAASAF	32	46	15	HLA-DPA1*02:01/DPB1*05:01	32	23	VASDLFSAA	0.030253	23
1	WDSVASDLFSAASAF	32	46	15	HLA-DPA1*02:01/DPB1*14:01	32	53	VASDLFSAA	0.007426	53
1	WDSVASDLFSAASAF	32	46	15	HLA-DPA1*03:01/DPB1*04:02	32	2.9	VASDLFSAA	0.17559	2.9
1	WDSVASDLFSAASAF	32	46	15	HLA-DQA1*01:01/DQB1*05:01	32	41	VASDLFSAA	0.002462	41
1	WDSVASDLFSAASAF	32	46	15	HLA-DQA1*01:02/DQB1*06:02	32	8.1	SVASDLFSA	0.193407	8.1
1	WDSVASDLFSAASAF	32	46	15	HLA-DQA1*03:01/DQB1*03:02	32	42	VASDLFSAA	0.001988	42
1	WDSVASDLFSAASAF	32	46	15	HLA-DQA1*04:01/DQB1*04:02	32	63	VASDLFSAA	0.021622	63
1	WDSVASDLFSAASAF	32	46	15	HLA-DQA1*05:01/DQB1*02:01	32	29	VASDLFSAA	0.055883	29
1	WDSVASDLFSAASAF	32	46	15	HLA-DQA1*05:01/DQB1*03:01	32	39	VASDLFSAA	0.032041	39
1	WDSVASDLFSAASAF	32	46	15	HLA-DRB1*01:01	32	78	VASDLFSAA	0.001632	78
1	WDSVASDLFSAASAF	32	46	15	HLA-DRB1*03:01	32	28	VASDLFSAA	0.026753	28
1	WDSVASDLFSAASAF	32	46	15	HLA-DRB1*04:01	32	72	ASDLFSAAS	0.002393	72
1	WDSVASDLFSAASAF	32	46	15	HLA-DRB1*04:05	32	74	ASDLFSAAS	0.002804	74
1	WDSVASDLFSAASAF	32	46	15	HLA-DRB1*07:01	32	72	DLFSAASAF	0.004784	72
1	WDSVASDLFSAASAF	32	46	15	HLA-DRB1*08:02	32	89	VASDLFSAA	0.001671	89
1	WDSVASDLFSAASAF	32	46	15	HLA-DRB1*09:01	32	78	DLFSAASAF	0.00658	78
1	WDSVASDLFSAASAF	32	46	15	HLA-DRB1*11:01	32	89	VASDLFSAA	0.000664	89
1	WDSVASDLFSAASAF	32	46	15	HLA-DRB1*12:01	32	87	VASDLFSAA	0.004514	87
1	WDSVASDLFSAASAF	32	46	15	HLA-DRB1*13:02	32	80	VASDLFSAA	0.005062	80
1	WDSVASDLFSAASAF	32	46	15	HLA-DRB1*15:01	32	80	SDLFSAASA	0.002104	80
1	WDSVASDLFSAASAF	32	46	15	HLA-DRB3*01:01	32	27	VASDLFSAA	0.008952	27
1	WDSVASDLFSAASAF	32	46	15	HLA-DRB3*02:02	32	70	VASDLFSAA	0.001021	70
1	WDSVASDLFSAASAF	32	46	15	HLA-DRB4*01:01	32	54	VASDLFSAA	0.008531	54
1	WDSVASDLFSAASAF	32	46	15	HLA-DRB5*01:01	32	91	VASDLFSAA	0.000783	91
1	DSVASDLFSAASAFQ	33	47	15	HLA-DPA1*01:03/DPB1*02:01	33	9.6	VASDLFSAA	0.082918	9.6
1	DSVASDLFSAASAFQ	33	47	15	HLA-DPA1*01:03/DPB1*04:01	33	4.6	VASDLFSAA	0.061274	4.6
1	DSVASDLFSAASAFQ	33	47	15	HLA-DPA1*02:01/DPB1*01:01	33	7.3	VASDLFSAA	0.07107	7.3
1	DSVASDLFSAASAFQ	33	47	15	HLA-DPA1*02:01/DPB1*05:01	33	37	VASDLFSAA	0.019207	37
1	DSVASDLFSAASAFQ	33	47	15	HLA-DPA1*02:01/DPB1*14:01	33	62	VASDLFSAA	0.00524	62
1	DSVASDLFSAASAFQ	33	47	15	HLA-DPA1*03:01/DPB1*04:02	33	6.5	VASDLFSAA	0.115439	6.5
1	DSVASDLFSAASAFQ	33	47	15	HLA-DQA1*01:01/DQB1*05:01	33	44	VASDLFSAA	0.002275	44
1	DSVASDLFSAASAFQ	33	47	15	HLA-DQA1*01:02/DQB1*06:02	33	27	SVASDLFSA	0.06201	27
1	DSVASDLFSAASAFQ	33	47	15	HLA-DQA1*03:01/DQB1*03:02	33	26	LFSAASAFQ	0.003306	26
1	DSVASDLFSAASAFQ	33	47	15	HLA-DQA1*04:01/DQB1*04:02	33	51	SDLFSAASA	0.030367	51
1	DSVASDLFSAASAFQ	33	47	15	HLA-DQA1*05:01/DQB1*02:01	33	40	VASDLFSAA	0.032487	40
1	DSVASDLFSAASAFQ	33	47	15	HLA-DQA1*05:01/DQB1*03:01	33	38	LFSAASAFQ	0.032987	38
1	DSVASDLFSAASAFQ	33	47	15	HLA-DRB1*01:01	33	71	SDLFSAASA	0.002396	71
1	DSVASDLFSAASAFQ	33	47	15	HLA-DRB1*03:01	33	36	VASDLFSAA	0.016001	36
1	DSVASDLFSAASAFQ	33	47	15	HLA-DRB1*04:01	33	45	LFSAASAFQ	0.011285	45
1	DSVASDLFSAASAFQ	33	47	15	HLA-DRB1*04:05	33	43	LFSAASAFQ	0.014237	43
1	DSVASDLFSAASAFQ	33	47	15	HLA-DRB1*07:01	33	45	DLFSAASAF	0.01669	45
1	DSVASDLFSAASAFQ	33	47	15	HLA-DRB1*08:02	33	78	LFSAASAFQ	0.003694	78
1	DSVASDLFSAASAFQ	33	47	15	HLA-DRB1*09:01	33	41	LFSAASAFQ	0.04296	41
1	DSVASDLFSAASAFQ	33	47	15	HLA-DRB1*11:01	33	86	LFSAASAFQ	0.00084	86
1	DSVASDLFSAASAFQ	33	47	15	HLA-DRB1*12:01	33	80	VASDLFSAA	0.006855	80
1	DSVASDLFSAASAFQ	33	47	15	HLA-DRB1*13:02	33	80	VASDLFSAA	0.005192	80
1	DSVASDLFSAASAFQ	33	47	15	HLA-DRB1*15:01	33	65	SDLFSAASA	0.004689	65
1	DSVASDLFSAASAFQ	33	47	15	HLA-DRB3*01:01	33	35	VASDLFSAA	0.005389	35
1	DSVASDLFSAASAFQ	33	47	15	HLA-DRB3*02:02	33	71	VASDLFSAA	0.001007	71
1	DSVASDLFSAASAFQ	33	47	15	HLA-DRB4*01:01	33	67	VASDLFSAA	0.005315	67
1	DSVASDLFSAASAFQ	33	47	15	HLA-DRB5*01:01	33	84	LFSAASAFQ	0.001484	84
1	SVASDLFSAASAFQS	34	48	15	HLA-DPA1*01:03/DPB1*02:01	34	39	VASDLFSAA	0.016245	39
1	SVASDLFSAASAFQS	34	48	15	HLA-DPA1*01:03/DPB1*04:01	34	30	VASDLFSAA	0.00762	30
1	SVASDLFSAASAFQS	34	48	15	HLA-DPA1*02:01/DPB1*01:01	34	37	VASDLFSAA	0.022456	37
1	SVASDLFSAASAFQS	34	48	15	HLA-DPA1*02:01/DPB1*05:01	34	76	VASDLFSAA	0.004656	76
1	SVASDLFSAASAFQS	34	48	15	HLA-DPA1*02:01/DPB1*14:01	34	30	FSAASAFQS	0.01748	30
1	SVASDLFSAASAFQS	34	48	15	HLA-DPA1*03:01/DPB1*04:02	34	44	VASDLFSAA	0.024609	44
1	SVASDLFSAASAFQS	34	48	15	HLA-DQA1*01:01/DQB1*05:01	34	48	SDLFSAASA	0.00199	48
1	SVASDLFSAASAFQS	34	48	15	HLA-DQA1*01:02/DQB1*06:02	34	24	FSAASAFQS	0.070662	24
1	SVASDLFSAASAFQS	34	48	15	HLA-DQA1*03:01/DQB1*03:02	34	19	LFSAASAFQ	0.004462	19
1	SVASDLFSAASAFQS	34	48	15	HLA-DQA1*04:01/DQB1*04:02	34	36	SDLFSAASA	0.044285	36
1	SVASDLFSAASAFQS	34	48	15	HLA-DQA1*05:01/DQB1*02:01	34	31	FSAASAFQS	0.04983	31
1	SVASDLFSAASAFQS	34	48	15	HLA-DQA1*05:01/DQB1*03:01	34	5.2	FSAASAFQS	0.308973	5.2
1	SVASDLFSAASAFQS	34	48	15	HLA-DRB1*01:01	34	21	FSAASAFQS	0.047174	21
1	SVASDLFSAASAFQS	34	48	15	HLA-DRB1*03:01	34	71	VASDLFSAA	0.00248	71
1	SVASDLFSAASAFQS	34	48	15	HLA-DRB1*04:01	34	12	LFSAASAFQ	0.156103	12
1	SVASDLFSAASAFQS	34	48	15	HLA-DRB1*04:05	34	17	LFSAASAFQ	0.090416	17
1	SVASDLFSAASAFQS	34	48	15	HLA-DRB1*07:01	34	16	FSAASAFQS	0.102746	16
1	SVASDLFSAASAFQS	34	48	15	HLA-DRB1*08:02	34	37	LFSAASAFQ	0.031982	37
1	SVASDLFSAASAFQS	34	48	15	HLA-DRB1*09:01	34	4.4	FSAASAFQS	0.425059	4.4
1	SVASDLFSAASAFQS	34	48	15	HLA-DRB1*11:01	34	54	LFSAASAFQ	0.006234	54
1	SVASDLFSAASAFQS	34	48	15	HLA-DRB1*12:01	34	72	LFSAASAFQ	0.010252	72
1	SVASDLFSAASAFQS	34	48	15	HLA-DRB1*13:02	34	68	LFSAASAFQ	0.009576	68
1	SVASDLFSAASAFQS	34	48	15	HLA-DRB1*15:01	34	46	LFSAASAFQ	0.012107	46
1	SVASDLFSAASAFQS	34	48	15	HLA-DRB3*01:01	34	52	FSAASAFQS	0.002411	52
1	SVASDLFSAASAFQS	34	48	15	HLA-DRB3*02:02	34	40	FSAASAFQS	0.004964	40
1	SVASDLFSAASAFQS	34	48	15	HLA-DRB4*01:01	34	74	LFSAASAFQ	0.004009	74
1	SVASDLFSAASAFQS	34	48	15	HLA-DRB5*01:01	34	30	FSAASAFQS	0.026014	30
1	VASDLFSAASAFQSV	35	49	15	HLA-DPA1*01:03/DPB1*02:01	35	37	SAASAFQSV	0.017489	37
1	VASDLFSAASAFQSV	35	49	15	HLA-DPA1*01:03/DPB1*04:01	35	35	SAASAFQSV	0.006378	35
1	VASDLFSAASAFQSV	35	49	15	HLA-DPA1*02:01/DPB1*01:01	35	56	FSAASAFQS	0.013024	56
1	VASDLFSAASAFQSV	35	49	15	HLA-DPA1*02:01/DPB1*05:01	35	61	FSAASAFQS	0.008392	61
1	VASDLFSAASAFQSV	35	49	15	HLA-DPA1*02:01/DPB1*14:01	35	16	FSAASAFQS	0.033153	16
1	VASDLFSAASAFQSV	35	49	15	HLA-DPA1*03:01/DPB1*04:02	35	58	FSAASAFQS	0.016003	58
1	VASDLFSAASAFQSV	35	49	15	HLA-DQA1*01:01/DQB1*05:01	35	35	FSAASAFQS	0.00305	35
1	VASDLFSAASAFQSV	35	49	15	HLA-DQA1*01:02/DQB1*06:02	35	11	FSAASAFQS	0.154326	11
1	VASDLFSAASAFQSV	35	49	15	HLA-DQA1*03:01/DQB1*03:02	35	14	FSAASAFQS	0.005434	14
1	VASDLFSAASAFQSV	35	49	15	HLA-DQA1*04:01/DQB1*04:02	35	21	FSAASAFQS	0.06713	21
1	VASDLFSAASAFQSV	35	49	15	HLA-DQA1*05:01/DQB1*02:01	35	16	FSAASAFQS	0.117439	16
1	VASDLFSAASAFQSV	35	49	15	HLA-DQA1*05:01/DQB1*03:01	35	1.6	FSAASAFQS	0.568567	1.6
1	VASDLFSAASAFQSV	35	49	15	HLA-DRB1*01:01	35	3.8	FSAASAFQS	0.452577	3.8
1	VASDLFSAASAFQSV	35	49	15	HLA-DRB1*03:01	35	70	LFSAASAFQ	0.002762	70
1	VASDLFSAASAFQSV	35	49	15	HLA-DRB1*04:01	35	5.8	LFSAASAFQ	0.329803	5.8
1	VASDLFSAASAFQSV	35	49	15	HLA-DRB1*04:05	35	9.9	FSAASAFQS	0.170443	9.9
1	VASDLFSAASAFQSV	35	49	15	HLA-DRB1*07:01	35	6.8	FSAASAFQS	0.256083	6.8
1	VASDLFSAASAFQSV	35	49	15	HLA-DRB1*08:02	35	18	FSAASAFQS	0.10944	18
1	VASDLFSAASAFQSV	35	49	15	HLA-DRB1*09:01	35	1.3	FSAASAFQS	0.655865	1.3
1	VASDLFSAASAFQSV	35	49	15	HLA-DRB1*11:01	35	22	FSAASAFQS	0.050956	22
1	VASDLFSAASAFQSV	35	49	15	HLA-DRB1*12:01	35	65	FSAASAFQS	0.014087	65
1	VASDLFSAASAFQSV	35	49	15	HLA-DRB1*13:02	35	49	FSAASAFQS	0.023064	49
1	VASDLFSAASAFQSV	35	49	15	HLA-DRB1*15:01	35	30	LFSAASAFQ	0.029133	30
1	VASDLFSAASAFQSV	35	49	15	HLA-DRB3*01:01	35	39	FSAASAFQS	0.004381	39
1	VASDLFSAASAFQSV	35	49	15	HLA-DRB3*02:02	35	14	FSAASAFQS	0.032017	14
1	VASDLFSAASAFQSV	35	49	15	HLA-DRB4*01:01	35	61	LFSAASAFQ	0.00667	61
1	VASDLFSAASAFQSV	35	49	15	HLA-DRB5*01:01	35	6.4	FSAASAFQS	0.173763	6.4
1	ASDLFSAASAFQSVV	36	50	15	HLA-DPA1*01:03/DPB1*02:01	36	17	SAASAFQSV	0.048287	17
1	ASDLFSAASAFQSVV	36	50	15	HLA-DPA1*01:03/DPB1*04:01	36	16	SAASAFQSV	0.017164	16
1	ASDLFSAASAFQSVV	36	50	15	HLA-DPA1*02:01/DPB1*01:01	36	27	SAASAFQSV	0.029424	27
1	ASDLFSAASAFQSVV	36	50	15	HLA-DPA1*02:01/DPB1*05:01	36	47	FSAASAFQS	0.013434	47
1	ASDLFSAASAFQSVV	36	50	15	HLA-DPA1*02:01/DPB1*14:01	36	12	FSAASAFQS	0.044502	12
1	ASDLFSAASAFQSVV	36	50	15	HLA-DPA1*03:01/DPB1*04:02	36	39	FSAASAFQS	0.029673	39
1	ASDLFSAASAFQSVV	36	50	15	HLA-DQA1*01:01/DQB1*05:01	36	30	FSAASAFQS	0.003479	30
1	ASDLFSAASAFQSVV	36	50	15	HLA-DQA1*01:02/DQB1*06:02	36	7.3	FSAASAFQS	0.210925	7.3
1	ASDLFSAASAFQSVV	36	50	15	HLA-DQA1*03:01/DQB1*03:02	36	12	FSAASAFQS	0.006138	12
1	ASDLFSAASAFQSVV	36	50	15	HLA-DQA1*04:01/DQB1*04:02	36	16	FSAASAFQS	0.081372	16
1	ASDLFSAASAFQSVV	36	50	15	HLA-DQA1*05:01/DQB1*02:01	36	12	FSAASAFQS	0.154244	12
1	ASDLFSAASAFQSVV	36	50	15	HLA-DQA1*05:01/DQB1*03:01	36	1.1	FSAASAFQS	0.641793	1.1
1	ASDLFSAASAFQSVV	36	50	15	HLA-DRB1*01:01	36	2	FSAASAFQS	0.665965	2
1	ASDLFSAASAFQSVV	36	50	15	HLA-DRB1*03:01	36	68	LFSAASAFQ	0.00306	68
1	ASDLFSAASAFQSVV	36	50	15	HLA-DRB1*04:01	36	4.2	FSAASAFQS	0.410227	4.2
1	ASDLFSAASAFQSVV	36	50	15	HLA-DRB1*04:05	36	8.4	FSAASAFQS	0.210043	8.4
1	ASDLFSAASAFQSVV	36	50	15	HLA-DRB1*07:01	36	4.8	FSAASAFQS	0.330986	4.8
1	ASDLFSAASAFQSVV	36	50	15	HLA-DRB1*08:02	36	12	FSAASAFQS	0.188139	12
1	ASDLFSAASAFQSVV	36	50	15	HLA-DRB1*09:01	36	0.83	FSAASAFQS	0.701043	0.83
1	ASDLFSAASAFQSVV	36	50	15	HLA-DRB1*11:01	36	14	FSAASAFQS	0.121888	14
1	ASDLFSAASAFQSVV	36	50	15	HLA-DRB1*12:01	36	62	FSAASAFQS	0.015973	62
1	ASDLFSAASAFQSVV	36	50	15	HLA-DRB1*13:02	36	37	FSAASAFQS	0.040839	37
1	ASDLFSAASAFQSVV	36	50	15	HLA-DRB1*15:01	36	22	FSAASAFQS	0.050925	22
1	ASDLFSAASAFQSVV	36	50	15	HLA-DRB3*01:01	36	32	FSAASAFQS	0.006496	32
1	ASDLFSAASAFQSVV	36	50	15	HLA-DRB3*02:02	36	9.2	FSAASAFQS	0.056262	9.2
1	ASDLFSAASAFQSVV	36	50	15	HLA-DRB4*01:01	36	55	LFSAASAFQ	0.008273	55
1	ASDLFSAASAFQSVV	36	50	15	HLA-DRB5*01:01	36	3.6	FSAASAFQS	0.27516	3.6
1	SDLFSAASAFQSVVW	37	51	15	HLA-DPA1*01:03/DPB1*02:01	37	16	SAASAFQSV	0.051187	16
1	SDLFSAASAFQSVVW	37	51	15	HLA-DPA1*01:03/DPB1*04:01	37	16	SAASAFQSV	0.01668	16
1	SDLFSAASAFQSVVW	37	51	15	HLA-DPA1*02:01/DPB1*01:01	37	28	SAASAFQSV	0.029188	28
1	SDLFSAASAFQSVVW	37	51	15	HLA-DPA1*02:01/DPB1*05:01	37	53	FSAASAFQS	0.011106	53
1	SDLFSAASAFQSVVW	37	51	15	HLA-DPA1*02:01/DPB1*14:01	37	14	FSAASAFQS	0.037156	14
1	SDLFSAASAFQSVVW	37	51	15	HLA-DPA1*03:01/DPB1*04:02	37	43	FSAASAFQS	0.025354	43
1	SDLFSAASAFQSVVW	37	51	15	HLA-DQA1*01:01/DQB1*05:01	37	42	FSAASAFQS	0.002436	42
1	SDLFSAASAFQSVVW	37	51	15	HLA-DQA1*01:02/DQB1*06:02	37	9.1	FSAASAFQS	0.176903	9.1
1	SDLFSAASAFQSVVW	37	51	15	HLA-DQA1*03:01/DQB1*03:02	37	17	FSAASAFQS	0.004751	17
1	SDLFSAASAFQSVVW	37	51	15	HLA-DQA1*04:01/DQB1*04:02	37	24	FSAASAFQS	0.060999	24
1	SDLFSAASAFQSVVW	37	51	15	HLA-DQA1*05:01/DQB1*02:01	37	15	FSAASAFQS	0.119147	15
1	SDLFSAASAFQSVVW	37	51	15	HLA-DQA1*05:01/DQB1*03:01	37	1.5	FSAASAFQS	0.589171	1.5
1	SDLFSAASAFQSVVW	37	51	15	HLA-DRB1*01:01	37	2.5	FSAASAFQS	0.610147	2.5
1	SDLFSAASAFQSVVW	37	51	15	HLA-DRB1*03:01	37	84	FSAASAFQS	0.00113	84
1	SDLFSAASAFQSVVW	37	51	15	HLA-DRB1*04:01	37	6.9	FSAASAFQS	0.280073	6.9
1	SDLFSAASAFQSVVW	37	51	15	HLA-DRB1*04:05	37	13	FSAASAFQS	0.133008	13
1	SDLFSAASAFQSVVW	37	51	15	HLA-DRB1*07:01	37	7.4	FSAASAFQS	0.237249	7.4
1	SDLFSAASAFQSVVW	37	51	15	HLA-DRB1*08:02	37	15	FSAASAFQS	0.145048	15
1	SDLFSAASAFQSVVW	37	51	15	HLA-DRB1*09:01	37	1.9	FSAASAFQS	0.597045	1.9
1	SDLFSAASAFQSVVW	37	51	15	HLA-DRB1*11:01	37	16	FSAASAFQS	0.09209	16
1	SDLFSAASAFQSVVW	37	51	15	HLA-DRB1*12:01	37	72	FSAASAFQS	0.0103	72
1	SDLFSAASAFQSVVW	37	51	15	HLA-DRB1*13:02	37	43	FSAASAFQS	0.029743	43
1	SDLFSAASAFQSVVW	37	51	15	HLA-DRB1*15:01	37	31	FSAASAFQS	0.027219	31
1	SDLFSAASAFQSVVW	37	51	15	HLA-DRB3*01:01	37	39	FSAASAFQS	0.004453	39
1	SDLFSAASAFQSVVW	37	51	15	HLA-DRB3*02:02	37	12	FSAASAFQS	0.04336	12
1	SDLFSAASAFQSVVW	37	51	15	HLA-DRB4*01:01	37	74	FSAASAFQS	0.003903	74
1	SDLFSAASAFQSVVW	37	51	15	HLA-DRB5*01:01	37	4.4	FSAASAFQS	0.235818	4.4
1	DLFSAASAFQSVVWG	38	52	15	HLA-DPA1*01:03/DPB1*02:01	38	12	SAASAFQSV	0.068642	12
1	DLFSAASAFQSVVWG	38	52	15	HLA-DPA1*01:03/DPB1*04:01	38	13	SAASAFQSV	0.021433	13
1	DLFSAASAFQSVVWG	38	52	15	HLA-DPA1*02:01/DPB1*01:01	38	23	SAASAFQSV	0.034086	23
1	DLFSAASAFQSVVWG	38	52	15	HLA-DPA1*02:01/DPB1*05:01	38	60	SAASAFQSV	0.008631	60
1	DLFSAASAFQSVVWG	38	52	15	HLA-DPA1*02:01/DPB1*14:01	38	26	FSAASAFQS	0.02026	26
1	DLFSAASAFQSVVWG	38	52	15	HLA-DPA1*03:01/DPB1*04:02	38	46	SAASAFQSV	0.023044	46
1	DLFSAASAFQSVVWG	38	52	15	HLA-DQA1*01:01/DQB1*05:01	38	60	FSAASAFQS	0.001439	60
1	DLFSAASAFQSVVWG	38	52	15	HLA-DQA1*01:02/DQB1*06:02	38	20	FSAASAFQS	0.086499	20
1	DLFSAASAFQSVVWG	38	52	15	HLA-DQA1*03:01/DQB1*03:02	38	30	FSAASAFQS	0.002832	30
1	DLFSAASAFQSVVWG	38	52	15	HLA-DQA1*04:01/DQB1*04:02	38	56	FSAASAFQS	0.026435	56
1	DLFSAASAFQSVVWG	38	52	15	HLA-DQA1*05:01/DQB1*02:01	38	34	FSAASAFQS	0.043561	34
1	DLFSAASAFQSVVWG	38	52	15	HLA-DQA1*05:01/DQB1*03:01	38	3.9	FSAASAFQS	0.373823	3.9
1	DLFSAASAFQSVVWG	38	52	15	HLA-DRB1*01:01	38	7.5	FSAASAFQS	0.243114	7.5
1	DLFSAASAFQSVVWG	38	52	15	HLA-DRB1*03:01	38	96	FSAASAFQS	0.000293	96
1	DLFSAASAFQSVVWG	38	52	15	HLA-DRB1*04:01	38	20	FSAASAFQS	0.063816	20
1	DLFSAASAFQSVVWG	38	52	15	HLA-DRB1*04:05	38	29	FSAASAFQS	0.033864	29
1	DLFSAASAFQSVVWG	38	52	15	HLA-DRB1*07:01	38	20	FSAASAFQS	0.069252	20
1	DLFSAASAFQSVVWG	38	52	15	HLA-DRB1*08:02	38	34	FSAASAFQS	0.038057	34
1	DLFSAASAFQSVVWG	38	52	15	HLA-DRB1*09:01	38	8.1	FSAASAFQS	0.290032	8.1
1	DLFSAASAFQSVVWG	38	52	15	HLA-DRB1*11:01	38	38	FSAASAFQS	0.015088	38
1	DLFSAASAFQSVVWG	38	52	15	HLA-DRB1*12:01	38	86	FSAASAFQS	0.004647	86
1	DLFSAASAFQSVVWG	38	52	15	HLA-DRB1*13:02	38	75	FSAASAFQS	0.006668	75
1	DLFSAASAFQSVVWG	38	52	15	HLA-DRB1*15:01	38	65	FSAASAFQS	0.004573	65
1	DLFSAASAFQSVVWG	38	52	15	HLA-DRB3*01:01	38	65	FSAASAFQS	0.001321	65
1	DLFSAASAFQSVVWG	38	52	15	HLA-DRB3*02:02	38	31	FSAASAFQS	0.008763	31
1	DLFSAASAFQSVVWG	38	52	15	HLA-DRB4*01:01	38	92	FSAASAFQS	0.001324	92
1	DLFSAASAFQSVVWG	38	52	15	HLA-DRB5*01:01	38	14	FSAASAFQS	0.079614	14
1	LFSAASAFQSVVWGL	39	53	15	HLA-DPA1*01:03/DPB1*02:01	39	29	SAASAFQSV	0.023901	29
1	LFSAASAFQSVVWGL	39	53	15	HLA-DPA1*01:03/DPB1*04:01	39	42	SAASAFQSV	0.00465	42
1	LFSAASAFQSVVWGL	39	53	15	HLA-DPA1*02:01/DPB1*01:01	39	64	SAASAFQSV	0.00996	64
1	LFSAASAFQSVVWGL	39	53	15	HLA-DPA1*02:01/DPB1*05:01	39	86	SAASAFQSV	0.002648	86
1	LFSAASAFQSVVWGL	39	53	15	HLA-DPA1*02:01/DPB1*14:01	39	53	FSAASAFQS	0.00747	53
1	LFSAASAFQSVVWGL	39	53	15	HLA-DPA1*03:01/DPB1*04:02	39	82	SAASAFQSV	0.005901	82
1	LFSAASAFQSVVWGL	39	53	15	HLA-DQA1*01:01/DQB1*05:01	39	77	ASAFQSVVW	0.000834	77
1	LFSAASAFQSVVWGL	39	53	15	HLA-DQA1*01:02/DQB1*06:02	39	51	FSAASAFQS	0.024524	51
1	LFSAASAFQSVVWGL	39	53	15	HLA-DQA1*03:01/DQB1*03:02	39	47	FSAASAFQS	0.001683	47
1	LFSAASAFQSVVWGL	39	53	15	HLA-DQA1*04:01/DQB1*04:02	39	87	FSAASAFQS	0.008918	87
1	LFSAASAFQSVVWGL	39	53	15	HLA-DQA1*05:01/DQB1*02:01	39	60	AASAFQSVV	0.013383	60
1	LFSAASAFQSVVWGL	39	53	15	HLA-DQA1*05:01/DQB1*03:01	39	19	FSAASAFQS	0.100748	19
1	LFSAASAFQSVVWGL	39	53	15	HLA-DRB1*01:01	39	30	FSAASAFQS	0.022203	30
1	LFSAASAFQSVVWGL	39	53	15	HLA-DRB1*03:01	39	99	SAFQSVVWG	0.000123	99
1	LFSAASAFQSVVWGL	39	53	15	HLA-DRB1*04:01	39	59	FSAASAFQS	0.005046	59
1	LFSAASAFQSVVWGL	39	53	15	HLA-DRB1*04:05	39	55	FSAASAFQS	0.007614	55
1	LFSAASAFQSVVWGL	39	53	15	HLA-DRB1*07:01	39	50	FSAASAFQS	0.013058	50
1	LFSAASAFQSVVWGL	39	53	15	HLA-DRB1*08:02	39	72	FSAASAFQS	0.005008	72
1	LFSAASAFQSVVWGL	39	53	15	HLA-DRB1*09:01	39	39	FSAASAFQS	0.046404	39
1	LFSAASAFQSVVWGL	39	53	15	HLA-DRB1*11:01	39	79	FSAASAFQS	0.001406	79
1	LFSAASAFQSVVWGL	39	53	15	HLA-DRB1*12:01	39	94	ASAFQSVVW	0.002328	94
1	LFSAASAFQSVVWGL	39	53	15	HLA-DRB1*13:02	39	97	FSAASAFQS	0.00097	97
1	LFSAASAFQSVVWGL	39	53	15	HLA-DRB1*15:01	39	93	ASAFQSVVW	0.000819	93
1	LFSAASAFQSVVWGL	39	53	15	HLA-DRB3*01:01	39	87	FSAASAFQS	0.000428	87
1	LFSAASAFQSVVWGL	39	53	15	HLA-DRB3*02:02	39	78	FSAASAFQS	0.000655	78
1	LFSAASAFQSVVWGL	39	53	15	HLA-DRB4*01:01	39	97	SAFQSVVWG	0.000679	97
1	LFSAASAFQSVVWGL	39	53	15	HLA-DRB5*01:01	39	53	FSAASAFQS	0.008007	53
1	FSAASAFQSVVWGLT	40	54	15	HLA-DPA1*01:03/DPB1*02:01	40	22	FQSVVWGLT	0.033659	22
1	FSAASAFQSVVWGLT	40	54	15	HLA-DPA1*01:03/DPB1*04:01	40	15	FQSVVWGLT	0.017394	15
1	FSAASAFQSVVWGLT	40	54	15	HLA-DPA1*02:01/DPB1*01:01	40	31	FQSVVWGLT	0.026678	31
1	FSAASAFQSVVWGLT	40	54	15	HLA-DPA1*02:01/DPB1*05:01	40	70	FQSVVWGLT	0.006107	70
1	FSAASAFQSVVWGLT	40	54	15	HLA-DPA1*02:01/DPB1*14:01	40	72	AFQSVVWGL	0.003482	72
1	FSAASAFQSVVWGLT	40	54	15	HLA-DPA1*03:01/DPB1*04:02	40	37	FQSVVWGLT	0.030893	37
1	FSAASAFQSVVWGLT	40	54	15	HLA-DQA1*01:01/DQB1*05:01	40	77	ASAFQSVVW	0.000834	77
1	FSAASAFQSVVWGLT	40	54	15	HLA-DQA1*01:02/DQB1*06:02	40	61	SAFQSVVWG	0.016932	61
1	FSAASAFQSVVWGLT	40	54	15	HLA-DQA1*03:01/DQB1*03:02	40	54	AASAFQSVV	0.001384	54
1	FSAASAFQSVVWGLT	40	54	15	HLA-DQA1*04:01/DQB1*04:02	40	94	SAFQSVVWG	0.005247	94
1	FSAASAFQSVVWGLT	40	54	15	HLA-DQA1*05:01/DQB1*02:01	40	69	AASAFQSVV	0.008591	69
1	FSAASAFQSVVWGLT	40	54	15	HLA-DQA1*05:01/DQB1*03:01	40	54	FSAASAFQS	0.016295	54
1	FSAASAFQSVVWGLT	40	54	15	HLA-DRB1*01:01	40	90	FSAASAFQS	0.00076	90
1	FSAASAFQSVVWGLT	40	54	15	HLA-DRB1*03:01	40	99	SAFQSVVWG	0.000143	99
1	FSAASAFQSVVWGLT	40	54	15	HLA-DRB1*04:01	40	89	SAFQSVVWG	0.000703	89
1	FSAASAFQSVVWGLT	40	54	15	HLA-DRB1*04:05	40	87	SAFQSVVWG	0.001199	87
1	FSAASAFQSVVWGLT	40	54	15	HLA-DRB1*07:01	40	55	AFQSVVWGL	0.010262	55
1	FSAASAFQSVVWGLT	40	54	15	HLA-DRB1*08:02	40	95	FQSVVWGLT	0.000753	95
1	FSAASAFQSVVWGLT	40	54	15	HLA-DRB1*09:01	40	67	AFQSVVWGL	0.012105	67
1	FSAASAFQSVVWGLT	40	54	15	HLA-DRB1*11:01	40	96	FQSVVWGLT	0.000268	96
1	FSAASAFQSVVWGLT	40	54	15	HLA-DRB1*12:01	40	94	ASAFQSVVW	0.002235	94
1	FSAASAFQSVVWGLT	40	54	15	HLA-DRB1*13:02	40	99	AFQSVVWGL	0.000537	99
1	FSAASAFQSVVWGLT	40	54	15	HLA-DRB1*15:01	40	93	ASAFQSVVW	0.000812	93
1	FSAASAFQSVVWGLT	40	54	15	HLA-DRB3*01:01	40	93	FQSVVWGLT	0.000276	93
1	FSAASAFQSVVWGLT	40	54	15	HLA-DRB3*02:02	40	96	FQSVVWGLT	0.000114	96
1	FSAASAFQSVVWGLT	40	54	15	HLA-DRB4*01:01	40	92	SAFQSVVWG	0.001325	92
1	FSAASAFQSVVWGLT	40	54	15	HLA-DRB5*01:01	40	95	FQSVVWGLT	0.000525	95
1	SAASAFQSVVWGLTT	41	55	15	HLA-DPA1*01:03/DPB1*02:01	41	6.6	FQSVVWGLT	0.119112	6.6
1	SAASAFQSVVWGLTT	41	55	15	HLA-DPA1*01:03/DPB1*04:01	41	4.2	FQSVVWGLT	0.06784	4.2
1	SAASAFQSVVWGLTT	41	55	15	HLA-DPA1*02:01/DPB1*01:01	41	9.6	FQSVVWGLT	0.060712	9.6
1	SAASAFQSVVWGLTT	41	55	15	HLA-DPA1*02:01/DPB1*05:01	41	44	FQSVVWGLT	0.014835	44
1	SAASAFQSVVWGLTT	41	55	15	HLA-DPA1*02:01/DPB1*14:01	41	53	FQSVVWGLT	0.00752	53
1	SAASAFQSVVWGLTT	41	55	15	HLA-DPA1*03:01/DPB1*04:02	41	13	FQSVVWGLT	0.076982	13
1	SAASAFQSVVWGLTT	41	55	15	HLA-DQA1*01:01/DQB1*05:01	41	78	ASAFQSVVW	0.000791	78
1	SAASAFQSVVWGLTT	41	55	15	HLA-DQA1*01:02/DQB1*06:02	41	54	SAFQSVVWG	0.021929	54
1	SAASAFQSVVWGLTT	41	55	15	HLA-DQA1*03:01/DQB1*03:02	41	58	SAFQSVVWG	0.001228	58
1	SAASAFQSVVWGLTT	41	55	15	HLA-DQA1*04:01/DQB1*04:02	41	93	FQSVVWGLT	0.005836	93
1	SAASAFQSVVWGLTT	41	55	15	HLA-DQA1*05:01/DQB1*02:01	41	73	AFQSVVWGL	0.006989	73
1	SAASAFQSVVWGLTT	41	55	15	HLA-DQA1*05:01/DQB1*03:01	41	59	AFQSVVWGL	0.012849	59
1	SAASAFQSVVWGLTT	41	55	15	HLA-DRB1*01:01	41	78	FQSVVWGLT	0.001656	78
1	SAASAFQSVVWGLTT	41	55	15	HLA-DRB1*03:01	41	98	AFQSVVWGL	0.000194	98
1	SAASAFQSVVWGLTT	41	55	15	HLA-DRB1*04:01	41	88	SAFQSVVWG	0.000806	88
1	SAASAFQSVVWGLTT	41	55	15	HLA-DRB1*04:05	41	82	SAFQSVVWG	0.001697	82
1	SAASAFQSVVWGLTT	41	55	15	HLA-DRB1*07:01	41	49	AFQSVVWGL	0.013451	49
1	SAASAFQSVVWGLTT	41	55	15	HLA-DRB1*08:02	41	82	FQSVVWGLT	0.00278	82
1	SAASAFQSVVWGLTT	41	55	15	HLA-DRB1*09:01	41	59	AFQSVVWGL	0.018453	59
1	SAASAFQSVVWGLTT	41	55	15	HLA-DRB1*11:01	41	85	FQSVVWGLT	0.000921	85
1	SAASAFQSVVWGLTT	41	55	15	HLA-DRB1*12:01	41	93	FQSVVWGLT	0.002557	93
1	SAASAFQSVVWGLTT	41	55	15	HLA-DRB1*13:02	41	97	FQSVVWGLT	0.000995	97
1	SAASAFQSVVWGLTT	41	55	15	HLA-DRB1*15:01	41	91	ASAFQSVVW	0.000957	91
1	SAASAFQSVVWGLTT	41	55	15	HLA-DRB3*01:01	41	89	FQSVVWGLT	0.000391	89
1	SAASAFQSVVWGLTT	41	55	15	HLA-DRB3*02:02	41	93	FQSVVWGLT	0.000201	93
1	SAASAFQSVVWGLTT	41	55	15	HLA-DRB4*01:01	41	86	SAFQSVVWG	0.002055	86
1	SAASAFQSVVWGLTT	41	55	15	HLA-DRB5*01:01	41	84	FQSVVWGLT	0.001443	84
1	AASAFQSVVWGLTTG	42	56	15	HLA-DPA1*01:03/DPB1*02:01	42	3.1	FQSVVWGLT	0.2463	3.1
1	AASAFQSVVWGLTTG	42	56	15	HLA-DPA1*01:03/DPB1*04:01	42	2.3	FQSVVWGLT	0.124321	2.3
1	AASAFQSVVWGLTTG	42	56	15	HLA-DPA1*02:01/DPB1*01:01	42	4.6	FQSVVWGLT	0.089317	4.6
1	AASAFQSVVWGLTTG	42	56	15	HLA-DPA1*02:01/DPB1*05:01	42	26	FQSVVWGLT	0.027069	26
1	AASAFQSVVWGLTTG	42	56	15	HLA-DPA1*02:01/DPB1*14:01	42	40	FQSVVWGLT	0.01185	40
1	AASAFQSVVWGLTTG	42	56	15	HLA-DPA1*03:01/DPB1*04:02	42	5.2	FQSVVWGLT	0.129386	5.2
1	AASAFQSVVWGLTTG	42	56	15	HLA-DQA1*01:01/DQB1*05:01	42	79	FQSVVWGLT	0.000772	79
1	AASAFQSVVWGLTTG	42	56	15	HLA-DQA1*01:02/DQB1*06:02	42	60	AFQSVVWGL	0.017585	60
1	AASAFQSVVWGLTTG	42	56	15	HLA-DQA1*03:01/DQB1*03:02	42	72	AFQSVVWGL	0.000762	72
1	AASAFQSVVWGLTTG	42	56	15	HLA-DQA1*04:01/DQB1*04:02	42	90	FQSVVWGLT	0.007396	90
1	AASAFQSVVWGLTTG	42	56	15	HLA-DQA1*05:01/DQB1*02:01	42	71	AFQSVVWGL	0.007782	71
1	AASAFQSVVWGLTTG	42	56	15	HLA-DQA1*05:01/DQB1*03:01	42	53	AFQSVVWGL	0.016628	53
1	AASAFQSVVWGLTTG	42	56	15	HLA-DRB1*01:01	42	59	FQSVVWGLT	0.00411	59
1	AASAFQSVVWGLTTG	42	56	15	HLA-DRB1*03:01	42	97	AFQSVVWGL	0.000212	97
1	AASAFQSVVWGLTTG	42	56	15	HLA-DRB1*04:01	42	90	FQSVVWGLT	0.000632	90
1	AASAFQSVVWGLTTG	42	56	15	HLA-DRB1*04:05	42	82	FQSVVWGLT	0.00172	82
1	AASAFQSVVWGLTTG	42	56	15	HLA-DRB1*07:01	42	38	AFQSVVWGL	0.022967	38
1	AASAFQSVVWGLTTG	42	56	15	HLA-DRB1*08:02	42	60	FQSVVWGLT	0.009456	60
1	AASAFQSVVWGLTTG	42	56	15	HLA-DRB1*09:01	42	45	AFQSVVWGL	0.034692	45
1	AASAFQSVVWGLTTG	42	56	15	HLA-DRB1*11:01	42	72	FQSVVWGLT	0.002135	72
1	AASAFQSVVWGLTTG	42	56	15	HLA-DRB1*12:01	42	87	FQSVVWGLT	0.004605	87
1	AASAFQSVVWGLTTG	42	56	15	HLA-DRB1*13:02	42	90	FQSVVWGLT	0.00233	90
1	AASAFQSVVWGLTTG	42	56	15	HLA-DRB1*15:01	42	87	FQSVVWGLT	0.001338	87
1	AASAFQSVVWGLTTG	42	56	15	HLA-DRB3*01:01	42	84	FQSVVWGLT	0.000532	84
1	AASAFQSVVWGLTTG	42	56	15	HLA-DRB3*02:02	42	86	FQSVVWGLT	0.00039	86
1	AASAFQSVVWGLTTG	42	56	15	HLA-DRB4*01:01	42	90	FQSVVWGLT	0.001543	90
[truncated: 9,046 more rows]

## Sheet: netMHCpanII.PPE18-Event_093
seq #	peptide	start	end	peptide length	allele	peptide index	median binding percentile	netmhciipan_el core	netmhciipan_el score	netmhciipan_el percentile
[truncated: 10,179 more rows]

[truncated: 4 more sheets: netMHCpanII.PPE18-Event_094, netMHCpanII.PPE18-Event_095, netMHCpanII.PPE18-Event_096, netMHCpanII.PPE18-Event_097]
