# Supplementary material for: Gene conversion is a key driver of diversity hotspots in M. tuberculosis antigens and virulence-associated loci
Source: bioRxiv. 2026 Mar 11:2026.02.26.708061. Preprint. [Version 2] doi: 10.64898/2026.02.26.708061 (PMC13061034; doi:10.64898/2026.02.26.708061)
Supplement: Supplement 11 [file media-11.zip]

Archive with 7 entries (6 files):
- SD10.Phylogenies/
- SD10.Phylogenies/SD10.C.TBP_22CI_PB_Reseq.Gubbins.node_labelled.final_tree.newick
- __MACOSX/SD10.Phylogenies/._SD10.C.TBP_22CI_PB_Reseq.Gubbins.node_labelled.final_tree.newick
- SD10.Phylogenies/SD10.A.Mtb151CI.Gubbins.node_labelled.final_tree.newick
- __MACOSX/SD10.Phylogenies/._SD10.A.Mtb151CI.Gubbins.node_labelled.final_tree.newick
- SD10.Phylogenies/SD10.B.TGEN_937CI_SRWGS.Gubbins.node_labelled.final_tree.newick
- __MACOSX/SD10.Phylogenies/._SD10.B.TGEN_937CI_SRWGS.Gubbins.node_labelled.final_tree.newick
