# Supplementary material for: Gene conversion is a key driver of diversity hotspots in M. tuberculosis antigens and virulence-associated loci
Source: bioRxiv. 2026 Mar 11:2026.02.26.708061. Preprint. [Version 2] doi: 10.64898/2026.02.26.708061 (PMC13061034; doi:10.64898/2026.02.26.708061)
Supplement: Supplement 11 [file media-11.zip › SD10.Phylogenies/SD10.C.TBP_22CI_PB_Reseq.Gubbins.node_labelled.final_tree.newick]

((TB3305:77.554291,TB3706:55.011421)Node_1:726.443909,((TB6552:89.368042,(TB6755:91.660851,TB6765:100.462830)Node_2:0.004617)Node_3:356.583832,(((TB6778:54.037632,TB6973:79.858276)Node_4:193.584961,(TB7044:77.213066,(TB7340:4.419405,TB6807:8.654634)Node_5:97.138550)Node_6:141.284592)Node_7:248.101746,(((TB6977:194.495483,TB6599:185.938843)Node_8:73.869476,(TB6976:191.921600,TB3572:175.488464)Node_9:62.138081)Node_10:163.557617,(TB4414:214.009293,((TB6786:126.313858,TB3256:135.181412)Node_11:28.812943,((TB6596:121.511765,(TB3898:43.494949,TB8073:58.195026)Node_12:83.030823)Node_13:30.495579,(TB6733:160.041107,TB6846:128.812683)Node_14:20.743822)Node_15:3.008147)Node_16:41.033939)Node_17:210.466324)Node_18:75.067871)Node_19:0.004617)Node_20:282.448578)Node_21:0.000000;
