# Supplementary material for: Gene conversion is a key driver of diversity hotspots in M. tuberculosis antigens and virulence-associated loci
Source: bioRxiv. 2026 Mar 11:2026.02.26.708061. Preprint. [Version 2] doi: 10.64898/2026.02.26.708061 (PMC13061034; doi:10.64898/2026.02.26.708061)
Supplement: Supplement 11 [file media-11.zip › SD10.Phylogenies/SD10.A.Mtb151CI.Gubbins.node_labelled.final_tree.newick]

(((N1272:213.433655,N1176:238.745193)Node_1:827.408081,(N1177:454.206879,(N1202:351.783752,N0091:395.670074)Node_2:63.767738)Node_3:751.775940)Node_4:15.591063,(RW-TB008:1147.000244,(((((mada_2-31:4.094719,mada_1-41:2.952430)Node_5:338.311371,(((MT_0080:179.037796,mada_102:163.989822)Node_6:37.482399,(TB3334:196.981812,(((mada_105:120.452942,(TB3169:112.829918,(M0014888_3:82.572533,mada_151:76.573837)Node_7:5.957747)Node_8:9.464106)Node_9:6.046785,(mada_129:106.432014,(QC-4:5.030644,(QC-8:3.013293,QC-10:1.004530)Node_10:3.005237)Node_11:94.033058)Node_12:12.989728)Node_13:12.216484,((02_R1708:0.021911,02_R0894:1.006280)Node_14:118.549690,mada_139:100.217964)Node_15:1.785691)Node_16:108.478050)Node_17:3.684918)Node_18:92.992012,(M0017522_5:283.936249,(S0106-01:119.663727,((R21770:131.088516,(R21839:42.782887,R21363:39.636921)Node_19:66.570877)Node_20:9.245035,(mada_1-32:103.760460,(R30396:7.038888,R20896:6.028324)Node_21:141.914154)Node_22:3.317856)Node_23:4.843849)Node_24:135.877197)Node_25:71.240379)Node_26:4.501647)Node_27:107.504395,(TB3251:477.106720,(((M0016395_7:130.416656,R15311:112.328995)Node_28:118.795532,((02_R1179:141.633606,(TB3162:64.096497,(TB2661:22.071014,TB3386:17.310825)Node_29:49.874142)Node_30:73.098526)Node_31:28.392572,(M0010874_7:122.698074,(QC-7:84.766594,(QC-6:6.040210,QC-1:3.022155)Node_32:21.022734)Node_33:105.327232)Node_34:31.577095)Node_35:113.156693)Node_36:145.858322,(((01_R1430:120.345718,M0011368_9:97.212547)Node_37:80.021790,(((mada_103:10.046853,(mada_112:7.031930,mada_124:15.078385)Node_38:0.021911)Node_39:144.489822,(S0123-01:0.021911,S0262-02:1.009005)Node_40:117.694168)Node_41:17.018370,((02_R1896:150.996475,mada_2-25:157.210175)Node_42:6.761787,TB3237:129.353577)Node_43:2.988876)Node_44:39.839088)Node_45:184.095734,((TB4620:213.919861,M0016737_0:235.026428)Node_46:168.641663,((TB3054:251.915771,(mada_126:7.026770,mada_120:5.086040)Node_47:332.408112)Node_48:45.928902,(01_R1134:373.621918,(mada_1-38:241.273499,(TB2968:205.460999,((mada_123:137.704224,(R23571:112.157562,(mada_2-1:36.271915,(mada_1-50:26.194555,(mada_1-53:0.021911,mada_2-53:1.004528)Node_49:36.248646)Node_50:2.946752)Node_51:60.699600)Node_52:17.072317)Node_53:3.277660,((mada_1-12:117.462891,mada_128:126.679008)Node_54:0.715018,mada_1-15:130.402161)Node_55:0.759081)Node_56:77.655228)Node_57:34.715218)Node_58:106.574959)Node_59:26.312645)Node_60:15.362325)Node_61:20.519281)Node_62:2.291335)Node_63:67.576416)Node_64:4.121439)Node_65:199.414017,((N1274:306.055084,(N0054:198.311584,((QC-3:4.051728,(QC-9:4.011013,QC-5:1.002528)Node_66:0.961040)Node_67:201.630020,(N0004:178.656937,mada_1-30:186.974823)Node_68:3.819456)Node_69:22.288422)Node_70:142.327759)Node_71:321.303497,((R21893:29.405403,((R30420:11.077966,(R32929:11.075379,(R26778:9.067066,(R23146:8.058088,R28980:7.054180)Node_72:4.027206)Node_73:0.021911)Node_74:2.011752)Node_75:8.363429,((R21408:12.087024,(R20574:0.021911,R20260:1.006457)Node_76:7.047172)Node_77:3.026383,(R26791:6.040197,(R27725:6.041202,(R18043:1.007214,(R18040:2.008537,(R27937:3.028198,R22601:2.008265)Node_78:1.007166)Node_79:0.021911)Node_80:4.029737)Node_81:1.006077)Node_82:6.034941)Node_83:5.952704)Node_84:9.731116)Node_85:285.983459,(18_0621851:119.403618,(((N0155:122.364632,(mada_1-11:45.383598,(N0145:48.464752,((S0085-01:37.290928,S0089-01:19.137539)Node_86:5.011349,((S0107-01:8.044448,(R29598:3.014922,R24100:6.034554)Node_87:18.118465)Node_88:11.067574,(R28581:23.153234,S0256-08:20.162609)Node_89:6.036208)Node_90:0.021911)Node_91:28.264603)Node_92:4.938261)Node_93:48.520790)Node_94:5.981537,(R37765:122.944092,(M0003941_3:84.039520,(mada_115:5.059687,mada_2-42:19.102692)Node_95:70.410431)Node_96:33.570278)Node_97:15.686666)Node_98:2.007249,((((TB2995:34.212437,(TB2512:24.151926,TB2981:13.083561)Node_99:1.000430)Node_100:0.021911,(706-05:23.152056,TB3113:22.139233)Node_101:0.996176)Node_102:74.020088,(S0070-08:32.224609,(R29816:5.023513,(R36431:8.035981,(R24120:11.049156,(R28703:18.086868,((R30234:0.021911,R31095:2.008271)Node_103:14.444493,((R30078:0.021911,R28012:0.021911)Node_104:2.008759,R27657:1.004388)Node_105:6.028023)Node_106:1.030911)Node_107:1.029980)Node_108:2.062156)Node_109:3.093079)Node_110:16.491600)Node_111:81.565605)Node_112:8.977846,((R30215:16.127640,R25048:11.075109)Node_113:73.576912,((TB2780:59.811184,TB3368:92.814522)Node_114:9.933592,((8129-04:63.226837,(TB1236:2.015900,TB2659:0.998527)Node_115:56.670120)Node_116:11.187318,(TB1612:51.119820,((TB3396:15.112317,4549-04:25.193140)Node_117:3.823977,((696-05:19.138721,8651-04:19.145647)Node_118:8.140430,(TB3091:13.998928,(702-06:12.260643,(9050-05:10.943772,3003-06:19.468973)Node_119:4.840746)Node_120:6.953505)Node_121:4.023899)Node_122:2.113590)Node_123:18.751324)Node_124:42.332077)Node_125:0.021911)Node_126:22.156029)Node_127:6.532794)Node_128:16.810854)Node_129:4.160631)Node_130:215.671875)Node_131:314.938965)Node_132:74.002754)Node_133:357.075928,((R27252:469.712128,R23887:478.831085)Node_134:110.723557,(N0153:449.992706,(N0072:295.048920,(mada_1-10:324.871124,(mada_118:274.295288,((mada_1-36:65.434235,mada_117:87.383705)Node_135:71.701073,((mada_1-39:187.974487,((mada_107:99.601738,(mada_2-46:93.285614,mada_1-44:108.663239)Node_136:30.514933)Node_137:34.098419,(mada_1-1:88.426987,mada_1-51:82.476639)Node_138:54.337337)Node_139:1.979589)Node_140:4.069175,mada_122:147.103027)Node_141:0.788201)Node_142:134.310715)Node_143:22.415037)Node_144:37.679050)Node_145:163.104919)Node_146:45.625191)Node_147:556.299683)Node_148:9.482443)Node_149:65.055931)Node_150:0.000000;
